# Supplementary material for: A collection of forcefield precursors for metal–organic frameworks
Source: RSC Adv. 2019 Nov 13;9(63):36492–507. doi: 10.1039/c9ra07327b (PMC9075174; doi:10.1039/c9ra07327b)
Supplement: RA-009-C9RA07327B-s3436 [file RA-009-C9RA07327B-s3436.xyz]

  120
jmolscript: load "" {1 1 1} spacegroup "x,y,z" unitcell [{     10.925000     0.000000     0.000000 }, {     -1.880054    10.783335     0.000000 }, {     -2.241081    -1.676149    13.688859 }]
Zn     0.391243     6.306475    12.139417     0.846892
Zn     0.296180     6.230836     9.169345     0.853853
Zn     6.412622     2.800711     1.549442     0.846892
Zn     6.507685     2.876350     4.519514     0.853853
H      1.414249    -0.363913     8.740336     0.121260
H      0.892278     1.946185     8.693794     0.114452
H      1.220818     2.117142    12.660826     0.116302
H      1.652333    -0.161539    12.723794     0.117155
H      6.824386     5.924001     8.554168     0.117495
H      4.512192     6.181762     8.721172     0.112122
H      4.809933     6.460982    12.675883     0.116181
H      7.121471     6.357831    12.514355     0.121667
H      2.126804     9.660081     0.895251     0.113551
H      1.581202     5.470741     2.559817     0.121977
H      2.177119     5.841439     0.377813     0.095579
H      2.960123     7.561516     5.229144     0.124956
H      2.477046     7.141075     7.456321     0.101711
H     -1.128864     6.146526     6.525479     0.108179
H      2.221877    10.101140     3.986196     0.172840
H      3.222471    -0.082028     2.836332     0.171812
H      0.674790     9.849743     3.969769     0.167033
H     -0.915124     6.133392     3.110109     0.168082
H      9.043741     5.884935     4.320204     0.175855
H     -1.681246     7.335745     3.761698     0.176247
H      5.389616     9.471099     4.948523     0.121260
H      5.911587     7.161001     4.995065     0.114453
H      5.583047     6.990044     1.028033     0.116303
H      5.151532     9.268725     0.965065     0.117155
H     -0.020521     3.183185     5.134691     0.117496
H      2.291673     2.925424     4.967687     0.112122
H      1.993932     2.646204     1.012976     0.116181
H     -0.317606     2.749355     1.174504     0.121667
H      4.677061    -0.552895    12.793608     0.113551
H      5.222663     3.636445    11.129042     0.121977
H      4.626746     3.265747    13.311046     0.095579
H      3.843742     1.545670     8.459715     0.124956
H      4.326819     1.966111     6.232538     0.101711
H      7.932729     2.960660     7.163380     0.108180
H      4.581988    -0.993954     9.702663     0.172840
H      3.581394     9.189214    10.852527     0.171812
H      6.129075    -0.742557     9.719090     0.167033
H      7.718989     2.973794    10.578750     0.168082
H     -2.239876     3.222251     9.368655     0.175856
H      8.485111     1.771441     9.927161     0.176248
C      0.020071     8.809395    10.784083     0.583357
C      1.577613    -0.475850    10.755337    -0.018545
C      1.358744     0.124909     9.530184    -0.127607
C      1.045477     1.525111     9.508281    -0.123046
C      0.967617     2.243506    10.651301    -0.021206
C      1.230741     1.623672    11.873716    -0.108475
C      1.510203     0.256803    11.905201    -0.112376
C      0.677887     3.725393    10.578750     0.598201
C     -2.214791     6.118030    10.395320     0.591414
C      7.198922     6.170042    10.525364    -0.012690
C      6.427964     6.071689     9.382344    -0.121141
C      5.031423     6.201698     9.491855    -0.119829
C      4.420377     6.356035    10.706057    -0.023642
C      5.210211     6.387627    11.839494    -0.114614
C      6.599973     6.311847    11.745041    -0.110699
C      2.923296     6.407661    10.812830     0.584529
C      2.028061     8.803198     1.244317     0.012914
C      1.675008     8.664815     2.585825     0.097760
C      1.501616     7.397053     3.093682     0.059500
C      1.692744     6.340760     2.253186    -0.182351
C      2.054189     6.575500     0.934949     0.100735
C      1.128971     7.154726     4.509110     0.052032
C      2.106085     7.283831     5.471437    -0.174448
C      1.824594     7.002533     6.808838     0.072750
C     -0.286014     6.429719     6.255809     0.020528
C     -0.099871     6.707565     4.893767     0.108556
C      1.458073     9.952039     3.424953    -0.513341
C     -1.249738     6.496338     3.932809    -0.517598
C      6.783794     0.297791     2.904776     0.583358
C      5.226252     9.583036     2.933522    -0.018545
C      5.445121     8.982277     4.158675    -0.127607
C      5.758388     7.582075     4.180578    -0.123046
C      5.836248     6.863680     3.037558    -0.021206
C      5.573124     7.483514     1.815143    -0.108475
C      5.293662     8.850383     1.783658    -0.112376
C      6.125978     5.381793     3.110109     0.598201
C      9.018656     2.989156     3.293539     0.591415
C     -0.395057     2.937144     3.163495    -0.012690
C      0.375901     3.035497     4.306515    -0.121141
C      1.772442     2.905488     4.197004    -0.119829
C      2.383488     2.751151     2.982802    -0.023642
C      1.593654     2.719559     1.849365    -0.114614
C      0.203892     2.795339     1.943818    -0.110699
C      3.880569     2.699525     2.876029     0.584529
C      4.775804     0.303988    12.444542     0.012914
C      5.128857     0.442371    11.103034     0.097760
C      5.302249     1.710133    10.595177     0.059500
C      5.111121     2.766426    11.435673    -0.182350
C      4.749676     2.531686    12.753910     0.100736
C      5.674894     1.952460     9.179749     0.052032
C      4.697780     1.823355     8.217422    -0.174448
C      4.979271     2.104653     6.880021     0.072750
C      7.089879     2.677467     7.433050     0.020528
C      6.903736     2.399621     8.795092     0.108556
C      5.345792    -0.844853    10.263906    -0.513341
C      8.053603     2.610848     9.756050    -0.517599
N      2.228730     7.752755     0.435306    -0.182096
N      0.628029     6.537157     7.166118    -0.178687
N      4.575135     1.354431    13.253553    -0.182096
N      6.175836     2.570029     6.522741    -0.178687
O      0.082824     8.191000     9.669810    -0.570008
O      0.190154     8.312916    11.932578    -0.532697
O      0.630233     4.344458    11.687548    -0.568920
O      0.459837     4.249529     9.468584    -0.550997
O     -1.721228     6.106541     9.238611    -0.549781
O     -1.577568     6.145040    11.478108    -0.571536
O      2.273982     6.362727     9.735517    -0.570905
O      2.429718     6.488163    11.969538    -0.540247
O      6.721041     0.916186     4.019049    -0.570008
O      6.613711     0.794270     1.756281    -0.532697
O      6.173632     4.762728     2.001311    -0.568920
O      6.344028     4.857657     4.220275    -0.550997
O      8.525093     3.000645     4.450248    -0.549781
O      8.381433     2.962146     2.210751    -0.571536
O      4.529883     2.744459     3.953342    -0.570905
O      4.374147     2.619023     1.719321    -0.540246

The following XYZ coordinates are in angstroms. Other properties are in atomic units.
The sperically averaged electron density of each atom fit to a function of the form exp(a - br)
eigen_1, eigen_2 and eigen_3 are the three eigenvalues of traceless quadrupole moment tensor
  atom number  atomic symbol              X              Y              Z     net charge C6 coefficient C8 coefficient C10 coefficient fluctuating dipole atomic polarizability isotropic forcefield polarizability              a              b squared Pearson coefficient          <r^3>          <r^4>         wp_QDO          m_QDO          q_QDO       dipole_x       dipole_y       dipole_z         dipole            Qxy            Qxz            Qyz     Q(x^2-y^2)  Q(3z^2 - R^2)        eigen_1        eigen_2        eigen_3 static polarizability      alpha(xx)      alpha(xy)      alpha(xz)      alpha(yy)      alpha(yz)      alpha(zz) atomic spin moment
            1             Zn       0.391243       6.306475      12.139417       0.846892      99.276683 0.19481248E+04  0.62681058E+05                                17.908645                           14.803505       0.311928       1.953860                    0.996576      47.115079     129.746749       0.451277       0.421836      -1.127709       0.001097      -0.003109       0.004282       0.005404      -0.003262       0.019147       0.007916      -0.014585      -0.322333      -0.110189       0.048380       0.061809             21.222155      20.894787      -0.541160      -1.060611      21.369091      -1.078389      21.402586          -0.000004
            2             Zn       0.296180       6.230836       9.169345       0.853853     102.846447 0.19737240E+04  0.63730276E+05                                18.167778                           14.755878       0.269651       1.941357                    0.996598      47.150818     130.195385       0.458534       0.413690      -1.132900       0.001657      -0.001693      -0.003434       0.004172      -0.000113       0.009901       0.010348       0.014338      -0.319906      -0.107913       0.046825       0.061088             21.813634      21.903439      -0.055354      -1.475390      21.552044      -1.672156      21.985419          -0.000003
            3             Zn       6.412622       2.800711       1.549442       0.846892      99.276684 0.19481249E+04  0.62681062E+05                                17.908644                           14.803505       0.311929       1.953860                    0.996576      47.115079     129.746745       0.451277       0.421836      -1.127709      -0.001097       0.003109      -0.004282       0.005404      -0.003262       0.019147       0.007916      -0.014585      -0.322332      -0.110189       0.048380       0.061809             21.222152      20.894784      -0.541160      -1.060611      21.369088      -1.078389      21.402585          -0.000004
            4             Zn       6.507685       2.876350       4.519514       0.853853     102.846458 0.19737242E+04  0.63730285E+05                                18.167779                           14.755878       0.269651       1.941357                    0.996598      47.150822     130.195393       0.458534       0.413690      -1.132900      -0.001657       0.001693       0.003434       0.004172      -0.000113       0.009901       0.010348       0.014338      -0.319906      -0.107913       0.046825       0.061088             21.813634      21.903439      -0.055354      -1.475390      21.552045      -1.672156      21.985419          -0.000003
            5              H       1.414249      -0.363913       8.740336       0.121260       1.095019 0.79666663E+01  0.76914694E+02                                 1.652292                            1.573061      -1.012428       2.397822                    0.998547       3.257183       8.591679       0.544663       1.164785      -0.737264      -0.000032      -0.021039      -0.034832       0.040693      -0.001672       0.001711       0.002651      -0.012437       0.052812      -0.015370      -0.002643       0.018013              1.671095       1.345209      -0.055955      -0.033927       1.755979       0.357089       1.912096           0.000003
            6              H       0.892278       1.946185       8.693794       0.114452       1.039760 0.74769653E+01  0.71283431E+02                                 1.612103                            1.534757      -0.990912       2.403335                    0.998742       3.288549       8.712414       0.543823       1.181367      -0.732268      -0.006880       0.016253      -0.034511       0.038762      -0.002391       0.002232       0.000257      -0.009247       0.051241      -0.013906      -0.003339       0.017245              1.634145       1.385513      -0.122849       0.116488       1.597066      -0.295199       1.919856           0.000002
            7              H       1.220818       2.117142      12.660826       0.116302       1.009264 0.72647758E+01  0.70223892E+02                                 1.708330                            1.610842      -1.116897       2.351851                    0.996396       3.622194      10.349346       0.473073       1.339414      -0.694884       0.003071       0.020100       0.034464       0.040015      -0.000874       0.002610       0.007136      -0.009661       0.034606      -0.011251      -0.003685       0.014936              1.753795       1.386686      -0.088577      -0.050028       1.798177       0.371325       2.076522           0.000001
            8              H       1.652333      -0.161539      12.723794       0.117155       1.061252 0.77504173E+01  0.76117269E+02                                 1.765582                            1.663545      -1.225465       2.302208                    0.994961       3.664165      10.542373       0.465771       1.338983      -0.695149       0.005280      -0.016799       0.035744       0.039846      -0.000936       0.003493      -0.005204      -0.007533       0.034486      -0.010081      -0.003748       0.013829              1.810542       1.437047      -0.097102       0.093571       1.807852      -0.324588       2.186725           0.000004
            9              H       6.824386       5.924001       8.554168       0.117495       1.074780 0.78256644E+01  0.75962563E+02                                 1.690848                            1.604145      -1.026306       2.390673                    0.998178       3.406242       9.304212       0.511718       1.233097      -0.719699       0.014252      -0.005925      -0.036142       0.039299      -0.002336       0.000615       0.002960       0.012892       0.051377      -0.015697      -0.001707       0.017404              1.717970       1.722129      -0.066363      -0.321037       1.393888       0.123492       2.037893           0.000005
           10              H       4.512192       6.181762       8.721172       0.112122       1.029254 0.73705299E+01  0.70509602E+02                                 1.645876                            1.557315      -0.993624       2.403118                    0.998452       3.378510       9.173654       0.518885       1.233915      -0.719287      -0.018465      -0.000691      -0.031954       0.036912      -0.002065       0.001833       0.001346       0.010481       0.046571      -0.013491      -0.002262       0.015753              1.682029       1.803838      -0.063574       0.404276       1.316901      -0.015200       1.925347           0.000001
           11              H       4.809933       6.460982      12.675883       0.116181       1.006035 0.71247016E+01  0.67877738E+02                                 1.645868                            1.549967      -1.007774       2.401718                    0.998003       3.422560       9.407212       0.508436       1.264472      -0.711790      -0.014362       0.003209       0.035752       0.038662      -0.000734      -0.000433       0.002785       0.011352       0.037846      -0.012335      -0.000611       0.012946              1.679867       1.664228      -0.059457      -0.376977       1.338497       0.065363       2.036876           0.000004
           12              H       7.121471       6.357831      12.514355       0.121667       1.036911 0.74578575E+01  0.70883238E+02                                 1.597811                            1.525190      -0.931259       2.438633                    0.998911       3.207168       8.416660       0.550950       1.169674      -0.735879       0.020856       0.003297       0.033314       0.039442       0.000718       0.003520       0.001657       0.011926       0.049687      -0.014357      -0.002938       0.017295              1.613777       1.767392       0.033662       0.369506       1.267623       0.050192       1.806315           0.000005
           13              H       2.126804       9.660081       0.895251       0.113551       1.042807 0.74459128E+01  0.72245903E+02                                 1.740418                            1.627605      -1.031154       2.400072                    0.997738       3.508992       9.966402       0.473151       1.334171      -0.697236       0.006102       0.042613      -0.016362       0.046052      -0.000652      -0.003831      -0.000526      -0.023318      -0.007144      -0.012021      -0.000859       0.012880              1.797323       1.375653       0.105749      -0.073490       2.285588      -0.354134       1.730727           0.000005
           14              H       1.581202       5.470741       2.559817       0.121977       0.958679 0.69028360E+01  0.66425736E+02                                 1.695090                            1.603173      -1.383699       2.224784                    0.993059       3.806554      11.149069       0.455861       1.396254      -0.682033      -0.002863      -0.030199       0.012317       0.032740       0.001395      -0.005430      -0.002067      -0.012888       0.013389      -0.010655       0.002678       0.007977              1.730609       1.363737       0.114313      -0.106277       2.321285      -0.278294       1.506803           0.000002
           15              H       2.177119       5.841439       0.377813       0.095579       1.083181 0.76230940E+01  0.74099276E+02                                 1.754970                            1.621954      -0.966890       2.415404                    0.998264       3.540717       9.932821       0.486908       1.294127      -0.705430       0.006652      -0.036660      -0.025752       0.045293      -0.000094      -0.000720       0.002669      -0.024003      -0.007702      -0.010782      -0.002943       0.013724              1.818056       1.375067      -0.127108      -0.162132       2.074729       0.510272       2.004373           0.000002
           16              H       2.960123       7.561516       5.229144       0.124956       0.942953 0.67608134E+01  0.63924788E+02                                 1.606748                            1.534456      -1.076159       2.374012                    0.997504       3.461937       9.652251       0.496015       1.305995      -0.702170       0.031850       0.008376      -0.007867       0.033859       0.005099       0.006121      -0.000753       0.016481       0.018244      -0.013060       0.000895       0.012166              1.623512       2.018714       0.242502      -0.253106       1.347588      -0.120781       1.504236           0.000001
           17              H       2.477046       7.141075       7.456321       0.101711       1.076884 0.73343363E+01  0.70216134E+02                                 1.709851                            1.560883      -0.958022       2.419494                    0.998665       3.430817       9.379733       0.513593       1.245693      -0.716159       0.033869       0.011100       0.030112       0.046659       0.011799       0.001478       0.002719       0.026243      -0.007022      -0.016759      -0.002318       0.019077              1.791040       1.815951       0.078223       0.553724       1.336156       0.054099       2.221012           0.000000
           18              H      -1.128864       6.146526       6.525479       0.108179       1.059380 0.74792535E+01  0.71896257E+02                                 1.693296                            1.581405      -0.891570       2.459990                    0.999255       3.342572       9.132895       0.508158       1.253890      -0.715566      -0.039762      -0.011755       0.013838       0.043712       0.005119       0.002266      -0.004171       0.019565      -0.003289      -0.012372       0.000661       0.011712              1.741219       2.147270       0.299781      -0.273355       1.393515      -0.099636       1.682870           0.000005
           19              H       2.221877      10.101140       3.986196       0.172840       0.912962 0.69679461E+01  0.66686282E+02                                 1.618922                            1.593909      -1.003187       2.428359                    0.997768       3.356900       9.557894       0.468081       1.367267      -0.691002       0.014166       0.004896       0.006673       0.016407       0.000406       0.004662       0.002944       0.002143      -0.001054      -0.005289      -0.000646       0.005935              1.610612       1.823282       0.135378       0.333803       1.454035       0.089515       1.554519           0.000002
           20              H       3.222471      -0.082028       2.836332       0.171812       0.899385 0.64754149E+01  0.60934733E+02                                 1.611515                            1.541943      -1.046835       2.411107                    0.997438       3.332951       9.454242       0.472725       1.376893      -0.688799       0.000106       0.011335      -0.012632       0.016973       0.001960       0.000496      -0.001456      -0.001603       0.015409      -0.004839      -0.000593       0.005432              1.641381       1.296111      -0.120067       0.039083       2.090803      -0.361260       1.537230           0.000003
           21              H       0.674790       9.849743       3.969769       0.167033       0.957048 0.71315885E+01  0.67182945E+02                                 1.542790                            1.512638      -0.839493       2.495237                    0.999825       3.059190       8.053107       0.540404       1.203136      -0.729027      -0.013987      -0.000858       0.004992       0.014876       0.002600      -0.003461       0.003941       0.007787      -0.007736      -0.007936       0.001289       0.006648              1.531703       1.723134       0.066216      -0.349463       1.388809      -0.057632       1.483168           0.000004
           22              H      -0.915124       6.133392       3.110109       0.168082       0.970418 0.74624841E+01  0.72223270E+02                                 1.648799                            1.619574      -1.004007       2.419562                    0.998655       3.339168       9.376849       0.480134       1.318104      -0.701517       0.003440      -0.007863      -0.012019       0.014769      -0.000453       0.003797       0.005539       0.006458       0.016375      -0.008608      -0.000438       0.009047              1.642200       1.563027      -0.061120      -0.243124       1.464026       0.262317       1.899546           0.000002
           23              H       9.043741       5.884935       4.320204       0.175855       0.881309 0.63408411E+01  0.59602309E+02                                 1.612846                            1.543532      -1.104728       2.385641                    0.996889       3.394256       9.753904       0.462460       1.409016      -0.682009      -0.010504      -0.011784       0.007011       0.017273       0.004720       0.001036      -0.000895       0.000704       0.016461      -0.007618       0.001983       0.005635              1.639663       1.864001       0.412722      -0.136831       1.654090      -0.145802       1.400898           0.000002
           24              H      -1.681246       7.335745       3.761698       0.176247       0.908417 0.66617133E+01  0.61827217E+02                                 1.505490                            1.474103      -0.726604       2.556499                    0.999996       2.988328       7.862388       0.539524       1.223210      -0.724479      -0.005971       0.012871      -0.001116       0.014232      -0.001834       0.002113      -0.000705      -0.011057      -0.006273      -0.005842      -0.001150       0.006992              1.498354       1.518409      -0.300417       0.103212       1.740535      -0.125062       1.236118           0.000003
           25              H       5.389616       9.471099       4.948523       0.121260       1.095018 0.79666560E+01  0.76914560E+02                                 1.652290                            1.573059      -1.012426       2.397823                    0.998547       3.257182       8.591671       0.544664       1.164784      -0.737265       0.000032       0.021039       0.034832       0.040693      -0.001672       0.001711       0.002651      -0.012437       0.052812      -0.015370      -0.002643       0.018013              1.671093       1.345208      -0.055954      -0.033927       1.755976       0.357088       1.912093           0.000003
           26              H       5.911587       7.161001       4.995065       0.114453       1.039759 0.74769564E+01  0.71283327E+02                                 1.612102                            1.534756      -0.990910       2.403336                    0.998742       3.288547       8.712408       0.543824       1.181367      -0.732268       0.006880      -0.016253       0.034511       0.038762      -0.002391       0.002232       0.000257      -0.009247       0.051241      -0.013906      -0.003339       0.017245              1.634144       1.385513      -0.122848       0.116488       1.597065      -0.295199       1.919854           0.000002
           27              H       5.583047       6.990044       1.028033       0.116303       1.009264 0.72647732E+01  0.70223859E+02                                 1.708330                            1.610841      -1.116895       2.351852                    0.996396       3.622193      10.349342       0.473074       1.339414      -0.694884      -0.003071      -0.020100      -0.034464       0.040015      -0.000874       0.002610       0.007136      -0.009661       0.034606      -0.011251      -0.003685       0.014936              1.753794       1.386686      -0.088577      -0.050028       1.798176       0.371325       2.076521           0.000001
           28              H       5.151532       9.268725       0.965065       0.117155       1.061251 0.77504136E+01  0.76117223E+02                                 1.765582                            1.663544      -1.225464       2.302208                    0.994961       3.664164      10.542369       0.465772       1.338983      -0.695149      -0.005280       0.016799      -0.035744       0.039846      -0.000936       0.003493      -0.005204      -0.007533       0.034486      -0.010081      -0.003748       0.013829              1.810541       1.437047      -0.097102       0.093571       1.807851      -0.324588       2.186725           0.000004
           29              H      -0.020521       3.183185       5.134691       0.117496       1.074779 0.78256544E+01  0.75962441E+02                                 1.690846                            1.604144      -1.026304       2.390674                    0.998178       3.406240       9.304205       0.511718       1.233097      -0.719699      -0.014252       0.005925       0.036142       0.039299      -0.002336       0.000615       0.002960       0.012892       0.051377      -0.015697      -0.001707       0.017404              1.717968       1.722127      -0.066363      -0.321037       1.393887       0.123492       2.037891           0.000005
           30              H       2.291673       2.925424       4.967687       0.112122       1.029254 0.73705314E+01  0.70509617E+02                                 1.645876                            1.557315      -0.993624       2.403118                    0.998452       3.378510       9.173653       0.518885       1.233915      -0.719287       0.018465       0.000691       0.031954       0.036912      -0.002065       0.001833       0.001346       0.010481       0.046571      -0.013491      -0.002262       0.015753              1.682029       1.803838      -0.063574       0.404276       1.316901      -0.015200       1.925347           0.000001
           31              H       1.993932       2.646204       1.012976       0.116181       1.006034 0.71246934E+01  0.67877642E+02                                 1.645867                            1.549966      -1.007773       2.401719                    0.998003       3.422558       9.407206       0.508436       1.264472      -0.711790       0.014362      -0.003209      -0.035752       0.038662      -0.000734      -0.000433       0.002785       0.011352       0.037846      -0.012335      -0.000611       0.012946              1.679866       1.664227      -0.059457      -0.376977       1.338497       0.065363       2.036875           0.000004
           32              H      -0.317606       2.749355       1.174504       0.121667       1.036910 0.74578558E+01  0.70883211E+02                                 1.597810                            1.525189      -0.931258       2.438633                    0.998911       3.207168       8.416657       0.550950       1.169673      -0.735879      -0.020856      -0.003297      -0.033314       0.039442       0.000718       0.003520       0.001657       0.011926       0.049687      -0.014357      -0.002938       0.017295              1.613776       1.767391       0.033662       0.369506       1.267623       0.050192       1.806314           0.000005
           33              H       4.677061      -0.552895      12.793608       0.113551       1.042807 0.74459084E+01  0.72245847E+02                                 1.740417                            1.627604      -1.031154       2.400072                    0.997738       3.508991       9.966397       0.473151       1.334170      -0.697236      -0.006102      -0.042613       0.016362       0.046052      -0.000652      -0.003831      -0.000526      -0.023318      -0.007144      -0.012021      -0.000859       0.012880              1.797322       1.375652       0.105749      -0.073490       2.285587      -0.354133       1.730726           0.000005
           34              H       5.222663       3.636445      11.129042       0.121977       0.958679 0.69028300E+01  0.66425671E+02                                 1.695090                            1.603173      -1.383699       2.224784                    0.993059       3.806553      11.149069       0.455861       1.396255      -0.682033       0.002863       0.030199      -0.012317       0.032740       0.001395      -0.005430      -0.002067      -0.012888       0.013389      -0.010655       0.002678       0.007977              1.730609       1.363737       0.114313      -0.106277       2.321285      -0.278294       1.506803           0.000002
           35              H       4.626746       3.265747      13.311046       0.095579       1.083180 0.76230898E+01  0.74099225E+02                                 1.754970                            1.621953      -0.966890       2.415405                    0.998264       3.540716       9.932818       0.486907       1.294127      -0.705430      -0.006652       0.036660       0.025752       0.045293      -0.000094      -0.000720       0.002669      -0.024003      -0.007702      -0.010782      -0.002943       0.013724              1.818056       1.375067      -0.127108      -0.162132       2.074729       0.510271       2.004372           0.000002
           36              H       3.843742       1.545670       8.459715       0.124956       0.942953 0.67608105E+01  0.63924751E+02                                 1.606747                            1.534456      -1.076159       2.374012                    0.997504       3.461936       9.652246       0.496015       1.305994      -0.702170      -0.031850      -0.008376       0.007867       0.033859       0.005099       0.006121      -0.000753       0.016481       0.018244      -0.013060       0.000895       0.012166              1.623512       2.018713       0.242502      -0.253106       1.347587      -0.120781       1.504235           0.000001
           37              H       4.326819       1.966111       6.232538       0.101711       1.076884 0.73343330E+01  0.70216092E+02                                 1.709850                            1.560882      -0.958021       2.419495                    0.998665       3.430816       9.379728       0.513593       1.245692      -0.716159      -0.033869      -0.011100      -0.030112       0.046659       0.011799       0.001478       0.002719       0.026243      -0.007022      -0.016759      -0.002318       0.019077              1.791039       1.815950       0.078222       0.553723       1.336155       0.054099       2.221011           0.000000
           38              H       7.932729       2.960660       7.163380       0.108180       1.059379 0.74792443E+01  0.71896141E+02                                 1.693294                            1.581404      -0.891569       2.459991                    0.999255       3.342570       9.132885       0.508159       1.253889      -0.715567       0.039762       0.011755      -0.013838       0.043712       0.005119       0.002266      -0.004171       0.019565      -0.003289      -0.012372       0.000661       0.011712              1.741216       2.147267       0.299780      -0.273355       1.393514      -0.099636       1.682868           0.000005
           39              H       4.581988      -0.993954       9.702663       0.172840       0.912962 0.69679416E+01  0.66686226E+02                                 1.618921                            1.593908      -1.003187       2.428359                    0.997768       3.356899       9.557889       0.468081       1.367267      -0.691002      -0.014166      -0.004896      -0.006673       0.016407       0.000406       0.004662       0.002944       0.002143      -0.001054      -0.005289      -0.000646       0.005935              1.610611       1.823281       0.135378       0.333802       1.454034       0.089515       1.554519           0.000002
           40              H       3.581394       9.189214      10.852527       0.171812       0.899385 0.64754095E+01  0.60934671E+02                                 1.611515                            1.541942      -1.046835       2.411107                    0.997438       3.332950       9.454239       0.472725       1.376893      -0.688799      -0.000106      -0.011335       0.012632       0.016973       0.001960       0.000496      -0.001456      -0.001603       0.015409      -0.004839      -0.000593       0.005432              1.641381       1.296111      -0.120067       0.039083       2.090803      -0.361259       1.537230           0.000003
           41              H       6.129075      -0.742557       9.719090       0.167033       0.957048 0.71315843E+01  0.67182894E+02                                 1.542789                            1.512637      -0.839492       2.495237                    0.999825       3.059189       8.053103       0.540404       1.203136      -0.729027       0.013987       0.000858      -0.004992       0.014876       0.002600      -0.003461       0.003941       0.007787      -0.007737      -0.007936       0.001289       0.006648              1.531703       1.723133       0.066216      -0.349463       1.388808      -0.057632       1.483167           0.000004
           42              H       7.718989       2.973794      10.578750       0.168082       0.970417 0.74624759E+01  0.72223179E+02                                 1.648799                            1.619574      -1.004007       2.419562                    0.998655       3.339166       9.376846       0.480134       1.318105      -0.701516      -0.003439       0.007863       0.012019       0.014769      -0.000453       0.003797       0.005539       0.006458       0.016375      -0.008608      -0.000438       0.009047              1.642200       1.563027      -0.061120      -0.243124       1.464026       0.262317       1.899546           0.000002
           43              H      -2.239876       3.222251       9.368655       0.175856       0.881309 0.63408379E+01  0.59602272E+02                                 1.612846                            1.543532      -1.104729       2.385641                    0.996889       3.394255       9.753901       0.462460       1.409016      -0.682009       0.010504       0.011784      -0.007011       0.017273       0.004720       0.001036      -0.000895       0.000704       0.016461      -0.007618       0.001983       0.005635              1.639663       1.864001       0.412722      -0.136831       1.654089      -0.145802       1.400898           0.000002
           44              H       8.485111       1.771441       9.927161       0.176248       0.908416 0.66617082E+01  0.61827157E+02                                 1.505489                            1.474102      -0.726604       2.556499                    0.999996       2.988327       7.862384       0.539525       1.223210      -0.724479       0.005971      -0.012871       0.001116       0.014232      -0.001834       0.002113      -0.000705      -0.011057      -0.006273      -0.005842      -0.001150       0.006992              1.498353       1.518408      -0.300417       0.103212       1.740534      -0.125062       1.236117           0.000003
           45              C       0.020071       8.809395      10.784083       0.583357      24.119676 0.26757113E+03  0.56361009E+04                                 7.770665                            5.832359      -0.016762       2.049830                    0.999441      22.728239      64.212014       0.609938       0.476739      -1.017064       0.006396      -0.066195       0.000429       0.066505       0.032263      -0.002692       0.000549       0.169549      -0.094447      -0.074990      -0.031505       0.106495              9.342946       4.705228      -1.377753       0.187811      15.008134       0.388209       8.315476           0.000007
           46              C       1.577613      -0.475850      10.755337      -0.018545      36.180824 0.43848483E+03  0.10266029E+05                                 9.512655                            6.954597      -0.024021       1.996123                    0.999315      27.356019      76.884552       0.632467       0.413638      -1.072714      -0.017547       0.040919       0.005079       0.044812       0.006851       0.000372      -0.005461       0.013863      -0.001817      -0.011867       0.001506       0.010361             11.732012       5.551583      -2.566045       0.342928      19.750033       0.556875       9.894419           0.000002
           47              C       1.358744       0.124909       9.530184      -0.127607      32.605236 0.44439516E+03  0.10503956E+05                                 8.871490                            7.053086       0.099393       1.995811                    0.999698      29.680780      85.524376       0.617308       0.419779      -1.062189      -0.014033       0.018718       0.013312       0.026916       0.007849      -0.001241       0.018814      -0.003078       0.057947      -0.022703      -0.006334       0.029036              9.945798       5.512021      -2.289819       0.459820      15.078630      -0.637212       9.246742          -0.000004
           48              C       1.045477       1.525111       9.508281      -0.123046      32.594603 0.43984015E+03  0.10373123E+05                                 8.875441                            7.022673       0.104072       1.998938                    0.999676      29.522296      85.068572       0.617661       0.420476      -1.061383       0.002805      -0.024064       0.017974       0.030167       0.002365       0.006392      -0.020426       0.010161       0.067895      -0.026253      -0.005760       0.032013              9.983069       5.795453      -2.628051       0.170955      14.955764       0.711980       9.197991          -0.000005
           49              C       0.967617       2.243506      10.651301      -0.021206      36.130662 0.43567133E+03  0.10174478E+05                                 9.462175                            6.912242       0.054845       2.022967                    0.999339      27.141468      75.958964       0.637739       0.411254      -1.075245       0.005935      -0.042897       0.008005       0.044039       0.002281      -0.000307      -0.000978       0.013225       0.000428      -0.007180       0.000225       0.006955             11.527998       6.015740      -3.563839       0.663119      18.669476      -0.378911       9.898777          -0.000003
           50              C       1.230741       1.623672      11.873716      -0.108475      33.909357 0.45327994E+03  0.10817847E+05                                 9.257836                            7.217940      -0.096820       1.942021                    0.999252      29.839128      87.733292       0.595443       0.431014      -1.050250       0.006098      -0.016482      -0.019269       0.026079       0.006729      -0.000831       0.017883       0.021760       0.035061      -0.026661       0.006019       0.020642             10.641867       5.842393      -2.748925       0.758353      15.687750      -0.899026      10.395459          -0.000002
           51              C       1.510203       0.256803      11.905201      -0.112376      33.541377 0.44447797E+03  0.10581747E+05                                 9.231416                            7.176981      -0.186405       1.913249                    0.999220      30.039345      88.920868       0.592017       0.434575      -1.045533      -0.009914       0.015014      -0.019670       0.026657       0.012918       0.007072      -0.017865       0.020104       0.034106      -0.030771       0.010500       0.020271             10.646256       5.616744      -2.243564       0.169043      16.151532       1.169378      10.170492           0.000001
           52              C       0.677887       3.725393      10.578750       0.598201      23.175496 0.25430647E+03  0.52919125E+04                                 7.562648                            5.684759      -0.014800       2.054515                    0.999570      22.387302      62.976957       0.617665       0.476538      -1.016618      -0.010589       0.064707      -0.000988       0.065575       0.033253      -0.013281       0.002484       0.167741      -0.098755      -0.074362      -0.033444       0.107807              8.966059       4.972528      -2.169033       0.535922      13.768526      -0.223549       8.157124           0.000006
           53              C      -2.214791       6.118030      10.395320       0.591414      23.655265 0.25669240E+03  0.53547498E+04                                 7.679044                            5.712642      -0.071371       2.035056                    0.999334      22.504625      63.412283       0.615868       0.476752      -1.016371       0.065961       0.006601      -0.005151       0.066491      -0.004337       0.001745      -0.001284      -0.178441      -0.101179      -0.072538      -0.033663       0.106201              9.280150      15.314267       0.503655      -0.057302       4.452893       0.205969       8.073288           0.000008
           54              C       7.198922       6.170042      10.525364      -0.012690      36.093997 0.42998582E+03  0.10010309E+05                                 9.505358                            6.887205       0.024085       2.015722                    0.999418      27.031418      75.570365       0.635989       0.413679      -1.073502      -0.042866       0.014349       0.007466       0.045816       0.003135       0.007216      -0.002347      -0.019710      -0.004245      -0.014084       0.002886       0.011198             11.822288      21.007094       0.127967      -0.416614       5.114182       0.608565       9.345588           0.000003
           55              C       6.427964       6.071689       9.382344      -0.121141      33.132177 0.44059211E+03  0.10414623E+05                                 9.031673                            7.059923       0.035456       1.979609                    0.999675      29.673455      86.122870       0.610808       0.424223      -1.057066      -0.017376       0.009320       0.014559       0.024511       0.002877      -0.011247      -0.000225      -0.011264       0.068253      -0.020474      -0.005268       0.025741             10.354576      16.628031      -0.719090       0.408838       5.228585       0.701082       9.207110           0.000001
           56              C       5.031423       6.201698       9.491855      -0.119829      32.902014 0.43327953E+03  0.10188351E+05                                 8.947637                            6.966735       0.148698       2.014659                    0.999597      29.425014      84.888452       0.620081       0.420070      -1.060777       0.022071       0.003594       0.016274       0.027656       0.006283       0.021979       0.002046      -0.017539       0.048609      -0.028607       0.000637       0.027970             10.250515      16.176995      -1.426576      -1.039294       5.194385       0.424351       9.380165          -0.000002
           57              C       4.420377       6.356035      10.706057      -0.023642      36.310062 0.44258504E+03  0.10374515E+05                                 9.490738                            6.972053       0.022908       2.013060                    0.999479      27.163891      76.111039       0.634423       0.411866      -1.075072       0.043497      -0.003147      -0.004525       0.043845       0.005933       0.003217      -0.003898      -0.015003       0.011127      -0.012588       0.003378       0.009210             11.527950      19.627450      -1.526769      -0.436091       5.490845       0.386262       9.465554          -0.000004
           58              C       5.210211       6.387627      11.839494      -0.114614      32.809297 0.43112329E+03  0.10123729E+05                                 8.940155                            6.964267       0.162786       2.025509                    0.999766      29.189155      84.115360       0.618282       0.421872      -1.059777       0.017234      -0.001509      -0.019925       0.026387       0.006102      -0.014095       0.001124      -0.031942       0.055406      -0.030385       0.007735       0.022650             10.190596      16.203429      -0.784084       0.079806       5.213678       0.302342       9.154682          -0.000000
           59              C       6.599973       6.311847      11.745041      -0.110699      31.659597 0.41275297E+03  0.95774868E+04                                 8.681272                            6.780024       0.087854       1.999933                    0.999657      28.934360      82.605578       0.632035       0.417641      -1.063552      -0.017461       0.006663      -0.013887       0.023284       0.008345       0.018163      -0.005680      -0.012562       0.045848      -0.026581       0.002497       0.024084              9.859282      16.024726      -0.375537      -1.093044       4.818724       0.535082       8.734397           0.000001
           60              C       2.923296       6.407661      10.812830       0.584529      23.380744 0.25639705E+03  0.53478330E+04                                 7.568436                            5.686568      -0.054731       2.035587                    0.999584      22.640254      63.820490       0.620901       0.472954      -1.018256      -0.064863      -0.007135       0.002758       0.065312      -0.000271       0.001623      -0.007046      -0.164586      -0.093187      -0.066836      -0.031373       0.098209              8.945209      13.765358      -0.583613      -0.151286       4.618763       0.178908       8.451506           0.000005
           61              C       2.028061       8.803198       1.244317       0.012914      27.547131 0.36054239E+03  0.81104244E+04                                 8.003391                            6.408981       0.223452       2.083766                    0.999235      26.845437      76.151641       0.637332       0.427221      -1.054598       0.016138      -0.039752      -0.046109       0.062982       0.001709       0.020309       0.005884       0.008651      -0.129890      -0.049224       0.017034       0.032190              8.889513       4.779920       0.189787      -1.749025       9.850440       0.467929      12.038178          -0.000000
           62              C       1.675008       8.664815       2.585825       0.097760      31.110149 0.40656988E+03  0.93359843E+04                                 8.652168                            6.780899       0.199389       2.085802                    0.999542      25.745759      71.543099       0.628942       0.424102      -1.066570      -0.004556       0.072432       0.046356       0.086117      -0.011339      -0.004593       0.034610      -0.043417      -0.019936      -0.029427      -0.019962       0.049390              9.804718       4.996040       0.519999      -2.137613      12.658345      -0.130869      11.759769          -0.000000
           63              C       1.501616       7.397053       3.093682       0.059500      33.811789 0.40630549E+03  0.93681229E+04                                 9.197758                            6.810120      -0.053781       2.006721                    0.999130      26.303035      74.264975       0.620609       0.428044      -1.059594      -0.001758      -0.030309       0.035227       0.046505      -0.001209       0.010583       0.007622       0.066640       0.016676      -0.037591       0.003137       0.034454             10.959762       5.771828       1.002184      -3.394131      11.148066      -1.543360      15.959390           0.000003
           64              C       1.692744       6.340760       2.253186      -0.182351      33.099594 0.45773620E+03  0.10934357E+05                                 9.053229                            7.212534       0.014148       1.981054                    0.998610      29.942548      87.643134       0.601639       0.426179      -1.054815       0.010045       0.003567      -0.002853       0.011034      -0.007270       0.008025      -0.008250       0.023825      -0.006819      -0.015985      -0.003816       0.019802             10.096890       5.579736       0.331719      -2.818571      10.876341       0.024696      13.834595           0.000005
           65              C       2.054189       6.575500       0.934949       0.100735      25.497142 0.31411096E+03  0.68405506E+04                                 7.657404                            6.000165       0.200223       2.091160                    0.999695      25.554998      71.804059       0.654370       0.429808      -1.050854       0.003503       0.043321       0.004620       0.043707      -0.010696       0.019850       0.013519       0.042364      -0.079015      -0.040316      -0.000845       0.041161              8.592210       4.618513       0.346476      -2.011626       9.321065      -0.670681      11.837052          -0.000002
           66              C       1.128971       7.154726       4.509110       0.052032      34.245445 0.41080468E+03  0.94891700E+04                                 9.244938                            6.831928      -0.121178       1.982662                    0.999075      26.383778      74.335481       0.622344       0.426071      -1.061802       0.039394       0.014033      -0.031924       0.052611      -0.011429       0.008205       0.003508      -0.050626       0.019936      -0.033032       0.008407       0.024625             11.034232      10.459971       2.350171      -1.900458       5.881430      -2.245428      16.761294           0.000002
           67              C       2.106085       7.283831       5.471437      -0.174448      33.605523 0.44603395E+03  0.10545438E+05                                 9.049881                            7.051046       0.202439       2.039315                    0.999424      29.455989      84.704964       0.619782       0.417994      -1.064023      -0.002703      -0.009926      -0.004948       0.011416       0.004726      -0.004215       0.004655       0.004490      -0.022985      -0.011506       0.002355       0.009151             10.342633       9.259962       1.453128      -0.140553       5.341811      -1.665281      16.426125          -0.000004
           68              C       1.824594       7.002533       6.808838       0.072750      27.861390 0.33495815E+03  0.73766090E+04                                 8.032381                            6.125775       0.224273       2.084658                    0.999820      25.946433      72.153851       0.662029       0.420110      -1.062035      -0.046992      -0.014958       0.001881       0.049351      -0.005033       0.008639       0.014006       0.002125      -0.075215      -0.031934       0.014003       0.017931              9.267543       8.562960       1.460492      -0.078260       4.832545      -1.220379      14.407123          -0.000007
           69              C      -0.286014       6.429719       6.255809       0.020528      27.739608 0.32927233E+03  0.72237923E+04                                 7.960682                            6.066061       0.416022       2.150804                    0.999824      26.068647      72.465976       0.666203       0.419073      -1.062196       0.033158       0.006452       0.044787       0.056098      -0.011848      -0.001151       0.018698      -0.022122      -0.161412      -0.057486       0.011240       0.046246              9.153648       8.711471       1.428427       0.787903       4.648081      -0.769708      14.101392           0.000001
           70              C      -0.099871       6.707565       4.893767       0.108556      31.728613 0.39414387E+03  0.89800436E+04                                 8.749153                            6.669674       0.192302       2.084843                    0.999482      25.512114      70.600236       0.635180       0.423239      -1.067190      -0.071367      -0.019768      -0.050094       0.089406       0.003154       0.032852       0.006913       0.041165       0.029696      -0.027420      -0.019003       0.046424             10.109606      11.607732       2.457898       0.655127       5.325662      -0.930737      13.395425          -0.000000
           71              C       1.458073       9.952039       3.424953      -0.513341      27.308115 0.45910358E+03  0.10949794E+05                                 7.695853                            6.945669       0.125070       2.001210                    0.996985      32.375270      93.975184       0.651722       0.394048      -1.078185       0.011386      -0.047449      -0.047375       0.068010       0.000921      -0.011203       0.040014      -0.041933      -0.014695      -0.038069      -0.014104       0.052173              7.996402       6.387317      -0.172758      -0.328206      10.694865       1.098074       6.907022          -0.000000
           72              C      -1.249738       6.496338       3.932809      -0.517598      27.262299 0.44741988E+03  0.10602441E+05                                 7.668583                            6.837295       0.110872       2.000217                    0.996896      32.118550      92.925391       0.659676       0.391818      -1.079730       0.043601       0.004627       0.041193       0.060161       0.015243       0.041100       0.011378       0.044150       0.058334      -0.036633      -0.024291       0.060924              8.033609      10.071959       0.954321       1.752538       6.580424       0.438425       7.448443          -0.000001
           73              C       6.783794       0.297791       2.904776       0.583358      24.119675 0.26757112E+03  0.56361006E+04                                 7.770664                            5.832359      -0.016762       2.049830                    0.999441      22.728238      64.212011       0.609939       0.476739      -1.017064      -0.006397       0.066195      -0.000429       0.066505       0.032263      -0.002692       0.000549       0.169550      -0.094447      -0.074990      -0.031505       0.106495              9.342946       4.705228      -1.377753       0.187811      15.008133       0.388209       8.315476           0.000007
           74              C       5.226252       9.583036       2.933522      -0.018545      36.180821 0.43848480E+03  0.10266028E+05                                 9.512654                            6.954596      -0.024021       1.996123                    0.999315      27.356018      76.884545       0.632467       0.413638      -1.072714       0.017547      -0.040920      -0.005079       0.044812       0.006851       0.000372      -0.005461       0.013863      -0.001817      -0.011867       0.001506       0.010361             11.732010       5.551583      -2.566045       0.342928      19.750031       0.556875       9.894417           0.000002
           75              C       5.445121       8.982277       4.158675      -0.127607      32.605235 0.44439515E+03  0.10503956E+05                                 8.871490                            7.053087       0.099392       1.995811                    0.999698      29.680777      85.524366       0.617308       0.419779      -1.062189       0.014033      -0.018718      -0.013312       0.026917       0.007849      -0.001241       0.018814      -0.003077       0.057947      -0.022703      -0.006334       0.029036              9.945798       5.512022      -2.289819       0.459820      15.078630      -0.637213       9.246741          -0.000004
           76              C       5.758388       7.582075       4.180578      -0.123046      32.594600 0.43984013E+03  0.10373122E+05                                 8.875440                            7.022673       0.104072       1.998938                    0.999676      29.522293      85.068562       0.617661       0.420476      -1.061383      -0.002805       0.024065      -0.017974       0.030167       0.002365       0.006392      -0.020426       0.010161       0.067894      -0.026253      -0.005760       0.032013              9.983069       5.795454      -2.628051       0.170955      14.955763       0.711980       9.197990          -0.000005
           77              C       5.836248       6.863680       3.037558      -0.021206      36.130653 0.43567122E+03  0.10174475E+05                                 9.462173                            6.912241       0.054845       2.022967                    0.999339      27.141464      75.958950       0.637739       0.411254      -1.075245      -0.005935       0.042897      -0.008005       0.044039       0.002281      -0.000307      -0.000978       0.013225       0.000428      -0.007180       0.000225       0.006955             11.527996       6.015739      -3.563839       0.663119      18.669473      -0.378911       9.898775          -0.000003
           78              C       5.573124       7.483514       1.815143      -0.108475      33.909351 0.45327988E+03  0.10817845E+05                                 9.257836                            7.217941      -0.096821       1.942021                    0.999252      29.839124      87.733281       0.595443       0.431014      -1.050250      -0.006098       0.016482       0.019269       0.026080       0.006729      -0.000831       0.017883       0.021761       0.035061      -0.026662       0.006019       0.020642             10.641867       5.842393      -2.748925       0.758353      15.687749      -0.899026      10.395458          -0.000002
           79              C       5.293662       8.850383       1.783658      -0.112376      33.541367 0.44447782E+03  0.10581742E+05                                 9.231415                            7.176980      -0.186406       1.913250                    0.999220      30.039338      88.920842       0.592017       0.434575      -1.045533       0.009914      -0.015014       0.019670       0.026657       0.012918       0.007072      -0.017865       0.020105       0.034106      -0.030771       0.010500       0.020271             10.646254       5.616743      -2.243564       0.169042      16.151528       1.169378      10.170490           0.000002
           80              C       6.125978       5.381793       3.110109       0.598201      23.175493 0.25430643E+03  0.52919116E+04                                 7.562648                            5.684759      -0.014799       2.054515                    0.999570      22.387300      62.976951       0.617665       0.476538      -1.016618       0.010589      -0.064707       0.000988       0.065575       0.033253      -0.013281       0.002484       0.167741      -0.098755      -0.074362      -0.033444       0.107807              8.966058       4.972528      -2.169033       0.535922      13.768524      -0.223549       8.157124           0.000006
           81              C       9.018656       2.989156       3.293539       0.591415      23.655265 0.25669242E+03  0.53547501E+04                                 7.679043                            5.712642      -0.071371       2.035056                    0.999334      22.504625      63.412281       0.615868       0.476752      -1.016371      -0.065961      -0.006601       0.005151       0.066491      -0.004337       0.001745      -0.001284      -0.178441      -0.101179      -0.072538      -0.033663       0.106201              9.280149      15.314266       0.503654      -0.057302       4.452893       0.205969       8.073288           0.000008
           82              C      -0.395057       2.937144       3.163495      -0.012690      36.093989 0.42998573E+03  0.10010306E+05                                 9.505356                            6.887204       0.024086       2.015722                    0.999418      27.031415      75.570350       0.635989       0.413679      -1.073502       0.042866      -0.014349      -0.007466       0.045816       0.003135       0.007216      -0.002348      -0.019710      -0.004245      -0.014084       0.002886       0.011198             11.822285      21.007088       0.127967      -0.416614       5.114181       0.608565       9.345586           0.000003
           83              C       0.375901       3.035497       4.306515      -0.121141      33.132179 0.44059217E+03  0.10414625E+05                                 9.031674                            7.059924       0.035456       1.979609                    0.999675      29.673454      86.122870       0.610808       0.424223      -1.057066       0.017376      -0.009320      -0.014559       0.024511       0.002877      -0.011247      -0.000225      -0.011264       0.068252      -0.020474      -0.005267       0.025741             10.354577      16.628034      -0.719090       0.408839       5.228586       0.701082       9.207110           0.000000
           84              C       1.772442       2.905488       4.197004      -0.119829      32.902002 0.43327934E+03  0.10188346E+05                                 8.947635                            6.966734       0.148699       2.014660                    0.999597      29.425007      84.888426       0.620081       0.420070      -1.060777      -0.022071      -0.003594      -0.016274       0.027656       0.006283       0.021979       0.002046      -0.017540       0.048609      -0.028607       0.000637       0.027970             10.250512      16.176990      -1.426575      -1.039293       5.194384       0.424351       9.380163          -0.000002
           85              C       2.383488       2.751151       2.982802      -0.023642      36.310059 0.44258501E+03  0.10374514E+05                                 9.490737                            6.972052       0.022908       2.013060                    0.999479      27.163889      76.111028       0.634423       0.411866      -1.075072      -0.043497       0.003147       0.004525       0.043845       0.005933       0.003217      -0.003898      -0.015003       0.011127      -0.012588       0.003378       0.009210             11.527948      19.627446      -1.526768      -0.436091       5.490845       0.386262       9.465553          -0.000004
           86              C       1.593654       2.719559       1.849365      -0.114614      32.809284 0.43112312E+03  0.10123724E+05                                 8.940152                            6.964265       0.162786       2.025509                    0.999766      29.189147      84.115326       0.618282       0.421872      -1.059777      -0.017234       0.001509       0.019925       0.026387       0.006102      -0.014095       0.001123      -0.031942       0.055406      -0.030385       0.007735       0.022650             10.190593      16.203422      -0.784083       0.079806       5.213677       0.302342       9.154679          -0.000000
           87              C       0.203892       2.795339       1.943818      -0.110699      31.659596 0.41275299E+03  0.95774871E+04                                 8.681271                            6.780025       0.087855       1.999933                    0.999657      28.934360      82.605574       0.632035       0.417641      -1.063552       0.017461      -0.006663       0.013887       0.023284       0.008345       0.018163      -0.005680      -0.012562       0.045848      -0.026581       0.002497       0.024084              9.859282      16.024724      -0.375537      -1.093044       4.818724       0.535082       8.734397           0.000001
           88              C       3.880569       2.699525       2.876029       0.584529      23.380743 0.25639703E+03  0.53478326E+04                                 7.568435                            5.686568      -0.054731       2.035587                    0.999584      22.640253      63.820487       0.620901       0.472954      -1.018256       0.064863       0.007135      -0.002758       0.065312      -0.000271       0.001623      -0.007046      -0.164587      -0.093186      -0.066836      -0.031373       0.098209              8.945208      13.765356      -0.583613      -0.151286       4.618763       0.178908       8.451506           0.000005
           89              C       4.775804       0.303988      12.444542       0.012914      27.547129 0.36054236E+03  0.81104236E+04                                 8.003390                            6.408981       0.223452       2.083767                    0.999235      26.845435      76.151633       0.637332       0.427221      -1.054598      -0.016138       0.039752       0.046109       0.062982       0.001709       0.020309       0.005884       0.008652      -0.129890      -0.049224       0.017034       0.032190              8.889512       4.779920       0.189786      -1.749024       9.850439       0.467929      12.038177          -0.000000
           90              C       5.128857       0.442371      11.103034       0.097760      31.110150 0.40656990E+03  0.93359849E+04                                 8.652168                            6.780899       0.199389       2.085801                    0.999542      25.745760      71.543102       0.628942       0.424102      -1.066570       0.004556      -0.072433      -0.046357       0.086117      -0.011339      -0.004593       0.034610      -0.043417      -0.019936      -0.029427      -0.019962       0.049389              9.804718       4.996040       0.519999      -2.137613      12.658346      -0.130869      11.759768          -0.000000
           91              C       5.302249       1.710133      10.595177       0.059500      33.811792 0.40630554E+03  0.93681245E+04                                 9.197759                            6.810120      -0.053781       2.006721                    0.999130      26.303037      74.264981       0.620609       0.428044      -1.059594       0.001758       0.030309      -0.035227       0.046505      -0.001209       0.010583       0.007622       0.066640       0.016675      -0.037591       0.003137       0.034454             10.959762       5.771828       1.002184      -3.394131      11.148067      -1.543360      15.959390           0.000003
           92              C       5.111121       2.766426      11.435673      -0.182350      33.099586 0.45773610E+03  0.10934354E+05                                 9.053227                            7.212533       0.014147       1.981054                    0.998610      29.942543      87.643115       0.601640       0.426179      -1.054815      -0.010045      -0.003567       0.002853       0.011035      -0.007270       0.008025      -0.008250       0.023825      -0.006819      -0.015985      -0.003816       0.019802             10.096888       5.579735       0.331719      -2.818570      10.876339       0.024696      13.834591           0.000005
           93              C       4.749676       2.531686      12.753910       0.100736      25.497138 0.31411092E+03  0.68405494E+04                                 7.657403                            6.000165       0.200223       2.091160                    0.999695      25.554995      71.804047       0.654370       0.429808      -1.050854      -0.003503      -0.043321      -0.004620       0.043707      -0.010696       0.019850       0.013519       0.042364      -0.079015      -0.040316      -0.000845       0.041161              8.592208       4.618512       0.346476      -2.011626       9.321064      -0.670681      11.837050          -0.000002
           94              C       5.674894       1.952460       9.179749       0.052032      34.245449 0.41080474E+03  0.94891718E+04                                 9.244939                            6.831928      -0.121178       1.982662                    0.999075      26.383780      74.335487       0.622344       0.426071      -1.061802      -0.039394      -0.014033       0.031924       0.052611      -0.011429       0.008205       0.003508      -0.050625       0.019936      -0.033032       0.008407       0.024625             11.034232      10.459971       2.350171      -1.900458       5.881430      -2.245428      16.761294           0.000002
           95              C       4.697780       1.823355       8.217422      -0.174448      33.605508 0.44603371E+03  0.10545431E+05                                 9.049878                            7.051044       0.202439       2.039316                    0.999424      29.455980      84.704928       0.619782       0.417994      -1.064023       0.002703       0.009926       0.004948       0.011416       0.004726      -0.004215       0.004655       0.004490      -0.022985      -0.011506       0.002355       0.009151             10.342629       9.259959       1.453128      -0.140553       5.341809      -1.665280      16.426119          -0.000004
           96              C       4.979271       2.104653       6.880021       0.072750      27.861384 0.33495808E+03  0.73766068E+04                                 8.032380                            6.125774       0.224274       2.084659                    0.999820      25.946429      72.153834       0.662029       0.420110      -1.062035       0.046992       0.014958      -0.001881       0.049351      -0.005033       0.008639       0.014006       0.002125      -0.075215      -0.031934       0.014003       0.017931              9.267541       8.562958       1.460492      -0.078260       4.832544      -1.220379      14.407120          -0.000007
           97              C       7.089879       2.677467       7.433050       0.020528      27.739610 0.32927236E+03  0.72237931E+04                                 7.960683                            6.066062       0.416022       2.150804                    0.999824      26.068647      72.465975       0.666203       0.419073      -1.062196      -0.033158      -0.006452      -0.044787       0.056098      -0.011848      -0.001151       0.018698      -0.022122      -0.161412      -0.057486       0.011240       0.046246              9.153649       8.711470       1.428427       0.787904       4.648081      -0.769708      14.101395           0.000001
           98              C       6.903736       2.399621       8.795092       0.108556      31.728614 0.39414389E+03  0.89800440E+04                                 8.749153                            6.669674       0.192301       2.084843                    0.999482      25.512115      70.600239       0.635180       0.423239      -1.067190       0.071367       0.019768       0.050094       0.089406       0.003154       0.032852       0.006913       0.041165       0.029696      -0.027420      -0.019003       0.046424             10.109606      11.607732       2.457897       0.655128       5.325662      -0.930737      13.395425          -0.000000
           99              C       5.345792      -0.844853      10.263906      -0.513341      27.308120 0.45910371E+03  0.10949798E+05                                 7.695854                            6.945670       0.125069       2.001209                    0.996985      32.375272      93.975191       0.651721       0.394048      -1.078185      -0.011386       0.047449       0.047375       0.068010       0.000921      -0.011203       0.040014      -0.041933      -0.014695      -0.038069      -0.014104       0.052173              7.996403       6.387318      -0.172758      -0.328206      10.694868       1.098075       6.907023           0.000000
          100              C       8.053603       2.610848       9.756050      -0.517599      27.262306 0.44742003E+03  0.10602446E+05                                 7.668585                            6.837296       0.110871       2.000217                    0.996896      32.118553      92.925402       0.659676       0.391818      -1.079730      -0.043601      -0.004627      -0.041193       0.060161       0.015243       0.041100       0.011378       0.044150       0.058334      -0.036633      -0.024291       0.060924              8.033610      10.071962       0.954322       1.752539       6.580425       0.438425       7.448444          -0.000001
          101              N       2.228730       7.752755       0.435306      -0.182096      34.095761 0.45746433E+03  0.10701374E+05                                 8.786218                            6.923797       0.014294       2.058987                    0.996863      26.402750      71.454620       0.666287       0.392973      -1.099043      -0.037344      -0.008832       0.134517       0.139884      -0.006006       0.024881       0.023357      -0.049949      -0.211714      -0.081707       0.017345       0.064361             10.025752       5.221693       0.329637      -1.515339      11.378726      -0.008698      13.476836          -0.000005
          102              N       0.628029       6.537157       7.166118      -0.178687      34.670520 0.44354639E+03  0.10279371E+05                                 8.851238                            6.784606       0.077516       2.077307                    0.998010      26.202507      70.211652       0.679105       0.389172      -1.103495       0.023143       0.034411      -0.138004       0.144100       0.004293       0.025336       0.029533       0.035170      -0.220756      -0.086026       0.024238       0.061788             10.359653      10.289674       1.767161       0.770365       5.396215      -0.779230      15.393072          -0.000005
          103              N       4.575135       1.354431      13.253553      -0.182096      34.095760 0.45746433E+03  0.10701374E+05                                 8.786218                            6.923796       0.014294       2.058987                    0.996863      26.402750      71.454617       0.666287       0.392973      -1.099043       0.037344       0.008832      -0.134517       0.139884      -0.006006       0.024881       0.023357      -0.049949      -0.211714      -0.081707       0.017345       0.064361             10.025751       5.221693       0.329637      -1.515339      11.378725      -0.008698      13.476835          -0.000005
          104              N       6.175836       2.570029       6.522741      -0.178687      34.670522 0.44354642E+03  0.10279372E+05                                 8.851239                            6.784606       0.077516       2.077307                    0.998010      26.202508      70.211657       0.679105       0.389172      -1.103494      -0.023143      -0.034411       0.138004       0.144100       0.004293       0.025336       0.029533       0.035170      -0.220756      -0.086026       0.024238       0.061788             10.359654      10.289673       1.767160       0.770365       5.396215      -0.779231      15.393074          -0.000005
          105              O       0.082824       8.191000       9.669810      -0.570008      38.894214 0.59320029E+03  0.14623315E+05                                 9.147913                            7.554268       0.225770       2.110155                    0.997808      28.302753      75.473146       0.688727       0.360757      -1.136974      -0.009421       0.001080       0.021914       0.023877       0.010306      -0.012120       0.066003       0.070725      -0.012276      -0.088249       0.038499       0.049749             10.457367       6.103128      -0.549985      -0.504879      14.766898       5.062995      10.502075          -0.000004
          106              O       0.190154       8.312916      11.932578      -0.532697      35.008017 0.53394343E+03  0.12804679E+05                                 8.488457                            7.142570       0.418651       2.197532                    0.997388      27.083305      70.941645       0.712833       0.358299      -1.140348      -0.003538      -0.003385      -0.019095       0.019713       0.009161       0.011731      -0.056603       0.061542       0.020144      -0.075848       0.028359       0.047489              9.574997       5.662160      -0.700383       0.740093      13.011016      -3.808340      10.051814          -0.000001
          107              O       0.630233       4.344458      11.687548      -0.568920      38.419733 0.59105527E+03  0.14545491E+05                                 9.050491                            7.536116       0.226855       2.119165                    0.997336      27.972064      74.331002       0.690729       0.360328      -1.138231      -0.005578       0.000724      -0.020664       0.021416       0.017656      -0.017521       0.064289       0.069906       0.013381      -0.088912       0.036741       0.052171             10.202909       6.176493      -1.346188      -0.679102      13.512948       4.484036      10.919286          -0.000008
          108              O       0.459837       4.249529       9.468584      -0.550997      34.422398 0.52932799E+03  0.12680189E+05                                 8.373912                            7.096164       0.244919       2.125451                    0.998058      27.524962      72.314495       0.716723       0.356742      -1.140355       0.000253       0.006980       0.031258       0.032029       0.005930       0.008510      -0.061910       0.063205      -0.029604      -0.081603       0.036576       0.045027              9.325959       6.296706      -1.349618       1.255292      12.049676      -3.797466       9.631494          -0.000005
          109              O      -1.721228       6.106541       9.238611      -0.549781      34.553778 0.52823302E+03  0.12649212E+05                                 8.426365                            7.107174       0.279243       2.144165                    0.997118      27.426396      72.075573       0.713294       0.358591      -1.138720       0.009897       0.010245       0.028838       0.032164      -0.001124      -0.063717       0.000481      -0.052360       0.008549      -0.077892       0.024718       0.053174              9.445975      12.710838       0.834028      -3.655139       5.694989      -0.054673       9.932097           0.000001
          110              O      -1.577568       6.145040      11.478108      -0.571536      38.329458 0.58199860E+03  0.14275768E+05                                 9.050981                            7.477328       0.264308       2.123843                    0.997962      28.168634      74.873643       0.693149       0.360249      -1.137629      -0.008147       0.003149      -0.019521       0.021386      -0.007123       0.062459       0.000138      -0.100525      -0.032974      -0.092803       0.035936       0.056867             10.342461      14.891268       0.727686       5.095830       5.912286       0.351146      10.223830          -0.000004
          111              O       2.273982       6.362727       9.735517      -0.570905      40.723618 0.61513220E+03  0.15321749E+05                                 9.498619                            7.759371       0.101407       2.078396                    0.995658      28.325805      76.243377       0.669962       0.367042      -1.130633       0.005016      -0.000399       0.021612       0.022190       0.003213       0.066705      -0.009879      -0.083906       0.004117      -0.091407       0.038451       0.052955             10.839068      14.434565      -0.066481       5.072413       6.393450      -0.185961      11.689188          -0.000010
          112              O       2.429718       6.488163      11.969538      -0.540247      35.605779 0.55548407E+03  0.13434886E+05                                 8.543568                            7.271359       0.463011       2.209807                    0.997057      27.170125      71.147390       0.709501       0.356936      -1.143026      -0.004872      -0.003528      -0.016604       0.017660      -0.003819      -0.054611       0.001096      -0.058333       0.045270      -0.071327       0.021385       0.049942              9.470574      11.565084      -0.207978      -3.503109       5.910448       0.311734      10.936189          -0.000004
          113              O       6.721041       0.916186       4.019049      -0.570008      38.894217 0.59320035E+03  0.14623317E+05                                 9.147913                            7.554268       0.225769       2.110155                    0.997808      28.302755      75.473153       0.688727       0.360757      -1.136974       0.009421      -0.001080      -0.021914       0.023877       0.010306      -0.012120       0.066003       0.070725      -0.012276      -0.088249       0.038499       0.049749             10.457368       6.103128      -0.549985      -0.504879      14.766899       5.062995      10.502076          -0.000004
          114              O       6.613711       0.794270       1.756281      -0.532697      35.008010 0.53394331E+03  0.12804675E+05                                 8.488456                            7.142569       0.418651       2.197532                    0.997388      27.083302      70.941635       0.712833       0.358299      -1.140348       0.003538       0.003385       0.019095       0.019713       0.009161       0.011731      -0.056603       0.061542       0.020144      -0.075848       0.028359       0.047489              9.574995       5.662159      -0.700383       0.740093      13.011014      -3.808339      10.051813          -0.000000
          115              O       6.173632       4.762728       2.001311      -0.568920      38.419726 0.59105515E+03  0.14545487E+05                                 9.050489                            7.536115       0.226856       2.119165                    0.997336      27.972062      74.330992       0.690729       0.360328      -1.138231       0.005578      -0.000723       0.020664       0.021416       0.017656      -0.017521       0.064289       0.069906       0.013381      -0.088912       0.036741       0.052171             10.202907       6.176492      -1.346188      -0.679102      13.512944       4.484035      10.919284          -0.000008
          116              O       6.344028       4.857657       4.220275      -0.550997      34.422403 0.52932809E+03  0.12680192E+05                                 8.373913                            7.096165       0.244918       2.125451                    0.998058      27.524964      72.314504       0.716723       0.356742      -1.140355      -0.000253      -0.006980      -0.031258       0.032029       0.005930       0.008510      -0.061910       0.063205      -0.029604      -0.081603       0.036576       0.045027              9.325960       6.296707      -1.349618       1.255292      12.049678      -3.797467       9.631495          -0.000005
          117              O       8.525093       3.000645       4.450248      -0.549781      34.553774 0.52823296E+03  0.12649211E+05                                 8.426365                            7.107174       0.279243       2.144165                    0.997118      27.426395      72.075569       0.713294       0.358591      -1.138720      -0.009897      -0.010245      -0.028838       0.032164      -0.001124      -0.063717       0.000481      -0.052360       0.008549      -0.077892       0.024718       0.053174              9.445974      12.710837       0.834028      -3.655138       5.694988      -0.054673       9.932096           0.000001
          118              O       8.381433       2.962146       2.210751      -0.571536      38.329459 0.58199863E+03  0.14275769E+05                                 9.050981                            7.477328       0.264308       2.123843                    0.997962      28.168636      74.873647       0.693149       0.360248      -1.137629       0.008147      -0.003149       0.019521       0.021386      -0.007123       0.062459       0.000138      -0.100525      -0.032974      -0.092803       0.035936       0.056867             10.342461      14.891266       0.727686       5.095830       5.912286       0.351146      10.223829          -0.000004
          119              O       4.529883       2.744459       3.953342      -0.570905      40.723631 0.61513245E+03  0.15321757E+05                                 9.498621                            7.759373       0.101407       2.078396                    0.995658      28.325811      76.243397       0.669962       0.367042      -1.130633      -0.005016       0.000399      -0.021612       0.022190       0.003213       0.066705      -0.009879      -0.083906       0.004117      -0.091407       0.038451       0.052955             10.839070      14.434568      -0.066481       5.072414       6.393451      -0.185961      11.689190          -0.000010
          120              O       4.374147       2.619023       1.719321      -0.540246      35.605764 0.55548378E+03  0.13434877E+05                                 8.543565                            7.271357       0.463011       2.209808                    0.997057      27.170119      71.147367       0.709501       0.356936      -1.143026       0.004872       0.003528       0.016603       0.017659      -0.003819      -0.054610       0.001096      -0.058333       0.045270      -0.071327       0.021385       0.049942              9.470570      11.565079      -0.207978      -3.503107       5.910446       0.311734      10.936186          -0.000004

******************************************************
Auxiliary information for the entire system
The total spin magnetic moment of the unit cell is   0.000025
The total net atomic charge of the unit cell is   0.000000
Accuracy of reproducing the electrostatic potential in the unit cell:
  The inner radius (bohr) =    5.0000
  The outer radius (bohr) =   12.0000
  Valid grid points have density less than (e/(bohr^3)) =    0.0001
  The number of valid grid points were=        16559
  The rms potential error without charges in kcal/mol is=      3.16159
  The rms potential error with partial charges in kcal/mol is=      0.53258
  The RRMSE value at monopole order=      0.16845
  The rms potential error with partial charges and cloud penetration in kcal/mol is=      0.52161
  The RRMSE value at monopole order with cloud penetration is=      0.16498
  The rms potential error with partial charges and atomic dipoles in kcal/mol is=      0.43043
  The RRMSE value at dipole order=      0.13614
  The rms potential error with partial charges, atomic dipoles and cloud penetration in kcal/mol is=      0.40169
  The RRMSE value at dipole order with cloud penetration=      0.12705

******************************************************
The electron densities and ab initio electrostatic potential were computed in VASP using the PBE functional and
projector augmented wave method. See the main text of the journal article for a description of computational details.
The atomic charges, dipoles, and quadrupoles were computed with the DDEC6 method as described in
(a) T. A. Manz and N. Gabaldon Limas, RSC Adv. 6 (2016) 47771-47801 DOI: 10.1039/c6ra04656h
(b) N. Gabaldon Limas and T. A. Manz, RSC Adv. 8 (2018) 2678-2707 DOI: 10.1039/c7ra11829e.
For each atom in the material, the electron cloud parameters were fit to the spherically averaged atom-in-material
electron density using radial positions for which this density was between 10^-4 and 10^-2 electrons per cubic bohr.
The polarizabilities, dispersion coefficients, and quantum Drude oscillator (QDO) parameters were fit using the MCLF method.
The magnetic structure of the system was optimized in VASP from the default ferromagnetic initial guess using spin polarization.
The atomic spin moments (ASMs) were computed on this optimized magnetic structure using the DDEC6 partition as inputs
to the method of T. A. Manz and D. S. Sholl, J. Chem. Theory Comput. 7 (2011) 4146-4164 DOI: 10.1021/ct200539n.
The RMSE and RRMSE were computed using a uniform grid with Ewald summation.
