# Supplementary material for: A collection of forcefield precursors for metal–organic frameworks
Source: RSC Adv. 2019 Nov 13;9(63):36492–507. doi: 10.1039/c9ra07327b (PMC9075174; doi:10.1039/c9ra07327b)
Supplement: RA-009-C9RA07327B-s3437 [file RA-009-C9RA07327B-s3437.xyz]

  216
jmolscript: load "" {1 1 1} spacegroup "x,y,z" unitcell [{     12.339700     0.000000     0.000000 }, {      0.000000    15.505000     0.000000 }, {      0.000000     0.000000    18.943700 }]
Cd     8.497858    12.155920     6.020687     0.824012
Cd     3.841842     4.403420     3.451163     0.824012
Cd    10.011692     3.349080    15.492537     0.824012
Cd     2.328008    11.101580    12.923013     0.824012
Cd     3.841842     3.349080    12.923013     0.824012
Cd     8.497858    11.101580    15.492537     0.824012
Cd     2.328008    12.155920     3.451163     0.824012
Cd    10.011692     4.403420     6.020687     0.824012
H      3.788288     1.190784     2.994999     0.103489
H      4.882819    14.731300     3.493218     0.139263
H      7.165664     1.283814     6.069561     0.131250
H      6.020540     3.186278     5.482307     0.094547
H      4.258430     2.745936     0.649769     0.090943
H      5.672560     2.449790    17.812761     0.135662
H      7.600021     5.749254    -0.007577     0.131773
H      6.177254     5.916708     1.775025     0.090251
H      8.551412     8.943284     6.476851     0.103489
H      7.456881     6.978801     5.978632     0.139263
H      5.174036     9.036314     3.402289     0.131250
H      6.319160    10.938778     3.989543     0.094547
H      8.081270    10.498436     8.822081     0.090943
H      6.667140    10.202290    10.602789     0.135662
H      4.739679    13.501754     9.479427     0.131773
H      6.162446    13.669208     7.696825     0.090251
H      1.911420    12.759065    10.121619     0.090943
H      0.497290    13.055210     8.340911     0.135662
H     10.909529     9.755746     9.464273     0.131773
H     -0.007404     9.588292    11.246875     0.090251
H      2.381562    14.314216    12.466849     0.103488
H      1.287031     0.773700    12.965068     0.139263
H     11.343886    14.221186    15.541411     0.131250
H      0.149310    12.318722    14.954157     0.094547
H     10.428280     5.006565    18.293931     0.090943
H     11.842410     5.302710     1.130939     0.135662
H      1.430171     2.003246     0.007577     0.131773
H      0.007404     1.835792    17.168675     0.090251
H      9.958138     6.561716    15.948701     0.103488
H     11.052669     8.526200    15.450482     0.139263
H      0.995814     6.468686    12.874139     0.131250
H     12.190390     4.566223    13.461393     0.094547
H      8.551412    14.314216    15.948701     0.103489
H      7.456881     0.773700    15.450482     0.139263
H      5.174036    14.221186    12.874139     0.131250
H      6.319160    12.318722    13.461393     0.094547
H      8.081270    12.759065    18.293931     0.090943
H      6.667140    13.055210     1.130939     0.135662
H      4.739679     9.755746     0.007577     0.131773
H      6.162446     9.588292    17.168675     0.090251
H      3.788288     6.561716    12.466849     0.103489
H      4.882819     8.526200    12.965068     0.139263
H      7.165664     6.468686    15.541411     0.131250
H      6.020540     4.566223    14.954157     0.094547
H      4.258430     5.006565    10.121619     0.090943
H      5.672560     5.302710     8.340911     0.135662
H      7.600021     2.003246     9.464273     0.131773
H      6.177254     1.835792    11.246875     0.090251
H     10.428280     2.745936     8.822081     0.090943
H     11.842410     2.449790    10.602789     0.135662
H      1.430171     5.749254     9.479427     0.131773
H      0.007404     5.916708     7.696825     0.090251
H      9.958138     1.190784     6.476851     0.103488
H     11.052669    14.731300     5.978632     0.139263
H      0.995814     1.283814     3.402289     0.131250
H     12.190390     3.186278     3.989543     0.094547
H      1.911420    10.498436     0.649769     0.090943
H      0.497290    10.202290    17.812761     0.135662
H     10.909529    13.501754    -0.007577     0.131773
H     -0.007404    13.669208     1.775025     0.090251
H      2.381562     8.943284     2.994999     0.103488
H      1.287031     6.978801     3.493218     0.139263
H     11.343886     9.036314     6.069561     0.131250
H      0.149310    10.938778     5.482307     0.094547
C      4.483013     1.209080     3.612942     0.086563
C      5.134302     0.020001     3.908275    -0.138923
C      6.163557     0.037832     4.828939     0.031710
C      6.488708     1.242881     5.433621    -0.159464
C      5.791762     2.381103     5.075396     0.078563
C      6.926644    14.286927     5.193794     0.555667
C      4.958708     3.346134     0.532129     0.079450
C      5.801757     3.161780    18.396227    -0.155677
C      6.834466     4.047580    18.198076     0.044819
C      6.942932     5.103626     0.121240    -0.166417
C      6.073230     5.204563     1.185497     0.090750
C      7.870014     3.831906    17.123968     0.558191
C      7.856687     8.961580     5.858908     0.086563
C      7.205398     7.772501     5.563575    -0.138923
C      6.176143     7.790332     4.642911     0.031710
C      5.850992     8.995381     4.038229    -0.159464
C      6.547938    10.133603     4.396454     0.078563
C      5.413056     6.534427     4.278056     0.555667
C      7.380992    11.098634     8.939721     0.079450
C      6.537943    10.914280    10.019323    -0.155677
C      5.505234    11.800080    10.217474     0.044819
C      5.396768    12.856126     9.350610    -0.166417
C      6.266470    12.957063     8.286353     0.090750
C      4.469686    11.584406    11.291582     0.558191
C      1.211142    12.158866    10.003979     0.079450
C      0.368093    12.343220     8.924377    -0.155677
C     11.675084    11.457420     8.726226     0.044819
C     11.566618    10.401374     9.593090    -0.166417
C      0.096620    10.300437    10.657347     0.090750
C     10.639536    11.673094     7.652118     0.558190
C      1.686837    14.295920    13.084792     0.086563
C      1.035548    -0.020001    13.380125    -0.138923
C      0.006293    15.467168    14.300789     0.031710
C     12.020842    14.262119    14.905471    -0.159464
C      0.378088    13.123897    14.547246     0.078563
C     11.582906     1.218073    14.665644     0.555667
C     11.128558     4.406366    18.411571     0.079450
C     11.971607     4.590720     0.547473    -0.155677
C      0.664616     3.704920     0.745624     0.044819
C      0.773082     2.648874    18.822460    -0.166417
C     12.243080     2.547937    17.758203     0.090750
C      1.700164     3.920594     1.819732     0.558190
C     10.652863     6.543420    15.330758     0.086563
C     11.304152     7.732499    15.035425    -0.138923
C     -0.006293     7.714668    14.114761     0.031710
C      0.318858     6.509619    13.510079    -0.159464
C     11.961612     5.371397    13.868304     0.078563
C      0.756794     8.970573    13.749906     0.555667
C      7.856687    14.295920    15.330758     0.086563
C      7.205398    -0.020001    15.035425    -0.138923
C      6.176143    15.467168    14.114761     0.031710
C      5.850992    14.262119    13.510079    -0.159464
C      6.547938    13.123897    13.868304     0.078564
C      5.413056     1.218073    13.749906     0.555667
C      7.380992    12.158866    18.411571     0.079450
C      6.537943    12.343220     0.547473    -0.155677
C      5.505234    11.457420     0.745624     0.044819
C      5.396768    10.401374    18.822460    -0.166417
C      6.266470    10.300437    17.758203     0.090750
C      4.469686    11.673094     1.819732     0.558191
C      4.483013     6.543420    13.084792     0.086563
C      5.134302     7.732499    13.380125    -0.138923
C      6.163557     7.714668    14.300789     0.031710
C      6.488708     6.509619    14.905471    -0.159464
C      5.791762     5.371397    14.547246     0.078563
C      6.926644     8.970573    14.665644     0.555667
C      4.958708     4.406366    10.003979     0.079450
C      5.801757     4.590720     8.924377    -0.155677
C      6.834466     3.704920     8.726226     0.044819
C      6.942932     2.648874     9.593090    -0.166417
C      6.073230     2.547937    10.657347     0.090750
C      7.870014     3.920594     7.652118     0.558191
C     11.128558     3.346134     8.939721     0.079450
C     11.971607     3.161780    10.019323    -0.155677
C      0.664616     4.047580    10.217474     0.044819
C      0.773082     5.103626     9.350610    -0.166417
C     12.243080     5.204563     8.286353     0.090750
C      1.700164     3.831906    11.291582     0.558190
C     10.652863     1.209080     5.858908     0.086563
C     11.304152     0.020001     5.563575    -0.138923
C     -0.006293     0.037832     4.642911     0.031710
C      0.318858     1.242881     4.038229    -0.159464
C     11.961612     2.381103     4.396454     0.078564
C      0.756794    14.286927     4.278056     0.555667
C      1.211142    11.098634     0.532129     0.079450
C      0.368093    10.914280    18.396227    -0.155676
C     11.675084    11.800080    18.198076     0.044819
C     11.566618    12.856126     0.121240    -0.166417
C      0.096620    12.957063     1.185497     0.090750
C     10.639536    11.584406    17.123968     0.558190
C      1.686837     8.961580     3.612942     0.086563
C      1.035548     7.772501     3.908275    -0.138923
C      0.006293     7.790332     4.828939     0.031710
C     12.020842     8.995381     5.433621    -0.159464
C      0.378088    10.133603     5.075396     0.078564
C     11.582906     6.534427     5.193794     0.555667
N      4.804215     2.383739     4.174055    -0.231268
N      5.094445     4.334888     1.411116    -0.220776
N      7.535485    10.136239     5.297795    -0.231268
N      7.245255    12.087388     8.060734    -0.220776
N      1.075405    11.170112    10.882966    -0.220776
N      1.365635    13.121261    13.645905    -0.231268
N     11.264295     3.417612    17.532584    -0.220776
N     10.974065     5.368761    14.769645    -0.231268
N      7.535485    13.121261    14.769645    -0.231268
N      7.245255    11.170112    17.532584    -0.220776
N      4.804215     5.368761    13.645905    -0.231268
N      5.094445     3.417612    10.882966    -0.220776
N     11.264295     4.334888     8.060734    -0.220776
N     10.974065     2.383739     5.297795    -0.231268
N      1.075405    12.087388     1.411116    -0.220776
N      1.365635    10.136239     4.174055    -0.231268
O      6.436264    13.178165     4.903198    -0.571298
O      8.007602    14.421976     5.794120    -0.531715
O      8.072879     2.665154    16.734296    -0.530493
O      8.517355     4.824536    16.725772    -0.560870
O      5.903436     5.425665     4.568652    -0.571298
O      4.332098     6.669476     3.677730    -0.531715
O      4.266821    10.417654    11.681254    -0.530493
O      3.822345    12.577036    11.689778    -0.560870
O     10.436671    12.839846     7.262446    -0.530493
O      9.992195    10.680464     7.253922    -0.560870
O     12.073286     2.326835    14.375048    -0.571298
O     10.501948     1.083024    15.265970    -0.531715
O      1.903029     5.087346     2.209404    -0.530493
O      2.347505     2.927964     2.217928    -0.560870
O      0.266414    10.079335    14.040502    -0.571298
O      1.837752     8.835524    13.149580    -0.531715
O      5.903436     2.326835    14.040502    -0.571298
O      4.332098     1.083024    13.149580    -0.531715
O      4.266821    12.839846     2.209404    -0.530493
O      3.822345    10.680464     2.217928    -0.560870
O      6.436264    10.079335    14.375048    -0.571298
O      8.007602     8.835524    15.265970    -0.531715
O      8.072879     5.087346     7.262446    -0.530493
O      8.517355     2.927964     7.253922    -0.560870
O      1.903029     2.665154    11.681254    -0.530493
O      2.347505     4.824536    11.689778    -0.560870
O      0.266414    13.178165     4.568652    -0.571298
O      1.837752    14.421976     3.677730    -0.531715
O     10.436671    10.417654    16.734296    -0.530493
O      9.992195    12.577036    16.725772    -0.560870
O     12.073286     5.425665     4.903198    -0.571298
O     10.501948     6.669476     5.794120    -0.531715

The following XYZ coordinates are in angstroms. Other properties are in atomic units.
The sperically averaged electron density of each atom fit to a function of the form exp(a - br)
eigen_1, eigen_2 and eigen_3 are the three eigenvalues of traceless quadrupole moment tensor
  atom number  atomic symbol              X              Y              Z     net charge C6 coefficient C8 coefficient C10 coefficient fluctuating dipole atomic polarizability isotropic forcefield polarizability              a              b squared Pearson coefficient          <r^3>          <r^4>         wp_QDO          m_QDO          q_QDO       dipole_x       dipole_y       dipole_z         dipole            Qxy            Qxz            Qyz     Q(x^2-y^2)  Q(3z^2 - R^2)        eigen_1        eigen_2        eigen_3 static polarizability      alpha(xx)      alpha(xy)      alpha(xz)      alpha(yy)      alpha(yz)      alpha(zz) atomic spin moment
            1             Cd       8.497858      12.155920       6.020687       0.824012     154.600434 0.41628946E+04  0.15698025E+06                                21.913194                           19.967802       1.168878       2.046986                    0.998484      80.571813     216.989946       0.452231       0.359167      -1.211082       0.080419       0.075203      -0.050825       0.121268      -0.036389      -0.046465      -0.051068       0.102054       0.110663      -0.109153       0.026655       0.082498             24.148346      26.850120      -2.391594       3.786934      24.344725      -1.162226      21.250194           0.000001
            2             Cd       3.841842       4.403420       3.451163       0.824012     154.600440 0.41628948E+04  0.15698026E+06                                21.913195                           19.967803       1.168878       2.046986                    0.998484      80.571813     216.989949       0.452231       0.359167      -1.211082      -0.080419       0.075203       0.050825       0.121268       0.036389      -0.046465       0.051068       0.102054       0.110663      -0.109153       0.026655       0.082498             24.148347      26.850121       2.391594       3.786934      24.344726       1.162226      21.250195           0.000001
            3             Cd      10.011692       3.349080      15.492537       0.824012     154.600438 0.41628948E+04  0.15698025E+06                                21.913195                           19.967803       1.168878       2.046986                    0.998484      80.571813     216.989949       0.452231       0.359167      -1.211082      -0.080420      -0.075203      -0.050825       0.121268      -0.036389       0.046465       0.051068       0.102054       0.110663      -0.109153       0.026655       0.082498             24.148347      26.850120      -2.391594      -3.786933      24.344726       1.162226      21.250194           0.000001
            4             Cd       2.328008      11.101580      12.923013       0.824012     154.600427 0.41628944E+04  0.15698024E+06                                21.913194                           19.967802       1.168878       2.046986                    0.998484      80.571811     216.989940       0.452231       0.359167      -1.211082       0.080420      -0.075203       0.050825       0.121268       0.036389       0.046465      -0.051068       0.102054       0.110663      -0.109153       0.026655       0.082498             24.148345      26.850118       2.391593      -3.786933      24.344725      -1.162226      21.250193           0.000001
            5             Cd       3.841842       3.349080      12.923013       0.824012     154.600435 0.41628947E+04  0.15698025E+06                                21.913195                           19.967803       1.168878       2.046986                    0.998484      80.571813     216.989947       0.452231       0.359167      -1.211082      -0.080419      -0.075203       0.050825       0.121268      -0.036389      -0.046465      -0.051068       0.102054       0.110663      -0.109153       0.026655       0.082498             24.148346      26.850119      -2.391594       3.786933      24.344726      -1.162226      21.250194           0.000001
            6             Cd       8.497858      11.101580      15.492537       0.824012     154.600436 0.41628947E+04  0.15698025E+06                                21.913195                           19.967803       1.168878       2.046986                    0.998484      80.571813     216.989948       0.452231       0.359167      -1.211082       0.080419      -0.075203      -0.050825       0.121268       0.036389      -0.046465       0.051068       0.102054       0.110663      -0.109153       0.026655       0.082498             24.148346      26.850120       2.391594       3.786933      24.344726       1.162226      21.250194           0.000001
            7             Cd       2.328008      12.155920       3.451163       0.824012     154.600432 0.41628946E+04  0.15698025E+06                                21.913194                           19.967802       1.168878       2.046986                    0.998484      80.571813     216.989947       0.452231       0.359167      -1.211082       0.080420       0.075203       0.050825       0.121268      -0.036389       0.046465       0.051068       0.102054       0.110663      -0.109153       0.026655       0.082498             24.148346      26.850119      -2.391594      -3.786933      24.344725       1.162226      21.250193           0.000001
            8             Cd      10.011692       4.403420       6.020687       0.824012     154.600442 0.41628949E+04  0.15698026E+06                                21.913195                           19.967803       1.168878       2.046986                    0.998484      80.571814     216.989953       0.452231       0.359167      -1.211082      -0.080419       0.075203      -0.050825       0.121268       0.036389       0.046465      -0.051068       0.102054       0.110663      -0.109153       0.026655       0.082498             24.148347      26.850121       2.391594      -3.786934      24.344726      -1.162226      21.250195           0.000001
            9              H       3.788288       1.190784       2.994999       0.103489       1.208438 0.83948346E+01  0.83634768E+02                                 1.892836                            1.704982      -1.075451       2.370261                    0.996648       3.623637      10.308527       0.473448       1.298550      -0.704469      -0.037247      -0.008054      -0.030998       0.049123       0.001667       0.013039       0.010449      -0.006567       0.002759      -0.016458      -0.001270       0.017728              2.004023       2.357037      -0.115301       0.645319       1.670489      -0.156489       1.984541           0.000000
           10              H       4.882819      14.731300       3.493218       0.139263       1.000322 0.68557394E+01  0.65683222E+02                                 1.728985                            1.585686      -1.389909       2.234925                    0.993417       3.681611      10.665557       0.464830       1.375344      -0.686450      -0.012694      -0.030812      -0.016297       0.037096       0.000290       0.010713       0.002907       0.002025      -0.007440      -0.011463       0.000218       0.011245              1.805540       1.527464       0.204607       0.193094       2.294047       0.417124       1.595109           0.000001
           11              H       7.165664       1.283814       6.069561       0.131250       1.048838 0.74696026E+01  0.72689017E+02                                 1.742658                            1.624137      -1.362637       2.236208                    0.994765       3.687967      10.563859       0.475287       1.324278      -0.697038       0.027771      -0.001344       0.023191       0.036206      -0.001283       0.007508      -0.001699       0.002324       0.002824      -0.006709      -0.002046       0.008755              1.801611       1.962164       0.069405       0.531806       1.600237       0.130564       1.842431           0.000000
           12              H       6.020540       3.186278       5.482307       0.094547       1.138671 0.79812454E+01  0.79306367E+02                                 1.880763                            1.706870      -1.258443       2.278735                    0.993884       3.850016      11.301825       0.450306       1.368867      -0.688317       0.016718       0.040072       0.019050       0.047415       0.002292       0.008936       0.008916      -0.007671      -0.007016      -0.012895      -0.001214       0.014109              1.978681       1.556458       0.232627       0.238327       2.598948       0.433014       1.780637           0.000000
           13              H       4.258430       2.745936       0.649769       0.090943       1.203774 0.85336753E+01  0.84419853E+02                                 1.807280                            1.658779      -0.949168       2.415438                    0.998438       3.509130       9.591465       0.512066       1.209127      -0.725197      -0.031978      -0.032157       0.001678       0.045381       0.012232      -0.001484       0.010712      -0.015088      -0.010162      -0.016572      -0.002943       0.019515              1.883720       2.294100       0.539925      -0.283911       1.782848      -0.149134       1.574211          -0.000001
           14              H       5.672560       2.449790      17.812761       0.135662       1.044836 0.75025528E+01  0.71631976E+02                                 1.632594                            1.552073      -0.893394       2.470824                    0.999282       3.165336       8.408775       0.532797       1.204055      -0.728352      -0.004707      -0.029928      -0.025043       0.039307       0.012442      -0.002563       0.009838      -0.010071      -0.000751      -0.017082       0.000498       0.016585              1.650054       1.397361       0.089895      -0.024426       1.777408       0.419524       1.775392          -0.000001
           15              H       7.600021       5.749254      -0.007577       0.131773       1.055359 0.76093961E+01  0.72531281E+02                                 1.608310                            1.535496      -0.934887       2.444211                    0.999074       3.144085       8.204841       0.553035       1.161926      -0.738696       0.024358       0.028165      -0.006065       0.037727       0.012438      -0.002151       0.007213      -0.008864      -0.021679      -0.014726      -0.003007       0.017732              1.623298       1.774618       0.346433      -0.181723       1.658336      -0.063474       1.436941          -0.000001
           16              H       6.177254       5.916708       1.775025       0.090251       1.183494 0.83477312E+01  0.82332982E+02                                 1.803153                            1.652181      -1.010811       2.391335                    0.997373       3.535978       9.729715       0.506434       1.226248      -0.720843       0.008134       0.037275       0.026469       0.046435       0.013960      -0.004618       0.009195      -0.009604      -0.015194      -0.018635       0.000229       0.018406              1.875228       1.417420       0.047627      -0.052586       2.071019       0.669974       2.137245          -0.000000
           17              H       8.551412       8.943284       6.476851       0.103489       1.208438 0.83948346E+01  0.83634768E+02                                 1.892836                            1.704982      -1.075451       2.370261                    0.996648       3.623637      10.308527       0.473448       1.298550      -0.704469       0.037247      -0.008054       0.030998       0.049123      -0.001667       0.013039      -0.010449      -0.006567       0.002759      -0.016458      -0.001270       0.017728              2.004023       2.357037       0.115301       0.645319       1.670489       0.156489       1.984541           0.000000
           18              H       7.456881       6.978801       5.978632       0.139263       1.000321 0.68557334E+01  0.65683152E+02                                 1.728985                            1.585685      -1.389908       2.234925                    0.993417       3.681611      10.665557       0.464831       1.375344      -0.686450       0.012694      -0.030812       0.016297       0.037096      -0.000290       0.010713      -0.002907       0.002025      -0.007440      -0.011463       0.000218       0.011245              1.805539       1.527464      -0.204607       0.193094       2.294045      -0.417123       1.595108           0.000001
           19              H       5.174036       9.036314       3.402289       0.131250       1.048837 0.74696019E+01  0.72689011E+02                                 1.742658                            1.624137      -1.362637       2.236208                    0.994765       3.687967      10.563860       0.475287       1.324278      -0.697038      -0.027771      -0.001344      -0.023191       0.036206       0.001283       0.007508       0.001699       0.002324       0.002824      -0.006709      -0.002046       0.008755              1.801611       1.962164      -0.069405       0.531806       1.600237      -0.130564       1.842431           0.000000
           20              H       6.319160      10.938778       3.989543       0.094547       1.138671 0.79812449E+01  0.79306359E+02                                 1.880763                            1.706869      -1.258443       2.278735                    0.993884       3.850016      11.301824       0.450306       1.368867      -0.688317      -0.016718       0.040072      -0.019050       0.047415      -0.002292       0.008936      -0.008916      -0.007671      -0.007016      -0.012895      -0.001214       0.014109              1.978681       1.556458      -0.232627       0.238327       2.598947      -0.433014       1.780637           0.000000
           21              H       8.081270      10.498436       8.822081       0.090943       1.203774 0.85336785E+01  0.84419887E+02                                 1.807280                            1.658779      -0.949168       2.415438                    0.998438       3.509131       9.591466       0.512066       1.209127      -0.725197       0.031978      -0.032157      -0.001678       0.045381      -0.012232      -0.001484      -0.010712      -0.015088      -0.010162      -0.016572      -0.002943       0.019515              1.883720       2.294100      -0.539925      -0.283911       1.782848       0.149134       1.574210          -0.000001
           22              H       6.667140      10.202290      10.602789       0.135662       1.044837 0.75025542E+01  0.71631995E+02                                 1.632595                            1.552073      -0.893395       2.470823                    0.999282       3.165336       8.408776       0.532797       1.204055      -0.728352       0.004707      -0.029928       0.025043       0.039307      -0.012442      -0.002563      -0.009838      -0.010071      -0.000751      -0.017082       0.000498       0.016585              1.650054       1.397361      -0.089895      -0.024426       1.777408      -0.419524       1.775392          -0.000001
           23              H       4.739679      13.501754       9.479427       0.131773       1.055359 0.76093945E+01  0.72531260E+02                                 1.608310                            1.535496      -0.934887       2.444211                    0.999074       3.144085       8.204840       0.553035       1.161926      -0.738697      -0.024358       0.028165       0.006065       0.037727      -0.012438      -0.002151      -0.007213      -0.008864      -0.021679      -0.014726      -0.003007       0.017732              1.623298       1.774617      -0.346433      -0.181723       1.658335       0.063473       1.436941          -0.000001
           24              H       6.162446      13.669208       7.696825       0.090251       1.183494 0.83477312E+01  0.82332982E+02                                 1.803153                            1.652181      -1.010811       2.391335                    0.997373       3.535978       9.729715       0.506434       1.226248      -0.720843      -0.008134       0.037275      -0.026469       0.046435      -0.013960      -0.004618      -0.009195      -0.009604      -0.015194      -0.018635       0.000229       0.018406              1.875228       1.417420      -0.047627      -0.052586       2.071019      -0.669974       2.137245          -0.000000
           25              H       1.911420      12.759065      10.121619       0.090943       1.203774 0.85336801E+01  0.84419913E+02                                 1.807280                            1.658779      -0.949168       2.415438                    0.998438       3.509130       9.591466       0.512065       1.209128      -0.725197       0.031978       0.032157       0.001678       0.045381       0.012232       0.001484      -0.010712      -0.015088      -0.010162      -0.016572      -0.002943       0.019515              1.883720       2.294101       0.539926       0.283911       1.782850       0.149134       1.574211          -0.000001
           26              H       0.497290      13.055210       8.340911       0.135662       1.044837 0.75025542E+01  0.71631995E+02                                 1.632595                            1.552073      -0.893395       2.470823                    0.999282       3.165336       8.408776       0.532797       1.204055      -0.728352       0.004707       0.029928      -0.025043       0.039307       0.012442       0.002563      -0.009838      -0.010071      -0.000751      -0.017082       0.000498       0.016585              1.650054       1.397361       0.089895       0.024426       1.777408      -0.419524       1.775392          -0.000001
           27              H      10.909529       9.755746       9.464273       0.131773       1.055360 0.76093974E+01  0.72531291E+02                                 1.608310                            1.535496      -0.934887       2.444211                    0.999074       3.144086       8.204841       0.553035       1.161925      -0.738697      -0.024358      -0.028165      -0.006065       0.037727       0.012438       0.002151      -0.007213      -0.008864      -0.021679      -0.014726      -0.003007       0.017732              1.623298       1.774617       0.346433       0.181723       1.658335       0.063473       1.436941          -0.000001
           28              H      -0.007404       9.588292      11.246875       0.090251       1.183494 0.83477315E+01  0.82332983E+02                                 1.803152                            1.652181      -1.010811       2.391335                    0.997373       3.535978       9.729714       0.506434       1.226247      -0.720843      -0.008134      -0.037275       0.026469       0.046435       0.013960       0.004618      -0.009195      -0.009604      -0.015194      -0.018635       0.000229       0.018406              1.875228       1.417420       0.047627       0.052586       2.071019      -0.669974       2.137245          -0.000000
           29              H       2.381562      14.314216      12.466849       0.103488       1.208438 0.83948335E+01  0.83634757E+02                                 1.892836                            1.704982      -1.075451       2.370261                    0.996648       3.623637      10.308528       0.473448       1.298551      -0.704469       0.037247       0.008054      -0.030998       0.049123       0.001667      -0.013039      -0.010449      -0.006567       0.002759      -0.016458      -0.001270       0.017728              2.004023       2.357037      -0.115301      -0.645319       1.670490       0.156489       1.984542           0.000000
           30              H       1.287031       0.773700      12.965068       0.139263       1.000322 0.68557399E+01  0.65683224E+02                                 1.728985                            1.585686      -1.389908       2.234925                    0.993417       3.681611      10.665555       0.464831       1.375344      -0.686450       0.012694       0.030812      -0.016297       0.037096       0.000290      -0.010713      -0.002907       0.002025      -0.007439      -0.011463       0.000218       0.011245              1.805540       1.527464       0.204607      -0.193094       2.294046      -0.417123       1.595109           0.000001
           31              H      11.343886      14.221186      15.541411       0.131250       1.048837 0.74696011E+01  0.72689004E+02                                 1.742658                            1.624137      -1.362637       2.236208                    0.994765       3.687967      10.563861       0.475286       1.324279      -0.697038      -0.027771       0.001344       0.023191       0.036206      -0.001283      -0.007508       0.001699       0.002324       0.002824      -0.006709      -0.002046       0.008755              1.801611       1.962164       0.069405      -0.531806       1.600238      -0.130564       1.842431           0.000000
           32              H       0.149310      12.318722      14.954157       0.094547       1.138671 0.79812449E+01  0.79306359E+02                                 1.880763                            1.706869      -1.258443       2.278735                    0.993884       3.850016      11.301824       0.450306       1.368867      -0.688317      -0.016718      -0.040072       0.019050       0.047415       0.002292      -0.008936      -0.008916      -0.007671      -0.007016      -0.012895      -0.001214       0.014109              1.978681       1.556458       0.232627      -0.238327       2.598947      -0.433014       1.780637           0.000000
           33              H      10.428280       5.006565      18.293931       0.090943       1.203775 0.85336834E+01  0.84419947E+02                                 1.807280                            1.658779      -0.949168       2.415438                    0.998438       3.509131       9.591466       0.512066       1.209127      -0.725197      -0.031978       0.032157      -0.001678       0.045381      -0.012232       0.001484       0.010712      -0.015088      -0.010162      -0.016572      -0.002943       0.019515              1.883720       2.294100      -0.539926       0.283910       1.782849      -0.149134       1.574211          -0.000001
           34              H      11.842410       5.302710       1.130939       0.135662       1.044837 0.75025567E+01  0.71632022E+02                                 1.632595                            1.552073      -0.893395       2.470823                    0.999282       3.165337       8.408778       0.532797       1.204055      -0.728352      -0.004707       0.029928       0.025043       0.039307      -0.012442       0.002563       0.009838      -0.010071      -0.000751      -0.017082       0.000498       0.016585              1.650054       1.397361      -0.089895       0.024426       1.777408       0.419524       1.775392          -0.000001
           35              H       1.430171       2.003246       0.007577       0.131773       1.055360 0.76093995E+01  0.72531319E+02                                 1.608311                            1.535496      -0.934887       2.444211                    0.999074       3.144086       8.204843       0.553035       1.161926      -0.738697       0.024358      -0.028165       0.006065       0.037727      -0.012438       0.002151       0.007213      -0.008864      -0.021679      -0.014726      -0.003007       0.017732              1.623298       1.774618      -0.346433       0.181723       1.658336      -0.063474       1.436941          -0.000001
           36              H       0.007404       1.835792      17.168675       0.090251       1.183494 0.83477312E+01  0.82332982E+02                                 1.803153                            1.652181      -1.010811       2.391335                    0.997373       3.535978       9.729715       0.506434       1.226248      -0.720843       0.008134      -0.037275      -0.026469       0.046435      -0.013960       0.004618       0.009195      -0.009604      -0.015194      -0.018635       0.000229       0.018406              1.875228       1.417420      -0.047627       0.052586       2.071019       0.669974       2.137245          -0.000000
           37              H       9.958138       6.561716      15.948701       0.103488       1.208438 0.83948335E+01  0.83634757E+02                                 1.892836                            1.704982      -1.075451       2.370261                    0.996648       3.623637      10.308528       0.473448       1.298551      -0.704469      -0.037247       0.008054       0.030998       0.049123      -0.001667      -0.013039       0.010449      -0.006567       0.002759      -0.016458      -0.001270       0.017728              2.004023       2.357037       0.115301      -0.645319       1.670490      -0.156489       1.984542           0.000000
           38              H      11.052669       8.526200      15.450482       0.139263       1.000322 0.68557411E+01  0.65683238E+02                                 1.728985                            1.585686      -1.389908       2.234925                    0.993417       3.681611      10.665555       0.464831       1.375343      -0.686450      -0.012694       0.030812       0.016297       0.037096      -0.000290      -0.010713       0.002907       0.002025      -0.007440      -0.011463       0.000218       0.011245              1.805540       1.527464      -0.204607      -0.193094       2.294046       0.417124       1.595109           0.000001
           39              H       0.995814       6.468686      12.874139       0.131250       1.048837 0.74696018E+01  0.72689011E+02                                 1.742658                            1.624137      -1.362637       2.236208                    0.994765       3.687967      10.563860       0.475287       1.324278      -0.697038       0.027771       0.001344      -0.023191       0.036206       0.001283      -0.007508      -0.001699       0.002324       0.002824      -0.006709      -0.002046       0.008755              1.801611       1.962164      -0.069405      -0.531806       1.600237       0.130564       1.842431           0.000000
           40              H      12.190390       4.566223      13.461393       0.094547       1.138670 0.79812393E+01  0.79306293E+02                                 1.880762                            1.706869      -1.258443       2.278735                    0.993884       3.850016      11.301825       0.450306       1.368867      -0.688317       0.016718      -0.040072      -0.019050       0.047415      -0.002292      -0.008936       0.008916      -0.007671      -0.007016      -0.012895      -0.001214       0.014109              1.978680       1.556458      -0.232627      -0.238327       2.598946       0.433014       1.780637           0.000000
           41              H       8.551412      14.314216      15.948701       0.103489       1.208438 0.83948356E+01  0.83634781E+02                                 1.892836                            1.704982      -1.075451       2.370261                    0.996648       3.623637      10.308528       0.473448       1.298551      -0.704469       0.037247       0.008054       0.030998       0.049123       0.001667       0.013039       0.010449      -0.006567       0.002759      -0.016458      -0.001270       0.017728              2.004023       2.357037      -0.115301       0.645319       1.670490      -0.156489       1.984542           0.000000
           42              H       7.456881       0.773700      15.450482       0.139263       1.000322 0.68557394E+01  0.65683222E+02                                 1.728985                            1.585686      -1.389909       2.234925                    0.993417       3.681611      10.665557       0.464830       1.375344      -0.686450       0.012694       0.030812       0.016297       0.037096       0.000290       0.010713       0.002907       0.002025      -0.007440      -0.011463       0.000218       0.011245              1.805540       1.527464       0.204607       0.193094       2.294047       0.417124       1.595109           0.000001
           43              H       5.174036      14.221186      12.874139       0.131250       1.048837 0.74696023E+01  0.72689018E+02                                 1.742659                            1.624137      -1.362637       2.236208                    0.994765       3.687967      10.563861       0.475286       1.324279      -0.697038      -0.027771       0.001344      -0.023191       0.036206      -0.001283       0.007508      -0.001699       0.002324       0.002824      -0.006709      -0.002046       0.008755              1.801611       1.962164       0.069405       0.531806       1.600238       0.130564       1.842431           0.000000
           44              H       6.319160      12.318722      13.461393       0.094547       1.138671 0.79812454E+01  0.79306367E+02                                 1.880763                            1.706870      -1.258443       2.278735                    0.993884       3.850016      11.301825       0.450306       1.368867      -0.688317      -0.016718      -0.040072      -0.019050       0.047415       0.002292       0.008936       0.008916      -0.007671      -0.007016      -0.012895      -0.001214       0.014109              1.978681       1.556458       0.232627       0.238327       2.598948       0.433014       1.780637           0.000000
           45              H       8.081270      12.759065      18.293931       0.090943       1.203775 0.85336834E+01  0.84419947E+02                                 1.807280                            1.658779      -0.949168       2.415438                    0.998438       3.509131       9.591466       0.512066       1.209127      -0.725197       0.031978       0.032157      -0.001678       0.045381       0.012232      -0.001484       0.010712      -0.015088      -0.010162      -0.016572      -0.002943       0.019515              1.883720       2.294100       0.539926      -0.283910       1.782849      -0.149134       1.574211          -0.000001
           46              H       6.667140      13.055210       1.130939       0.135662       1.044837 0.75025579E+01  0.71632036E+02                                 1.632595                            1.552073      -0.893395       2.470823                    0.999282       3.165337       8.408778       0.532797       1.204055      -0.728352       0.004707       0.029928       0.025043       0.039307       0.012442      -0.002563       0.009838      -0.010071      -0.000751      -0.017082       0.000498       0.016585              1.650054       1.397361       0.089895      -0.024426       1.777408       0.419524       1.775392          -0.000001
           47              H       4.739679       9.755746       0.007577       0.131773       1.055359 0.76093945E+01  0.72531260E+02                                 1.608310                            1.535496      -0.934887       2.444211                    0.999074       3.144085       8.204840       0.553035       1.161926      -0.738697      -0.024358      -0.028165       0.006065       0.037727       0.012438      -0.002151       0.007213      -0.008864      -0.021679      -0.014726      -0.003007       0.017732              1.623298       1.774617       0.346433      -0.181723       1.658336      -0.063473       1.436941          -0.000001
           48              H       6.162446       9.588292      17.168675       0.090251       1.183493 0.83477277E+01  0.82332944E+02                                 1.803153                            1.652181      -1.010811       2.391335                    0.997373       3.535977       9.729714       0.506433       1.226248      -0.720842      -0.008134      -0.037275      -0.026469       0.046435       0.013960      -0.004618       0.009195      -0.009604      -0.015194      -0.018635       0.000229       0.018406              1.875228       1.417421       0.047627      -0.052586       2.071020       0.669974       2.137245          -0.000000
           49              H       3.788288       6.561716      12.466849       0.103489       1.208438 0.83948342E+01  0.83634765E+02                                 1.892836                            1.704982      -1.075451       2.370261                    0.996648       3.623637      10.308528       0.473448       1.298551      -0.704469      -0.037247       0.008054      -0.030998       0.049123      -0.001667       0.013039      -0.010449      -0.006567       0.002759      -0.016458      -0.001270       0.017728              2.004023       2.357037       0.115301       0.645319       1.670490       0.156489       1.984542           0.000000
           50              H       4.882819       8.526200      12.965068       0.139263       1.000322 0.68557386E+01  0.65683214E+02                                 1.728986                            1.585686      -1.389909       2.234925                    0.993417       3.681611      10.665558       0.464830       1.375344      -0.686450      -0.012694       0.030812      -0.016297       0.037096      -0.000290       0.010713      -0.002907       0.002025      -0.007440      -0.011463       0.000218       0.011245              1.805540       1.527464      -0.204607       0.193094       2.294047      -0.417124       1.595109           0.000001
           51              H       7.165664       6.468686      15.541411       0.131250       1.048837 0.74696016E+01  0.72689011E+02                                 1.742659                            1.624138      -1.362637       2.236208                    0.994765       3.687967      10.563862       0.475286       1.324279      -0.697038       0.027771       0.001344       0.023191       0.036206       0.001283       0.007508       0.001699       0.002324       0.002824      -0.006709      -0.002046       0.008755              1.801611       1.962165      -0.069405       0.531806       1.600238      -0.130564       1.842431           0.000000
           52              H       6.020540       4.566223      14.954157       0.094547       1.138670 0.79812400E+01  0.79306300E+02                                 1.880762                            1.706869      -1.258443       2.278735                    0.993884       3.850016      11.301824       0.450306       1.368867      -0.688317       0.016718      -0.040072       0.019050       0.047415      -0.002292       0.008936      -0.008916      -0.007671      -0.007016      -0.012895      -0.001214       0.014109              1.978680       1.556458      -0.232627       0.238327       2.598946      -0.433014       1.780637           0.000000
           53              H       4.258430       5.006565      10.121619       0.090943       1.203775 0.85336834E+01  0.84419947E+02                                 1.807280                            1.658779      -0.949168       2.415438                    0.998438       3.509131       9.591466       0.512066       1.209127      -0.725197      -0.031978       0.032157       0.001678       0.045381      -0.012232      -0.001484      -0.010712      -0.015088      -0.010162      -0.016572      -0.002943       0.019515              1.883720       2.294100      -0.539926      -0.283910       1.782849       0.149134       1.574211          -0.000001
           54              H       5.672560       5.302710       8.340911       0.135662       1.044837 0.75025579E+01  0.71632036E+02                                 1.632595                            1.552073      -0.893395       2.470823                    0.999282       3.165337       8.408778       0.532797       1.204055      -0.728352      -0.004707       0.029928      -0.025043       0.039307      -0.012442      -0.002563      -0.009838      -0.010071      -0.000751      -0.017082       0.000498       0.016585              1.650054       1.397361      -0.089895      -0.024426       1.777408      -0.419524       1.775392          -0.000001
           55              H       7.600021       2.003246       9.464273       0.131773       1.055360 0.76093974E+01  0.72531290E+02                                 1.608310                            1.535496      -0.934887       2.444211                    0.999074       3.144086       8.204841       0.553035       1.161925      -0.738697       0.024358      -0.028165      -0.006065       0.037727      -0.012438      -0.002151      -0.007213      -0.008864      -0.021679      -0.014726      -0.003007       0.017732              1.623298       1.774617      -0.346433      -0.181723       1.658335       0.063473       1.436941          -0.000001
           56              H       6.177254       1.835792      11.246875       0.090251       1.183494 0.83477312E+01  0.82332982E+02                                 1.803153                            1.652181      -1.010811       2.391335                    0.997373       3.535978       9.729715       0.506434       1.226248      -0.720843       0.008134      -0.037275       0.026469       0.046435      -0.013960      -0.004618      -0.009195      -0.009604      -0.015194      -0.018635       0.000229       0.018406              1.875228       1.417420      -0.047627      -0.052586       2.071019      -0.669974       2.137245          -0.000000
           57              H      10.428280       2.745936       8.822081       0.090943       1.203774 0.85336785E+01  0.84419887E+02                                 1.807280                            1.658779      -0.949168       2.415438                    0.998438       3.509131       9.591466       0.512066       1.209127      -0.725197      -0.031978      -0.032157      -0.001678       0.045381       0.012232       0.001484      -0.010712      -0.015088      -0.010162      -0.016572      -0.002943       0.019515              1.883720       2.294100       0.539925       0.283911       1.782848       0.149134       1.574210          -0.000001
           58              H      11.842410       2.449790      10.602789       0.135662       1.044837 0.75025564E+01  0.71632017E+02                                 1.632595                            1.552073      -0.893395       2.470823                    0.999282       3.165337       8.408777       0.532797       1.204055      -0.728352      -0.004707      -0.029928       0.025043       0.039307       0.012442       0.002563      -0.009838      -0.010071      -0.000751      -0.017082       0.000498       0.016585              1.650054       1.397361       0.089895       0.024426       1.777408      -0.419524       1.775392          -0.000001
           59              H       1.430171       5.749254       9.479427       0.131773       1.055360 0.76093999E+01  0.72531327E+02                                 1.608311                            1.535497      -0.934887       2.444211                    0.999074       3.144086       8.204844       0.553035       1.161926      -0.738696       0.024358       0.028165       0.006065       0.037727       0.012438       0.002151      -0.007213      -0.008864      -0.021679      -0.014726      -0.003007       0.017732              1.623299       1.774618       0.346433       0.181723       1.658336       0.063474       1.436941          -0.000001
           60              H       0.007404       5.916708       7.696825       0.090251       1.183494 0.83477312E+01  0.82332982E+02                                 1.803153                            1.652181      -1.010811       2.391335                    0.997373       3.535978       9.729715       0.506434       1.226248      -0.720843       0.008134       0.037275      -0.026469       0.046435       0.013960       0.004618      -0.009195      -0.009604      -0.015194      -0.018635       0.000229       0.018406              1.875228       1.417420       0.047627       0.052586       2.071019      -0.669974       2.137245          -0.000000
           61              H       9.958138       1.190784       6.476851       0.103488       1.208439 0.83948383E+01  0.83634813E+02                                 1.892837                            1.704983      -1.075451       2.370261                    0.996648       3.623638      10.308530       0.473448       1.298551      -0.704469      -0.037247      -0.008054       0.030998       0.049123       0.001667      -0.013039      -0.010449      -0.006567       0.002759      -0.016458      -0.001270       0.017728              2.004023       2.357038      -0.115301      -0.645319       1.670490       0.156489       1.984542           0.000000
           62              H      11.052669      14.731300       5.978632       0.139263       1.000322 0.68557394E+01  0.65683222E+02                                 1.728985                            1.585686      -1.389909       2.234925                    0.993417       3.681611      10.665557       0.464830       1.375344      -0.686450      -0.012694      -0.030812       0.016297       0.037096       0.000290      -0.010713      -0.002907       0.002025      -0.007440      -0.011463       0.000218       0.011245              1.805540       1.527464       0.204607      -0.193094       2.294047      -0.417124       1.595109           0.000001
           63              H       0.995814       1.283814       3.402289       0.131250       1.048837 0.74696016E+01  0.72689012E+02                                 1.742659                            1.624138      -1.362638       2.236208                    0.994765       3.687967      10.563862       0.475286       1.324279      -0.697038       0.027771      -0.001344      -0.023191       0.036206      -0.001283      -0.007508       0.001699       0.002324       0.002824      -0.006709      -0.002046       0.008755              1.801611       1.962164       0.069405      -0.531806       1.600238      -0.130564       1.842431           0.000000
           64              H      12.190390       3.186278       3.989543       0.094547       1.138670 0.79812439E+01  0.79306352E+02                                 1.880763                            1.706870      -1.258443       2.278735                    0.993884       3.850016      11.301827       0.450305       1.368868      -0.688316       0.016718       0.040072      -0.019050       0.047415       0.002292      -0.008936      -0.008916      -0.007671      -0.007016      -0.012895      -0.001214       0.014109              1.978681       1.556458       0.232627      -0.238327       2.598948      -0.433014       1.780637           0.000000
           65              H       1.911420      10.498436       0.649769       0.090943       1.203774 0.85336753E+01  0.84419853E+02                                 1.807280                            1.658779      -0.949168       2.415438                    0.998438       3.509130       9.591465       0.512066       1.209127      -0.725197       0.031978      -0.032157       0.001678       0.045381      -0.012232       0.001484       0.010712      -0.015088      -0.010162      -0.016572      -0.002943       0.019515              1.883720       2.294100      -0.539925       0.283911       1.782848      -0.149134       1.574211          -0.000001
           66              H       0.497290      10.202290      17.812761       0.135662       1.044837 0.75025574E+01  0.71632026E+02                                 1.632594                            1.552073      -0.893395       2.470823                    0.999282       3.165337       8.408776       0.532797       1.204054      -0.728352       0.004707      -0.029928      -0.025043       0.039307      -0.012442       0.002563       0.009838      -0.010071      -0.000751      -0.017082       0.000498       0.016585              1.650053       1.397361      -0.089895       0.024426       1.777408       0.419524       1.775392          -0.000001
           67              H      10.909529      13.501754      -0.007577       0.131773       1.055360 0.76093990E+01  0.72531311E+02                                 1.608310                            1.535496      -0.934887       2.444211                    0.999074       3.144086       8.204842       0.553035       1.161926      -0.738697      -0.024358       0.028165      -0.006065       0.037727      -0.012438       0.002151       0.007213      -0.008864      -0.021679      -0.014726      -0.003007       0.017732              1.623298       1.774618      -0.346433       0.181723       1.658336      -0.063473       1.436941          -0.000001
           68              H      -0.007404      13.669208       1.775025       0.090251       1.183494 0.83477315E+01  0.82332983E+02                                 1.803152                            1.652181      -1.010811       2.391335                    0.997373       3.535978       9.729714       0.506434       1.226247      -0.720843      -0.008134       0.037275       0.026469       0.046435      -0.013960       0.004618       0.009195      -0.009604      -0.015194      -0.018635       0.000229       0.018406              1.875228       1.417420      -0.047627       0.052586       2.071019       0.669974       2.137245          -0.000000
           69              H       2.381562       8.943284       2.994999       0.103488       1.208438 0.83948383E+01  0.83634813E+02                                 1.892837                            1.704983      -1.075451       2.370261                    0.996648       3.623638      10.308530       0.473448       1.298551      -0.704469       0.037247      -0.008054      -0.030998       0.049123      -0.001667      -0.013039       0.010449      -0.006567       0.002759      -0.016458      -0.001270       0.017728              2.004023       2.357038       0.115301      -0.645319       1.670490      -0.156489       1.984542           0.000000
           70              H       1.287031       6.978801       3.493218       0.139263       1.000321 0.68557346E+01  0.65683165E+02                                 1.728985                            1.585686      -1.389909       2.234925                    0.993417       3.681611      10.665557       0.464831       1.375344      -0.686450       0.012694      -0.030812      -0.016297       0.037096      -0.000290      -0.010713       0.002907       0.002025      -0.007440      -0.011463       0.000218       0.011245              1.805539       1.527464      -0.204607      -0.193094       2.294046       0.417123       1.595109           0.000001
           71              H      11.343886       9.036314       6.069561       0.131250       1.048837 0.74696016E+01  0.72689012E+02                                 1.742659                            1.624138      -1.362637       2.236208                    0.994765       3.687967      10.563862       0.475286       1.324279      -0.697038      -0.027771      -0.001344       0.023191       0.036206       0.001283      -0.007508      -0.001699       0.002324       0.002824      -0.006709      -0.002046       0.008755              1.801611       1.962164      -0.069405      -0.531806       1.600238       0.130564       1.842431           0.000000
           72              H       0.149310      10.938778       5.482307       0.094547       1.138670 0.79812439E+01  0.79306352E+02                                 1.880763                            1.706870      -1.258443       2.278735                    0.993884       3.850016      11.301827       0.450305       1.368868      -0.688316      -0.016718       0.040072       0.019050       0.047415      -0.002292      -0.008936       0.008916      -0.007671      -0.007016      -0.012895      -0.001214       0.014109              1.978681       1.556458      -0.232627      -0.238327       2.598948       0.433014       1.780637           0.000000
           73              C       4.483013       1.209080       3.612942       0.086563      27.981008 0.34057726E+03  0.75709766E+04                                 8.172259                            6.263077       0.080287       2.043995                    0.999369      26.282578      74.692910       0.637938       0.431908      -1.049224       0.019984       0.023468       0.037171       0.048289       0.025492      -0.011266       0.005346       0.048399       0.065118      -0.047289       0.015451       0.031838              9.316537       8.809525      -1.535493       3.334925      12.043011      -0.537127       7.097076           0.000002
           74              C       5.134302       0.020001       3.908275      -0.138923      34.899299 0.44376883E+03  0.10525415E+05                                 9.439160                            7.149921      -0.147957       1.937593                    0.998567      29.432479      86.017538       0.597787       0.431993      -1.050596      -0.002055       0.005479       0.010354       0.011894       0.010376      -0.014257       0.006690       0.022607       0.022511      -0.023755       0.001756       0.021999             10.862542      10.334290      -2.205356       4.241328      13.819884      -0.349270       8.433452           0.000001
           75              C       6.163557       0.037832       4.828939       0.031710      35.574456 0.41257739E+03  0.94954596E+04                                 9.364994                            6.731616       0.065780       2.033779                    0.999347      26.368632      73.023065       0.646146       0.411874      -1.075903      -0.015511       0.027253      -0.009793       0.032851       0.020456      -0.020198       0.002582       0.029220       0.012491      -0.031573      -0.001875       0.033447             11.345777       9.957169      -3.184056       4.115466      15.899156      -0.776183       8.181004           0.000001
           76              C       6.488708       1.242881       5.433621      -0.159464      34.475438 0.45243919E+03  0.10782993E+05                                 9.328741                            7.196915      -0.075886       1.949099                    0.999393      29.947084      87.730264       0.598636       0.429303      -1.052248      -0.001924      -0.005457      -0.014833       0.015921       0.008102      -0.014421      -0.011896       0.039088       0.032236      -0.028865      -0.001654       0.030519             10.605207       8.805674      -1.383123       3.366118      15.057591       0.761126       7.952356           0.000000
           77              C       5.791762       2.381103       5.075396       0.078563      28.259810 0.34646571E+03  0.77458686E+04                                 8.235649                            6.323473       0.017575       2.017128                    0.999492      26.692533      76.425546       0.633015       0.432795      -1.047208      -0.020536      -0.018474      -0.043115       0.051205       0.033274      -0.029615       0.007634       0.014373       0.034623      -0.050272       0.007857       0.042415              9.329228       8.202083      -1.164263       3.645587      11.877473       0.297363       7.908129           0.000000
           78              C       6.926644      14.286927       5.193794       0.555667      23.836125 0.25551188E+03  0.53093691E+04                                 7.566628                            5.617680      -0.059468       2.029422                    0.999478      22.679907      63.211482       0.636414       0.463163      -1.026563       0.031336      -0.040674       0.009427       0.052203       0.009036      -0.056682       0.000464       0.033017       0.235743      -0.061280      -0.042722       0.104002              8.908841       8.544469      -1.650864       2.550048      12.390140      -1.089455       5.791915           0.000002
           79              C       4.958708       3.346134       0.532129       0.079450      26.396354 0.32888678E+03  0.72267637E+04                                 7.759830                            6.093012       0.208687       2.080206                    0.999806      26.041186      72.892198       0.658506       0.423301      -1.057548       0.020396       0.040468       0.019258       0.049240       0.002821       0.027335      -0.015169      -0.012456      -0.083693      -0.045987       0.018338       0.027649              8.685458       9.313286       1.750116      -3.647194       6.921446       1.290176       9.821643           0.000001
           80              C       5.801757       3.161780      18.396227      -0.155677      31.733844 0.41504095E+03  0.96318973E+04                                 8.665210                            6.779107       0.175741       2.032951                    0.999739      28.904176      82.190169       0.635624       0.415227      -1.066421       0.010569       0.003545       0.006325       0.012817       0.001196       0.017095       0.009368      -0.030785      -0.002403      -0.026840       0.004558       0.022282              9.767996      10.683191       1.892333      -4.692064       7.446515       1.153460      11.174281           0.000001
           81              C       6.834466       4.047580      18.198076       0.044819      34.422012 0.41129000E+03  0.94780869E+04                                 9.261809                            6.790931       0.001382       2.017966                    0.999354      26.332324      73.466044       0.632109       0.420477      -1.068138      -0.023950       0.003431       0.028586       0.037450      -0.010534       0.021298      -0.020505      -0.027825      -0.007209      -0.030046      -0.007468       0.037514             11.169312      12.491352       1.017601      -6.387201       7.999113       2.023186      13.017471           0.000003
           82              C       6.942932       5.103626       0.121240      -0.166417      31.497111 0.41772507E+03  0.97061905E+04                                 8.604443                            6.796004       0.182468       2.031332                    0.999728      29.049613      82.553864       0.635770       0.414618      -1.067212      -0.007369      -0.006277      -0.003641       0.010342       0.011373       0.012148      -0.010889      -0.014073      -0.057757      -0.029378       0.005989       0.023389              9.612115       9.093773       0.677959      -4.437728       7.806741       2.337584      11.935830           0.000000
           83              C       6.073230       5.204563       1.185497       0.090750      26.118592 0.31986310E+03  0.69746708E+04                                 7.675137                            5.985081       0.182077       2.073933                    0.999787      25.750087      71.629787       0.668866       0.419959      -1.060420      -0.025204      -0.037836      -0.010023       0.046554      -0.010093       0.033994      -0.000163      -0.031516      -0.041646      -0.046107       0.015575       0.030532              8.585031       8.048224       1.407874      -3.350828       7.548450       2.042661      10.158418           0.000002
           84              C       7.870014       3.831906      17.123968       0.558191      24.005723 0.25904263E+03  0.54189226E+04                                 7.730168                            5.732674      -0.058076       2.037402                    0.999149      22.787072      64.407449       0.615446       0.475745      -1.016379       0.038059      -0.005028      -0.041884       0.056816      -0.003347       0.082026      -0.011787       0.061375       0.085324      -0.061720      -0.043771       0.105491              9.180517       9.833754       0.016908      -4.633115       8.588664       0.731136       9.119132           0.000002
           85              C       7.856687       8.961580       5.858908       0.086563      27.981008 0.34057727E+03  0.75709770E+04                                 8.172260                            6.263077       0.080287       2.043995                    0.999369      26.282578      74.692912       0.637938       0.431908      -1.049224      -0.019984       0.023468      -0.037171       0.048289      -0.025492      -0.011266      -0.005346       0.048399       0.065118      -0.047289       0.015451       0.031838              9.316538       8.809525       1.535494       3.334925      12.043012       0.537127       7.097076           0.000002
           86              C       7.205398       7.772501       5.563575      -0.138923      34.899280 0.44376855E+03  0.10525407E+05                                 9.439157                            7.149920      -0.147957       1.937593                    0.998567      29.432480      86.017546       0.597787       0.431993      -1.050596       0.002055       0.005479      -0.010354       0.011894      -0.010376      -0.014257      -0.006690       0.022607       0.022511      -0.023755       0.001756       0.021999             10.862539      10.334289       2.205355       4.241327      13.819876       0.349270       8.433451           0.000001
           87              C       6.176143       7.790332       4.642911       0.031710      35.574461 0.41257744E+03  0.94954612E+04                                 9.364995                            6.731617       0.065780       2.033779                    0.999347      26.368633      73.023073       0.646146       0.411874      -1.075902       0.015511       0.027253       0.009793       0.032851      -0.020456      -0.020198      -0.002582       0.029220       0.012491      -0.031573      -0.001875       0.033447             11.345779       9.957172       3.184057       4.115467      15.899159       0.776183       8.181006           0.000000
           88              C       5.850992       8.995381       4.038229      -0.159464      34.475439 0.45243920E+03  0.10782994E+05                                 9.328741                            7.196916      -0.075887       1.949099                    0.999393      29.947084      87.730268       0.598636       0.429303      -1.052248       0.001925      -0.005457       0.014833       0.015921      -0.008102      -0.014421       0.011896       0.039088       0.032236      -0.028865      -0.001654       0.030519             10.605208       8.805674       1.383123       3.366118      15.057592      -0.761126       7.952356           0.000000
           89              C       6.547938      10.133603       4.396454       0.078563      28.259811 0.34646574E+03  0.77458692E+04                                 8.235649                            6.323473       0.017575       2.017128                    0.999492      26.692534      76.425548       0.633015       0.432795      -1.047208       0.020536      -0.018474       0.043115       0.051205      -0.033274      -0.029615      -0.007634       0.014373       0.034623      -0.050272       0.007857       0.042415              9.329228       8.202084       1.164263       3.645587      11.877473      -0.297363       7.908129           0.000000
           90              C       5.413056       6.534427       4.278056       0.555667      23.836125 0.25551188E+03  0.53093691E+04                                 7.566629                            5.617681      -0.059468       2.029422                    0.999478      22.679907      63.211485       0.636414       0.463163      -1.026563      -0.031336      -0.040674      -0.009427       0.052203      -0.009036      -0.056681      -0.000464       0.033017       0.235743      -0.061280      -0.042722       0.104002              8.908842       8.544469       1.650864       2.550048      12.390142       1.089455       5.791915           0.000002
           91              C       7.380992      11.098634       8.939721       0.079450      26.396355 0.32888680E+03  0.72267642E+04                                 7.759830                            6.093012       0.208686       2.080206                    0.999806      26.041187      72.892202       0.658506       0.423301      -1.057548      -0.020395       0.040468      -0.019258       0.049240      -0.002821       0.027335       0.015169      -0.012456      -0.083693      -0.045987       0.018338       0.027649              8.685459       9.313286      -1.750116      -3.647195       6.921447      -1.290177       9.821644           0.000002
           92              C       6.537943      10.914280      10.019323      -0.155677      31.733843 0.41504093E+03  0.96318968E+04                                 8.665209                            6.779106       0.175741       2.032951                    0.999739      28.904176      82.190167       0.635624       0.415227      -1.066421      -0.010569       0.003545      -0.006325       0.012817      -0.001195       0.017095      -0.009368      -0.030784      -0.002403      -0.026840       0.004558       0.022282              9.767995      10.683190      -1.892333      -4.692064       7.446515      -1.153461      11.174280           0.000001
           93              C       5.505234      11.800080      10.217474       0.044819      34.422011 0.41129000E+03  0.94780867E+04                                 9.261808                            6.790931       0.001382       2.017966                    0.999354      26.332324      73.466041       0.632109       0.420477      -1.068138       0.023950       0.003431      -0.028586       0.037450       0.010534       0.021298       0.020505      -0.027825      -0.007209      -0.030046      -0.007468       0.037514             11.169311      12.491351      -1.017601      -6.387201       7.999112      -2.023186      13.017470           0.000003
           94              C       5.396768      12.856126       9.350610      -0.166417      31.497111 0.41772507E+03  0.97061904E+04                                 8.604443                            6.796004       0.182468       2.031332                    0.999728      29.049613      82.553861       0.635770       0.414618      -1.067212       0.007369      -0.006277       0.003641       0.010342      -0.011373       0.012148       0.010889      -0.014073      -0.057757      -0.029378       0.005989       0.023389              9.612114       9.093773      -0.677959      -4.437728       7.806741      -2.337584      11.935830           0.000001
           95              C       6.266470      12.957063       8.286353       0.090750      26.118591 0.31986309E+03  0.69746707E+04                                 7.675137                            5.985081       0.182077       2.073933                    0.999787      25.750087      71.629785       0.668866       0.419959      -1.060420       0.025204      -0.037836       0.010023       0.046554       0.010093       0.033994       0.000163      -0.031516      -0.041646      -0.046107       0.015575       0.030532              8.585030       8.048224      -1.407874      -3.350828       7.548450      -2.042661      10.158418           0.000002
           96              C       4.469686      11.584406      11.291582       0.558191      24.005720 0.25904259E+03  0.54189217E+04                                 7.730167                            5.732674      -0.058076       2.037402                    0.999149      22.787070      64.407444       0.615446       0.475745      -1.016379      -0.038059      -0.005028       0.041884       0.056816       0.003347       0.082026       0.011787       0.061375       0.085325      -0.061720      -0.043771       0.105491              9.180516       9.833754      -0.016908      -4.633115       8.588663      -0.731136       9.119131           0.000002
           97              C       1.211142      12.158866      10.003979       0.079450      26.396363 0.32888695E+03  0.72267682E+04                                 7.759831                            6.093014       0.208687       2.080206                    0.999806      26.041185      72.892194       0.658506       0.423301      -1.057548      -0.020396      -0.040468       0.019258       0.049240       0.002821      -0.027335       0.015169      -0.012456      -0.083694      -0.045987       0.018338       0.027649              8.685460       9.313286       1.750117       3.647194       6.921450      -1.290177       9.821645           0.000002
           98              C       0.368093      12.343220       8.924377      -0.155677      31.733847 0.41504101E+03  0.96318991E+04                                 8.665210                            6.779107       0.175740       2.032951                    0.999739      28.904179      82.190181       0.635624       0.415227      -1.066421      -0.010569      -0.003545       0.006325       0.012817       0.001196      -0.017095      -0.009368      -0.030785      -0.002403      -0.026840       0.004558       0.022282              9.767996      10.683192       1.892334       4.692064       7.446515      -1.153460      11.174281           0.000001
           99              C      11.675084      11.457420       8.726226       0.044819      34.422015 0.41129005E+03  0.94780884E+04                                 9.261809                            6.790932       0.001382       2.017965                    0.999354      26.332326      73.466051       0.632109       0.420477      -1.068138       0.023950      -0.003431       0.028586       0.037450      -0.010535      -0.021298       0.020505      -0.027825      -0.007209      -0.030046      -0.007468       0.037514             11.169313      12.491353       1.017602       6.387202       7.999113      -2.023186      13.017472           0.000003
          100              C      11.566618      10.401374       9.593090      -0.166417      31.497111 0.41772506E+03  0.97061901E+04                                 8.604443                            6.796004       0.182468       2.031332                    0.999728      29.049613      82.553862       0.635770       0.414618      -1.067212       0.007369       0.006277      -0.003641       0.010342       0.011373      -0.012148       0.010889      -0.014073      -0.057757      -0.029378       0.005989       0.023389              9.612115       9.093773       0.677959       4.437728       7.806741      -2.337584      11.935830           0.000000
          101              C       0.096620      10.300437      10.657347       0.090750      26.118594 0.31986314E+03  0.69746718E+04                                 7.675137                            5.985081       0.182077       2.073933                    0.999787      25.750089      71.629792       0.668866       0.419959      -1.060420       0.025204       0.037836      -0.010023       0.046554      -0.010093      -0.033994       0.000163      -0.031516      -0.041646      -0.046107       0.015575       0.030532              8.585031       8.048224       1.407874       3.350828       7.548450      -2.042661      10.158418           0.000002
          102              C      10.639536      11.673094       7.652118       0.558190      24.005721 0.25904261E+03  0.54189222E+04                                 7.730168                            5.732674      -0.058076       2.037402                    0.999149      22.787072      64.407454       0.615446       0.475745      -1.016379      -0.038059       0.005028      -0.041884       0.056816      -0.003347      -0.082026       0.011787       0.061375       0.085324      -0.061720      -0.043771       0.105491              9.180517       9.833755       0.016908       4.633116       8.588664      -0.731136       9.119133           0.000002
          103              C       1.686837      14.295920      13.084792       0.086563      27.981008 0.34057726E+03  0.75709768E+04                                 8.172259                            6.263077       0.080287       2.043995                    0.999369      26.282578      74.692911       0.637938       0.431908      -1.049224      -0.019984      -0.023468       0.037171       0.048289       0.025492       0.011266      -0.005346       0.048399       0.065118      -0.047289       0.015451       0.031838              9.316537       8.809525      -1.535493      -3.334926      12.043010       0.537127       7.097076           0.000002
          104              C       1.035548      -0.020001      13.380125      -0.138923      34.899297 0.44376880E+03  0.10525414E+05                                 9.439160                            7.149921      -0.147957       1.937593                    0.998567      29.432478      86.017534       0.597787       0.431993      -1.050596       0.002055      -0.005479       0.010354       0.011894       0.010376       0.014257      -0.006690       0.022607       0.022511      -0.023755       0.001756       0.021999             10.862542      10.334290      -2.205356      -4.241328      13.819883       0.349270       8.433452           0.000001
          105              C       0.006293      15.467168      14.300789       0.031710      35.574456 0.41257740E+03  0.94954599E+04                                 9.364994                            6.731617       0.065780       2.033779                    0.999347      26.368632      73.023067       0.646146       0.411874      -1.075902       0.015511      -0.027253      -0.009793       0.032851       0.020456       0.020198      -0.002582       0.029220       0.012491      -0.031573      -0.001875       0.033447             11.345777       9.957170      -3.184056      -4.115466      15.899157       0.776183       8.181005           0.000000
          106              C      12.020842      14.262119      14.905471      -0.159464      34.475437 0.45243918E+03  0.10782993E+05                                 9.328741                            7.196915      -0.075886       1.949099                    0.999393      29.947083      87.730263       0.598636       0.429303      -1.052248       0.001924       0.005457      -0.014833       0.015921       0.008102       0.014421       0.011896       0.039088       0.032236      -0.028865      -0.001654       0.030519             10.605207       8.805674      -1.383123      -3.366118      15.057591      -0.761126       7.952356           0.000000
          107              C       0.378088      13.123897      14.547246       0.078563      28.259809 0.34646572E+03  0.77458686E+04                                 8.235649                            6.323473       0.017575       2.017128                    0.999492      26.692533      76.425544       0.633015       0.432795      -1.047208       0.020536       0.018474      -0.043115       0.051205       0.033274       0.029615      -0.007634       0.014373       0.034623      -0.050272       0.007857       0.042415              9.329228       8.202083      -1.164263      -3.645587      11.877472      -0.297363       7.908128           0.000000
          108              C      11.582906       1.218073      14.665644       0.555667      23.836123 0.25551186E+03  0.53093687E+04                                 7.566628                            5.617680      -0.059468       2.029422                    0.999478      22.679906      63.211481       0.636414       0.463163      -1.026563      -0.031336       0.040673       0.009427       0.052203       0.009036       0.056682      -0.000464       0.033017       0.235743      -0.061280      -0.042722       0.104002              8.908841       8.544469      -1.650864      -2.550048      12.390140       1.089455       5.791915           0.000002
          109              C      11.128558       4.406366      18.411571       0.079450      26.396365 0.32888697E+03  0.72267687E+04                                 7.759832                            6.093014       0.208687       2.080206                    0.999806      26.041186      72.892200       0.658506       0.423301      -1.057548       0.020396      -0.040468      -0.019258       0.049240      -0.002821      -0.027335      -0.015169      -0.012456      -0.083694      -0.045987       0.018338       0.027649              8.685461       9.313286      -1.750117       3.647195       6.921450       1.290177       9.821647           0.000001
          110              C      11.971607       4.590720       0.547473      -0.155677      31.733849 0.41504103E+03  0.96318998E+04                                 8.665211                            6.779107       0.175740       2.032951                    0.999739      28.904180      82.190186       0.635623       0.415227      -1.066421       0.010569      -0.003545      -0.006325       0.012817      -0.001196      -0.017095       0.009368      -0.030785      -0.002403      -0.026840       0.004558       0.022282              9.767997      10.683192      -1.892334       4.692065       7.446516       1.153460      11.174282           0.000001
          111              C       0.664616       3.704920       0.745624       0.044819      34.422018 0.41129008E+03  0.94780893E+04                                 9.261810                            6.790932       0.001382       2.017965                    0.999354      26.332327      73.466057       0.632109       0.420477      -1.068138      -0.023950      -0.003431      -0.028586       0.037450       0.010534      -0.021298      -0.020505      -0.027825      -0.007209      -0.030046      -0.007468       0.037514             11.169314      12.491355      -1.017602       6.387203       7.999114       2.023186      13.017473           0.000003
          112              C       0.773082       2.648874      18.822460      -0.166417      31.497108 0.41772502E+03  0.97061889E+04                                 8.604442                            6.796004       0.182468       2.031332                    0.999728      29.049612      82.553859       0.635770       0.414618      -1.067212      -0.007369       0.006277       0.003641       0.010342      -0.011373      -0.012148      -0.010889      -0.014073      -0.057757      -0.029378       0.005989       0.023389              9.612114       9.093773      -0.677959       4.437728       7.806741       2.337584      11.935829           0.000000
          113              C      12.243080       2.547937      17.758203       0.090750      26.118593 0.31986312E+03  0.69746715E+04                                 7.675137                            5.985082       0.182077       2.073933                    0.999787      25.750088      71.629791       0.668866       0.419959      -1.060420      -0.025204       0.037836       0.010023       0.046554       0.010093      -0.033994      -0.000163      -0.031516      -0.041646      -0.046107       0.015575       0.030532              8.585031       8.048225      -1.407874       3.350829       7.548451       2.042661      10.158419           0.000002
          114              C       1.700164       3.920594       1.819732       0.558190      24.005721 0.25904261E+03  0.54189222E+04                                 7.730168                            5.732674      -0.058076       2.037402                    0.999149      22.787072      64.407454       0.615446       0.475745      -1.016379       0.038059       0.005028       0.041884       0.056816       0.003347      -0.082026      -0.011787       0.061375       0.085324      -0.061720      -0.043771       0.105491              9.180517       9.833755      -0.016908       4.633116       8.588664       0.731136       9.119133           0.000002
          115              C      10.652863       6.543420      15.330758       0.086563      27.981008 0.34057726E+03  0.75709768E+04                                 8.172259                            6.263077       0.080287       2.043995                    0.999369      26.282578      74.692912       0.637938       0.431908      -1.049224       0.019984      -0.023468      -0.037171       0.048289      -0.025492       0.011266       0.005346       0.048399       0.065118      -0.047289       0.015451       0.031838              9.316537       8.809525       1.535493      -3.334926      12.043011      -0.537127       7.097076           0.000002
          116              C      11.304152       7.732499      15.035425      -0.138923      34.899295 0.44376876E+03  0.10525413E+05                                 9.439159                            7.149921      -0.147957       1.937593                    0.998567      29.432477      86.017531       0.597787       0.431993      -1.050596      -0.002055      -0.005479      -0.010354       0.011894      -0.010376       0.014257       0.006690       0.022607       0.022511      -0.023755       0.001756       0.021999             10.862542      10.334290       2.205356      -4.241328      13.819883      -0.349270       8.433452           0.000001
          117              C      -0.006293       7.714668      14.114761       0.031710      35.574456 0.41257740E+03  0.94954599E+04                                 9.364994                            6.731617       0.065780       2.033779                    0.999347      26.368632      73.023067       0.646146       0.411874      -1.075902      -0.015511      -0.027253       0.009793       0.032851      -0.020456       0.020198       0.002582       0.029220       0.012491      -0.031573      -0.001875       0.033447             11.345777       9.957170       3.184056      -4.115466      15.899157      -0.776183       8.181005           0.000001
          118              C       0.318858       6.509619      13.510079      -0.159464      34.475438 0.45243921E+03  0.10782994E+05                                 9.328741                            7.196915      -0.075886       1.949099                    0.999393      29.947084      87.730263       0.598636       0.429303      -1.052248      -0.001924       0.005457       0.014833       0.015921      -0.008102       0.014421      -0.011896       0.039088       0.032236      -0.028865      -0.001654       0.030519             10.605207       8.805673       1.383123      -3.366117      15.057591       0.761126       7.952355           0.000000
          119              C      11.961612       5.371397      13.868304       0.078563      28.259790 0.34646542E+03  0.77458606E+04                                 8.235645                            6.323470       0.017575       2.017128                    0.999492      26.692532      76.425540       0.633015       0.432795      -1.047208      -0.020536       0.018474       0.043115       0.051205      -0.033274       0.029615       0.007634       0.014373       0.034623      -0.050272       0.007857       0.042415              9.329223       8.202080       1.164261      -3.645586      11.877463       0.297364       7.908126           0.000000
          120              C       0.756794       8.970573      13.749906       0.555667      23.836123 0.25551186E+03  0.53093686E+04                                 7.566628                            5.617680      -0.059468       2.029422                    0.999478      22.679906      63.211479       0.636414       0.463163      -1.026563       0.031336       0.040673      -0.009427       0.052203      -0.009036       0.056682       0.000464       0.033017       0.235743      -0.061280      -0.042722       0.104002              8.908841       8.544468       1.650863      -2.550048      12.390140      -1.089455       5.791915           0.000002
          121              C       7.856687      14.295920      15.330758       0.086563      27.981003 0.34057718E+03  0.75709745E+04                                 8.172258                            6.263076       0.080287       2.043995                    0.999369      26.282575      74.692899       0.637938       0.431908      -1.049224      -0.019984      -0.023468      -0.037171       0.048289       0.025492      -0.011266       0.005346       0.048399       0.065118      -0.047289       0.015451       0.031838              9.316536       8.809524      -1.535493       3.334925      12.043009      -0.537127       7.097075           0.000002
          122              C       7.205398      -0.020001      15.035425      -0.138923      34.899299 0.44376883E+03  0.10525415E+05                                 9.439160                            7.149921      -0.147957       1.937593                    0.998567      29.432479      86.017538       0.597787       0.431993      -1.050596       0.002055      -0.005479      -0.010354       0.011894       0.010376      -0.014257       0.006690       0.022607       0.022511      -0.023755       0.001756       0.021999             10.862542      10.334291      -2.205356       4.241328      13.819884      -0.349270       8.433453           0.000001
          123              C       6.176143      15.467168      14.114761       0.031710      35.574458 0.41257742E+03  0.94954606E+04                                 9.364994                            6.731617       0.065780       2.033779                    0.999347      26.368633      73.023070       0.646146       0.411874      -1.075903       0.015511      -0.027253       0.009793       0.032851       0.020456      -0.020198       0.002582       0.029220       0.012491      -0.031573      -0.001875       0.033447             11.345777       9.957170      -3.184056       4.115466      15.899157      -0.776183       8.181005           0.000001
          124              C       5.850992      14.262119      13.510079      -0.159464      34.475435 0.45243914E+03  0.10782992E+05                                 9.328741                            7.196915      -0.075886       1.949099                    0.999393      29.947082      87.730259       0.598636       0.429303      -1.052248       0.001924       0.005457       0.014833       0.015921       0.008102      -0.014421      -0.011896       0.039088       0.032236      -0.028865      -0.001654       0.030519             10.605207       8.805673      -1.383123       3.366118      15.057590       0.761126       7.952356           0.000000
          125              C       6.547938      13.123897      13.868304       0.078564      28.259806 0.34646567E+03  0.77458671E+04                                 8.235648                            6.323472       0.017576       2.017129                    0.999492      26.692531      76.425534       0.633015       0.432795      -1.047208       0.020536       0.018474       0.043115       0.051205       0.033274      -0.029615       0.007634       0.014373       0.034623      -0.050272       0.007857       0.042415              9.329226       8.202082      -1.164262       3.645586      11.877470       0.297363       7.908127           0.000000
          126              C       5.413056       1.218073      13.749906       0.555667      23.836124 0.25551188E+03  0.53093691E+04                                 7.566628                            5.617680      -0.059468       2.029422                    0.999478      22.679907      63.211483       0.636414       0.463163      -1.026563      -0.031336       0.040674      -0.009427       0.052203       0.009036      -0.056681       0.000464       0.033017       0.235743      -0.061280      -0.042722       0.104002              8.908841       8.544469      -1.650864       2.550048      12.390140      -1.089455       5.791915           0.000002
          127              C       7.380992      12.158866      18.411571       0.079450      26.396365 0.32888697E+03  0.72267688E+04                                 7.759832                            6.093014       0.208687       2.080206                    0.999806      26.041186      72.892200       0.658506       0.423301      -1.057548      -0.020396      -0.040468      -0.019258       0.049240       0.002821       0.027335      -0.015169      -0.012456      -0.083693      -0.045987       0.018338       0.027649              8.685461       9.313286       1.750117      -3.647195       6.921450       1.290177       9.821647           0.000001
          128              C       6.537943      12.343220       0.547473      -0.155677      31.733845 0.41504097E+03  0.96318979E+04                                 8.665210                            6.779107       0.175740       2.032951                    0.999739      28.904178      82.190177       0.635624       0.415227      -1.066421      -0.010569      -0.003545      -0.006325       0.012817       0.001196       0.017095       0.009368      -0.030785      -0.002403      -0.026840       0.004558       0.022282              9.767996      10.683191       1.892334      -4.692064       7.446515       1.153460      11.174281           0.000001
          129              C       5.505234      11.457420       0.745624       0.044819      34.422013 0.41129003E+03  0.94780877E+04                                 9.261809                            6.790932       0.001382       2.017966                    0.999354      26.332325      73.466047       0.632109       0.420477      -1.068138       0.023950      -0.003431      -0.028586       0.037450      -0.010535       0.021298      -0.020505      -0.027825      -0.007209      -0.030046      -0.007468       0.037514             11.169312      12.491353       1.017602      -6.387202       7.999113       2.023186      13.017471           0.000003
          130              C       5.396768      10.401374      18.822460      -0.166417      31.497109 0.41772505E+03  0.97061896E+04                                 8.604443                            6.796004       0.182468       2.031332                    0.999728      29.049612      82.553858       0.635770       0.414618      -1.067212       0.007369       0.006277       0.003641       0.010342       0.011373       0.012148      -0.010889      -0.014073      -0.057757      -0.029378       0.005989       0.023389              9.612114       9.093773       0.677959      -4.437728       7.806741       2.337584      11.935829           0.000000
          131              C       6.266470      10.300437      17.758203       0.090750      26.118592 0.31986310E+03  0.69746710E+04                                 7.675137                            5.985081       0.182077       2.073933                    0.999787      25.750087      71.629785       0.668866       0.419959      -1.060420       0.025204       0.037836       0.010023       0.046554      -0.010093       0.033994      -0.000163      -0.031516      -0.041646      -0.046107       0.015575       0.030532              8.585030       8.048224       1.407874      -3.350828       7.548450       2.042661      10.158418           0.000002
          132              C       4.469686      11.673094       1.819732       0.558191      24.005719 0.25904258E+03  0.54189214E+04                                 7.730168                            5.732674      -0.058076       2.037402                    0.999149      22.787070      64.407446       0.615446       0.475745      -1.016379      -0.038059       0.005028       0.041884       0.056816      -0.003347       0.082026      -0.011787       0.061375       0.085324      -0.061720      -0.043771       0.105491              9.180516       9.833754       0.016908      -4.633115       8.588664       0.731136       9.119132           0.000002
          133              C       4.483013       6.543420      13.084792       0.086563      27.981006 0.34057723E+03  0.75709759E+04                                 8.172259                            6.263077       0.080287       2.043995                    0.999369      26.282577      74.692905       0.637938       0.431908      -1.049224       0.019984      -0.023468       0.037171       0.048289      -0.025492      -0.011266      -0.005346       0.048399       0.065118      -0.047289       0.015451       0.031838              9.316537       8.809524       1.535493       3.334925      12.043010       0.537127       7.097075           0.000002
          134              C       5.134302       7.732499      13.380125      -0.138923      34.899299 0.44376883E+03  0.10525415E+05                                 9.439160                            7.149922      -0.147957       1.937593                    0.998567      29.432479      86.017539       0.597787       0.431993      -1.050596      -0.002055      -0.005479       0.010354       0.011894      -0.010376      -0.014257      -0.006690       0.022607       0.022511      -0.023755       0.001756       0.021999             10.862542      10.334291       2.205356       4.241328      13.819884       0.349270       8.433453           0.000001
          135              C       6.163557       7.714668      14.300789       0.031710      35.574458 0.41257742E+03  0.94954605E+04                                 9.364994                            6.731617       0.065780       2.033779                    0.999347      26.368633      73.023069       0.646146       0.411874      -1.075903      -0.015511      -0.027253      -0.009793       0.032851      -0.020456      -0.020198      -0.002582       0.029220       0.012491      -0.031573      -0.001875       0.033447             11.345777       9.957170       3.184056       4.115466      15.899157       0.776183       8.181005           0.000001
          136              C       6.488708       6.509619      14.905471      -0.159464      34.475437 0.45243920E+03  0.10782994E+05                                 9.328741                            7.196915      -0.075887       1.949099                    0.999393      29.947084      87.730263       0.598636       0.429303      -1.052248      -0.001924       0.005457      -0.014833       0.015921      -0.008102      -0.014421       0.011896       0.039088       0.032236      -0.028865      -0.001654       0.030519             10.605206       8.805673       1.383123       3.366118      15.057591      -0.761126       7.952355           0.000000
          137              C       5.791762       5.371397      14.547246       0.078563      28.259791 0.34646544E+03  0.77458610E+04                                 8.235645                            6.323470       0.017575       2.017128                    0.999492      26.692533      76.425542       0.633015       0.432795      -1.047208      -0.020536       0.018474      -0.043115       0.051205      -0.033274      -0.029615      -0.007634       0.014373       0.034623      -0.050272       0.007857       0.042415              9.329223       8.202080       1.164261       3.645586      11.877463      -0.297364       7.908126           0.000000
          138              C       6.926644       8.970573      14.665644       0.555667      23.836124 0.25551188E+03  0.53093690E+04                                 7.566628                            5.617680      -0.059468       2.029422                    0.999478      22.679907      63.211481       0.636415       0.463163      -1.026563       0.031336       0.040674       0.009427       0.052203      -0.009036      -0.056681      -0.000464       0.033017       0.235743      -0.061280      -0.042722       0.104002              8.908841       8.544468       1.650863       2.550048      12.390140       1.089455       5.791915           0.000002
          139              C       4.958708       4.406366      10.003979       0.079450      26.396366 0.32888700E+03  0.72267695E+04                                 7.759832                            6.093014       0.208687       2.080206                    0.999806      26.041187      72.892204       0.658506       0.423301      -1.057548       0.020395      -0.040468       0.019258       0.049240      -0.002821       0.027335       0.015169      -0.012456      -0.083693      -0.045987       0.018338       0.027649              8.685462       9.313287      -1.750117      -3.647195       6.921451      -1.290177       9.821647           0.000001
          140              C       5.801757       4.590720       8.924377      -0.155677      31.733845 0.41504097E+03  0.96318981E+04                                 8.665210                            6.779107       0.175740       2.032951                    0.999739      28.904178      82.190179       0.635623       0.415227      -1.066421       0.010569      -0.003545       0.006325       0.012817      -0.001195       0.017095      -0.009368      -0.030785      -0.002403      -0.026840       0.004558       0.022282              9.767996      10.683191      -1.892334      -4.692064       7.446515      -1.153460      11.174281           0.000001
          141              C       6.834466       3.704920       8.726226       0.044819      34.422015 0.41129005E+03  0.94780883E+04                                 9.261809                            6.790932       0.001382       2.017966                    0.999354      26.332326      73.466050       0.632109       0.420477      -1.068138      -0.023950      -0.003431       0.028586       0.037450       0.010534       0.021298       0.020505      -0.027825      -0.007209      -0.030046      -0.007468       0.037514             11.169313      12.491353      -1.017602      -6.387202       7.999113      -2.023186      13.017472           0.000003
          142              C       6.942932       2.648874       9.593090      -0.166417      31.497112 0.41772509E+03  0.97061910E+04                                 8.604443                            6.796004       0.182468       2.031332                    0.999728      29.049614      82.553866       0.635770       0.414618      -1.067212      -0.007369       0.006277      -0.003641       0.010342      -0.011373       0.012148       0.010889      -0.014073      -0.057757      -0.029378       0.005989       0.023389              9.612115       9.093773      -0.677959      -4.437729       7.806741      -2.337584      11.935831           0.000001
          143              C       6.073230       2.547937      10.657347       0.090750      26.118591 0.31986308E+03  0.69746703E+04                                 7.675137                            5.985081       0.182077       2.073933                    0.999787      25.750086      71.629785       0.668866       0.419959      -1.060420      -0.025204       0.037836      -0.010023       0.046554       0.010093       0.033994       0.000163      -0.031516      -0.041646      -0.046107       0.015575       0.030532              8.585031       8.048224      -1.407874      -3.350828       7.548450      -2.042661      10.158418           0.000002
          144              C       7.870014       3.920594       7.652118       0.558191      24.005722 0.25904262E+03  0.54189225E+04                                 7.730168                            5.732674      -0.058076       2.037402                    0.999149      22.787072      64.407451       0.615446       0.475745      -1.016379       0.038059       0.005028      -0.041884       0.056816       0.003347       0.082026       0.011787       0.061375       0.085324      -0.061720      -0.043771       0.105491              9.180517       9.833755      -0.016908      -4.633115       8.588664      -0.731136       9.119132           0.000002
          145              C      11.128558       3.346134       8.939721       0.079450      26.396352 0.32888676E+03  0.72267630E+04                                 7.759830                            6.093012       0.208687       2.080206                    0.999806      26.041185      72.892196       0.658506       0.423301      -1.057548       0.020396       0.040468      -0.019258       0.049240       0.002821      -0.027335       0.015169      -0.012456      -0.083694      -0.045987       0.018338       0.027649              8.685459       9.313286       1.750116       3.647194       6.921446      -1.290176       9.821643           0.000002
          146              C      11.971607       3.161780      10.019323      -0.155677      31.733847 0.41504099E+03  0.96318987E+04                                 8.665211                            6.779107       0.175740       2.032951                    0.999739      28.904178      82.190178       0.635623       0.415227      -1.066421       0.010569       0.003545      -0.006325       0.012817       0.001195      -0.017095      -0.009368      -0.030785      -0.002403      -0.026840       0.004558       0.022282              9.767997      10.683192       1.892334       4.692065       7.446516      -1.153461      11.174282           0.000001
          147              C       0.664616       4.047580      10.217474       0.044819      34.422014 0.41129003E+03  0.94780877E+04                                 9.261809                            6.790932       0.001382       2.017966                    0.999354      26.332325      73.466048       0.632109       0.420477      -1.068138      -0.023950       0.003431      -0.028586       0.037450      -0.010534      -0.021298       0.020505      -0.027825      -0.007209      -0.030046      -0.007468       0.037514             11.169313      12.491353       1.017601       6.387201       7.999113      -2.023186      13.017471           0.000003
          148              C       0.773082       5.103626       9.350610      -0.166417      31.497110 0.41772505E+03  0.97061899E+04                                 8.604443                            6.796004       0.182468       2.031332                    0.999728      29.049613      82.553864       0.635770       0.414618      -1.067212      -0.007369      -0.006277       0.003641       0.010342       0.011373      -0.012148       0.010889      -0.014073      -0.057757      -0.029378       0.005989       0.023389              9.612115       9.093773       0.677959       4.437728       7.806741      -2.337584      11.935830           0.000000
          149              C      12.243080       5.204563       8.286353       0.090750      26.118593 0.31986312E+03  0.69746715E+04                                 7.675137                            5.985082       0.182077       2.073933                    0.999787      25.750088      71.629791       0.668866       0.419959      -1.060420      -0.025204      -0.037836       0.010023       0.046554      -0.010093      -0.033994       0.000163      -0.031516      -0.041646      -0.046107       0.015575       0.030532              8.585031       8.048225       1.407874       3.350829       7.548450      -2.042661      10.158419           0.000002
          150              C       1.700164       3.831906      11.291582       0.558190      24.005721 0.25904259E+03  0.54189218E+04                                 7.730168                            5.732674      -0.058076       2.037402                    0.999149      22.787071      64.407449       0.615446       0.475745      -1.016379       0.038059      -0.005028       0.041884       0.056816      -0.003347      -0.082026       0.011787       0.061375       0.085324      -0.061720      -0.043771       0.105491              9.180517       9.833754       0.016908       4.633115       8.588664      -0.731136       9.119132           0.000002
          151              C      10.652863       1.209080       5.858908       0.086563      27.981004 0.34057720E+03  0.75709749E+04                                 8.172258                            6.263076       0.080287       2.043995                    0.999369      26.282576      74.692902       0.637938       0.431908      -1.049224       0.019984       0.023468      -0.037171       0.048289       0.025492       0.011266      -0.005346       0.048399       0.065118      -0.047289       0.015451       0.031838              9.316536       8.809524      -1.535493      -3.334925      12.043009       0.537127       7.097075           0.000002
          152              C      11.304152       0.020001       5.563575      -0.138923      34.899296 0.44376878E+03  0.10525413E+05                                 9.439159                            7.149921      -0.147956       1.937593                    0.998567      29.432477      86.017530       0.597787       0.431993      -1.050596      -0.002055       0.005479      -0.010354       0.011894       0.010376       0.014257      -0.006690       0.022607       0.022511      -0.023755       0.001756       0.021999             10.862542      10.334290      -2.205356      -4.241327      13.819883       0.349270       8.433452           0.000001
          153              C      -0.006293       0.037832       4.642911       0.031710      35.574455 0.41257739E+03  0.94954596E+04                                 9.364994                            6.731616       0.065780       2.033779                    0.999347      26.368632      73.023064       0.646146       0.411874      -1.075903      -0.015511       0.027253       0.009793       0.032851       0.020456       0.020198      -0.002582       0.029220       0.012491      -0.031573      -0.001875       0.033448             11.345776       9.957169      -3.184056      -4.115466      15.899156       0.776182       8.181004           0.000001
          154              C       0.318858       1.242881       4.038229      -0.159464      34.475439 0.45243920E+03  0.10782994E+05                                 9.328741                            7.196915      -0.075886       1.949099                    0.999393      29.947084      87.730266       0.598636       0.429303      -1.052248      -0.001924      -0.005457       0.014833       0.015922       0.008102       0.014421       0.011896       0.039088       0.032236      -0.028865      -0.001654       0.030519             10.605207       8.805674      -1.383123      -3.366118      15.057592      -0.761127       7.952356           0.000000
          155              C      11.961612       2.381103       4.396454       0.078564      28.259806 0.34646567E+03  0.77458672E+04                                 8.235647                            6.323472       0.017576       2.017129                    0.999492      26.692531      76.425534       0.633015       0.432795      -1.047208      -0.020536      -0.018474       0.043115       0.051205       0.033274       0.029615      -0.007634       0.014373       0.034623      -0.050272       0.007857       0.042415              9.329226       8.202082      -1.164262      -3.645586      11.877470      -0.297363       7.908127           0.000000
          156              C       0.756794      14.286927       4.278056       0.555667      23.836123 0.25551186E+03  0.53093687E+04                                 7.566628                            5.617680      -0.059468       2.029422                    0.999478      22.679906      63.211480       0.636414       0.463163      -1.026563       0.031336      -0.040674      -0.009427       0.052203       0.009036       0.056682      -0.000464       0.033017       0.235743      -0.061280      -0.042722       0.104002              8.908841       8.544468      -1.650864      -2.550048      12.390140       1.089455       5.791915           0.000002
          157              C       1.211142      11.098634       0.532129       0.079450      26.396352 0.32888676E+03  0.72267631E+04                                 7.759829                            6.093012       0.208687       2.080206                    0.999806      26.041185      72.892193       0.658506       0.423301      -1.057548      -0.020395       0.040468       0.019258       0.049240      -0.002821      -0.027335      -0.015169      -0.012456      -0.083693      -0.045987       0.018338       0.027649              8.685458       9.313285      -1.750116       3.647194       6.921446       1.290176       9.821643           0.000001
          158              C       0.368093      10.914280      18.396227      -0.155676      31.733842 0.41504091E+03  0.96318961E+04                                 8.665209                            6.779106       0.175741       2.032951                    0.999739      28.904175      82.190165       0.635624       0.415227      -1.066421      -0.010569       0.003545       0.006325       0.012817      -0.001195      -0.017095       0.009368      -0.030784      -0.002403      -0.026840       0.004558       0.022282              9.767995      10.683191      -1.892333       4.692064       7.446514       1.153460      11.174280           0.000001
          159              C      11.675084      11.800080      18.198076       0.044819      34.422014 0.41129003E+03  0.94780878E+04                                 9.261809                            6.790932       0.001382       2.017966                    0.999354      26.332325      73.466048       0.632109       0.420477      -1.068138       0.023950       0.003431       0.028586       0.037450       0.010535      -0.021298      -0.020505      -0.027825      -0.007209      -0.030046      -0.007468       0.037514             11.169313      12.491353      -1.017601       6.387202       7.999113       2.023186      13.017472           0.000003
          160              C      11.566618      12.856126       0.121240      -0.166417      31.497110 0.41772506E+03  0.97061901E+04                                 8.604443                            6.796004       0.182468       2.031332                    0.999728      29.049613      82.553864       0.635770       0.414618      -1.067212       0.007369      -0.006277      -0.003641       0.010342      -0.011373      -0.012148      -0.010889      -0.014073      -0.057757      -0.029378       0.005989       0.023389              9.612115       9.093773      -0.677959       4.437729       7.806741       2.337584      11.935830           0.000000
          161              C       0.096620      12.957063       1.185497       0.090750      26.118592 0.31986310E+03  0.69746708E+04                                 7.675137                            5.985081       0.182077       2.073933                    0.999787      25.750087      71.629787       0.668866       0.419959      -1.060420       0.025204      -0.037836      -0.010023       0.046554       0.010093      -0.033994      -0.000163      -0.031516      -0.041646      -0.046107       0.015575       0.030532              8.585031       8.048225      -1.407874       3.350828       7.548450       2.042661      10.158418           0.000002
          162              C      10.639536      11.584406      17.123968       0.558190      24.005720 0.25904259E+03  0.54189218E+04                                 7.730168                            5.732674      -0.058076       2.037402                    0.999149      22.787071      64.407450       0.615446       0.475745      -1.016379      -0.038059      -0.005028      -0.041884       0.056816       0.003347      -0.082026      -0.011787       0.061375       0.085324      -0.061720      -0.043771       0.105491              9.180517       9.833755      -0.016908       4.633115       8.588664       0.731136       9.119132           0.000002
          163              C       1.686837       8.961580       3.612942       0.086563      27.981003 0.34057719E+03  0.75709746E+04                                 8.172259                            6.263077       0.080287       2.043995                    0.999369      26.282575      74.692901       0.637938       0.431908      -1.049224      -0.019984       0.023468       0.037171       0.048289      -0.025491       0.011266       0.005346       0.048399       0.065118      -0.047289       0.015451       0.031838              9.316536       8.809524       1.535493      -3.334925      12.043010      -0.537127       7.097075           0.000001
          164              C       1.035548       7.772501       3.908275      -0.138923      34.899276 0.44376848E+03  0.10525405E+05                                 9.439156                            7.149919      -0.147956       1.937593                    0.998567      29.432478      86.017534       0.597787       0.431993      -1.050596       0.002055       0.005479       0.010354       0.011894      -0.010376       0.014257       0.006690       0.022607       0.022511      -0.023755       0.001756       0.021999             10.862537      10.334287       2.205355      -4.241327      13.819874      -0.349269       8.433450           0.000001
          165              C       0.006293       7.790332       4.828939       0.031710      35.574460 0.41257743E+03  0.94954608E+04                                 9.364994                            6.731617       0.065780       2.033779                    0.999347      26.368633      73.023067       0.646146       0.411874      -1.075903       0.015511       0.027253      -0.009793       0.032851      -0.020456       0.020198       0.002582       0.029220       0.012491      -0.031573      -0.001875       0.033447             11.345778       9.957170       3.184056      -4.115467      15.899157      -0.776183       8.181005           0.000001
          166              C      12.020842       8.995381       5.433621      -0.159464      34.475437 0.45243917E+03  0.10782993E+05                                 9.328741                            7.196915      -0.075886       1.949099                    0.999393      29.947083      87.730261       0.598636       0.429303      -1.052248       0.001924      -0.005457      -0.014833       0.015921      -0.008102       0.014421      -0.011896       0.039088       0.032236      -0.028865      -0.001654       0.030519             10.605207       8.805673       1.383123      -3.366118      15.057591       0.761126       7.952356           0.000000
          167              C       0.378088      10.133603       5.075396       0.078564      28.259804 0.34646564E+03  0.77458664E+04                                 8.235647                            6.323472       0.017576       2.017129                    0.999492      26.692530      76.425529       0.633015       0.432795      -1.047208       0.020536      -0.018474      -0.043115       0.051205      -0.033274       0.029615       0.007634       0.014373       0.034623      -0.050272       0.007857       0.042415              9.329226       8.202081       1.164262      -3.645586      11.877469       0.297363       7.908127           0.000000
          168              C      11.582906       6.534427       5.193794       0.555667      23.836123 0.25551186E+03  0.53093686E+04                                 7.566629                            5.617680      -0.059468       2.029422                    0.999478      22.679906      63.211481       0.636414       0.463163      -1.026563      -0.031336      -0.040674       0.009427       0.052203      -0.009036       0.056681       0.000464       0.033017       0.235743      -0.061280      -0.042722       0.104002              8.908841       8.544468       1.650864      -2.550048      12.390141      -1.089455       5.791915           0.000002
          169              N       4.804215       2.383739       4.174055      -0.231268      35.460076 0.50282606E+03  0.12011385E+05                                 8.913305                            7.192108       0.166441       2.070939                    0.999236      27.738026      75.192501       0.664668       0.385768      -1.107123       0.083852      -0.132268       0.028871       0.159247       0.064071       0.017683       0.024706       0.039855       0.074886      -0.080472       0.008052       0.072420              9.938516       9.134848      -0.137052       4.130183      11.640829       0.226165       9.039870           0.000000
          170              N       5.094445       4.334888       1.411116      -0.220776      33.051959 0.50084155E+03  0.11974863E+05                                 8.587168                            7.277854       0.051507       2.047634                    0.998012      27.470850      74.965395       0.645949       0.396586      -1.097410       0.098042      -0.013252      -0.127405       0.161307       0.023826       0.060639       0.003897      -0.057965      -0.122279      -0.088391       0.022145       0.066246              9.220612       9.026848       2.664112      -2.293592       8.906004       1.636630       9.728985           0.000002
          171              N       7.535485      10.136239       5.297795      -0.231268      35.460075 0.50282605E+03  0.12011385E+05                                 8.913305                            7.192107       0.166440       2.070939                    0.999236      27.738026      75.192499       0.664668       0.385768      -1.107123      -0.083852      -0.132268      -0.028871       0.159247      -0.064071       0.017683      -0.024706       0.039855       0.074886      -0.080472       0.008052       0.072420              9.938515       9.134847       0.137052       4.130182      11.640829      -0.226165       9.039870           0.000000
          172              N       7.245255      12.087388       8.060734      -0.220776      33.051958 0.50084155E+03  0.11974863E+05                                 8.587168                            7.277854       0.051507       2.047634                    0.998012      27.470850      74.965394       0.645949       0.396586      -1.097410      -0.098042      -0.013252       0.127405       0.161307      -0.023826       0.060639      -0.003897      -0.057965      -0.122279      -0.088391       0.022145       0.066246              9.220612       9.026848      -2.664111      -2.293592       8.906003      -1.636630       9.728985           0.000002
          173              N       1.075405      11.170112      10.882966      -0.220776      33.051957 0.50084150E+03  0.11974861E+05                                 8.587168                            7.277854       0.051507       2.047634                    0.998012      27.470849      74.965392       0.645949       0.396586      -1.097410      -0.098042       0.013252      -0.127405       0.161307       0.023826      -0.060639      -0.003897      -0.057965      -0.122279      -0.088391       0.022145       0.066246              9.220612       9.026848       2.664111       2.293592       8.906003      -1.636630       9.728985           0.000002
          174              N       1.365635      13.121261      13.645905      -0.231268      35.460073 0.50282602E+03  0.12011384E+05                                 8.913305                            7.192107       0.166441       2.070939                    0.999236      27.738025      75.192496       0.664668       0.385768      -1.107123      -0.083852       0.132268       0.028871       0.159247       0.064071      -0.017683      -0.024706       0.039855       0.074886      -0.080472       0.008052       0.072420              9.938515       9.134847      -0.137052      -4.130182      11.640828      -0.226165       9.039870           0.000000
          175              N      11.264295       3.417612      17.532584      -0.220776      33.051959 0.50084153E+03  0.11974862E+05                                 8.587168                            7.277854       0.051507       2.047634                    0.998012      27.470850      74.965394       0.645949       0.396586      -1.097410       0.098042       0.013252       0.127405       0.161307      -0.023826      -0.060639       0.003897      -0.057965      -0.122279      -0.088391       0.022145       0.066246              9.220612       9.026848      -2.664111       2.293593       8.906003       1.636630       9.728985           0.000002
          176              N      10.974065       5.368761      14.769645      -0.231268      35.460078 0.50282608E+03  0.12011386E+05                                 8.913305                            7.192108       0.166441       2.070939                    0.999236      27.738026      75.192500       0.664668       0.385768      -1.107123       0.083852       0.132268      -0.028871       0.159247      -0.064071      -0.017683       0.024706       0.039855       0.074886      -0.080472       0.008052       0.072420              9.938516       9.134848       0.137052      -4.130183      11.640829       0.226165       9.039871           0.000000
          177              N       7.535485      13.121261      14.769645      -0.231268      35.460078 0.50282610E+03  0.12011386E+05                                 8.913305                            7.192108       0.166440       2.070939                    0.999236      27.738027      75.192503       0.664668       0.385768      -1.107123      -0.083852       0.132268      -0.028871       0.159247       0.064071       0.017683       0.024706       0.039855       0.074886      -0.080472       0.008052       0.072420              9.938516       9.134848      -0.137052       4.130183      11.640829       0.226165       9.039870           0.000000
          178              N       7.245255      11.170112      17.532584      -0.220776      33.051956 0.50084148E+03  0.11974861E+05                                 8.587168                            7.277854       0.051507       2.047634                    0.998012      27.470848      74.965390       0.645949       0.396586      -1.097410      -0.098042       0.013252       0.127405       0.161307       0.023826       0.060639       0.003897      -0.057965      -0.122279      -0.088391       0.022145       0.066246              9.220612       9.026848       2.664111      -2.293592       8.906004       1.636630       9.728985           0.000002
          179              N       4.804215       5.368761      13.645905      -0.231268      35.460080 0.50282612E+03  0.12011387E+05                                 8.913306                            7.192108       0.166440       2.070939                    0.999236      27.738027      75.192504       0.664668       0.385768      -1.107123       0.083852       0.132268       0.028871       0.159247      -0.064071       0.017683      -0.024706       0.039855       0.074886      -0.080472       0.008052       0.072420              9.938517       9.134849       0.137052       4.130184      11.640830      -0.226164       9.039872           0.000000
          180              N       5.094445       3.417612      10.882966      -0.220776      33.051957 0.50084150E+03  0.11974861E+05                                 8.587167                            7.277854       0.051507       2.047634                    0.998012      27.470849      74.965391       0.645949       0.396586      -1.097410       0.098042       0.013252      -0.127405       0.161307      -0.023826       0.060639      -0.003897      -0.057965      -0.122279      -0.088391       0.022145       0.066246              9.220612       9.026848      -2.664111      -2.293592       8.906003      -1.636630       9.728985           0.000002
          181              N      11.264295       4.334888       8.060734      -0.220776      33.051955 0.50084148E+03  0.11974861E+05                                 8.587167                            7.277854       0.051507       2.047634                    0.998012      27.470848      74.965388       0.645949       0.396586      -1.097410       0.098042      -0.013252       0.127405       0.161307       0.023826      -0.060639      -0.003897      -0.057965      -0.122279      -0.088391       0.022145       0.066246              9.220612       9.026848       2.664111       2.293592       8.906003      -1.636630       9.728984           0.000002
          182              N      10.974065       2.383739       5.297795      -0.231268      35.460079 0.50282612E+03  0.12011387E+05                                 8.913306                            7.192108       0.166440       2.070939                    0.999236      27.738028      75.192506       0.664668       0.385768      -1.107123       0.083852      -0.132268      -0.028871       0.159247       0.064071      -0.017683      -0.024706       0.039855       0.074886      -0.080472       0.008052       0.072420              9.938516       9.134848      -0.137052      -4.130183      11.640830      -0.226165       9.039871           0.000000
          183              N       1.075405      12.087388       1.411116      -0.220776      33.051957 0.50084152E+03  0.11974862E+05                                 8.587167                            7.277854       0.051507       2.047634                    0.998012      27.470849      74.965391       0.645949       0.396586      -1.097410      -0.098042      -0.013252      -0.127405       0.161307      -0.023826      -0.060639       0.003897      -0.057965      -0.122279      -0.088391       0.022145       0.066246              9.220612       9.026848      -2.664111       2.293592       8.906003       1.636630       9.728985           0.000002
          184              N       1.365635      10.136239       4.174055      -0.231268      35.460079 0.50282613E+03  0.12011387E+05                                 8.913305                            7.192108       0.166440       2.070939                    0.999236      27.738028      75.192506       0.664668       0.385768      -1.107123      -0.083852      -0.132268       0.028871       0.159247      -0.064071      -0.017683       0.024706       0.039855       0.074886      -0.080472       0.008052       0.072420              9.938516       9.134848       0.137052      -4.130183      11.640829       0.226165       9.039871           0.000000
          185              O       6.436264      13.178165       4.903198      -0.571298      36.568561 0.55024196E+03  0.13297367E+05                                 8.758007                            7.273740       0.575253       2.224144                    0.997413      28.050015      73.797777       0.702912       0.360573      -1.138352       0.008782       0.016150       0.001477       0.018442       0.034297      -0.022607       0.015741      -0.096249       0.035556      -0.073219       0.018289       0.054930              9.844995       7.084828       1.359074       1.525888      15.457254       1.125032       6.992901           0.000001
          186              O       8.007602      14.421976       5.794120      -0.531715      33.079630 0.50182971E+03  0.11845325E+05                                 8.132910                            6.918694       0.606750       2.254951                    0.996789      27.003410      70.095966       0.725425       0.357703      -1.141211      -0.015338      -0.012629       0.000769       0.019883      -0.010346       0.024483      -0.007635       0.085598       0.037023      -0.050596      -0.002823       0.053419              8.906714      11.867266      -0.341141       2.895929       8.117795      -0.862982       6.735081           0.000001
          187              O       8.072879       2.665154      16.734296      -0.530493      32.322437 0.48668756E+03  0.11419224E+05                                 8.049064                            6.824694       0.501684       2.216354                    0.996775      27.177148      70.718871       0.727398       0.358878      -1.138381       0.004873       0.012313      -0.009755       0.016447      -0.039774       0.025215       0.043446      -0.039582      -0.056254      -0.073806       0.010917       0.062889              8.818390       7.652300      -1.081382      -1.451457      11.396439       3.126032       7.406432           0.000003
          188              O       8.517355       4.824536      16.725772      -0.560870      38.047251 0.56931913E+03  0.13864990E+05                                 9.039723                            7.418011       0.350278       2.171705                    0.993648      27.564406      72.609889       0.693892       0.362452      -1.137787      -0.002857      -0.019113      -0.003529       0.019645       0.033160       0.024362      -0.051801       0.032533      -0.029279      -0.078989       0.033747       0.045243             10.328794      12.033975       2.476360      -2.817745      10.206802      -2.937387       8.745604          -0.000000
          189              O       5.903436       5.425665       4.568652      -0.571298      36.568564 0.55024201E+03  0.13297368E+05                                 8.758007                            7.273740       0.575253       2.224144                    0.997413      28.050016      73.797781       0.702912       0.360573      -1.138352      -0.008782       0.016150      -0.001477       0.018442      -0.034297      -0.022607      -0.015741      -0.096249       0.035556      -0.073219       0.018289       0.054930              9.844995       7.084829      -1.359075       1.525888      15.457256      -1.125032       6.992902           0.000001
          190              O       4.332098       6.669476       3.677730      -0.531715      33.079630 0.50182970E+03  0.11845325E+05                                 8.132909                            6.918693       0.606750       2.254951                    0.996789      27.003410      70.095965       0.725425       0.357703      -1.141211       0.015338      -0.012629      -0.000769       0.019883       0.010346       0.024483       0.007635       0.085598       0.037023      -0.050596      -0.002823       0.053419              8.906713      11.867265       0.341141       2.895929       8.117794       0.862982       6.735081           0.000001
          191              O       4.266821      10.417654      11.681254      -0.530493      32.322433 0.48668749E+03  0.11419222E+05                                 8.049064                            6.824694       0.501685       2.216354                    0.996775      27.177147      70.718866       0.727398       0.358878      -1.138381      -0.004873       0.012313       0.009754       0.016447       0.039774       0.025215      -0.043446      -0.039582      -0.056254      -0.073806       0.010917       0.062889              8.818389       7.652299       1.081382      -1.451457      11.396437      -3.126031       7.406431           0.000003
          192              O       3.822345      12.577036      11.689778      -0.560870      38.047250 0.56931911E+03  0.13864989E+05                                 9.039722                            7.418011       0.350278       2.171705                    0.993648      27.564406      72.609888       0.693892       0.362452      -1.137787       0.002857      -0.019113       0.003529       0.019645      -0.033160       0.024362       0.051801       0.032533      -0.029279      -0.078989       0.033747       0.045243             10.328793      12.033974      -2.476359      -2.817744      10.206801       2.937386       8.745604          -0.000000
          193              O      10.436671      12.839846       7.262446      -0.530493      32.322440 0.48668761E+03  0.11419225E+05                                 8.049065                            6.824695       0.501684       2.216354                    0.996775      27.177149      70.718875       0.727398       0.358878      -1.138381      -0.004873      -0.012313      -0.009754       0.016447      -0.039774      -0.025215      -0.043446      -0.039582      -0.056254      -0.073806       0.010917       0.062889              8.818391       7.652300      -1.081382       1.451457      11.396439      -3.126032       7.406433           0.000003
          194              O       9.992195      10.680464       7.253922      -0.560870      38.047257 0.56931924E+03  0.13864993E+05                                 9.039723                            7.418011       0.350278       2.171705                    0.993648      27.564409      72.609898       0.693892       0.362452      -1.137787       0.002857       0.019113      -0.003529       0.019645       0.033160      -0.024362       0.051801       0.032533      -0.029279      -0.078989       0.033747       0.045243             10.328794      12.033976       2.476360       2.817745      10.206802       2.937387       8.745605          -0.000000
          195              O      12.073286       2.326835      14.375048      -0.571298      36.568559 0.55024196E+03  0.13297367E+05                                 8.758006                            7.273740       0.575254       2.224144                    0.997413      28.050015      73.797777       0.702912       0.360573      -1.138352      -0.008782      -0.016150       0.001477       0.018442       0.034297       0.022607      -0.015741      -0.096249       0.035556      -0.073219       0.018289       0.054930              9.844994       7.084828       1.359074      -1.525888      15.457252      -1.125031       6.992901           0.000001
          196              O      10.501948       1.083024      15.265970      -0.531715      33.079632 0.50182974E+03  0.11845326E+05                                 8.132910                            6.918694       0.606750       2.254951                    0.996789      27.003411      70.095969       0.725425       0.357703      -1.141211       0.015338       0.012629       0.000769       0.019883      -0.010346      -0.024483       0.007635       0.085598       0.037023      -0.050596      -0.002823       0.053419              8.906714      11.867266      -0.341141      -2.895929       8.117795       0.862982       6.735081           0.000001
          197              O       1.903029       5.087346       2.209404      -0.530493      32.322438 0.48668760E+03  0.11419225E+05                                 8.049065                            6.824695       0.501684       2.216354                    0.996775      27.177148      70.718873       0.727398       0.358878      -1.138381       0.004873      -0.012313       0.009754       0.016447       0.039774      -0.025215       0.043446      -0.039582      -0.056254      -0.073806       0.010917       0.062889              8.818391       7.652301       1.081383       1.451458      11.396439       3.126031       7.406433           0.000003
          198              O       2.347505       2.927964       2.217928      -0.560870      38.047252 0.56931914E+03  0.13864990E+05                                 9.039723                            7.418011       0.350278       2.171705                    0.993648      27.564406      72.609890       0.693892       0.362452      -1.137787      -0.002857       0.019113       0.003529       0.019645      -0.033160      -0.024362      -0.051801       0.032533      -0.029279      -0.078989       0.033747       0.045243             10.328794      12.033975      -2.476359       2.817745      10.206802      -2.937387       8.745605          -0.000000
          199              O       0.266414      10.079335      14.040502      -0.571298      36.568559 0.55024193E+03  0.13297366E+05                                 8.758006                            7.273740       0.575254       2.224144                    0.997413      28.050014      73.797774       0.702912       0.360573      -1.138352       0.008782      -0.016150      -0.001477       0.018442      -0.034297       0.022607       0.015741      -0.096249       0.035556      -0.073219       0.018289       0.054930              9.844994       7.084828      -1.359075      -1.525888      15.457254       1.125032       6.992901           0.000001
          200              O       1.837752       8.835524      13.149580      -0.531715      33.079630 0.50182971E+03  0.11845325E+05                                 8.132910                            6.918694       0.606750       2.254951                    0.996789      27.003410      70.095966       0.725425       0.357703      -1.141211      -0.015338       0.012629      -0.000769       0.019883       0.010346      -0.024483      -0.007635       0.085598       0.037023      -0.050596      -0.002823       0.053419              8.906714      11.867266       0.341141      -2.895929       8.117795      -0.862982       6.735081           0.000001
          201              O       5.903436       2.326835      14.040502      -0.571298      36.568561 0.55024199E+03  0.13297368E+05                                 8.758007                            7.273740       0.575253       2.224144                    0.997413      28.050016      73.797780       0.702912       0.360573      -1.138352      -0.008782      -0.016150      -0.001477       0.018442       0.034297      -0.022607       0.015741      -0.096249       0.035556      -0.073219       0.018289       0.054930              9.844994       7.084829       1.359074       1.525888      15.457253       1.125031       6.992901           0.000001
          202              O       4.332098       1.083024      13.149580      -0.531715      33.079631 0.50182972E+03  0.11845326E+05                                 8.132910                            6.918694       0.606750       2.254951                    0.996789      27.003410      70.095967       0.725425       0.357703      -1.141211       0.015338       0.012629      -0.000769       0.019883      -0.010346       0.024483      -0.007635       0.085598       0.037023      -0.050596      -0.002823       0.053419              8.906714      11.867266      -0.341141       2.895929       8.117795      -0.862982       6.735081           0.000001
          203              O       4.266821      12.839846       2.209404      -0.530493      32.322438 0.48668758E+03  0.11419224E+05                                 8.049065                            6.824694       0.501684       2.216354                    0.996775      27.177148      70.718872       0.727398       0.358878      -1.138381      -0.004873      -0.012313       0.009754       0.016447      -0.039774       0.025215       0.043446      -0.039582      -0.056254      -0.073806       0.010917       0.062889              8.818391       7.652300      -1.081382      -1.451457      11.396439       3.126032       7.406433           0.000003
          204              O       3.822345      10.680464       2.217928      -0.560870      38.047255 0.56931919E+03  0.13864992E+05                                 9.039723                            7.418011       0.350278       2.171705                    0.993648      27.564408      72.609894       0.693892       0.362452      -1.137787       0.002857       0.019113       0.003529       0.019645       0.033160       0.024362      -0.051801       0.032533      -0.029279      -0.078989       0.033747       0.045243             10.328794      12.033975       2.476360      -2.817745      10.206802      -2.937387       8.745604          -0.000000
          205              O       6.436264      10.079335      14.375048      -0.571298      36.568561 0.55024195E+03  0.13297367E+05                                 8.758007                            7.273740       0.575254       2.224144                    0.997413      28.050015      73.797777       0.702912       0.360573      -1.138352       0.008782      -0.016150       0.001477       0.018442      -0.034297      -0.022607      -0.015741      -0.096249       0.035556      -0.073219       0.018289       0.054930              9.844995       7.084828      -1.359075       1.525888      15.457254      -1.125032       6.992901           0.000001
          206              O       8.007602       8.835524      15.265970      -0.531715      33.079632 0.50182974E+03  0.11845326E+05                                 8.132910                            6.918694       0.606750       2.254951                    0.996789      27.003410      70.095968       0.725425       0.357703      -1.141211      -0.015338       0.012629       0.000769       0.019883       0.010346       0.024483       0.007635       0.085598       0.037023      -0.050596      -0.002823       0.053419              8.906714      11.867266       0.341141       2.895929       8.117795       0.862982       6.735081           0.000001
          207              O       8.072879       5.087346       7.262446      -0.530493      32.322435 0.48668754E+03  0.11419223E+05                                 8.049064                            6.824694       0.501684       2.216354                    0.996775      27.177148      70.718870       0.727398       0.358878      -1.138381       0.004873      -0.012313      -0.009754       0.016447       0.039774       0.025215      -0.043446      -0.039582      -0.056254      -0.073806       0.010917       0.062889              8.818390       7.652300       1.081382      -1.451457      11.396437      -3.126031       7.406432           0.000003
          208              O       8.517355       2.927964       7.253922      -0.560870      38.047255 0.56931919E+03  0.13864992E+05                                 9.039723                            7.418011       0.350278       2.171705                    0.993648      27.564408      72.609894       0.693892       0.362452      -1.137787      -0.002857       0.019113      -0.003529       0.019645      -0.033160       0.024362       0.051801       0.032533      -0.029279      -0.078989       0.033747       0.045243             10.328794      12.033975      -2.476360      -2.817745      10.206802       2.937387       8.745605          -0.000000
          209              O       1.903029       2.665154      11.681254      -0.530493      32.322435 0.48668752E+03  0.11419222E+05                                 8.049064                            6.824694       0.501685       2.216354                    0.996775      27.177146      70.718866       0.727398       0.358878      -1.138381       0.004873       0.012313       0.009754       0.016447      -0.039774      -0.025215      -0.043446      -0.039582      -0.056254      -0.073806       0.010917       0.062889              8.818390       7.652300      -1.081382       1.451457      11.396439      -3.126032       7.406432           0.000003
          210              O       2.347505       4.824536      11.689778      -0.560870      38.047254 0.56931919E+03  0.13864991E+05                                 9.039723                            7.418011       0.350278       2.171705                    0.993648      27.564407      72.609893       0.693892       0.362452      -1.137787      -0.002857      -0.019113       0.003529       0.019645       0.033160      -0.024362       0.051801       0.032533      -0.029279      -0.078989       0.033747       0.045243             10.328794      12.033975       2.476360       2.817745      10.206802       2.937387       8.745605          -0.000000
          211              O       0.266414      13.178165       4.568652      -0.571298      36.568560 0.55024196E+03  0.13297367E+05                                 8.758007                            7.273740       0.575253       2.224144                    0.997413      28.050015      73.797777       0.702912       0.360573      -1.138352       0.008782       0.016150      -0.001477       0.018442       0.034297       0.022607      -0.015741      -0.096249       0.035556      -0.073219       0.018289       0.054930              9.844995       7.084828       1.359075      -1.525888      15.457254      -1.125032       6.992901           0.000001
          212              O       1.837752      14.421976       3.677730      -0.531715      33.079629 0.50182969E+03  0.11845325E+05                                 8.132910                            6.918694       0.606750       2.254951                    0.996789      27.003409      70.095964       0.725425       0.357703      -1.141211      -0.015338      -0.012629      -0.000769       0.019883      -0.010346      -0.024483       0.007635       0.085598       0.037023      -0.050596      -0.002823       0.053419              8.906714      11.867265      -0.341141      -2.895929       8.117795       0.862982       6.735081           0.000002
          213              O      10.436671      10.417654      16.734296      -0.530493      32.322433 0.48668749E+03  0.11419221E+05                                 8.049064                            6.824694       0.501685       2.216354                    0.996775      27.177146      70.718864       0.727398       0.358878      -1.138381      -0.004873       0.012313      -0.009754       0.016447       0.039774      -0.025215       0.043446      -0.039582      -0.056254      -0.073806       0.010917       0.062889              8.818389       7.652299       1.081382       1.451457      11.396438       3.126031       7.406432           0.000003
          214              O       9.992195      12.577036      16.725772      -0.560870      38.047258 0.56931926E+03  0.13864994E+05                                 9.039723                            7.418012       0.350278       2.171705                    0.993648      27.564409      72.609899       0.693892       0.362452      -1.137787       0.002857      -0.019113      -0.003529       0.019645      -0.033160      -0.024362      -0.051801       0.032533      -0.029279      -0.078989       0.033747       0.045243             10.328794      12.033976      -2.476360       2.817745      10.206802      -2.937387       8.745605          -0.000000
          215              O      12.073286       5.425665       4.903198      -0.571298      36.568566 0.55024205E+03  0.13297369E+05                                 8.758007                            7.273741       0.575253       2.224144                    0.997413      28.050017      73.797784       0.702912       0.360573      -1.138352      -0.008782       0.016150       0.001477       0.018442      -0.034297       0.022607       0.015741      -0.096249       0.035556      -0.073219       0.018289       0.054930              9.844995       7.084829      -1.359075      -1.525888      15.457256       1.125032       6.992902           0.000001
          216              O      10.501948       6.669476       5.794120      -0.531715      33.079631 0.50182972E+03  0.11845325E+05                                 8.132910                            6.918694       0.606750       2.254951                    0.996789      27.003410      70.095966       0.725425       0.357703      -1.141211       0.015338      -0.012629       0.000769       0.019883       0.010346      -0.024483      -0.007635       0.085598       0.037023      -0.050596      -0.002823       0.053419              8.906714      11.867265       0.341141      -2.895929       8.117795      -0.862982       6.735081           0.000001

******************************************************
Auxiliary information for the entire system
The total spin magnetic moment of the unit cell is   0.000191
The total net atomic charge of the unit cell is   0.000012
Accuracy of reproducing the electrostatic potential in the unit cell:
  The inner radius (bohr) =    5.0000
  The outer radius (bohr) =   12.0000
  Valid grid points have density less than (e/(bohr^3)) =    0.0001
  The number of valid grid points were=       119916
  The rms potential error without charges in kcal/mol is=      2.61832
  The rms potential error with partial charges in kcal/mol is=      0.66388
  The RRMSE value at monopole order=      0.25355
  The rms potential error with partial charges and cloud penetration in kcal/mol is=      0.66329
  The RRMSE value at monopole order with cloud penetration is=      0.25333
  The rms potential error with partial charges and atomic dipoles in kcal/mol is=      0.36712
  The RRMSE value at dipole order=      0.14021
  The rms potential error with partial charges, atomic dipoles and cloud penetration in kcal/mol is=      0.35686
  The RRMSE value at dipole order with cloud penetration=      0.13629

******************************************************
The electron densities and ab initio electrostatic potential were computed in VASP using the PBE functional and
projector augmented wave method. See the main text of the journal article for a description of computational details.
The atomic charges, dipoles, and quadrupoles were computed with the DDEC6 method as described in
(a) T. A. Manz and N. Gabaldon Limas, RSC Adv. 6 (2016) 47771-47801 DOI: 10.1039/c6ra04656h
(b) N. Gabaldon Limas and T. A. Manz, RSC Adv. 8 (2018) 2678-2707 DOI: 10.1039/c7ra11829e.
For each atom in the material, the electron cloud parameters were fit to the spherically averaged atom-in-material
electron density using radial positions for which this density was between 10^-4 and 10^-2 electrons per cubic bohr.
The polarizabilities, dispersion coefficients, and quantum Drude oscillator (QDO) parameters were fit using the MCLF method.
The magnetic structure of the system was optimized in VASP from the default ferromagnetic initial guess using spin polarization.
The atomic spin moments (ASMs) were computed on this optimized magnetic structure using the DDEC6 partition as inputs
to the method of T. A. Manz and D. S. Sholl, J. Chem. Theory Comput. 7 (2011) 4146-4164 DOI: 10.1021/ct200539n.
The RMSE and RRMSE were computed using a uniform grid with Ewald summation.
