# Supplementary material for: A collection of forcefield precursors for metal–organic frameworks
Source: RSC Adv. 2019 Nov 13;9(63):36492–507. doi: 10.1039/c9ra07327b (PMC9075174; doi:10.1039/c9ra07327b)
Supplement: RA-009-C9RA07327B-s3438 [file RA-009-C9RA07327B-s3438.xyz]

  288
jmolscript: load "" {1 1 1} spacegroup "x,y,z" unitcell [{     13.756100     0.000000     0.000000 }, {      0.000000    13.756100     0.000000 }, {      0.000000     0.000000    25.530600 }]
Cu    12.471418    10.327255    13.371141     0.661908
Cu     1.284682     3.428845    13.371141     0.661907
Cu     3.449205     5.593368    24.924759     0.661891
Cu    10.306895     8.162732    24.924759     0.661880
Cu    10.327255     1.284682    12.159459     0.661863
Cu     3.428845    12.471418    12.159459     0.661867
Cu     5.593368    10.306895     0.605841     0.661895
Cu     8.162732     3.449205     0.605841     0.661878
H     11.044773    10.967739    11.307503     0.292605
H     13.121944    10.226285    10.219899     0.055471
H     12.643232    12.981632    10.074375     0.166977
H     13.512617    12.157641     9.063363     0.147028
H     11.965056    11.921036     9.139955     0.145389
H     12.086109    10.395485    16.285970     0.092882
H     12.966500     9.535729    18.213530     0.124294
H      2.042781     7.803836    16.015345     0.118161
H      1.027581     8.703484    14.110763     0.089669
H      2.118439     7.407660    18.382032     0.109949
H      9.593504    11.007631    13.822267     0.086153
H      7.634635    10.088724    14.149059     0.130207
H      9.517846     6.509387    14.343091     0.127019
H     11.487719     7.664899    13.967791     0.077209
H      6.235640     8.062450    14.580526     0.109712
H      2.711327     2.788361    11.307503     0.292610
H      0.634156     3.529815    10.219899     0.055467
H      1.112868     0.774468    10.074375     0.166977
H      0.243483     1.598459     9.063363     0.147028
H      1.791044     1.835064     9.139955     0.145389
H      1.669991     3.360615    16.285970     0.092885
H      0.789600     4.220371    18.213530     0.124298
H     11.713319     5.952264    16.015345     0.118165
H     12.728519     5.052616    14.110763     0.089673
H     11.637661     6.348440    18.382032     0.109958
H      4.162596     2.748469    13.822267     0.086153
H      6.121465     3.667376    14.149059     0.130207
H      4.238254     7.246713    14.343091     0.127020
H      2.268381     6.091201    13.967791     0.077210
H      7.520460     5.693650    14.580526     0.109709
H      4.089689     4.166723     1.457797     0.292608
H      3.348235     6.243894     2.545401     0.055467
H      6.103582     5.765182     2.690925     0.166977
H      5.279591     6.634567     3.701937     0.147028
H      5.042986     5.087006     3.625345     0.145389
H      3.517435     5.208059    22.009930     0.092882
H      2.657679     6.088450    20.082370     0.124294
H      0.925786     8.920831    22.280555     0.118160
H      1.825434     7.905631    24.185137     0.089669
H      0.529610     8.996489    19.913868     0.109948
H      4.129581     2.715454    24.473633     0.086154
H      3.210674     0.756586    24.146841     0.130209
H     13.387437     2.639796    23.952809     0.127020
H      0.786849     4.609669    24.328109     0.077209
H      1.184400    13.113690    23.715374     0.109715
H      9.666411     9.589377     1.457797     0.292613
H     10.407865     7.512206     2.545401     0.055462
H      7.652518     7.990918     2.690925     0.166977
H      8.476509     7.121533     3.701937     0.147028
H      8.713114     8.669094     3.625345     0.145389
H     10.238665     8.548041    22.009930     0.092886
H     11.098421     7.667650    20.082370     0.124299
H     12.830314     4.835269    22.280555     0.118164
H     11.930666     5.850469    24.185137     0.089674
H     13.226490     4.759611    19.913868     0.109956
H      9.626519    11.040646    24.473633     0.086154
H     10.545426    12.999514    24.146841     0.130208
H      0.368663    11.116304    23.952809     0.127021
H     12.969251     9.146431    24.328109     0.077211
H     12.571700     0.642410    23.715374     0.109711
H     10.967739     2.711327    14.223097     0.292618
H     10.226285     0.634156    15.310701     0.055454
H     12.981632     1.112868    15.456225     0.166977
H     12.157641     0.243483    16.467237     0.147029
H     11.921036     1.791044    16.390645     0.145389
H     10.395485     1.669991     9.244630     0.092885
H      9.535729     0.789600     7.317070     0.124298
H      7.803836    11.713319     9.515255     0.118163
H      8.703484    12.728519    11.419837     0.089672
H      7.407660    11.637661     7.148568     0.109956
H     11.007631     4.162596    11.708333     0.086155
H     10.088724     6.121465    11.381541     0.130209
H      6.509387     4.238254    11.187509     0.127021
H      7.664899     2.268381    11.562809     0.077211
H      8.062450     7.520460    10.950074     0.109715
H      2.788361    11.044773    14.223097     0.292625
H      3.529815    13.121944    15.310701     0.055450
H      0.774468    12.643232    15.456225     0.166978
H      1.598459    13.512617    16.467237     0.147028
H      1.835064    11.965056    16.390645     0.145391
H      3.360615    12.086109     9.244630     0.092884
H      4.220371    12.966500     7.317070     0.124297
H      5.952264     2.042781     9.515255     0.118163
H      5.052616     1.027581    11.419837     0.089671
H      6.348440     2.118439     7.148568     0.109954
H      2.748469     9.593504    11.708333     0.086155
H      3.667376     7.634635    11.381541     0.130209
H      7.246713     9.517846    11.187509     0.127021
H      6.091201    11.487719    11.562809     0.077210
H      5.693650     6.235640    10.950074     0.109712
H      4.166723     9.666411    24.072803     0.292618
H      6.243894    10.407865    22.985199     0.055457
H      5.765182     7.652518    22.839675     0.166977
H      6.634567     8.476509    21.828663     0.147028
H      5.087006     8.713114    21.905255     0.145391
H      5.208059    10.238665     3.520670     0.092885
H      6.088450    11.098421     5.448230     0.124298
H      8.920831    12.830314     3.250045     0.118164
H      7.905631    11.930666     1.345463     0.089672
H      8.996489    13.226490     5.616732     0.109955
H      2.715454     9.626519     1.056967     0.086154
H      0.756586    10.545426     1.383759     0.130208
H      2.639796     0.368663     1.577791     0.127020
H      4.609669    12.969251     1.202491     0.077210
H     13.113690    12.571700     1.815226     0.109712
H      9.589377     4.089689    24.072803     0.292619
H      7.512206     3.348235    22.985199     0.055453
H      7.990918     6.103582    22.839675     0.166977
H      7.121533     5.279591    21.828663     0.147029
H      8.669094     5.042986    21.905255     0.145389
H      8.548041     3.517435     3.520670     0.092884
H      7.667650     2.657679     5.448230     0.124296
H      4.835269     0.925786     3.250045     0.118163
H      5.850469     1.825434     1.345463     0.089671
H      4.759611     0.529610     5.616732     0.109953
H     11.040646     4.129581     1.056967     0.086154
H     12.999514     3.210674     1.383759     0.130208
H     11.116304    13.387437     1.577791     0.127020
H      9.146431     0.786849     1.202491     0.077210
H      0.642410     1.184400     1.815226     0.109710
C      0.543366    11.402431    11.521960     0.589703
C     12.965124    11.070909    10.692215     0.122058
C     12.751905    12.127378     9.648014    -0.506568
C     12.839944     9.853494    16.229802     0.086425
C     13.370929     9.355524    17.396551    -0.200687
C      0.781346     8.565923    17.335277     0.162324
C      1.280693     8.329319    16.107256    -0.209398
C      0.660293     8.872685    14.950719     0.066438
C      1.433386     8.019806    18.522450    -0.163955
C      9.571494    10.083221    13.911624     0.087292
C      8.395348     9.553611    14.128634    -0.209413
C      8.296304     8.175250    14.335432     0.152421
C      9.510968     7.433796    14.243522    -0.222807
C     10.689865     8.142236    13.995875     0.049123
C      6.979845     7.513582    14.480956    -0.163606
C     13.212734     2.353669    11.521960     0.589702
C      0.790976     2.685191    10.692215     0.122060
C      1.004195     1.628722     9.648014    -0.506569
C      0.916156     3.902606    16.229802     0.086427
C      0.385171     4.400576    17.396551    -0.200722
C     12.974754     5.190177    17.335277     0.162283
C     12.475407     5.426781    16.107256    -0.209417
C     13.095807     4.883415    14.950719     0.066413
C     12.322714     5.736294    18.522450    -0.164041
C      4.184606     3.672879    13.911624     0.087291
C      5.360752     4.202489    14.128634    -0.209414
C      5.459796     5.580850    14.335432     0.152416
C      4.245132     6.322304    14.243522    -0.222804
C      3.066235     5.613864    13.995875     0.049123
C      6.776255     6.242518    14.480956    -0.163558
C      4.524381     7.421416     1.243340     0.589702
C      4.192859     6.087074     2.073085     0.122060
C      5.249328     5.873855     3.117286    -0.506569
C      2.975444     5.961894    22.066098     0.086425
C      2.477474     6.492879    20.899349    -0.200687
C      1.687873     7.659396    20.960623     0.162321
C      1.451269     8.158743    22.188644    -0.209399
C      1.994634     7.538343    23.345181     0.066438
C      1.141756     8.311436    19.773450    -0.163931
C      3.205171     2.693444    24.384276     0.087282
C      2.675561     1.517298    24.167266    -0.209422
C      1.297200     1.418254    23.960468     0.152397
C      0.555746     2.632918    24.052378    -0.222823
C      1.264186     3.811815    24.300025     0.049120
C      0.635532     0.101795    23.814944    -0.163641
C      9.231719     6.334684     1.243340     0.589700
C      9.563241     7.669026     2.073085     0.122063
C      8.506772     7.882245     3.117286    -0.506570
C     10.780656     7.794206    22.066098     0.086426
C     11.278626     7.263221    20.899349    -0.200721
C     12.068227     6.096704    20.960623     0.162281
C     12.304831     5.597357    22.188644    -0.209418
C     11.761465     6.217757    23.345181     0.066412
C     12.614344     5.444664    19.773450    -0.164018
C     10.550929    11.062656    24.384276     0.087281
C     11.080539    12.238802    24.167266    -0.209424
C     12.458900    12.337846    23.960468     0.152393
C     13.200354    11.123182    24.052378    -0.222820
C     12.491914     9.944285    24.300025     0.049120
C     13.120568    13.654305    23.814944    -0.163594
C     11.402431    13.212734    14.008640     0.589697
C     11.070909     0.790976    14.838385     0.122071
C     12.127378     1.004195    15.882586    -0.506572
C      9.853494     0.916156     9.300798     0.086424
C      9.355524     0.385171     8.134049    -0.200716
C      8.565923    12.974754     8.195323     0.162291
C      8.329319    12.475407     9.423344    -0.209415
C      8.872685    13.095807    10.579881     0.066419
C      8.019806    12.322714     7.008150    -0.164024
C     10.083221     4.184606    11.618976     0.087282
C      9.553611     5.360752    11.401966    -0.209420
C      8.175250     5.459796    11.195168     0.152401
C      7.433796     4.245132    11.287078    -0.222819
C      8.142236     3.066235    11.534725     0.049119
C      7.513582     6.776255    11.049644    -0.163635
C      2.353669     0.543366    14.008640     0.589695
C      2.685191    12.965124    14.838385     0.122071
C      1.628722    12.751905    15.882586    -0.506573
C      3.902606    12.839944     9.300798     0.086424
C      4.400576    13.370929     8.134049    -0.200707
C      5.190177     0.781346     8.195323     0.162301
C      5.426781     1.280693     9.423344    -0.209411
C      4.883415     0.660293    10.579881     0.066424
C      5.736294     1.433386     7.008150    -0.164005
C      3.672879     9.571494    11.618976     0.087284
C      4.202489     8.395348    11.401966    -0.209421
C      5.580850     8.296304    11.195168     0.152397
C      6.322304     9.510968    11.287078    -0.222818
C      5.613864    10.689865    11.534725     0.049119
C      6.242518     6.979845    11.049644    -0.163586
C      7.421416     9.231719    24.287260     0.589698
C      6.087074     9.563241    23.457515     0.122066
C      5.873855     8.506772    22.413314    -0.506571
C      5.961894    10.780656     3.464502     0.086426
C      6.492879    11.278626     4.631251    -0.200716
C      7.659396    12.068227     4.569977     0.162288
C      8.158743    12.304831     3.341956    -0.209416
C      7.538343    11.761465     2.185419     0.066418
C      8.311436    12.614344     5.757150    -0.163999
C      2.693444    10.550929     1.146324     0.087291
C      1.517298    11.080539     1.363334    -0.209415
C      1.418254    12.458900     1.570132     0.152416
C      2.632918    13.200354     1.478222    -0.222808
C      3.811815    12.491914     1.230575     0.049122
C      0.101795    13.120568     1.715656    -0.163613
C      6.334684     4.524381    24.287260     0.589696
C      7.669026     4.192859    23.457515     0.122070
C      7.882245     5.249328    22.413314    -0.506573
C      7.794206     2.975444     3.464502     0.086424
C      7.263221     2.477474     4.631251    -0.200708
C      6.096704     1.687873     4.569977     0.162298
C      5.597357     1.451269     3.341956    -0.209410
C      6.217757     1.994634     2.185419     0.066425
C      5.444664     1.141756     5.757150    -0.163978
C     11.062656     3.205171     1.146324     0.087289
C     12.238802     2.675561     1.363334    -0.209415
C     12.337846     1.297200     1.570132     0.152411
C     11.123182     0.555746     1.478222    -0.222810
C      9.944285     1.264186     1.230575     0.049121
C     13.654305     0.635532     1.715656    -0.163564
N     13.337915     9.607260    15.042630    -0.204977
N     10.742138     9.454568    13.799289    -0.231277
N     11.866012    10.870070    11.539831    -0.684367
N      0.418185     4.148840    15.042630    -0.205038
N      3.013962     4.301532    13.799289    -0.231282
N      1.890088     2.886030    11.539831    -0.684430
N      2.729210     6.459865    23.253270    -0.204977
N      2.576518     3.864088    24.496611    -0.231303
N      3.992020     4.987962     1.225469    -0.684410
N     11.026890     7.296235    23.253270    -0.205037
N     11.179582     9.892012    24.496611    -0.231308
N      9.764080     8.768138     1.225469    -0.684496
N      9.607260     0.418185    10.487970    -0.205021
N      9.454568     3.013962    11.731311    -0.231300
N     10.870070     1.890088    13.990769    -0.684603
N      4.148840    13.337915    10.487970    -0.205008
N      4.301532    10.742138    11.731311    -0.231298
N      2.886030    11.866012    13.990769    -0.684677
N      6.459865    11.026890     2.277330    -0.205024
N      3.864088    11.179582     1.033989    -0.231284
N      4.987962     9.764080    24.305131    -0.684568
N      7.296235     2.729210     2.277330    -0.205008
N      9.892012     2.576518     1.033989    -0.231283
N      8.768138     3.992020    24.305131    -0.684617
O      0.416810    10.981495    12.747429    -0.548485
O      1.504917    11.883895    11.024113    -0.504539
O     13.339290     2.774605    12.747429    -0.548484
O     12.251183     1.872205    11.024113    -0.504536
O      4.103445     7.294860     0.017871    -0.548480
O      5.005845     8.382967     1.741187    -0.504538
O      9.652655     6.461240     0.017871    -0.548480
O      8.750255     5.373133     1.741187    -0.504538
O     10.981495    13.339290    12.783171    -0.548468
O     11.883895    12.251183    14.506487    -0.504534
O      2.774605     0.416810    12.783171    -0.548471
O      1.872205     1.504917    14.506487    -0.504541
O      7.294860     9.652655    -0.017871    -0.548479
O      8.382967     8.750255    23.789413    -0.504540
O      6.461240     4.103445    -0.017871    -0.548472
O      5.373133     5.005845    23.789413    -0.504535

The following XYZ coordinates are in angstroms. Other properties are in atomic units.
The sperically averaged electron density of each atom fit to a function of the form exp(a - br)
eigen_1, eigen_2 and eigen_3 are the three eigenvalues of traceless quadrupole moment tensor
  atom number  atomic symbol              X              Y              Z     net charge C6 coefficient C8 coefficient C10 coefficient fluctuating dipole atomic polarizability isotropic forcefield polarizability              a              b squared Pearson coefficient          <r^3>          <r^4>         wp_QDO          m_QDO          q_QDO       dipole_x       dipole_y       dipole_z         dipole            Qxy            Qxz            Qyz     Q(x^2-y^2)  Q(3z^2 - R^2)        eigen_1        eigen_2        eigen_3 static polarizability      alpha(xx)      alpha(xy)      alpha(xz)      alpha(yy)      alpha(yz)      alpha(zz) atomic spin moment
            1             Cu      12.471418      10.327255      13.371141       0.661908      73.977420 0.11838902E+04  0.33512592E+05                                15.205895                           11.849431       0.976630       2.193023                    0.993681      45.103020     115.153932       0.486513       0.444749      -1.116865       0.043853       0.128573       0.008304       0.136099       0.021905      -0.018976      -0.027449       0.070831      -0.071975      -0.051201      -0.010638       0.061839             19.545495      21.353761       5.351739      -1.358873      17.584390      -8.103260      19.698333           0.842252
            2             Cu       1.284682       3.428845      13.371141       0.661907      73.977270 0.11838832E+04  0.33512341E+05                                15.205862                           11.849381       0.976629       2.193025                    0.993681      45.102933     115.153549       0.486515       0.444748      -1.116866      -0.043853      -0.128572       0.008303       0.136098       0.021904       0.018975       0.027452       0.070833      -0.071971      -0.051203      -0.010635       0.061838             19.545485      21.353670       5.351645       1.358777      17.584343       8.103303      19.698443           0.842240
            3             Cu       3.449205       5.593368      24.924759       0.661891      73.978339 0.11839047E+04  0.33513130E+05                                15.206065                           11.849538       0.976566       2.193002                    0.993681      45.103160     115.154789       0.486509       0.444751      -1.116863       0.128571       0.043852      -0.008302       0.136097       0.021903       0.027448       0.018976      -0.070828      -0.071979      -0.051199      -0.010637       0.061836             19.545753      17.584627       5.351859       8.103381      21.354067       1.358920      19.698566           0.842236
            4             Cu      10.306895       8.162732      24.924759       0.661880      73.978699 0.11839072E+04  0.33513227E+05                                15.206124                           11.849554       0.976533       2.192993                    0.993681      45.103179     115.154965       0.486508       0.444752      -1.116862      -0.128569      -0.043851      -0.008299       0.136095       0.021900      -0.027449      -0.018975      -0.070829      -0.071975      -0.051200      -0.010634       0.061834             19.545868      17.584688       5.351792      -8.103491      21.354100      -1.358817      19.698817           0.842219
            5             Cu      10.327255       1.284682      12.159459       0.661863      73.979692 0.11839258E+04  0.33513920E+05                                15.206326                           11.849702       0.976442       2.192963                    0.993681      45.103314     115.156001       0.486501       0.444756      -1.116859       0.128569      -0.043849      -0.008294       0.136094      -0.021897       0.027448      -0.018974      -0.070826      -0.071974      -0.051198      -0.010633       0.061831             19.546129      17.584931      -5.351833       8.103645      21.354303      -1.358819      19.699152           0.842204
            6             Cu       3.428845      12.471418      12.159459       0.661867      73.979302 0.11839188E+04  0.33513666E+05                                15.206254                           11.849652       0.976456       2.192969                    0.993681      45.103239     115.155604       0.486503       0.444755      -1.116860      -0.128570       0.043848      -0.008290       0.136094      -0.021897      -0.027449       0.018974      -0.070831      -0.071969      -0.051200      -0.010632       0.061832             19.546023      17.584840      -5.351812      -8.103594      21.354183       1.358830      19.699045           0.842200
            7             Cu       5.593368      10.306895       0.605841       0.661895      73.977896 0.11838939E+04  0.33512741E+05                                15.205989                           11.849467       0.976562       2.193004                    0.993681      45.102998     115.154144       0.486511       0.444750      -1.116864       0.043850      -0.128572       0.008296       0.136097      -0.021902      -0.018974       0.027452       0.070835      -0.071966      -0.051203      -0.010633       0.061836             19.545657      21.353803      -5.351681      -1.358784      17.584504       8.103411      19.698664           0.842225
            8             Cu       8.162732       3.449205       0.605841       0.661878      73.978912 0.11839132E+04  0.33513456E+05                                15.206182                           11.849610       0.976487       2.192979                    0.993681      45.103187     115.155260       0.486505       0.444754      -1.116861      -0.043849       0.128571       0.008293       0.136096      -0.021899       0.018974      -0.027449       0.070831      -0.071967      -0.051200      -0.010633       0.061833             19.545910      21.354055      -5.351751       1.358803      17.584733      -8.103537      19.698941           0.842212
            9              H      11.044773      10.967739      11.307503       0.292605       0.649498 0.44040397E+01  0.38193132E+02                                 1.369948                            1.335510      -1.214760       2.401883                    0.998425       2.880792       8.231017       0.465048       1.518709      -0.662306      -0.033509       0.009243      -0.005577       0.035205       0.003643      -0.006538      -0.006531       0.036972       0.007255      -0.021567       0.000989       0.020578              1.395171       1.740085      -0.008761       0.051490       1.210924      -0.077501       1.234503           0.006691
           10              H      13.121944      10.226285      10.219899       0.055471       1.694853 0.15067521E+02  0.16974525E+03                                 2.197170                            2.149967      -0.974976       2.373538                    0.996308       3.900173      10.933246       0.472604       1.150411      -0.743258      -0.015301      -0.032414      -0.022558       0.042351       0.002810       0.003318       0.001291      -0.011145      -0.001640      -0.007297       0.000197       0.007100              2.179987       1.899639      -0.155989      -0.076808       2.617568       0.376515       2.022754           0.013662
           11              H      12.643232      12.981632      10.074375       0.166977       0.820150 0.60432574E+01  0.56240097E+02                                 1.548543                            1.515925      -1.054008       2.406673                    0.996324       3.419341       9.841757       0.461547       1.425987      -0.678597      -0.001262       0.010949       0.018775       0.021771       0.001561       0.000691       0.003279      -0.004902       0.015979      -0.005576      -0.001411       0.006987              1.550949       1.348177      -0.062350      -0.014982       1.928118       0.270621       1.376554           0.000345
           12              H      13.512617      12.157641       9.063363       0.147028       1.165582 0.89086893E+01  0.88362378E+02                                 1.725498                            1.661618      -1.101739       2.350227                    0.998600       3.314999       8.835464       0.531340       1.162197      -0.738377       0.013429      -0.002068      -0.001572       0.013678      -0.001331      -0.006405      -0.001874      -0.001586      -0.006985      -0.008050       0.002476       0.005573              1.738921       2.050232       0.066542      -0.421408       1.395856      -0.056737       1.770674           0.001540
           13              H      11.965056      11.921036       9.139955       0.145389       1.077215 0.79681818E+01  0.77319268E+02                                 1.682219                            1.606614      -0.805966       2.497710                    0.999631       3.236921       8.701036       0.519616       1.214774      -0.725915      -0.010775      -0.008114       0.003418       0.013915       0.003590      -0.000398       0.000209      -0.002630      -0.007153      -0.002970      -0.002046       0.005015              1.721757       2.103248       0.107937       0.498470       1.366871       0.054693       1.695152           0.000374
           14              H      12.086109      10.395485      16.285970       0.092882       1.327806 0.98127981E+01  0.10022941E+03                                 1.918989                            1.774248      -1.086497       2.355661                    0.996931       3.526761       9.701945       0.498468       1.203003      -0.728245      -0.036874       0.030758       0.005677       0.048352      -0.013516      -0.009428       0.005337       0.020337       0.017657      -0.019871      -0.001609       0.021480              1.991622       2.259935      -0.576404       0.160516       2.035959      -0.179235       1.678972           0.000864
           15              H      12.966500       9.535729      18.213530       0.124294       1.084232 0.78034534E+01  0.74988040E+02                                 1.649094                            1.563299      -0.867899       2.471067                    0.999245       3.209632       8.460494       0.542715       1.174434      -0.735373      -0.014865       0.006587       0.030518       0.034578      -0.014301      -0.004745      -0.000405       0.011103       0.016930      -0.018545       0.004377       0.014168              1.688073       1.445664      -0.074471      -0.201798       1.375767      -0.037952       2.242788           0.000445
           16              H       2.042781       7.803836      16.015345       0.118161       1.068292 0.77714709E+01  0.75905083E+02                                 1.735963                            1.637197      -1.051219       2.382630                    0.996989       3.534179       9.937706       0.484851       1.293391      -0.705544       0.027071      -0.018236       0.000597       0.032645      -0.009298      -0.000334      -0.002015       0.010508       0.026666      -0.015274       0.006059       0.009216              1.785188       1.991626      -0.466963      -0.196422       1.731724       0.092397       1.632215           0.000812
           17              H       1.027581       8.703484      14.110763       0.089669       1.268102 0.93600583E+01  0.95542486E+02                                 1.934841                            1.788448      -1.069838       2.361350                    0.997002       3.687128      10.516046       0.468255       1.281461      -0.708881       0.022680      -0.005316      -0.040077       0.046355      -0.012381      -0.009299       0.006769       0.009479       0.023466      -0.017173      -0.002936       0.020109              2.016081       1.842300      -0.134905      -0.468186       1.687506       0.021806       2.518437           0.000410
           18              H       2.118439       7.407660      18.382032       0.109949       1.142906 0.90189275E+01  0.90796503E+02                                 1.780119                            1.734772      -0.995197       2.405931                    0.997597       3.518289       9.818602       0.486218       1.251299      -0.716362       0.026466      -0.019272      -0.000010       0.032739      -0.010741      -0.001922      -0.002526       0.008556       0.016526      -0.014810       0.005993       0.008818              1.798193       1.776428      -0.333286       0.015217       1.703067      -0.036631       1.915083           0.000240
           19              H       9.593504      11.007631      13.822267       0.086153       1.222833 0.86101044E+01  0.86069438E+02                                 1.888048                            1.710436      -1.050709       2.368468                    0.996984       3.642944      10.281245       0.480871       1.274197      -0.709906      -0.001573       0.043227      -0.002322       0.043318      -0.008229      -0.004679       0.000473      -0.005831      -0.047887      -0.017019       0.000012       0.017007              2.012384       1.689495       0.308517      -0.018481       2.899651      -0.236208       1.448006           0.000960
           20              H       7.634635      10.088724      14.149059       0.130207       1.137166 0.82871961E+01  0.81204922E+02                                 1.738967                            1.640504      -0.919396       2.452304                    0.998750       3.263013       8.813106       0.513279       1.217806      -0.725489      -0.027269       0.019722       0.001508       0.033687      -0.001874      -0.005912      -0.003634      -0.005080      -0.055082      -0.020179       0.007734       0.012446              1.777636       2.211560      -0.352554       0.029984       1.749828      -0.045437       1.371522           0.000574
           21              H       9.517846       6.509387      14.343091       0.127019       1.037810 0.75729829E+01  0.73439028E+02                                 1.700181                            1.616002      -0.996749       2.411479                    0.997881       3.450960       9.647354       0.488425       1.293147      -0.706062      -0.002407      -0.035221       0.003218       0.035450      -0.002150      -0.004258      -0.006196      -0.003384      -0.053619      -0.019944       0.007675       0.012269              1.743668       1.651388       0.073544       0.063735       2.219272      -0.068561       1.360345           0.001082
           22              H      11.487719       7.664899      13.967791       0.077209       1.366730 0.10262773E+02  0.10764825E+03                                 2.059302                            1.889806      -1.231125       2.279362                    0.993813       3.943778      11.560031       0.447469       1.304972      -0.702703       0.035208      -0.027093      -0.000275       0.044426      -0.009322      -0.001622       0.001137      -0.007506      -0.047646      -0.016019      -0.002072       0.018091              2.161763       2.789237      -0.493794       0.183316       2.126964      -0.105321       1.569087           0.000368
           23              H       6.235640       8.062450      14.580526       0.109712       1.165950 0.90039931E+01  0.90810484E+02                                 1.822547                            1.749017      -0.945391       2.429792                    0.997920       3.520487       9.905386       0.476674       1.274043      -0.711558      -0.030574       0.014451       0.008564       0.034885      -0.001745      -0.005596       0.004881       0.000212      -0.042227      -0.016276       0.005292       0.010985              1.863697       2.296125      -0.178439      -0.091799       1.858269       0.028440       1.436698           0.000618
           24              H       2.711327       2.788361      11.307503       0.292610       0.649481 0.44038986E+01  0.38191634E+02                                 1.369929                            1.335494      -1.214748       2.401893                    0.998425       2.880759       8.230915       0.465048       1.518719      -0.662304       0.033509      -0.009243      -0.005578       0.035205       0.003643       0.006538       0.006532       0.036973       0.007257      -0.021568       0.000990       0.020578              1.395151       1.740054      -0.008760      -0.051487       1.210911       0.077500       1.234489           0.006689
           25              H       0.634156       3.529815      10.219899       0.055467       1.694859 0.15067588E+02  0.16974617E+03                                 2.197174                            2.149971      -0.974968       2.373540                    0.996308       3.900185      10.933279       0.472604       1.150410      -0.743258       0.015301       0.032414      -0.022558       0.042352       0.002811      -0.003319      -0.001290      -0.011145      -0.001640      -0.007298       0.000197       0.007100              2.179991       1.899641      -0.155988       0.076808       2.617573      -0.376517       2.022758           0.013660
           26              H       1.112868       0.774468      10.074375       0.166977       0.820150 0.60432505E+01  0.56240012E+02                                 1.548542                            1.515924      -1.054007       2.406674                    0.996324       3.419338       9.841744       0.461547       1.425986      -0.678598       0.001262      -0.010949       0.018775       0.021771       0.001561      -0.000691      -0.003279      -0.004903       0.015979      -0.005577      -0.001411       0.006987              1.550948       1.348176      -0.062350       0.014982       1.928116      -0.270621       1.376553           0.000345
           27              H       0.243483       1.598459       9.063363       0.147028       1.165585 0.89087153E+01  0.88362703E+02                                 1.725501                            1.661620      -1.101741       2.350226                    0.998600       3.315003       8.835479       0.531340       1.162197      -0.738377      -0.013429       0.002067      -0.001572       0.013678      -0.001331       0.006405       0.001874      -0.001586      -0.006984      -0.008050       0.002476       0.005573              1.738924       2.050235       0.066542       0.421409       1.395858       0.056737       1.770677           0.001541
           28              H       1.791044       1.835064       9.139955       0.145389       1.077211 0.79681455E+01  0.77318830E+02                                 1.682215                            1.606611      -0.805960       2.497714                    0.999631       3.236913       8.701011       0.519616       1.214775      -0.725915       0.010775       0.008114       0.003418       0.013915       0.003590       0.000398      -0.000208      -0.002630      -0.007153      -0.002970      -0.002046       0.005016              1.721754       2.103244       0.107937      -0.498468       1.366869      -0.054693       1.695149           0.000375
           29              H       1.669991       3.360615      16.285970       0.092885       1.327794 0.98126883E+01  0.10022808E+03                                 1.918984                            1.774243      -1.086493       2.355667                    0.996931       3.526743       9.701908       0.498466       1.203011      -0.728243       0.036875      -0.030758       0.005677       0.048353      -0.013516       0.009428      -0.005337       0.020337       0.017657      -0.019871      -0.001609       0.021480              1.991618       2.259932      -0.576403      -0.160517       2.035955       0.179235       1.678967           0.000864
           30              H       0.789600       4.220371      18.213530       0.124298       1.084211 0.78032798E+01  0.74986032E+02                                 1.649081                            1.563289      -0.867877       2.471081                    0.999245       3.209605       8.460432       0.542713       1.174444      -0.735371       0.014865      -0.006587       0.030519       0.034580      -0.014303       0.004745       0.000405       0.011105       0.016933      -0.018547       0.004378       0.014169              1.688059       1.445654      -0.074469       0.201793       1.375759       0.037953       2.242764           0.000445
           31              H      11.713319       5.952264      16.015345       0.118165       1.068274 0.77713145E+01  0.75903231E+02                                 1.735950                            1.637185      -1.051213       2.382637                    0.996989       3.534154       9.937639       0.484850       1.293399      -0.705542      -0.027071       0.018237       0.000598       0.032647      -0.009298       0.000334       0.002015       0.010508       0.026666      -0.015275       0.006059       0.009216              1.785175       1.991608      -0.466955       0.196420       1.731711      -0.092396       1.632206           0.000812
           32              H      12.728519       5.052616      14.110763       0.089673       1.268080 0.93598630E+01  0.95540043E+02                                 1.934823                            1.788433      -1.069839       2.361353                    0.997002       3.687100      10.515959       0.468256       1.281466      -0.708880      -0.022679       0.005316      -0.040079       0.046356      -0.012382       0.009299      -0.006769       0.009480       0.023467      -0.017174      -0.002935       0.020109              2.016062       1.842283      -0.134902       0.468178       1.687493      -0.021805       2.518412           0.000410
           33              H      11.637661       6.348440      18.382032       0.109958       1.142852 0.90184097E+01  0.90790092E+02                                 1.780072                            1.734730      -0.995172       2.405949                    0.997597       3.518220       9.818382       0.486220       1.251311      -0.716359      -0.026467       0.019275      -0.000009       0.032741      -0.010743       0.001922       0.002524       0.008554       0.016533      -0.014812       0.005994       0.008818              1.798147       1.776377      -0.333265      -0.015219       1.703021       0.036632       1.915041           0.000241
           34              H       4.162596       2.748469      13.822267       0.086153       1.222828 0.86100613E+01  0.86068898E+02                                 1.888043                            1.710432      -1.050704       2.368470                    0.996984       3.642936      10.281215       0.480872       1.274197      -0.709906       0.001574      -0.043227      -0.002322       0.043318      -0.008229       0.004679      -0.000473      -0.005831      -0.047887      -0.017019       0.000012       0.017007              2.012378       1.689490       0.308515       0.018481       2.899641       0.236206       1.448003           0.000960
           35              H       6.121465       3.667376      14.149059       0.130207       1.137170 0.82872357E+01  0.81205433E+02                                 1.738973                            1.640510      -0.919400       2.452303                    0.998750       3.263019       8.813138       0.513277       1.217809      -0.725488       0.027269      -0.019722       0.001508       0.033687      -0.001875       0.005912       0.003634      -0.005080      -0.055082      -0.020179       0.007734       0.012446              1.777643       2.211570      -0.352556      -0.029984       1.749834       0.045438       1.371526           0.000574
           36              H       4.238254       7.246713      14.343091       0.127020       1.037806 0.75729444E+01  0.73438553E+02                                 1.700176                            1.615997      -0.996745       2.411481                    0.997881       3.450950       9.647316       0.488426       1.293147      -0.706063       0.002407       0.035221       0.003218       0.035450      -0.002150       0.004258       0.006196      -0.003384      -0.053619      -0.019944       0.007674       0.012269              1.743663       1.651383       0.073543      -0.063734       2.219265       0.068560       1.360342           0.001082
           37              H       2.268381       6.091201      13.967791       0.077210       1.366712 0.10262612E+02  0.10764614E+03                                 2.059286                            1.889793      -1.231108       2.279372                    0.993813       3.943750      11.559930       0.447470       1.304974      -0.702703      -0.035208       0.027093      -0.000275       0.044427      -0.009322       0.001622      -0.001137      -0.007505      -0.047647      -0.016019      -0.002072       0.018091              2.161746       2.789213      -0.493788      -0.183314       2.126947       0.105319       1.569077           0.000368
           38              H       7.520460       5.693650      14.580526       0.109709       1.165986 0.90043286E+01  0.90814681E+02                                 1.822581                            1.749046      -0.945410       2.429780                    0.997920       3.520532       9.905545       0.476671       1.274038      -0.711559       0.030574      -0.014451       0.008564       0.034884      -0.001745       0.005596      -0.004880       0.000212      -0.042230      -0.016277       0.005292       0.010985              1.863733       2.296177      -0.178451       0.091803       1.858303      -0.028442       1.436718           0.000618
           39              H       4.089689       4.166723       1.457797       0.292608       0.649487 0.44039419E+01  0.38192086E+02                                 1.369934                            1.335498      -1.214747       2.401891                    0.998425       2.880767       8.230934       0.465049       1.518714      -0.662305       0.009243      -0.033509       0.005577       0.035205       0.003643       0.006532       0.006538      -0.036973       0.007257      -0.021568       0.000990       0.020578              1.395156       1.210914      -0.008760       0.077500       1.740063      -0.051488       1.234492           0.006690
           40              H       3.348235       6.243894       2.545401       0.055467       1.694856 0.15067548E+02  0.16974557E+03                                 2.197169                            2.149966      -0.974971       2.373539                    0.996308       3.900182      10.933259       0.472605       1.150408      -0.743259      -0.032414      -0.015301       0.022558       0.042352       0.002810      -0.001291      -0.003318       0.011145      -0.001640      -0.007298       0.000197       0.007100              2.179986       2.617567      -0.155988      -0.376515       1.899637       0.076808       2.022753           0.013661
           41              H       6.103582       5.765182       2.690925       0.166977       0.820150 0.60432548E+01  0.56240065E+02                                 1.548543                            1.515924      -1.054009       2.406673                    0.996324       3.419340       9.841752       0.461547       1.425986      -0.678598       0.010949      -0.001262      -0.018775       0.021771       0.001561      -0.003279      -0.000691       0.004903       0.015979      -0.005576      -0.001411       0.006987              1.550949       1.928117      -0.062350      -0.270621       1.348177       0.014982       1.376553           0.000345
           42              H       5.279591       6.634567       3.701937       0.147028       1.165584 0.89087050E+01  0.88362567E+02                                 1.725499                            1.661619      -1.101740       2.350226                    0.998600       3.315002       8.835472       0.531341       1.162196      -0.738377      -0.002068       0.013429       0.001572       0.013678      -0.001331       0.001874       0.006405       0.001586      -0.006984      -0.008050       0.002476       0.005573              1.738922       1.395857       0.066542       0.056737       2.050233       0.421409       1.770675           0.001541
           43              H       5.042986       5.087006       3.625345       0.145389       1.077214 0.79681722E+01  0.77319152E+02                                 1.682218                            1.606614      -0.805965       2.497711                    0.999631       3.236918       8.701027       0.519616       1.214774      -0.725915      -0.008114      -0.010775      -0.003418       0.013915       0.003590      -0.000208       0.000398       0.002630      -0.007153      -0.002970      -0.002046       0.005015              1.721756       1.366871       0.107937      -0.054693       2.103247      -0.498469       1.695152           0.000375
           44              H       3.517435       5.208059      22.009930       0.092882       1.327803 0.98127676E+01  0.10022902E+03                                 1.918986                            1.774245      -1.086491       2.355664                    0.996931       3.526757       9.701930       0.498468       1.203003      -0.728245       0.030758      -0.036874      -0.005677       0.048352      -0.013516      -0.005337       0.009427      -0.020337       0.017657      -0.019871      -0.001609       0.021480              1.991619       2.035956      -0.576402       0.179234       2.259932      -0.160516       1.678969           0.000864
           45              H       2.657679       6.088450      20.082370       0.124294       1.084230 0.78034364E+01  0.74987834E+02                                 1.649092                            1.563298      -0.867898       2.471068                    0.999245       3.209629       8.460483       0.542716       1.174434      -0.735373       0.006587      -0.014865      -0.030518       0.034579      -0.014301       0.000405       0.004745      -0.011103       0.016930      -0.018545       0.004377       0.014168              1.688071       1.375766      -0.074470       0.037952       1.445663       0.201798       2.242785           0.000445
           46              H       0.925786       8.920831      22.280555       0.118160       1.068300 0.77715370E+01  0.75905901E+02                                 1.735972                            1.637204      -1.051230       2.382624                    0.996989       3.534195       9.937767       0.484850       1.293392      -0.705544      -0.018235       0.027071      -0.000597       0.032645      -0.009297       0.002015       0.000334      -0.010508       0.026666      -0.015274       0.006058       0.009216              1.785197       1.731732      -0.466966      -0.092397       1.991637       0.196424       1.632222           0.000812
           47              H       1.825434       7.905631      24.185137       0.089669       1.268099 0.93600303E+01  0.95542124E+02                                 1.934837                            1.788445      -1.069835       2.361352                    0.997002       3.687123      10.516026       0.468256       1.281461      -0.708882      -0.005316       0.022680       0.040077       0.046355      -0.012381      -0.006769       0.009299      -0.009479       0.023466      -0.017173      -0.002935       0.020109              2.016077       1.687503      -0.134904      -0.021805       1.842296       0.468184       2.518433           0.000410
           48              H       0.529610       8.996489      19.913868       0.109948       1.142924 0.90191034E+01  0.90798692E+02                                 1.780135                            1.734786      -0.995210       2.405923                    0.997597       3.518315       9.818689       0.486217       1.251295      -0.716363      -0.019272       0.026466       0.000009       0.032739      -0.010741       0.002526       0.001922      -0.008556       0.016527      -0.014811       0.005993       0.008818              1.798209       1.703083      -0.333293       0.036631       1.776445      -0.015217       1.915099           0.000241
           49              H       4.129581       2.715454      24.473633       0.086154       1.222827 0.86100534E+01  0.86068812E+02                                 1.888043                            1.710432      -1.050709       2.368468                    0.996984       3.642937      10.281223       0.480871       1.274199      -0.709905       0.043228      -0.001573       0.002322       0.043319      -0.008229      -0.000472       0.004679       0.005831      -0.047889      -0.017019       0.000012       0.017007              2.012379       2.899642       0.308516       0.236206       1.689491       0.018481       1.448003           0.000960
           50              H       3.210674       0.756586      24.146841       0.130209       1.137159 0.82871379E+01  0.81204255E+02                                 1.738964                            1.640502      -0.919391       2.452308                    0.998750       3.263004       8.813093       0.513277       1.217812      -0.725488       0.019722      -0.027270      -0.001508       0.033688      -0.001874       0.003635       0.005912       0.005080      -0.055083      -0.020180       0.007734       0.012446              1.777634       1.749826      -0.352552       0.045437       2.211555      -0.029984       1.371520           0.000575
           51              H      13.387437       2.639796      23.952809       0.127020       1.037804 0.75729354E+01  0.73438471E+02                                 1.700176                            1.615998      -0.996745       2.411481                    0.997881       3.450955       9.647342       0.488425       1.293150      -0.706062      -0.035222      -0.002408      -0.003218       0.035450      -0.002150       0.006196       0.004259       0.003383      -0.053622      -0.019945       0.007675       0.012270              1.743664       2.219263       0.073543       0.068560       1.651385      -0.063735       1.360343           0.001082
           52              H       0.786849       4.609669      24.328109       0.077209       1.366723 0.10262704E+02  0.10764733E+03                                 2.059294                            1.889799      -1.231123       2.279364                    0.993813       3.943766      11.559981       0.447470       1.304971      -0.702703      -0.027092       0.035208       0.000275       0.044426      -0.009322      -0.001137       0.001623       0.007506      -0.047646      -0.016019      -0.002072       0.018091              2.161755       2.126955      -0.493791       0.105321       2.789226      -0.183315       1.569083           0.000369
           53              H       1.184400      13.113690      23.715374       0.109715       1.165933 0.90038506E+01  0.90808741E+02                                 1.822535                            1.749006      -0.945392       2.429794                    0.997920       3.520472       9.905346       0.476673       1.274048      -0.711557       0.014451      -0.030575      -0.008564       0.034885      -0.001745      -0.004880       0.005596      -0.000211      -0.042231      -0.016277       0.005292       0.010985              1.863685       1.858257      -0.178432      -0.028439       2.296105       0.091798       1.436691           0.000618
           54              H       9.666411       9.589377       1.457797       0.292613       0.649470 0.44038075E+01  0.38190662E+02                                 1.369916                            1.335482      -1.214741       2.401898                    0.998425       2.880740       8.230852       0.465048       1.518725      -0.662303      -0.009243       0.033509       0.005577       0.035205       0.003643      -0.006533      -0.006538      -0.036974       0.007260      -0.021569       0.000991       0.020578              1.395137       1.210902      -0.008759      -0.077499       1.740030       0.051485       1.234480           0.006688
           55              H      10.407865       7.512206       2.545401       0.055462       1.694867 0.15067667E+02  0.16974720E+03                                 2.197175                            2.149972      -0.974963       2.373540                    0.996309       3.900203      10.933317       0.472605       1.150405      -0.743260       0.032414       0.015302       0.022557       0.042352       0.002811       0.001290       0.003319       0.011146      -0.001641      -0.007298       0.000198       0.007101              2.179992       2.617575      -0.155988       0.376517       1.899642      -0.076808       2.022759           0.013658
           56              H       7.652518       7.990918       2.690925       0.166977       0.820149 0.60432415E+01  0.56239906E+02                                 1.548541                            1.515923      -1.054006       2.406674                    0.996324       3.419336       9.841736       0.461547       1.425986      -0.678598      -0.010949       0.001262      -0.018775       0.021771       0.001561       0.003279       0.000691       0.004903       0.015979      -0.005577      -0.001411       0.006987              1.550947       1.928115      -0.062350       0.270620       1.348175      -0.014982       1.376552           0.000345
           57              H       8.476509       7.121533       3.701937       0.147028       1.165586 0.89087270E+01  0.88362864E+02                                 1.725503                            1.661623      -1.101744       2.350225                    0.998600       3.315004       8.835489       0.531339       1.162199      -0.738377       0.002067      -0.013429       0.001572       0.013678      -0.001331      -0.001874      -0.006405       0.001586      -0.006984      -0.008050       0.002476       0.005574              1.738926       1.395860       0.066542      -0.056738       2.050239      -0.421410       1.770680           0.001540
           58              H       8.713114       8.669094       3.625345       0.145389       1.077210 0.79681396E+01  0.77318771E+02                                 1.682216                            1.606612      -0.805954       2.497717                    0.999631       3.236913       8.701015       0.519615       1.214776      -0.725914       0.008114       0.010775      -0.003418       0.013915       0.003590       0.000208      -0.000398       0.002630      -0.007153      -0.002970      -0.002046       0.005015              1.721754       1.366869       0.107937       0.054693       2.103245       0.498468       1.695150           0.000374
           59              H      10.238665       8.548041      22.009930       0.092886       1.327790 0.98126524E+01  0.10022762E+03                                 1.918981                            1.774240      -1.086489       2.355669                    0.996931       3.526737       9.701888       0.498466       1.203011      -0.728243      -0.030758       0.036875      -0.005677       0.048353      -0.013516       0.005337      -0.009428      -0.020337       0.017657      -0.019871      -0.001609       0.021480              1.991614       2.035951      -0.576402      -0.179234       2.259927       0.160516       1.678964           0.000864
           60              H      11.098421       7.667650      20.082370       0.124299       1.084209 0.78032646E+01  0.74985851E+02                                 1.649079                            1.563287      -0.867875       2.471082                    0.999245       3.209602       8.460423       0.542713       1.174445      -0.735371      -0.006587       0.014865      -0.030519       0.034580      -0.014303      -0.000405      -0.004745      -0.011105       0.016933      -0.018547       0.004378       0.014169              1.688057       1.375758      -0.074469      -0.037953       1.445653      -0.201793       2.242761           0.000445
           61              H      12.830314       4.835269      22.280555       0.118164       1.068281 0.77713779E+01  0.75904016E+02                                 1.735958                            1.637192      -1.051224       2.382631                    0.996989       3.534170       9.937700       0.484849       1.293400      -0.705542       0.018237      -0.027071      -0.000598       0.032646      -0.009298      -0.002015      -0.000334      -0.010507       0.026667      -0.015275       0.006059       0.009216              1.785183       1.731719      -0.466959       0.092397       1.991618      -0.196422       1.632214           0.000812
           62              H      11.930666       5.850469      24.185137       0.089674       1.268071 0.93597830E+01  0.95538992E+02                                 1.934812                            1.788424      -1.069831       2.361357                    0.997002       3.687084      10.515890       0.468258       1.281464      -0.708881       0.005316      -0.022679       0.040079       0.046356      -0.012382       0.006770      -0.009299      -0.009480       0.023467      -0.017174      -0.002935       0.020109              2.016050       1.687484      -0.134901       0.021805       1.842272      -0.468173       2.518395           0.000410
           63              H      13.226490       4.759611      19.913868       0.109956       1.142868 0.90185741E+01  0.90792146E+02                                 1.780088                            1.734744      -0.995185       2.405941                    0.997597       3.518244       9.818465       0.486218       1.251308      -0.716360       0.019275      -0.026466       0.000009       0.032741      -0.010743      -0.002524      -0.001922      -0.008554       0.016534      -0.014813       0.005995       0.008818              1.798162       1.703037      -0.333272      -0.036632       1.776395       0.015218       1.915056           0.000241
           64              H       9.626519      11.040646      24.473633       0.086154       1.222820 0.86099887E+01  0.86067998E+02                                 1.888035                            1.710426      -1.050701       2.368473                    0.996984       3.642924      10.281174       0.480872       1.274199      -0.709905      -0.043228       0.001573       0.002322       0.043319      -0.008229       0.000472      -0.004679       0.005831      -0.047889      -0.017019       0.000012       0.017007              2.012370       2.899626       0.308514      -0.236205       1.689484      -0.018480       1.447998           0.000960
           65              H      10.545426      12.999514      24.146841       0.130208       1.137164 0.82871822E+01  0.81204810E+02                                 1.738970                            1.640507      -0.919396       2.452306                    0.998750       3.263013       8.813128       0.513276       1.217813      -0.725488      -0.019722       0.027270      -0.001508       0.033688      -0.001875      -0.003634      -0.005912       0.005080      -0.055083      -0.020180       0.007734       0.012446              1.777640       1.749832      -0.352553      -0.045437       2.211563       0.029984       1.371524           0.000575
           66              H       0.368663      11.116304      23.952809       0.127021       1.037798 0.75728749E+01  0.73437718E+02                                 1.700168                            1.615991      -0.996739       2.411485                    0.997882       3.450938       9.647275       0.488427       1.293148      -0.706062       0.035222       0.002408      -0.003218       0.035451      -0.002150      -0.006196      -0.004259       0.003384      -0.053622      -0.019945       0.007675       0.012270              1.743655       2.219252       0.073542      -0.068559       1.651377       0.063734       1.360338           0.001082
           67              H      12.969251       9.146431      24.328109       0.077211       1.366701 0.10262506E+02  0.10764473E+03                                 2.059274                            1.889783      -1.231103       2.279375                    0.993813       3.943731      11.559853       0.447471       1.304973      -0.702703       0.027093      -0.035209       0.000275       0.044427      -0.009321       0.001137      -0.001622       0.007505      -0.047647      -0.016019      -0.002071       0.018090              2.161733       2.126934      -0.493784      -0.105318       2.789196       0.183312       1.569070           0.000369
           68              H      12.571700       0.642410      23.715374       0.109711       1.165973 0.90042214E+01  0.90813393E+02                                 1.822573                            1.749040      -0.945415       2.429780                    0.997920       3.520525       9.905537       0.476670       1.274044      -0.711557      -0.014450       0.030575      -0.008564       0.034885      -0.001745       0.004880      -0.005596      -0.000211      -0.042233      -0.016278       0.005293       0.010985              1.863725       1.858296      -0.178444       0.028441       2.296164      -0.091802       1.436715           0.000619
           69              H      10.967739       2.711327      14.223097       0.292618       0.649453 0.44036741E+01  0.38189244E+02                                 1.369897                            1.335466      -1.214737       2.401902                    0.998425       2.880715       8.230773       0.465049       1.518734      -0.662301       0.009244       0.033509       0.005577       0.035205      -0.003642       0.006533      -0.006538      -0.036976       0.007264      -0.021571       0.000992       0.020579              1.395118       1.210890       0.008758       0.077498       1.739995       0.051481       1.234468           0.006687
           70              H      10.226285       0.634156      15.310701       0.055454       1.694884 0.15067842E+02  0.16974959E+03                                 2.197184                            2.149980      -0.974958       2.373538                    0.996309       3.900234      10.933401       0.472606       1.150400      -0.743261      -0.032415       0.015303       0.022556       0.042352      -0.002812      -0.001289       0.003320       0.011146      -0.001642      -0.007299       0.000199       0.007101              2.180001       2.617588       0.155989      -0.376521       1.899648      -0.076809       2.022768           0.013654
           71              H      12.981632       1.112868      15.456225       0.166977       0.820148 0.60432286E+01  0.56239759E+02                                 1.548540                            1.515921      -1.054004       2.406675                    0.996324       3.419333       9.841726       0.461547       1.425987      -0.678597       0.010949       0.001262      -0.018775       0.021771      -0.001561      -0.003280       0.000691       0.004902       0.015979      -0.005577      -0.001411       0.006987              1.550946       1.928113       0.062350      -0.270620       1.348175      -0.014982       1.376551           0.000345
           72              H      12.157641       0.243483      16.467237       0.147029       1.165588 0.89087495E+01  0.88363152E+02                                 1.725506                            1.661625      -1.101751       2.350222                    0.998600       3.315007       8.835503       0.531338       1.162199      -0.738376      -0.002067      -0.013430       0.001572       0.013678       0.001331       0.001874      -0.006405       0.001585      -0.006984      -0.008050       0.002476       0.005574              1.738929       1.395862      -0.066543       0.056738       2.050242      -0.421411       1.770683           0.001540
           73              H      11.921036       1.791044      16.390645       0.145389       1.077208 0.79681178E+01  0.77318520E+02                                 1.682215                            1.606611      -0.805948       2.497720                    0.999631       3.236910       8.701010       0.519615       1.214778      -0.725914      -0.008114       0.010775      -0.003418       0.013915      -0.003590      -0.000208      -0.000398       0.002630      -0.007153      -0.002970      -0.002046       0.005016              1.721754       1.366868      -0.107936      -0.054692       2.103243       0.498468       1.695149           0.000374
           74              H      10.395485       1.669991       9.244630       0.092885       1.327798 0.98127195E+01  0.10022844E+03                                 1.918983                            1.774242      -1.086497       2.355663                    0.996931       3.526750       9.701917       0.498467       1.203006      -0.728244       0.030758       0.036874      -0.005677       0.048353       0.013516      -0.005337      -0.009428      -0.020338       0.017658      -0.019872      -0.001609       0.021481              1.991617       2.035953       0.576402       0.179234       2.259930       0.160517       1.678967           0.000864
           75              H       9.535729       0.789600       7.317070       0.124298       1.084216 0.78033190E+01  0.74986496E+02                                 1.649084                            1.563292      -0.867881       2.471078                    0.999245       3.209612       8.460453       0.542713       1.174443      -0.735371       0.006587       0.014865      -0.030519       0.034580       0.014302       0.000405      -0.004745      -0.011105       0.016932      -0.018547       0.004378       0.014169              1.688063       1.375762       0.074470       0.037953       1.445657      -0.201794       2.242769           0.000445
           76              H       7.803836      11.713319       9.515255       0.118163       1.068284 0.77714037E+01  0.75904324E+02                                 1.735960                            1.637194      -1.051222       2.382631                    0.996989       3.534175       9.937714       0.484849       1.293398      -0.705542      -0.018236      -0.027071      -0.000598       0.032646       0.009297       0.002015      -0.000334      -0.010508       0.026667      -0.015275       0.006059       0.009216              1.785186       1.731721       0.466959      -0.092396       1.991620      -0.196422       1.632215           0.000812
           77              H       8.703484      12.728519      11.419837       0.089672       1.268084 0.93599013E+01  0.95540510E+02                                 1.934826                            1.788435      -1.069842       2.361351                    0.997002       3.687106      10.515973       0.468256       1.281464      -0.708881      -0.005316      -0.022679       0.040078       0.046356       0.012382      -0.006770      -0.009299      -0.009481       0.023468      -0.017174      -0.002935       0.020109              2.016065       1.687495       0.134902      -0.021805       1.842285      -0.468178       2.518415           0.000410
           78              H       7.407660      11.637661       7.148568       0.109956       1.142867 0.90185580E+01  0.90791950E+02                                 1.780087                            1.734743      -0.995181       2.405943                    0.997597       3.518244       9.818466       0.486218       1.251309      -0.716360      -0.019274      -0.026466       0.000009       0.032741       0.010742       0.002525      -0.001922      -0.008554       0.016532      -0.014812       0.005994       0.008817              1.798161       1.703035       0.333271       0.036632       1.776393       0.015219       1.915055           0.000241
           79              H      11.007631       4.162596      11.708333       0.086155       1.222815 0.86099452E+01  0.86067439E+02                                 1.888029                            1.710421      -1.050692       2.368477                    0.996984       3.642912      10.281127       0.480873       1.274198      -0.709906       0.043228       0.001573       0.002322       0.043319       0.008229      -0.000472      -0.004679       0.005831      -0.047888      -0.017019       0.000012       0.017007              2.012363       2.899615      -0.308512       0.236203       1.689479      -0.018480       1.447994           0.000960
           80              H      10.088724       6.121465      11.381541       0.130209       1.137157 0.82871140E+01  0.81203948E+02                                 1.738961                            1.640499      -0.919387       2.452311                    0.998750       3.262996       8.813062       0.513278       1.217811      -0.725488       0.019722       0.027270      -0.001508       0.033688       0.001875       0.003635      -0.005912       0.005080      -0.055083      -0.020180       0.007734       0.012446              1.777630       1.749822       0.352551       0.045437       2.211551       0.029984       1.371518           0.000575
           81              H       6.509387       4.238254      11.187509       0.127021       1.037800 0.75728939E+01  0.73437962E+02                                 1.700171                            1.615994      -0.996742       2.411484                    0.997882       3.450942       9.647296       0.488426       1.293150      -0.706062      -0.035222       0.002408      -0.003218       0.035450       0.002150       0.006196      -0.004259       0.003384      -0.053621      -0.019944       0.007675       0.012270              1.743659       2.219256      -0.073543       0.068560       1.651380       0.063734       1.360340           0.001082
           82              H       7.664899       2.268381      11.562809       0.077211       1.366703 0.10262526E+02  0.10764498E+03                                 2.059274                            1.889783      -1.231106       2.279373                    0.993813       3.943735      11.559859       0.447472       1.304971      -0.702704      -0.027093      -0.035209       0.000275       0.044427       0.009321      -0.001137      -0.001623       0.007505      -0.047646      -0.016019      -0.002071       0.018090              2.161733       2.126934       0.493784       0.105318       2.789195       0.183312       1.569070           0.000368
           83              H       8.062450       7.520460      10.950074       0.109715       1.165933 0.90038457E+01  0.90808671E+02                                 1.822535                            1.749006      -0.945388       2.429796                    0.997920       3.520467       9.905328       0.476674       1.274048      -0.711557       0.014451       0.030575      -0.008564       0.034885       0.001745      -0.004880      -0.005596      -0.000211      -0.042230      -0.016277       0.005292       0.010985              1.863684       1.858256       0.178433      -0.028439       2.296105      -0.091798       1.436691           0.000619
           84              H       2.788361      11.044773      14.223097       0.292625       0.649424 0.44034320E+01  0.38186660E+02                                 1.369865                            1.335436      -1.214707       2.401923                    0.998426       2.880651       8.230566       0.465050       1.518750      -0.662299      -0.009244      -0.033509       0.005577       0.035206      -0.003642      -0.006534       0.006538      -0.036976       0.007265      -0.021572       0.000993       0.020579              1.395083       1.210865       0.008757      -0.077495       1.739942      -0.051476       1.234442           0.006685
           85              H       3.529815      13.121944      15.310701       0.055450       1.694888 0.15067883E+02  0.16975017E+03                                 2.197188                            2.149983      -0.974945       2.373543                    0.996309       3.900240      10.933423       0.472606       1.150401      -0.743260       0.032415      -0.015304       0.022556       0.042353      -0.002812       0.001288      -0.003320       0.011146      -0.001643      -0.007300       0.000199       0.007101              2.180005       2.617594       0.155988       0.376524       1.899650       0.076809       2.022772           0.013652
           86              H       0.774468      12.643232      15.456225       0.166978       0.820148 0.60432289E+01  0.56239759E+02                                 1.548539                            1.515921      -1.054005       2.406675                    0.996324       3.419331       9.841718       0.461548       1.425986      -0.678598      -0.010949      -0.001262      -0.018775       0.021771      -0.001561       0.003279      -0.000691       0.004903       0.015980      -0.005577      -0.001411       0.006987              1.550946       1.928113       0.062351       0.270620       1.348174       0.014982       1.376551           0.000344
           87              H       1.598459      13.512617      16.467237       0.147028       1.165593 0.89087974E+01  0.88363750E+02                                 1.725511                            1.661630      -1.101750       2.350221                    0.998600       3.315015       8.835532       0.531337       1.162200      -0.738376       0.002067       0.013429       0.001572       0.013678       0.001331      -0.001874       0.006404       0.001585      -0.006984      -0.008049       0.002476       0.005573              1.738935       1.395866      -0.066543      -0.056738       2.050249       0.421414       1.770690           0.001540
           88              H       1.835064      11.965056      16.390645       0.145391       1.077201 0.79680538E+01  0.77317743E+02                                 1.682209                            1.606605      -0.805945       2.497723                    0.999631       3.236894       8.700958       0.519615       1.214779      -0.725914       0.008114      -0.010775      -0.003418       0.013915      -0.003590       0.000208       0.000398       0.002630      -0.007152      -0.002970      -0.002046       0.005016              1.721747       1.366864      -0.107936       0.054692       2.103235      -0.498465       1.695142           0.000374
           89              H       3.360615      12.086109       9.244630       0.092884       1.327799 0.98127349E+01  0.10022862E+03                                 1.918984                            1.774243      -1.086497       2.355662                    0.996931       3.526752       9.701920       0.498468       1.203005      -0.728245      -0.030758      -0.036874      -0.005677       0.048353       0.013516       0.005337       0.009428      -0.020337       0.017657      -0.019872      -0.001609       0.021481              1.991617       2.035954       0.576402      -0.179234       2.259930      -0.160516       1.678967           0.000864
           90              H       4.220371      12.966500       7.317070       0.124297       1.084220 0.78033578E+01  0.74986939E+02                                 1.649087                            1.563294      -0.867886       2.471075                    0.999245       3.209618       8.460464       0.542714       1.174440      -0.735372      -0.006587      -0.014865      -0.030518       0.034579       0.014302      -0.000405       0.004745      -0.011104       0.016931      -0.018546       0.004377       0.014169              1.688065       1.375763       0.074470      -0.037953       1.445659       0.201795       2.242774           0.000445
           91              H       5.952264       2.042781       9.515255       0.118163       1.068288 0.77714383E+01  0.75904732E+02                                 1.735963                            1.637197      -1.051224       2.382629                    0.996989       3.534180       9.937727       0.484850       1.293396      -0.705543       0.018236       0.027071      -0.000598       0.032646       0.009297      -0.002015       0.000334      -0.010508       0.026667      -0.015275       0.006059       0.009216              1.785188       1.731724       0.466961       0.092396       1.991624       0.196422       1.632217           0.000812
           92              H       5.052616       1.027581      11.419837       0.089671       1.268089 0.93599423E+01  0.95541015E+02                                 1.934828                            1.788438      -1.069841       2.361351                    0.997002       3.687112      10.515988       0.468256       1.281462      -0.708881       0.005316       0.022679       0.040078       0.046356       0.012382       0.006770       0.009299      -0.009480       0.023468      -0.017174      -0.002935       0.020109              2.016068       1.687497       0.134902       0.021805       1.842288       0.468180       2.518419           0.000410
           93              H       6.348440       2.118439       7.148568       0.109954       1.142879 0.90186732E+01  0.90793379E+02                                 1.780097                            1.734753      -0.995186       2.405939                    0.997597       3.518259       9.818515       0.486218       1.251307      -0.716360       0.019273       0.026466       0.000009       0.032740       0.010742      -0.002525       0.001922      -0.008554       0.016530      -0.014811       0.005994       0.008817              1.798172       1.703046       0.333275      -0.036632       1.776404      -0.015219       1.915065           0.000241
           94              H       2.748469       9.593504      11.708333       0.086155       1.222812 0.86099234E+01  0.86067159E+02                                 1.888026                            1.710418      -1.050688       2.368479                    0.996984       3.642907      10.281106       0.480874       1.274197      -0.709906      -0.043228      -0.001573       0.002322       0.043319       0.008229       0.000472       0.004680       0.005831      -0.047888      -0.017019       0.000012       0.017007              2.012359       2.899611      -0.308512      -0.236203       1.689476       0.018480       1.447992           0.000960
           95              H       3.667376       7.634635      11.381541       0.130209       1.137163 0.82871680E+01  0.81204623E+02                                 1.738968                            1.640505      -0.919394       2.452307                    0.998750       3.263006       8.813102       0.513276       1.217812      -0.725488      -0.019722      -0.027270      -0.001508       0.033688       0.001875      -0.003634       0.005912       0.005080      -0.055083      -0.020180       0.007734       0.012446              1.777637       1.749829       0.352553      -0.045437       2.211560      -0.029984       1.371523           0.000575
           96              H       7.246713       9.517846      11.187509       0.127021       1.037797 0.75728716E+01  0.73437687E+02                                 1.700169                            1.615991      -0.996738       2.411485                    0.997882       3.450937       9.647276       0.488426       1.293149      -0.706062       0.035222      -0.002408      -0.003218       0.035451       0.002150      -0.006196       0.004259       0.003384      -0.053621      -0.019944       0.007675       0.012270              1.743656       2.219253      -0.073542      -0.068560       1.651377      -0.063734       1.360338           0.001082
           97              H       6.091201      11.487719      11.562809       0.077210       1.366710 0.10262583E+02  0.10764572E+03                                 2.059279                            1.889787      -1.231113       2.279369                    0.993813       3.943744      11.559888       0.447472       1.304969      -0.702704       0.027093       0.035208       0.000275       0.044427       0.009321       0.001137       0.001623       0.007506      -0.047646      -0.016019      -0.002072       0.018090              2.161739       2.126940       0.493786      -0.105319       2.789203      -0.183313       1.569073           0.000368
           98              H       5.693650       6.235640      10.950074       0.109712       1.165968 0.90041650E+01  0.90812648E+02                                 1.822565                            1.749033      -0.945408       2.429783                    0.997920       3.520509       9.905470       0.476672       1.274042      -0.711558      -0.014451      -0.030575      -0.008564       0.034885       0.001745       0.004880       0.005596      -0.000211      -0.042233      -0.016278       0.005292       0.010985              1.863716       1.858287       0.178445       0.028441       2.296153       0.091801       1.436709           0.000619
           99              H       4.166723       9.666411      24.072803       0.292618       0.649449 0.44036340E+01  0.38188816E+02                                 1.369893                            1.335462      -1.214725       2.401910                    0.998425       2.880698       8.230720       0.465049       1.518738      -0.662301      -0.033509      -0.009243      -0.005577       0.035206      -0.003642      -0.006538       0.006533       0.036975       0.007261      -0.021570       0.000992       0.020579              1.395113       1.739991       0.008758       0.051481       1.210886       0.077497       1.234463           0.006687
          100              H       6.243894      10.407865      22.985199       0.055457       1.694878 0.15067790E+02  0.16974893E+03                                 2.197184                            2.149980      -0.974957       2.373540                    0.996309       3.900221      10.933376       0.472605       1.150404      -0.743260      -0.015303       0.032415      -0.022557       0.042352      -0.002812       0.003320      -0.001289      -0.011146      -0.001642      -0.007299       0.000198       0.007101              2.180001       1.899648       0.155989      -0.076809       2.617588      -0.376521       2.022768           0.013656
          101              H       5.765182       7.652518      22.839675       0.166977       0.820148 0.60432296E+01  0.56239771E+02                                 1.548540                            1.515922      -1.054007       2.406674                    0.996324       3.419332       9.841724       0.461547       1.425987      -0.678597      -0.001262      -0.010949       0.018775       0.021771      -0.001561       0.000691      -0.003279      -0.004903       0.015980      -0.005577      -0.001411       0.006987              1.550947       1.348175       0.062351      -0.014982       1.928114      -0.270621       1.376551           0.000345
          102              H       6.634567       8.476509      21.828663       0.147028       1.165590 0.89087653E+01  0.88363327E+02                                 1.725506                            1.661625      -1.101748       2.350222                    0.998600       3.315011       8.835508       0.531339       1.162197      -0.738377       0.013429       0.002067      -0.001572       0.013678       0.001331      -0.006404       0.001874      -0.001586      -0.006984      -0.008050       0.002476       0.005573              1.738929       2.050242      -0.066542      -0.421412       1.395862       0.056738       1.770683           0.001540
          103              H       5.087006       8.713114      21.905255       0.145391       1.077205 0.79680894E+01  0.77318166E+02                                 1.682211                            1.606608      -0.805953       2.497719                    0.999631       3.236900       8.700975       0.519615       1.214777      -0.725914      -0.010775       0.008114       0.003418       0.013915      -0.003590      -0.000398      -0.000208      -0.002630      -0.007153      -0.002970      -0.002046       0.005016              1.721750       2.103238      -0.107936       0.498466       1.366866      -0.054693       1.695145           0.000374
          104              H       5.208059      10.238665       3.520670       0.092885       1.327798 0.98127179E+01  0.10022841E+03                                 1.918983                            1.774242      -1.086498       2.355663                    0.996931       3.526749       9.701912       0.498468       1.203006      -0.728244      -0.036874      -0.030758       0.005677       0.048353       0.013516      -0.009428      -0.005337       0.020337       0.017657      -0.019871      -0.001609       0.021481              1.991616       2.259929       0.576402       0.160516       2.035953       0.179234       1.678966           0.000864
          105              H       6.088450      11.098421       5.448230       0.124298       1.084215 0.78033153E+01  0.74986444E+02                                 1.649083                            1.563291      -0.867880       2.471079                    0.999245       3.209612       8.460449       0.542714       1.174442      -0.735371      -0.014865      -0.006587       0.030519       0.034579       0.014302      -0.004745       0.000405       0.011105       0.016932      -0.018547       0.004378       0.014169              1.688062       1.445656       0.074470      -0.201794       1.375761       0.037953       2.242768           0.000445
          106              H       8.920831      12.830314       3.250045       0.118164       1.068283 0.77713982E+01  0.75904259E+02                                 1.735960                            1.637194      -1.051219       2.382632                    0.996989       3.534173       9.937709       0.484849       1.293399      -0.705542       0.027071       0.018236       0.000597       0.032646       0.009298      -0.000334       0.002015       0.010508       0.026666      -0.015275       0.006059       0.009216              1.785185       1.991619       0.466959      -0.196422       1.731720      -0.092396       1.632215           0.000812
          107              H       7.905631      11.930666       1.345463       0.089672       1.268089 0.93599449E+01  0.95541085E+02                                 1.934831                            1.788440      -1.069845       2.361349                    0.997002       3.687115      10.516012       0.468255       1.281465      -0.708881       0.022679       0.005316      -0.040078       0.046356       0.012382      -0.009299      -0.006770       0.009480       0.023467      -0.017174      -0.002935       0.020109              2.016071       1.842291       0.134903      -0.468181       1.687499      -0.021805       2.518424           0.000410
          108              H       8.996489      13.226490       5.616732       0.109955       1.142881 0.90186910E+01  0.90793597E+02                                 1.780099                            1.734754      -0.995191       2.405937                    0.997597       3.518260       9.818518       0.486218       1.251306      -0.716360       0.026466       0.019274      -0.000009       0.032741       0.010742      -0.001922       0.002525       0.008554       0.016532      -0.014812       0.005994       0.008818              1.798173       1.776406       0.333277       0.015218       1.703047       0.036632       1.915066           0.000241
          109              H       2.715454       9.626519       1.056967       0.086154       1.222820 0.86099915E+01  0.86068005E+02                                 1.888034                            1.710424      -1.050693       2.368476                    0.996984       3.642919      10.281148       0.480873       1.274196      -0.709906      -0.001573      -0.043228      -0.002322       0.043319       0.008229      -0.004679      -0.000473      -0.005831      -0.047887      -0.017019       0.000012       0.017007              2.012368       1.689482      -0.308513      -0.018480       2.899625       0.236204       1.447997           0.000960
          110              H       0.756586      10.545426       1.383759       0.130208       1.137163 0.82871703E+01  0.81204610E+02                                 1.738965                            1.640502      -0.919396       2.452305                    0.998750       3.263007       8.813088       0.513279       1.217807      -0.725489      -0.027269      -0.019722       0.001508       0.033687       0.001874      -0.005912       0.003634      -0.005080      -0.055083      -0.020180       0.007734       0.012446              1.777634       2.211556       0.352553       0.029984       1.749826       0.045437       1.371520           0.000575
          111              H       2.639796       0.368663       1.577791       0.127020       1.037805 0.75729385E+01  0.73438482E+02                                 1.700175                            1.615997      -0.996745       2.411481                    0.997882       3.450948       9.647310       0.488426       1.293147      -0.706062      -0.002407       0.035222       0.003218       0.035450       0.002150      -0.004258       0.006196      -0.003384      -0.053620      -0.019944       0.007674       0.012269              1.743662       1.651382      -0.073543       0.063735       2.219263       0.068560       1.360342           0.001082
          112              H       4.609669      12.969251       1.202491       0.077210       1.366715 0.10262637E+02  0.10764645E+03                                 2.059286                            1.889793      -1.231113       2.279369                    0.993813       3.943755      11.559939       0.447471       1.304971      -0.702703       0.035208       0.027093      -0.000275       0.044427       0.009322      -0.001622      -0.001137      -0.007505      -0.047646      -0.016019      -0.002072       0.018091              2.161746       2.789214       0.493788       0.183314       2.126947       0.105320       1.569078           0.000369
          113              H      13.113690      12.571700       1.815226       0.109712       1.165947 0.90039661E+01  0.90810158E+02                                 1.822546                            1.749015      -0.945389       2.429794                    0.997920       3.520483       9.905377       0.476673       1.274045      -0.711557      -0.030574      -0.014451       0.008564       0.034885       0.001745      -0.005596      -0.004880       0.000212      -0.042228      -0.016276       0.005292       0.010985              1.863695       2.296122       0.178438      -0.091799       1.858267      -0.028440       1.436697           0.000619
          114              H       9.589377       4.089689      24.072803       0.292619       0.649450 0.44036474E+01  0.38188967E+02                                 1.369894                            1.335463      -1.214735       2.401904                    0.998425       2.880711       8.230765       0.465048       1.518738      -0.662301       0.033509       0.009243      -0.005577       0.035205      -0.003642       0.006538      -0.006533       0.036976       0.007264      -0.021571       0.000992       0.020579              1.395114       1.739989       0.008758      -0.051480       1.210888      -0.077498       1.234466           0.006686
          115              H       7.512206       3.348235      22.985199       0.055453       1.694887 0.15067888E+02  0.16975028E+03                                 2.197191                            2.149986      -0.974955       2.373540                    0.996309       3.900236      10.933422       0.472605       1.150403      -0.743260       0.015304      -0.032415      -0.022556       0.042352      -0.002812      -0.003320       0.001289      -0.011146      -0.001642      -0.007299       0.000199       0.007101              2.180008       1.899653       0.155989       0.076809       2.617596       0.376523       2.022773           0.013654
          116              H       7.990918       6.103582      22.839675       0.166977       0.820148 0.60432317E+01  0.56239792E+02                                 1.548540                            1.515921      -1.054003       2.406675                    0.996324       3.419333       9.841725       0.461547       1.425986      -0.678598       0.001262       0.010949       0.018775       0.021771      -0.001561      -0.000691       0.003279      -0.004902       0.015980      -0.005577      -0.001411       0.006987              1.550946       1.348175       0.062350       0.014982       1.928113       0.270620       1.376551           0.000344
          117              H       7.121533       5.279591      21.828663       0.147029       1.165586 0.89087291E+01  0.88362901E+02                                 1.725504                            1.661624      -1.101748       2.350223                    0.998600       3.315003       8.835491       0.531338       1.162200      -0.738376      -0.013430      -0.002067      -0.001572       0.013678       0.001331       0.006405      -0.001874      -0.001585      -0.006984      -0.008050       0.002476       0.005574              1.738928       2.050240      -0.066542       0.421411       1.395861      -0.056738       1.770682           0.001540
          118              H       8.669094       5.042986      21.905255       0.145389       1.077206 0.79681014E+01  0.77318320E+02                                 1.682213                            1.606609      -0.805946       2.497721                    0.999631       3.236907       8.700999       0.519615       1.214778      -0.725914       0.010775      -0.008114       0.003418       0.013915      -0.003590       0.000398       0.000208      -0.002630      -0.007153      -0.002970      -0.002046       0.005016              1.721752       2.103241      -0.107936      -0.498467       1.366867       0.054692       1.695147           0.000375
          119              H       8.548041       3.517435       3.520670       0.092884       1.327800 0.98127410E+01  0.10022870E+03                                 1.918985                            1.774244      -1.086497       2.355662                    0.996931       3.526753       9.701924       0.498467       1.203005      -0.728245       0.036874       0.030758       0.005677       0.048353       0.013516       0.009428       0.005337       0.020337       0.017657      -0.019871      -0.001609       0.021480              1.991618       2.259931       0.576402      -0.160517       2.035955      -0.179235       1.678968           0.000864
          120              H       7.667650       2.657679       5.448230       0.124296       1.084221 0.78033630E+01  0.74986999E+02                                 1.649087                            1.563294      -0.867885       2.471075                    0.999245       3.209620       8.460469       0.542714       1.174440      -0.735372       0.014865       0.006587       0.030518       0.034579       0.014302       0.004745      -0.000405       0.011104       0.016931      -0.018546       0.004378       0.014169              1.688066       1.445659       0.074470       0.201795       1.375763      -0.037953       2.242775           0.000445
          121              H       4.835269       0.925786       3.250045       0.118163       1.068287 0.77714270E+01  0.75904601E+02                                 1.735963                            1.637196      -1.051219       2.382631                    0.996989       3.534176       9.937717       0.484849       1.293398      -0.705542      -0.027071      -0.018236       0.000597       0.032646       0.009298       0.000334      -0.002015       0.010508       0.026666      -0.015275       0.006059       0.009216              1.785188       1.991623       0.466961       0.196422       1.731723       0.092396       1.632216           0.000812
          122              H       5.850469       1.825434       1.345463       0.089671       1.268093 0.93599834E+01  0.95541553E+02                                 1.934834                            1.788442      -1.069845       2.361349                    0.997002       3.687121      10.516025       0.468256       1.281462      -0.708881      -0.022679      -0.005316      -0.040078       0.046356       0.012382       0.009299       0.006770       0.009480       0.023467      -0.017174      -0.002935       0.020109              2.016074       1.842293       0.134903       0.468182       1.687501       0.021805       2.518427           0.000410
          123              H       4.759611       0.529610       5.616732       0.109953       1.142893 0.90188049E+01  0.90795000E+02                                 1.780109                            1.734762      -0.995196       2.405933                    0.997597       3.518274       9.818560       0.486218       1.251303      -0.716361      -0.026466      -0.019273      -0.000009       0.032740       0.010742       0.001922      -0.002525       0.008555       0.016531      -0.014811       0.005994       0.008818              1.798183       1.776417       0.333281      -0.015218       1.703057      -0.036632       1.915074           0.000241
          124              H      11.040646       4.129581       1.056967       0.086154       1.222819 0.86099804E+01  0.86067868E+02                                 1.888032                            1.710423      -1.050690       2.368478                    0.996984       3.642917      10.281141       0.480873       1.274196      -0.709906       0.001573       0.043228      -0.002322       0.043318       0.008229       0.004680       0.000472      -0.005831      -0.047887      -0.017019       0.000012       0.017007              2.012366       1.689481      -0.308512       0.018480       2.899621      -0.236204       1.447996           0.000960
          125              H      12.999514       3.210674       1.383759       0.130208       1.137164 0.82871768E+01  0.81204707E+02                                 1.738967                            1.640504      -0.919396       2.452305                    0.998750       3.263008       8.813099       0.513278       1.217809      -0.725488       0.027269       0.019722       0.001508       0.033688       0.001875       0.005912      -0.003634      -0.005080      -0.055083      -0.020180       0.007734       0.012446              1.777636       2.211559       0.352554      -0.029984       1.749828      -0.045437       1.371522           0.000575
          126              H      11.116304      13.387437       1.577791       0.127020       1.037804 0.75729319E+01  0.73438418E+02                                 1.700176                            1.615997      -0.996746       2.411481                    0.997881       3.450950       9.647322       0.488426       1.293149      -0.706062       0.002407      -0.035222       0.003218       0.035450       0.002150       0.004258      -0.006196      -0.003384      -0.053620      -0.019944       0.007675       0.012269              1.743663       1.651383      -0.073543      -0.063735       2.219264      -0.068560       1.360342           0.001082
          127              H       9.146431       0.786849       1.202491       0.077210       1.366714 0.10262627E+02  0.10764630E+03                                 2.059284                            1.889791      -1.231113       2.279369                    0.993813       3.943753      11.559925       0.447471       1.304970      -0.702704      -0.035208      -0.027093      -0.000275       0.044426       0.009321       0.001623       0.001137      -0.007506      -0.047646      -0.016019      -0.002072       0.018090              2.161744       2.789210       0.493787      -0.183314       2.126945      -0.105319       1.569076           0.000369
          128              H       0.642410       1.184400       1.815226       0.109710       1.165974 0.90042169E+01  0.90813258E+02                                 1.822569                            1.749035      -0.945404       2.429784                    0.997920       3.520511       9.905465       0.476673       1.274038      -0.711559       0.030574       0.014451       0.008564       0.034885       0.001745       0.005596       0.004880       0.000212      -0.042230      -0.016277       0.005292       0.010985              1.863719       2.296159       0.178449       0.091802       1.858290       0.028441       1.436710           0.000619
          129              C       0.543366      11.402431      11.521960       0.589703      22.378497 0.24754896E+03  0.51123047E+04                                 7.348048                            5.629507       0.020141       2.078295                    0.999332      21.980078      61.423224       0.617788       0.480077      -1.015618       0.053933       0.046900       0.067430       0.098261      -0.074734      -0.015647       0.038070      -0.121185      -0.110014      -0.078031      -0.046965       0.124996              8.665274      12.255285       2.817620      -1.220332       5.663678      -1.969567       8.076858           0.008544
          130              C      12.965124      11.070909      10.692215       0.122058      22.951791 0.33835974E+03  0.74794725E+04                                 6.980641                            6.047690      -0.161514       1.976058                    0.998924      25.707495      71.908922       0.683569       0.405351      -1.070268      -0.131985       0.057857       0.003796       0.144159      -0.000272      -0.019523      -0.004452      -0.032272       0.083132      -0.036040       0.001798       0.034242              7.556481       8.444055       0.462535      -0.003656       6.592934      -1.338802       7.632454           0.015050
          131              C      12.751905      12.127378       9.648014      -0.506568      25.973204 0.43779266E+03  0.10347376E+05                                 7.483293                            6.803820       0.192707       2.013666                    0.998173      32.573328      94.995531       0.653546       0.396523      -1.073462      -0.005653      -0.057386       0.076276       0.095620       0.013528      -0.022839      -0.010771      -0.013965       0.023889      -0.027332      -0.005219       0.032551              7.767067       7.661364      -0.238289       0.759043       7.448245      -1.483677       8.191591           0.009889
          132              C      12.839944       9.853494      16.229802       0.086425      26.806111 0.32412850E+03  0.71241156E+04                                 7.919605                            6.082769       0.094273       2.042540                    0.999711      26.308455      74.597154       0.650992       0.428072      -1.050472       0.043966      -0.001219      -0.041319       0.060347       0.002031      -0.021553       0.015566      -0.001554      -0.111721      -0.048178       0.020791       0.027387              9.386563       7.948813      -2.810826       1.979070       7.219937      -2.999543      12.990940          -0.000948
          133              C      13.370929       9.355524      17.396551      -0.200687      33.898570 0.44679865E+03  0.10562841E+05                                 9.113590                            7.048402       0.259753       2.053774                    0.999706      29.699771      85.266040       0.621350       0.416966      -1.065202       0.015256       0.001485       0.004460       0.015964      -0.010481      -0.015626       0.006560      -0.003149       0.074637      -0.024496      -0.008092       0.032588             10.956716       8.749306      -3.255214       2.793834       8.182076      -4.147784      15.938765           0.008321
          134              C       0.781346       8.565923      17.335277       0.162324      34.835270 0.38141376E+03  0.86728338E+04                                 9.556036                            6.633236      -0.182549       1.963588                    0.999435      25.721769      72.571960       0.622667       0.432599      -1.054778       0.000726       0.002906       0.012606       0.012957      -0.017913       0.004993      -0.004160       0.001630       0.031726      -0.023225       0.005048       0.018177             13.068613       8.601990      -2.889727       3.209526       7.925731      -4.578486      22.678120           0.003034
          135              C       1.280693       8.329319      16.107256      -0.209398      35.093449 0.45903354E+03  0.10961618E+05                                 9.395179                            7.175824       0.193957       2.028661                    0.999557      30.308823      88.397080       0.609741       0.420659      -1.059367      -0.003942       0.008359      -0.006492       0.011294      -0.022515       0.005967      -0.012140       0.013407      -0.085235      -0.032150      -0.007696       0.039846             11.429932       8.615799      -2.848740       0.357115       8.060106      -2.529718      17.613890           0.007121
          136              C       0.660293       8.872685      14.950719       0.066438      27.953174 0.35197676E+03  0.78991756E+04                                 8.156870                            6.350791       0.209908       2.070886                    0.999785      27.013177      77.459031       0.635134       0.429707      -1.049218      -0.017944       0.046419       0.027856       0.057032       0.018954      -0.032807       0.010668      -0.018675      -0.026712      -0.046928       0.016803       0.030124              9.538402       8.963056      -3.203749       0.697176       7.719651      -2.485964      11.932500          -0.000251
          137              C       1.433386       8.019806      18.522450      -0.163955      43.281288 0.44422354E+03  0.10544742E+05                                10.938614                            7.091055       0.016959       1.971821                    0.999282      30.270703      88.663565       0.607883       0.424474      -1.054633      -0.009751       0.009239      -0.008551       0.015924      -0.022140      -0.010246      -0.011374       0.014139      -0.053335      -0.031410      -0.000774       0.032184             16.029637       8.259687      -2.078595       4.588702       8.103030      -4.645280      31.726194           0.008929
          138              C       9.571494      10.083221      13.911624       0.087292      27.729241 0.31096876E+03  0.67743397E+04                                 8.133156                            5.975276       0.225409       2.089394                    0.999812      26.021296      73.808002       0.653018       0.430557      -1.047417       0.044729      -0.050256      -0.000198       0.067278      -0.018027       0.009015       0.000473      -0.059946       0.092200      -0.051291       0.019305       0.031986              9.825105      14.051410       2.764721      -0.730268      11.023586      -1.239784       4.400318           0.008967
          139              C       8.395348       9.553611      14.128634      -0.209413      33.858815 0.41091654E+03  0.95317603E+04                                 9.048301                            6.716533       0.215477       2.038979                    0.999777      29.504372      84.436255       0.641385       0.411688      -1.066535      -0.002184      -0.006887       0.000333       0.007232      -0.023185      -0.004945       0.010595       0.015653      -0.031811      -0.022481      -0.009754       0.032235             10.937898      14.953599       3.944715      -0.756590      12.925561      -1.399052       4.934532           0.013764
          140              C       8.296304       8.175250      14.335432       0.152421      36.014053 0.40405255E+03  0.92923740E+04                                 9.701446                            6.792541      -0.112149       1.981455                    0.999347      25.957905      72.918049       0.621956       0.428211      -1.060729       0.002389      -0.002902      -0.010393       0.011052       0.006890      -0.005167       0.000482       0.000229      -0.104876      -0.035487       0.010925       0.024562             12.867526      19.169933       6.350899      -0.765247      14.228835      -1.157135       5.203811           0.024744
          141              C       9.510968       7.433796      14.243522      -0.222807      36.310663 0.49457765E+03  0.12021513E+05                                 9.614150                            7.462902       0.037082       1.976364                    0.999374      30.920306      90.707479       0.596718       0.422291      -1.059325      -0.011727       0.001487      -0.009814       0.015364       0.012987      -0.001612      -0.013584      -0.044474      -0.074621      -0.027916      -0.013057       0.040973             11.472322      17.365062       2.927236       0.032366      11.860029      -0.675642       5.191876           0.021505
          142              C      10.689865       8.142236      13.995875       0.049123      30.306216 0.36568524E+03  0.83063989E+04                                 8.629314                            6.474649       0.064601       2.010879                    0.999753      27.963512      81.332617       0.627255       0.429889      -1.046479      -0.026338       0.045749      -0.004676       0.052995      -0.047587       0.017216       0.018211      -0.012119       0.040430      -0.062873       0.021396       0.041476             10.328305      13.531120       2.433993       0.143677      12.700393      -1.421123       4.753401          -0.000537
          143              C       6.979845       7.513582      14.480956      -0.163606      38.927081 0.44140381E+03  0.10479660E+05                                10.202234                            7.097419      -0.058601       1.947941                    0.998942      30.443901      89.695411       0.602836       0.427953      -1.050624       0.011633      -0.001206      -0.014337       0.018502      -0.027160      -0.005192       0.007308       0.034268      -0.038086      -0.026911      -0.012799       0.039711             13.610949      19.131422       8.615821      -0.764802      16.058843      -0.371279       5.642582           0.032704
          144              C      13.212734       2.353669      11.521960       0.589702      22.378522 0.24754917E+03  0.51123099E+04                                 7.348054                            5.629509       0.020134       2.078293                    0.999332      21.980083      61.423238       0.617788       0.480077      -1.015618      -0.053934      -0.046900       0.067432       0.098262      -0.074733       0.015647      -0.038070      -0.121185      -0.110015      -0.078031      -0.046965       0.124996              8.665285      12.255296       2.817626       1.220343       5.663685       1.969575       8.076875           0.008544
          145              C       0.790976       2.685191      10.692215       0.122060      22.951696 0.33835792E+03  0.74794230E+04                                 6.980621                            6.047672      -0.161509       1.976060                    0.998924      25.707453      71.908778       0.683570       0.405351      -1.070269       0.131987      -0.057856       0.003797       0.144161      -0.000272       0.019522       0.004453      -0.032271       0.083131      -0.036039       0.001798       0.034242              7.556458       8.444013       0.462531       0.003650       6.592923       1.338798       7.632439           0.015049
          146              C       1.004195       1.628722       9.648014      -0.506569      25.973184 0.43779198E+03  0.10347355E+05                                 7.483290                            6.803814       0.192707       2.013666                    0.998173      32.573296      94.995404       0.653546       0.396523      -1.073462       0.005654       0.057386       0.076276       0.095620       0.013529       0.022839       0.010772      -0.013965       0.023888      -0.027333      -0.005220       0.032553              7.767066       7.661360      -0.238287      -0.759037       7.448243       1.483684       8.191595           0.009887
          147              C       0.916156       3.902606      16.229802       0.086427      26.805879 0.32412482E+03  0.71240159E+04                                 7.919554                            6.082727       0.094288       2.042548                    0.999711      26.308353      74.596807       0.650995       0.428071      -1.050473      -0.043965       0.001221      -0.041323       0.060350       0.002029       0.021553      -0.015565      -0.001553      -0.111729      -0.048179       0.020790       0.027389              9.386518       7.948778      -2.810816      -1.979082       7.219901       2.999539      12.990875          -0.000946
          148              C       0.385171       4.400576      17.396551      -0.200722      33.899365 0.44681044E+03  0.10563196E+05                                 9.113759                            7.048512       0.259723       2.053762                    0.999706      29.700160      85.267622       0.621343       0.416968      -1.065201      -0.015262      -0.001477       0.004461       0.015969      -0.010491       0.015627      -0.006556      -0.003140       0.074666      -0.024508      -0.008088       0.032596             10.956975       8.749477      -3.255294      -2.793972       8.182249       4.147940      15.939198           0.008328
          149              C      12.974754       5.190177      17.335277       0.162283      34.835788 0.38141660E+03  0.86729091E+04                                 9.556092                            6.633226      -0.182502       1.963600                    0.999436      25.721972      72.572429       0.622672       0.432595      -1.054782      -0.000717      -0.002911       0.012600       0.012952      -0.017922      -0.004988       0.004157       0.001638       0.031757      -0.023239       0.005061       0.018178             13.068796       8.602034      -2.889744      -3.209624       7.925787       4.578591      22.678565           0.003042
          150              C      12.475407       5.426781      16.107256      -0.209417      35.094093 0.45904106E+03  0.10961846E+05                                 9.395308                            7.175889       0.193926       2.028648                    0.999557      30.309095      88.398160       0.609737       0.420660      -1.059366       0.003945      -0.008355      -0.006485       0.011289      -0.022523      -0.005966       0.012140       0.013411      -0.085242      -0.032152      -0.007702       0.039855             11.430157       8.615905      -2.848782      -0.357168       8.060223       2.529808      17.614343           0.007126
          151              C      13.095807       4.883415      14.950719       0.066413      27.953561 0.35198225E+03  0.78993337E+04                                 8.156947                            6.350839       0.209893       2.070879                    0.999785      27.013479      77.460198       0.635132       0.429707      -1.049218       0.017953      -0.046422       0.027853       0.057036       0.018949       0.032808      -0.010668      -0.018673      -0.026692      -0.046925       0.016804       0.030120              9.538519       8.963137      -3.203781      -0.697224       7.719736       2.486028      11.932684          -0.000244
          152              C      12.322714       5.736294      18.522450      -0.164041      43.284328 0.44425274E+03  0.10545618E+05                                10.939133                            7.091300       0.016917       1.971797                    0.999281      30.271819      88.667832       0.607871       0.424476      -1.054631       0.009757      -0.009237      -0.008530       0.015915      -0.022163       0.010246       0.011372       0.014143      -0.053317      -0.031418      -0.000787       0.032205             16.030594       8.260060      -2.078681      -4.589106       8.103410       4.645693      31.728313           0.008944
          153              C       4.184606       3.672879      13.911624       0.087291      27.729222 0.31096851E+03  0.67743324E+04                                 8.133150                            5.975272       0.225415       2.089396                    0.999812      26.021282      73.807934       0.653019       0.430557      -1.047417      -0.044729       0.050256      -0.000198       0.067279      -0.018028      -0.009014      -0.000473      -0.059946       0.092200      -0.051291       0.019305       0.031986              9.825097      14.051415       2.764715       0.730263      11.023563       1.239778       4.400314           0.008966
          154              C       5.360752       4.202489      14.128634      -0.209414      33.858875 0.41091775E+03  0.95317974E+04                                 9.048314                            6.716546       0.215469       2.038975                    0.999777      29.504431      84.436525       0.641384       0.411688      -1.066535       0.002183       0.006887       0.000332       0.007232      -0.023186       0.004944      -0.010595       0.015652      -0.031811      -0.022481      -0.009754       0.032235             10.937906      14.953626       3.944701       0.756585      12.925555       1.399048       4.934538           0.013764
          155              C       5.459796       5.580850      14.335432       0.152416      36.014340 0.40405640E+03  0.92924847E+04                                 9.701498                            6.792575      -0.112155       1.981451                    0.999347      25.958022      72.918460       0.621954       0.428211      -1.060729      -0.002390       0.002901      -0.010393       0.011052       0.006890       0.005167      -0.000482       0.000227      -0.104880      -0.035488       0.010926       0.024563             12.867607      19.170076       6.350949       0.765250      14.228910       1.157138       5.203836           0.024744
          156              C       4.245132       6.322304      14.243522      -0.222804      36.310622 0.49457692E+03  0.12021492E+05                                 9.614147                            7.462900       0.037074       1.976362                    0.999374      30.920277      90.707397       0.596718       0.422292      -1.059325       0.011727      -0.001486      -0.009813       0.015363       0.012988       0.001612       0.013584      -0.044474      -0.074620      -0.027916      -0.013057       0.040974             11.472321      17.365053       2.927232      -0.032369      11.860033       0.675636       5.191875           0.021506
          157              C       3.066235       5.613864      13.995875       0.049123      30.306151 0.36568459E+03  0.83063785E+04                                 8.629298                            6.474641       0.064613       2.010883                    0.999753      27.963458      81.332378       0.627256       0.429889      -1.046480       0.026338      -0.045749      -0.004676       0.052995      -0.047588      -0.017216      -0.018211      -0.012118       0.040427      -0.062872       0.021396       0.041477             10.328285      13.531104       2.433993      -0.143682      12.700358       1.421108       4.753392          -0.000536
          158              C       6.776255       6.242518      14.480956      -0.163558      38.925390 0.44138218E+03  0.10479007E+05                                10.201884                            7.097198      -0.058546       1.947966                    0.998942      30.443221      89.692509       0.602852       0.427947      -1.050628      -0.011633       0.001208      -0.014337       0.018503      -0.027159       0.005191      -0.007306       0.034268      -0.038093      -0.026909      -0.012801       0.039710             13.610436      19.130681       8.615378       0.764776      16.058232       0.371252       5.642394           0.032704
          159              C       4.524381       7.421416       1.243340       0.589702      22.378538 0.24754937E+03  0.51123154E+04                                 7.348058                            5.629512       0.020132       2.078292                    0.999332      21.980098      61.423300       0.617788       0.480077      -1.015618       0.046899       0.053934      -0.067430       0.098261      -0.074734      -0.038070       0.015647       0.121185      -0.110015      -0.078031      -0.046965       0.124997              8.665291       5.663692       2.817634       1.969575      12.255310       1.220347       8.076872           0.008544
          160              C       4.192859       6.087074       2.073085       0.122060      22.951724 0.33835841E+03  0.74794356E+04                                 6.980626                            6.047677      -0.161508       1.976061                    0.998924      25.707453      71.908756       0.683570       0.405351      -1.070269       0.057856      -0.131986      -0.003797       0.144160      -0.000272       0.004453       0.019523       0.032271       0.083132      -0.036040       0.001798       0.034242              7.556464       6.592926       0.462538       1.338800       8.444028       0.003659       7.632439           0.015050
          161              C       5.249328       5.873855       3.117286      -0.506569      25.973207 0.43779256E+03  0.10347372E+05                                 7.483293                            6.803818       0.192708       2.013666                    0.998173      32.573324      94.995501       0.653546       0.396523      -1.073462      -0.057386      -0.005653      -0.076276       0.095620       0.013528       0.010771       0.022839       0.013964       0.023887      -0.027332      -0.005219       0.032552              7.767068       7.448246      -0.238284       1.483679       7.661363      -0.759038       8.191595           0.009888
          162              C       2.975444       5.961894      22.066098       0.086425      26.806107 0.32412848E+03  0.71241147E+04                                 7.919604                            6.082769       0.094278       2.042542                    0.999711      26.308446      74.597109       0.650992       0.428072      -1.050473      -0.001219       0.043967       0.041319       0.060347       0.002031      -0.015567       0.021553       0.001553      -0.111721      -0.048178       0.020791       0.027387              9.386562       7.219934      -2.810825       2.999542       7.948814      -1.979076      12.990939          -0.000947
          163              C       2.477474       6.492879      20.899349      -0.200687      33.898590 0.44679892E+03  0.10562850E+05                                 9.113596                            7.048406       0.259749       2.053773                    0.999706      29.699780      85.266088       0.621350       0.416966      -1.065202       0.001486       0.015256      -0.004460       0.015964      -0.010481      -0.006560       0.015626       0.003149       0.074638      -0.024496      -0.008092       0.032588             10.956724       8.182080      -3.255216       4.147783       8.749315      -2.793837      15.938778           0.008321
          164              C       1.687873       7.659396      20.960623       0.162321      34.835411 0.38141550E+03  0.86728838E+04                                 9.556064                            6.633253      -0.182551       1.963586                    0.999435      25.721826      72.572170       0.622666       0.432600      -1.054778       0.002907       0.000725      -0.012606       0.012957      -0.017913       0.004160      -0.004993      -0.001629       0.031728      -0.023225       0.005048       0.018177             13.068661       7.925755      -2.889738       4.578506       8.602018      -3.209544      22.678208           0.003034
          165              C       1.451269       8.158743      22.188644      -0.209399      35.093530 0.45903493E+03  0.10961662E+05                                 9.395199                            7.175840       0.193946       2.028657                    0.999557      30.308893      88.397408       0.609740       0.420660      -1.059367       0.008360      -0.003942       0.006492       0.011295      -0.022515       0.012140      -0.005967      -0.013407      -0.085235      -0.032150      -0.007696       0.039846             11.429951       8.060121      -2.848750       2.529718       8.615825      -0.357115      17.613908           0.007121
          166              C       1.994634       7.538343      23.345181       0.066438      27.953176 0.35197676E+03  0.78991751E+04                                 8.156870                            6.350790       0.209908       2.070886                    0.999785      27.013171      77.458997       0.635134       0.429707      -1.049218       0.046420      -0.017944      -0.027856       0.057032       0.018954      -0.010668       0.032807       0.018675      -0.026710      -0.046927       0.016803       0.030124              9.538403       7.719649      -3.203750       2.485966       8.963060      -0.697184      11.932499          -0.000250
          167              C       1.141756       8.311436      19.773450      -0.163931      43.280306 0.44421274E+03  0.10544416E+05                                10.938422                            7.090946       0.016989       1.971835                    0.999282      30.270366      88.662133       0.607891       0.424472      -1.054635       0.009240      -0.009751       0.008551       0.015924      -0.022140       0.011374       0.010246      -0.014137      -0.053331      -0.031410      -0.000774       0.032184             16.029325       8.102899      -2.078570       4.645168       8.259559      -4.588592      31.725516           0.008930
          168              C       3.205171       2.693444      24.384276       0.087282      27.729374 0.31097029E+03  0.67743819E+04                                 8.133177                            5.975286       0.225414       2.089394                    0.999812      26.021397      73.808349       0.653019       0.430556      -1.047417      -0.050257       0.044733       0.000199       0.067282      -0.018026      -0.000472      -0.009014       0.059949       0.092189      -0.051289       0.019307       0.031982              9.825143      11.023624       2.764760       1.239788      14.051475       0.730275       4.400330           0.008971
          169              C       2.675561       1.517298      24.167266      -0.209422      33.859108 0.41091991E+03  0.95318596E+04                                 9.048357                            6.716562       0.215467       2.038974                    0.999777      29.504525      84.436843       0.641383       0.411688      -1.066535      -0.006891      -0.002185      -0.000333       0.007237      -0.023188      -0.010594       0.004945      -0.015656      -0.031824      -0.022482      -0.009758       0.032240             10.937988      12.925675       3.944787       1.399065      14.953728       0.756601       4.934561           0.013769
          170              C       1.297200       1.418254      23.960468       0.152397      36.014531 0.40405683E+03  0.92924953E+04                                 9.701510                            6.792559      -0.112136       1.981456                    0.999347      25.958113      72.918672       0.621957       0.428209      -1.060731      -0.002901       0.002395       0.010395       0.011055       0.006889      -0.000480       0.005168      -0.000222      -0.104908      -0.035498       0.010932       0.024566             12.867659      14.228982       6.351032       1.157147      19.170152       0.765259       5.203844           0.024754
          171              C       0.555746       2.632918      24.052378      -0.222823      36.311124 0.49458453E+03  0.12021724E+05                                 9.614236                            7.462957       0.037068       1.976357                    0.999374      30.920543      90.708391       0.596715       0.422292      -1.059325       0.001488      -0.011732       0.009814       0.015368       0.012989       0.013585       0.001614       0.044476      -0.074644      -0.027923      -0.013055       0.040979             11.472453      11.860139       2.927307       0.675650      17.365300      -0.032365       5.191921           0.021513
          172              C       1.264186       3.811815      24.300025       0.049120      30.306198 0.36568470E+03  0.83063822E+04                                 8.629299                            6.474634       0.064618       2.010884                    0.999753      27.963520      81.332580       0.627258       0.429888      -1.046480       0.045751      -0.026337       0.004677       0.052997      -0.047589      -0.018211      -0.017215       0.012115       0.040423      -0.062872       0.021393       0.041479             10.328298      12.700372       2.434008       1.421121      13.531126      -0.143672       4.753396          -0.000534
          173              C       0.635532       0.101795      23.814944      -0.163641      38.928309 0.44141779E+03  0.10480080E+05                                10.202448                            7.097534      -0.058617       1.947930                    0.998941      30.444472      89.697602       0.602830       0.427953      -1.050623      -0.001215       0.011629       0.014336       0.018500      -0.027164      -0.007306       0.005193      -0.034273      -0.038128      -0.026909      -0.012813       0.039722             13.611302      16.059238       8.616153       0.371293      19.131971       0.764817       5.642698           0.032719
          174              C       9.231719       6.334684       1.243340       0.589700      22.378523 0.24754916E+03  0.51123090E+04                                 7.348052                            5.629507       0.020135       2.078294                    0.999332      21.980075      61.423186       0.617789       0.480077      -1.015618      -0.046899      -0.053934      -0.067432       0.098263      -0.074733       0.038070      -0.015648       0.121186      -0.110015      -0.078031      -0.046966       0.124997              8.665285       5.663688       2.817634      -1.969576      12.255295      -1.220348       8.076872           0.008542
          175              C       9.563241       7.669026       2.073085       0.122063      22.951607 0.33835617E+03  0.74793744E+04                                 6.980599                            6.047654      -0.161501       1.976063                    0.998924      25.707407      71.908597       0.683571       0.405351      -1.070269      -0.057854       0.131989      -0.003798       0.144162      -0.000272      -0.004455      -0.019522       0.032271       0.083132      -0.036039       0.001797       0.034242              7.556436       6.592910       0.462531      -1.338795       8.443974      -0.003651       7.632422           0.015046
          176              C       8.506772       7.882245       3.117286      -0.506570      25.973208 0.43779232E+03  0.10347365E+05                                 7.483295                            6.803817       0.192707       2.013666                    0.998173      32.573307      94.995451       0.653546       0.396523      -1.073462       0.057385       0.005654      -0.076276       0.095619       0.013530      -0.010772      -0.022840       0.013963       0.023887      -0.027333      -0.005220       0.032553              7.767074       7.448249      -0.238283      -1.483693       7.661365       0.759033       8.191609           0.009886
          177              C      10.780656       7.794206      22.066098       0.086426      26.805882 0.32412487E+03  0.71240164E+04                                 7.919553                            6.082726       0.094293       2.042549                    0.999711      26.308344      74.596753       0.650996       0.428071      -1.050473       0.001221      -0.043966       0.041323       0.060350       0.002028       0.015566      -0.021553       0.001552      -0.111728      -0.048179       0.020789       0.027389              9.386519       7.219899      -2.810816      -2.999539       7.948779       1.979088      12.990880          -0.000947
          178              C      11.278626       7.263221      20.899349      -0.200721      33.899377 0.44681057E+03  0.10563200E+05                                 9.113764                            7.048515       0.259719       2.053761                    0.999706      29.700164      85.267654       0.621342       0.416968      -1.065200      -0.001477      -0.015262      -0.004461       0.015969      -0.010491       0.006556      -0.015627       0.003140       0.074666      -0.024508      -0.008088       0.032596             10.956983       8.182252      -3.255296      -4.147939       8.749486       2.793975      15.939210           0.008327
          179              C      12.068227       6.096704      20.960623       0.162281      34.835931 0.38141843E+03  0.86729616E+04                                 9.556119                            6.633243      -0.182504       1.963598                    0.999436      25.722033      72.572654       0.622671       0.432595      -1.054782      -0.002911      -0.000717      -0.012600       0.012952      -0.017922      -0.004156       0.004988      -0.001638       0.031758      -0.023239       0.005062       0.018178             13.068842       7.925812      -2.889756      -4.578610       8.602063       3.209643      22.678650           0.003042
          180              C      12.304831       5.597357      22.188644      -0.209418      35.094166 0.45904247E+03  0.10961891E+05                                 9.395325                            7.175904       0.193916       2.028645                    0.999557      30.309159      88.398454       0.609736       0.420660      -1.059366      -0.008356       0.003945       0.006485       0.011289      -0.022523      -0.012140       0.005966      -0.013411      -0.085242      -0.032152      -0.007702       0.039854             11.430172       8.060239      -2.848792      -2.529807       8.615931       0.357167      17.614348           0.007126
          181              C      11.761465       6.217757      23.345181       0.066412      27.953533 0.35198187E+03  0.78993213E+04                                 8.156937                            6.350833       0.209904       2.070882                    0.999785      27.013446      77.460025       0.635132       0.429707      -1.049218      -0.046422       0.017953      -0.027853       0.057036       0.018949       0.010668      -0.032807       0.018672      -0.026691      -0.046924       0.016804       0.030120              9.538508       7.719729      -3.203783      -2.486028       8.963135       0.697234      11.932660          -0.000244
          182              C      12.614344       5.444664      19.773450      -0.164018      43.283399 0.44424258E+03  0.10545311E+05                                10.938950                            7.091196       0.016945       1.971810                    0.999281      30.271503      88.666483       0.607879       0.424473      -1.054634      -0.009238       0.009757       0.008529       0.015915      -0.022164      -0.011372      -0.010246      -0.014142      -0.053312      -0.031418      -0.000787       0.032204             16.030296       8.103284      -2.078658      -4.645585       8.259939       4.589002      31.727664           0.008942
          183              C      10.550929      11.062656      24.384276       0.087281      27.729357 0.31097006E+03  0.67743747E+04                                 8.133171                            5.975281       0.225423       2.089398                    0.999812      26.021379      73.808254       0.653019       0.430556      -1.047418       0.050257      -0.044733       0.000199       0.067282      -0.018027       0.000472       0.009013       0.059949       0.092187      -0.051289       0.019308       0.031981              9.825135      11.023596       2.764757      -1.239784      14.051484      -0.730273       4.400327           0.008971
          184              C      11.080539      12.238802      24.167266      -0.209424      33.859180 0.41092123E+03  0.95318997E+04                                 9.048371                            6.716575       0.215460       2.038970                    0.999777      29.504589      84.437117       0.641382       0.411688      -1.066535       0.006891       0.002185      -0.000333       0.007236      -0.023188       0.010594      -0.004945      -0.015655      -0.031824      -0.022482      -0.009758       0.032240             10.938000      12.925672       3.944777      -1.399062      14.953760      -0.756600       4.934568           0.013769
          185              C      12.458900      12.337846      23.960468       0.152393      36.014760 0.40405994E+03  0.92925840E+04                                 9.701552                            6.792587      -0.112134       1.981455                    0.999347      25.958201      72.918974       0.621956       0.428209      -1.060731       0.002901      -0.002397       0.010396       0.011056       0.006889       0.000480      -0.005167      -0.000220      -0.104910      -0.035498       0.010932       0.024567             12.867727      14.229042       6.351079      -1.157149      19.170274      -0.765264       5.203865           0.024755
          186              C      13.200354      11.123182      24.052378      -0.222820      36.311019 0.49458280E+03  0.12021671E+05                                 9.614219                            7.462945       0.037068       1.976358                    0.999374      30.920474      90.708125       0.596716       0.422292      -1.059324      -0.001488       0.011733       0.009814       0.015369       0.012989      -0.013586      -0.001614       0.044476      -0.074643      -0.027923      -0.013056       0.040979             11.472433      11.860123       2.927300      -0.675643      17.365262       0.032366       5.191914           0.021513
          187              C      12.491914       9.944285      24.300025       0.049120      30.306106 0.36568372E+03  0.83063513E+04                                 8.629275                            6.474622       0.064635       2.010890                    0.999753      27.963441      81.332215       0.627259       0.429887      -1.046481      -0.045752       0.026337       0.004677       0.052997      -0.047589       0.018211       0.017215       0.012115       0.040418      -0.062871       0.021392       0.041479             10.328267      12.700325       2.434008      -1.421108      13.531094       0.143675       4.753383          -0.000532
          188              C      13.120568      13.654305      23.814944      -0.163594      38.926655 0.44139660E+03  0.10479440E+05                                10.202105                            7.097316      -0.058560       1.947955                    0.998942      30.443813      89.694783       0.602846       0.427948      -1.050628       0.001217      -0.011630       0.014337       0.018501      -0.027162       0.007304      -0.005193      -0.034273      -0.038135      -0.026906      -0.012815       0.039721             13.610799      16.058637       8.615717      -0.371266      19.131246      -0.764795       5.642514           0.032718
          189              C      11.402431      13.212734      14.008640       0.589697      22.378631 0.24755048E+03  0.51123436E+04                                 7.348076                            5.629523       0.020123       2.078288                    0.999332      21.980142      61.423436       0.617788       0.480077      -1.015618       0.046898      -0.053935      -0.067433       0.098263       0.074733      -0.038070      -0.015649       0.121186      -0.110019      -0.078030      -0.046967       0.124997              8.665315       5.663706      -2.817647       1.969584      12.255342      -1.220360       8.076896           0.008541
          190              C      11.070909       0.790976      14.838385       0.122071      22.951428 0.33835277E+03  0.74792828E+04                                 6.980564                            6.047625      -0.161495       1.976066                    0.998924      25.707333      71.908380       0.683573       0.405351      -1.070268       0.057852       0.131991      -0.003801       0.144163       0.000272       0.004457      -0.019520       0.032271       0.083134      -0.036038       0.001797       0.034242              7.556396       6.592891      -0.462524       1.338785       8.443911      -0.003644       7.632388           0.015042
          191              C      12.127378       1.004195      15.882586      -0.506572      25.973236 0.43779262E+03  0.10347374E+05                                 7.483302                            6.803819       0.192703       2.013665                    0.998173      32.573313      94.995480       0.653546       0.396523      -1.073462      -0.057384       0.005655      -0.076275       0.095618      -0.013531       0.010771      -0.022841       0.013962       0.023884      -0.027334      -0.005220       0.032554              7.767085       7.448261       0.238281       1.483705       7.661368       0.759028       8.191627           0.009886
          192              C       9.853494       0.916156       9.300798       0.086424      26.806029 0.32412689E+03  0.71240720E+04                                 7.919584                            6.082747       0.094289       2.042546                    0.999711      26.308429      74.597056       0.650994       0.428071      -1.050473      -0.001219      -0.043967       0.041323       0.060350      -0.002028      -0.015566      -0.021553       0.001552      -0.111726      -0.048178       0.020789       0.027390              9.386554       7.219924       2.810825       2.999553       7.948801       1.979095      12.990938          -0.000944
          193              C       9.355524       0.385171       8.134049      -0.200716      33.899307 0.44680957E+03  0.10563170E+05                                 9.113745                            7.048503       0.259724       2.053762                    0.999706      29.700141      85.267547       0.621343       0.416968      -1.065201       0.001480      -0.015262      -0.004461       0.015970       0.010489      -0.006557      -0.015627       0.003141       0.074661      -0.024506      -0.008090       0.032595             10.956949       8.182235       3.255289       4.147923       8.749466       2.793961      15.939147           0.008324
          194              C       8.565923      12.974754       8.195323       0.162291      34.835756 0.38141671E+03  0.86729149E+04                                 9.556095                            6.633235      -0.182513       1.963596                    0.999435      25.721970      72.572503       0.622671       0.432596      -1.054781       0.002912      -0.000720      -0.012601       0.012953       0.017920       0.004157       0.004989      -0.001637       0.031751      -0.023237       0.005059       0.018178             13.068781       7.925789       2.889748       4.578581       8.602041       3.209617      22.678514           0.003039
          195              C       8.329319      12.475407       9.423344      -0.209415      35.094159 0.45904241E+03  0.10961889E+05                                 9.395325                            7.175904       0.193917       2.028645                    0.999557      30.309158      88.398466       0.609736       0.420661      -1.059366       0.008359       0.003943       0.006486       0.011291       0.022522       0.012141       0.005966      -0.013412      -0.085240      -0.032152      -0.007701       0.039853             11.430168       8.060236       2.848788       2.529807       8.615924       0.357164      17.614343           0.007125
          196              C       8.872685      13.095807      10.579881       0.066419      27.953546 0.35198192E+03  0.78993228E+04                                 8.156940                            6.350834       0.209892       2.070878                    0.999785      27.013446      77.460033       0.635132       0.429707      -1.049218       0.046423       0.017950      -0.027854       0.057036      -0.018949      -0.010668      -0.032807       0.018671      -0.026690      -0.046924       0.016804       0.030120              9.538509       7.719729       3.203784       2.486025       8.963135       0.697229      11.932665          -0.000245
          197              C       8.019806      12.322714       7.008150      -0.164024      43.283841 0.44424808E+03  0.10545478E+05                                10.939048                            7.091259       0.016927       1.971802                    0.999281      30.271651      88.667194       0.607873       0.424475      -1.054632       0.009240       0.009753       0.008534       0.015916       0.022159       0.011373      -0.010247      -0.014141      -0.053320      -0.031417      -0.000784       0.032201             16.030434       8.103348       2.078670       4.645626       8.260003       4.589045      31.727952           0.008938
          198              C      10.083221       4.184606      11.618976       0.087282      27.729305 0.31096952E+03  0.67743583E+04                                 8.133159                            5.975276       0.225431       2.089401                    0.999812      26.021327      73.808030       0.653020       0.430556      -1.047418      -0.050257      -0.044732       0.000199       0.067281       0.018027      -0.000471       0.009013       0.059947       0.092187      -0.051288       0.019307       0.031981              9.825118      11.023575      -2.764748       1.239782      14.051456      -0.730274       4.400322           0.008976
          199              C       9.553611       5.360752      11.401966      -0.209420      33.859027 0.41091904E+03  0.95318330E+04                                 9.048340                            6.716554       0.215470       2.038975                    0.999777      29.504470      84.436614       0.641384       0.411688      -1.066535      -0.006890       0.002186      -0.000333       0.007236       0.023187      -0.010594      -0.004945      -0.015656      -0.031822      -0.022481      -0.009757       0.032239             10.937961      12.925630      -3.944765       1.399059      14.953698      -0.756599       4.934553           0.013774
          200              C       8.175250       5.459796      11.195168       0.152401      36.014411 0.40405585E+03  0.92924673E+04                                 9.701491                            6.792554      -0.112139       1.981456                    0.999347      25.958066      72.918521       0.621957       0.428209      -1.060730      -0.002901      -0.002394       0.010395       0.011054      -0.006888      -0.000481      -0.005168      -0.000223      -0.104901      -0.035496       0.010931       0.024565             12.867621      14.228931      -6.350993       1.157142      19.170096      -0.765257       5.203836           0.024766
          201              C       7.433796       4.245132      11.287078      -0.222819      36.310995 0.49458273E+03  0.12021669E+05                                 9.614215                            7.462945       0.037068       1.976358                    0.999374      30.920465      90.708099       0.596716       0.422292      -1.059324       0.001487       0.011732       0.009815       0.015368      -0.012988       0.013585      -0.001614       0.044475      -0.074639      -0.027922      -0.013055       0.040977             11.472420      11.860106      -2.927286       0.675645      17.365242       0.032365       5.191912           0.021520
          202              C       8.142236       3.066235      11.534725       0.049119      30.306133 0.36568410E+03  0.83063613E+04                                 8.629279                            6.474625       0.064637       2.010891                    0.999753      27.963444      81.332202       0.627259       0.429887      -1.046481       0.045751       0.026337       0.004677       0.052997       0.047588      -0.018211       0.017214       0.012116       0.040418      -0.062871       0.021392       0.041479             10.328271      12.700339      -2.434014       1.421116      13.531086       0.143672       4.753388          -0.000529
          203              C       7.513582       6.776255      11.049644      -0.163635      38.928024 0.44141463E+03  0.10479984E+05                                10.202396                            7.097507      -0.058613       1.947933                    0.998941      30.444336      89.697060       0.602832       0.427953      -1.050623      -0.001213      -0.011630       0.014337       0.018501       0.027164      -0.007307      -0.005192      -0.034272      -0.038120      -0.026910      -0.012810       0.039720             13.611215      16.059132      -8.616072       0.371289      19.131842      -0.764815       5.642670           0.032733
          204              C       2.353669       0.543366      14.008640       0.589695      22.378576 0.24754977E+03  0.51123250E+04                                 7.348064                            5.629515       0.020124       2.078290                    0.999331      21.980108      61.423308       0.617788       0.480077      -1.015618      -0.046899       0.053936      -0.067433       0.098264       0.074732       0.038071       0.015651       0.121188      -0.110019      -0.078030      -0.046968       0.124998              8.665301       5.663700      -2.817649      -1.969579      12.255324       1.220365       8.076879           0.008540
          205              C       2.685191      12.965124      14.838385       0.122071      22.951308 0.33835060E+03  0.74792228E+04                                 6.980535                            6.047601      -0.161480       1.976071                    0.998924      25.707273      71.908151       0.683575       0.405350      -1.070269      -0.057850      -0.131995      -0.003802       0.144166       0.000271      -0.004458       0.019519       0.032269       0.083133      -0.036037       0.001796       0.034242              7.556360       6.592873      -0.462521      -1.338771       8.443855       0.003640       7.632353           0.015039
          206              C       1.628722      12.751905      15.882586      -0.506573      25.973188 0.43779130E+03  0.10347334E+05                                 7.483291                            6.803807       0.192703       2.013666                    0.998173      32.573257      94.995246       0.653547       0.396523      -1.073462       0.057383      -0.005657      -0.076274       0.095617      -0.013532      -0.010773       0.022841       0.013963       0.023886      -0.027334      -0.005222       0.032556              7.767073       7.448251       0.238277      -1.483702       7.661354      -0.759014       8.191613           0.009885
          207              C       3.902606      12.839944       9.300798       0.086424      26.806085 0.32412779E+03  0.71240965E+04                                 7.919597                            6.082758       0.094283       2.042544                    0.999711      26.308454      74.597146       0.650993       0.428071      -1.050473       0.001219       0.043967       0.041322       0.060350      -0.002028       0.015566       0.021553       0.001552      -0.111725      -0.048178       0.020789       0.027389              9.386565       7.219934       2.810827      -2.999556       7.948809      -1.979089      12.990953          -0.000945
          208              C       4.400576      13.370929       8.134049      -0.200707      33.899088 0.44680629E+03  0.10563071E+05                                 9.113699                            7.048473       0.259732       2.053765                    0.999706      29.700031      85.267100       0.621345       0.416967      -1.065201      -0.001482       0.015261      -0.004461       0.015968       0.010486       0.006558       0.015627       0.003143       0.074654      -0.024503      -0.008091       0.032593             10.956879       8.182189       3.255267      -4.147884       8.749417      -2.793922      15.939031           0.008323
          209              C       5.190177       0.781346       8.195323       0.162301      34.835631 0.38141602E+03  0.86728962E+04                                 9.556081                            6.633237      -0.182524       1.963594                    0.999435      25.721920      72.572379       0.622669       0.432597      -1.054780      -0.002911       0.000722      -0.012602       0.012954       0.017918      -0.004157      -0.004990      -0.001635       0.031744      -0.023234       0.005056       0.018178             13.068737       7.925776       2.889743      -4.578560       8.602028      -3.209591      22.678406           0.003038
          210              C       5.426781       1.280693       9.423344      -0.209411      35.094002 0.45904055E+03  0.10961833E+05                                 9.395293                            7.175888       0.193924       2.028648                    0.999557      30.309091      88.398195       0.609737       0.420660      -1.059366      -0.008359      -0.003943       0.006487       0.011292       0.022520      -0.012141      -0.005966      -0.013410      -0.085238      -0.032151      -0.007700       0.039851             11.430113       8.060209       2.848777      -2.529789       8.615896      -0.357151      17.614235           0.007123
          211              C       4.883415       0.660293      10.579881       0.066424      27.953474 0.35198092E+03  0.78992941E+04                                 8.156927                            6.350826       0.209895       2.070879                    0.999785      27.013389      77.459814       0.635133       0.429707      -1.049218      -0.046422      -0.017948      -0.027855       0.057036      -0.018951       0.010668       0.032807       0.018671      -0.026695      -0.046925       0.016804       0.030121              9.538488       7.719715       3.203777      -2.486014       8.963118      -0.697217      11.932629          -0.000247
          212              C       5.736294       1.433386       7.008150      -0.164005      43.283131 0.44424129E+03  0.10545275E+05                                10.938926                            7.091202       0.016938       1.971808                    0.999281      30.271390      88.666192       0.607876       0.424475      -1.054632      -0.009240      -0.009752       0.008539       0.015918       0.022154      -0.011373       0.010247      -0.014140      -0.053324      -0.031415      -0.000781       0.032196             16.030210       8.103261       2.078649      -4.645534       8.259914      -4.588947      31.727456           0.008935
          213              C       3.672879       9.571494      11.618976       0.087284      27.729214 0.31096833E+03  0.67743252E+04                                 8.133138                            5.975262       0.225440       2.089405                    0.999812      26.021265      73.807777       0.653021       0.430555      -1.047418       0.050257       0.044732       0.000200       0.067281       0.018026       0.000471      -0.009013       0.059947       0.092189      -0.051288       0.019306       0.031982              9.825090      11.023545      -2.764737      -1.239776      14.051414       0.730273       4.400310           0.008976
          214              C       4.202489       8.395348      11.401966      -0.209421      33.859071 0.41092008E+03  0.95318648E+04                                 9.048349                            6.716565       0.215463       2.038972                    0.999777      29.504521      84.436842       0.641383       0.411688      -1.066535       0.006890      -0.002185      -0.000332       0.007235       0.023187       0.010594       0.004945      -0.015654      -0.031821      -0.022482      -0.009757       0.032239             10.937964      12.925631      -3.944749      -1.399057      14.953703       0.756595       4.934557           0.013774
          215              C       5.580850       8.296304      11.195168       0.152397      36.014642 0.40405901E+03  0.92925575E+04                                 9.701534                            6.792582      -0.112138       1.981455                    0.999347      25.958156      72.918832       0.621956       0.428210      -1.060730       0.002901       0.002395       0.010396       0.011056      -0.006889       0.000481       0.005167      -0.000221      -0.104903      -0.035496       0.010931       0.024565             12.867687      14.229000      -6.351036      -1.157146      19.170205       0.765258       5.203856           0.024766
          216              C       6.322304       9.510968      11.287078      -0.222818      36.310980 0.49458233E+03  0.12021657E+05                                 9.614212                            7.462942       0.037070       1.976359                    0.999374      30.920453      90.708053       0.596716       0.422292      -1.059324      -0.001487      -0.011732       0.009815       0.015368      -0.012988      -0.013585       0.001613       0.044476      -0.074639      -0.027922      -0.013056       0.040977             11.472419      11.860111      -2.927287      -0.675647      17.365235      -0.032368       5.191912           0.021520
          217              C       5.613864      10.689865      11.534725       0.049119      30.306133 0.36568401E+03  0.83063583E+04                                 8.629277                            6.474622       0.064637       2.010890                    0.999753      27.963444      81.332184       0.627260       0.429887      -1.046481      -0.045751      -0.026337       0.004677       0.052997       0.047588       0.018210      -0.017214       0.012116       0.040418      -0.062871       0.021392       0.041479             10.328270      12.700337      -2.434009      -1.421119      13.531086      -0.143672       4.753387          -0.000529
          218              C       6.242518       6.979845      11.049644      -0.163586      38.926306 0.44139265E+03  0.10479320E+05                                10.202042                            7.097283      -0.058556       1.947958                    0.998942      30.443639      89.694091       0.602848       0.427947      -1.050628       0.001215       0.011630       0.014338       0.018502       0.027162       0.007305       0.005193      -0.034272      -0.038124      -0.026907      -0.012812       0.039719             13.610695      16.058519      -8.615624      -0.371263      19.131086       0.764788       5.642480           0.032732
          219              C       7.421416       9.231719      24.287260       0.589698      22.378550 0.24754948E+03  0.51123178E+04                                 7.348060                            5.629512       0.020128       2.078291                    0.999332      21.980099      61.423291       0.617788       0.480077      -1.015618       0.053935      -0.046899       0.067433       0.098263       0.074733      -0.015649      -0.038071      -0.121187      -0.110018      -0.078030      -0.046967       0.124997              8.665295      12.255315      -2.817636      -1.220354       5.663692       1.969577       8.076877           0.008542
          220              C       6.087074       9.563241      23.457515       0.122066      22.951489 0.33835401E+03  0.74793166E+04                                 6.980576                            6.047635      -0.161497       1.976065                    0.998924      25.707368      71.908495       0.683572       0.405351      -1.070269      -0.131992      -0.057853       0.003800       0.144164       0.000272      -0.019520       0.004455      -0.032270       0.083132      -0.036038       0.001797       0.034241              7.556407       8.443929      -0.462524      -0.003643       6.592898       1.338782       7.632394           0.015043
          221              C       5.873855       8.506772      22.413314      -0.506571      25.973184 0.43779149E+03  0.10347340E+05                                 7.483289                            6.803809       0.192704       2.013666                    0.998173      32.573269      94.995291       0.653547       0.396523      -1.073462      -0.005656       0.057385       0.076275       0.095618      -0.013530      -0.022840       0.010773      -0.013964       0.023889      -0.027334      -0.005221       0.032555              7.767069       7.661355       0.238283       0.759024       7.448249       1.483693       8.191604           0.009886
          222              C       5.961894      10.780656       3.464502       0.086426      26.805992 0.32412641E+03  0.71240594E+04                                 7.919577                            6.082743       0.094285       2.042545                    0.999711      26.308414      74.597018       0.650994       0.428071      -1.050473       0.043967       0.001220      -0.041323       0.060350      -0.002028      -0.021553      -0.015566      -0.001552      -0.111728      -0.048179       0.020790       0.027389              9.386545       7.948795       2.810823       1.979085       7.219921       2.999549      12.990918          -0.000945
          223              C       6.492879      11.278626       4.631251      -0.200716      33.899288 0.44680926E+03  0.10563161E+05                                 9.113742                            7.048501       0.259723       2.053762                    0.999706      29.700132      85.267512       0.621343       0.416968      -1.065201       0.015262      -0.001480       0.004461       0.015969       0.010488      -0.015627      -0.006557      -0.003140       0.074661      -0.024505      -0.008090       0.032595             10.956946       8.749457       3.255284       2.793950       8.182231       4.147920      15.939148           0.008324
          224              C       7.659396      12.068227       4.569977       0.162288      34.835902 0.38141862E+03  0.86729682E+04                                 9.556120                            6.633251      -0.182515       1.963595                    0.999435      25.722028      72.572688       0.622670       0.432596      -1.054781       0.000720      -0.002913       0.012600       0.012952       0.017921       0.004989       0.004156       0.001637       0.031753      -0.023238       0.005059       0.018178             13.068827       8.602060       2.889756       3.209629       7.925814       4.578606      22.678607           0.003040
          225              C       8.158743      12.304831       3.341956      -0.209416      35.094144 0.45904249E+03  0.10961892E+05                                 9.395321                            7.175905       0.193917       2.028645                    0.999557      30.309167      88.398500       0.609736       0.420660      -1.059366      -0.003944      -0.008358      -0.006486       0.011291       0.022522       0.005966       0.012140       0.013411      -0.085242      -0.032152      -0.007702       0.039854             11.430157       8.615918       2.848786       0.357158       8.060234       2.529805      17.614319           0.007125
          226              C       7.538343      11.761465       2.185419       0.066418      27.953564 0.35198227E+03  0.78993342E+04                                 8.156947                            6.350840       0.209887       2.070876                    0.999785      27.013478      77.460197       0.635131       0.429707      -1.049218      -0.017950      -0.046423       0.027854       0.057036      -0.018950      -0.032808      -0.010668      -0.018672      -0.026693      -0.046925       0.016804       0.030121              9.538517       8.963136       3.203782       0.697219       7.719736       2.486026      11.932678          -0.000245
          227              C       8.311436      12.614344       5.757150      -0.163999      43.282813 0.44423679E+03  0.10545137E+05                                10.938848                            7.091145       0.016957       1.971815                    0.999281      30.271290      88.665659       0.607881       0.424472      -1.054634      -0.009754      -0.009240      -0.008533       0.015916       0.022160      -0.010246       0.011373       0.014140      -0.053316      -0.031417      -0.000784       0.032201             16.030107       8.259864       2.078642       4.588923       8.103212       4.645513      31.727246           0.008938
          228              C       2.693444      10.550929       1.146324       0.087291      27.729165 0.31096778E+03  0.67743105E+04                                 8.133134                            5.975261       0.225429       2.089401                    0.999812      26.021230      73.807685       0.653020       0.430556      -1.047418       0.044730       0.050256      -0.000199       0.067279       0.018027       0.009014      -0.000472      -0.059946       0.092197      -0.051290       0.019305       0.031985              9.825079      14.051390      -2.764717      -0.730265      11.023541       1.239775       4.400306           0.008973
          229              C       1.517298      11.080539       1.363334      -0.209415      33.858816 0.41091657E+03  0.95317603E+04                                 9.048299                            6.716532       0.215477       2.038978                    0.999777      29.504383      84.436268       0.641385       0.411688      -1.066535      -0.002184       0.006887       0.000332       0.007233       0.023185      -0.004945      -0.010594       0.015653      -0.031814      -0.022480      -0.009755       0.032236             10.937896      14.953601      -3.944716      -0.756587      12.925557       1.399046       4.934530           0.013771
          230              C       1.418254      12.458900       1.570132       0.152416      36.014121 0.40405324E+03  0.92923932E+04                                 9.701453                            6.792543      -0.112145       1.981456                    0.999347      25.957938      72.918134       0.621956       0.428211      -1.060729       0.002390       0.002902      -0.010393       0.011052      -0.006889      -0.005167      -0.000482       0.000227      -0.104881      -0.035489       0.010927       0.024562             12.867541      19.169968      -6.350914      -0.765244      14.228842       1.157131       5.203814           0.024758
          231              C       2.632918      13.200354       1.478222      -0.222808      36.310692 0.49457807E+03  0.12021526E+05                                 9.614157                            7.462907       0.037077       1.976363                    0.999374      30.920310      90.707494       0.596718       0.422292      -1.059325      -0.011728      -0.001486      -0.009814       0.015365      -0.012988      -0.001613       0.013584      -0.044474      -0.074624      -0.027917      -0.013057       0.040974             11.472335      17.365096      -2.927243       0.032370      11.860028       0.675638       5.191881           0.021515
          232              C       3.811815      12.491914       1.230575       0.049122      30.306172 0.36568477E+03  0.83063821E+04                                 8.629295                            6.474638       0.064621       2.010885                    0.999753      27.963467      81.332354       0.627257       0.429888      -1.046480      -0.026338      -0.045749      -0.004676       0.052995       0.047588       0.017216      -0.018211      -0.012119       0.040424      -0.062872       0.021394       0.041478             10.328284      13.531102      -2.434002       0.143679      12.700357       1.421115       4.753392          -0.000532
          233              C       0.101795      13.120568       1.715656      -0.163613      38.927275 0.44140618E+03  0.10479731E+05                                10.202266                            7.097438      -0.058604       1.947940                    0.998941      30.443997      89.695769       0.602835       0.427953      -1.050624       0.011632       0.001207      -0.014337       0.018502       0.027161      -0.005192      -0.007308       0.034269      -0.038094      -0.026911      -0.012802       0.039713             13.611001      19.131514      -8.615870      -0.764800      16.058889       0.371275       5.642600           0.032723
          234              C       6.334684       4.524381      24.287260       0.589696      22.378600 0.24755015E+03  0.51123350E+04                                 7.348069                            5.629519       0.020128       2.078291                    0.999332      21.980126      61.423376       0.617788       0.480077      -1.015618      -0.053935       0.046898       0.067433       0.098263       0.074732       0.015649       0.038070      -0.121186      -0.110019      -0.078030      -0.046967       0.124997              8.665304      12.255336      -2.817638       1.220353       5.663695      -1.969576       8.076882           0.008541
          235              C       7.669026       4.192859      23.457515       0.122070      22.951408 0.33835246E+03  0.74792750E+04                                 6.980560                            6.047621      -0.161495       1.976066                    0.998924      25.707338      71.908414       0.683573       0.405351      -1.070268       0.131992       0.057852       0.003801       0.144164       0.000271       0.019520      -0.004457      -0.032271       0.083133      -0.036038       0.001797       0.034242              7.556390       8.443904      -0.462519       0.003639       6.592888      -1.338779       7.632378           0.015042
          236              C       7.882245       5.249328      22.413314      -0.506573      25.973226 0.43779237E+03  0.10347366E+05                                 7.483299                            6.803816       0.192704       2.013666                    0.998173      32.573299      94.995415       0.653546       0.396523      -1.073462       0.005655      -0.057384       0.076275       0.095618      -0.013532       0.022841      -0.010771      -0.013962       0.023885      -0.027334      -0.005220       0.032554              7.767082       7.661365       0.238284      -0.759026       7.448260      -1.483705       8.191621           0.009885
          237              C       7.794206       2.975444       3.464502       0.086424      26.806075 0.32412763E+03  0.71240925E+04                                 7.919595                            6.082757       0.094284       2.042544                    0.999711      26.308451      74.597143       0.650993       0.428071      -1.050473      -0.043967      -0.001219      -0.041322       0.060350      -0.002029       0.021553       0.015566      -0.001552      -0.111726      -0.048178       0.020789       0.027389              9.386565       7.948808       2.810828      -1.979089       7.219934      -2.999555      12.990953          -0.000945
          238              C       7.263221       2.477474       4.631251      -0.200708      33.899130 0.44680687E+03  0.10563089E+05                                 9.113708                            7.048478       0.259729       2.053764                    0.999706      29.700056      85.267202       0.621345       0.416967      -1.065201      -0.015261       0.001482       0.004461       0.015968       0.010486       0.015627       0.006558      -0.003142       0.074655      -0.024503      -0.008091       0.032594             10.956894       8.749424       3.255269      -2.793924       8.182196      -4.147887      15.939061           0.008323
          239              C       6.096704       1.687873       4.569977       0.162298      34.835774 0.38141787E+03  0.86729482E+04                                 9.556106                            6.633253      -0.182525       1.963592                    0.999435      25.721976      72.572563       0.622669       0.432597      -1.054780      -0.000722       0.002912       0.012602       0.012954       0.017919      -0.004991      -0.004157       0.001635       0.031746      -0.023234       0.005056       0.018178             13.068782       8.602050       2.889752      -3.209608       7.925798      -4.578577      22.678496           0.003038
          240              C       5.597357       1.451269       3.341956      -0.209410      35.093965 0.45904026E+03  0.10961824E+05                                 9.395286                            7.175886       0.193924       2.028648                    0.999557      30.309088      88.398196       0.609737       0.420660      -1.059366       0.003943       0.008359      -0.006488       0.011292       0.022520      -0.005966      -0.012140       0.013410      -0.085240      -0.032152      -0.007700       0.039852             11.430098       8.615890       2.848774      -0.357146       8.060200      -2.529777      17.614203           0.007123
          241              C       6.217757       1.994634       2.185419       0.066425      27.953461 0.35198076E+03  0.78992905E+04                                 8.156927                            6.350826       0.209890       2.070878                    0.999785      27.013389      77.459844       0.635132       0.429707      -1.049218       0.017948       0.046422       0.027855       0.057035      -0.018951       0.032807       0.010668      -0.018672      -0.026697      -0.046925       0.016804       0.030121              9.538486       8.963114       3.203775      -0.697213       7.719712      -2.486010      11.932633          -0.000247
          242              C       5.444664       1.141756       5.757150      -0.163978      43.282053 0.44422946E+03  0.10544917E+05                                10.938717                            7.091083       0.016968       1.971821                    0.999281      30.271010      88.664578       0.607885       0.424472      -1.054635       0.009752       0.009240      -0.008538       0.015918       0.022154       0.010246      -0.011373       0.014139      -0.053320      -0.031415      -0.000781       0.032196             16.029868       8.259772       2.078621      -4.588827       8.103116      -4.645407      31.726715           0.008935
          243              C      11.062656       3.205171       1.146324       0.087289      27.729176 0.31096801E+03  0.67743169E+04                                 8.133135                            5.975263       0.225432       2.089403                    0.999812      26.021240      73.807717       0.653020       0.430556      -1.047418      -0.044730      -0.050256      -0.000198       0.067279       0.018027      -0.009013       0.000472      -0.059946       0.092195      -0.051289       0.019306       0.031984              9.825079      14.051391      -2.764717       0.730271      11.023536      -1.239777       4.400309           0.008973
          244              C      12.238802       2.675561       1.363334      -0.209415      33.858864 0.41091769E+03  0.95317949E+04                                 9.048310                            6.716544       0.215467       2.038975                    0.999777      29.504434      84.436508       0.641384       0.411688      -1.066535       0.002184      -0.006887       0.000333       0.007233       0.023186       0.004945       0.010595       0.015653      -0.031813      -0.022481      -0.009755       0.032236             10.937901      14.953609      -3.944702       0.756590      12.925556      -1.399050       4.934538           0.013771
          245              C      12.337846       1.297200       1.570132       0.152411      36.014398 0.40405702E+03  0.92925018E+04                                 9.701503                            6.792577      -0.112151       1.981452                    0.999347      25.958054      72.918547       0.621954       0.428211      -1.060729      -0.002392      -0.002901      -0.010393       0.011053      -0.006889       0.005167       0.000482       0.000226      -0.104886      -0.035491       0.010928       0.024563             12.867617      19.170089      -6.350962       0.765254      14.228923      -1.157142       5.203840           0.024760
          246              C      11.123182       0.555746       1.478222      -0.222810      36.310783 0.49457950E+03  0.12021571E+05                                 9.614178                            7.462922       0.037070       1.976360                    0.999374      30.920362      90.707737       0.596716       0.422292      -1.059324       0.011728       0.001487      -0.009814       0.015365      -0.012988       0.001613      -0.013584      -0.044475      -0.074625      -0.027918      -0.013057       0.040975             11.472364      17.365126      -2.927253      -0.032368      11.860071      -0.675644       5.191893           0.021516
          247              C       9.944285       1.264186       1.230575       0.049121      30.306155 0.36568445E+03  0.83063726E+04                                 8.629290                            6.474634       0.064626       2.010887                    0.999753      27.963451      81.332276       0.627258       0.429888      -1.046481       0.026338       0.045749      -0.004676       0.052995       0.047588      -0.017215       0.018211      -0.012118       0.040424      -0.062871       0.021394       0.041478             10.328280      13.531091      -2.434003      -0.143674      12.700358      -1.421121       4.753392          -0.000531
          248              C      13.654305       0.635532       1.715656      -0.163564      38.925555 0.44138422E+03  0.10479067E+05                                10.201911                            7.097215      -0.058547       1.947965                    0.998942      30.443291      89.692753       0.602851       0.427947      -1.050628      -0.011632      -0.001209      -0.014337       0.018502       0.027159       0.005191       0.007306       0.034269      -0.038100      -0.026908      -0.012803       0.039712             13.610479      19.130751      -8.615423       0.764781      16.058275      -0.371258       5.642410           0.032723
          249              N      13.337915       9.607260      15.042630      -0.204977      37.325788 0.51687016E+03  0.12550605E+05                                 9.562879                            7.516829      -0.324628       1.923740                    0.998043      28.162820      79.392035       0.615324       0.409939      -1.080142       0.069774      -0.019753       0.114169       0.135252       0.008858      -0.047757       0.014069       0.002891      -0.105049      -0.066240       0.019406       0.046834             11.380926      11.217930      -3.618077       1.434921       8.936061      -2.914004      13.988788           0.054255
          250              N      10.742138       9.454568      13.799289      -0.231277      42.002230 0.54825929E+03  0.13477798E+05                                10.252349                            7.662858      -0.271271       1.923059                    0.999105      28.801180      81.049743       0.620364       0.401631      -1.088316      -0.127781      -0.049228       0.018860       0.138228      -0.034298       0.022051      -0.010215      -0.076130      -0.001136      -0.056429      -0.000559       0.056987             12.709021      16.638535       3.152185      -0.741975      15.484796      -2.392963       6.003731           0.087397
          251              N      11.866012      10.870070      11.539831      -0.684367      46.672296 0.83442508E+03  0.22797370E+05                                10.898358                            9.414273      -0.218613       1.857357                    0.998847      36.247450     107.749131       0.562848       0.398307      -1.089917       0.073225       0.109686      -0.093247       0.161518       0.006286      -0.026276      -0.011651       0.214146       0.167917      -0.135871       0.039051       0.096820             12.053075      15.667107       1.646795      -2.607622       8.156823      -2.975665      12.335295           0.330268
          252              N       0.418185       4.148840      15.042630      -0.205038      37.327590 0.51689871E+03  0.12551509E+05                                 9.563283                            7.517107      -0.324741       1.923694                    0.998043      28.163768      79.396170       0.615302       0.409947      -1.080133      -0.069777       0.019757       0.114169       0.135255       0.008851       0.047760      -0.014069       0.002895      -0.105035      -0.066238       0.019401       0.046837             11.381487      11.218416      -3.618264      -1.435136       8.936479       2.914279      13.989566           0.054261
          253              N       3.013962       4.301532      13.799289      -0.231282      42.002307 0.54826044E+03  0.13477833E+05                                10.252362                            7.662867      -0.271267       1.923060                    0.999105      28.801207      81.049841       0.620363       0.401631      -1.088316       0.127782       0.049228       0.018859       0.138229      -0.034298      -0.022052       0.010216      -0.076130      -0.001135      -0.056429      -0.000559       0.056988             12.709042      16.638598       3.152195       0.741963      15.484789       2.392955       6.003738           0.087397
          254              N       1.890088       2.886030      11.539831      -0.684430      46.673859 0.83446115E+03  0.22798599E+05                                10.898592                            9.414472      -0.218623       1.857347                    0.998847      36.248201     107.751898       0.562843       0.398306      -1.089917      -0.073227      -0.109687      -0.093248       0.161519       0.006284       0.026276       0.011658       0.214171       0.167942      -0.135888       0.039059       0.096829             12.053345      15.667390       1.646843       2.607682       8.157022       2.975765      12.335622           0.330237
          255              N       2.729210       6.459865      23.253270      -0.204977      37.325683 0.51686830E+03  0.12550546E+05                                 9.562859                            7.516812      -0.324627       1.923741                    0.998043      28.162757      79.391782       0.615325       0.409939      -1.080142      -0.019752       0.069774      -0.114169       0.135252       0.008858      -0.014069       0.047757      -0.002891      -0.105047      -0.066239       0.019406       0.046833             11.380903       8.936039      -3.618071       2.913993      11.217916      -1.434927      13.988754           0.054255
          256              N       2.576518       3.864088      24.496611      -0.231303      42.003073 0.54827111E+03  0.13478176E+05                                10.252523                            7.662967      -0.271316       1.923042                    0.999105      28.801541      81.051327       0.620355       0.401633      -1.088313      -0.049228      -0.127783      -0.018860       0.138230      -0.034299       0.010216      -0.022050       0.076131      -0.001155      -0.056426      -0.000565       0.056991             12.709277      15.485079       3.152344       2.393017      16.638921       0.742009       6.003831           0.087407
          257              N       3.992020       4.987962       1.225469      -0.684410      46.673188 0.83444567E+03  0.22798068E+05                                10.898484                            9.414380      -0.218614       1.857353                    0.998847      36.247890     107.750692       0.562846       0.398306      -1.089918       0.109688       0.073227       0.093246       0.161519       0.006284       0.011656       0.026277      -0.214165       0.167938      -0.135884       0.039057       0.096827             12.053221       8.156939       1.646836       2.975726      15.667256       2.607675      12.335469           0.330245
          258              N      11.026890       7.296235      23.253270      -0.205037      37.327421 0.51689569E+03  0.12551415E+05                                 9.563248                            7.517079      -0.324738       1.923697                    0.998042      28.163676      79.395787       0.615304       0.409946      -1.080134       0.019757      -0.069777      -0.114170       0.135255       0.008851       0.014070      -0.047760      -0.002895      -0.105032      -0.066237       0.019401       0.046836             11.381446       8.936441      -3.618252      -2.914265      11.218385       1.435142      13.989512           0.054261
          259              N      11.179582       9.892012      24.496611      -0.231308      42.003075 0.54827111E+03  0.13478176E+05                                10.252524                            7.662968      -0.271313       1.923043                    0.999105      28.801534      81.051299       0.620355       0.401633      -1.088313       0.049228       0.127784      -0.018860       0.138231      -0.034300      -0.010217       0.022049       0.076131      -0.001156      -0.056426      -0.000566       0.056992             12.709281      15.485047       3.152349      -2.393009      16.638963      -0.741999       6.003834           0.087406
          260              N       9.764080       8.768138       1.225469      -0.684496      46.675273 0.83449385E+03  0.22799711E+05                                10.898793                            9.414643      -0.218627       1.857339                    0.998847      36.248921     107.754493       0.562839       0.398305      -1.089918      -0.109687      -0.073231       0.093246       0.161520       0.006280      -0.011668      -0.026279      -0.214198       0.167972      -0.135907       0.039067       0.096840             12.053576       8.157200       1.646894      -2.975859      15.667630      -2.607747      12.335899           0.330202
          261              N       9.607260       0.418185      10.487970      -0.205021      37.326936 0.51688748E+03  0.12551156E+05                                 9.563139                            7.516999      -0.324714       1.923708                    0.998042      28.163419      79.394671       0.615310       0.409944      -1.080136      -0.019755      -0.069778      -0.114170       0.135255      -0.008851      -0.014071      -0.047759      -0.002895      -0.105032      -0.066237       0.019401       0.046836             11.381300       8.936331       3.618205       2.914201      11.218244       1.435096      13.989327           0.054258
          262              N       9.454568       3.013962      11.731311      -0.231300      42.002615 0.54826423E+03  0.13477960E+05                                10.252440                            7.662913      -0.271304       1.923049                    0.999105      28.801327      81.050478       0.620359       0.401633      -1.088314      -0.049228       0.127783      -0.018860       0.138230       0.034300       0.010218       0.022049       0.076132      -0.001155      -0.056426      -0.000566       0.056992             12.709164      15.484924      -3.152300       2.392997      16.638773      -0.742000       6.003794           0.087416
          263              N      10.870070       1.890088      13.990769      -0.684603      46.677860 0.83455413E+03  0.22801769E+05                                10.899173                            9.414971      -0.218643       1.857322                    0.998847      36.250231     107.759331       0.562830       0.398304      -1.089919       0.109691      -0.073236       0.093243       0.161523      -0.006275       0.011679      -0.026280      -0.214243       0.168021      -0.135939       0.039082       0.096857             12.054005       8.157520      -1.646973       2.976011      15.668094      -2.607850      12.336400           0.330146
          264              N       4.148840      13.337915      10.487970      -0.205008      37.326579 0.51688182E+03  0.12550974E+05                                 9.563050                            7.516937      -0.324681       1.923719                    0.998043      28.163226      79.393769       0.615316       0.409941      -1.080139       0.019755       0.069777      -0.114171       0.135256      -0.008853       0.014071       0.047759      -0.002894      -0.105037      -0.066238       0.019403       0.046836             11.381176       8.936240       3.618162      -2.914142      11.218133      -1.435044      13.989154           0.054257
          265              N       4.301532      10.742138      11.731311      -0.231298      42.002507 0.54826253E+03  0.13477905E+05                                10.252417                            7.662897      -0.271296       1.923052                    0.999105      28.801267      81.050207       0.620360       0.401632      -1.088315       0.049228      -0.127783      -0.018859       0.138230       0.034300      -0.010218      -0.022049       0.076132      -0.001153      -0.056426      -0.000566       0.056992             12.709135      15.484897      -3.152291      -2.392995      16.638723       0.742007       6.003784           0.087416
          266              N       2.886030      11.866012      13.990769      -0.684677      46.679570 0.83459492E+03  0.22803160E+05                                10.899437                            9.415204      -0.218661       1.857309                    0.998847      36.251032     107.762336       0.562823       0.398304      -1.089919      -0.109690       0.073237       0.093244       0.161524      -0.006274      -0.011686       0.026281      -0.214267       0.168043      -0.135955       0.039090       0.096866             12.054295       8.157744      -1.647038      -2.976107      15.668406       2.607938      12.336734           0.330111
          267              N       6.459865      11.026890       2.277330      -0.205024      37.327170 0.51689163E+03  0.12551284E+05                                 9.563184                            7.517033      -0.324713       1.923705                    0.998043      28.163542      79.395152       0.615308       0.409944      -1.080136       0.069777       0.019755       0.114171       0.135256      -0.008852      -0.047760      -0.014070       0.002895      -0.105037      -0.066238       0.019402       0.046837             11.381355      11.218292       3.618221       1.435095       8.936379       2.914223      13.989394           0.054259
          268              N       3.864088      11.179582       1.033989      -0.231284      42.002207 0.54825872E+03  0.13477779E+05                                10.252346                            7.662855      -0.271270       1.923060                    0.999105      28.801150      81.049628       0.620364       0.401631      -1.088316      -0.127782       0.049227       0.018860       0.138229       0.034299       0.022051       0.010217      -0.076132      -0.001140      -0.056428      -0.000561       0.056990             12.709024      16.638560      -3.152206      -0.741977      15.484776       2.392963       6.003736           0.087410
          269              N       4.987962       9.764080      24.305131      -0.684568      46.677143 0.83453812E+03  0.22801224E+05                                10.899079                            9.414894      -0.218644       1.857325                    0.998847      36.249827     107.757903       0.562831       0.398305      -1.089918       0.073232      -0.109689      -0.093246       0.161523      -0.006278      -0.026279       0.011673       0.214225       0.167998      -0.135926       0.039076       0.096849             12.053892      15.667981      -1.646952      -2.607827       8.157437       2.975957      12.336257           0.330168
          270              N       7.296235       2.729210       2.277330      -0.205008      37.326626 0.51688277E+03  0.12551004E+05                                 9.563063                            7.516948      -0.324684       1.923718                    0.998043      28.163248      79.393885       0.615315       0.409942      -1.080138      -0.069777      -0.019754       0.114171       0.135255      -0.008853       0.047759       0.014070       0.002894      -0.105037      -0.066238       0.019403       0.046836             11.381194      11.218144       3.618170      -1.435046       8.936258      -2.914148      13.989179           0.054256
          271              N       9.892012       2.576518       1.033989      -0.231283      42.002096 0.54825689E+03  0.13477724E+05                                10.252332                            7.662844      -0.271273       1.923061                    0.999105      28.801098      81.049466       0.620364       0.401631      -1.088316       0.127782      -0.049228       0.018860       0.138229       0.034299      -0.022049      -0.010217      -0.076132      -0.001142      -0.056428      -0.000562       0.056990             12.709007      16.638526      -3.152206       0.741987      15.484759      -2.392969       6.003734           0.087410
          272              N       8.768138       3.992020      24.305131      -0.684617      46.678354 0.83456606E+03  0.22802179E+05                                10.899254                            9.415043      -0.218651       1.857317                    0.998847      36.250469     107.760282       0.562827       0.398304      -1.089919      -0.073236       0.109689      -0.093244       0.161523      -0.006276       0.026280      -0.011680       0.214246       0.168022      -0.135941       0.039083       0.096858             12.054092      15.668204      -1.646984       2.607868       8.157581      -2.976031      12.336491           0.330140
          273              O       0.416810      10.981495      12.747429      -0.548485      40.424745 0.63121641E+03  0.15784264E+05                                 9.369628                            7.795385       0.304825       2.132715                    0.998181      28.305669      75.712109       0.678472       0.361017      -1.138190      -0.019522       0.048930      -0.012330       0.054104       0.003262      -0.040953      -0.037866       0.000997       0.085346      -0.050393      -0.017514       0.067907             10.861278      11.368390       2.565456      -2.957728       7.986554      -4.070824      13.228889           0.096633
          274              O       1.504917      11.883895      11.024113      -0.504539      36.380570 0.49361955E+03  0.11625495E+05                                 8.778670                            6.935579       0.311622       2.171132                    0.995872      26.594205      69.382907       0.711676       0.365430      -1.132990      -0.008898       0.011227       0.044317       0.046575      -0.014335      -0.028125       0.017136      -0.018072      -0.150968      -0.061982       0.011251       0.050732             10.560992      16.649945       3.995230      -3.353233       7.679901      -2.057824       7.353130           0.028241
          275              O      13.339290       2.774605      12.747429      -0.548484      40.424643 0.63121409E+03  0.15784189E+05                                 9.369610                            7.795367       0.304834       2.132719                    0.998181      28.305624      75.711913       0.678473       0.361017      -1.138190       0.019521      -0.048930      -0.012331       0.054105       0.003262       0.040952       0.037866       0.000995       0.085346      -0.050393      -0.017515       0.067907             10.861266      11.368348       2.565447       2.957731       7.986543       4.070834      13.228908           0.096633
          276              O      12.251183       1.872205      11.024113      -0.504536      36.380554 0.49361906E+03  0.11625481E+05                                 8.778669                            6.935577       0.311621       2.171132                    0.995872      26.594188      69.382859       0.711676       0.365430      -1.132990       0.008898      -0.011227       0.044318       0.046576      -0.014334       0.028125      -0.017136      -0.018071      -0.150969      -0.061983       0.011252       0.050731             10.560995      16.649945       3.995234       3.353246       7.679904       2.057831       7.353137           0.028241
          277              O       4.103445       7.294860       0.017871      -0.548480      40.424548 0.63121230E+03  0.15784133E+05                                 9.369594                            7.795355       0.304833       2.132719                    0.998181      28.305592      75.711805       0.678474       0.361017      -1.138191       0.048930      -0.019521       0.012330       0.054104       0.003263       0.037865       0.040952      -0.000997       0.085347      -0.050392      -0.017515       0.067907             10.861243       7.986532       2.565453       4.070811      11.368353       2.957728      13.228844           0.096636
          278              O       5.005845       8.382967       1.741187      -0.504538      36.380730 0.49362186E+03  0.11625564E+05                                 8.778699                            6.935597       0.311624       2.171131                    0.995872      26.594262      69.383119       0.711675       0.365430      -1.132990       0.011226      -0.008898      -0.044317       0.046575      -0.014335      -0.017136       0.028125       0.018073      -0.150968      -0.061983       0.011251       0.050732             10.561036       7.679936       3.995260       2.057836      16.650014       3.353259       7.353157           0.028243
          279              O       9.652655       6.461240       0.017871      -0.548480      40.424299 0.63120749E+03  0.15783979E+05                                 9.369550                            7.795320       0.304840       2.132723                    0.998181      28.305493      75.711402       0.678476       0.361016      -1.138191      -0.048930       0.019521       0.012332       0.054105       0.003264      -0.037866      -0.040952      -0.000995       0.085344      -0.050392      -0.017515       0.067907             10.861196       7.986496       2.565435      -4.070802      11.368278      -2.957707      13.228814           0.096634
          280              O       8.750255       5.373133       1.741187      -0.504538      36.380676 0.49362115E+03  0.11625543E+05                                 8.778691                            6.935593       0.311619       2.171130                    0.995872      26.594240      69.383051       0.711675       0.365430      -1.132990      -0.011227       0.008898      -0.044317       0.046575      -0.014334       0.017136      -0.028126       0.018073      -0.150968      -0.061983       0.011251       0.050732             10.561022       7.679926       3.995253      -2.057835      16.649987      -3.353252       7.353153           0.028240
          281              O      10.981495      13.339290      12.783171      -0.548468      40.423937 0.63120085E+03  0.15783769E+05                                 9.369486                            7.795271       0.304858       2.132731                    0.998181      28.305369      75.710921       0.678480       0.361016      -1.138192       0.048930       0.019521       0.012333       0.054105      -0.003265       0.037865      -0.040951      -0.000997       0.085346      -0.050390      -0.017517       0.067907             10.861111       7.986435      -2.565398       4.070764      11.368174      -2.957680      13.228723           0.096640
          282              O      11.883895      12.251183      14.506487      -0.504534      36.380892 0.49362450E+03  0.11625644E+05                                 8.778730                            6.935620       0.311620       2.171128                    0.995872      26.594318      69.383358       0.711673       0.365431      -1.132989       0.011227       0.008896      -0.044318       0.046575       0.014334      -0.017137      -0.028125       0.018073      -0.150970      -0.061984       0.011252       0.050732             10.561069       7.679960      -3.995268       2.057842      16.650068      -3.353271       7.353178           0.028243
          283              O       2.774605       0.416810      12.783171      -0.548471      40.423936 0.63120126E+03  0.15783782E+05                                 9.369488                            7.795276       0.304851       2.132728                    0.998181      28.305370      75.710940       0.678479       0.361016      -1.138192      -0.048931      -0.019521       0.012333       0.054105      -0.003264      -0.037865       0.040951      -0.000996       0.085345      -0.050390      -0.017516       0.067906             10.861113       7.986438      -2.565405      -4.070760      11.368190       2.957682      13.228711           0.096637
          284              O       1.872205       1.504917      14.506487      -0.504541      36.381005 0.49362608E+03  0.11625691E+05                                 8.778752                            6.935634       0.311615       2.171126                    0.995872      26.594349      69.383482       0.711672       0.365431      -1.132989      -0.011227      -0.008897      -0.044317       0.046575       0.014334       0.017137       0.028127       0.018074      -0.150970      -0.061985       0.011252       0.050733             10.561104       7.679987      -3.995294      -2.057854      16.650126       3.353294       7.353200           0.028240
          285              O       7.294860       9.652655      -0.017871      -0.548479      40.424377 0.63120943E+03  0.15784041E+05                                 9.369565                            7.795335       0.304839       2.132722                    0.998181      28.305530      75.711559       0.678475       0.361017      -1.138191      -0.019521      -0.048931      -0.012331       0.054105      -0.003263      -0.040951       0.037866       0.000996       0.085346      -0.050392      -0.017515       0.067907             10.861208      11.368289      -2.565427      -2.957712       7.986502       4.070805      13.228834           0.096636
          286              O       8.382967       8.750255      23.789413      -0.504540      36.380780 0.49362249E+03  0.11625583E+05                                 8.778711                            6.935604       0.311618       2.171129                    0.995872      26.594266      69.383159       0.711674       0.365431      -1.132990      -0.008897      -0.011227       0.044317       0.046575       0.014334      -0.028126      -0.017137      -0.018073      -0.150971      -0.061984       0.011252       0.050732             10.561052      16.650041      -3.995260      -3.353272       7.679945       2.057842       7.353168           0.028240
          287              O       6.461240       4.103445      -0.017871      -0.548472      40.424078 0.63120409E+03  0.15783872E+05                                 9.369511                            7.795295       0.304853       2.132728                    0.998181      28.305430      75.711165       0.678478       0.361016      -1.138191       0.019521       0.048930      -0.012332       0.054105      -0.003264       0.040951      -0.037865       0.000997       0.085346      -0.050390      -0.017517       0.067907             10.861135      11.368216      -2.565399       2.957681       7.986447      -4.070764      13.228742           0.096638
          288              O       5.373133       5.005845      23.789413      -0.504535      36.380787 0.49362277E+03  0.11625592E+05                                 8.778712                            6.935608       0.311619       2.171129                    0.995872      26.594271      69.383193       0.711674       0.365431      -1.132989       0.008896       0.011227       0.044318       0.046576       0.014334       0.028125       0.017137      -0.018072      -0.150971      -0.061984       0.011252       0.050732             10.561046      16.650040      -3.995248       3.353258       7.679938      -2.057834       7.353160           0.028242

******************************************************
Auxiliary information for the entire system
The total spin magnetic moment of the unit cell is   13.030690
The total net atomic charge of the unit cell is   0.000001
Accuracy of reproducing the electrostatic potential in the unit cell:
  The inner radius (bohr) =    5.0000
  The outer radius (bohr) =   12.0000
  Valid grid points have density less than (e/(bohr^3)) =    0.0001
  The number of valid grid points were=       256922
  The rms potential error without charges in kcal/mol is=      1.77332
  The rms potential error with partial charges in kcal/mol is=      0.87517
  The RRMSE value at monopole order=      0.49352
  The rms potential error with partial charges and cloud penetration in kcal/mol is=      0.87777
  The RRMSE value at monopole order with cloud penetration is=      0.49499
  The rms potential error with partial charges and atomic dipoles in kcal/mol is=      0.30529
  The RRMSE value at dipole order=      0.17216
  The rms potential error with partial charges, atomic dipoles and cloud penetration in kcal/mol is=      0.31354
  The RRMSE value at dipole order with cloud penetration=      0.17681

******************************************************
The electron densities and ab initio electrostatic potential were computed in VASP using the PBE functional and
projector augmented wave method. See the main text of the journal article for a description of computational details.
The atomic charges, dipoles, and quadrupoles were computed with the DDEC6 method as described in
(a) T. A. Manz and N. Gabaldon Limas, RSC Adv. 6 (2016) 47771-47801 DOI: 10.1039/c6ra04656h
(b) N. Gabaldon Limas and T. A. Manz, RSC Adv. 8 (2018) 2678-2707 DOI: 10.1039/c7ra11829e.
For each atom in the material, the electron cloud parameters were fit to the spherically averaged atom-in-material
electron density using radial positions for which this density was between 10^-4 and 10^-2 electrons per cubic bohr.
The polarizabilities, dispersion coefficients, and quantum Drude oscillator (QDO) parameters were fit using the MCLF method.
The magnetic structure of the system was optimized in VASP from the default ferromagnetic initial guess using spin polarization.
The atomic spin moments (ASMs) were computed on this optimized magnetic structure using the DDEC6 partition as inputs
to the method of T. A. Manz and D. S. Sholl, J. Chem. Theory Comput. 7 (2011) 4146-4164 DOI: 10.1021/ct200539n.
The RMSE and RRMSE were computed using a uniform grid with Ewald summation.
