# Supplementary material for: A collection of forcefield precursors for metal–organic frameworks
Source: RSC Adv. 2019 Nov 13;9(63):36492–507. doi: 10.1039/c9ra07327b (PMC9075174; doi:10.1039/c9ra07327b)
Supplement: RA-009-C9RA07327B-s3439 [file RA-009-C9RA07327B-s3439.xyz]

  156
jmolscript: load "" {1 1 1} spacegroup "x,y,z" unitcell [{     10.341700     0.000000     0.000000 }, {      0.000000    13.414800     0.000000 }, {     -5.170887     0.000000    16.789461 }]
Cd    -0.000032     7.076709    14.596086     0.689730
Cd    -0.000026    10.089003    11.973572     0.659433
Cd    -0.000023     0.167148    10.530686     0.688596
Cd    -0.000020     3.704363     9.011240     0.685129
Cd     5.170845     0.369309     2.193375     0.689731
Cd     5.170839     3.381603     4.815889     0.659432
Cd     5.170836     6.874548     6.258775     0.688597
Cd     5.170833    10.411763     7.778221     0.685130
Cd     5.170821     3.315602    13.242519     0.694222
Cd     0.000044    10.023002     3.546774     0.694200
Cd     5.170814    10.588838    16.283091     0.655039
Cd    -0.000001     3.881438     0.506370     0.655042
H     -2.815046     8.349372    16.020504     0.085422
H     -3.081856    11.092698    13.314043     0.096324
H      2.918406     9.300481    10.033382     0.091920
H      2.955638    12.950648     8.794320     0.089207
H     -3.120114     4.320907    10.644518     0.095959
H     -2.867781     0.900133    12.400696     0.088043
H      2.384767     5.335066    13.115927     0.084401
H      7.183345     5.282748     0.144389     0.101359
H      7.985859     1.641972     0.768957     0.085422
H      8.252669     4.385298     3.475418     0.096324
H      2.252407     2.593081     6.756079     0.091920
H      2.215175     6.243248     7.995141     0.089207
H      8.290927    11.028307     6.144943     0.095958
H      8.038594     7.607533     4.388765     0.088041
H      2.786046    12.042466     3.673534     0.084403
H     -2.012532    11.990148    16.645072     0.101361
H      2.355838     1.641972     0.768957     0.085518
H      2.089016     4.385298     3.475418     0.096014
H      8.089263     2.593081     6.756079     0.091118
H     -2.215210     6.243248     7.995141     0.088708
H      2.050746    11.028307     6.144943     0.097832
H      2.303087     7.607533     4.388765     0.088627
H      7.555638    12.042466     3.673534     0.084331
H      2.012458    11.990148    16.645072     0.101210
H      2.814975     8.349372    16.020504     0.085518
H      3.081797    11.092698    13.314043     0.096014
H     -2.918450     9.300481    10.033382     0.091118
H      7.386023    12.950648     8.794320     0.088708
H      3.120067     4.320907    10.644518     0.097832
H      2.867726     0.900133    12.400696     0.088628
H     -2.384825     5.335066    13.115927     0.084329
H      3.158355     5.282748     0.144389     0.101210
H     -0.000026     4.814572    11.984317     0.086044
H     -0.000021     7.599484     9.338298     0.099776
H      5.170839    11.521972     4.805144     0.086044
H      5.170834     0.892084     7.451163     0.099775
H     -0.000001     0.281711     0.678294     0.090890
H      5.170820    13.224310    13.676695     0.095442
H      5.170814     6.989111    16.111167     0.090892
H     -0.000007     6.516910     3.112766     0.095443
C     -2.652680     8.877915    15.270686     0.101274
C     -2.795392    10.360250    13.810339     0.132746
C      2.690889    10.191224     9.899402     0.119622
C      2.711573    12.164541     9.228831     0.117218
C     -2.816069     3.486507    10.923559     0.102564
C     -2.682663     1.641972    11.872164     0.115900
C      2.535754     5.166039    14.016849     0.129827
C      2.333052     5.141893    16.072551     0.122543
C      7.823493     2.170515     1.518775     0.101274
C      7.966205     3.652850     2.979122     0.132746
C      2.479924     3.483824     6.890059     0.119621
C      2.459240     5.457141     7.560630     0.117218
C      7.986882    10.193907     5.865902     0.102567
C      7.853476     8.349372     4.917297     0.115899
C      2.635059    11.873439     2.772612     0.129833
C      2.837761    11.849293     0.716910     0.122545
C      2.518201     2.170515     1.518775     0.101517
C      2.375482     3.652850     2.979122     0.135198
C      7.861745     3.483824     6.890059     0.119189
C      7.882427     5.457141     7.560630     0.116320
C      2.354792    10.193907     5.865902     0.101832
C      2.488202     8.349372     4.917297     0.112139
C      7.706629    11.873439     2.772612     0.129756
C      7.503936    11.849293     0.716910     0.119987
C      2.652612     8.877915    15.270686     0.101517
C      2.795331    10.360250    13.810339     0.135199
C     -2.690932    10.191224     9.899402     0.119190
C     -2.711614    12.164541     9.228831     0.116319
C      2.816021     3.486507    10.923559     0.101832
C      2.682611     1.641972    11.872164     0.112142
C     -2.535816     5.166039    14.016849     0.129750
C     -2.333123     5.141893    16.072551     0.119985
C     -0.000026     5.651655    11.580363     0.109135
C     -0.000022     7.154113    10.156617     0.127566
C      5.170839    12.359055     5.209098     0.109137
C      5.170835     0.446713     6.632844     0.127565
C      5.170814     0.468177    16.557431     0.107204
C      5.170818     0.197198    14.522212     0.126572
C     -0.000001     7.175577     0.232030     0.107208
C     -0.000005     6.904598     2.267249     0.126579
N     -1.627815     8.698156    14.463449    -0.205212
N     -1.708479     9.665363    13.509136    -0.172945
N     -3.444853     9.913537    14.896953    -0.316505
N      1.625692    10.761353    10.438008    -0.204558
N      1.641206    12.059905     9.993759    -0.196230
N      3.408604    11.025624     9.141526    -0.317158
N     -1.683652     2.943207    10.496099    -0.187066
N     -1.597817     1.743924    11.111937    -0.180571
N     -3.482076     2.708448    11.804334    -0.325753
N      3.578196     4.499324    14.449010    -0.203075
N      3.452025     4.485909    15.809628    -0.196055
N      1.712553     5.580557    14.975528    -0.311579
N      6.798628     1.990756     2.326012    -0.205213
N      6.879292     2.957963     3.280325    -0.172946
N      8.615666     3.206137     1.892508    -0.316505
N      3.545121     4.053953     6.351453    -0.204558
N      3.529607     5.352505     6.795702    -0.196229
N      1.762209     4.318224     7.647935    -0.317159
N      6.854465     9.650607     6.293362    -0.187072
N      6.768630     8.451324     5.677524    -0.180577
N      8.652889     9.415848     4.985127    -0.325781
N      1.592617    11.206724     2.340451    -0.203051
N      1.718788    11.193309     0.979833    -0.196058
N      3.458260    12.287957     1.813933    -0.311578
N      3.543061     1.990756     2.326012    -0.205796
N      3.462394     2.957963     3.280325    -0.175688
N      1.726026     3.206137     1.892508    -0.316693
N      6.796551     4.053953     6.351453    -0.204728
N      6.812063     5.352505     6.795702    -0.194818
N     -1.762243     4.318224     7.647935    -0.315363
N      3.487207     9.650607     6.293362    -0.189228
N      3.573045     8.451324     5.677524    -0.178386
N      1.688789     9.415848     4.985127    -0.323211
N      8.749073    11.206724     2.340451    -0.204049
N      8.622907    11.193309     0.979833    -0.194023
N      6.883432    12.287957     1.813933    -0.310191
N      1.627752     8.698156    14.463449    -0.205795
N      1.708419     9.665363    13.509136    -0.175689
N      3.444787     9.913537    14.896953    -0.316693
N     -1.625738    10.761353    10.438008    -0.204728
N     -1.641250    12.059905     9.993759    -0.194820
N      6.933056    11.025624     9.141526    -0.315361
N      1.683606     2.943207    10.496099    -0.189226
N      1.597768     1.743924    11.111937    -0.178385
N      3.482024     2.708448    11.804334    -0.323194
N     -3.578260     4.499324    14.449010    -0.204058
N     -3.452094     4.485909    15.809628    -0.194017
N     -1.712619     5.580557    14.975528    -0.310191
N     -0.000027     6.775815    12.269738    -0.221809
N     -0.000025     7.785950    11.320462    -0.199640
N     -0.000023     5.808608    10.258025    -0.326732
N      5.170840     0.068415     4.519723    -0.221811
N      5.170838     1.078550     5.468999    -0.199640
N      5.170836    12.516008     6.531436    -0.326731
N      5.170818     1.533312    14.713948    -0.224786
N      5.170815     1.682216    16.093370    -0.199508
N      5.170816    12.913086    15.621250    -0.315972
N     -0.000005     8.240712     2.075513    -0.224759
N     -0.000002     8.389616     0.696091    -0.199514
N     -0.000003     6.205686     1.168211    -0.315968
Cl    -0.000029    12.587643    12.975567    -0.581817
Cl    -0.000018     1.208271     8.051890    -0.559268
Cl     5.170842     5.880243     3.813894    -0.581816
Cl     5.170831     7.915671     8.737571    -0.559273

The following XYZ coordinates are in angstroms. Other properties are in atomic units.
The sperically averaged electron density of each atom fit to a function of the form exp(a - br)
eigen_1, eigen_2 and eigen_3 are the three eigenvalues of traceless quadrupole moment tensor
  atom number  atomic symbol              X              Y              Z     net charge C6 coefficient C8 coefficient C10 coefficient fluctuating dipole atomic polarizability isotropic forcefield polarizability              a              b squared Pearson coefficient          <r^3>          <r^4>         wp_QDO          m_QDO          q_QDO       dipole_x       dipole_y       dipole_z         dipole            Qxy            Qxz            Qyz     Q(x^2-y^2)  Q(3z^2 - R^2)        eigen_1        eigen_2        eigen_3 static polarizability      alpha(xx)      alpha(xy)      alpha(xz)      alpha(yy)      alpha(yz)      alpha(zz) atomic spin moment
            1             Cd      -0.000032       7.076709      14.596086       0.689730     182.796676 0.44081266E+04  0.16828142E+06                                23.906236                           20.233056       1.503291       2.125871                    0.996663      83.320137     224.280351       0.460706       0.348257      -1.222939       0.001003      -0.003705       0.052552       0.052692       0.001477      -0.000024       0.032088      -0.026055       0.673442      -0.125362      -0.102269       0.227631             27.028261      36.463467       0.002519       0.000517      28.083942      -1.289102      16.537373           0.000000
            2             Cd      -0.000026      10.089003      11.973572       0.659433     215.898247 0.53211959E+04  0.21334498E+06                                28.322739                           23.722231       1.244172       2.029743                    0.996986      86.822414     241.047459       0.385212       0.396582      -1.181528      -0.000189       0.044270       0.023751       0.050240       0.000556       0.000281      -0.001086      -0.203069      -0.034761      -0.095744      -0.011596       0.107339             32.275158      32.022608      -0.003126       0.009310      30.830988      -5.728956      33.971879          -0.000008
            3             Cd      -0.000023       0.167148      10.530686       0.688596     194.624777 0.47573858E+04  0.18653098E+06                                27.191406                           22.971311       0.963193       1.956764                    0.997268      86.685240     242.458600       0.375568       0.415944      -1.160912       0.000254      -0.002169      -0.004428       0.004937      -0.000968      -0.000775      -0.108265      -0.060428       0.383074      -0.094293      -0.087747       0.182040             30.874637      31.237019      -0.011137      -0.004724      40.092428       2.102576      21.294464          -0.000009
            4             Cd      -0.000020       3.704363       9.011240       0.685129     218.515725 0.53651599E+04  0.21516428E+06                                28.171101                           23.546346       1.282961       2.044436                    0.997551      85.844271     236.970614       0.394115       0.387521      -1.190509       0.000430      -0.041121      -0.023101       0.047168      -0.000283       0.000363       0.051907      -0.188377       0.026289      -0.098572      -0.016564       0.115136             32.475629      38.803780       0.000939      -0.000523      25.814383      -2.605168      32.808725          -0.000017
            5             Cd       5.170845       0.369309       2.193375       0.689731     182.796624 0.44081211E+04  0.16828115E+06                                23.906231                           20.233042       1.503291       2.125872                    0.996663      83.320104     224.280210       0.460706       0.348257      -1.222939      -0.001003      -0.003705      -0.052553       0.052693      -0.001476      -0.000023      -0.032086      -0.026056       0.673441      -0.125362      -0.102268       0.227630             27.028270      36.463459      -0.002494       0.000512      28.083962       1.289112      16.537388          -0.000000
            6             Cd       5.170839       3.381603       4.815889       0.659432     215.898332 0.53211961E+04  0.21334500E+06                                28.322752                           23.722236       1.244173       2.029743                    0.996986      86.822441     241.047568       0.385212       0.396582      -1.181528       0.000189       0.044271      -0.023751       0.050240      -0.000556       0.000281       0.001087      -0.203067      -0.034762      -0.095742      -0.011596       0.107339             32.275185      32.022590       0.003119       0.009298      30.831035       5.728960      33.971930          -0.000009
            7             Cd       5.170836       6.874548       6.258775       0.688597     194.624182 0.47573736E+04  0.18653039E+06                                27.191360                           22.971286       0.963191       1.956764                    0.997268      86.685197     242.458447       0.375568       0.415944      -1.160911      -0.000253      -0.002168       0.004427       0.004936       0.000967      -0.000775       0.108268      -0.060426       0.383077      -0.094292      -0.087750       0.182042             30.874553      31.236870       0.011108      -0.004698      40.092342      -2.102580      21.294448          -0.000009
            8             Cd       5.170833      10.411763       7.778221       0.685130     218.515232 0.53651513E+04  0.21516386E+06                                28.171074                           23.546338       1.282958       2.044435                    0.997551      85.844256     236.970581       0.394115       0.387522      -1.190508      -0.000430      -0.041123       0.023100       0.047169       0.000283       0.000364      -0.051908      -0.188376       0.026281      -0.098571      -0.016566       0.115137             32.475562      38.803612      -0.000942      -0.000460      25.814368       2.605170      32.808705          -0.000017
            9             Cd       5.170821       3.315602      13.242519       0.694222     189.950507 0.45965415E+04  0.17714752E+06                                24.474540                           20.662949       1.472268       2.116857                    0.996574      83.391331     224.824134       0.456265       0.348325      -1.224069       0.001145       0.022508      -0.027507       0.035561       0.000533      -0.000462      -0.145298      -0.199682       0.020860      -0.103320      -0.100360       0.203680             27.595161      35.479057       0.000346      -0.002834      20.051703       5.202905      27.254722          -0.000008
           10             Cd       0.000044      10.023002       3.546774       0.694200     189.946834 0.45965149E+04  0.17714602E+06                                24.474084                           20.662761       1.472514       2.116912                    0.996573      83.391370     224.823032       0.456272       0.348321      -1.224075      -0.001158       0.022521       0.027542       0.035596      -0.000593      -0.000465       0.145220      -0.199571       0.021014      -0.103290      -0.100282       0.203572             27.594435      35.476808      -0.000173      -0.002225      20.052520      -5.202483      27.253977          -0.000009
           11             Cd       5.170814      10.588838      16.283091       0.655039     224.351015 0.55436918E+04  0.22342652E+06                                27.939395                           23.358633       1.518894       2.107886                    0.997080      85.832668     235.026773       0.411759       0.369086      -1.209012      -0.000009      -0.012235      -0.004734       0.013119       0.000385       0.000028       0.002241      -0.098551       0.102864      -0.066421       0.030724       0.035697             31.961650      38.177699       0.004825       0.007137      31.449280       4.065556      26.257971           0.000007
           12             Cd      -0.000001       3.881438       0.506370       0.655042     224.351927 0.55436984E+04  0.22342679E+06                                27.939386                           23.358579       1.518914       2.107892                    0.997080      85.832523     235.026155       0.411762       0.369083      -1.209014       0.000008      -0.012236       0.004729       0.013118      -0.000385       0.000028      -0.002240      -0.098552       0.102876      -0.066423       0.030724       0.035699             31.961685      38.177782      -0.004852       0.007082      31.449448      -4.065599      26.257824           0.000007
           13              H      -2.815046       8.349372      16.020504       0.085422       1.356047 0.10160529E+02  0.10612290E+03                                 2.030609                            1.870238      -1.281873       2.255243                    0.994333       3.891236      11.316682       0.454260       1.290947      -0.705842      -0.006399      -0.026676       0.041868       0.050054      -0.009694       0.000706      -0.015196      -0.002232       0.027825      -0.018578      -0.002212       0.020791              2.073065       1.729024       0.200006      -0.380638       2.103358      -0.600183       2.386815          -0.000001
           14              H      -3.081856      11.092698      13.314043       0.096324       1.157047 0.81989688E+01  0.81152340E+02                                 1.836310                            1.687769      -0.979133       2.415025                    0.997539       3.562700      10.081702       0.474970       1.302861      -0.704323      -0.016058       0.040847      -0.028338       0.052243      -0.013138      -0.003797      -0.016528       0.000324       0.000633      -0.023102       0.003807       0.019295              1.884299       1.573341      -0.329338       0.137109       2.215165      -0.505920       1.864389          -0.000003
           15              H       2.918406       9.300481      10.033382       0.091920       1.372230 0.10231817E+02  0.10732833E+03                                 2.064950                            1.890463      -1.323661       2.241407                    0.993764       3.935941      11.567501       0.445789       1.309830      -0.701489       0.012517      -0.045323       0.008175       0.047725      -0.000272      -0.007826      -0.011529      -0.015833      -0.018353      -0.016422      -0.000884       0.017306              2.121622       1.730188      -0.312973      -0.029234       2.933742      -0.173037       1.700936          -0.000007
           16              H       2.955638      12.950648       8.794320       0.089207       1.208966 0.86502770E+01  0.87075782E+02                                 1.907267                            1.744656      -1.172244       2.316161                    0.995035       3.760048      10.852659       0.461124       1.319535      -0.699654       0.013546       0.043070      -0.022645       0.050511       0.001675      -0.012138      -0.006542      -0.015145      -0.038428      -0.021081       0.004213       0.016867              1.970778       1.625279       0.294053      -0.260285       2.430640      -0.490778       1.856416          -0.000007
           17              H      -3.120114       4.320907      10.644518       0.095959       1.151074 0.83516694E+01  0.82623139E+02                                 1.797340                            1.679858      -0.832782       2.479975                    0.999191       3.478575       9.678493       0.488624       1.267078      -0.712873      -0.017687       0.044598      -0.018245       0.051329      -0.008302      -0.009163      -0.009577      -0.007516      -0.025519      -0.019866       0.005811       0.014055              1.826272       1.565528      -0.282537       0.105789       2.263565      -0.311526       1.649724          -0.000006
           18              H      -2.867781       0.900133      12.400696       0.088043       1.256679 0.90746496E+01  0.92487488E+02                                 1.955876                            1.785889      -1.248197       2.278098                    0.994024       3.848869      11.193751       0.455977       1.317985      -0.699560      -0.008309      -0.039242       0.026473       0.048060      -0.001239      -0.009644      -0.009947      -0.010719      -0.028264      -0.018561       0.003766       0.014795              2.015350       1.628881       0.222354      -0.265410       2.406573      -0.609856       2.010596          -0.000003
           19              H       2.384767       5.335066      13.115927       0.084401       1.299389 0.94549885E+01  0.96831377E+02                                 1.960409                            1.793154      -1.226745       2.279730                    0.995421       3.798931      10.880773       0.468970       1.275280      -0.709181      -0.006226       0.012368      -0.045744       0.047794      -0.004471      -0.005886      -0.008123       0.006223       0.036366      -0.015141      -0.000710       0.015851              2.017959       1.648195      -0.127309       0.384869       1.564526      -0.132884       2.841158          -0.000003
           20              H       7.183345       5.282748       0.144389       0.101359       1.131075 0.81948218E+01  0.80974339E+02                                 1.799843                            1.681669      -0.946996       2.432681                    0.998205       3.505950       9.862238       0.478989       1.294115      -0.706614      -0.020549       0.007055       0.047188       0.051950      -0.009758      -0.004664       0.000392       0.012179       0.032784      -0.017102       0.003608       0.013493              1.816413       1.578878      -0.044186      -0.330129       1.459294       0.053447       2.411068           0.000002
           21              H       7.985859       1.641972       0.768957       0.085422       1.356045 0.10160513E+02  0.10612267E+03                                 2.030608                            1.870236      -1.281872       2.255243                    0.994333       3.891232      11.316665       0.454261       1.290947      -0.705842       0.006399      -0.026676      -0.041868       0.050055       0.009694       0.000706       0.015196      -0.002232       0.027826      -0.018578      -0.002213       0.020791              2.073064       1.729023      -0.200007      -0.380637       2.103357       0.600183       2.386812          -0.000001
           22              H       8.252669       4.385298       3.475418       0.096324       1.157046 0.81989578E+01  0.81152195E+02                                 1.836308                            1.687768      -0.979130       2.415027                    0.997539       3.562696      10.081685       0.474970       1.302860      -0.704323       0.016058       0.040847       0.028338       0.052243       0.013138      -0.003797       0.016528       0.000324       0.000634      -0.023102       0.003807       0.019295              1.884297       1.573340       0.329338       0.137109       2.215164       0.505919       1.864388          -0.000003
           23              H       2.252407       2.593081       6.756079       0.091920       1.372232 0.10231833E+02  0.10732851E+03                                 2.064949                            1.890463      -1.323661       2.241407                    0.993764       3.935941      11.567493       0.445790       1.309828      -0.701490      -0.012517      -0.045323      -0.008176       0.047725       0.000272      -0.007826       0.011529      -0.015833      -0.018353      -0.016422      -0.000884       0.017306              2.121622       1.730188       0.312973      -0.029234       2.933741       0.173037       1.700936          -0.000007
           24              H       2.215175       6.243248       7.995141       0.089207       1.208961 0.86502323E+01  0.87075224E+02                                 1.907262                            1.744652      -1.172241       2.316163                    0.995035       3.760040      10.852631       0.461124       1.319536      -0.699654      -0.013546       0.043070       0.022645       0.050511      -0.001675      -0.012138       0.006542      -0.015145      -0.038428      -0.021081       0.004213       0.016868              1.970773       1.625275      -0.294052      -0.260284       2.430633       0.490776       1.856411          -0.000007
           25              H       8.290927      11.028307       6.144943       0.095958       1.151073 0.83516388E+01  0.82622687E+02                                 1.797332                            1.679850      -0.832773       2.479979                    0.999191       3.478561       9.678417       0.488627       1.267071      -0.712875       0.017688       0.044597       0.018244       0.051329       0.008302      -0.009163       0.009577      -0.007516      -0.025519      -0.019866       0.005811       0.014056              1.826265       1.565522       0.282538       0.105790       2.263555       0.311522       1.649716          -0.000006
           26              H       8.038594       7.607533       4.388765       0.088041       1.256684 0.90746886E+01  0.92488016E+02                                 1.955883                            1.785895      -1.248177       2.278106                    0.994024       3.848884      11.193815       0.455975       1.317988      -0.699559       0.008310      -0.039241      -0.026472       0.048059       0.001240      -0.009644       0.009947      -0.010719      -0.028265      -0.018561       0.003766       0.014795              2.015358       1.628889      -0.222358      -0.265414       2.406579       0.609857       2.010607          -0.000003
           27              H       2.786046      12.042466       3.673534       0.084403       1.299362 0.94547321E+01  0.96827694E+02                                 1.960348                            1.793104      -1.226732       2.279738                    0.995421       3.798853      10.880343       0.468989       1.275244      -0.709189       0.006226       0.012368       0.045745       0.047795       0.004471      -0.005886       0.008123       0.006222       0.036366      -0.015141      -0.000711       0.015852              2.017895       1.648148       0.127303       0.384853       1.564484       0.132881       2.841052          -0.000003
           28              H      -2.012532      11.990148      16.645072       0.101361       1.131065 0.81947238E+01  0.80973121E+02                                 1.799832                            1.681659      -0.946987       2.432687                    0.998206       3.505928       9.862158       0.478990       1.294115      -0.706614       0.020549       0.007055      -0.047188       0.051950       0.009758      -0.004664      -0.000392       0.012179       0.032784      -0.017101       0.003608       0.013493              1.816401       1.578869       0.044186      -0.330127       1.459286      -0.053448       2.411049           0.000002
           29              H       2.355838       1.641972       0.768957       0.085518       1.361836 0.10211956E+02  0.10679913E+03                                 2.036442                            1.874939      -1.292809       2.250579                    0.994148       3.899370      11.349259       0.453681       1.290912      -0.705818      -0.005842      -0.026520      -0.041951       0.049973      -0.009535      -0.000677       0.015193      -0.002228       0.027591      -0.018441      -0.002261       0.020702              2.079277       1.733429       0.201062       0.382596       2.109670       0.603377       2.394732          -0.000001
           30              H       2.089016       4.385298       3.475418       0.096014       1.160113 0.82239431E+01  0.81459902E+02                                 1.839209                            1.690032      -0.981223       2.413401                    0.997482       3.567685      10.098926       0.474790       1.302390      -0.704400      -0.016178       0.040700       0.028226       0.052105      -0.013164       0.003725       0.016772       0.000138       0.000388      -0.023243       0.003663       0.019580              1.887444       1.575497      -0.330336      -0.137586       2.219403       0.507584       1.867430          -0.000003
           31              H       8.089263       2.593081       6.756079       0.091118       1.376529 0.10271880E+02  0.10787248E+03                                 2.070673                            1.895232      -1.328378       2.238988                    0.993669       3.944514      11.605888       0.444774       1.311312      -0.701170       0.012163      -0.045666      -0.008493       0.048015      -0.000147       0.007649       0.011403      -0.015784      -0.017925      -0.016104      -0.001065       0.017169              2.127690       1.734596      -0.314362       0.029482       2.943311       0.173773       1.705162          -0.000007
           32              H      -2.215210       6.243248       7.995141       0.088708       1.210438 0.86636926E+01  0.87254525E+02                                 1.909756                            1.746712      -1.179666       2.313027                    0.994958       3.763948      10.870667       0.460522       1.320599      -0.699433       0.013911       0.043376       0.022494       0.050803       0.001259       0.012121       0.006580      -0.015442      -0.037410      -0.020973       0.004312       0.016661              1.973485       1.627265       0.294597       0.260843       2.434315       0.491805       1.858875          -0.000007
           33              H       2.050746      11.028307       6.144943       0.097832       1.146585 0.83164575E+01  0.82246033E+02                                 1.798639                            1.680993      -0.844006       2.476890                    0.999035       3.472930       9.683426       0.486077       1.274162      -0.711377      -0.017209       0.043792       0.017954       0.050361      -0.008152       0.008988       0.009422      -0.007579      -0.025774      -0.019607       0.005631       0.013976              1.827624       1.566611      -0.282861      -0.105880       2.265452       0.311939       1.650811          -0.000006
           34              H       2.303087       7.607533       4.388765       0.088627       1.258723 0.90954159E+01  0.92789402E+02                                 1.961173                            1.790292      -1.253374       2.275786                    0.993873       3.855896      11.234383       0.454332       1.321468      -0.698818      -0.008030      -0.039262      -0.026382       0.047979      -0.001004       0.009519       0.009835      -0.011113      -0.028947      -0.018487       0.003523       0.014964              2.021022       1.632962       0.223217       0.266592       2.413839       0.612419       2.016264          -0.000004
           35              H       7.555638      12.042466       3.673534       0.084331       1.304296 0.95016192E+01  0.97490876E+02                                 1.970804                            1.801721      -1.256972       2.267841                    0.995040       3.809836      10.944990       0.465941       1.281176      -0.707912      -0.005941       0.012580       0.045669       0.047741      -0.004354       0.005851       0.008088       0.006311       0.036733      -0.015081      -0.000851       0.015932              2.029062       1.656201      -0.128481      -0.388310       1.571706       0.134048       2.859281          -0.000003
           36              H       2.012458      11.990148      16.645072       0.101210       1.130193 0.81850318E+01  0.80824662E+02                                 1.796089                            1.678468      -0.938126       2.435643                    0.998273       3.502674       9.838352       0.480558       1.290734      -0.707328      -0.020310       0.007421      -0.047539       0.052226      -0.009644       0.004862      -0.000346       0.012028       0.032282      -0.016903       0.003404       0.013499              1.812558       1.575834      -0.043996       0.328882       1.456728      -0.053259       2.405111           0.000002
           37              H       2.814975       8.349372      16.020504       0.085518       1.361835 0.10211952E+02  0.10679910E+03                                 2.036442                            1.874940      -1.292807       2.250580                    0.994148       3.899369      11.349261       0.453681       1.290913      -0.705817       0.005842      -0.026520       0.041951       0.049973       0.009535      -0.000677      -0.015193      -0.002228       0.027590      -0.018441      -0.002261       0.020702              2.079277       1.733430      -0.201061       0.382596       2.109668      -0.603376       2.394733          -0.000001
           38              H       3.081797      11.092698      13.314043       0.096014       1.160113 0.82239468E+01  0.81459952E+02                                 1.839209                            1.690033      -0.981224       2.413401                    0.997482       3.567687      10.098934       0.474789       1.302391      -0.704400       0.016178       0.040701      -0.028226       0.052105       0.013164       0.003726      -0.016772       0.000138       0.000388      -0.023242       0.003663       0.019580              1.887444       1.575498       0.330336      -0.137586       2.219403      -0.507584       1.867430          -0.000003
           39              H      -2.918450       9.300481      10.033382       0.091118       1.376529 0.10271885E+02  0.10787257E+03                                 2.070675                            1.895234      -1.328379       2.238987                    0.993669       3.944517      11.605906       0.444773       1.311314      -0.701170      -0.012163      -0.045666       0.008493       0.048015       0.000147       0.007649      -0.011403      -0.015784      -0.017925      -0.016103      -0.001065       0.017169              2.127692       1.734597       0.314362       0.029482       2.943314      -0.173773       1.705163          -0.000007
           40              H       7.386023      12.950648       8.794320       0.088708       1.210441 0.86637189E+01  0.87254853E+02                                 1.909759                            1.746714      -1.179668       2.313026                    0.994958       3.763955      10.870690       0.460522       1.320598      -0.699434      -0.013911       0.043375      -0.022495       0.050803      -0.001259       0.012121      -0.006580      -0.015442      -0.037410      -0.020973       0.004312       0.016661              1.973488       1.627267      -0.294598       0.260844       2.434319      -0.491806       1.858877          -0.000007
           41              H       3.120067       4.320907      10.644518       0.097832       1.146565 0.83162752E+01  0.82243677E+02                                 1.798610                            1.680968      -0.844023       2.476882                    0.999035       3.472892       9.683248       0.486084       1.274152      -0.711380       0.017208       0.043792      -0.017955       0.050361       0.008151       0.008989      -0.009422      -0.007578      -0.025774      -0.019607       0.005632       0.013975              1.827594       1.566587       0.282853      -0.105876       2.265411      -0.311930       1.650784          -0.000006
           42              H       2.867726       0.900133      12.400696       0.088628       1.258717 0.90953644E+01  0.92788762E+02                                 1.961169                            1.790289      -1.253373       2.275787                    0.993873       3.855885      11.234351       0.454332       1.321470      -0.698817       0.008029      -0.039262       0.026383       0.047980       0.001004       0.009519      -0.009835      -0.011114      -0.028946      -0.018487       0.003523       0.014964              2.021017       1.632959      -0.223215       0.266590       2.413834      -0.612419       2.016259          -0.000003
           43              H      -2.384825       5.335066      13.115927       0.084329       1.304305 0.95016978E+01  0.97491770E+02                                 1.970803                            1.801720      -1.256990       2.267831                    0.995039       3.809846      10.944982       0.465945       1.281164      -0.707914       0.005941       0.012580      -0.045668       0.047740       0.004354       0.005851      -0.008088       0.006311       0.036733      -0.015081      -0.000851       0.015932              2.029060       1.656199       0.128481      -0.388304       1.571704      -0.134046       2.859278          -0.000003
           44              H       3.158355       5.282748       0.144389       0.101210       1.130198 0.81850778E+01  0.80825241E+02                                 1.796095                            1.678473      -0.938132       2.435639                    0.998273       3.502685       9.838395       0.480557       1.290735      -0.707327       0.020310       0.007420       0.047539       0.052226       0.009644       0.004862       0.000345       0.012028       0.032282      -0.016903       0.003404       0.013499              1.812564       1.575838       0.043996       0.328883       1.456732       0.053259       2.405122           0.000002
           45              H      -0.000026       4.814572      11.984317       0.086044       1.275612 0.95478146E+01  0.98564879E+02                                 1.979996                            1.836487      -1.221868       2.288931                    0.994333       3.873547      11.341905       0.447904       1.324656      -0.698603      -0.000012      -0.048190       0.023274       0.053516      -0.000100       0.000144      -0.013370      -0.041058       0.026885      -0.025010      -0.001327       0.026337              2.032770       1.657698      -0.000016      -0.000064       2.631792      -0.395169       1.808821          -0.000000
           46              H      -0.000021       7.599484       9.338298       0.099776       1.133930 0.78623660E+01  0.76240160E+02                                 1.751499                            1.607838      -0.765214       2.515682                    0.999722       3.318542       8.995084       0.512286       1.232999      -0.721299      -0.000106       0.023033      -0.046023       0.051465       0.000062      -0.000082      -0.003580      -0.029987       0.048982      -0.023158       0.005632       0.017525              1.813564       1.405936      -0.000004       0.000012       1.711566      -0.455108       2.323190          -0.000009
           47              H       5.170839      11.521972       4.805144       0.086044       1.275610 0.95477934E+01  0.98564605E+02                                 1.979994                            1.836485      -1.221867       2.288932                    0.994333       3.873543      11.341890       0.447904       1.324656      -0.698603       0.000012      -0.048191      -0.023274       0.053516       0.000100       0.000144       0.013371      -0.041058       0.026884      -0.025010      -0.001327       0.026337              2.032768       1.657695       0.000016      -0.000064       2.631790       0.395169       1.808819          -0.000000
           48              H       5.170834       0.892084       7.451163       0.099775       1.133940 0.78624520E+01  0.76241219E+02                                 1.751510                            1.607847      -0.765220       2.515678                    0.999722       3.318561       8.995155       0.512285       1.233000      -0.721299       0.000106       0.023033       0.046023       0.051465      -0.000062      -0.000082       0.003579      -0.029987       0.048982      -0.023158       0.005632       0.017525              1.813576       1.405944       0.000004       0.000012       1.711577       0.455113       2.323208          -0.000009
           49              H      -0.000001       0.281711       0.678294       0.090890       1.192682 0.89030918E+01  0.90209006E+02                                 1.890961                            1.773137      -1.048556       2.379380                    0.995931       3.713303      10.729752       0.456480       1.324265      -0.699489       0.000071      -0.010117       0.050788       0.051786       0.000228      -0.000060      -0.001187      -0.023594       0.059464      -0.021710       0.001811       0.019900              1.917985       1.581169       0.000030      -0.000017       1.662554      -0.287669       2.510232           0.000001
           50              H       5.170820      13.224310      13.676695       0.095442       1.103593 0.75808148E+01  0.72648952E+02                                 1.701241                            1.563913      -0.708670       2.537632                    0.999835       3.270898       8.737449       0.528265       1.209876      -0.726656      -0.000131      -0.025481      -0.043992       0.050839      -0.000010       0.000023       0.003955      -0.032555       0.041150      -0.023136       0.007067       0.016069              1.750929       1.384844       0.000000       0.000032       1.597622       0.375735       2.270322          -0.000004
           51              H       5.170814       6.989111      16.111167       0.090892       1.192670 0.89029831E+01  0.90207630E+02                                 1.890949                            1.773127      -1.048548       2.379385                    0.995931       3.713282      10.729675       0.456482       1.324266      -0.699489      -0.000071      -0.010118      -0.050788       0.051786      -0.000228      -0.000060       0.001187      -0.023594       0.059463      -0.021710       0.001811       0.019899              1.917974       1.581161      -0.000030      -0.000016       1.662545       0.287667       2.510215           0.000001
           52              H      -0.000007       6.516910       3.112766       0.095443       1.103583 0.75807261E+01  0.72647861E+02                                 1.701229                            1.563903      -0.708671       2.537633                    0.999835       3.270875       8.737362       0.528268       1.209874      -0.726656       0.000131      -0.025481       0.043993       0.050840       0.000010       0.000023      -0.003955      -0.032555       0.041150      -0.023136       0.007067       0.016069              1.750917       1.384836       0.000000       0.000031       1.597613      -0.375734       2.270302          -0.000005
           53              C      -2.652680       8.877915      15.270686       0.101274      25.114050 0.32528218E+03  0.71717319E+04                                 7.547981                            6.063250       0.137502       2.043243                    0.999753      26.874031      76.874880       0.655481       0.423820      -1.050761      -0.014612       0.037878      -0.032722       0.052144       0.025719       0.019708      -0.004750      -0.032385       0.061347      -0.046373       0.017234       0.029138              8.188972       7.975863      -1.121136      -2.999359       7.827322      -2.107346       8.763731          -0.000003
           54              C      -2.795392      10.360250      13.810339       0.132746      24.511829 0.30956159E+03  0.67277441E+04                                 7.405011                            5.913478       0.259104       2.094796                    0.999879      25.935588      73.182606       0.665294       0.423614      -1.052980      -0.001091      -0.031884       0.035434       0.047679       0.009792       0.032746      -0.007052      -0.029568      -0.008399      -0.043680       0.018461       0.025219              8.042018       7.702743      -2.163707      -1.707224       8.140232      -2.253250       8.283080          -0.000006
           55              C       2.690889      10.191224       9.899402       0.119622      24.697566 0.31383584E+03  0.68698572E+04                                 7.501101                            5.979870       0.158109       2.058100                    0.999763      26.560840      76.146871       0.654860       0.427280      -1.046769       0.008967       0.047323      -0.022240       0.053052       0.000386       0.032733       0.002807      -0.033187       0.028189      -0.042124       0.011565       0.030559              8.193159       7.737135      -1.293265      -2.552517      10.212301      -1.068424       6.630041          -0.000012
           56              C       2.711573      12.164541       9.228831       0.117218      24.785038 0.31375447E+03  0.68508414E+04                                 7.473326                            5.950881       0.274878       2.095704                    0.999871      26.310116      74.733459       0.662748       0.423257      -1.051818       0.001260      -0.043816       0.007919       0.044544       0.023731       0.020795      -0.009322      -0.031636       0.018459      -0.042275       0.016590       0.025685              8.188958       7.763405      -0.192717      -2.950986       9.868570      -1.515592       6.934898          -0.000011
           57              C      -2.816069       3.486507      10.923559       0.102564      23.725338 0.31723639E+03  0.69235477E+04                                 7.190054                            5.951286       0.429920       2.145332                    0.999893      26.161989      73.513044       0.670333       0.418668      -1.058110      -0.010330      -0.051024       0.012286       0.053489      -0.008278       0.027405      -0.006166      -0.049216       0.011634      -0.042929       0.011860       0.031069              7.680793       7.632100      -1.228415      -1.775899       8.741278      -1.792450       6.669002          -0.000012
           58              C      -2.682663       1.641972      11.872164       0.115900      24.657202 0.31850399E+03  0.69890199E+04                                 7.487556                            6.026785       0.185664       2.066056                    0.999737      26.547366      75.888076       0.652705       0.427649      -1.047861      -0.004518       0.044236      -0.021381       0.049339       0.018256       0.023410      -0.004467      -0.038465       0.046516      -0.043586       0.016635       0.026951              8.103826       7.904146      -0.490492      -2.718739       9.294815      -2.114900       7.112516          -0.000006
           59              C       2.535754       5.166039      14.016849       0.129827      23.524751 0.30135377E+03  0.65168421E+04                                 7.236989                            5.845928       0.188508       2.072448                    0.999781      25.991114      73.574018       0.666015       0.425267      -1.050126      -0.015886      -0.003352       0.050809       0.053340       0.040722       0.006284      -0.008363      -0.052546       0.022904      -0.053760       0.008601       0.045158              7.812230       7.676725      -2.512393       1.366849       5.493879      -0.466628      10.266087          -0.000005
           60              C       2.333052       5.141893      16.072551       0.122543      22.981399 0.30324853E+03  0.65463537E+04                                 7.041731                            5.817887       0.419608       2.149029                    0.999873      25.696965      71.894678       0.677863       0.418565      -1.057807      -0.006542      -0.005924      -0.049067       0.049855       0.025549      -0.016950       0.014287      -0.026310       0.037964      -0.043621       0.018609       0.025012              7.461450       7.432389      -2.010024      -0.108716       5.201967      -0.476185       9.749995          -0.000006
           61              C       7.823493       2.170515       1.518775       0.101274      25.114063 0.32528218E+03  0.71717322E+04                                 7.547986                            6.063252       0.137497       2.043241                    0.999753      26.874030      76.874892       0.655481       0.423821      -1.050761       0.014612       0.037879       0.032721       0.052144      -0.025719       0.019708       0.004750      -0.032385       0.061350      -0.046373       0.017234       0.029139              8.188982       7.975871       1.121135      -2.999364       7.827335       2.107351       8.763740          -0.000003
           62              C       7.966205       3.652850       2.979122       0.132746      24.511838 0.30956161E+03  0.67277445E+04                                 7.405012                            5.913478       0.259105       2.094796                    0.999879      25.935588      73.182601       0.665294       0.423614      -1.052980       0.001090      -0.031883      -0.035434       0.047679      -0.009792       0.032746       0.007052      -0.029569      -0.008398      -0.043680       0.018461       0.025219              8.042024       7.702746       2.163707      -1.707226       8.140240       2.253251       8.283086          -0.000006
           63              C       2.479924       3.483824       6.890059       0.119621      24.697593 0.31383622E+03  0.68698675E+04                                 7.501106                            5.979873       0.158109       2.058099                    0.999763      26.560864      76.146947       0.654860       0.427280      -1.046769      -0.008968       0.047323       0.022239       0.053052      -0.000386       0.032732      -0.002807      -0.033187       0.028188      -0.042124       0.011566       0.030558              8.193165       7.737140       1.293265      -2.552520      10.212309       1.068424       6.630045          -0.000012
           64              C       2.459240       5.457141       7.560630       0.117218      24.785029 0.31375444E+03  0.68508404E+04                                 7.473324                            5.950881       0.274879       2.095704                    0.999871      26.310107      74.733424       0.662748       0.423257      -1.051818      -0.001262      -0.043815      -0.007921       0.044543      -0.023731       0.020795       0.009321      -0.031637       0.018456      -0.042275       0.016589       0.025686              8.188956       7.763404       0.192719      -2.950985       9.868567       1.515590       6.934896          -0.000011
           65              C       7.986882      10.193907       5.865902       0.102567      23.725443 0.31723903E+03  0.69236262E+04                                 7.190106                            5.951338       0.429897       2.145324                    0.999893      26.162123      73.513760       0.670325       0.418672      -1.058107       0.010333      -0.051025      -0.012287       0.053491       0.008280       0.027409       0.006163      -0.049214       0.011626      -0.042931       0.011862       0.031069              7.680832       7.632081       1.228442      -1.775845       8.741387       1.792475       6.669026          -0.000012
           66              C       7.853476       8.349372       4.917297       0.115899      24.657427 0.31850888E+03  0.69891626E+04                                 7.487634                            6.026857       0.185526       2.066009                    0.999737      26.547631      75.889323       0.652696       0.427653      -1.047857       0.004520       0.044236       0.021382       0.049340      -0.018259       0.023410       0.004468      -0.038462       0.046519      -0.043588       0.016635       0.026953              8.103898       7.904171       0.490433      -2.718767       9.294903       2.114957       7.112620          -0.000007
           67              C       2.635059      11.873439       2.772612       0.129833      23.524627 0.30135130E+03  0.65167701E+04                                 7.236954                            5.845907       0.188498       2.072447                    0.999781      25.990909      73.573140       0.666016       0.425267      -1.050127       0.015885      -0.003353      -0.050809       0.053340      -0.040717       0.006285       0.008363      -0.052541       0.022903      -0.053755       0.008601       0.045154              7.812194       7.676744       2.512425       1.366851       5.493890       0.466632      10.265950          -0.000005
           68              C       2.837761      11.849293       0.716910       0.122545      22.981353 0.30324769E+03  0.65463313E+04                                 7.041725                            5.817884       0.419601       2.149029                    0.999873      25.696904      71.894489       0.677863       0.418566      -1.057806       0.006543      -0.005923       0.049065       0.049852      -0.025549      -0.016949      -0.014286      -0.026309       0.037959      -0.043619       0.018607       0.025012              7.461443       7.432405       2.010037      -0.108724       5.201971       0.476174       9.749953          -0.000006
           69              C       2.518201       2.170515       1.518775       0.101517      25.068618 0.32442762E+03  0.71476354E+04                                 7.535195                            6.051688       0.142046       2.045012                    0.999740      26.844903      76.743957       0.656742       0.423318      -1.051154      -0.013941       0.038426       0.033468       0.052830       0.026871      -0.018818       0.005569      -0.031549       0.059599      -0.046604       0.018501       0.028103              8.175649       7.959717      -1.116035       2.994055       7.814335       2.107695       8.752895          -0.000004
           70              C       2.375482       3.652850       2.979122       0.135198      24.454862 0.30857689E+03  0.67010632E+04                                 7.394006                            5.903903       0.264435       2.097045                    0.999872      25.895778      73.043608       0.665855       0.423591      -1.052985       0.000270      -0.032970      -0.034464       0.047696       0.009298      -0.032213       0.007403      -0.031212      -0.009413      -0.043582       0.019473       0.024109              8.030548       7.690178      -2.161455       1.701922       8.131209       2.251800       8.270257          -0.000006
           71              C       7.861745       3.483824       6.890059       0.119189      24.701445 0.31384042E+03  0.68702629E+04                                 7.502102                            5.979498       0.158557       2.058344                    0.999780      26.567008      76.176403       0.654922       0.427220      -1.046762       0.008298       0.045748       0.022435       0.051625      -0.002533      -0.033163      -0.003267      -0.034554       0.026111      -0.043199       0.013084       0.030115              8.194681       7.736808      -1.292938       2.552143      10.217153       1.070138       6.630083          -0.000012
           72              C       7.882427       5.457141       7.560630       0.116320      24.814489 0.31418904E+03  0.68623761E+04                                 7.477651                            5.953526       0.273395       2.094937                    0.999873      26.327757      74.783029       0.662878       0.423047      -1.051999       0.001346      -0.043639      -0.007246       0.044257       0.024953      -0.021300       0.011010      -0.032331       0.018472      -0.044219       0.017542       0.026677              8.194166       7.766925      -0.191054       2.952893       9.876509       1.519153       6.939065          -0.000011
           73              C       2.354792      10.193907       5.865902       0.101832      23.747172 0.31768909E+03  0.69355519E+04                                 7.191620                            5.952213       0.437819       2.147257                    0.999888      26.181095      73.565941       0.670875       0.418202      -1.058458      -0.009332      -0.052753      -0.012672       0.055051      -0.007368      -0.026575       0.005745      -0.047621       0.016769      -0.041788       0.012281       0.029508              7.682534       7.632595      -1.227779       1.776023       8.744323       1.794672       6.670683          -0.000012
           74              C       2.488202       8.349372       4.917297       0.112139      24.703027 0.31921877E+03  0.70082581E+04                                 7.493946                            6.030440       0.184458       2.065521                    0.999706      26.581612      75.992031       0.653046       0.427209      -1.048186      -0.003288       0.043233       0.021123       0.048229       0.020006      -0.024183       0.004242      -0.035759       0.049480      -0.044464       0.015599       0.028864              8.111456       7.909103      -0.488755       2.721673       9.305249       2.120400       7.120017          -0.000007
           75              C       7.706629      11.873439       2.772612       0.129756      23.521979 0.30124806E+03  0.65138876E+04                                 7.233529                            5.841066       0.186676       2.072020                    0.999821      25.994703      73.576826       0.666959       0.424709      -1.050487      -0.017145      -0.002912      -0.050949       0.053835       0.040919      -0.005426       0.007359      -0.052892       0.026431      -0.054218       0.009477       0.044741              7.809267       7.669667      -2.509273      -1.368052       5.489242       0.467947      10.268891          -0.000005
           76              C       7.503936      11.849293       0.716910       0.119987      23.015481 0.30381970E+03  0.65616415E+04                                 7.048757                            5.824092       0.414589       2.147230                    0.999890      25.721600      71.975222       0.677388       0.418670      -1.057761      -0.006795      -0.005582       0.047981       0.048780       0.026418       0.019186      -0.013939      -0.027206       0.037643      -0.045605       0.020919       0.024686              7.468822       7.440421      -2.012629       0.106917       5.207468       0.477539       9.758576          -0.000006
           77              C       2.652612       8.877915      15.270686       0.101517      25.068609 0.32442766E+03  0.71476368E+04                                 7.535194                            6.051689       0.142046       2.045012                    0.999740      26.844903      76.743966       0.656742       0.423318      -1.051154       0.013941       0.038426      -0.033468       0.052830      -0.026871      -0.018818      -0.005569      -0.031550       0.059598      -0.046604       0.018501       0.028103              8.175645       7.959722       1.116038       2.994056       7.814323      -2.107688       8.752891          -0.000003
           78              C       2.795331      10.360250      13.810339       0.135199      24.454852 0.30857681E+03  0.67010608E+04                                 7.394003                            5.903901       0.264436       2.097045                    0.999872      25.895774      73.043588       0.665855       0.423590      -1.052985      -0.000270      -0.032970       0.034464       0.047696      -0.009298      -0.032213      -0.007403      -0.031212      -0.009414      -0.043581       0.019473       0.024108              8.030543       7.690180       2.161454       1.701923       8.131198      -2.251797       8.270251          -0.000006
           79              C      -2.690932      10.191224       9.899402       0.119190      24.701425 0.31384010E+03  0.68702547E+04                                 7.502101                            5.979497       0.158554       2.058343                    0.999780      26.566991      76.176370       0.654922       0.427221      -1.046762      -0.008297       0.045748      -0.022437       0.051625       0.002533      -0.033163       0.003267      -0.034554       0.026113      -0.043199       0.013083       0.030116              8.194680       7.736809       1.292939       2.552144      10.217153      -1.070138       6.630080          -0.000012
           80              C      -2.711614      12.164541       9.228831       0.116319      24.814516 0.31418934E+03  0.68623844E+04                                 7.477656                            5.953528       0.273394       2.094937                    0.999873      26.327777      74.783101       0.662878       0.423047      -1.051999      -0.001344      -0.043640       0.007243       0.044257      -0.024953      -0.021299      -0.011011      -0.032330       0.018475      -0.044219       0.017543       0.026676              8.194173       7.766930       0.191052       2.952896       9.876519      -1.519154       6.939069          -0.000011
           81              C       2.816021       3.486507      10.923559       0.101832      23.746993 0.31768606E+03  0.69354560E+04                                 7.191539                            5.952152       0.437807       2.147253                    0.999888      26.180882      73.564730       0.670885       0.418197      -1.058463       0.009330      -0.052752       0.012675       0.055050       0.007368      -0.026569      -0.005747      -0.047620       0.016772      -0.041783       0.012276       0.029507              7.682452       7.632570       1.227748       1.776036       8.744198      -1.794626       6.670587          -0.000012
           82              C       2.682611       1.641972      11.872164       0.112142      24.702974 0.31921688E+03  0.70082011E+04                                 7.493925                            6.030415       0.184506       2.065538                    0.999706      26.581451      75.991305       0.653049       0.427208      -1.048188       0.003287       0.043236      -0.021120       0.048231      -0.020002      -0.024180      -0.004242      -0.035763       0.049478      -0.044460       0.015600       0.028861              8.111444       7.909137       0.488795       2.721654       9.305227      -2.120391       7.119967          -0.000006
           83              C      -2.535816       5.166039      14.016849       0.129750      23.521970 0.30124889E+03  0.65139084E+04                                 7.233509                            5.841061       0.186631       2.072003                    0.999820      25.994797      73.577041       0.666961       0.424707      -1.050488       0.017146      -0.002909       0.050949       0.053836      -0.040922      -0.005427      -0.007360      -0.052893       0.026432      -0.054221       0.009477       0.044744              7.809233       7.669601       2.509246      -1.367993       5.489221      -0.467921      10.268878          -0.000005
           84              C      -2.333123       5.141893      16.072551       0.119985      23.015489 0.30381992E+03  0.65616470E+04                                 7.048754                            5.824089       0.414596       2.147232                    0.999890      25.721625      71.975286       0.677390       0.418669      -1.057762       0.006796      -0.005583      -0.047982       0.048781      -0.026418       0.019187       0.013939      -0.027206       0.037644      -0.045606       0.020920       0.024686              7.468817       7.440394       2.012619       0.106921       5.207463      -0.477538       9.758594          -0.000006
           85              C      -0.000026       5.651655      11.580363       0.109135      24.716174 0.32066306E+03  0.70496120E+04                                 7.467662                            6.024227       0.153569       2.051892                    0.999749      26.699718      76.441989       0.656455       0.424409      -1.049658      -0.000271       0.035790      -0.037101       0.051551      -0.000633      -0.000612      -0.034861       0.019113      -0.077909      -0.049114       0.022543       0.026571              8.172148       4.253192      -0.000044      -0.000446      11.114616      -0.310804       9.148636          -0.000004
           86              C      -0.000022       7.154113      10.156617       0.127566      24.164043 0.30096429E+03  0.64576929E+04                                 7.192602                            5.732087       0.555991       2.191941                    0.999558      25.331407      69.697718       0.697271       0.409394      -1.068142       0.000118      -0.039704       0.028737       0.049013       0.000072       0.000431      -0.027547       0.040907       0.021019      -0.040076       0.016934       0.023142              7.912819       3.956650      -0.000151       0.000041       9.443437      -0.731536      10.338370          -0.000015
           87              C       5.170839      12.359055       5.209098       0.109137      24.716160 0.32066276E+03  0.70496040E+04                                 7.467661                            6.024226       0.153565       2.051891                    0.999749      26.699701      76.441942       0.656455       0.424410      -1.049658       0.000272       0.035790       0.037101       0.051551       0.000633      -0.000612       0.034861       0.019114      -0.077911      -0.049115       0.022544       0.026571              8.172150       4.253187       0.000046      -0.000450      11.114622       0.310803       9.148639          -0.000004
           88              C       5.170835       0.446713       6.632844       0.127565      24.164095 0.30096481E+03  0.64577075E+04                                 7.192611                            5.732091       0.555989       2.191940                    0.999558      25.331447      69.697867       0.697271       0.409394      -1.068142      -0.000118      -0.039704      -0.028738       0.049013      -0.000073       0.000431       0.027547       0.040907       0.021019      -0.040076       0.016934       0.023142              7.912834       3.956652       0.000152       0.000040       9.443455       0.731541      10.338395          -0.000015
           89              C       5.170814       0.468177      16.557431       0.107204      24.004174 0.31707617E+03  0.69497799E+04                                 7.334068                            6.008828       0.238015       2.085543                    0.999730      26.434934      75.520231       0.654412       0.427019      -1.048262      -0.000316      -0.013766      -0.049457       0.051338       0.000304       0.000241      -0.002527       0.072714       0.087394      -0.051004       0.021786       0.029218              7.873819       4.195128       0.000258       0.000044       9.490422      -0.766937       9.935908           0.000001
           90              C       5.170818       0.197198      14.522212       0.126572      23.458701 0.29470958E+03  0.62899773E+04                                 7.028103                            5.665869       0.660364       2.225068                    0.999165      25.253666      69.285170       0.702556       0.408479      -1.068808      -0.000259       0.005608       0.046425       0.046763      -0.000363      -0.000612       0.033855       0.048553       0.027725      -0.048685       0.019602       0.029082              7.580159       3.888039       0.000139       0.000185       8.824514       0.443576      10.027923          -0.000007
           91              C      -0.000001       7.175577       0.232030       0.107208      24.004126 0.31707507E+03  0.69497498E+04                                 7.334067                            6.008827       0.238003       2.085541                    0.999730      26.434845      75.519942       0.654411       0.427020      -1.048261       0.000315      -0.013766       0.049456       0.051337      -0.000304       0.000241       0.002527       0.072714       0.087389      -0.051003       0.021786       0.029216              7.873820       4.195129      -0.000254       0.000050       9.490443       0.766957       9.935888           0.000000
           92              C      -0.000005       6.904598       2.267249       0.126579      23.458542 0.29470601E+03  0.62898784E+04                                 7.028068                            5.665833       0.660344       2.225065                    0.999165      25.253438      69.284290       0.702559       0.408479      -1.068808       0.000257       0.005611      -0.046424       0.046762       0.000362      -0.000612      -0.033854       0.048551       0.027720      -0.048682       0.019602       0.029080              7.580130       3.888021      -0.000126       0.000184       8.824545      -0.443568      10.027824          -0.000007
           93              N      -1.627815       8.698156      14.463449      -0.205212      34.853747 0.50469419E+03  0.12093663E+05                                 8.871959                            7.229606       0.234226       2.089509                    0.999259      27.916871      76.339839       0.658179       0.388358      -1.102853      -0.086643       0.125158      -0.060133       0.163669       0.019631      -0.026991      -0.034240      -0.018549       0.084531      -0.036693      -0.025902       0.062596              9.857168      11.436865      -3.142553      -3.231428       9.552741      -0.977068       8.581899          -0.000002
           94              N      -1.708479       9.665363      13.509136      -0.172945      34.355669 0.50099070E+03  0.12006528E+05                                 8.892775                            7.289187       0.087900       2.055579                    0.998307      27.594964      75.953125       0.642626       0.397704      -1.094153      -0.066169      -0.052276       0.140444       0.163816      -0.023401       0.030348      -0.043997      -0.056117      -0.100228      -0.061203      -0.016508       0.077712              9.862084      10.979865      -1.918069      -3.846728       8.386419      -1.568385      10.219967          -0.000001
           95              N      -3.444853       9.913537      14.896953      -0.316505      37.588786 0.56742366E+03  0.14009613E+05                                 9.376816                            7.707472       0.063721       2.028928                    0.997767      29.170674      81.134473       0.631887       0.392598      -1.099182       0.100157      -0.039171      -0.045453       0.116755      -0.007057       0.002313      -0.040508      -0.067044       0.062694      -0.044792      -0.018133       0.062925             10.416766      11.925365      -2.827342      -4.273283       8.893141      -0.459797      10.431791           0.000001
           96              N       1.625692      10.761353      10.438008      -0.204558      35.638027 0.51882143E+03  0.12534061E+05                                 9.061282                            7.368865       0.190368       2.079205                    0.998571      28.083721      77.427956       0.645978       0.392477      -1.098564       0.081761       0.111187      -0.089914       0.164718      -0.042065       0.009817      -0.006347      -0.084756      -0.070766      -0.049667      -0.022802       0.072470             10.139783      11.198827      -0.536558      -4.334394      10.017448      -1.462302       9.203074          -0.000004
           97              N       1.641206      12.059905       9.993759      -0.196230      36.078589 0.52487611E+03  0.12736349E+05                                 9.183699                            7.450656       0.044427       2.030556                    0.998637      28.236931      78.407167       0.636436       0.396610      -1.094041       0.073689      -0.146017      -0.011683       0.163974       0.038681      -0.010092      -0.044400      -0.050051      -0.015016      -0.049651      -0.023812       0.073462             10.283493      11.451491      -2.259357      -3.766503      11.413725      -0.230345       7.985264          -0.000002
           98              N       3.408604      11.025624       9.141526      -0.317158      38.606290 0.57076456E+03  0.14140481E+05                                 9.595698                            7.756035      -0.046074       1.988974                    0.997938      29.468336      82.630206       0.625526       0.395234      -1.095196      -0.104668       0.015891       0.054592       0.119114      -0.003350       0.003220      -0.025537      -0.105388      -0.034701      -0.047214      -0.019739       0.066953             10.860737      12.381303      -1.622961      -5.242178      10.120296      -0.130770      10.080611          -0.000009
           99              N      -1.683652       2.943207      10.496099      -0.187066      34.065281 0.51347376E+03  0.12374866E+05                                 8.803989                            7.357155       0.146914       2.069311                    0.998374      27.830861      76.680226       0.642911       0.395306      -1.096408      -0.081701      -0.106002       0.102173       0.168377      -0.039981       0.032519      -0.010921      -0.055626      -0.090256      -0.058158      -0.012041       0.070199              9.679442      10.914890      -0.433008      -3.381968       9.702949      -1.784856       8.420488          -0.000003
          100              N      -1.597817       1.743924      11.111937      -0.180571      34.453527 0.50494296E+03  0.12138477E+05                                 8.909949                            7.317704       0.028980       2.032679                    0.998505      27.848177      77.046094       0.640687       0.397684      -1.092955      -0.094661       0.131497      -0.016856       0.162899       0.036630      -0.012680      -0.038507      -0.059044       0.047293      -0.055424      -0.013994       0.069418              9.865549      11.285405      -2.186468      -3.243237      10.790006      -0.720138       7.521236          -0.000001
          101              N      -3.482076       2.708448      11.804334      -0.325753      36.889481 0.55979582E+03  0.13747230E+05                                 9.171316                            7.583255       0.133921       2.042704                    0.998929      29.178502      80.414451       0.647452       0.385224      -1.106603       0.106675      -0.019454      -0.050057       0.119431      -0.011762      -0.009238      -0.034001      -0.102161       0.028510      -0.060014      -0.006809       0.066823             10.152862      12.157712      -1.634264      -4.528546       9.008742      -0.474831       9.292134          -0.000008
          102              N       3.578196       4.499324      14.449010      -0.203075      33.761319 0.49997222E+03  0.11947869E+05                                 8.665399                            7.195910       0.233683       2.091616                    0.999363      27.776938      75.759904       0.659940       0.388380      -1.103255      -0.100197       0.030178       0.130061       0.166931      -0.009683       0.036266      -0.018858      -0.014000       0.168981      -0.048168      -0.025445       0.073612              9.478369      11.183838      -3.946960       0.280507       7.426044       0.504480       9.825224          -0.000004
          103              N       3.452025       4.485909      15.809628      -0.196055      33.725091 0.51912030E+03  0.12551652E+05                                 8.777889                            7.426518       0.053664       2.040444                    0.997598      27.989236      77.371698       0.635828       0.398413      -1.093702      -0.071330       0.056309      -0.141791       0.168414       0.005495      -0.038163       0.036753       0.039415       0.131679      -0.062031      -0.011232       0.073263              9.530704      10.894421      -3.256296       1.490048       7.221713      -0.817500      10.475978           0.000001
          104              N       1.712553       5.580557      14.975528      -0.311579      35.179081 0.53592496E+03  0.13023275E+05                                 8.907082                            7.443390       0.141405       2.054563                    0.998705      28.671115      78.697414       0.650161       0.387676      -1.104437       0.100838      -0.057827       0.003912       0.116308      -0.006535      -0.007234      -0.001846      -0.044759       0.189400      -0.055346      -0.008261       0.063607              9.733019      11.587635      -4.245846       1.440560       7.965782      -1.043934       9.645641          -0.000000
          105              N       6.798628       1.990756       2.326012      -0.205213      34.853793 0.50469478E+03  0.12093681E+05                                 8.871966                            7.229610       0.234228       2.089509                    0.999259      27.916890      76.339903       0.658179       0.388358      -1.102853       0.086643       0.125158       0.060133       0.163669      -0.019630      -0.026991       0.034240      -0.018549       0.084531      -0.036693      -0.025903       0.062596              9.857181      11.436877       3.142556      -3.231433       9.552757       0.977071       8.581910          -0.000002
          106              N       6.879292       2.957963       3.280325      -0.172946      34.355688 0.50099080E+03  0.12006531E+05                                 8.892780                            7.289189       0.087900       2.055579                    0.998307      27.594967      75.953143       0.642626       0.397704      -1.094153       0.066169      -0.052275      -0.140444       0.163816       0.023401       0.030348       0.043997      -0.056118      -0.100227      -0.061203      -0.016509       0.077712              9.862094      10.979870       1.918069      -3.846735       8.386429       1.568388      10.219981          -0.000001
          107              N       8.615666       3.206137       1.892508      -0.316505      37.588817 0.56742371E+03  0.14009615E+05                                 9.376823                            7.707473       0.063719       2.028928                    0.997767      29.170674      81.134479       0.631887       0.392598      -1.099182      -0.100157      -0.039171       0.045453       0.116755       0.007057       0.002313       0.040508      -0.067045       0.062696      -0.044792      -0.018133       0.062925             10.416781      11.925382       2.827346      -4.273288       8.893159       0.459798      10.431802           0.000001
          108              N       3.545121       4.053953       6.351453      -0.204558      35.638053 0.51882188E+03  0.12534075E+05                                 9.061289                            7.368870       0.190364       2.079204                    0.998571      28.083734      77.428026       0.645977       0.392478      -1.098563      -0.081762       0.111187       0.089913       0.164718       0.042065       0.009817       0.006347      -0.084756      -0.070768      -0.049667      -0.022803       0.072470             10.139793      11.198834       0.536557      -4.334398      10.017459       1.462304       9.203084          -0.000004
          109              N       3.529607       5.352505       6.795702      -0.196229      36.078567 0.52487586E+03  0.12736342E+05                                 9.183699                            7.450657       0.044421       2.030554                    0.998637      28.236923      78.407161       0.636435       0.396610      -1.094040      -0.073690      -0.146016       0.011682       0.163974      -0.038681      -0.010092       0.044400      -0.050051      -0.015018      -0.049651      -0.023812       0.073463             10.283491      11.451483       2.259357      -3.766501      11.413728       0.230344       7.985263          -0.000003
          110              N       1.762209       4.318224       7.647935      -0.317159      38.606313 0.57076483E+03  0.14140489E+05                                 9.595699                            7.756034      -0.046068       1.988976                    0.997938      29.468348      82.630227       0.625526       0.395233      -1.095196       0.104667       0.015892      -0.054594       0.119114       0.003350       0.003220       0.025537      -0.105388      -0.034702      -0.047214      -0.019739       0.066953             10.860742      12.381315       1.622961      -5.242184      10.120297       0.130771      10.080613          -0.000008
          111              N       6.854465       9.650607       6.293362      -0.187072      34.065338 0.51347689E+03  0.12374961E+05                                 8.803988                            7.357170       0.146923       2.069311                    0.998374      27.830980      76.680619       0.642912       0.395305      -1.096409       0.081702      -0.106003      -0.102174       0.168379       0.039980       0.032517       0.010922      -0.055625      -0.090255      -0.058156      -0.012042       0.070198              9.679416      10.914801       0.432996      -3.381920       9.702975       1.784878       8.420474          -0.000003
          112              N       6.768630       8.451324       5.677524      -0.180577      34.453618 0.50494644E+03  0.12138584E+05                                 8.909961                            7.317727       0.028985       2.032679                    0.998505      27.848306      77.046587       0.640686       0.397684      -1.092955       0.094663       0.131498       0.016856       0.162901      -0.036629      -0.012680       0.038507      -0.059043       0.047290      -0.055422      -0.013995       0.069418              9.865540      11.285342       2.186435      -3.243215      10.790031       0.720166       7.521246          -0.000001
          113              N       8.652889       9.415848       4.985127      -0.325781      36.889540 0.55981002E+03  0.13747628E+05                                 9.171214                            7.583267       0.133941       2.042697                    0.998927      29.178968      80.415156       0.647464       0.385215      -1.106612      -0.106693      -0.019468       0.050072       0.119455       0.011744      -0.009221       0.034022      -0.102181       0.028531      -0.060015      -0.006833       0.066848             10.152658      12.157232       1.634106      -4.528295       9.008700       0.474919       9.292043          -0.000008
          114              N       1.592617      11.206724       2.340451      -0.203051      33.760438 0.49995177E+03  0.11947277E+05                                 8.665312                            7.195812       0.233264       2.091505                    0.999361      27.776303      75.758234       0.659937       0.388385      -1.103250       0.100178       0.030168      -0.130044       0.166905       0.009711       0.036253       0.018846      -0.013983       0.168999      -0.048162      -0.025447       0.073609              9.478295      11.183856       3.947062       0.280455       7.426065      -0.504520       9.824963          -0.000004
          115              N       1.718788      11.193309       0.979833      -0.196058      33.725152 0.51912268E+03  0.12551728E+05                                 8.777913                            7.426546       0.053847       2.040503                    0.997601      27.989255      77.371883       0.635825       0.398414      -1.093701       0.071330       0.056312       0.141791       0.168415      -0.005490      -0.038168      -0.036755       0.039421       0.131704      -0.062034      -0.011239       0.073274              9.530725      10.894461       3.256322       1.489983       7.221728       0.817443      10.475985           0.000001
          116              N       3.458260      12.287957       1.813933      -0.311578      35.178997 0.53592273E+03  0.13023206E+05                                 8.907070                            7.443376       0.141407       2.054565                    0.998705      28.671034      78.697121       0.650162       0.387676      -1.104437      -0.100836      -0.057826      -0.003913       0.116306       0.006533      -0.007235       0.001846      -0.044759       0.189404      -0.055346      -0.008263       0.063609              9.733012      11.587654       4.245869       1.440569       7.965795       1.043935       9.645587          -0.000000
          117              N       3.543061       1.990756       2.326012      -0.205796      34.896629 0.50537329E+03  0.12115012E+05                                 8.882473                            7.236863       0.231104       2.088487                    0.999273      27.935319      76.426983       0.657468       0.388615      -1.102579      -0.086488       0.125141       0.061313       0.164011       0.021485       0.027006       0.034780      -0.018318       0.086222      -0.038160      -0.025774       0.063933              9.869964      11.452046      -3.146938       3.237614       9.564474       0.978408       8.593373          -0.000002
          118              N       3.462394       2.957963       3.280325      -0.175688      34.435447 0.50233973E+03  0.12046903E+05                                 8.905005                            7.297629       0.084707       2.054133                    0.998291      27.636330      76.091344       0.642438       0.397555      -1.094260      -0.065170      -0.052850      -0.139796       0.163043      -0.021038      -0.030192       0.043707      -0.056829      -0.096906      -0.060818      -0.015200       0.076019              9.877035      10.996975      -1.920776       3.855124       8.397959       1.571065      10.236170          -0.000001
          119              N       1.726026       3.206137       1.892508      -0.316693      37.682096 0.56907604E+03  0.14062187E+05                                 9.396899                            7.722187       0.057010       2.026357                    0.997843      29.207201      81.299549       0.630786       0.392954      -1.098811       0.100404      -0.039294       0.044878       0.116786      -0.006983      -0.002387       0.041278      -0.068206       0.063238      -0.045426      -0.018602       0.064028             10.440909      11.955226      -2.835859       4.286824       8.911707       0.459049      10.455792           0.000001
          120              N       6.796551       4.053953       6.351453      -0.204728      35.714855 0.52013958E+03  0.12575253E+05                                 9.078287                            7.381302       0.181070       2.075471                    0.998442      28.117298      77.577040       0.644959       0.392805      -1.098214       0.081833       0.111015       0.090194       0.164790      -0.043301      -0.010577       0.006533      -0.086260      -0.071489      -0.051188      -0.022887       0.074075             10.159865      11.221837      -0.537377       4.345446      10.036268       1.466034       9.221488          -0.000004
          121              N       6.812063       5.352505       6.795702      -0.194818      35.962211 0.52287711E+03  0.12674146E+05                                 9.160329                            7.433647       0.043338       2.030945                    0.998590      28.182585      78.181816       0.637605       0.396310      -1.094385       0.074578      -0.144416       0.011695       0.162956       0.037719       0.010781       0.044644      -0.048502      -0.015963      -0.048466      -0.024550       0.073016             10.255555      11.418412      -2.246914       3.754126      11.382612       0.233776       7.965640          -0.000003
          122              N      -1.762243       4.318224       7.647935      -0.315363      38.527515 0.56937518E+03  0.14096236E+05                                 9.580189                            7.744608      -0.048259       1.988758                    0.997960      29.432213      82.476648       0.626282       0.395031      -1.095432      -0.104635       0.015909      -0.054897       0.119227      -0.003307      -0.003440       0.025981      -0.105476      -0.030452      -0.047986      -0.018779       0.066764             10.841874      12.355924      -1.615364       5.229116      10.107792       0.136132      10.061905          -0.000009
          123              N       3.487207       9.650607       6.293362      -0.189228      34.163644 0.51529932E+03  0.12430629E+05                                 8.821789                            7.370882       0.141001       2.066732                    0.998320      27.883896      76.877746       0.642188       0.395376      -1.096294      -0.080818      -0.106303      -0.101375       0.167657      -0.038793      -0.032234       0.010398      -0.056826      -0.085997      -0.057625      -0.011001       0.068626              9.699669      10.936783      -0.431671       3.390934       9.723145       1.791234       8.439079          -0.000003
          124              N       3.573045       8.451324       5.677524      -0.178386      34.370446 0.50348649E+03  0.12094608E+05                                 8.896399                            7.307553       0.068458       2.045725                    0.998541      27.808098      76.904592       0.641084       0.397729      -1.092935      -0.094431       0.131158       0.016725       0.162479       0.036962       0.012700       0.038151      -0.058437       0.040297      -0.054361      -0.014720       0.069082              9.849497      11.264524      -2.177470       3.237404      10.772253       0.722404       7.511712          -0.000001
          125              N       1.688789       9.415848       4.985127      -0.323211      36.812366 0.55835071E+03  0.13702122E+05                                 9.157585                            7.572610       0.136288       2.043967                    0.998966      29.141353      80.269315       0.648052       0.385137      -1.106727       0.107112      -0.021938       0.049474       0.120008      -0.013709       0.009186       0.033718      -0.102812       0.027560      -0.060804      -0.006235       0.067039             10.136703      12.134437      -1.629758       4.518054       8.998380       0.477845       9.277292          -0.000008
          126              N       8.749073      11.206724       2.340451      -0.204049      33.825084 0.50111197E+03  0.11982400E+05                                 8.677458                            7.204993       0.235101       2.091482                    0.999326      27.808831      75.879827       0.659377       0.388475      -1.103144      -0.100236       0.030593      -0.129603       0.166674      -0.008871      -0.036913       0.018781      -0.014443       0.167594      -0.048423      -0.025066       0.073489              9.492170      11.200574      -3.954228      -0.283683       7.436362      -0.504083       9.839574          -0.000004
          127              N       8.622907      11.193309       0.979833      -0.194023      33.651604 0.51773560E+03  0.12509094E+05                                 8.763490                            7.415174       0.060904       2.043021                    0.997607      27.953174      77.229431       0.636535       0.398259      -1.093871      -0.072645       0.056499       0.141663       0.168932       0.005339       0.039217      -0.038248       0.040664       0.134711      -0.063905      -0.011547       0.075452              9.514362      10.873558      -3.248720      -1.486703       7.209705       0.815673      10.459824           0.000001
          128              N       6.883432      12.287957       1.813933      -0.310191      35.156290 0.53547536E+03  0.13009831E+05                                 8.904475                            7.441287       0.141452       2.054738                    0.998773      28.656450      78.653739       0.650109       0.387782      -1.104343       0.101363      -0.058984      -0.005318       0.117396      -0.006070       0.006591       0.002500      -0.044280       0.190728      -0.055142      -0.008866       0.064008              9.729807      11.582384      -4.243320      -1.436993       7.962354       1.041692       9.644684           0.000000
          129              N       1.627752       8.698156      14.463449      -0.205795      34.896589 0.50537272E+03  0.12114995E+05                                 8.882467                            7.236861       0.231102       2.088487                    0.999273      27.935300      76.426927       0.657468       0.388615      -1.102579       0.086489       0.125140      -0.061314       0.164011      -0.021486       0.027006      -0.034780      -0.018319       0.086222      -0.038160      -0.025773       0.063934              9.869957      11.452046       3.146939       3.237613       9.564460      -0.978404       8.593364          -0.000002
          130              N       1.708419       9.665363      13.509136      -0.175689      34.435446 0.50233986E+03  0.12046907E+05                                 8.905003                            7.297629       0.084710       2.054134                    0.998291      27.636333      76.091345       0.642438       0.397555      -1.094260       0.065170      -0.052850       0.139796       0.163043       0.021038      -0.030192      -0.043707      -0.056830      -0.096907      -0.060818      -0.015200       0.076019              9.877032      10.996982       1.920776       3.855124       8.397952      -1.571062      10.236162          -0.000001
          131              N       3.444787       9.913537      14.896953      -0.316693      37.682064 0.56907573E+03  0.14062178E+05                                 9.396893                            7.722184       0.057013       2.026358                    0.997843      29.207193      81.299514       0.630786       0.392954      -1.098811      -0.100404      -0.039293      -0.044878       0.116786       0.006983      -0.002387      -0.041277      -0.068207       0.063237      -0.045427      -0.018601       0.064028             10.440900      11.955227       2.835856       4.286828       8.911688      -0.459045      10.455784           0.000001
          132              N      -1.625738      10.761353      10.438008      -0.204728      35.714847 0.52013942E+03  0.12575248E+05                                 9.078285                            7.381300       0.181073       2.075472                    0.998442      28.117295      77.577020       0.644959       0.392805      -1.098214      -0.081832       0.111015      -0.090195       0.164791       0.043301      -0.010577      -0.006533      -0.086260      -0.071488      -0.051189      -0.022887       0.074075             10.159862      11.221841       0.537376       4.345446      10.036264      -1.466032       9.221481          -0.000004
          133              N      -1.641250      12.059905       9.993759      -0.194820      35.962268 0.52287798E+03  0.12674172E+05                                 9.160335                            7.433651       0.043343       2.030946                    0.998590      28.182615      78.181903       0.637605       0.396310      -1.094385      -0.074576      -0.144417      -0.011697       0.162956      -0.037719       0.010781      -0.044645      -0.048501      -0.015961      -0.048465      -0.024550       0.073015             10.255563      11.418427       2.246913       3.754130      11.382619      -0.233776       7.965643          -0.000003
          134              N       6.933056      11.025624       9.141526      -0.315361      38.527489 0.56937467E+03  0.14096222E+05                                 9.580190                            7.744609      -0.048268       1.988756                    0.997960      29.432193      82.476616       0.626281       0.395032      -1.095431       0.104636       0.015908       0.054895       0.119227       0.003308      -0.003440      -0.025981      -0.105476      -0.030451      -0.047986      -0.018778       0.066764             10.841876      12.355924       1.615365       5.229121      10.107797      -0.136130      10.061906          -0.000008
          135              N       1.683606       2.943207      10.496099      -0.189226      34.163661 0.51529894E+03  0.12430618E+05                                 8.821797                            7.370885       0.140995       2.066731                    0.998320      27.883862      76.877637       0.642187       0.395377      -1.096293       0.080818      -0.106302       0.101374       0.167655       0.038794      -0.032234      -0.010398      -0.056828      -0.085996      -0.057626      -0.011001       0.068627              9.699686      10.936834       0.431667       3.390936       9.723154      -1.791231       8.439068          -0.000003
          136              N       1.597768       1.743924      11.111937      -0.178385      34.370447 0.50348584E+03  0.12094588E+05                                 8.896400                            7.307550       0.068456       2.045725                    0.998541      27.808067      76.904475       0.641084       0.397729      -1.092935       0.094430       0.131157      -0.016725       0.162477      -0.036962       0.012701      -0.038151      -0.058439       0.040299      -0.054362      -0.014720       0.069082              9.849507      11.264571       2.177469       3.237401      10.772250      -0.722410       7.511700          -0.000001
          137              N       3.482024       2.708448      11.804334      -0.323194      36.811094 0.55832014E+03  0.13701165E+05                                 9.157334                            7.572370       0.136244       2.043968                    0.998965      29.140551      80.266121       0.648068       0.385134      -1.106731      -0.107106      -0.021935      -0.049466       0.119998       0.013713       0.009191      -0.033718      -0.102804       0.027518      -0.060798      -0.006240       0.067038             10.136456      12.134382       1.629797       4.517921       8.998153      -0.477831       9.276833          -0.000008
          138              N      -3.578260       4.499324      14.449010      -0.204058      33.825725 0.50112673E+03  0.11982843E+05                                 8.677561                            7.205098       0.235410       2.091574                    0.999329      27.809254      75.881299       0.659372       0.388475      -1.103143       0.100235       0.030596       0.129611       0.166680       0.008869      -0.036919      -0.018783      -0.014443       0.167572      -0.048423      -0.025064       0.073487              9.492259      11.200480       3.954162      -0.283622       7.436417       0.504150       9.839879          -0.000004
          139              N      -3.452094       4.485909      15.809628      -0.194017      33.651573 0.51773388E+03  0.12509048E+05                                 8.763501                            7.415175       0.060875       2.043014                    0.997607      27.953135      77.229427       0.636533       0.398261      -1.093869       0.072643       0.056498      -0.141665       0.168932      -0.005341       0.039217       0.038247       0.040664       0.134700      -0.063904      -0.011544       0.075448              9.514375      10.873522       3.248698      -1.486751       7.209713      -0.815698      10.459888           0.000001
          140              N      -1.712619       5.580557      14.975528      -0.310191      35.156367 0.53547705E+03  0.13009887E+05                                 8.904501                            7.441310       0.141447       2.054737                    0.998773      28.656483      78.653960       0.650106       0.387783      -1.104342      -0.101364      -0.058985       0.005317       0.117397       0.006070       0.006591      -0.002500      -0.044280       0.190726      -0.055142      -0.008866       0.064007              9.729832      11.582400       4.243331      -1.436981       7.962378      -1.041690       9.644719           0.000000
          141              N      -0.000027       6.775815      12.269738      -0.221809      34.981003 0.52526301E+03  0.12710740E+05                                 8.912131                            7.420088       0.329204       2.128617                    0.997634      27.997309      76.894575       0.643931       0.393072      -1.099715       0.000614       0.035577      -0.161168       0.165049      -0.000130       0.000018      -0.039097      -0.100842      -0.080872      -0.041465      -0.036942       0.078408              9.782082       5.240293       0.000309      -0.000029      11.855341       1.310475      12.250613          -0.000001
          142              N      -0.000025       7.785950      11.320462      -0.199640      34.820426 0.51095117E+03  0.12256706E+05                                 8.848955                            7.274192       0.352119       2.133561                    0.998909      27.672780      75.217380       0.657492       0.388348      -1.105079       0.000045      -0.169959       0.022626       0.171458       0.000578      -0.000032      -0.051207      -0.003969       0.193117      -0.052630      -0.034157       0.086786              9.854187       5.026118      -0.000047       0.000149      13.728926       1.386996      10.807517          -0.000004
          143              N      -0.000023       5.808608      10.258025      -0.326732      37.781609 0.57337679E+03  0.14174226E+05                                 9.372332                            7.741211       0.232784       2.082416                    0.997715      29.131773      80.716123       0.632176       0.391930      -1.101151       0.000104       0.093325       0.093661       0.132219       0.000040      -0.000561      -0.063359      -0.039215       0.017163      -0.052369      -0.022465       0.074834             10.402842       5.451457      -0.000567      -0.000404      13.361985       1.751085      12.395084          -0.000005
          144              N       5.170840       0.068415       4.519723      -0.221811      34.981051 0.52526359E+03  0.12710757E+05                                 8.912136                            7.420089       0.329209       2.128618                    0.997634      27.997331      76.894628       0.643932       0.393072      -1.099716      -0.000613       0.035578       0.161168       0.165050       0.000130       0.000018       0.039097      -0.100842      -0.080872      -0.041465      -0.036942       0.078407              9.782093       5.240293      -0.000309      -0.000034      11.855351      -1.310479      12.250634          -0.000001
          145              N       5.170838       1.078550       5.468999      -0.199640      34.820470 0.51095166E+03  0.12256722E+05                                 8.848965                            7.274196       0.352116       2.133560                    0.998909      27.672795      75.217446       0.657491       0.388348      -1.105079      -0.000045      -0.169959      -0.022626       0.171459      -0.000578      -0.000032       0.051206      -0.003969       0.193116      -0.052630      -0.034156       0.086786              9.854203       5.026121       0.000047       0.000147      13.728947      -1.387003      10.807540          -0.000004
          146              N       5.170836      12.516008       6.531436      -0.326731      37.781599 0.57337639E+03  0.14174214E+05                                 9.372333                            7.741210       0.232779       2.082414                    0.997715      29.131758      80.716092       0.632176       0.391931      -1.101151      -0.000103       0.093324      -0.093661       0.132219      -0.000040      -0.000561       0.063359      -0.039214       0.017159      -0.052370      -0.022464       0.074834             10.402847       5.451452       0.000570      -0.000405      13.362002      -1.751085      12.395086          -0.000006
          147              N       5.170818       1.533312      14.713948      -0.224786      34.486559 0.52643212E+03  0.12712024E+05                                 8.747897                            7.370976       0.412687       2.150751                    0.999024      27.915233      75.920774       0.655383       0.387025      -1.106947       0.000341      -0.074816       0.142928       0.161326      -0.000210       0.000418       0.048169      -0.061952       0.164467      -0.058393      -0.025364       0.083757              9.452855       5.021501       0.000427      -0.000060      12.494238      -1.700622      10.842825          -0.000003
          148              N       5.170815       1.682216      16.093370      -0.199508      34.230614 0.51560151E+03  0.12422381E+05                                 8.800343                            7.367724       0.313271       2.125866                    0.997365      27.788752      76.219058       0.643920       0.394806      -1.098222      -0.000022      -0.122652      -0.132694       0.180697      -0.000004       0.000101      -0.043071       0.039438       0.223733      -0.069852      -0.017570       0.087422              9.569280       5.296801       0.000222       0.000117      13.307986      -0.101856      10.103053           0.000001
          149              N       5.170816      12.913086      15.621250      -0.315972      36.485362 0.55558603E+03  0.13640210E+05                                 9.156886                            7.625925       0.160727       2.058178                    0.998739      28.995944      80.324724       0.635582       0.392523      -1.099639       0.000422       0.127253      -0.013566       0.127975       0.000810       0.000125       0.024735       0.014897       0.197687      -0.045899      -0.025472       0.071371              9.992417       5.263208       0.000324       0.000079      14.192444      -0.996262      10.521600           0.000001
          150              N      -0.000005       8.240712       2.075513      -0.224759      34.485834 0.52641353E+03  0.12711463E+05                                 8.747770                            7.370841       0.412731       2.150777                    0.999024      27.914747      75.919103       0.655389       0.387024      -1.106947      -0.000343      -0.074786      -0.142900       0.161287       0.000216       0.000418      -0.048132      -0.061991       0.164473      -0.058413      -0.025318       0.083730              9.452742       5.021414      -0.000368      -0.000015      12.494301       1.700703      10.842511          -0.000002
          151              N      -0.000002       8.389616       0.696091      -0.199514      34.230502 0.51560047E+03  0.12422339E+05                                 8.800296                            7.367696       0.313285       2.125869                    0.997365      27.788714      76.218699       0.643924       0.394804      -1.098225       0.000021      -0.122654       0.132691       0.180696       0.000004       0.000101       0.043070       0.039438       0.223747      -0.069853      -0.017572       0.087425              9.569223       5.296767      -0.000218       0.000136      13.307889       0.101955      10.103014           0.000001
          152              N      -0.000003       6.205686       1.168211      -0.315968      36.485231 0.55558260E+03  0.13640101E+05                                 9.156860                            7.625899       0.160724       2.058179                    0.998739      28.995830      80.324261       0.635583       0.392523      -1.099639      -0.000423       0.127252       0.013565       0.127974      -0.000811       0.000125      -0.024735       0.014897       0.197689      -0.045899      -0.025472       0.071371              9.992399       5.263200      -0.000316       0.000082      14.192444       0.996266      10.521552           0.000001
          153             Cl      -0.000029      12.587643      12.975567      -0.581817     147.366269 0.47359816E+04  0.18912918E+06                                18.943724                           18.746729       1.049330       1.970255                    0.999270      78.480071     236.077427       0.551170       0.278274      -1.258880       0.000119       0.013355       0.014856       0.019977      -0.000104       0.000170      -0.028716      -0.162685       0.021667      -0.084954      -0.002993       0.087947             18.981355      14.951051       0.000546      -0.001116      21.807144      -1.829330      20.185869          -0.000010
          154             Cl      -0.000018       1.208271       8.051890      -0.559268     144.451947 0.44819880E+04  0.17637665E+06                                18.663735                           18.209139       1.178448       2.017979                    0.998347      76.832843     228.753749       0.561043       0.277421      -1.260987      -0.000086      -0.006160      -0.025558       0.026290       0.000158       0.000316      -0.058682      -0.139328       0.003100      -0.070184      -0.032755       0.102939             19.005057      15.528317       0.000413       0.001228      22.294806      -1.425316      19.192047          -0.000036
          155             Cl       5.170842       5.880243       3.813894      -0.581816     147.366458 0.47359888E+04  0.18912954E+06                                18.943745                           18.746746       1.049325       1.970254                    0.999270      78.480084     236.077527       0.551169       0.278274      -1.258879      -0.000117       0.013359      -0.014853       0.019977       0.000105       0.000169       0.028716      -0.162688       0.021657      -0.084954      -0.002995       0.087949             18.981380      14.951042      -0.000553      -0.001119      21.807183       1.829328      20.185916          -0.000011
          156             Cl       5.170831       7.915671       8.737571      -0.559273     144.453036 0.44820360E+04  0.17637902E+06                                18.663835                           18.209243       1.178427       2.017971                    0.998347      76.833097     228.754872       0.561041       0.277421      -1.260987       0.000087      -0.006154       0.025549       0.026280      -0.000158       0.000315       0.058685      -0.139319       0.003096      -0.070179      -0.032759       0.102938             19.005150      15.528371      -0.000420       0.001244      22.294922       1.425317      19.192157          -0.000036

******************************************************
Auxiliary information for the entire system
The total spin magnetic moment of the unit cell is   -0.000755
The total net atomic charge of the unit cell is   -0.000001
Accuracy of reproducing the electrostatic potential in the unit cell:
  The inner radius (bohr) =    5.0000
  The outer radius (bohr) =   12.0000
  Valid grid points have density less than (e/(bohr^3)) =    0.0001
  The number of valid grid points were=        17852
  The rms potential error without charges in kcal/mol is=      4.35745
  The rms potential error with partial charges in kcal/mol is=      0.98786
  The RRMSE value at monopole order=      0.22671
  The rms potential error with partial charges and cloud penetration in kcal/mol is=      0.97055
  The RRMSE value at monopole order with cloud penetration is=      0.22273
  The rms potential error with partial charges and atomic dipoles in kcal/mol is=      0.54856
  The RRMSE value at dipole order=      0.12589
  The rms potential error with partial charges, atomic dipoles and cloud penetration in kcal/mol is=      0.54427
  The RRMSE value at dipole order with cloud penetration=      0.12490

******************************************************
The electron densities and ab initio electrostatic potential were computed in VASP using the PBE functional and
projector augmented wave method. See the main text of the journal article for a description of computational details.
The atomic charges, dipoles, and quadrupoles were computed with the DDEC6 method as described in
(a) T. A. Manz and N. Gabaldon Limas, RSC Adv. 6 (2016) 47771-47801 DOI: 10.1039/c6ra04656h
(b) N. Gabaldon Limas and T. A. Manz, RSC Adv. 8 (2018) 2678-2707 DOI: 10.1039/c7ra11829e.
For each atom in the material, the electron cloud parameters were fit to the spherically averaged atom-in-material
electron density using radial positions for which this density was between 10^-4 and 10^-2 electrons per cubic bohr.
The polarizabilities, dispersion coefficients, and quantum Drude oscillator (QDO) parameters were fit using the MCLF method.
The magnetic structure of the system was optimized in VASP from the default ferromagnetic initial guess using spin polarization.
The atomic spin moments (ASMs) were computed on this optimized magnetic structure using the DDEC6 partition as inputs
to the method of T. A. Manz and D. S. Sholl, J. Chem. Theory Comput. 7 (2011) 4146-4164 DOI: 10.1021/ct200539n.
The RMSE and RRMSE were computed using a uniform grid with Ewald summation.
