# Supplementary material for: A collection of forcefield precursors for metal–organic frameworks
Source: RSC Adv. 2019 Nov 13;9(63):36492–507. doi: 10.1039/c9ra07327b (PMC9075174; doi:10.1039/c9ra07327b)
Supplement: RA-009-C9RA07327B-s3440 [file RA-009-C9RA07327B-s3440.xyz]

  240
jmolscript: load "" {1 1 1} spacegroup "x,y,z" unitcell [{      9.324300     0.000000     0.000000 }, {     -0.773567    14.432784     0.000000 }, {      0.000000     0.000000    26.939000 }]
Zn     5.944655     1.758057     8.646341     1.082843
Zn     8.936260     1.615462    10.226044     0.952126
Zn     2.992862     5.458335    22.115841     1.082842
Zn     0.001256     5.600930    23.695544     0.952128
Zn     2.606078    12.674727    18.292659     1.082843
Zn    -0.385527    12.817322    16.712956     0.952126
Zn     5.557871     8.974449     4.823159     1.082842
Zn     8.549477     8.831854     3.243456     0.952127
H      0.702077     5.011063     9.830041     0.140687
H      1.065608     8.092462     7.251979     0.149210
H      7.232026     5.599920     7.012222     0.129314
H      2.851648     5.370439    10.015920     0.100755
H      2.084946     6.297024    11.034214     0.095003
H      5.318391     5.692290     9.730367     0.111514
H      7.229339     6.711245    10.490047     0.095078
H      5.156107     9.415948    12.596676     0.124007
H      3.414130     7.940918    12.292266     0.086795
H     -0.359668     7.528140    11.203930     0.118648
H      1.424712     8.907914    11.667281     0.093070
H     -0.581058    11.032420    14.312691     0.111929
H      6.824134    10.009136    13.550317     0.104129
H      1.800975    10.968916    14.619795     0.100438
H      2.653651     9.864808    13.887054     0.096848
H      3.426581    13.205997    11.279359     0.143796
H      6.795478    13.970935    13.302478     0.134541
H      4.157377    11.279221    14.692531     0.119471
H      8.235439     2.205329    23.299541     0.140687
H      7.098341    13.556714    20.721479     0.149210
H      1.705491     1.616472    20.481722     0.129314
H      6.085869     1.845953    23.485420     0.100755
H      6.852571     0.919368    24.503714     0.095003
H      3.619126     1.524102    23.199867     0.111514
H      1.708177     0.505147    23.959547     0.095078
H      3.007842    12.233228    26.066176     0.124007
H      4.749819    13.708258    25.761766     0.086795
H      8.523618    14.121036    24.673430     0.118648
H      6.739238    12.741262    25.136781     0.093070
H     -0.579293    10.616756     0.843191     0.111929
H      1.339816    11.640040     0.080817     0.104129
H      6.362975    10.680260     1.150295     0.100438
H      5.510299    11.784368     0.417554     0.096848
H      4.737369     8.443179    24.748859     0.143796
H      1.368471     7.678241    26.771978     0.134541
H      4.006572    10.369955     1.223031     0.119471
H      7.848656     9.421721    17.108959     0.140687
H      7.485125     6.340322    19.687021     0.149210
H      1.318707     8.832864    19.926778     0.129314
H      5.699085     9.062345    16.923080     0.100755
H      6.465787     8.135760    15.904786     0.095003
H      3.232342     8.740494    17.208633     0.111514
H      1.321394     7.721539    16.448953     0.095078
H      3.394626     5.016836    14.342324     0.124007
H      5.136603     6.491866    14.646734     0.086795
H      8.910401     6.904644    15.735070     0.118648
H      7.126021     5.524870    15.271719     0.093070
H     -0.192509     3.400364    12.626309     0.111929
H      1.726599     4.423648    13.388683     0.104130
H      6.749758     3.463868    12.319205     0.100438
H      5.897082     4.567976    13.051945     0.096848
H      5.124152     1.226787    15.659641     0.143796
H      1.755255     0.461849    13.636522     0.134541
H      4.393356     3.153563    12.246469     0.119471
H      0.315294    12.227455     3.639459     0.140687
H      1.452392     0.876070     6.217521     0.149210
H      6.845242    12.816312     6.457278     0.129314
H      2.464864    12.586831     3.453580     0.100755
H      1.698162    13.513416     2.435286     0.095002
H      4.931607    12.908682     3.739133     0.111514
H      6.842556    13.927637     2.979453     0.095078
H      5.542891     2.199556     0.872824     0.124007
H      3.800914     0.724526     1.177234     0.086795
H      0.027115     0.311748     2.265570     0.118648
H      1.811495     1.691522     1.802219     0.093070
H     -0.194274     3.816028    26.095809     0.111928
H      7.210917     2.792744    26.858183     0.104129
H      2.187758     3.752524    25.788705     0.100438
H      3.040434     2.648416    26.521445     0.096848
H      3.813364     5.989605     2.190141     0.143796
H      7.182262     6.754543     0.167022     0.134541
H      4.544161     4.062829    25.715969     0.119471
C      8.531330     5.122195     8.499254     0.001677
C      0.373746     5.500334     9.110500    -0.236560
C      1.062768     6.614545     8.657925     0.271406
C      0.597118     7.352060     7.562316    -0.210645
C      8.737601     6.945056     6.950801     0.004671
C      8.031722     5.849607     7.416037    -0.157949
C      7.875842     3.869429     8.930548     0.637726
C      8.199922     7.686901     5.755248     0.626294
C      2.722260     6.288364    10.303359    -0.063597
C      4.045600     6.893098    10.750547     0.091386
C      5.265958     6.409599    10.319523    -0.150886
C      6.412996     7.033096    10.794727    -0.157836
C      6.444488     8.098235    11.688563     0.076316
C      5.236028     8.620702    12.121203    -0.138871
C      4.173413     7.831229    11.767225    -0.133282
C      7.686329     8.744824    12.245661     0.068530
C     -0.432297     8.274315    11.753216    -0.141141
C      0.644684     9.021933    12.161073    -0.133413
C      0.722295     9.939858    13.227318     0.098450
C     -0.520225    10.349749    13.685820    -0.127330
C      7.647871     9.740686    13.210347    -0.151761
C      1.970186    10.543149    13.766368    -0.066193
C      3.570081    12.163950    13.019349     0.274734
C      3.964637    13.065999    12.023953    -0.213416
C      5.163517    13.748670    12.157840    -0.010883
C      5.982137    13.523519    13.239172    -0.144610
C      5.602112    12.628686    14.244535     0.012566
C      4.395846    11.927253    14.069162    -0.268517
C      6.388295     0.256904    11.096174     0.647052
C      6.483978    12.389102    15.384594     0.587502
C      0.406187     2.094197    21.968755     0.001677
C      8.563771     1.716058    22.580000    -0.236559
C      7.874749     0.601847    22.127425     0.271406
C      7.566831    14.297116    21.031816    -0.210645
C      0.199916     0.271336    20.420301     0.004671
C      0.905795     1.366785    20.885537    -0.157949
C      1.061674     3.346963    22.400048     0.637726
C     -0.035972    13.962275    19.224748     0.626294
C      6.215257     0.928028    23.772859    -0.063597
C      4.891916     0.323294    24.220047     0.091386
C      3.671559     0.806793    23.789023    -0.150886
C      2.524520     0.183296    24.264227    -0.157836
C      1.719462    13.550941    25.158063     0.076316
C      2.927921    13.028474    25.590703    -0.138871
C      3.990537    13.817947    25.236725    -0.133282
C      0.477621    12.904352    25.715161     0.068530
C     -0.728054    13.374861    25.222716    -0.141141
C      7.519266    12.627243    25.630573    -0.133413
C      7.441654    11.709318    26.696818     0.098450
C     -0.640126    11.299427     0.216320    -0.127330
C      0.516078    11.908490    26.679847    -0.151761
C      6.193763    11.106027     0.296868    -0.066193
C      4.593869     9.485226    26.488849     0.274734
C      4.199312     8.583177    25.493453    -0.213416
C      3.000432     7.900506    25.627340    -0.010883
C      2.181813     8.125657    26.708672    -0.144610
C      2.561837     9.020490     0.775035     0.012565
C      3.768103     9.721923     0.599662    -0.268518
C      2.549222     6.959488    24.565674     0.647052
C      1.679971     9.260074     1.915094     0.587502
C      0.019403     9.310589    18.439745     0.001677
C      8.176987     8.932450    17.828500    -0.236560
C      7.487965     7.818239    18.281075     0.271406
C      7.953615     7.080724    19.376684    -0.210645
C     -0.186868     7.487728    19.988199     0.004671
C      0.519011     8.583177    19.522963    -0.157949
C      0.674891    10.563355    18.008452     0.637726
C      0.350811     6.745883    21.183752     0.626294
C      5.828473     8.144420    16.635641    -0.063597
C      4.505133     7.539686    16.188453     0.091386
C      3.284775     8.023185    16.619477    -0.150886
C      2.137737     7.399688    16.144273    -0.157836
C      2.106245     6.334549    15.250437     0.076315
C      3.314705     5.812082    14.817797    -0.138871
C      4.377320     6.601555    15.171775    -0.133282
C      0.864404     5.687960    14.693339     0.068530
C     -0.341270     6.158469    15.185784    -0.141141
C      7.906049     5.410851    14.777927    -0.133413
C      7.828438     4.492926    13.711682     0.098450
C     -0.253342     4.083035    13.253180    -0.127330
C      0.902862     4.692098    13.728653    -0.151761
C      6.580547     3.889635    13.172632    -0.066193
C      4.980652     2.268834    13.919651     0.274734
C      4.586096     1.366785    14.915047    -0.213416
C      3.387216     0.684114    14.781160    -0.010883
C      2.568596     0.909265    13.699828    -0.144610
C      2.948621     1.804098    12.694465     0.012565
C      4.154887     2.505531    12.869838    -0.268518
C      2.162438    14.175880    15.842826     0.647052
C      2.066755     2.043682    11.554406     0.587502
C      8.144546    12.338587     4.970245     0.001677
C     -0.013038    12.716726     4.359000    -0.236560
C      0.675984    13.830937     4.811575     0.271406
C      0.983902     0.135668     5.907184    -0.210645
C      8.350817    14.161448     6.518699     0.004671
C      7.644938    13.065999     6.053463    -0.157949
C      7.489059    11.085821     4.538952     0.637726
C      8.586705     0.470509     7.714252     0.626294
C      2.335476    13.504756     3.166141    -0.063597
C      3.658817    14.109490     2.718953     0.091386
C      4.879174    13.625991     3.149977    -0.150886
C      6.026213    14.249488     2.674773    -0.157836
C      6.831271     0.881843     1.780937     0.076316
C      5.622812     1.404310     1.348297    -0.138871
C      4.560196     0.614837     1.702275    -0.133282
C      8.073112     1.528432     1.223839     0.068530
C     -0.045513     1.057923     1.716284    -0.141141
C      1.031467     1.805541     1.308427    -0.133413
C      1.109079     2.723466     0.242182     0.098450
C     -0.133441     3.133357    26.722680    -0.127330
C      8.034655     2.524294     0.259153    -0.151761
C      2.356970     3.326757    26.642132    -0.066193
C      3.956864     4.947558     0.450151     0.274734
C      4.351421     5.849607     1.445547    -0.213416
C      5.550301     6.532278     1.311660    -0.010883
C      6.368920     6.307127     0.230328    -0.144610
C      5.988896     5.412294    26.163965     0.012565
C      4.782630     4.710861    26.339338    -0.268518
C      6.001511     7.473296     2.373326     0.647052
C      6.870762     5.172710    25.023906     0.587502
O      7.012624     3.360962     8.170329    -0.578460
O      8.209614     3.417828    10.016998    -0.562361
O      2.249480     7.071920     9.233612    -0.209355
O      2.393622    11.532660    12.769894    -0.202204
O      6.215785    11.564990    16.304022    -0.605479
O      7.585792    13.038721    15.390520    -0.564720
O      7.575434     0.584528    11.157056    -0.539957
O      6.986470     7.641437     5.531115    -0.593968
O     -0.240174     8.256130     5.012001    -0.546086
O      5.561186     0.657846    10.235473    -0.579030
O      1.924892     3.855430    21.639829    -0.578460
O      0.727902     3.798564    23.486498    -0.562361
O      6.688036     0.144472    22.703112    -0.209355
O      5.770327    10.116516    26.239394    -0.202204
O      1.948164    10.084186     2.834522    -0.605479
O      0.578157     8.610455     1.921020    -0.564720
O      1.362082     6.631864    24.626556    -0.539957
O      1.177480    14.007739    19.000615    -0.593968
O      8.404123    13.393046    18.481501    -0.546086
O      3.376331     6.558546    23.704973    -0.579030
O      1.538109    11.071822    18.768671    -0.578460
O      0.341119    11.014956    16.922002    -0.562361
O      6.301253     7.360864    17.705388    -0.209355
O      6.157111     2.900124    14.169106    -0.202204
O      2.334948     2.867794    10.634978    -0.605479
O      0.964941     1.394063    11.548480    -0.564720
O      0.975299    13.848256    15.781944    -0.539957
O      1.564263     6.791347    21.407885    -0.593968
O      8.790907     6.176654    21.926999    -0.546087
O      2.989547    13.774938    16.703527    -0.579030
O      6.625841    10.577354     5.299171    -0.578460
O      7.822831    10.634220     3.452502    -0.562361
O      1.862697    14.288312     4.235888    -0.209355
O      2.780406     4.316268     0.699606    -0.202204
O      6.602569     4.348598    24.104478    -0.605479
O      7.972576     5.822329    25.017980    -0.564720
O      7.188651     7.800920     2.312444    -0.539957
O      7.373253     0.425045     7.938385    -0.593968
O      0.146610     1.039738     8.457499    -0.546086
O      5.174402     7.874238     3.234027    -0.579030

The following XYZ coordinates are in angstroms. Other properties are in atomic units.
The sperically averaged electron density of each atom fit to a function of the form exp(a - br)
eigen_1, eigen_2 and eigen_3 are the three eigenvalues of traceless quadrupole moment tensor
  atom number  atomic symbol              X              Y              Z     net charge C6 coefficient C8 coefficient C10 coefficient fluctuating dipole atomic polarizability isotropic forcefield polarizability              a              b squared Pearson coefficient          <r^3>          <r^4>         wp_QDO          m_QDO          q_QDO       dipole_x       dipole_y       dipole_z         dipole            Qxy            Qxz            Qyz     Q(x^2-y^2)  Q(3z^2 - R^2)        eigen_1        eigen_2        eigen_3 static polarizability      alpha(xx)      alpha(xy)      alpha(xz)      alpha(yy)      alpha(yz)      alpha(zz) atomic spin moment
            1             Zn       5.944655       1.758057       8.646341       1.082843      62.568666 0.12644332E+04  0.36520063E+05                                13.216421                           11.910894       0.267149       1.999510                    0.998657      40.867567     106.665661       0.504018       0.420750      -1.128316      -0.150770      -0.037547      -0.135266       0.206005       0.022518       0.098526       0.016067       0.107560       0.052992      -0.070091      -0.064524       0.134616             14.179598      13.107253       0.797254      -2.866905      15.253970      -1.790858      14.177572           0.000005
            2             Zn       8.936260       1.615462      10.226044       0.952126      88.191449 0.17128083E+04  0.53459463E+05                                16.446645                           13.757953       0.102261       1.907829                    0.998874      45.087449     123.003174       0.473544       0.414410      -1.130712       0.039614      -0.013874       0.047409       0.063320      -0.005023      -0.060346      -0.004287      -0.171851       0.051989      -0.121131       0.043560       0.077570             19.229974      18.128265       0.748337       2.453526      17.451955       1.082476      22.109701           0.000003
            3             Zn       2.992862       5.458335      22.115841       1.082842      62.568670 0.12644335E+04  0.36520073E+05                                13.216422                           11.910895       0.267148       1.999510                    0.998657      40.867567     106.665663       0.504018       0.420750      -1.128316       0.150770       0.037547      -0.135266       0.206006       0.022518      -0.098526      -0.016067       0.107560       0.052993      -0.070092      -0.064525       0.134616             14.179598      13.107255       0.797256       2.866904      15.253966       1.790860      14.177574           0.000005
            4             Zn       0.001256       5.600930      23.695544       0.952128      88.191378 0.17128059E+04  0.53459365E+05                                16.446629                           13.757937       0.102265       1.907831                    0.998874      45.087434     123.003070       0.473544       0.414410      -1.130713      -0.039614       0.013874       0.047409       0.063320      -0.005023       0.060345       0.004287      -0.171851       0.051990      -0.121130       0.043560       0.077570             19.229957      18.128245       0.748336      -2.453531      17.451938      -1.082477      22.109689           0.000003
            5             Zn       2.606078      12.674727      18.292659       1.082843      62.568685 0.12644337E+04  0.36520080E+05                                13.216424                           11.910896       0.267149       1.999510                    0.998657      40.867574     106.665685       0.504018       0.420750      -1.128316       0.150770       0.037547       0.135266       0.206006       0.022518       0.098526       0.016066       0.107560       0.052992      -0.070092      -0.064524       0.134616             14.179601      13.107255       0.797255      -2.866906      15.253973      -1.790859      14.177575           0.000005
            6             Zn      -0.385527      12.817322      16.712956       0.952126      88.191436 0.17128079E+04  0.53459449E+05                                16.446642                           13.757951       0.102261       1.907830                    0.998874      45.087446     123.003158       0.473544       0.414410      -1.130712      -0.039614       0.013874      -0.047409       0.063320      -0.005023      -0.060345      -0.004287      -0.171851       0.051989      -0.121130       0.043560       0.077570             19.229971      18.128262       0.748337       2.453526      17.451953       1.082476      22.109698           0.000003
            7             Zn       5.557871       8.974449       4.823159       1.082842      62.568730 0.12644350E+04  0.36520128E+05                                13.216431                           11.910903       0.267148       1.999510                    0.998657      40.867585     106.665731       0.504018       0.420750      -1.128316      -0.150770      -0.037547       0.135266       0.206006       0.022518      -0.098526      -0.016067       0.107560       0.052992      -0.070092      -0.064524       0.134616             14.179608      13.107265       0.797256       2.866906      15.253976       1.790862      14.177583           0.000005
            8             Zn       8.549477       8.831854       3.243456       0.952127      88.191404 0.17128066E+04  0.53459394E+05                                16.446635                           13.757943       0.102263       1.907830                    0.998874      45.087438     123.003106       0.473544       0.414410      -1.130712       0.039614      -0.013874      -0.047409       0.063320      -0.005023       0.060345       0.004287      -0.171851       0.051989      -0.121130       0.043560       0.077570             19.229965      18.128253       0.748336      -2.453533      17.451944      -1.082478      22.109697           0.000003
            9              H       0.702077       5.011063       9.830041       0.140687       0.969165 0.70195797E+01  0.68050339E+02                                 1.731428                            1.633441      -1.481133       2.188213                    0.992995       3.830998      11.380528       0.443262       1.425368      -0.676356       0.009972      -0.021389       0.026195       0.035258       0.000306       0.005302      -0.006246       0.002062       0.017568      -0.008300      -0.002357       0.010657              1.794752       1.719957      -0.046953       0.339803       1.727568      -0.340234       1.936731          -0.000004
           10              H       1.065608       8.092462       7.251979       0.149210       1.106786 0.81129787E+01  0.78934673E+02                                 1.698242                            1.615835      -1.007394       2.428655                    0.998142       3.175563       8.496460       0.521643       1.206827      -0.728441       0.019165       0.031391      -0.012510       0.038849       0.009320      -0.000123      -0.004712      -0.007403      -0.025457      -0.010496      -0.004456       0.014952              1.712027       1.574711       0.270708      -0.058827       1.864387      -0.358190       1.696983          -0.000004
           11              H       7.232026       5.599920       7.012222       0.129314       1.137850 0.86365399E+01  0.85581503E+02                                 1.733233                            1.668256      -1.172867       2.331322                    0.996466       3.397556       9.254617       0.511504       1.208418      -0.726254      -0.034313      -0.011197      -0.019510       0.041029       0.008529       0.009256      -0.000471       0.016699       0.004110      -0.013913      -0.002240       0.016153              1.733987       1.888919       0.151468       0.301565       1.576095      -0.059737       1.736949          -0.000003
           12              H       2.851648       5.370439      10.015920       0.100755       1.239422 0.98677957E+01  0.10243245E+03                                 1.936603                            1.855856      -1.174748       2.313745                    0.994546       3.813028      11.096676       0.450805       1.308880      -0.702605       0.005457      -0.035687      -0.014202       0.038795      -0.001459      -0.001116       0.006123      -0.005424       0.023043      -0.006940      -0.004036       0.010976              1.974278       1.863150      -0.081563       0.079088       2.421541       0.188734       1.638144          -0.000005
           13              H       2.084946       6.297024      11.034214       0.095003       0.969971 0.73255218E+01  0.71136225E+02                                 1.689302                            1.633104      -0.965386       2.412382                    0.995782       3.730172      10.769872       0.461991       1.365275      -0.689844      -0.021450       0.002416       0.026808       0.034418      -0.005725      -0.001921      -0.002993       0.003584       0.007272      -0.008377       0.003553       0.004824              1.727470       1.903380      -0.007055      -0.300173       1.424269       0.070608       1.854760          -0.000004
           14              H       5.318391       5.692290       9.730367       0.111514       1.084059 0.79844935E+01  0.78397310E+02                                 1.749488                            1.659058      -0.932425       2.436464                    0.998413       3.486571       9.781746       0.482554       1.292727      -0.706691       0.000632      -0.027009      -0.020596       0.033972      -0.000300       0.003644       0.012503       0.008732      -0.014025      -0.016296       0.005701       0.010595              1.775481       1.617733      -0.091264      -0.101462       1.935078       0.456912       1.773632          -0.000003
           15              H       7.229339       6.711245      10.490047       0.095078       1.035141 0.75031491E+01  0.73552940E+02                                 1.769738                            1.659118      -1.236734       2.275494                    0.994820       3.914122      11.483586       0.454158       1.375759      -0.686147       0.029202      -0.010643      -0.010448       0.032790       0.000796       0.000178       0.007925       0.009106      -0.026793      -0.013587       0.004435       0.009153              1.833689       2.353518      -0.210645      -0.275713       1.561912       0.215660       1.585638          -0.000003
           16              H       5.156107       9.415948      12.596676       0.124007       0.944027 0.66244056E+01  0.62838528E+02                                 1.662856                            1.561359      -1.068017       2.379676                    0.996895       3.569559      10.243744       0.467883       1.380035      -0.686805      -0.002938       0.033563       0.009431       0.034987       0.001667      -0.003448       0.006020      -0.000340      -0.023421      -0.011298       0.004685       0.006612              1.705164       1.569099      -0.031964       0.005355       2.064249       0.431621       1.482144          -0.000003
           17              H       3.414130       7.940918      12.292266       0.086795       1.009929 0.73963217E+01  0.72122400E+02                                 1.732019                            1.640024      -1.127557       2.323714                    0.995209       3.866676      11.251125       0.460613       1.363690      -0.688841      -0.022196       0.000239       0.027033       0.034978       0.005751      -0.007396       0.009930       0.004667      -0.000834      -0.015880       0.006286       0.009594              1.788219       2.267568      -0.103264      -0.369219       1.469478       0.134444       1.627611          -0.000003
           18              H      -0.359668       7.528140      11.203930       0.118648       0.951921 0.67535863E+01  0.64614585E+02                                 1.692791                            1.591801      -1.192061       2.318487                    0.994787       3.704879      10.808584       0.455025       1.406937      -0.680953       0.002204      -0.030684      -0.014035       0.033813       0.001704      -0.002987       0.008583       0.000202      -0.028816      -0.014238       0.005494       0.008744              1.736949       1.602459      -0.000568      -0.024966       1.915342       0.503633       1.693047          -0.000003
           19              H       1.424712       8.907914      11.667281       0.093070       1.219322 0.92317636E+01  0.94308682E+02                                 1.912304                            1.795259      -1.119396       2.336847                    0.994831       3.781257      10.939809       0.457971       1.309184      -0.702105       0.024971       0.002400      -0.027154       0.036969       0.005543      -0.005515       0.008204       0.008025       0.001203      -0.013840       0.005916       0.007924              1.975208       2.563569      -0.131738      -0.411275       1.624342       0.204799       1.737712          -0.000003
           20              H      -0.581058      11.032420      14.312691       0.111929       0.984476 0.69915123E+01  0.67496476E+02                                 1.731978                            1.618590      -1.240783       2.290525                    0.994444       3.783789      11.101558       0.451505       1.405186      -0.680922      -0.002456       0.028096       0.020588       0.034918       0.005717       0.000726       0.007127       0.008211      -0.011550      -0.010880       0.000623       0.010257              1.790305       1.588959      -0.078774      -0.052680       1.954097       0.527151       1.827860          -0.000002
           21              H       6.824134      10.009136      13.550317       0.104129       0.999291 0.72226480E+01  0.70144641E+02                                 1.730718                            1.630183      -1.265962       2.270287                    0.993870       3.841566      11.224791       0.457089       1.379773      -0.685524      -0.029466       0.010909       0.015549       0.035057       0.002449      -0.004530       0.009403       0.016869      -0.000929      -0.015379       0.004727       0.010651              1.788277       2.299486      -0.197871      -0.181734       1.583076       0.179943       1.482270          -0.000003
           22              H       1.800975      10.968916      14.619795       0.100438       0.990203 0.75467989E+01  0.73995328E+02                                 1.724516                            1.666828      -1.131706       2.335355                    0.994041       3.803476      11.114425       0.452496       1.380543      -0.686412      -0.012087       0.016832       0.028505       0.035242      -0.000561      -0.002761       0.001265      -0.008606       0.002599      -0.005868       0.001264       0.004604              1.757974       1.636852      -0.005380      -0.198037       1.668300       0.325242       1.968769          -0.000006
           23              H       2.653651       9.864808      13.887054       0.096848       0.980226 0.73744047E+01  0.71713184E+02                                 1.698078                            1.635641      -0.968508       2.408677                    0.995884       3.743483      10.807699       0.462971       1.360443      -0.690618       0.023426      -0.027524       0.000105       0.036143      -0.009216      -0.005361      -0.001147       0.000165      -0.012476      -0.010618      -0.001280       0.011898              1.744134       1.956809      -0.346546       0.029450       1.911069      -0.019973       1.364523          -0.000004
           24              H       3.426581      13.205997      11.279359       0.143796       1.108774 0.84268258E+01  0.83135964E+02                                 1.729313                            1.670553      -1.029197       2.413827                    0.997797       3.271334       8.941722       0.499912       1.241903      -0.720058      -0.023959       0.006227      -0.030395       0.039200       0.001487       0.011886      -0.001702       0.012586       0.018525      -0.010810      -0.005862       0.016671              1.727953       1.707678      -0.011851       0.280580       1.575042      -0.190790       1.901138          -0.000003
           25              H       6.795478      13.970935      13.302478       0.134541       0.982506 0.72176197E+01  0.69472434E+02                                 1.666668                            1.598985      -1.159684       2.341225                    0.997305       3.471325       9.812961       0.479029       1.328391      -0.698147       0.037869       0.019444       0.001846       0.042609       0.009527       0.000175       0.001317       0.010413      -0.027933      -0.009654      -0.005886       0.015540              1.693134       1.969527       0.309265       0.060236       1.653059      -0.114856       1.456816          -0.000002
           26              H       4.157377      11.279221      14.692531       0.119471       1.078863 0.82495559E+01  0.82982083E+02                                 1.834669                            1.752062      -1.483940       2.170090                    0.993602       3.979914      11.908502       0.436368       1.395404      -0.682303      -0.004336      -0.021951       0.021413       0.030970       0.005070      -0.001950      -0.009409      -0.003657      -0.011495      -0.010351      -0.002038       0.012389              1.881926       1.834151       0.260464      -0.082563       2.038940      -0.363355       1.772685          -0.000004
           27              H       8.235439       2.205329      23.299541       0.140687       0.969166 0.70195830E+01  0.68050379E+02                                 1.731429                            1.633441      -1.481133       2.188213                    0.992995       3.830998      11.380528       0.443261       1.425368      -0.676356      -0.009972       0.021389       0.026195       0.035258       0.000306      -0.005302       0.006246       0.002062       0.017568      -0.008300      -0.002357       0.010657              1.794752       1.719958      -0.046954      -0.339804       1.727568       0.340234       1.936731          -0.000004
           28              H       7.098341      13.556714      20.721479       0.149210       1.106785 0.81129730E+01  0.78934602E+02                                 1.698242                            1.615834      -1.007394       2.428655                    0.998142       3.175562       8.496456       0.521644       1.206826      -0.728442      -0.019165      -0.031391      -0.012510       0.038849       0.009320       0.000123       0.004712      -0.007403      -0.025457      -0.010496      -0.004456       0.014952              1.712026       1.574710       0.270708       0.058827       1.864386       0.358190       1.696983          -0.000004
           29              H       1.705491       1.616472      20.481722       0.129314       1.137850 0.86365411E+01  0.85581520E+02                                 1.733234                            1.668257      -1.172867       2.331322                    0.996466       3.397556       9.254618       0.511504       1.208418      -0.726254       0.034313       0.011197      -0.019510       0.041029       0.008529      -0.009256       0.000471       0.016699       0.004110      -0.013913      -0.002240       0.016153              1.733988       1.888919       0.151468      -0.301565       1.576095       0.059737       1.736949          -0.000003
           30              H       6.085869       1.845953      23.485420       0.100755       1.239423 0.98678022E+01  0.10243253E+03                                 1.936604                            1.855857      -1.174748       2.313744                    0.994546       3.813029      11.096678       0.450805       1.308879      -0.702605      -0.005457       0.035687      -0.014202       0.038795      -0.001459       0.001116      -0.006123      -0.005424       0.023043      -0.006940      -0.004036       0.010976              1.974278       1.863150      -0.081563      -0.079088       2.421541      -0.188734       1.638144          -0.000006
           31              H       6.852571       0.919368      24.503714       0.095003       0.969970 0.73255176E+01  0.71136176E+02                                 1.689302                            1.633103      -0.965386       2.412382                    0.995782       3.730171      10.769870       0.461991       1.365276      -0.689843       0.021450      -0.002417       0.026808       0.034418      -0.005725       0.001921       0.002993       0.003584       0.007272      -0.008377       0.003553       0.004824              1.727470       1.903380      -0.007055       0.300173       1.424269      -0.070608       1.854760          -0.000004
           32              H       3.619126       1.524102      23.199867       0.111514       1.084060 0.79845022E+01  0.78397413E+02                                 1.749488                            1.659058      -0.932426       2.436464                    0.998413       3.486573       9.781751       0.482554       1.292726      -0.706691      -0.000632       0.027009      -0.020596       0.033972      -0.000300      -0.003644      -0.012503       0.008732      -0.014025      -0.016296       0.005701       0.010595              1.775481       1.617734      -0.091264       0.101462       1.935078      -0.456912       1.773632          -0.000003
           33              H       1.708177       0.505147      23.959547       0.095078       1.035141 0.75031452E+01  0.73552892E+02                                 1.769738                            1.659118      -1.236734       2.275494                    0.994820       3.914121      11.483582       0.454158       1.375759      -0.686147      -0.029202       0.010643      -0.010448       0.032790       0.000796      -0.000178      -0.007925       0.009106      -0.026793      -0.013587       0.004435       0.009153              1.833689       2.353517      -0.210645       0.275713       1.561911      -0.215660       1.585638          -0.000003
           34              H       3.007842      12.233228      26.066176       0.124007       0.944026 0.66244018E+01  0.62838486E+02                                 1.662856                            1.561359      -1.068017       2.379676                    0.996895       3.569558      10.243742       0.467882       1.380035      -0.686805       0.002938      -0.033563       0.009431       0.034987       0.001667       0.003448      -0.006020      -0.000340      -0.023421      -0.011298       0.004685       0.006612              1.705164       1.569099      -0.031965      -0.005355       2.064248      -0.431621       1.482144          -0.000003
           35              H       4.749819      13.708258      25.761766       0.086795       1.009928 0.73963119E+01  0.72122284E+02                                 1.732019                            1.640023      -1.127557       2.323715                    0.995209       3.866675      11.251122       0.460613       1.363690      -0.688841       0.022196      -0.000239       0.027033       0.034978       0.005751       0.007396      -0.009930       0.004667      -0.000834      -0.015880       0.006286       0.009594              1.788218       2.267566      -0.103264       0.369219       1.469477      -0.134444       1.627611          -0.000003
           36              H       8.523618      14.121036      24.673430       0.118648       0.951921 0.67535859E+01  0.64614580E+02                                 1.692791                            1.591801      -1.192061       2.318487                    0.994787       3.704879      10.808584       0.455025       1.406937      -0.680953      -0.002204       0.030684      -0.014035       0.033813       0.001704       0.002987      -0.008583       0.000202      -0.028816      -0.014238       0.005494       0.008744              1.736949       1.602459      -0.000567       0.024965       1.915343      -0.503633       1.693047          -0.000003
           37              H       6.739238      12.741262      25.136781       0.093070       1.219322 0.92317628E+01  0.94308670E+02                                 1.912304                            1.795259      -1.119396       2.336847                    0.994831       3.781257      10.939808       0.457971       1.309184      -0.702105      -0.024971      -0.002400      -0.027154       0.036969       0.005544       0.005515      -0.008204       0.008025       0.001203      -0.013840       0.005916       0.007924              1.975207       2.563569      -0.131737       0.411275       1.624342      -0.204799       1.737711          -0.000003
           38              H      -0.579293      10.616756       0.843191       0.111929       0.984476 0.69915128E+01  0.67496479E+02                                 1.731977                            1.618590      -1.240783       2.290525                    0.994444       3.783789      11.101556       0.451505       1.405185      -0.680923       0.002456      -0.028096       0.020588       0.034918       0.005717      -0.000726      -0.007127       0.008211      -0.011550      -0.010880       0.000623       0.010257              1.790305       1.588958      -0.078774       0.052680       1.954097      -0.527150       1.827860          -0.000002
           39              H       1.339816      11.640040       0.080817       0.104129       0.999292 0.72226524E+01  0.70144695E+02                                 1.730719                            1.630184      -1.265962       2.270287                    0.993870       3.841566      11.224792       0.457089       1.379773      -0.685524       0.029466      -0.010909       0.015549       0.035057       0.002449       0.004530      -0.009403       0.016869      -0.000929      -0.015379       0.004727       0.010651              1.788278       2.299487      -0.197871       0.181734       1.583076      -0.179943       1.482270          -0.000004
           40              H       6.362975      10.680260       1.150295       0.100438       0.990203 0.75468010E+01  0.73995351E+02                                 1.724516                            1.666828      -1.131705       2.335355                    0.994041       3.803476      11.114424       0.452496       1.380543      -0.686412       0.012087      -0.016832       0.028505       0.035242      -0.000561       0.002761      -0.001265      -0.008606       0.002599      -0.005868       0.001264       0.004604              1.757974       1.636852      -0.005380       0.198037       1.668300      -0.325242       1.968769          -0.000005
           41              H       5.510299      11.784368       0.417554       0.096848       0.980225 0.73743927E+01  0.71713042E+02                                 1.698077                            1.635640      -0.968507       2.408677                    0.995884       3.743481      10.807693       0.462971       1.360444      -0.690618      -0.023426       0.027524       0.000105       0.036143      -0.009216       0.005361       0.001147       0.000164      -0.012476      -0.010618      -0.001280       0.011898              1.744133       1.956808      -0.346545      -0.029450       1.911068       0.019974       1.364522          -0.000004
           42              H       4.737369       8.443179      24.748859       0.143796       1.108773 0.84268210E+01  0.83135899E+02                                 1.729311                            1.670552      -1.029197       2.413827                    0.997797       3.271333       8.941716       0.499912       1.241903      -0.720058       0.023959      -0.006227      -0.030395       0.039200       0.001487      -0.011886       0.001701       0.012586       0.018525      -0.010810      -0.005862       0.016672              1.727951       1.707677      -0.011851      -0.280579       1.575041       0.190790       1.901136          -0.000003
           43              H       1.368471       7.678241      26.771978       0.134541       0.982506 0.72176181E+01  0.69472414E+02                                 1.666668                            1.598985      -1.159683       2.341225                    0.997305       3.471323       9.812955       0.479029       1.328392      -0.698147      -0.037869      -0.019444       0.001846       0.042609       0.009527      -0.000175      -0.001317       0.010413      -0.027933      -0.009654      -0.005886       0.015540              1.693134       1.969527       0.309265      -0.060236       1.653058       0.114856       1.456816          -0.000002
           44              H       4.006572      10.369955       1.223031       0.119471       1.078862 0.82495502E+01  0.82982015E+02                                 1.834669                            1.752062      -1.483940       2.170090                    0.993602       3.979913      11.908500       0.436367       1.395404      -0.682303       0.004336       0.021951       0.021413       0.030970       0.005070       0.001950       0.009409      -0.003657      -0.011495      -0.010351      -0.002038       0.012389              1.881925       1.834151       0.260463       0.082563       2.038940       0.363355       1.772685          -0.000004
           45              H       7.848656       9.421721      17.108959       0.140687       0.969165 0.70195765E+01  0.68050303E+02                                 1.731428                            1.633440      -1.481133       2.188213                    0.992995       3.830997      11.380525       0.443261       1.425368      -0.676356      -0.009972       0.021389      -0.026195       0.035258       0.000306       0.005302      -0.006246       0.002062       0.017569      -0.008300      -0.002357       0.010657              1.794752       1.719957      -0.046953       0.339803       1.727567      -0.340234       1.936731          -0.000003
           46              H       7.485125       6.340322      19.687021       0.149210       1.106785 0.81129680E+01  0.78934542E+02                                 1.698241                            1.615834      -1.007394       2.428655                    0.998142       3.175561       8.496453       0.521644       1.206827      -0.728441      -0.019165      -0.031391       0.012510       0.038849       0.009320      -0.000123      -0.004712      -0.007403      -0.025457      -0.010496      -0.004456       0.014952              1.712026       1.574710       0.270708      -0.058827       1.864386      -0.358190       1.696982          -0.000004
           47              H       1.318707       8.832864      19.926778       0.129314       1.137850 0.86365411E+01  0.85581520E+02                                 1.733234                            1.668257      -1.172868       2.331322                    0.996466       3.397556       9.254618       0.511504       1.208418      -0.726254       0.034313       0.011197       0.019510       0.041029       0.008529       0.009256      -0.000471       0.016699       0.004110      -0.013913      -0.002240       0.016153              1.733988       1.888919       0.151468       0.301564       1.576095      -0.059737       1.736949          -0.000003
           48              H       5.699085       9.062345      16.923080       0.100755       1.239423 0.98678030E+01  0.10243255E+03                                 1.936604                            1.855857      -1.174748       2.313744                    0.994546       3.813029      11.096680       0.450805       1.308880      -0.702605      -0.005456       0.035687       0.014202       0.038795      -0.001459      -0.001116       0.006123      -0.005424       0.023043      -0.006940      -0.004036       0.010976              1.974279       1.863151      -0.081563       0.079088       2.421542       0.188734       1.638144          -0.000005
           49              H       6.465787       8.135760      15.904786       0.095003       0.969970 0.73255106E+01  0.71136092E+02                                 1.689301                            1.633103      -0.965385       2.412382                    0.995782       3.730169      10.769863       0.461991       1.365276      -0.689843       0.021450      -0.002416      -0.026808       0.034418      -0.005725      -0.001921      -0.002993       0.003584       0.007272      -0.008377       0.003553       0.004824              1.727469       1.903379      -0.007055      -0.300173       1.424268       0.070608       1.854759          -0.000004
           50              H       3.232342       8.740494      17.208633       0.111514       1.084060 0.79845028E+01  0.78397425E+02                                 1.749489                            1.659058      -0.932426       2.436464                    0.998413       3.486573       9.781753       0.482553       1.292727      -0.706691      -0.000632       0.027009       0.020596       0.033972      -0.000300       0.003644       0.012503       0.008732      -0.014025      -0.016296       0.005701       0.010595              1.775482       1.617734      -0.091264      -0.101462       1.935079       0.456913       1.773633          -0.000003
           51              H       1.321394       7.721539      16.448953       0.095078       1.035141 0.75031479E+01  0.73552926E+02                                 1.769738                            1.659118      -1.236734       2.275494                    0.994820       3.914122      11.483586       0.454158       1.375759      -0.686147      -0.029202       0.010643       0.010448       0.032790       0.000796       0.000178       0.007925       0.009106      -0.026793      -0.013587       0.004435       0.009153              1.833689       2.353518      -0.210645      -0.275713       1.561912       0.215660       1.585638          -0.000003
           52              H       3.394626       5.016836      14.342324       0.124007       0.944027 0.66244079E+01  0.62838550E+02                                 1.662856                            1.561359      -1.068017       2.379676                    0.996895       3.569559      10.243741       0.467883       1.380034      -0.686805       0.002938      -0.033563      -0.009431       0.034987       0.001667      -0.003448       0.006020      -0.000340      -0.023421      -0.011298       0.004685       0.006612              1.705164       1.569099      -0.031964       0.005355       2.064248       0.431621       1.482144          -0.000003
           53              H       5.136603       6.491866      14.646734       0.086795       1.009928 0.73963180E+01  0.72122355E+02                                 1.732019                            1.640023      -1.127556       2.323715                    0.995209       3.866675      11.251121       0.460613       1.363690      -0.688841       0.022196      -0.000239      -0.027033       0.034978       0.005751      -0.007396       0.009930       0.004667      -0.000834      -0.015880       0.006286       0.009594              1.788219       2.267567      -0.103264      -0.369219       1.469478       0.134444       1.627611          -0.000003
           54              H       8.910401       6.904644      15.735070       0.118648       0.951921 0.67535855E+01  0.64614577E+02                                 1.692791                            1.591801      -1.192062       2.318487                    0.994787       3.704879      10.808585       0.455025       1.406937      -0.680953      -0.002204       0.030684       0.014035       0.033813       0.001704      -0.002987       0.008583       0.000202      -0.028816      -0.014238       0.005494       0.008744              1.736949       1.602459      -0.000568      -0.024966       1.915342       0.503633       1.693047          -0.000003
           55              H       7.126021       5.524870      15.271719       0.093070       1.219322 0.92317626E+01  0.94308668E+02                                 1.912304                            1.795259      -1.119397       2.336847                    0.994831       3.781257      10.939808       0.457971       1.309184      -0.702105      -0.024971      -0.002400       0.027154       0.036969       0.005544      -0.005515       0.008204       0.008025       0.001203      -0.013840       0.005916       0.007924              1.975207       2.563569      -0.131738      -0.411275       1.624342       0.204799       1.737711          -0.000003
           56              H      -0.192509       3.400364      12.626309       0.111929       0.984476 0.69915128E+01  0.67496479E+02                                 1.731977                            1.618590      -1.240783       2.290525                    0.994444       3.783789      11.101556       0.451505       1.405185      -0.680923       0.002456      -0.028096      -0.020588       0.034918       0.005717       0.000726       0.007127       0.008211      -0.011550      -0.010880       0.000623       0.010257              1.790305       1.588958      -0.078774      -0.052680       1.954097       0.527150       1.827860          -0.000002
           57              H       1.726599       4.423648      13.388683       0.104130       0.999292 0.72226501E+01  0.70144665E+02                                 1.730718                            1.630183      -1.265962       2.270287                    0.993870       3.841566      11.224790       0.457089       1.379772      -0.685524       0.029466      -0.010909      -0.015549       0.035057       0.002449      -0.004530       0.009403       0.016868      -0.000929      -0.015379       0.004727       0.010651              1.788277       2.299486      -0.197871      -0.181734       1.583075       0.179943       1.482270          -0.000004
           58              H       6.749758       3.463868      12.319205       0.100438       0.990203 0.75467959E+01  0.73995289E+02                                 1.724515                            1.666827      -1.131705       2.335355                    0.994042       3.803475      11.114420       0.452496       1.380543      -0.686412       0.012087      -0.016832      -0.028506       0.035242      -0.000561      -0.002761       0.001265      -0.008606       0.002599      -0.005868       0.001264       0.004604              1.757973       1.636851      -0.005380      -0.198036       1.668300       0.325242       1.968768          -0.000006
           59              H       5.897082       4.567976      13.051945       0.096848       0.980226 0.73744020E+01  0.71713151E+02                                 1.698078                            1.635641      -0.968507       2.408677                    0.995884       3.743482      10.807696       0.462971       1.360444      -0.690618      -0.023426       0.027524      -0.000105       0.036143      -0.009216      -0.005361      -0.001147       0.000165      -0.012476      -0.010618      -0.001280       0.011898              1.744134       1.956809      -0.346546       0.029450       1.911069      -0.019974       1.364523          -0.000004
           60              H       5.124152       1.226787      15.659641       0.143796       1.108773 0.84268147E+01  0.83135825E+02                                 1.729311                            1.670552      -1.029196       2.413827                    0.997797       3.271332       8.941714       0.499912       1.241903      -0.720058       0.023959      -0.006227       0.030395       0.039200       0.001487       0.011886      -0.001701       0.012586       0.018525      -0.010810      -0.005862       0.016671              1.727951       1.707677      -0.011851       0.280579       1.575041      -0.190790       1.901136          -0.000003
           61              H       1.755255       0.461849      13.636522       0.134541       0.982506 0.72176199E+01  0.69472439E+02                                 1.666668                            1.598985      -1.159683       2.341225                    0.997305       3.471325       9.812963       0.479028       1.328392      -0.698147      -0.037869      -0.019444      -0.001846       0.042609       0.009527       0.000175       0.001318       0.010413      -0.027933      -0.009654      -0.005886       0.015540              1.693134       1.969528       0.309265       0.060236       1.653059      -0.114856       1.456816          -0.000002
           62              H       4.393356       3.153563      12.246469       0.119471       1.078862 0.82495487E+01  0.82981993E+02                                 1.834669                            1.752062      -1.483939       2.170091                    0.993602       3.979912      11.908495       0.436368       1.395404      -0.682303       0.004336       0.021951      -0.021413       0.030970       0.005070      -0.001950      -0.009409      -0.003657      -0.011495      -0.010351      -0.002038       0.012389              1.881925       1.834151       0.260463      -0.082563       2.038940      -0.363355       1.772685          -0.000004
           63              H       0.315294      12.227455       3.639459       0.140687       0.969165 0.70195777E+01  0.68050318E+02                                 1.731428                            1.633441      -1.481133       2.188213                    0.992995       3.830997      11.380526       0.443261       1.425368      -0.676356       0.009972      -0.021389      -0.026195       0.035258       0.000306      -0.005302       0.006246       0.002062       0.017568      -0.008300      -0.002357       0.010657              1.794752       1.719958      -0.046954      -0.339804       1.727568       0.340233       1.936731          -0.000004
           64              H       1.452392       0.876070       6.217521       0.149210       1.106786 0.81129777E+01  0.78934664E+02                                 1.698242                            1.615835      -1.007394       2.428655                    0.998142       3.175563       8.496461       0.521643       1.206827      -0.728441       0.019165       0.031391       0.012510       0.038849       0.009320       0.000123       0.004712      -0.007403      -0.025457      -0.010496      -0.004456       0.014952              1.712027       1.574711       0.270708       0.058827       1.864387       0.358191       1.696984          -0.000004
           65              H       6.845242      12.816312       6.457278       0.129314       1.137849 0.86365305E+01  0.85581394E+02                                 1.733233                            1.668256      -1.172866       2.331322                    0.996466       3.397554       9.254613       0.511504       1.208419      -0.726254      -0.034313      -0.011197       0.019510       0.041029       0.008529      -0.009256       0.000471       0.016699       0.004110      -0.013913      -0.002240       0.016153              1.733987       1.888918       0.151468      -0.301564       1.576095       0.059737       1.736948          -0.000003
           66              H       2.464864      12.586831       3.453580       0.100755       1.239423 0.98678014E+01  0.10243253E+03                                 1.936604                            1.855857      -1.174749       2.313744                    0.994546       3.813029      11.096680       0.450805       1.308880      -0.702605       0.005457      -0.035687       0.014202       0.038795      -0.001459       0.001116      -0.006123      -0.005424       0.023043      -0.006940      -0.004036       0.010976              1.974279       1.863151      -0.081563      -0.079088       2.421541      -0.188734       1.638144          -0.000006
           67              H       1.698162      13.513416       2.435286       0.095002       0.969971 0.73255197E+01  0.71136202E+02                                 1.689302                            1.633104      -0.965386       2.412381                    0.995782       3.730172      10.769873       0.461991       1.365276      -0.689843      -0.021450       0.002416      -0.026808       0.034418      -0.005725       0.001921       0.002993       0.003584       0.007272      -0.008377       0.003553       0.004824              1.727470       1.903380      -0.007055       0.300174       1.424269      -0.070608       1.854761          -0.000004
           68              H       4.931607      12.908682       3.739133       0.111514       1.084061 0.79845064E+01  0.78397463E+02                                 1.749489                            1.659058      -0.932426       2.436464                    0.998413       3.486574       9.781754       0.482554       1.292726      -0.706691       0.000632      -0.027009       0.020596       0.033972      -0.000300      -0.003644      -0.012503       0.008732      -0.014025      -0.016296       0.005701       0.010595              1.775482       1.617734      -0.091265       0.101462       1.935079      -0.456913       1.773633          -0.000003
           69              H       6.842556      13.927637       2.979453       0.095078       1.035141 0.75031468E+01  0.73552915E+02                                 1.769738                            1.659118      -1.236734       2.275494                    0.994820       3.914122      11.483587       0.454158       1.375760      -0.686147       0.029202      -0.010643       0.010448       0.032790       0.000796      -0.000178      -0.007925       0.009106      -0.026793      -0.013587       0.004435       0.009153              1.833689       2.353518      -0.210645       0.275713       1.561912      -0.215660       1.585638          -0.000003
           70              H       5.542891       2.199556       0.872824       0.124007       0.944027 0.66244064E+01  0.62838536E+02                                 1.662856                            1.561359      -1.068017       2.379676                    0.996895       3.569559      10.243743       0.467883       1.380035      -0.686805      -0.002938       0.033563      -0.009431       0.034987       0.001667       0.003448      -0.006020      -0.000340      -0.023421      -0.011298       0.004685       0.006612              1.705164       1.569099      -0.031965      -0.005355       2.064248      -0.431621       1.482144          -0.000003
           71              H       3.800914       0.724526       1.177234       0.086795       1.009928 0.73963147E+01  0.72122320E+02                                 1.732019                            1.640023      -1.127558       2.323714                    0.995209       3.866676      11.251127       0.460613       1.363691      -0.688841      -0.022196       0.000239      -0.027033       0.034978       0.005751       0.007396      -0.009930       0.004667      -0.000834      -0.015880       0.006286       0.009594              1.788219       2.267567      -0.103264       0.369219       1.469478      -0.134444       1.627612          -0.000003
           72              H       0.027115       0.311748       2.265570       0.118648       0.951921 0.67535890E+01  0.64614617E+02                                 1.692792                            1.591802      -1.192062       2.318487                    0.994787       3.704880      10.808587       0.455025       1.406936      -0.680953       0.002204      -0.030684       0.014035       0.033813       0.001704       0.002987      -0.008583       0.000202      -0.028815      -0.014238       0.005494       0.008744              1.736950       1.602459      -0.000567       0.024965       1.915343      -0.503633       1.693047          -0.000003
           73              H       1.811495       1.691522       1.802219       0.093070       1.219322 0.92317624E+01  0.94308667E+02                                 1.912304                            1.795259      -1.119397       2.336847                    0.994831       3.781257      10.939809       0.457971       1.309184      -0.702105       0.024971       0.002400       0.027154       0.036969       0.005544       0.005515      -0.008204       0.008025       0.001203      -0.013840       0.005916       0.007924              1.975207       2.563569      -0.131738       0.411275       1.624342      -0.204799       1.737711          -0.000003
           74              H      -0.194274       3.816028      26.095809       0.111928       0.984476 0.69915168E+01  0.67496524E+02                                 1.731978                            1.618590      -1.240783       2.290525                    0.994444       3.783790      11.101558       0.451505       1.405185      -0.680923      -0.002456       0.028096      -0.020588       0.034918       0.005717      -0.000726      -0.007127       0.008211      -0.011550      -0.010880       0.000623       0.010257              1.790306       1.588959      -0.078774       0.052680       1.954097      -0.527151       1.827861          -0.000002
           75              H       7.210917       2.792744      26.858183       0.104129       0.999292 0.72226524E+01  0.70144696E+02                                 1.730719                            1.630184      -1.265962       2.270287                    0.993870       3.841566      11.224792       0.457089       1.379773      -0.685524      -0.029466       0.010909      -0.015549       0.035057       0.002449       0.004530      -0.009403       0.016869      -0.000929      -0.015379       0.004727       0.010651              1.788278       2.299487      -0.197871       0.181734       1.583076      -0.179943       1.482270          -0.000004
           76              H       2.187758       3.752524      25.788705       0.100438       0.990202 0.75467921E+01  0.73995246E+02                                 1.724515                            1.666827      -1.131705       2.335355                    0.994042       3.803474      11.114419       0.452496       1.380544      -0.686412      -0.012087       0.016832      -0.028505       0.035242      -0.000561       0.002761      -0.001265      -0.008606       0.002599      -0.005868       0.001264       0.004604              1.757973       1.636852      -0.005380       0.198037       1.668300      -0.325242       1.968768          -0.000005
           77              H       3.040434       2.648416      26.521445       0.096848       0.980225 0.73743971E+01  0.71713096E+02                                 1.698078                            1.635641      -0.968507       2.408677                    0.995884       3.743482      10.807697       0.462971       1.360444      -0.690618       0.023426      -0.027524      -0.000105       0.036143      -0.009216       0.005361       0.001147       0.000165      -0.012476      -0.010618      -0.001280       0.011898              1.744133       1.956808      -0.346546      -0.029450       1.911069       0.019974       1.364523          -0.000004
           78              H       3.813364       5.989605       2.190141       0.143796       1.108773 0.84268224E+01  0.83135915E+02                                 1.729312                            1.670552      -1.029196       2.413827                    0.997797       3.271333       8.941716       0.499912       1.241903      -0.720058      -0.023959       0.006227       0.030395       0.039200       0.001487      -0.011886       0.001701       0.012586       0.018525      -0.010810      -0.005862       0.016671              1.727952       1.707678      -0.011851      -0.280579       1.575041       0.190790       1.901136          -0.000003
           79              H       7.182262       6.754543       0.167022       0.134541       0.982506 0.72176174E+01  0.69472404E+02                                 1.666667                            1.598985      -1.159682       2.341226                    0.997305       3.471323       9.812954       0.479029       1.328391      -0.698147       0.037869       0.019444      -0.001846       0.042609       0.009527      -0.000175      -0.001317       0.010413      -0.027933      -0.009654      -0.005886       0.015540              1.693133       1.969527       0.309265      -0.060236       1.653058       0.114856       1.456815          -0.000002
           80              H       4.544161       4.062829      25.715969       0.119471       1.078862 0.82495518E+01  0.82982031E+02                                 1.834669                            1.752062      -1.483940       2.170090                    0.993602       3.979913      11.908498       0.436368       1.395404      -0.682303      -0.004336      -0.021951      -0.021413       0.030970       0.005070       0.001950       0.009409      -0.003657      -0.011495      -0.010351      -0.002038       0.012389              1.881925       1.834151       0.260463       0.082563       2.038940       0.363355       1.772685          -0.000004
           81              C       8.531330       5.122195       8.499254       0.001677      37.259007 0.41874193E+03  0.96988518E+04                                 9.682197                            6.810201       0.083889       2.042498                    0.999394      26.718415      74.874033       0.636689       0.415341      -1.070804       0.037305       0.044012      -0.008248       0.058282      -0.005730       0.005459       0.004600       0.012590       0.050485      -0.018070      -0.000499       0.018570             11.945011       9.694641       3.143526       1.652681      14.716256      -5.173287      11.424137          -0.000093
           82              C       0.373746       5.500334       9.110500      -0.236560      36.178778 0.49390912E+03  0.12060651E+05                                 9.654901                            7.547827      -0.163460       1.910694                    0.998776      31.442849      93.957256       0.579901       0.432542      -1.047802      -0.023474      -0.021568      -0.015014       0.035237      -0.036720      -0.007818       0.016988       0.007030       0.058773      -0.047530       0.006332       0.041198             10.869213      12.172684       3.604684       2.889171      10.746561      -1.892227       9.688394           0.000093
           83              C       1.062768       6.614545       8.657925       0.271406      32.802176 0.35623540E+03  0.79451797E+04                                 9.051079                            6.407389       0.039458       2.036717                    0.999618      24.724503      68.578023       0.635452       0.432172      -1.057430       0.043972       0.013954       0.020104       0.050323       0.003370       0.029971      -0.004617       0.020083      -0.004377      -0.027703      -0.007543       0.035246             11.270334      12.485529       1.322098       5.613578       8.386280      -2.765449      12.939193          -0.000103
           84              C       0.597118       7.352060       7.562316      -0.210645      36.773367 0.46131709E+03  0.11012030E+05                                 9.623951                            7.186486      -0.039217       1.950569                    0.999359      30.449558      88.323891       0.611186       0.419822      -1.061608      -0.012390       0.009287      -0.021482       0.026481       0.012617      -0.036478       0.026858      -0.024679      -0.066338      -0.059820       0.023103       0.036717             11.487892      10.618667       0.009702       5.275923       8.772075      -4.357460      15.072932           0.000139
           85              C       8.737601       6.945056       6.950801       0.004671      39.220265 0.42185608E+03  0.97508748E+04                                 9.967304                            6.764257       0.016632       2.012535                    0.999132      26.710223      73.824538       0.651508       0.406731      -1.080646       0.027471      -0.023660       0.035220       0.050546       0.006158      -0.009495       0.006872       0.020687      -0.017465      -0.017485      -0.000113       0.017598             13.297066       9.887803      -0.081677       4.558902      11.821239      -7.742952      18.182156          -0.000103
           86              C       8.031722       5.849607       7.416037      -0.157949      36.095709 0.45463905E+03  0.10850535E+05                                 9.630549                            7.215695      -0.075913       1.940846                    0.999510      30.360151      89.055012       0.597587       0.429458      -1.051963       0.021618       0.002817       0.006294       0.022691      -0.002211       0.006657       0.033862       0.033872       0.017671      -0.043771       0.013415       0.030356             11.524845       8.049337       1.037575       1.527113      12.714598      -6.876462      13.810600           0.000123
           87              C       7.875842       3.869429       8.930548       0.637726      21.888908 0.23807219E+03  0.48914658E+04                                 7.354828                            5.567332      -0.135743       2.020599                    0.999568      22.056456      62.416783       0.610603       0.488221      -1.006679      -0.030298      -0.048802       0.005792       0.057733      -0.073178      -0.033153       0.060550       0.079100       0.041979      -0.102821      -0.011057       0.113878              8.503603       6.228423       2.529265       0.892110      11.113751      -2.213149       8.168633          -0.000025
           88              C       8.199922       7.686901       5.755248       0.626294      24.318578 0.25012385E+03  0.51633201E+04                                 7.803932                            5.609761      -0.069290       2.040352                    0.999484      21.822994      60.375884       0.628879       0.471808      -1.023109      -0.023940       0.019605      -0.054676       0.062825       0.020778      -0.013531       0.097644      -0.122132      -0.093465      -0.098237      -0.036721       0.134958              9.931380       8.298800      -0.883549       2.094725       7.756897      -5.760269      13.738442          -0.000016
           89              C       2.722260       6.288364      10.303359      -0.063597      29.244283 0.37827962E+03  0.86680572E+04                                 8.562563                            6.591568      -0.265186       1.926615                    0.997053      28.230881      82.549481       0.620585       0.430721      -1.045668      -0.002011       0.063493      -0.059061       0.086739      -0.017338       0.013589      -0.012717       0.002863       0.060581      -0.027495      -0.005948       0.033443             10.508422      14.882280       1.284855       4.466823       7.256170       0.460900       9.386816           0.000005
           90              C       4.045600       6.893098      10.750547       0.091386      36.457356 0.41346642E+03  0.95616794E+04                                 9.723234                            6.855911      -0.065634       1.995533                    0.999346      26.273101      73.954964       0.621285       0.426306      -1.062146      -0.029263       0.003350      -0.017586       0.034305       0.027372       0.014184       0.006838       0.034734      -0.037279      -0.026274      -0.016811       0.043085             12.269428      19.703829       2.385119       3.425036       8.263740       3.492894       8.840714           0.000047
           91              C       5.265958       6.409599      10.319523      -0.150886      33.032635 0.43742674E+03  0.10321494E+05                                 8.945330                            6.965172       0.310282       2.066490                    0.999706      29.827924      86.503133       0.624136       0.415901      -1.062282       0.029173       0.012990       0.008819       0.033130       0.002454       0.010719       0.020277      -0.041534       0.006425      -0.026640      -0.007525       0.034165             10.224288      15.583371       0.488563       0.303737       8.057890       2.661992       7.031604          -0.000035
           92              C       6.412996       7.033096      10.794727      -0.157836      35.799703 0.48035815E+03  0.11659270E+05                                 9.643387                            7.464947      -0.101445       1.930076                    0.999250      31.002037      92.641633       0.580070       0.435030      -1.045330      -0.041566       0.003746       0.000106       0.041734      -0.016992      -0.015072       0.000060       0.038081      -0.071338      -0.028668      -0.011860       0.040528             11.024937      14.707284       2.116189       1.239490       9.883722       4.049057       8.483806           0.000035
           93              C       6.444488       8.098235      11.688563       0.076316      35.488931 0.41677399E+03  0.96576949E+04                                 9.467875                            6.841473      -0.036352       1.995838                    0.999411      26.672680      75.163561       0.627629       0.421143      -1.065352      -0.002468      -0.009741      -0.007810       0.012726       0.007441      -0.005130       0.002264       0.027938      -0.041408      -0.015985      -0.007278       0.023263             11.700583      17.498179       3.124131       2.354656       9.652288       3.935286       7.951282          -0.000025
           94              C       5.236028       8.620702      12.121203      -0.138871      33.539022 0.43715695E+03  0.10343251E+05                                 9.196721                            7.082315       0.043424       1.994225                    0.999032      29.606532      86.789823       0.601647       0.430273      -1.050272      -0.021963       0.000367      -0.007594       0.023241       0.010745       0.000155      -0.009955      -0.034074       0.043829      -0.027659       0.004283       0.023377             10.689293      15.729674       1.805426       0.595386       9.890925       2.929451       6.447279           0.000038
           95              C       4.173413       7.831229      11.767225      -0.133282      34.231592 0.45114583E+03  0.10766354E+05                                 9.303203                            7.179528       0.042713       1.982073                    0.999472      30.148330      88.967216       0.599030       0.428456      -1.050629       0.056986      -0.000811       0.006864       0.057404      -0.029821      -0.021122      -0.014240       0.029460      -0.030184      -0.044526       0.003710       0.040815             10.762508      14.470108       3.190765       1.002308       9.201888       3.739202       8.615527          -0.000043
           96              C       7.686329       8.744824      12.245661       0.068530      35.603635 0.41949618E+03  0.97363841E+04                                 9.473979                            6.855144      -0.076724       1.981242                    0.999435      26.813735      75.615991       0.628203       0.420084      -1.066047       0.009837       0.016054       0.003195       0.019097       0.009078       0.005660       0.004182       0.022944      -0.068313      -0.023888      -0.003038       0.026926             11.685837      17.291151       3.158637       2.043305       9.592297       4.045951       8.174064          -0.000042
           97              C      -0.432297       8.274315      11.753216      -0.141141      34.276531 0.45229838E+03  0.10808463E+05                                 9.378266                            7.236208      -0.062875       1.956457                    0.998489      30.096136      89.080847       0.590390       0.434139      -1.046426       0.016554       0.004375       0.007032       0.018510       0.011723      -0.001882      -0.002007      -0.032949       0.010458      -0.022018       0.003139       0.018879             10.890271      15.880886       2.115958       0.477419       9.438777       3.325698       7.351150           0.000055
           98              C       0.644684       9.021933      12.161073      -0.133413      34.092891 0.44451198E+03  0.10571117E+05                                 9.269330                            7.109285       0.030500       1.979579                    0.999154      30.166032      88.927303       0.604045       0.426383      -1.051676      -0.050309       0.016523      -0.017521       0.055777      -0.019515      -0.024368      -0.016624       0.024214      -0.039749      -0.042384       0.007705       0.034679             10.762733      14.090071       3.331699       0.910564       9.830241       4.039175       8.367887          -0.000061
           99              C       0.722295       9.939858      13.227318       0.098450      34.995819 0.41029655E+03  0.94690933E+04                                 9.450323                            6.824095      -0.057753       2.000911                    0.999287      26.103538      73.376585       0.623551       0.425621      -1.062689       0.031451       0.019936      -0.002475       0.037319       0.022943       0.016519       0.011376       0.034535      -0.028113      -0.024924      -0.016292       0.041217             11.823283      17.682077       4.094070       1.541004       9.870643       3.696081       7.917128           0.000067
          100              C      -0.520225      10.349749      13.685820      -0.127330      33.718572 0.44124048E+03  0.10455428E+05                                 9.195287                            7.081884       0.084206       2.006788                    0.998896      29.551707      86.457441       0.606438       0.426239      -1.053628      -0.034102       0.001404      -0.023931       0.041684       0.007504       0.004406      -0.002230      -0.055388       0.040295      -0.035850       0.013560       0.022290             10.707098      15.582725       1.482692       0.373530       8.770911       3.335229       7.767657          -0.000052
          101              C       7.647871       9.740686      13.210347      -0.151761      35.502558 0.46761945E+03  0.11255131E+05                                 9.537918                            7.325296      -0.065507       1.946980                    0.999255      30.462290      90.150825       0.591370       0.430318      -1.049944       0.036200       0.014096      -0.000353       0.038849      -0.008469      -0.011460       0.001566       0.035406      -0.017155      -0.016895      -0.009699       0.026595             11.046602      14.432538       2.421590       1.627014      10.261956       4.295065       8.445312           0.000054
          102              C       1.970186      10.543149      13.766368      -0.066193      29.349050 0.39684077E+03  0.91867509E+04                                 8.568304                            6.753939      -0.239560       1.932291                    0.997377      28.307730      82.721385       0.613806       0.431052      -1.047308      -0.002775       0.054526      -0.073690       0.091711       0.009323      -0.033350      -0.021609      -0.018935       0.001101      -0.039559      -0.004349       0.043907             10.498150      14.152843       4.597582       0.262244      10.558000       0.271543       6.783606           0.000004
          103              C       3.570081      12.163950      13.019349       0.274734      30.591698 0.34755682E+03  0.77365325E+04                                 8.717912                            6.381849       0.005998       2.028186                    0.999786      24.845914      69.802751       0.626163       0.439439      -1.048599      -0.049876      -0.021802      -0.007194       0.054906       0.024369      -0.007145      -0.010702       0.014114      -0.032466      -0.022100      -0.011988       0.034088             10.798793      13.207134       5.399171       0.154105      11.242728      -2.821586       7.946515          -0.000079
          104              C       3.964637      13.065999      12.023953      -0.213416      35.661184 0.47802015E+03  0.11555297E+05                                 9.537271                            7.394572      -0.184149       1.903995                    0.998789      31.017960      91.640628       0.590691       0.428954      -1.052015       0.010209       0.015662      -0.005602       0.019517      -0.032622       0.025987       0.031133       0.015017       0.020441      -0.061091       0.029607       0.031484             11.222733      11.768060       5.033385      -1.287083      12.401198      -4.311014       9.498941           0.000122
          105              C       5.163517      13.748670      12.157840      -0.010883      36.384895 0.42796323E+03  0.99629900E+04                                 9.516681                            6.865362      -0.060085       1.988455                    0.999277      27.088204      76.014598       0.637046       0.413002      -1.072701      -0.017841      -0.031844       0.038580       0.053111      -0.003269       0.005670       0.000713       0.034298      -0.025337      -0.013597      -0.009085       0.022681             11.812875      11.074687       4.168247      -1.148349      12.231488      -6.017223      12.132451          -0.000082
          106              C       5.982137      13.523519      13.239172      -0.144610      33.899570 0.46703090E+03  0.11245493E+05                                 9.277574                            7.364625      -0.164052       1.916054                    0.999394      30.449884      90.343742       0.584099       0.435499      -1.046056      -0.016244      -0.009253      -0.006623       0.019833      -0.002751      -0.016915       0.036360       0.011100      -0.075942      -0.051286       0.013216       0.038070             10.406329       9.203412       0.978445       1.532353      10.209404      -4.995559      11.806173           0.000107
          107              C       5.602112      12.628686      14.244535       0.012566      38.272018 0.44600064E+03  0.10520494E+05                                 9.910756                            7.093210      -0.092099       1.981132                    0.999250      27.282623      77.785052       0.613796       0.423040      -1.063252      -0.042098       0.001690      -0.030324       0.051910       0.010237      -0.013892       0.003407       0.000388      -0.037076      -0.022053       0.003329       0.018724             11.972608      14.030779       1.233722       4.581249       9.533695      -3.451409      12.353350          -0.000099
          108              C       4.395846      11.927253      14.069162      -0.268517      36.766192 0.52761213E+03  0.13113895E+05                                 9.746501                            7.785974      -0.274553       1.866405                    0.999084      32.599567      98.670180       0.571935       0.430866      -1.047549       0.039686       0.019707       0.016025       0.047118      -0.001626      -0.034434      -0.000103      -0.036140      -0.029467      -0.045987       0.021946       0.024041             11.046187      14.796894       3.223577       2.747105       9.559895      -1.394807       8.781773           0.000083
          109              C       6.388295       0.256904      11.096174       0.647052      22.459933 0.23930960E+03  0.49075182E+04                                 7.429436                            5.544401      -0.148553       2.017563                    0.999378      21.775717      60.922652       0.620046       0.481704      -1.013308       0.011683       0.036020      -0.049560       0.062371      -0.036335       0.010051       0.098433      -0.040736      -0.016005      -0.102506      -0.009293       0.111799              8.817008       8.987722       2.239480      -1.252345       8.262720      -4.231133       9.200581          -0.000022
          110              C       6.483978      12.389102      15.384594       0.587502      24.351368 0.26327840E+03  0.55245364E+04                                 7.774990                            5.783847      -0.085493       2.024667                    0.999642      22.667039      63.963622       0.612598       0.476485      -1.016972       0.050871       0.008954       0.039492       0.065020      -0.037940      -0.043893       0.057876      -0.062669      -0.070163      -0.069296      -0.032482       0.101778              9.034547      10.630416       0.541261       3.675477       6.806981      -2.080658       9.666245          -0.000010
          111              C       0.406187       2.094197      21.968755       0.001677      37.259005 0.41874183E+03  0.96988491E+04                                 9.682196                            6.810200       0.083889       2.042498                    0.999394      26.718414      74.874025       0.636689       0.415341      -1.070804      -0.037305      -0.044012      -0.008248       0.058282      -0.005730      -0.005459      -0.004599       0.012590       0.050486      -0.018070      -0.000499       0.018570             11.945010       9.694641       3.143529      -1.652679      14.716259       5.173284      11.424131          -0.000092
          112              C       8.563771       1.716058      22.580000      -0.236559      36.178775 0.49390894E+03  0.12060646E+05                                 9.654900                            7.547826      -0.163459       1.910694                    0.998776      31.442843      93.957234       0.579902       0.432542      -1.047802       0.023474       0.021568      -0.015014       0.035237      -0.036720       0.007818      -0.016988       0.007030       0.058773      -0.047530       0.006332       0.041199             10.869213      12.172686       3.604686      -2.889169      10.746563       1.892227       9.688390           0.000093
          113              C       7.874749       0.601847      22.127425       0.271406      32.802170 0.35623548E+03  0.79451815E+04                                 9.051077                            6.407389       0.039458       2.036717                    0.999618      24.724502      68.578014       0.635453       0.432172      -1.057430      -0.043972      -0.013954       0.020104       0.050323       0.003370      -0.029971       0.004617       0.020083      -0.004377      -0.027703      -0.007543       0.035246             11.270329      12.485517       1.322098      -5.613567       8.386283       2.765454      12.939188          -0.000102
          114              C       7.566831      14.297116      21.031816      -0.210645      36.773369 0.46131726E+03  0.11012035E+05                                 9.623951                            7.186488      -0.039217       1.950569                    0.999359      30.449557      88.323888       0.611186       0.419822      -1.061608       0.012390      -0.009287      -0.021482       0.026481       0.012617       0.036478      -0.026858      -0.024679      -0.066338      -0.059820       0.023103       0.036717             11.487891      10.618663       0.009702      -5.275916       8.772077       4.357464      15.072932           0.000138
          115              C       0.199916       0.271336      20.420301       0.004671      39.220269 0.42185632E+03  0.97508814E+04                                 9.967305                            6.764258       0.016631       2.012535                    0.999132      26.710224      73.824539       0.651508       0.406731      -1.080646      -0.027471       0.023660       0.035220       0.050546       0.006158       0.009495      -0.006872       0.020687      -0.017465      -0.017485      -0.000113       0.017598             13.297065       9.887803      -0.081679      -4.558900      11.821239       7.742953      18.182154          -0.000103
          116              C       0.905795       1.366785      20.885537      -0.157949      36.095706 0.45463917E+03  0.10850538E+05                                 9.630549                            7.215696      -0.075912       1.940846                    0.999510      30.360147      89.054994       0.597587       0.429458      -1.051963      -0.021618      -0.002817       0.006294       0.022691      -0.002211      -0.006657      -0.033862       0.033871       0.017671      -0.043771       0.013415       0.030356             11.524844       8.049336       1.037573      -1.527113      12.714595       6.876461      13.810601           0.000122
          117              C       1.061674       3.346963      22.400048       0.637726      21.888914 0.23807218E+03  0.48914656E+04                                 7.354828                            5.567331      -0.135743       2.020599                    0.999568      22.056460      62.416792       0.610603       0.488221      -1.006679       0.030297       0.048802       0.005792       0.057733      -0.073178       0.033153      -0.060550       0.079100       0.041979      -0.102822      -0.011057       0.113878              8.503603       6.228423       2.529265      -0.892111      11.113755       2.213148       8.168632          -0.000025
          118              C      -0.035972      13.962275      19.224748       0.626294      24.318581 0.25012399E+03  0.51633236E+04                                 7.803933                            5.609763      -0.069291       2.040352                    0.999484      21.822995      60.375888       0.628879       0.471808      -1.023109       0.023940      -0.019605      -0.054676       0.062825       0.020778       0.013531      -0.097644      -0.122132      -0.093465      -0.098237      -0.036721       0.134958              9.931379       8.298803      -0.883549      -2.094725       7.756897       5.760267      13.738437          -0.000017
          119              C       6.215257       0.928028      23.772859      -0.063597      29.244268 0.37827966E+03  0.86680582E+04                                 8.562559                            6.591568      -0.265186       1.926615                    0.997053      28.230879      82.549471       0.620585       0.430721      -1.045668       0.002011      -0.063493      -0.059061       0.086739      -0.017338      -0.013589       0.012717       0.002863       0.060581      -0.027495      -0.005948       0.033443             10.508415      14.882266       1.284851      -4.466815       7.256168      -0.460896       9.386811           0.000005
          120              C       4.891916       0.323294      24.220047       0.091386      36.457329 0.41346634E+03  0.95616770E+04                                 9.723229                            6.855910      -0.065634       1.995533                    0.999346      26.273102      73.954966       0.621285       0.426306      -1.062146       0.029263      -0.003350      -0.017586       0.034305       0.027372      -0.014184      -0.006838       0.034734      -0.037279      -0.026274      -0.016811       0.043085             12.269417      19.703808       2.385107      -3.425023       8.263735      -3.492891       8.840708           0.000046
          121              C       3.671559       0.806793      23.789023      -0.150886      33.032628 0.43742665E+03  0.10321492E+05                                 8.945329                            6.965171       0.310282       2.066490                    0.999706      29.827923      86.503131       0.624136       0.415901      -1.062282      -0.029173      -0.012990       0.008819       0.033130       0.002454      -0.010719      -0.020277      -0.041534       0.006425      -0.026640      -0.007525       0.034165             10.224287      15.583368       0.488557      -0.303733       8.057888      -2.661991       7.031604          -0.000033
          122              C       2.524520       0.183296      24.264227      -0.157836      35.799711 0.48035846E+03  0.11659279E+05                                 9.643388                            7.464949      -0.101444       1.930076                    0.999250      31.002036      92.641624       0.580070       0.435030      -1.045330       0.041566      -0.003746       0.000106       0.041734      -0.016992       0.015072      -0.000059       0.038081      -0.071338      -0.028668      -0.011860       0.040528             11.024938      14.707284       2.116183      -1.239484       9.883722      -4.049057       8.483807           0.000034
          123              C       1.719462      13.550941      25.158063       0.076316      35.488902 0.41677364E+03  0.96576848E+04                                 9.467869                            6.841470      -0.036351       1.995838                    0.999411      26.672677      75.163549       0.627630       0.421143      -1.065352       0.002468       0.009741      -0.007810       0.012726       0.007441       0.005130      -0.002263       0.027938      -0.041407      -0.015985      -0.007278       0.023263             11.700574      17.498162       3.124120      -2.354647       9.652282      -3.935283       7.951277          -0.000025
          124              C       2.927921      13.028474      25.590703      -0.138871      33.539020 0.43715697E+03  0.10343252E+05                                 9.196721                            7.082315       0.043423       1.994225                    0.999032      29.606532      86.789825       0.601647       0.430273      -1.050272       0.021963      -0.000367      -0.007594       0.023242       0.010745      -0.000155       0.009955      -0.034074       0.043829      -0.027659       0.004283       0.023377             10.689292      15.729676       1.805422      -0.595383       9.890922      -2.929450       6.447279           0.000037
          125              C       3.990537      13.817947      25.236725      -0.133282      34.231574 0.45114581E+03  0.10766353E+05                                 9.303200                            7.179528       0.042712       1.982073                    0.999472      30.148331      88.967218       0.599030       0.428456      -1.050629      -0.056986       0.000811       0.006864       0.057404      -0.029821       0.021122       0.014240       0.029460      -0.030184      -0.044526       0.003710       0.040815             10.762503      14.470099       3.190758      -1.002301       9.201883      -3.739200       8.615526          -0.000042
          126              C       0.477621      12.904352      25.715161       0.068530      35.603645 0.41949644E+03  0.97363915E+04                                 9.473981                            6.855147      -0.076724       1.981242                    0.999435      26.813736      75.615997       0.628203       0.420084      -1.066047      -0.009837      -0.016054       0.003195       0.019097       0.009078      -0.005660      -0.004182       0.022944      -0.068313      -0.023888      -0.003038       0.026926             11.685841      17.291159       3.158644      -2.043310       9.592298      -4.045951       8.174064          -0.000038
          127              C      -0.728054      13.374861      25.222716      -0.141141      34.276539 0.45229848E+03  0.10808466E+05                                 9.378267                            7.236209      -0.062875       1.956456                    0.998489      30.096141      89.080864       0.590390       0.434139      -1.046426      -0.016554      -0.004375       0.007032       0.018510       0.011723       0.001883       0.002007      -0.032949       0.010458      -0.022018       0.003139       0.018879             10.890273      15.880883       2.115967      -0.477425       9.438783      -3.325701       7.351152           0.000051
          128              C       7.519266      12.627243      25.630573      -0.133413      34.092901 0.44451188E+03  0.10571114E+05                                 9.269332                            7.109284       0.030500       1.979579                    0.999154      30.166038      88.927326       0.604045       0.426383      -1.051676       0.050309      -0.016523      -0.017521       0.055777      -0.019515       0.024368       0.016623       0.024215      -0.039750      -0.042384       0.007704       0.034679             10.762736      14.090073       3.331705      -0.910569       9.830246      -4.039178       8.367889          -0.000057
          129              C       7.441654      11.709318      26.696818       0.098450      34.995832 0.41029660E+03  0.94690947E+04                                 9.450325                            6.824096      -0.057753       2.000911                    0.999287      26.103539      73.376589       0.623551       0.425621      -1.062689      -0.031451      -0.019936      -0.002475       0.037319       0.022943      -0.016519      -0.011376       0.034536      -0.028113      -0.024924      -0.016292       0.041217             11.823288      17.682084       4.094076      -1.541008       9.870648      -3.696083       7.917131           0.000063
          130              C      -0.640126      11.299427       0.216320      -0.127330      33.718569 0.44124041E+03  0.10455426E+05                                 9.195287                            7.081884       0.084205       2.006788                    0.998896      29.551705      86.457436       0.606437       0.426239      -1.053628       0.034102      -0.001404      -0.023930       0.041684       0.007504      -0.004406       0.002230      -0.055388       0.040295      -0.035850       0.013560       0.022290             10.707097      15.582724       1.482692      -0.373530       8.770911      -3.335229       7.767657          -0.000048
          131              C       0.516078      11.908490      26.679847      -0.151761      35.502576 0.46761978E+03  0.11255141E+05                                 9.537921                            7.325298      -0.065507       1.946980                    0.999255      30.462290      90.150828       0.591370       0.430318      -1.049944      -0.036200      -0.014096      -0.000353       0.038849      -0.008469       0.011460      -0.001566       0.035406      -0.017155      -0.016895      -0.009699       0.026595             11.046606      14.432548       2.421595      -1.627018      10.261958      -4.295064       8.445313           0.000050
          132              C       6.193763      11.106027       0.296868      -0.066193      29.349050 0.39684069E+03  0.91867485E+04                                 8.568304                            6.753938      -0.239560       1.932291                    0.997377      28.307731      82.721386       0.613806       0.431052      -1.047308       0.002775      -0.054526      -0.073690       0.091711       0.009323       0.033350       0.021609      -0.018935       0.001101      -0.039559      -0.004348       0.043907             10.498151      14.152844       4.597584      -0.262241      10.558004      -0.271542       6.783605           0.000004
          133              C       4.593869       9.485226      26.488849       0.274734      30.591708 0.34755686E+03  0.77365335E+04                                 8.717913                            6.381849       0.005998       2.028186                    0.999786      24.845915      69.802750       0.626163       0.439439      -1.048599       0.049876       0.021802      -0.007194       0.054906       0.024369       0.007145       0.010702       0.014114      -0.032466      -0.022100      -0.011989       0.034089             10.798796      13.207145       5.399180      -0.154104      11.242733       2.821582       7.946510          -0.000083
          134              C       4.199312       8.583177      25.493453      -0.213416      35.661208 0.47802057E+03  0.11555310E+05                                 9.537275                            7.394575      -0.184149       1.903995                    0.998789      31.017961      91.640630       0.590690       0.428954      -1.052015      -0.010209      -0.015662      -0.005602       0.019517      -0.032622      -0.025987      -0.031133       0.015017       0.020441      -0.061091       0.029607       0.031484             11.222739      11.768074       5.033392       1.287084      12.401204       4.311013       9.498939           0.000127
          135              C       3.000432       7.900506      25.627340      -0.010883      36.384892 0.42796297E+03  0.99629824E+04                                 9.516680                            6.865360      -0.060085       1.988455                    0.999277      27.088204      76.014593       0.637047       0.413002      -1.072701       0.017841       0.031844       0.038580       0.053111      -0.003269      -0.005670      -0.000713       0.034298      -0.025338      -0.013597      -0.009085       0.022681             11.812874      11.074679       4.168242       1.148345      12.231487       6.017226      12.132456          -0.000086
          136              C       2.181813       8.125657      26.708672      -0.144610      33.899589 0.46703090E+03  0.11245492E+05                                 9.277575                            7.364624      -0.164051       1.916054                    0.999394      30.449881      90.343723       0.584099       0.435499      -1.046056       0.016244       0.009253      -0.006623       0.019833      -0.002751       0.016915      -0.036360       0.011100      -0.075942      -0.051286       0.013216       0.038070             10.406333       9.203412       0.978443      -1.532356      10.209406       4.995564      11.806181           0.000113
          137              C       2.561837       9.020490       0.775035       0.012565      38.272028 0.44600063E+03  0.10520493E+05                                 9.910758                            7.093210      -0.092099       1.981132                    0.999250      27.282626      77.785062       0.613796       0.423040      -1.063252       0.042098      -0.001690      -0.030324       0.051910       0.010237       0.013892      -0.003407       0.000388      -0.037076      -0.022053       0.003329       0.018724             11.972611      14.030779       1.233718      -4.581252       9.533698       3.451412      12.353357          -0.000104
          138              C       3.768103       9.721923       0.599662      -0.268518      36.766205 0.52761245E+03  0.13113904E+05                                 9.746504                            7.785976      -0.274554       1.866405                    0.999084      32.599569      98.670188       0.571935       0.430866      -1.047549      -0.039686      -0.019707       0.016025       0.047118      -0.001626       0.034434       0.000103      -0.036140      -0.029467      -0.045987       0.021946       0.024041             11.046191      14.796902       3.223579      -2.747106       9.559898       1.394805       8.781772           0.000088
          139              C       2.549222       6.959488      24.565674       0.647052      22.459948 0.23930976E+03  0.49075222E+04                                 7.429439                            5.544402      -0.148552       2.017563                    0.999378      21.775716      60.922645       0.620046       0.481704      -1.013308      -0.011683      -0.036020      -0.049560       0.062371      -0.036335      -0.010051      -0.098433      -0.040736      -0.016005      -0.102506      -0.009293       0.111799              8.817012       8.987722       2.239478       1.252344       8.262725       4.231138       9.200588          -0.000022
          140              C       1.679971       9.260074       1.915094       0.587502      24.351370 0.26327838E+03  0.55245359E+04                                 7.774990                            5.783847      -0.085494       2.024667                    0.999642      22.667038      63.963620       0.612598       0.476485      -1.016972      -0.050871      -0.008954       0.039492       0.065020      -0.037940       0.043893      -0.057876      -0.062669      -0.070163      -0.069296      -0.032482       0.101778              9.034549      10.630419       0.541260      -3.675479       6.806981       2.080659       9.666248          -0.000011
          141              C       0.019403       9.310589      18.439745       0.001677      37.259007 0.41874197E+03  0.96988530E+04                                 9.682197                            6.810201       0.083889       2.042498                    0.999394      26.718416      74.874035       0.636689       0.415341      -1.070804      -0.037305      -0.044012       0.008248       0.058282      -0.005730       0.005459       0.004599       0.012590       0.050486      -0.018070      -0.000499       0.018570             11.945010       9.694645       3.143533       1.652679      14.716256      -5.173281      11.424130          -0.000092
          142              C       8.176987       8.932450      17.828500      -0.236560      36.178774 0.49390895E+03  0.12060646E+05                                 9.654900                            7.547826      -0.163459       1.910694                    0.998776      31.442848      93.957254       0.579902       0.432542      -1.047802       0.023474       0.021568       0.015014       0.035237      -0.036720      -0.007818       0.016988       0.007031       0.058773      -0.047530       0.006332       0.041198             10.869213      12.172686       3.604687       2.889168      10.746563      -1.892227       9.688390           0.000093
          143              C       7.487965       7.818239      18.281075       0.271406      32.802180 0.35623544E+03  0.79451805E+04                                 9.051079                            6.407389       0.039458       2.036717                    0.999618      24.724504      68.578022       0.635453       0.432172      -1.057430      -0.043972      -0.013954      -0.020104       0.050323       0.003370       0.029971      -0.004617       0.020083      -0.004377      -0.027704      -0.007543       0.035246             11.270334      12.485529       1.322099       5.613577       8.386281      -2.765450      12.939192          -0.000103
          144              C       7.953615       7.080724      19.376684      -0.210645      36.773367 0.46131710E+03  0.11012030E+05                                 9.623951                            7.186486      -0.039217       1.950569                    0.999359      30.449556      88.323884       0.611186       0.419822      -1.061608       0.012390      -0.009287       0.021482       0.026481       0.012616      -0.036478       0.026858      -0.024679      -0.066338      -0.059820       0.023103       0.036717             11.487892      10.618667       0.009701       5.275923       8.772075      -4.357461      15.072934           0.000139
          145              C      -0.186868       7.487728      19.988199       0.004671      39.220255 0.42185602E+03  0.97508728E+04                                 9.967303                            6.764256       0.016632       2.012535                    0.999132      26.710221      73.824530       0.651508       0.406731      -1.080646      -0.027471       0.023660      -0.035220       0.050546       0.006158      -0.009495       0.006872       0.020687      -0.017465      -0.017485      -0.000113       0.017598             13.297063       9.887802      -0.081677       4.558901      11.821235      -7.742949      18.182152          -0.000103
          146              C       0.519011       8.583177      19.522963      -0.157949      36.095712 0.45463929E+03  0.10850541E+05                                 9.630550                            7.215697      -0.075913       1.940846                    0.999510      30.360151      89.055010       0.597587       0.429458      -1.051963      -0.021618      -0.002817      -0.006294       0.022691      -0.002211       0.006657       0.033862       0.033872       0.017671      -0.043771       0.013415       0.030356             11.524845       8.049337       1.037576       1.527111      12.714596      -6.876460      13.810600           0.000122
          147              C       0.674891      10.563355      18.008452       0.637726      21.888909 0.23807217E+03  0.48914655E+04                                 7.354828                            5.567332      -0.135743       2.020598                    0.999568      22.056458      62.416792       0.610603       0.488221      -1.006679       0.030298       0.048802      -0.005792       0.057733      -0.073178      -0.033153       0.060550       0.079100       0.041979      -0.102822      -0.011057       0.113879              8.503603       6.228425       2.529267       0.892111      11.113753      -2.213147       8.168631          -0.000025
          148              C       0.350811       6.745883      21.183752       0.626294      24.318577 0.25012385E+03  0.51633199E+04                                 7.803932                            5.609761      -0.069290       2.040353                    0.999484      21.822994      60.375881       0.628879       0.471808      -1.023109       0.023940      -0.019605       0.054676       0.062825       0.020778      -0.013531       0.097644      -0.122132      -0.093465      -0.098237      -0.036721       0.134958              9.931378       8.298799      -0.883549       2.094724       7.756896      -5.760268      13.738440          -0.000017
          149              C       5.828473       8.144420      16.635641      -0.063597      29.244276 0.37827952E+03  0.86680540E+04                                 8.562561                            6.591567      -0.265186       1.926615                    0.997053      28.230875      82.549458       0.620585       0.430721      -1.045668       0.002011      -0.063493       0.059061       0.086739      -0.017338       0.013589      -0.012717       0.002863       0.060581      -0.027495      -0.005949       0.033443             10.508420      14.882277       1.284854       4.466822       7.256169       0.460900       9.386814           0.000005
          150              C       4.505133       7.539686      16.188453       0.091386      36.457356 0.41346644E+03  0.95616796E+04                                 9.723233                            6.855911      -0.065634       1.995533                    0.999346      26.273101      73.954960       0.621285       0.426306      -1.062146       0.029263      -0.003350       0.017586       0.034305       0.027372       0.014184       0.006838       0.034734      -0.037279      -0.026274      -0.016811       0.043085             12.269427      19.703827       2.385119       3.425036       8.263740       3.492893       8.840713           0.000045
          151              C       3.284775       8.023185      16.619477      -0.150886      33.032629 0.43742664E+03  0.10321491E+05                                 8.945329                            6.965171       0.310282       2.066490                    0.999706      29.827922      86.503124       0.624136       0.415901      -1.062282      -0.029173      -0.012990      -0.008819       0.033130       0.002454       0.010719       0.020277      -0.041533       0.006425      -0.026640      -0.007525       0.034165             10.224287      15.583368       0.488563       0.303737       8.057889       2.661992       7.031603          -0.000034
          152              C       2.137737       7.399688      16.144273      -0.157836      35.799705 0.48035819E+03  0.11659272E+05                                 9.643387                            7.464947      -0.101444       1.930076                    0.999250      31.002038      92.641635       0.580070       0.435030      -1.045330       0.041566      -0.003746      -0.000106       0.041734      -0.016992      -0.015072       0.000060       0.038081      -0.071338      -0.028668      -0.011860       0.040528             11.024937      14.707284       2.116189       1.239490       9.883722       4.049058       8.483806           0.000034
          153              C       2.106245       6.334549      15.250437       0.076315      35.488933 0.41677401E+03  0.96576955E+04                                 9.467875                            6.841473      -0.036352       1.995838                    0.999411      26.672681      75.163564       0.627629       0.421143      -1.065352       0.002468       0.009741       0.007810       0.012726       0.007441      -0.005130       0.002264       0.027938      -0.041407      -0.015985      -0.007278       0.023263             11.700584      17.498180       3.124131       2.354656       9.652288       3.935286       7.951283          -0.000025
          154              C       3.314705       5.812082      14.817797      -0.138871      33.539017 0.43715686E+03  0.10343249E+05                                 9.196721                            7.082314       0.043424       1.994225                    0.999032      29.606529      86.789814       0.601647       0.430273      -1.050272       0.021963      -0.000367       0.007594       0.023242       0.010745       0.000155      -0.009955      -0.034074       0.043829      -0.027659       0.004283       0.023377             10.689292      15.729673       1.805426       0.595385       9.890925       2.929451       6.447279           0.000037
          155              C       4.377320       6.601555      15.171775      -0.133282      34.231588 0.45114578E+03  0.10766352E+05                                 9.303201                            7.179527       0.042713       1.982073                    0.999472      30.148327      88.967200       0.599030       0.428456      -1.050629      -0.056986       0.000811      -0.006864       0.057404      -0.029821      -0.021122      -0.014240       0.029459      -0.030184      -0.044525       0.003710       0.040815             10.762506      14.470106       3.190765       1.002307       9.201887       3.739202       8.615526          -0.000042
          156              C       0.864404       5.687960      14.693339       0.068530      35.603640 0.41949623E+03  0.97363858E+04                                 9.473980                            6.855145      -0.076724       1.981242                    0.999435      26.813737      75.616002       0.628203       0.420084      -1.066047      -0.009837      -0.016054      -0.003195       0.019097       0.009078       0.005660       0.004182       0.022944      -0.068313      -0.023888      -0.003038       0.026926             11.685839      17.291153       3.158638       2.043305       9.592299       4.045952       8.174065          -0.000040
          157              C      -0.341270       6.158469      15.185784      -0.141141      34.276540 0.45229853E+03  0.10808467E+05                                 9.378267                            7.236209      -0.062875       1.956456                    0.998489      30.096142      89.080870       0.590390       0.434139      -1.046426      -0.016554      -0.004375      -0.007032       0.018510       0.011723      -0.001882      -0.002007      -0.032949       0.010458      -0.022018       0.003139       0.018879             10.890273      15.880888       2.115958       0.477419       9.438779       3.325699       7.351152           0.000052
          158              C       7.906049       5.410851      14.777927      -0.133413      34.092899 0.44451210E+03  0.10571120E+05                                 9.269332                            7.109286       0.030500       1.979579                    0.999154      30.166036      88.927322       0.604045       0.426383      -1.051676       0.050309      -0.016523       0.017521       0.055777      -0.019515      -0.024368      -0.016623       0.024215      -0.039750      -0.042384       0.007704       0.034679             10.762735      14.090074       3.331700       0.910565       9.830243       4.039176       8.367889          -0.000058
          159              C       7.828438       4.492926      13.711682       0.098450      34.995815 0.41029649E+03  0.94690915E+04                                 9.450322                            6.824095      -0.057753       2.000911                    0.999287      26.103536      73.376577       0.623551       0.425621      -1.062689      -0.031451      -0.019936       0.002475       0.037319       0.022943       0.016519       0.011376       0.034535      -0.028113      -0.024924      -0.016292       0.041217             11.823282      17.682074       4.094069       1.541004       9.870643       3.696081       7.917128           0.000063
          160              C      -0.253342       4.083035      13.253180      -0.127330      33.718569 0.44124043E+03  0.10455426E+05                                 9.195286                            7.081884       0.084206       2.006788                    0.998896      29.551705      86.457432       0.606438       0.426239      -1.053628       0.034102      -0.001404       0.023931       0.041684       0.007503       0.004406      -0.002230      -0.055388       0.040295      -0.035850       0.013560       0.022290             10.707097      15.582723       1.482692       0.373530       8.770911       3.335229       7.767656          -0.000049
          161              C       0.902862       4.692098      13.728653      -0.151761      35.502551 0.46761934E+03  0.11255128E+05                                 9.537918                            7.325296      -0.065507       1.946980                    0.999255      30.462286      90.150815       0.591370       0.430318      -1.049944      -0.036200      -0.014096       0.000353       0.038849      -0.008469      -0.011459       0.001566       0.035406      -0.017155      -0.016895      -0.009699       0.026595             11.046601      14.432536       2.421590       1.627014      10.261956       4.295065       8.445312           0.000051
          162              C       6.580547       3.889635      13.172632      -0.066193      29.349056 0.39684087E+03  0.91867536E+04                                 8.568305                            6.753940      -0.239559       1.932292                    0.997377      28.307730      82.721379       0.613806       0.431052      -1.047308       0.002775      -0.054526       0.073690       0.091711       0.009323      -0.033350      -0.021609      -0.018935       0.001101      -0.039559      -0.004349       0.043907             10.498150      14.152843       4.597583       0.262246      10.558001       0.271542       6.783607           0.000004
          163              C       4.980652       2.268834      13.919651       0.274734      30.591702 0.34755689E+03  0.77365343E+04                                 8.717912                            6.381849       0.005998       2.028186                    0.999786      24.845916      69.802751       0.626163       0.439439      -1.048599       0.049876       0.021802       0.007194       0.054906       0.024369      -0.007145      -0.010702       0.014114      -0.032465      -0.022100      -0.011988       0.034089             10.798792      13.207134       5.399171       0.154105      11.242728      -2.821585       7.946515          -0.000084
          164              C       4.586096       1.366785      14.915047      -0.213416      35.661177 0.47802006E+03  0.11555294E+05                                 9.537269                            7.394571      -0.184149       1.903995                    0.998789      31.017955      91.640605       0.590691       0.428954      -1.052015      -0.010209      -0.015662       0.005602       0.019517      -0.032622       0.025987       0.031133       0.015016       0.020441      -0.061091       0.029607       0.031484             11.222731      11.768059       5.033384      -1.287083      12.401196      -4.311013       9.498939           0.000129
          165              C       3.387216       0.684114      14.781160      -0.010883      36.384898 0.42796326E+03  0.99629909E+04                                 9.516682                            6.865363      -0.060086       1.988455                    0.999277      27.088205      76.014602       0.637046       0.413002      -1.072701       0.017841       0.031844      -0.038580       0.053111      -0.003269       0.005670       0.000713       0.034298      -0.025338      -0.013597      -0.009085       0.022681             11.812876      11.074687       4.168248      -1.148349      12.231489      -6.017224      12.132452          -0.000088
          166              C       2.568596       0.909265      13.699828      -0.144610      33.899568 0.46703086E+03  0.11245491E+05                                 9.277573                            7.364624      -0.164051       1.916054                    0.999394      30.449883      90.343737       0.584099       0.435499      -1.046056       0.016244       0.009253       0.006622       0.019833      -0.002751      -0.016915       0.036360       0.011100      -0.075942      -0.051286       0.013216       0.038070             10.406328       9.203411       0.978445       1.532352      10.209403      -4.995559      11.806172           0.000114
          167              C       2.948621       1.804098      12.694465       0.012565      38.272021 0.44600069E+03  0.10520495E+05                                 9.910757                            7.093211      -0.092099       1.981132                    0.999250      27.282625      77.785059       0.613796       0.423040      -1.063252       0.042098      -0.001690       0.030324       0.051910       0.010237      -0.013892       0.003407       0.000388      -0.037076      -0.022053       0.003329       0.018724             11.972609      14.030780       1.233722       4.581249       9.533696      -3.451409      12.353351          -0.000105
          168              C       4.154887       2.505531      12.869838      -0.268518      36.766194 0.52761217E+03  0.13113896E+05                                 9.746501                            7.785974      -0.274553       1.866405                    0.999084      32.599567      98.670176       0.571935       0.430866      -1.047549      -0.039686      -0.019707      -0.016025       0.047118      -0.001626      -0.034433      -0.000103      -0.036140      -0.029467      -0.045987       0.021946       0.024041             11.046187      14.796894       3.223577       2.747105       9.559896      -1.394807       8.781773           0.000088
          169              C       2.162438      14.175880      15.842826       0.647052      22.459936 0.23930963E+03  0.49075190E+04                                 7.429437                            5.544401      -0.148553       2.017563                    0.999378      21.775719      60.922660       0.620046       0.481704      -1.013308      -0.011683      -0.036020       0.049560       0.062371      -0.036335       0.010051       0.098432      -0.040736      -0.016005      -0.102506      -0.009293       0.111799              8.817008       8.987722       2.239480      -1.252345       8.262720      -4.231134       9.200582          -0.000021
          170              C       2.066755       2.043682      11.554406       0.587502      24.351367 0.26327838E+03  0.55245360E+04                                 7.774989                            5.783847      -0.085493       2.024667                    0.999642      22.667038      63.963618       0.612598       0.476485      -1.016972      -0.050871      -0.008954      -0.039491       0.065020      -0.037940      -0.043893       0.057876      -0.062669      -0.070163      -0.069296      -0.032482       0.101778              9.034547      10.630415       0.541261       3.675477       6.806981      -2.080658       9.666245          -0.000009
          171              C       8.144546      12.338587       4.970245       0.001677      37.259007 0.41874186E+03  0.96988497E+04                                 9.682196                            6.810200       0.083890       2.042498                    0.999394      26.718415      74.874028       0.636689       0.415341      -1.070804       0.037305       0.044012       0.008248       0.058282      -0.005730      -0.005459      -0.004599       0.012590       0.050485      -0.018070      -0.000499       0.018570             11.945010       9.694641       3.143530      -1.652678      14.716260       5.173283      11.424130          -0.000089
          172              C      -0.013038      12.716726       4.359000      -0.236560      36.178782 0.49390905E+03  0.12060649E+05                                 9.654902                            7.547827      -0.163460       1.910694                    0.998776      31.442846      93.957246       0.579902       0.432542      -1.047802      -0.023474      -0.021568       0.015014       0.035237      -0.036720       0.007818      -0.016988       0.007030       0.058773      -0.047530       0.006332       0.041198             10.869214      12.172688       3.604687      -2.889169      10.746565       1.892227       9.688391           0.000090
          173              C       0.675984      13.830937       4.811575       0.271406      32.802173 0.35623549E+03  0.79451820E+04                                 9.051078                            6.407390       0.039458       2.036717                    0.999618      24.724503      68.578022       0.635452       0.432172      -1.057430       0.043972       0.013954      -0.020104       0.050323       0.003370      -0.029971       0.004617       0.020083      -0.004377      -0.027704      -0.007543       0.035246             11.270331      12.485520       1.322098      -5.613569       8.386284       2.765455      12.939190          -0.000100
          174              C       0.983902       0.135668       5.907184      -0.210645      36.773382 0.46131743E+03  0.11012040E+05                                 9.623954                            7.186489      -0.039218       1.950568                    0.999359      30.449563      88.323918       0.611186       0.419822      -1.061608      -0.012390       0.009287       0.021482       0.026481       0.012617       0.036478      -0.026858      -0.024679      -0.066338      -0.059820       0.023103       0.036717             11.487895      10.618666       0.009702      -5.275919       8.772080       4.357466      15.072937           0.000135
          175              C       8.350817      14.161448       6.518699       0.004671      39.220268 0.42185630E+03  0.97508808E+04                                 9.967305                            6.764259       0.016632       2.012535                    0.999132      26.710223      73.824540       0.651508       0.406731      -1.080646       0.027471      -0.023660      -0.035220       0.050546       0.006158       0.009495      -0.006872       0.020687      -0.017465      -0.017485      -0.000113       0.017598             13.297066       9.887803      -0.081679      -4.558901      11.821239       7.742953      18.182155          -0.000100
          176              C       7.644938      13.065999       6.053463      -0.157949      36.095709 0.45463923E+03  0.10850540E+05                                 9.630550                            7.215696      -0.075912       1.940846                    0.999510      30.360147      89.054997       0.597587       0.429458      -1.051963       0.021618       0.002817      -0.006294       0.022691      -0.002211      -0.006657      -0.033862       0.033871       0.017671      -0.043771       0.013415       0.030356             11.524845       8.049336       1.037573      -1.527112      12.714596       6.876462      13.810601           0.000118
          177              C       7.489059      11.085821       4.538952       0.637726      21.888913 0.23807216E+03  0.48914650E+04                                 7.354828                            5.567331      -0.135743       2.020599                    0.999568      22.056459      62.416791       0.610603       0.488221      -1.006679      -0.030298      -0.048802      -0.005792       0.057733      -0.073178       0.033153      -0.060550       0.079100       0.041979      -0.102822      -0.011057       0.113878              8.503604       6.228423       2.529266      -0.892111      11.113756       2.213148       8.168631          -0.000025
          178              C       8.586705       0.470509       7.714252       0.626294      24.318579 0.25012396E+03  0.51633227E+04                                 7.803933                            5.609762      -0.069290       2.040353                    0.999484      21.822993      60.375882       0.628879       0.471808      -1.023109      -0.023940       0.019605       0.054676       0.062825       0.020778       0.013531      -0.097644      -0.122132      -0.093465      -0.098237      -0.036721       0.134958              9.931378       8.298803      -0.883550      -2.094726       7.756896       5.760266      13.738436          -0.000016
          179              C       2.335476      13.504756       3.166141      -0.063597      29.244274 0.37827975E+03  0.86680609E+04                                 8.562561                            6.591569      -0.265186       1.926615                    0.997053      28.230884      82.549492       0.620585       0.430721      -1.045668      -0.002011       0.063493       0.059061       0.086739      -0.017338      -0.013590       0.012717       0.002863       0.060581      -0.027495      -0.005948       0.033443             10.508417      14.882269       1.284851      -4.466816       7.256169      -0.460896       9.386813           0.000006
          180              C       3.658817      14.109490       2.718953       0.091386      36.457333 0.41346636E+03  0.95616778E+04                                 9.723230                            6.855911      -0.065635       1.995533                    0.999346      26.273103      73.954974       0.621285       0.426306      -1.062146      -0.029263       0.003350       0.017586       0.034305       0.027372      -0.014184      -0.006838       0.034734      -0.037279      -0.026274      -0.016811       0.043085             12.269420      19.703813       2.385107      -3.425024       8.263736      -3.492891       8.840709           0.000047
          181              C       4.879174      13.625991       3.149977      -0.150886      33.032632 0.43742670E+03  0.10321493E+05                                 8.945330                            6.965172       0.310282       2.066490                    0.999706      29.827926      86.503142       0.624136       0.415901      -1.062282       0.029173       0.012990      -0.008819       0.033130       0.002454      -0.010719      -0.020277      -0.041533       0.006425      -0.026640      -0.007525       0.034165             10.224288      15.583370       0.488558      -0.303733       8.057889      -2.661992       7.031604          -0.000034
          182              C       6.026213      14.249488       2.674773      -0.157836      35.799719 0.48035856E+03  0.11659283E+05                                 9.643390                            7.464950      -0.101445       1.930076                    0.999250      31.002040      92.641648       0.580070       0.435030      -1.045330      -0.041566       0.003746      -0.000106       0.041734      -0.016992       0.015072      -0.000060       0.038081      -0.071338      -0.028668      -0.011860       0.040528             11.024941      14.707289       2.116184      -1.239485       9.883724      -4.049058       8.483809           0.000034
          183              C       6.831271       0.881843       1.780937       0.076316      35.488909 0.41677372E+03  0.96576874E+04                                 9.467871                            6.841471      -0.036352       1.995838                    0.999411      26.672680      75.163566       0.627629       0.421143      -1.065352      -0.002468      -0.009741       0.007810       0.012726       0.007441       0.005130      -0.002264       0.027938      -0.041407      -0.015985      -0.007278       0.023263             11.700577      17.498167       3.124121      -2.354648       9.652284      -3.935284       7.951279          -0.000025
          184              C       5.622812       1.404310       1.348297      -0.138871      33.539018 0.43715692E+03  0.10343250E+05                                 9.196721                            7.082315       0.043424       1.994225                    0.999032      29.606531      86.789822       0.601647       0.430273      -1.050272      -0.021963       0.000367       0.007594       0.023242       0.010745      -0.000155       0.009955      -0.034074       0.043829      -0.027659       0.004283       0.023376             10.689292      15.729676       1.805422      -0.595383       9.890922      -2.929450       6.447278           0.000038
          185              C       4.560196       0.614837       1.702275      -0.133282      34.231575 0.45114582E+03  0.10766353E+05                                 9.303200                            7.179528       0.042712       1.982073                    0.999472      30.148332      88.967222       0.599030       0.428456      -1.050629       0.056986      -0.000811      -0.006864       0.057404      -0.029821       0.021122       0.014240       0.029460      -0.030184      -0.044526       0.003710       0.040815             10.762503      14.470100       3.190758      -1.002301       9.201883      -3.739200       8.615526          -0.000043
          186              C       8.073112       1.528432       1.223839       0.068530      35.603649 0.41949648E+03  0.97363929E+04                                 9.473982                            6.855147      -0.076724       1.981242                    0.999435      26.813738      75.616004       0.628203       0.420084      -1.066047       0.009837       0.016054      -0.003195       0.019097       0.009078      -0.005660      -0.004182       0.022944      -0.068313      -0.023888      -0.003038       0.026926             11.685842      17.291161       3.158644      -2.043311       9.592299      -4.045951       8.174065          -0.000039
          187              C      -0.045513       1.057923       1.716284      -0.141141      34.276546 0.45229858E+03  0.10808469E+05                                 9.378269                            7.236210      -0.062875       1.956456                    0.998489      30.096145      89.080884       0.590390       0.434139      -1.046426       0.016554       0.004375      -0.007032       0.018510       0.011723       0.001882       0.002007      -0.032949       0.010458      -0.022018       0.003139       0.018879             10.890275      15.880888       2.115967      -0.477425       9.438784      -3.325701       7.351153           0.000050
          188              C       1.031467       1.805541       1.308427      -0.133413      34.092901 0.44451187E+03  0.10571114E+05                                 9.269333                            7.109284       0.030500       1.979578                    0.999154      30.166037      88.927328       0.604045       0.426383      -1.051676      -0.050309       0.016523       0.017521       0.055777      -0.019515       0.024368       0.016624       0.024215      -0.039749      -0.042384       0.007705       0.034679             10.762737      14.090074       3.331706      -0.910569       9.830247      -4.039178       8.367890          -0.000057
          189              C       1.109079       2.723466       0.242182       0.098450      34.995826 0.41029653E+03  0.94690925E+04                                 9.450324                            6.824095      -0.057752       2.000911                    0.999287      26.103536      73.376577       0.623551       0.425621      -1.062689       0.031451       0.019936       0.002475       0.037319       0.022943      -0.016519      -0.011376       0.034535      -0.028113      -0.024924      -0.016292       0.041217             11.823286      17.682080       4.094075      -1.541009       9.870647      -3.696083       7.917130           0.000062
          190              C      -0.133441       3.133357      26.722680      -0.127330      33.718562 0.44124030E+03  0.10455422E+05                                 9.195285                            7.081883       0.084206       2.006788                    0.998896      29.551702      86.457421       0.606438       0.426239      -1.053628      -0.034102       0.001404       0.023931       0.041684       0.007503      -0.004406       0.002230      -0.055388       0.040295      -0.035850       0.013560       0.022290             10.707095      15.582720       1.482692      -0.373530       8.770910      -3.335229       7.767656          -0.000048
          191              C       8.034655       2.524294       0.259153      -0.151761      35.502574 0.46761974E+03  0.11255140E+05                                 9.537921                            7.325298      -0.065508       1.946980                    0.999255      30.462288      90.150822       0.591370       0.430318      -1.049944       0.036200       0.014096       0.000353       0.038849      -0.008469       0.011460      -0.001566       0.035406      -0.017155      -0.016895      -0.009699       0.026595             11.046606      14.432547       2.421595      -1.627018      10.261958      -4.295065       8.445313           0.000050
          192              C       2.356970       3.326757      26.642132      -0.066193      29.349048 0.39684066E+03  0.91867475E+04                                 8.568303                            6.753938      -0.239559       1.932292                    0.997377      28.307727      82.721370       0.613806       0.431052      -1.047308      -0.002775       0.054526       0.073690       0.091711       0.009323       0.033350       0.021609      -0.018935       0.001101      -0.039559      -0.004349       0.043907             10.498150      14.152841       4.597583      -0.262243      10.558002      -0.271540       6.783605           0.000004
          193              C       3.956864       4.947558       0.450151       0.274734      30.591706 0.34755685E+03  0.77365331E+04                                 8.717913                            6.381849       0.005998       2.028187                    0.999786      24.845914      69.802747       0.626163       0.439439      -1.048599      -0.049876      -0.021802       0.007194       0.054906       0.024369       0.007145       0.010702       0.014114      -0.032465      -0.022100      -0.011988       0.034088             10.798795      13.207145       5.399180      -0.154104      11.242732       2.821582       7.946510          -0.000085
          194              C       4.351421       5.849607       1.445547      -0.213416      35.661198 0.47802042E+03  0.11555305E+05                                 9.537273                            7.394574      -0.184149       1.903995                    0.998789      31.017956      91.640607       0.590691       0.428954      -1.052016       0.010209       0.015662       0.005602       0.019517      -0.032622      -0.025987      -0.031133       0.015017       0.020441      -0.061091       0.029607       0.031484             11.222736      11.768071       5.033390       1.287084      12.401201       4.311011       9.498937           0.000130
          195              C       5.550301       6.532278       1.311660      -0.010883      36.384890 0.42796296E+03  0.99629820E+04                                 9.516679                            6.865360      -0.060085       1.988455                    0.999277      27.088203      76.014590       0.637047       0.413002      -1.072701      -0.017841      -0.031844      -0.038580       0.053111      -0.003269      -0.005670      -0.000713       0.034298      -0.025337      -0.013597      -0.009085       0.022681             11.812874      11.074679       4.168242       1.148345      12.231487       6.017226      12.132455          -0.000089
          196              C       6.368920       6.307127       0.230328      -0.144610      33.899587 0.46703087E+03  0.11245491E+05                                 9.277576                            7.364624      -0.164051       1.916054                    0.999394      30.449879      90.343719       0.584099       0.435499      -1.046056      -0.016244      -0.009253       0.006622       0.019833      -0.002751       0.016915      -0.036360       0.011100      -0.075942      -0.051286       0.013216       0.038070             10.406333       9.203412       0.978442      -1.532356      10.209406       4.995564      11.806182           0.000116
          197              C       5.988896       5.412294      26.163965       0.012565      38.272022 0.44600056E+03  0.10520491E+05                                 9.910757                            7.093209      -0.092098       1.981132                    0.999250      27.282623      77.785050       0.613796       0.423040      -1.063252      -0.042098       0.001690       0.030324       0.051910       0.010237       0.013892      -0.003407       0.000388      -0.037076      -0.022053       0.003329       0.018724             11.972610      14.030778       1.233718      -4.581252       9.533697       3.451412      12.353355          -0.000107
          198              C       4.782630       4.710861      26.339338      -0.268518      36.766202 0.52761240E+03  0.13113903E+05                                 9.746503                            7.785976      -0.274553       1.866405                    0.999084      32.599567      98.670178       0.571935       0.430866      -1.047549       0.039686       0.019707      -0.016025       0.047118      -0.001626       0.034434       0.000103      -0.036140      -0.029467      -0.045987       0.021946       0.024041             11.046190      14.796901       3.223579      -2.747106       9.559897       1.394805       8.781772           0.000090
          199              C       6.001511       7.473296       2.373326       0.647052      22.459945 0.23930973E+03  0.49075214E+04                                 7.429439                            5.544402      -0.148552       2.017563                    0.999378      21.775714      60.922640       0.620046       0.481704      -1.013308       0.011683       0.036020       0.049560       0.062371      -0.036335      -0.010051      -0.098433      -0.040736      -0.016005      -0.102506      -0.009293       0.111799              8.817011       8.987721       2.239477       1.252344       8.262724       4.231137       9.200588          -0.000021
          200              C       6.870762       5.172710      25.023906       0.587502      24.351369 0.26327837E+03  0.55245356E+04                                 7.774990                            5.783847      -0.085494       2.024667                    0.999642      22.667038      63.963618       0.612598       0.476485      -1.016972       0.050871       0.008954      -0.039492       0.065020      -0.037940       0.043893      -0.057876      -0.062669      -0.070163      -0.069296      -0.032482       0.101778              9.034549      10.630418       0.541260      -3.675479       6.806981       2.080658       9.666247          -0.000010
          201              O       7.012624       3.360962       8.170329      -0.578460      30.343615 0.46532042E+03  0.10765176E+05                                 7.538845                            6.525102       0.570196       2.224278                    0.999018      27.334242      69.971365       0.771584       0.343126      -1.154526       0.048053       0.028831      -0.012454       0.057405       0.012728       0.010965       0.049481       0.027789      -0.047629      -0.060648       0.011505       0.049142              7.991452       7.473777       2.931015       1.547517       9.721623       1.124343       6.778956           0.000004
          202              O       8.209614       3.417828      10.016998      -0.562361      38.122945 0.59203559E+03  0.14608093E+05                                 9.036537                            7.585428       0.093782       2.084212                    0.995387      27.842937      74.625459       0.681109       0.364455      -1.132475       0.005941       0.046214       0.006841       0.047094      -0.071827      -0.014934      -0.009669       0.021459       0.128903      -0.096205       0.042281       0.053923             10.193622       6.266403      -1.066801       1.054560      11.972133      -3.968644      12.342331          -0.000004
          203              O       2.249480       7.071920       9.233612      -0.209355      26.429217 0.31895085E+03  0.67224007E+04                                 7.116638                            5.459151       0.449337       2.259764                    0.999454      22.736872      55.778838       0.829369       0.350395      -1.147068      -0.059908      -0.159350       0.096323       0.195601      -0.023996       0.147232      -0.055101       0.094053       0.126124      -0.122873      -0.070862       0.193735              8.659134      11.494984       0.135019       5.734333       4.871417      -0.622159       9.611001          -0.000008
          204              O       2.393622      11.532660      12.769894      -0.202204      26.793602 0.31925012E+03  0.67242691E+04                                 7.208902                            5.470932       0.584436       2.318110                    0.999537      22.386643      54.741362       0.827121       0.351579      -1.147126       0.072287      -0.053632       0.149570       0.174565       0.128548      -0.046107      -0.090690      -0.015777      -0.113832      -0.125344      -0.064740       0.190084              9.095565      12.058100       6.334482      -1.009104      10.293459      -1.383529       4.935137          -0.000005
          205              O       6.215785      11.564990      16.304022      -0.605479      32.872023 0.52806964E+03  0.12605621E+05                                 7.984007                            7.021603       0.960498       2.329668                    0.998942      28.453348      73.913123       0.732859       0.350117      -1.149066       0.027533       0.012502      -0.023481       0.038285      -0.038342      -0.045003      -0.018627      -0.163821       0.048873      -0.116027       0.032438       0.083589              8.473004       6.719222       0.250771       0.149526       9.360130      -3.385805       9.339659          -0.000004
          206              O       7.585792      13.038721      15.390520      -0.564720      35.795415 0.48825506E+03  0.11429870E+05                                 8.515042                            6.717305       0.563512       2.241497                    0.997982      26.902171      69.221799       0.754983       0.346557      -1.151918      -0.035560      -0.013977      -0.002209       0.038272       0.020806       0.003109       0.030047       0.061968      -0.106031      -0.057204       0.000530       0.056674              9.824992      14.621322       2.338864       4.163673       6.894496       0.484617       7.959159          -0.000006
          207              O       7.575434       0.584528      11.157056      -0.539957      35.647061 0.49018117E+03  0.11514505E+05                                 8.563926                            6.814233       0.389355       2.194003                    0.997190      26.711294      69.403547       0.734022       0.355229      -1.142014      -0.001016      -0.023475       0.031224       0.039078       0.003525      -0.013492       0.073499       0.030436      -0.101117      -0.092937       0.032248       0.060689              9.942250      14.032213       4.777631      -2.952618       8.496669      -2.220841       7.297868          -0.000003
          208              O       6.986470       7.641437       5.531115      -0.593968      32.135905 0.49429909E+03  0.11605482E+05                                 7.875707                            6.758832       0.522984       2.204307                    0.999077      27.623573      71.152268       0.752745       0.346565      -1.152063       0.039354      -0.049284       0.000193       0.063069      -0.014061       0.022988       0.076810      -0.008167      -0.174567      -0.107355       0.030476       0.076878              8.623628      10.677577      -1.862403       3.563611       6.454362      -2.350060       8.738945          -0.000003
          209              O      -0.240174       8.256130       5.012001      -0.546086      32.579204 0.47380927E+03  0.11011513E+05                                 8.042292                            6.626848       0.481583       2.213295                    0.997413      26.889698      68.996038       0.758265       0.347570      -1.150788       0.005346      -0.009224       0.017427       0.020429       0.032861      -0.052967       0.014792      -0.064411       0.064145      -0.084834       0.033112       0.051723              9.494239       6.538177       1.026740      -1.600333       7.947396      -5.196467      13.997144           0.000001
          210              O       5.561186       0.657846      10.235473      -0.579030      32.491362 0.50465913E+03  0.11924153E+05                                 7.964343                            6.863444       0.501553       2.206178                    0.998046      27.572504      71.517006       0.740558       0.350040      -1.147860       0.009445      -0.038756       0.037217       0.054556      -0.035125       0.024921       0.006033      -0.022104       0.100129      -0.059612       0.016254       0.043357              8.592137       7.261047      -0.679439       0.636079       7.417387      -3.534179      11.097978           0.000005
          211              O       1.924892       3.855430      21.639829      -0.578460      30.343608 0.46532023E+03  0.10765170E+05                                 7.538843                            6.525101       0.570196       2.224278                    0.999018      27.334237      69.971346       0.771584       0.343126      -1.154526      -0.048053      -0.028831      -0.012454       0.057406       0.012728      -0.010965      -0.049481       0.027789      -0.047629      -0.060647       0.011505       0.049142              7.991451       7.473777       2.931015      -1.547518       9.721621      -1.124344       6.778956           0.000004
          212              O       0.727902       3.798564      23.486498      -0.562361      38.122979 0.59203614E+03  0.14608110E+05                                 9.036542                            7.585431       0.093783       2.084212                    0.995387      27.842950      74.625504       0.681109       0.364455      -1.132475      -0.005941      -0.046214       0.006841       0.047094      -0.071827       0.014934       0.009669       0.021459       0.128903      -0.096205       0.042281       0.053924             10.193630       6.266406      -1.066802      -1.054561      11.972145       3.968649      12.342338          -0.000004
          213              O       6.688036       0.144472      22.703112      -0.209355      26.429200 0.31895083E+03  0.67224001E+04                                 7.116635                            5.459151       0.449337       2.259765                    0.999454      22.736870      55.778829       0.829369       0.350395      -1.147068       0.059908       0.159350       0.096323       0.195601      -0.023996      -0.147232       0.055101       0.094053       0.126124      -0.122874      -0.070861       0.193735              8.659127      11.494971       0.135017      -5.734325       4.871416       0.622162       9.610994          -0.000008
          214              O       5.770327      10.116516      26.239394      -0.202204      26.793600 0.31924989E+03  0.67242632E+04                                 7.208901                            5.470930       0.584436       2.318110                    0.999537      22.386642      54.741356       0.827122       0.351579      -1.147127      -0.072287       0.053632       0.149570       0.174565       0.128548       0.046107       0.090690      -0.015777      -0.113832      -0.125344      -0.064740       0.190084              9.095565      12.058101       6.334484       1.009103      10.293460       1.383529       4.935136          -0.000006
          215              O       1.948164      10.084186       2.834522      -0.605479      32.872024 0.52806967E+03  0.12605621E+05                                 7.984006                            7.021603       0.960498       2.329668                    0.998942      28.453351      73.913128       0.732859       0.350116      -1.149066      -0.027533      -0.012502      -0.023481       0.038285      -0.038342       0.045003       0.018627      -0.163821       0.048874      -0.116027       0.032438       0.083589              8.473003       6.719222       0.250771      -0.149527       9.360130       3.385805       9.339659          -0.000004
          216              O       0.578157       8.610455       1.921020      -0.564720      35.795418 0.48825503E+03  0.11429870E+05                                 8.515042                            6.717305       0.563512       2.241497                    0.997982      26.902172      69.221802       0.754983       0.346557      -1.151918       0.035560       0.013977      -0.002209       0.038272       0.020806      -0.003109      -0.030047       0.061968      -0.106031      -0.057204       0.000530       0.056674              9.824993      14.621323       2.338864      -4.163675       6.894496      -0.484617       7.959162          -0.000006
          217              O       1.362082       6.631864      24.626556      -0.539957      35.647098 0.49018188E+03  0.11514526E+05                                 8.563933                            6.814239       0.389354       2.194003                    0.997190      26.711302      69.403577       0.734021       0.355229      -1.142014       0.001016       0.023475       0.031224       0.039078       0.003524       0.013492      -0.073499       0.030436      -0.101116      -0.092937       0.032248       0.060690              9.942259      14.032225       4.777636       2.952622       8.496677       2.220843       7.297875          -0.000003
          218              O       1.177480      14.007739      19.000615      -0.593968      32.135913 0.49429920E+03  0.11605485E+05                                 7.875709                            6.758834       0.522983       2.204307                    0.999077      27.623574      71.152277       0.752745       0.346565      -1.152063      -0.039354       0.049284       0.000193       0.063069      -0.014061      -0.022988      -0.076810      -0.008167      -0.174566      -0.107354       0.030476       0.076878              8.623630      10.677578      -1.862405      -3.563613       6.454365       2.350063       8.738949          -0.000002
          219              O       8.404123      13.393046      18.481501      -0.546086      32.579207 0.47380959E+03  0.11011522E+05                                 8.042292                            6.626850       0.481582       2.213294                    0.997413      26.889700      68.996044       0.758265       0.347570      -1.150788      -0.005345       0.009224       0.017427       0.020429       0.032861       0.052967      -0.014792      -0.064411       0.064146      -0.084835       0.033112       0.051723              9.494238       6.538180       1.026740       1.600333       7.947394       5.196463      13.997139           0.000001
          220              O       3.376331       6.558546      23.704973      -0.579030      32.491347 0.50465880E+03  0.11924143E+05                                 7.964340                            6.863441       0.501554       2.206179                    0.998046      27.572499      71.516981       0.740559       0.350040      -1.147860      -0.009445       0.038756       0.037217       0.054556      -0.035125      -0.024921      -0.006033      -0.022103       0.100129      -0.059612       0.016254       0.043358              8.592134       7.261043      -0.679440      -0.636080       7.417385       3.534178      11.097973           0.000004
          221              O       1.538109      11.071822      18.768671      -0.578460      30.343627 0.46532059E+03  0.10765181E+05                                 7.538847                            6.525104       0.570195       2.224278                    0.999018      27.334245      69.971379       0.771584       0.343126      -1.154526      -0.048053      -0.028831       0.012454       0.057405       0.012728       0.010965       0.049481       0.027789      -0.047629      -0.060648       0.011505       0.049142              7.991455       7.473780       2.931017       1.547518       9.721627       1.124344       6.778959           0.000004
          222              O       0.341119      11.014956      16.922002      -0.562361      38.122952 0.59203575E+03  0.14608098E+05                                 9.036538                            7.585428       0.093782       2.084212                    0.995387      27.842941      74.625471       0.681109       0.364455      -1.132475      -0.005941      -0.046214      -0.006841       0.047094      -0.071827      -0.014934      -0.009669       0.021459       0.128903      -0.096205       0.042281       0.053923             10.193623       6.266403      -1.066801       1.054559      11.972136      -3.968644      12.342331          -0.000004
          223              O       6.301253       7.360864      17.705388      -0.209355      26.429211 0.31895076E+03  0.67223983E+04                                 7.116637                            5.459151       0.449338       2.259765                    0.999454      22.736870      55.778830       0.829369       0.350395      -1.147068       0.059908       0.159350      -0.096323       0.195601      -0.023996       0.147232      -0.055101       0.094053       0.126124      -0.122873      -0.070861       0.193735              8.659132      11.494982       0.135019       5.734332       4.871417      -0.622159       9.610998          -0.000008
          224              O       6.157111       2.900124      14.169106      -0.202204      26.793595 0.31925002E+03  0.67242664E+04                                 7.208900                            5.470931       0.584436       2.318110                    0.999537      22.386642      54.741355       0.827121       0.351579      -1.147127      -0.072287       0.053632      -0.149570       0.174565       0.128548      -0.046107      -0.090690      -0.015777      -0.113832      -0.125344      -0.064740       0.190084              9.095563      12.058096       6.334480      -1.009103      10.293456      -1.383529       4.935136          -0.000006
          225              O       2.334948       2.867794      10.634978      -0.605479      32.872020 0.52806959E+03  0.12605619E+05                                 7.984006                            7.021602       0.960498       2.329668                    0.998942      28.453348      73.913120       0.732859       0.350116      -1.149066      -0.027533      -0.012502       0.023481       0.038285      -0.038342      -0.045003      -0.018627      -0.163821       0.048873      -0.116027       0.032438       0.083589              8.473003       6.719221       0.250771       0.149526       9.360129      -3.385805       9.339659          -0.000006
          226              O       0.964941       1.394063      11.548480      -0.564720      35.795409 0.48825497E+03  0.11429868E+05                                 8.515041                            6.717304       0.563512       2.241497                    0.997982      26.902169      69.221791       0.754983       0.346557      -1.151918       0.035560       0.013977       0.002209       0.038272       0.020806       0.003109       0.030047       0.061968      -0.106031      -0.057204       0.000530       0.056674              9.824991      14.621319       2.338864       4.163673       6.894495       0.484617       7.959158          -0.000006
          227              O       0.975299      13.848256      15.781944      -0.539957      35.647068 0.49018128E+03  0.11514509E+05                                 8.563927                            6.814234       0.389354       2.194003                    0.997190      26.711296      69.403557       0.734021       0.355229      -1.142014       0.001016       0.023475      -0.031224       0.039078       0.003524      -0.013492       0.073499       0.030436      -0.101116      -0.092937       0.032248       0.060689              9.942252      14.032215       4.777632      -2.952619       8.496671      -2.220841       7.297870          -0.000004
          228              O       1.564263       6.791347      21.407885      -0.593968      32.135900 0.49429902E+03  0.11605480E+05                                 7.875706                            6.758832       0.522983       2.204307                    0.999077      27.623571      71.152261       0.752745       0.346565      -1.152063      -0.039354       0.049284      -0.000193       0.063069      -0.014060       0.022988       0.076810      -0.008167      -0.174567      -0.107355       0.030476       0.076878              8.623627      10.677576      -1.862402       3.563610       6.454361      -2.350060       8.738944          -0.000003
          229              O       8.790907       6.176654      21.926999      -0.546087      32.579215 0.47380948E+03  0.11011519E+05                                 8.042293                            6.626849       0.481583       2.213295                    0.997413      26.889706      68.996060       0.758265       0.347569      -1.150788      -0.005346       0.009224      -0.017427       0.020429       0.032861      -0.052967       0.014793      -0.064411       0.064145      -0.084834       0.033112       0.051723              9.494241       6.538179       1.026740      -1.600334       7.947397      -5.196468      13.997147           0.000001
          230              O       2.989547      13.774938      16.703527      -0.579030      32.491361 0.50465912E+03  0.11924153E+05                                 7.964343                            6.863444       0.501553       2.206178                    0.998046      27.572505      71.517007       0.740559       0.350040      -1.147860      -0.009445       0.038756      -0.037217       0.054556      -0.035125       0.024921       0.006033      -0.022103       0.100129      -0.059612       0.016254       0.043358              8.592137       7.261047      -0.679439       0.636079       7.417387      -3.534179      11.097977           0.000004
          231              O       6.625841      10.577354       5.299171      -0.578460      30.343619 0.46532044E+03  0.10765177E+05                                 7.538846                            6.525103       0.570195       2.224278                    0.999018      27.334240      69.971362       0.771584       0.343126      -1.154526       0.048053       0.028831       0.012454       0.057405       0.012728      -0.010965      -0.049481       0.027789      -0.047629      -0.060647       0.011505       0.049142              7.991454       7.473779       2.931016      -1.547518       9.721625      -1.124345       6.778958           0.000005
          232              O       7.822831      10.634220       3.452502      -0.562361      38.122962 0.59203582E+03  0.14608100E+05                                 9.036540                            7.585429       0.093782       2.084212                    0.995387      27.842942      74.625476       0.681109       0.364455      -1.132475       0.005941       0.046214      -0.006841       0.047094      -0.071827       0.014934       0.009669       0.021459       0.128903      -0.096205       0.042281       0.053923             10.193626       6.266405      -1.066802      -1.054561      11.972140       3.968647      12.342334          -0.000003
          233              O       1.862697      14.288312       4.235888      -0.209355      26.429208 0.31895092E+03  0.67224026E+04                                 7.116637                            5.459152       0.449337       2.259765                    0.999454      22.736871      55.778836       0.829369       0.350395      -1.147068      -0.059908      -0.159350      -0.096323       0.195601      -0.023996      -0.147232       0.055101       0.094053       0.126124      -0.122874      -0.070861       0.193735              8.659130      11.494975       0.135017      -5.734327       4.871418       0.622162       9.610997          -0.000008
          234              O       2.780406       4.316268       0.699606      -0.202204      26.793598 0.31924986E+03  0.67242625E+04                                 7.208901                            5.470930       0.584436       2.318110                    0.999537      22.386641      54.741353       0.827122       0.351579      -1.147127       0.072287      -0.053632      -0.149570       0.174565       0.128548       0.046107       0.090690      -0.015777      -0.113832      -0.125344      -0.064740       0.190084              9.095565      12.058100       6.334484       1.009103      10.293459       1.383529       4.935135          -0.000006
          235              O       6.602569       4.348598      24.104478      -0.605479      32.872028 0.52806975E+03  0.12605624E+05                                 7.984008                            7.021604       0.960497       2.329668                    0.998942      28.453351      73.913133       0.732859       0.350117      -1.149066       0.027533       0.012502       0.023481       0.038285      -0.038342       0.045004       0.018627      -0.163821       0.048873      -0.116027       0.032438       0.083589              8.473005       6.719223       0.250771      -0.149527       9.360131       3.385805       9.339660          -0.000005
          236              O       7.972576       5.822329      25.017980      -0.564720      35.795429 0.48825520E+03  0.11429875E+05                                 8.515044                            6.717306       0.563512       2.241497                    0.997982      26.902177      69.221819       0.754982       0.346557      -1.151918      -0.035560      -0.013977       0.002209       0.038272       0.020806      -0.003109      -0.030047       0.061968      -0.106031      -0.057204       0.000530       0.056674              9.824996      14.621326       2.338865      -4.163677       6.894497      -0.484617       7.959163          -0.000007
          237              O       7.188651       7.800920       2.312444      -0.539957      35.647088 0.49018174E+03  0.11514522E+05                                 8.563931                            6.814238       0.389354       2.194003                    0.997190      26.711298      69.403564       0.734021       0.355229      -1.142014      -0.001016      -0.023475      -0.031224       0.039078       0.003524       0.013492      -0.073499       0.030436      -0.101116      -0.092937       0.032248       0.060690              9.942257      14.032222       4.777634       2.952621       8.496675       2.220843       7.297874          -0.000004
          238              O       7.373253       0.425045       7.938385      -0.593968      32.135909 0.49429913E+03  0.11605483E+05                                 7.875709                            6.758833       0.522983       2.204307                    0.999077      27.623572      71.152271       0.752745       0.346565      -1.152063       0.039354      -0.049284      -0.000193       0.063069      -0.014061      -0.022988      -0.076810      -0.008167      -0.174566      -0.107355       0.030476       0.076878              8.623630      10.677578      -1.862405      -3.563613       6.454364       2.350062       8.738948          -0.000002
          239              O       0.146610       1.039738       8.457499      -0.546086      32.579205 0.47380955E+03  0.11011521E+05                                 8.042292                            6.626850       0.481583       2.213295                    0.997413      26.889698      68.996038       0.758265       0.347570      -1.150788       0.005345      -0.009224      -0.017427       0.020429       0.032861       0.052967      -0.014792      -0.064411       0.064146      -0.084834       0.033112       0.051723              9.494237       6.538180       1.026739       1.600332       7.947394       5.196462      13.997138           0.000000
          240              O       5.174402       7.874238       3.234027      -0.579030      32.491350 0.50465886E+03  0.11924145E+05                                 7.964341                            6.863442       0.501554       2.206179                    0.998046      27.572499      71.516985       0.740559       0.350040      -1.147860       0.009445      -0.038756      -0.037217       0.054556      -0.035125      -0.024921      -0.006033      -0.022103       0.100129      -0.059612       0.016254       0.043358              8.592135       7.261044      -0.679440      -0.636080       7.417386       3.534178      11.097974           0.000003

******************************************************
Auxiliary information for the entire system
The total spin magnetic moment of the unit cell is   0.000000
The total net atomic charge of the unit cell is   0.000001
Accuracy of reproducing the electrostatic potential in the unit cell:
  The inner radius (bohr) =    5.0000
  The outer radius (bohr) =   12.0000
  Valid grid points have density less than (e/(bohr^3)) =    0.0001
  The number of valid grid points were=       127636
  The rms potential error without charges in kcal/mol is=      7.75654
  The rms potential error with partial charges in kcal/mol is=      1.10962
  The RRMSE value at monopole order=      0.14306
  The rms potential error with partial charges and cloud penetration in kcal/mol is=      1.10609
  The RRMSE value at monopole order with cloud penetration is=      0.14260
  The rms potential error with partial charges and atomic dipoles in kcal/mol is=      0.53397
  The RRMSE value at dipole order=      0.06884
  The rms potential error with partial charges, atomic dipoles and cloud penetration in kcal/mol is=      0.52360
  The RRMSE value at dipole order with cloud penetration=      0.06750

******************************************************
The electron densities and ab initio electrostatic potential were computed in VASP using the PBE functional and
projector augmented wave method. See the main text of the journal article for a description of computational details.
The atomic charges, dipoles, and quadrupoles were computed with the DDEC6 method as described in
(a) T. A. Manz and N. Gabaldon Limas, RSC Adv. 6 (2016) 47771-47801 DOI: 10.1039/c6ra04656h
(b) N. Gabaldon Limas and T. A. Manz, RSC Adv. 8 (2018) 2678-2707 DOI: 10.1039/c7ra11829e.
For each atom in the material, the electron cloud parameters were fit to the spherically averaged atom-in-material
electron density using radial positions for which this density was between 10^-4 and 10^-2 electrons per cubic bohr.
The polarizabilities, dispersion coefficients, and quantum Drude oscillator (QDO) parameters were fit using the MCLF method.
The magnetic structure of the system was optimized in VASP from the default ferromagnetic initial guess using spin polarization.
The atomic spin moments (ASMs) were computed on this optimized magnetic structure using the DDEC6 partition as inputs
to the method of T. A. Manz and D. S. Sholl, J. Chem. Theory Comput. 7 (2011) 4146-4164 DOI: 10.1021/ct200539n.
The RMSE and RRMSE were computed using a uniform grid with Ewald summation.
