# Supplementary material for: A collection of forcefield precursors for metal–organic frameworks
Source: RSC Adv. 2019 Nov 13;9(63):36492–507. doi: 10.1039/c9ra07327b (PMC9075174; doi:10.1039/c9ra07327b)
Supplement: RA-009-C9RA07327B-s3441 [file RA-009-C9RA07327B-s3441.xyz]

  240
jmolscript: load "" {1 1 1} spacegroup "x,y,z" unitcell [{      8.680100     0.000000     0.000000 }, {     -0.221201    13.926143     0.000000 }, {      0.000000     0.000000    28.708000 }]
Mn     0.042519    13.209086     3.637591     1.024678
Mn     3.448455    13.059101     4.733949     1.091990
Mn     8.305779     7.680129    17.991591     1.024680
Mn     4.899843     7.830113    19.087949     1.091995
Mn     8.416380     0.717057    25.070409     1.024679
Mn     5.010444     0.867042    23.974051     1.091991
Mn     0.153120     6.246014    10.716409     1.024680
Mn     3.559056     6.096030     9.620051     1.091990
H      8.222351     9.801219     3.800939     0.140875
H      7.589611     6.793173     6.399013     0.145371
H      2.152824     9.116053     6.792313     0.129532
H      7.548693     6.691512     3.066014     0.088201
H      7.028551     8.015888     2.411472     0.092360
H      6.509099     5.252941     1.306214     0.095621
H      4.692475     3.988447     0.737796     0.096509
H      2.397540     6.660874     2.672715     0.107231
H      4.292336     7.758254     3.407640     0.114074
H      1.151486     2.645967    27.476427     0.107226
H      3.040470     3.726636    28.263026     0.102289
H      0.961228     5.060760     2.733002     0.110448
H      7.844552     3.748918     2.058364     0.107226
H      4.895417     2.687746    26.853463     0.145390
H      1.685253     0.682381    28.176902     0.115758
H      4.619023     1.672530     2.038268     0.142712
H      7.555977     1.533268    -0.011483     0.099187
H      7.410745     2.588870    27.553938     0.100154
H      0.125947    11.087995    18.154939     0.140875
H      0.979889     0.169899    20.753013     0.145371
H      6.195474    11.773161    21.146313     0.129532
H      1.020806     0.271560    17.420014     0.088201
H      1.319747    12.873327    16.765472     0.092360
H      2.060401     1.710130    15.660214     0.095621
H      3.877025     2.974624    15.091796     0.096509
H      6.171959     0.302197    17.026715     0.107231
H      4.055963    13.130960    17.761640     0.114074
H      7.418014     4.317104    13.122427     0.107226
H      5.529029     3.236436    13.909026     0.102289
H      7.608272     1.902311    17.087002     0.110448
H      0.724948     3.214154    16.412364     0.107226
H      3.674082     4.275326    12.499463     0.145390
H      6.884247     6.280690    13.822902     0.115758
H      3.950476     5.290542    16.392268     0.142712
H      1.013522     5.429803    14.342517     0.099187
H      1.158755     4.374202    13.199938     0.100154
H      0.236548     4.124924    24.907061     0.140875
H      0.869288     7.132970    22.308987     0.145371
H      6.306075     4.810090    21.915687     0.129532
H      0.910206     7.234631    25.641986     0.088200
H      1.430348     5.910255    26.296528     0.092360
H      1.949800     8.673202    27.401786     0.095621
H      3.766424     9.937696    27.970204     0.096509
H      6.061359     7.265269    26.035285     0.107231
H      4.166563     6.167889    25.300360     0.114074
H      7.307413    11.280176     1.231573     0.107226
H      5.418429    10.199507     0.444974     0.102289
H      7.497671     8.865383    25.974998     0.110448
H      0.614347    10.177225    26.649636     0.107226
H      3.563482    11.238397     1.854537     0.145390
H      6.773646    13.243762     0.531098     0.115758
H      3.839876    12.253613    26.669732     0.142712
H      0.902922    12.392875     0.011483     0.099187
H      1.048154    11.337273     1.154062     0.100154
H      8.332952     2.838148    10.553061     0.140875
H      7.479010    13.756244     7.954987     0.145371
H      2.263425     2.152982     7.561687     0.129532
H      7.438093    13.654583    11.287986     0.088200
H      7.139152     1.052816    11.942528     0.092361
H      6.398498    12.216013    13.047786     0.095621
H      4.581874    10.951519    13.616204     0.096509
H      2.286940    13.623946    11.681285     0.107231
H      4.402936     0.795183    10.946360     0.114074
H      1.040885     9.609039    15.585573     0.107226
H      2.929870    10.689707    14.798974     0.102289
H      0.850627    12.023832    11.620998     0.110448
H      7.733951    10.711989    12.295636     0.107226
H      4.784817     9.650817    16.208537     0.145390
H      1.574652     7.645453    14.885098     0.115758
H      4.508423     8.635601    12.315732     0.142712
H      7.445377     8.496340    14.365483     0.099187
H      7.300144     9.551941    15.508062     0.100154
C      0.957871     9.643854     5.251842    -0.006154
C      8.479168     9.316590     4.551366    -0.218417
C      7.711652     8.235921     5.012417     0.274198
C      8.108617     7.507584     6.109349    -0.237346
C      0.603901     7.829278     6.790877     0.000437
C      1.364672     8.897413     6.349923    -0.129980
C      1.732306    10.835375     4.802848     0.605016
C      0.903981     7.080051     8.041111     0.615980
C      6.795966     7.302869     3.026110    -0.053180
C      5.628711     6.578710     2.492716     0.103727
C      5.677102     5.499434     1.638366    -0.143163
C      4.595957     4.764134     1.242769    -0.158162
C      3.353435     5.226481     1.628892     0.077678
C      3.239235     6.350321     2.427548    -0.152608
C      4.376237     7.011813     2.860752    -0.145263
C      1.114497     3.116671    28.277954    -0.165445
C      2.245555     3.769807     0.036746    -0.149310
C      2.190652     4.493966     1.231860     0.070813
C      1.017153     4.545493     1.961905    -0.152115
C     -0.081309     3.807407     1.517218    -0.168178
C     -0.080593     3.161234     0.293683     0.117469
C      4.973341     2.262998     0.124306     0.263251
C      4.433217     2.276924    27.548771    -0.216831
C      3.195443     1.675315    27.303892    -0.022206
C      2.513217     1.072313    28.338241    -0.118415
C      3.051847     1.043068     0.913201    -0.010735
C      4.273732     1.661389     1.176167    -0.193122
C      2.657901     1.690634    25.956625     0.627278
C      2.373287     0.373221     2.072143     0.610547
C      7.445454     2.480246    28.517666    -0.045607
C      7.390427    11.245360    19.605842    -0.006154
C     -0.130869    11.572625    18.905366    -0.218418
C      0.636646    12.653294    19.366417     0.274198
C      0.239681    13.381631    20.463349    -0.237345
C      7.744397    13.059937    21.144877     0.000437
C      6.983626    11.991802    20.703923    -0.129979
C      6.615992    10.053840    19.156848     0.605017
C      7.444317    13.809163    22.395111     0.615980
C      1.552333    13.586345    17.380110    -0.053180
C      2.940789     0.384362    16.846716     0.103727
C      2.892397     1.463638    15.992366    -0.143163
C      3.973543     2.198938    15.596769    -0.158163
C      5.216065     1.736590    15.982892     0.077678
C      5.330265     0.612750    16.781548    -0.152608
C      3.972062    13.877401    17.214752    -0.145263
C      7.455003     3.846401    13.923954    -0.165446
C      6.323944     3.193265    14.390746    -0.149310
C      6.378847     2.469105    15.585860     0.070813
C      7.552347     2.417578    16.315905    -0.152115
C     -0.029292     3.155664    15.871218    -0.168178
C     -0.030008     3.801837    14.647683     0.117469
C      3.596159     4.700073    14.478306     0.263251
C      4.136282     4.686147    13.194771    -0.216832
C      5.374057     5.287756    12.949892    -0.022206
C      6.056283     5.890758    13.984241    -0.118415
C      5.517652     5.920003    15.267201    -0.010735
C      4.295767     5.301683    15.530167    -0.193122
C      5.911598     5.272438    11.602625     0.627277
C      6.196212     6.589851    16.426143     0.610547
C      1.124045     4.482825    14.163666    -0.045607
C      7.501028     4.282289    23.456158    -0.006153
C     -0.020269     4.609553    24.156634    -0.218417
C      0.747247     5.690222    23.695583     0.274198
C      0.350282     6.418559    22.598651    -0.237346
C      7.854998     6.096865    21.917123     0.000437
C      7.094227     5.028730    22.358077    -0.129980
C      6.726593     3.090768    23.905152     0.605017
C      7.554918     6.846092    20.666889     0.615980
C      1.662933     6.623274    25.681890    -0.053180
C      2.830188     7.347433    26.215284     0.103727
C      2.781797     8.426709    27.069634    -0.143163
C      3.862942     9.162009    27.465231    -0.158163
C      5.105464     8.699662    27.079108     0.077678
C      5.219664     7.575822    26.280452    -0.152608
C      4.082662     6.914330    25.847248    -0.145263
C      7.344402    10.809472     0.430046    -0.165445
C      6.213344    10.156336    -0.036746    -0.149310
C      6.268247     9.432177    27.476140     0.070813
C      7.441746     9.380650    26.746095    -0.152116
C     -0.139892    10.118736    27.190782    -0.168178
C     -0.140608    10.764909    28.414317     0.117469
C      3.485558    11.663145    28.583694     0.263251
C      4.025682    11.649219     1.159229    -0.216832
C      5.263456    12.250828     1.404108    -0.022206
C      5.945682    12.853830     0.369759    -0.118415
C      5.407052    12.883075    27.794799    -0.010736
C      4.185167    12.264754    27.531833    -0.193122
C      5.800998    12.235509     2.751375     0.627277
C      6.085612    13.552922    26.635857     0.610547
C      1.013445    11.445897     0.190334    -0.045607
C      1.068472     2.680783     9.102158    -0.006154
C      8.589768     2.353518     9.802634    -0.218417
C      7.822253     1.272849     9.341583     0.274198
C      8.219218     0.544512     8.244651    -0.237345
C      0.714502     0.866206     7.563123     0.000437
C      1.475273     1.934341     8.004077    -0.129979
C      1.842907     3.872303     9.551152     0.605017
C      1.014582     0.116980     6.312889     0.615980
C      6.906566     0.339798    11.327890    -0.053180
C      5.518110    13.541781    11.861284     0.103727
C      5.566502    12.462505    12.715634    -0.143163
C      4.485356    11.727205    13.111231    -0.158163
C      3.242834    12.189553    12.725108     0.077678
C      3.128634    13.313393    11.926452    -0.152608
C      4.486837     0.048742    11.493248    -0.145263
C      1.003896    10.079742    14.784046    -0.165445
C      2.134955    10.732878    14.317254    -0.149310
C      2.080052    11.457038    13.122140     0.070813
C      0.906552    11.508565    12.392095    -0.152115
C     -0.191909    10.770479    12.836782    -0.168178
C     -0.191193    10.124306    14.060317     0.117469
C      4.862740     9.226070    14.229694     0.263251
C      4.322617     9.239996    15.513229    -0.216831
C      3.084842     8.638387    15.758108    -0.022206
C      2.402616     8.035385    14.723759    -0.118414
C      2.941247     8.006140    13.440799    -0.010735
C      4.163132     8.624460    13.177833    -0.193122
C      2.547301     8.653705    17.105375     0.627277
C      2.262687     7.336292    12.281857     0.610547
C      7.334854     9.443318    14.544334    -0.045607
O      1.296781    11.532239     3.827063    -0.609658
O      2.795333    11.126570     5.406865    -0.531411
O      2.161033     7.123779     8.273359    -0.600814
O      0.108429     6.343637     8.616993    -0.548086
O      6.589891     7.871752     4.337492    -0.238229
O      6.156666     2.904436     0.366601    -0.227323
O      3.401876     1.794244    24.932898    -0.577610
O      1.383414     1.651641    25.871650    -0.558482
O      1.012621    13.847600     1.831283    -0.531914
O      3.022624     0.314452     3.162760    -0.613461
O      7.051518     9.356975    18.181063    -0.609660
O      5.552965     9.762644    19.760865    -0.531412
O      6.187265    13.765435    22.627359    -0.600814
O      8.461071     0.619435    22.970993    -0.548086
O      1.758407    13.017462    18.691492    -0.238229
O      2.412834     4.058635    14.720601    -0.227322
O      5.167624     5.168827    10.578898    -0.577611
O      7.186086     5.311431    11.517650    -0.558482
O      7.335678     7.041615    16.185283    -0.531916
O      5.546875     6.648619    17.516760    -0.613461
O      7.162118     2.393904    24.880937    -0.609659
O      5.663566     2.799573    23.301135    -0.531411
O      6.297866     6.802364    20.434641    -0.600815
O      8.350470     7.582506    20.091007    -0.548086
O      1.869008     6.054391    24.370508    -0.238229
O      2.302233    11.021707    28.341399    -0.227322
O      5.057023    12.131899     3.775102    -0.577611
O      7.075485    12.274502     2.836350    -0.558482
O      7.446278     0.078543    26.876717    -0.531915
O      5.436275    13.611691    25.545240    -0.613461
O      1.407381     4.569168    10.526937    -0.609659
O      2.905934     4.163499     8.947135    -0.531412
O      2.271634     0.160708     6.080641    -0.600814
O     -0.002172    13.306708     5.737007    -0.548086
O      6.700492     0.908681    10.016508    -0.238230
O      6.046065     9.867508    13.987399    -0.227323
O      3.291275     8.757316    18.129102    -0.577611
O      1.272813     8.614712    17.190350    -0.558483
O      1.123221     6.884528    12.522717    -0.531915
O      2.912024     7.277524    11.191240    -0.613461

The following XYZ coordinates are in angstroms. Other properties are in atomic units.
The sperically averaged electron density of each atom fit to a function of the form exp(a - br)
eigen_1, eigen_2 and eigen_3 are the three eigenvalues of traceless quadrupole moment tensor
  atom number  atomic symbol              X              Y              Z     net charge C6 coefficient C8 coefficient C10 coefficient fluctuating dipole atomic polarizability isotropic forcefield polarizability              a              b squared Pearson coefficient          <r^3>          <r^4>         wp_QDO          m_QDO          q_QDO       dipole_x       dipole_y       dipole_z         dipole            Qxy            Qxz            Qyz     Q(x^2-y^2)  Q(3z^2 - R^2)        eigen_1        eigen_2        eigen_3 static polarizability      alpha(xx)      alpha(xy)      alpha(xz)      alpha(yy)      alpha(yz)      alpha(zz) atomic spin moment
            1             Mn       0.042519      13.209086       3.637591       1.024678     147.437733 0.36217060E+04  0.13549763E+06                                21.951966                           19.099795       0.136156       1.835207                    0.999828      53.876780     157.806860       0.433423       0.377725      -1.164164      -0.024787      -0.042456      -0.017147       0.052067      -0.006321      -0.016758       0.028629      -0.151894      -0.009623      -0.078093      -0.009349       0.087442             24.906139      26.032653       1.700928       3.330219      18.525593      -0.113411      30.160172           4.735611
            2             Mn       3.448455      13.059101       4.733949       1.091990     147.681298 0.33616840E+04  0.12325737E+06                                21.960768                           18.457427       0.068601       1.833718                    0.999989      51.620403     148.923994       0.439575       0.380029      -1.164199       0.072246       0.038693       0.053197       0.097707       0.048343       0.094462       0.029455      -0.121767       0.115866      -0.137066       0.015028       0.122038             25.260406      27.552811      -3.559020      -9.867775      20.120448       0.367963      28.107959           4.755578
            3             Mn       8.305779       7.680129      17.991591       1.024680     147.437464 0.36216964E+04  0.13549718E+06                                21.951938                           19.099768       0.136157       1.835208                    0.999828      53.876730     157.806655       0.433423       0.377725      -1.164164       0.024787       0.042456      -0.017147       0.052067      -0.006321       0.016757      -0.028629      -0.151893      -0.009622      -0.078093      -0.009349       0.087442             24.906109      26.032620       1.700921      -3.330221      18.525576       0.113411      30.160133           4.735611
            4             Mn       4.899843       7.830113      19.087949       1.091995     147.681168 0.33616799E+04  0.12325718E+06                                21.960749                           18.457409       0.068605       1.833719                    0.999989      51.620398     148.923928       0.439576       0.380029      -1.164200      -0.072245      -0.038693       0.053196       0.097705       0.048342      -0.094460      -0.029455      -0.121767       0.115865      -0.137065       0.015029       0.122036             25.260384      27.552787      -3.559018       9.867767      20.120431      -0.367961      28.107935           4.755577
            5             Mn       8.416380       0.717057      25.070409       1.024679     147.437618 0.36217022E+04  0.13549745E+06                                21.951955                           19.099786       0.136157       1.835207                    0.999828      53.876754     157.806763       0.433423       0.377725      -1.164164       0.024787       0.042456       0.017147       0.052066      -0.006321      -0.016758       0.028629      -0.151894      -0.009622      -0.078093      -0.009349       0.087442             24.906128      26.032642       1.700927       3.330219      18.525584      -0.113411      30.160158           4.735611
            6             Mn       5.010444       0.867042      23.974051       1.091991     147.681418 0.33616871E+04  0.12325751E+06                                21.960779                           18.457434       0.068601       1.833718                    0.999989      51.620426     148.924082       0.439575       0.380029      -1.164199      -0.072246      -0.038693      -0.053197       0.097707       0.048343       0.094461       0.029455      -0.121767       0.115865      -0.137066       0.015028       0.122038             25.260420      27.552829      -3.559024      -9.867783      20.120457       0.367965      28.107974           4.755578
            7             Mn       0.153120       6.246014      10.716409       1.024680     147.437642 0.36217018E+04  0.13549743E+06                                21.951954                           19.099782       0.136158       1.835207                    0.999828      53.876769     157.806802       0.433423       0.377725      -1.164164      -0.024787      -0.042457       0.017147       0.052067      -0.006321       0.016757      -0.028629      -0.151894      -0.009621      -0.078093      -0.009348       0.087442             24.906128      26.032636       1.700922      -3.330222      18.525588       0.113411      30.160160           4.735611
            8             Mn       3.559056       6.096030       9.620051       1.091990     147.681204 0.33616822E+04  0.12325728E+06                                21.960758                           18.457420       0.068603       1.833719                    0.999989      51.620395     148.923947       0.439576       0.380029      -1.164199       0.072247       0.038694      -0.053197       0.097707       0.048343      -0.094462      -0.029455      -0.121767       0.115865      -0.137067       0.015028       0.122038             25.260390      27.552792      -3.559015       9.867763      20.120436      -0.367957      28.107941           4.755578
            9              H       8.222351       9.801219       3.800939       0.140875       0.937862 0.66620962E+01  0.63327949E+02                                 1.660397                            1.568002      -1.224803       2.317683                    0.995534       3.553982      10.231930       0.465595       1.383928      -0.685864      -0.011375       0.019181      -0.028597       0.036264      -0.000269       0.006341      -0.006194       0.010843       0.020612      -0.011293      -0.001267       0.012560              1.715736       1.468982      -0.055376       0.258024       1.748358      -0.414770       1.929867          -0.000437
           10              H       7.589611       6.793173       6.399013       0.145371       1.118886 0.83874793E+01  0.82437836E+02                                 1.719104                            1.649155      -1.141179       2.358464                    0.997125       3.260574       8.820873       0.512493       1.215970      -0.725739      -0.019540      -0.028175       0.010328       0.035809       0.008701       0.000992      -0.004167      -0.005800      -0.030061      -0.011714      -0.002794       0.014509              1.718942       1.617195       0.304374      -0.059598       1.819924      -0.302572       1.719707          -0.000028
           11              H       2.152824       9.116053       6.792313       0.129532       1.156709 0.87667305E+01  0.87199591E+02                                 1.751627                            1.680071      -1.215249       2.311599                    0.996048       3.416862       9.325614       0.510012       1.207394      -0.726388       0.036122       0.007435       0.018275       0.041159       0.004404       0.009541       0.003362       0.016837      -0.000089      -0.009708      -0.006188       0.015895              1.752271       1.897294       0.150483       0.327586       1.578134      -0.076698       1.781384          -0.000245
           12              H       7.548693       6.691512       3.066014       0.088201       1.092471 0.84884960E+01  0.84464173E+02                                 1.743794                            1.691240      -0.924417       2.425258                    0.997482       3.658222      10.265492       0.487140       1.263604      -0.712134       0.020042      -0.028169       0.001499       0.034604      -0.010074       0.002038      -0.000658      -0.010819       0.016794      -0.014334       0.004990       0.009344              1.757943       1.994975      -0.391942       0.110166       1.805319       0.081508       1.473536          -0.000024
           13              H       7.028551       8.015888       2.411472       0.092360       1.076772 0.83465645E+01  0.82667700E+02                                 1.729040                            1.679023      -0.848481       2.462019                    0.998245       3.587506      10.029931       0.488249       1.266592      -0.712013       0.001657       0.027276      -0.022640       0.035487      -0.002202      -0.005527       0.002516      -0.018568       0.007129      -0.012593       0.002660       0.009932              1.750501       1.473418       0.195409      -0.017169       2.036023      -0.398036       1.742062           0.000004
           14              H       6.509099       5.252941       1.306214       0.095621       1.155309 0.85285175E+01  0.84939690E+02                                 1.788229                            1.680120      -1.252435       2.263215                    0.995642       3.749864      10.518313       0.495485       1.241190      -0.715517       0.026743      -0.006288      -0.017398       0.032518       0.004480      -0.003857       0.005809       0.010310      -0.002425      -0.011009       0.003301       0.007708              1.840927       2.406939      -0.301574      -0.232049       1.676933       0.203219       1.438909          -0.000028
           15              H       4.692475       3.988447       0.737796       0.096509       1.101890 0.73460754E+01  0.71275759E+02                                 1.788543                            1.594636      -1.493671       2.134681                    0.993837       4.037840      11.594697       0.486318       1.298072      -0.699682       0.003595      -0.020542      -0.014201       0.025230       0.001013       0.000088       0.001499      -0.004771       0.013826      -0.004901      -0.000174       0.005075              1.915408       1.691369      -0.172342      -0.043135       2.509425       0.613628       1.545430          -0.000006
           16              H       2.397540       6.660874       2.672715       0.107231       1.062311 0.76870094E+01  0.74291968E+02                                 1.677225                            1.587867      -0.932881       2.428826                    0.998597       3.435572       9.367199       0.515252       1.229992      -0.720075      -0.030451       0.014173       0.009425       0.034885      -0.002381      -0.000872       0.012087       0.006057      -0.024341      -0.016483       0.005537       0.010946              1.704079       2.179908      -0.176426      -0.191491       1.553655       0.151899       1.378674          -0.000007
           17              H       4.292336       7.758254       3.407640       0.114074       1.065588 0.76691430E+01  0.74143288E+02                                 1.689252                            1.592787      -0.981663       2.411099                    0.998534       3.411396       9.330340       0.510718       1.240509      -0.717894      -0.005195       0.029522       0.019807       0.035928      -0.002685      -0.007247       0.011639       0.000419      -0.029907      -0.017559       0.002572       0.014987              1.724807       1.539674      -0.020749       0.001909       1.988971       0.454416       1.645777          -0.000024
           18              H       1.151486       2.645967      27.476427       0.107226       0.936620 0.66668447E+01  0.63633533E+02                                 1.666882                            1.571300      -1.259027       2.262824                    0.994945       3.908002      11.419659       0.462074       1.388766      -0.682583       0.002498      -0.017956      -0.027691       0.033097       0.006448      -0.002086      -0.001187       0.012409      -0.002110      -0.008606      -0.001233       0.009839              1.717289       1.567894      -0.123871      -0.076984       1.633182       0.374941       1.950791          -0.000381
           19              H       3.040470       3.726636      28.263026       0.102289       1.000851 0.74574433E+01  0.72924015E+02                                 1.722121                            1.647564      -1.252599       2.268094                    0.994959       3.889019      11.360516       0.458881       1.364978      -0.688151       0.029789       0.002255      -0.018785       0.035290       0.010805      -0.007216      -0.001080       0.009180       0.016170      -0.014948       0.000745       0.014203              1.781728       2.216161      -0.090377      -0.236844       1.585311       0.124941       1.543711           0.000059
           20              H       0.961228       5.060760       2.733002       0.110448       1.137698 0.84004905E+01  0.82720952E+02                                 1.734276                            1.645209      -1.021630       2.389848                    0.997816       3.440944       9.363062       0.514786       1.208284      -0.725807      -0.002631       0.019335       0.028710       0.034714       0.006271      -0.006396       0.009942       0.013179       0.015919      -0.017666       0.005747       0.011920              1.746566       1.600423       0.029840      -0.061651       1.731779       0.456685       1.907498          -0.000012
           21              H       7.844552       3.748918       2.058364       0.107226       1.251508 0.93961338E+01  0.95196630E+02                                 1.856170                            1.744808      -1.118283       2.339352                    0.997036       3.551956       9.818454       0.497572       1.215003      -0.724467      -0.027842      -0.001645       0.024931       0.037409       0.006767      -0.009956       0.008520       0.006142       0.030463      -0.018204       0.001637       0.016567              1.910432       2.474414       0.004604      -0.362410       1.565275       0.055445       1.691607           0.000264
           22              H       4.895417       2.687746      26.853463       0.145390       0.903807 0.66004394E+01  0.62353711E+02                                 1.605203                            1.551944      -1.039324       2.409325                    0.997816       3.375670       9.566409       0.473812       1.368392      -0.690477       0.018144       0.020627      -0.026022       0.037839       0.007323      -0.002155      -0.009144       0.001441      -0.004445      -0.011035      -0.001743       0.012778              1.634121       1.682152       0.159316      -0.287136       1.456481      -0.195281       1.763731          -0.000238
           23              H       1.685253       0.682381      28.176902       0.115758       0.945493 0.69913984E+01  0.67571299E+02                                 1.693795                            1.626553      -1.274991       2.278412                    0.994131       3.786319      11.156268       0.446585       1.419070      -0.678485      -0.039816      -0.012499      -0.005755       0.042127       0.008787       0.003662       0.002876       0.015234      -0.017354      -0.009206      -0.006280       0.015486              1.747744       2.052889       0.274477       0.102988       1.752519      -0.049956       1.437824          -0.000393
           24              H       4.619023       1.672530       2.038268       0.142712       1.044269 0.82053632E+01  0.81148862E+02                                 1.719490                            1.696276      -1.045532       2.405560                    0.997813       3.363267       9.481873       0.470972       1.315002      -0.703407       0.012429       0.004411       0.036728       0.039024       0.000463       0.009975       0.004573       0.009763       0.026006      -0.010845      -0.005188       0.016033              1.705062       1.602522       0.066891       0.158742       1.562962      -0.092312       1.949702          -0.000107
           25              H       7.555977       1.533268      -0.011483       0.099187       1.005089 0.75753624E+01  0.74118980E+02                                 1.723392                            1.653600      -0.971177       2.404787                    0.996001       3.760210      10.867520       0.462478       1.353595      -0.691912       0.009391      -0.035220       0.007387       0.037191      -0.004735      -0.007197      -0.007262      -0.005265      -0.012472      -0.013810       0.004951       0.008858              1.785187       1.602128       0.011146       0.027046       2.389784      -0.105954       1.363648          -0.000332
           26              H       7.410745       2.588870      27.553938       0.100154       1.043242 0.81046787E+01  0.80571269E+02                                 1.762894                            1.709193      -1.117694       2.342660                    0.994395       3.761868      10.925125       0.455810       1.351692      -0.692817       0.002000       0.009039      -0.036770       0.037918      -0.006757      -0.001333      -0.005814       0.009171       0.005683      -0.011597       0.003776       0.007820              1.796024       1.705941       0.034982       0.040745       1.489826      -0.090181       2.192306          -0.000454
           27              H       0.125947      11.087995      18.154939       0.140875       0.937862 0.66621018E+01  0.63328012E+02                                 1.660397                            1.568002      -1.224803       2.317683                    0.995534       3.553983      10.231931       0.465595       1.383927      -0.685864       0.011375      -0.019181      -0.028597       0.036264      -0.000269      -0.006341       0.006194       0.010843       0.020612      -0.011293      -0.001267       0.012560              1.715736       1.468982      -0.055375      -0.258023       1.748359       0.414771       1.929866          -0.000437
           28              H       0.979889       0.169899      20.753013       0.145371       1.118887 0.83874850E+01  0.82437906E+02                                 1.719105                            1.649156      -1.141179       2.358464                    0.997125       3.260574       8.820874       0.512493       1.215970      -0.725739       0.019540       0.028175       0.010328       0.035809       0.008701      -0.000992       0.004167      -0.005800      -0.030061      -0.011715      -0.002794       0.014509              1.718943       1.617196       0.304375       0.059598       1.819925       0.302572       1.719708          -0.000028
           29              H       6.195474      11.773161      21.146313       0.129532       1.156711 0.87667473E+01  0.87199802E+02                                 1.751629                            1.680073      -1.215252       2.311597                    0.996048       3.416865       9.325625       0.510012       1.207394      -0.726388      -0.036122      -0.007435       0.018275       0.041159       0.004404      -0.009540      -0.003362       0.016837      -0.000089      -0.009708      -0.006188       0.015895              1.752272       1.897296       0.150483      -0.327586       1.578136       0.076698       1.781385          -0.000245
           30              H       1.020806       0.271560      17.420014       0.088201       1.092471 0.84885050E+01  0.84464283E+02                                 1.743795                            1.691241      -0.924417       2.425258                    0.997482       3.658222      10.265493       0.487139       1.263604      -0.712134      -0.020042       0.028169       0.001499       0.034604      -0.010074      -0.002038       0.000658      -0.010819       0.016794      -0.014334       0.004990       0.009344              1.757944       1.994975      -0.391942      -0.110166       1.805320      -0.081508       1.473537          -0.000024
           31              H       1.319747      12.873327      16.765472       0.092360       1.076772 0.83465697E+01  0.82667763E+02                                 1.729040                            1.679023      -0.848482       2.462019                    0.998245       3.587508      10.029937       0.488249       1.266592      -0.712013      -0.001657      -0.027276      -0.022640       0.035486      -0.002202       0.005527      -0.002516      -0.018568       0.007129      -0.012593       0.002660       0.009932              1.750501       1.473419       0.195409       0.017170       2.036023       0.398036       1.742062           0.000004
           32              H       2.060401       1.710130      15.660214       0.095621       1.155309 0.85285147E+01  0.84939650E+02                                 1.788228                            1.680119      -1.252436       2.263215                    0.995642       3.749865      10.518313       0.495486       1.241189      -0.715517      -0.026743       0.006288      -0.017398       0.032518       0.004480       0.003857      -0.005809       0.010310      -0.002425      -0.011009       0.003301       0.007708              1.840926       2.406937      -0.301573       0.232049       1.676932      -0.203219       1.438908          -0.000028
           33              H       3.877025       2.974624      15.091796       0.096509       1.101889 0.73460712E+01  0.71275707E+02                                 1.788542                            1.594635      -1.493672       2.134681                    0.993837       4.037840      11.594696       0.486319       1.298072      -0.699682      -0.003595       0.020542      -0.014201       0.025230       0.001013      -0.000088      -0.001499      -0.004771       0.013826      -0.004901      -0.000174       0.005075              1.915407       1.691368      -0.172342       0.043135       2.509423      -0.613628       1.545429          -0.000006
           34              H       6.171959       0.302197      17.026715       0.107231       1.062311 0.76870119E+01  0.74291998E+02                                 1.677225                            1.587867      -0.932883       2.428825                    0.998597       3.435574       9.367205       0.515252       1.229991      -0.720075       0.030451      -0.014173       0.009425       0.034885      -0.002381       0.000872      -0.012087       0.006057      -0.024341      -0.016483       0.005536       0.010946              1.704079       2.179908      -0.176427       0.191491       1.553655      -0.151899       1.378674          -0.000007
           35              H       4.055963      13.130960      17.761640       0.114074       1.065589 0.76691526E+01  0.74143400E+02                                 1.689253                            1.592787      -0.981664       2.411098                    0.998534       3.411398       9.330345       0.510718       1.240508      -0.717894       0.005195      -0.029521       0.019807       0.035928      -0.002685       0.007247      -0.011639       0.000419      -0.029907      -0.017559       0.002572       0.014987              1.724808       1.539674      -0.020749      -0.001909       1.988972      -0.454416       1.645778          -0.000024
           36              H       7.418014       4.317104      13.122427       0.107226       0.936619 0.66668421E+01  0.63633502E+02                                 1.666881                            1.571300      -1.259028       2.262824                    0.994945       3.908002      11.419659       0.462074       1.388766      -0.682583      -0.002498       0.017956      -0.027691       0.033097       0.006448       0.002086       0.001187       0.012409      -0.002110      -0.008606      -0.001233       0.009839              1.717289       1.567894      -0.123870       0.076984       1.633181      -0.374941       1.950791          -0.000381
           37              H       5.529029       3.236436      13.909026       0.102289       1.000853 0.74574565E+01  0.72924172E+02                                 1.722122                            1.647564      -1.252600       2.268094                    0.994959       3.889022      11.360525       0.458881       1.364977      -0.688151      -0.029789      -0.002254      -0.018785       0.035290       0.010805       0.007216       0.001080       0.009180       0.016171      -0.014948       0.000745       0.014203              1.781729       2.216162      -0.090377       0.236844       1.585312      -0.124942       1.543712           0.000058
           38              H       7.608272       1.902311      17.087002       0.110448       1.137699 0.84005000E+01  0.82721074E+02                                 1.734277                            1.645210      -1.021631       2.389847                    0.997816       3.440946       9.363071       0.514785       1.208284      -0.725807       0.002631      -0.019335       0.028710       0.034714       0.006271       0.006396      -0.009942       0.013179       0.015919      -0.017667       0.005747       0.011920              1.746568       1.600424       0.029840       0.061651       1.731780      -0.456686       1.907499          -0.000012
           39              H       0.724948       3.214154      16.412364       0.107226       1.251509 0.93961440E+01  0.95196751E+02                                 1.856171                            1.744808      -1.118283       2.339352                    0.997036       3.551957       9.818455       0.497573       1.215002      -0.724468       0.027842       0.001645       0.024931       0.037409       0.006767       0.009956      -0.008520       0.006143       0.030463      -0.018204       0.001637       0.016567              1.910433       2.474416       0.004605       0.362410       1.565276      -0.055445       1.691607           0.000264
           40              H       3.674082       4.275326      12.499463       0.145390       0.903808 0.66004456E+01  0.62353781E+02                                 1.605203                            1.551945      -1.039325       2.409325                    0.997816       3.375672       9.566414       0.473812       1.368392      -0.690477      -0.018144      -0.020627      -0.026022       0.037839       0.007323       0.002155       0.009144       0.001441      -0.004445      -0.011035      -0.001743       0.012778              1.634122       1.682153       0.159316       0.287136       1.456481       0.195281       1.763731          -0.000237
           41              H       6.884247       6.280690      13.822902       0.115758       0.945493 0.69914019E+01  0.67571341E+02                                 1.693795                            1.626554      -1.274991       2.278412                    0.994131       3.786320      11.156272       0.446585       1.419070      -0.678485       0.039816       0.012499      -0.005755       0.042127       0.008787      -0.003662      -0.002876       0.015234      -0.017354      -0.009206      -0.006280       0.015486              1.747744       2.052890       0.274477      -0.102988       1.752519       0.049956       1.437825          -0.000393
           42              H       3.950476       5.290542      16.392268       0.142712       1.044270 0.82053689E+01  0.81148929E+02                                 1.719490                            1.696276      -1.045533       2.405560                    0.997813       3.363268       9.481875       0.470972       1.315001      -0.703407      -0.012429      -0.004411       0.036728       0.039024       0.000463      -0.009975      -0.004573       0.009763       0.026006      -0.010845      -0.005188       0.016033              1.705062       1.602522       0.066891      -0.158742       1.562962       0.092313       1.949703          -0.000107
           43              H       1.013522       5.429803      14.342517       0.099187       1.005088 0.75753554E+01  0.74118892E+02                                 1.723391                            1.653599      -0.971176       2.404787                    0.996001       3.760208      10.867511       0.462478       1.353595      -0.691912      -0.009391       0.035220       0.007387       0.037191      -0.004735       0.007197       0.007262      -0.005265      -0.012471      -0.013810       0.004951       0.008859              1.785185       1.602126       0.011146      -0.027046       2.389781       0.105954       1.363648          -0.000332
           44              H       1.158755       4.374202      13.199938       0.100154       1.043242 0.81046755E+01  0.80571227E+02                                 1.762894                            1.709193      -1.117695       2.342660                    0.994395       3.761867      10.925121       0.455810       1.351692      -0.692817      -0.002000      -0.009039      -0.036770       0.037918      -0.006757       0.001333       0.005814       0.009171       0.005683      -0.011597       0.003776       0.007820              1.796024       1.705941       0.034982      -0.040746       1.489825       0.090181       2.192305          -0.000454
           45              H       0.236548       4.124924      24.907061       0.140875       0.937862 0.66620991E+01  0.63327984E+02                                 1.660397                            1.568002      -1.224803       2.317683                    0.995534       3.553983      10.231933       0.465595       1.383928      -0.685864       0.011375      -0.019181       0.028597       0.036264      -0.000269       0.006341      -0.006194       0.010843       0.020612      -0.011293      -0.001267       0.012560              1.715736       1.468983      -0.055376       0.258024       1.748358      -0.414771       1.929867          -0.000438
           46              H       0.869288       7.132970      22.308987       0.145371       1.118886 0.83874789E+01  0.82437829E+02                                 1.719104                            1.649155      -1.141178       2.358464                    0.997125       3.260574       8.820872       0.512493       1.215970      -0.725739       0.019540       0.028175      -0.010328       0.035809       0.008701       0.000992      -0.004167      -0.005800      -0.030061      -0.011714      -0.002794       0.014509              1.718942       1.617195       0.304374      -0.059598       1.819924      -0.302572       1.719707          -0.000028
           47              H       6.306075       4.810090      21.915687       0.129532       1.156710 0.87667403E+01  0.87199717E+02                                 1.751628                            1.680073      -1.215251       2.311598                    0.996048       3.416864       9.325622       0.510012       1.207394      -0.726388      -0.036122      -0.007435      -0.018275       0.041159       0.004404       0.009541       0.003362       0.016837      -0.000089      -0.009708      -0.006188       0.015895              1.752272       1.897296       0.150483       0.327586       1.578136      -0.076698       1.781385          -0.000245
           48              H       0.910206       7.234631      25.641986       0.088200       1.092471 0.84885001E+01  0.84464226E+02                                 1.743795                            1.691241      -0.924418       2.425258                    0.997482       3.658223      10.265497       0.487139       1.263605      -0.712133      -0.020042       0.028169      -0.001499       0.034604      -0.010074       0.002038      -0.000658      -0.010819       0.016794      -0.014335       0.004990       0.009344              1.757944       1.994976      -0.391942       0.110166       1.805320       0.081508       1.473537          -0.000024
           49              H       1.430348       5.910255      26.296528       0.092360       1.076772 0.83465681E+01  0.82667747E+02                                 1.729041                            1.679024      -0.848482       2.462019                    0.998245       3.587507      10.029936       0.488248       1.266593      -0.712013      -0.001657      -0.027276       0.022640       0.035487      -0.002202      -0.005527       0.002516      -0.018568       0.007129      -0.012593       0.002660       0.009932              1.750502       1.473419       0.195409      -0.017169       2.036024      -0.398036       1.742063           0.000004
           50              H       1.949800       8.673202      27.401786       0.095621       1.155310 0.85285225E+01  0.84939749E+02                                 1.788229                            1.680120      -1.252435       2.263215                    0.995642       3.749865      10.518315       0.495485       1.241190      -0.715517      -0.026743       0.006288       0.017398       0.032518       0.004480      -0.003857       0.005809       0.010310      -0.002425      -0.011009       0.003301       0.007708              1.840927       2.406939      -0.301574      -0.232049       1.676933       0.203219       1.438909          -0.000028
           51              H       3.766424       9.937696      27.970204       0.096509       1.101890 0.73460718E+01  0.71275716E+02                                 1.788543                            1.594636      -1.493671       2.134681                    0.993837       4.037839      11.594694       0.486318       1.298073      -0.699682      -0.003595       0.020542       0.014201       0.025230       0.001013       0.000088       0.001499      -0.004771       0.013826      -0.004901      -0.000174       0.005075              1.915407       1.691368      -0.172342      -0.043135       2.509425       0.613628       1.545429          -0.000006
           52              H       6.061359       7.265269      26.035285       0.107231       1.062312 0.76870138E+01  0.74292019E+02                                 1.677225                            1.587867      -0.932881       2.428825                    0.998597       3.435573       9.367201       0.515252       1.229991      -0.720075       0.030451      -0.014173      -0.009425       0.034885      -0.002381      -0.000872       0.012087       0.006057      -0.024341      -0.016483       0.005536       0.010946              1.704079       2.179909      -0.176426      -0.191491       1.553655       0.151899       1.378674          -0.000007
           53              H       4.166563       6.167889      25.300360       0.114074       1.065588 0.76691486E+01  0.74143352E+02                                 1.689252                            1.592787      -0.981664       2.411098                    0.998534       3.411397       9.330342       0.510718       1.240508      -0.717894       0.005195      -0.029521      -0.019807       0.035928      -0.002685      -0.007247       0.011639       0.000419      -0.029907      -0.017559       0.002572       0.014987              1.724808       1.539674      -0.020749       0.001909       1.988972       0.454416       1.645778          -0.000024
           54              H       7.307413      11.280176       1.231573       0.107226       0.936620 0.66668447E+01  0.63633534E+02                                 1.666882                            1.571300      -1.259028       2.262824                    0.994945       3.908002      11.419659       0.462074       1.388766      -0.682583      -0.002498       0.017956       0.027691       0.033097       0.006448      -0.002086      -0.001187       0.012409      -0.002110      -0.008606      -0.001233       0.009839              1.717289       1.567894      -0.123871      -0.076984       1.633182       0.374941       1.950791          -0.000381
           55              H       5.418429      10.199507       0.444974       0.102289       1.000852 0.74574523E+01  0.72924122E+02                                 1.722122                            1.647564      -1.252599       2.268094                    0.994959       3.889021      11.360522       0.458881       1.364977      -0.688151      -0.029789      -0.002254       0.018785       0.035290       0.010805      -0.007216      -0.001080       0.009180       0.016171      -0.014948       0.000745       0.014203              1.781729       2.216162      -0.090377      -0.236844       1.585312       0.124941       1.543712           0.000058
           56              H       7.497671       8.865383      25.974998       0.110448       1.137697 0.84004839E+01  0.82720875E+02                                 1.734275                            1.645209      -1.021629       2.389849                    0.997816       3.440943       9.363060       0.514785       1.208284      -0.725807       0.002631      -0.019335      -0.028710       0.034714       0.006271      -0.006396       0.009942       0.013179       0.015919      -0.017667       0.005747       0.011920              1.746566       1.600423       0.029840      -0.061651       1.731778       0.456685       1.907497          -0.000012
           57              H       0.614347      10.177225      26.649636       0.107226       1.251508 0.93961355E+01  0.95196659E+02                                 1.856171                            1.744809      -1.118283       2.339352                    0.997036       3.551956       9.818457       0.497572       1.215004      -0.724467       0.027842       0.001645      -0.024931       0.037409       0.006767      -0.009956       0.008520       0.006143       0.030463      -0.018204       0.001638       0.016567              1.910433       2.474416       0.004604      -0.362410       1.565276       0.055445       1.691608           0.000264
           58              H       3.563482      11.238397       1.854537       0.145390       0.903808 0.66004441E+01  0.62353763E+02                                 1.605203                            1.551944      -1.039325       2.409325                    0.997816       3.375671       9.566411       0.473812       1.368392      -0.690477      -0.018144      -0.020627       0.026022       0.037839       0.007323      -0.002155      -0.009144       0.001441      -0.004445      -0.011035      -0.001743       0.012778              1.634122       1.682153       0.159316      -0.287136       1.456482      -0.195281       1.763731          -0.000238
           59              H       6.773646      13.243762       0.531098       0.115758       0.945493 0.69914003E+01  0.67571325E+02                                 1.693795                            1.626554      -1.274991       2.278412                    0.994131       3.786320      11.156274       0.446585       1.419070      -0.678485       0.039816       0.012499       0.005755       0.042127       0.008787       0.003662       0.002876       0.015234      -0.017354      -0.009206      -0.006280       0.015486              1.747745       2.052890       0.274478       0.102988       1.752519      -0.049956       1.437825          -0.000393
           60              H       3.839876      12.253613      26.669732       0.142712       1.044269 0.82053632E+01  0.81148862E+02                                 1.719490                            1.696276      -1.045533       2.405560                    0.997813       3.363267       9.481873       0.470972       1.315002      -0.703407      -0.012429      -0.004411      -0.036728       0.039024       0.000463       0.009975       0.004573       0.009763       0.026006      -0.010845      -0.005188       0.016033              1.705062       1.602522       0.066891       0.158742       1.562962      -0.092312       1.949702          -0.000107
           61              H       0.902922      12.392875       0.011483       0.099187       1.005089 0.75753598E+01  0.74118948E+02                                 1.723392                            1.653600      -0.971177       2.404787                    0.996001       3.760209      10.867516       0.462478       1.353595      -0.691912      -0.009391       0.035220      -0.007387       0.037191      -0.004735      -0.007197      -0.007262      -0.005265      -0.012472      -0.013810       0.004951       0.008858              1.785186       1.602127       0.011146       0.027046       2.389783      -0.105954       1.363648          -0.000332
           62              H       1.048154      11.337273       1.154062       0.100154       1.043242 0.81046802E+01  0.80571283E+02                                 1.762894                            1.709193      -1.117695       2.342660                    0.994395       3.761868      10.925123       0.455810       1.351691      -0.692817      -0.002000      -0.009039       0.036770       0.037918      -0.006757      -0.001333      -0.005814       0.009171       0.005683      -0.011597       0.003776       0.007820              1.796024       1.705941       0.034982       0.040745       1.489825      -0.090181       2.192306          -0.000454
           63              H       8.332952       2.838148      10.553061       0.140875       0.937862 0.66620984E+01  0.63327970E+02                                 1.660396                            1.568001      -1.224802       2.317683                    0.995534       3.553982      10.231927       0.465595       1.383927      -0.685864      -0.011375       0.019181       0.028597       0.036264      -0.000269      -0.006341       0.006194       0.010843       0.020612      -0.011293      -0.001267       0.012560              1.715735       1.468982      -0.055375      -0.258023       1.748359       0.414771       1.929866          -0.000438
           64              H       7.479010      13.756244       7.954987       0.145371       1.118886 0.83874810E+01  0.82437859E+02                                 1.719105                            1.649156      -1.141178       2.358464                    0.997125       3.260573       8.820871       0.512493       1.215971      -0.725739      -0.019540      -0.028175      -0.010328       0.035809       0.008701      -0.000992       0.004167      -0.005800      -0.030061      -0.011714      -0.002794       0.014509              1.718943       1.617196       0.304375       0.059598       1.819924       0.302572       1.719707          -0.000028
           65              H       2.263425       2.152982       7.561687       0.129532       1.156710 0.87667418E+01  0.87199731E+02                                 1.751628                            1.680072      -1.215250       2.311598                    0.996048       3.416864       9.325621       0.510012       1.207394      -0.726388       0.036122       0.007434      -0.018275       0.041159       0.004404      -0.009540      -0.003362       0.016837      -0.000089      -0.009708      -0.006188       0.015895              1.752272       1.897295       0.150483      -0.327586       1.578136       0.076698       1.781384          -0.000245
           66              H       7.438093      13.654583      11.287986       0.088200       1.092472 0.84885088E+01  0.84464330E+02                                 1.743795                            1.691241      -0.924417       2.425258                    0.997482       3.658223      10.265496       0.487139       1.263604      -0.712134       0.020042      -0.028169      -0.001499       0.034604      -0.010074      -0.002038       0.000658      -0.010819       0.016794      -0.014334       0.004990       0.009344              1.757945       1.994976      -0.391942      -0.110166       1.805321      -0.081508       1.473537          -0.000023
           67              H       7.139152       1.052816      11.942528       0.092361       1.076772 0.83465614E+01  0.82667662E+02                                 1.729040                            1.679023      -0.848481       2.462019                    0.998245       3.587506      10.029931       0.488249       1.266592      -0.712013       0.001657       0.027276       0.022640       0.035487      -0.002202       0.005527      -0.002516      -0.018568       0.007129      -0.012593       0.002660       0.009932              1.750500       1.473418       0.195409       0.017170       2.036022       0.398035       1.742061           0.000004
           68              H       6.398498      12.216013      13.047786       0.095621       1.155309 0.85285125E+01  0.84939627E+02                                 1.788228                            1.680119      -1.252435       2.263215                    0.995642       3.749865      10.518315       0.495485       1.241190      -0.715517       0.026743      -0.006288       0.017398       0.032518       0.004480       0.003857      -0.005809       0.010310      -0.002425      -0.011009       0.003301       0.007708              1.840926       2.406937      -0.301573       0.232049       1.676932      -0.203219       1.438908          -0.000028
           69              H       4.581874      10.951519      13.616204       0.096509       1.101890 0.73460727E+01  0.71275728E+02                                 1.788543                            1.594636      -1.493672       2.134681                    0.993837       4.037841      11.594701       0.486318       1.298073      -0.699682       0.003595      -0.020542       0.014201       0.025230       0.001013      -0.000088      -0.001499      -0.004771       0.013825      -0.004901      -0.000174       0.005075              1.915407       1.691369      -0.172342       0.043135       2.509424      -0.613628       1.545429          -0.000006
           70              H       2.286940      13.623946      11.681285       0.107231       1.062310 0.76870021E+01  0.74291885E+02                                 1.677224                            1.587867      -0.932881       2.428826                    0.998597       3.435572       9.367200       0.515252       1.229992      -0.720075      -0.030451       0.014173      -0.009425       0.034885      -0.002381       0.000872      -0.012087       0.006057      -0.024341      -0.016483       0.005537       0.010946              1.704078       2.179907      -0.176426       0.191491       1.553654      -0.151899       1.378674          -0.000007
           71              H       4.402936       0.795183      10.946360       0.114074       1.065588 0.76691435E+01  0.74143289E+02                                 1.689252                            1.592787      -0.981663       2.411099                    0.998534       3.411396       9.330338       0.510718       1.240508      -0.717894      -0.005195       0.029522      -0.019807       0.035928      -0.002685       0.007247      -0.011639       0.000419      -0.029907      -0.017559       0.002572       0.014987              1.724807       1.539673      -0.020749      -0.001909       1.988971      -0.454416       1.645777          -0.000024
           72              H       1.040885       9.609039      15.585573       0.107226       0.936620 0.66668430E+01  0.63633512E+02                                 1.666881                            1.571300      -1.259027       2.262824                    0.994945       3.908002      11.419658       0.462074       1.388766      -0.682583       0.002498      -0.017956       0.027691       0.033097       0.006448       0.002086       0.001187       0.012409      -0.002110      -0.008606      -0.001233       0.009839              1.717289       1.567894      -0.123870       0.076984       1.633181      -0.374941       1.950791          -0.000381
           73              H       2.929870      10.689707      14.798974       0.102289       1.000852 0.74574466E+01  0.72924056E+02                                 1.722122                            1.647564      -1.252600       2.268094                    0.994959       3.889020      11.360520       0.458881       1.364978      -0.688151       0.029789       0.002254       0.018785       0.035290       0.010805       0.007216       0.001080       0.009180       0.016170      -0.014948       0.000745       0.014203              1.781728       2.216161      -0.090377       0.236844       1.585312      -0.124942       1.543712           0.000059
           74              H       0.850627      12.023832      11.620998       0.110448       1.137698 0.84004934E+01  0.82720990E+02                                 1.734276                            1.645210      -1.021631       2.389848                    0.997816       3.440945       9.363066       0.514785       1.208284      -0.725807      -0.002631       0.019335      -0.028710       0.034714       0.006271       0.006396      -0.009942       0.013179       0.015919      -0.017667       0.005747       0.011920              1.746567       1.600423       0.029840       0.061651       1.731779      -0.456686       1.907498          -0.000012
           75              H       7.733951      10.711989      12.295636       0.107226       1.251510 0.93961530E+01  0.95196878E+02                                 1.856173                            1.744810      -1.118284       2.339352                    0.997036       3.551958       9.818464       0.497572       1.215004      -0.724467      -0.027842      -0.001645      -0.024931       0.037409       0.006767       0.009956      -0.008520       0.006143       0.030463      -0.018204       0.001638       0.016567              1.910435       2.474419       0.004605       0.362411       1.565277      -0.055445       1.691609           0.000264
           76              H       4.784817       9.650817      16.208537       0.145390       0.903808 0.66004422E+01  0.62353740E+02                                 1.605203                            1.551944      -1.039324       2.409325                    0.997816       3.375671       9.566410       0.473812       1.368392      -0.690477       0.018144       0.020627       0.026022       0.037839       0.007323       0.002155       0.009144       0.001441      -0.004445      -0.011035      -0.001743       0.012778              1.634121       1.682152       0.159316       0.287136       1.456481       0.195281       1.763731          -0.000237
           77              H       1.574652       7.645453      14.885098       0.115758       0.945492 0.69913908E+01  0.67571208E+02                                 1.693794                            1.626553      -1.274990       2.278413                    0.994131       3.786317      11.156262       0.446585       1.419070      -0.678485      -0.039816      -0.012499       0.005755       0.042127       0.008787      -0.003662      -0.002876       0.015234      -0.017354      -0.009206      -0.006280       0.015486              1.747743       2.052888       0.274477      -0.102988       1.752518       0.049956       1.437824          -0.000393
           78              H       4.508423       8.635601      12.315732       0.142712       1.044270 0.82053740E+01  0.81148997E+02                                 1.719491                            1.696277      -1.045533       2.405560                    0.997813       3.363269       9.481881       0.470972       1.315002      -0.703407       0.012429       0.004411      -0.036728       0.039024       0.000463      -0.009975      -0.004572       0.009763       0.026006      -0.010845      -0.005188       0.016033              1.705063       1.602523       0.066891      -0.158742       1.562963       0.092313       1.949704          -0.000106
           79              H       7.445377       8.496340      14.365483       0.099187       1.005089 0.75753584E+01  0.74118930E+02                                 1.723392                            1.653600      -0.971177       2.404787                    0.996001       3.760209      10.867516       0.462478       1.353595      -0.691912       0.009391      -0.035220      -0.007387       0.037191      -0.004735       0.007197       0.007262      -0.005265      -0.012472      -0.013810       0.004951       0.008858              1.785186       1.602127       0.011146      -0.027046       2.389782       0.105954       1.363648          -0.000332
           80              H       7.300144       9.551941      15.508062       0.100154       1.043242 0.81046789E+01  0.80571266E+02                                 1.762893                            1.709193      -1.117694       2.342661                    0.994395       3.761868      10.925122       0.455810       1.351691      -0.692817       0.002000       0.009039       0.036770       0.037918      -0.006757       0.001333       0.005814       0.009171       0.005684      -0.011597       0.003776       0.007820              1.796024       1.705941       0.034981      -0.040746       1.489825       0.090181       2.192305          -0.000454
           81              C       0.957871       9.643854       5.251842      -0.006154      38.199936 0.42536607E+03  0.98575339E+04                                 9.738656                            6.791519       0.051813       2.022933                    0.999249      26.807223      74.315284       0.649978       0.406633      -1.080147      -0.033777      -0.037835       0.016868       0.053450      -0.008289       0.007239       0.002356       0.024961       0.003841      -0.016749      -0.000184       0.016933             12.171756       9.565294       3.592823       1.226886      14.991339      -5.966397      11.958636           0.001183
           82              C       8.479168       9.316590       4.551366      -0.218417      36.318098 0.49563299E+03  0.12064147E+05                                 9.592400                            7.500637      -0.022025       1.953809                    0.999406      30.977926      91.201048       0.591156       0.425664      -1.056295       0.017225       0.029226       0.004700       0.034249      -0.044900      -0.000485       0.012808       0.006292       0.062868      -0.056554       0.017287       0.039267             10.773292      10.701731       3.848011       2.554940      11.912311      -2.316512       9.705835           0.003977
           83              C       7.711652       8.235921       5.012417       0.274198      32.585907 0.34406306E+03  0.76117463E+04                                 8.969460                            6.280311      -0.058282       2.003552                    0.999552      24.700746      68.365677       0.644027       0.429888      -1.058212      -0.061573      -0.007075      -0.015129       0.063798       0.006766       0.013060       0.010715       0.033814       0.004243      -0.022451      -0.004282       0.026733             11.061897      10.581526       2.718452       5.248715       9.115841      -1.413275      13.488323          -0.000888
           84              C       8.108617       7.507584       6.109349      -0.237346      37.152833 0.46878812E+03  0.11249827E+05                                 9.692949                            7.249488       0.015053       1.960741                    0.999581      30.965316      90.436426       0.607110       0.420406      -1.059878       0.019453      -0.004692       0.027811       0.034262       0.004218      -0.031123       0.020733      -0.022468      -0.127008      -0.061370       0.022806       0.038563             11.494742      10.006030       0.461976       5.265734       8.388549      -3.890251      16.089647           0.003804
           85              C       0.603901       7.829278       6.790877       0.000437      40.726595 0.42271084E+03  0.97850057E+04                                10.225847                            6.780992      -0.028936       1.996501                    0.999123      26.838498      74.467750       0.648655       0.407919      -1.078817       0.002167       0.009324      -0.051350       0.052234      -0.006287       0.011546       0.002265       0.023772      -0.099402      -0.035510       0.003723       0.031787             13.785524       9.454112       0.535456       3.953254      12.336830      -8.237708      19.565628          -0.000783
           86              C       1.364672       8.897413       6.349923      -0.129980      36.325058 0.44060330E+03  0.10435782E+05                                 9.672842                            7.108341      -0.160055       1.916644                    0.999313      29.962324      87.618382       0.601324       0.430051      -1.051364      -0.012540      -0.007595      -0.015662       0.021453      -0.017222       0.002252       0.036514       0.033112      -0.034335      -0.050305       0.014695       0.035610             11.715535       7.970533       1.594184       1.138992      13.206055      -7.233217      13.970016           0.004189
           87              C       1.732306      10.835375       4.802848       0.605016      23.585636 0.25714783E+03  0.53538513E+04                                 7.594602                            5.687562      -0.056550       2.036390                    0.999476      22.282523      62.239086       0.623623       0.471738      -1.021493       0.032678       0.046425      -0.030068       0.064243      -0.062543      -0.038299       0.060634       0.032547       0.116761      -0.090375      -0.020616       0.110991              8.914466       7.724802       2.547230       0.450149      11.301443      -3.656881       7.717154           0.019693
           88              C       0.903981       7.080051       8.041111       0.615980      24.724292 0.24831465E+03  0.51302707E+04                                 7.908214                            5.604504      -0.072196       2.034744                    0.999603      22.136751      61.802877       0.624978       0.474355      -1.019026       0.023041      -0.052197       0.036077       0.067505       0.002869      -0.011398       0.092456      -0.098740      -0.078978      -0.086939      -0.033827       0.120765             10.092580       7.697059      -0.017222       1.291631       8.332607      -6.161714      14.248075           0.013675
           89              C       6.795966       7.302869       3.026110      -0.053180      27.437848 0.36370862E+03  0.82039739E+04                                 8.015202                            6.336735       0.012300       2.009439                    0.999129      27.517875      78.303309       0.655883       0.414008      -1.062341      -0.066807       0.022141       0.077552       0.104727      -0.035348      -0.018891       0.031581      -0.028885       0.108695      -0.056350      -0.009446       0.065796              9.507296      10.235017       2.972707       3.652566       8.656615       2.745489       9.630255          -0.000058
           90              C       5.628711       6.578710       2.492716       0.103727      33.604663 0.38144264E+03  0.86346695E+04                                 9.138881                            6.547445       0.002870       2.024221                    0.999382      25.559722      70.902161       0.642013       0.421450      -1.066480       0.026540       0.015017       0.007808       0.031478       0.024061       0.009605       0.011310       0.033596      -0.052136      -0.026081      -0.015202       0.041283             11.211357      13.873081       3.691611       3.059069      11.308776       5.111014       8.452214           0.000034
           91              C       5.677102       5.499434       1.638366      -0.143163      35.079757 0.43089074E+03  0.10147871E+05                                 9.356310                            6.956017       0.036128       1.978421                    0.999656      29.866009      87.056451       0.617608       0.421100      -1.057027      -0.040959      -0.000205      -0.015381       0.043752      -0.007316      -0.012735      -0.020172       0.040813      -0.018156      -0.035794       0.007622       0.028172             10.985717      12.843984       2.792434       1.351741      12.381648       4.940423       7.731519          -0.000052
           92              C       4.595957       4.764134       1.242769      -0.158162      38.914259 0.47861842E+03  0.11627404E+05                                10.278419                            7.517792      -0.350068       1.851894                    0.999080      31.130163      93.614309       0.569364       0.442815      -1.038835       0.019199       0.024624       0.008623       0.032393       0.008412       0.004578      -0.023536      -0.025925       0.107265      -0.035461      -0.011069       0.046530             12.285164      16.312575       2.173709       0.970484      13.401657       4.417808       7.141260           0.000044
           93              C       3.353435       5.226481       1.628892       0.077678      34.940240 0.39119401E+03  0.89386454E+04                                 9.369589                            6.633895      -0.081611       1.987462                    0.999311      26.305802      74.046692       0.635405       0.421868      -1.062974       0.011372       0.009062      -0.002009       0.014679       0.014685       0.001062      -0.001369       0.018036       0.019353      -0.020567       0.006551       0.014016             11.620844      15.973429       3.832855       1.866480      11.813973       4.250979       7.075129           0.000032
           94              C       3.239235       6.350321       2.427548      -0.152608      34.561445 0.44075596E+03  0.10411274E+05                                 9.231578                            7.019786       0.079547       1.989870                    0.999721      29.848206      86.377844       0.618471       0.419258      -1.061016       0.025018       0.008126       0.002883       0.026462      -0.012937      -0.015584       0.006900       0.028412      -0.040683      -0.019955      -0.012359       0.032314             10.568709      12.869876       2.836303       1.534904      11.527826       4.230026       7.308425           0.000010
           95              C       4.376237       7.011813       2.860752      -0.145263      32.765876 0.43303999E+03  0.10187015E+05                                 8.918580                            6.963133       0.074358       1.992316                    0.999628      29.648529      85.707980       0.620118       0.419868      -1.060311      -0.023782      -0.017196      -0.012776       0.032009       0.000746      -0.002229       0.016231      -0.039372      -0.031735      -0.018290      -0.012981       0.031271             10.053961      13.837954       2.172904       1.511511       9.497251       3.229234       6.826677           0.000031
           96              C       1.114497       3.116671      28.277954      -0.165445      35.789884 0.48536653E+03  0.11813375E+05                                 9.678824                            7.520814      -0.263825       1.886516                    0.998461      30.819177      92.272117       0.575852       0.437010      -1.043972       0.019677      -0.002477       0.026106       0.032785       0.004340       0.014232      -0.005344      -0.026839       0.038689      -0.026255       0.006984       0.019271             11.591313      17.923100       1.683147      -0.603833       8.185140       2.491854       8.665699           0.000221
           97              C       2.245555       3.769807       0.036746      -0.149310      34.478025 0.49079983E+03  0.11998820E+05                                 9.487685                            7.591965      -0.272909       1.875319                    0.999354      31.220493      94.191214       0.568901       0.440388      -1.040235      -0.019681      -0.021402       0.001641       0.029122       0.005106      -0.016570      -0.018010      -0.006086      -0.017562      -0.024377      -0.002450       0.026827             10.986036      13.944390       2.693239       1.183310      10.036977       3.874413       8.976742           0.000603
           98              C       2.190652       4.493966       1.231860       0.070813      35.022654 0.40424702E+03  0.93116033E+04                                 9.397059                            6.749539      -0.129330       1.969949                    0.999336      26.554162      75.010437       0.629210       0.422603      -1.062672      -0.005662      -0.007419      -0.000319       0.009338      -0.003663       0.008192       0.006648      -0.005776      -0.060445      -0.023898       0.008919       0.014979             11.632497      16.972135       4.889518       0.891730       9.575388       3.514820       8.349969          -0.000104
           99              C       1.017153       4.545493       1.961905      -0.152115      34.035615 0.44166865E+03  0.10440533E+05                                 9.129833                            7.017526       0.099844       1.993599                    0.999700      29.996674      86.902145       0.619694       0.418122      -1.061501      -0.019648      -0.010718      -0.014521       0.026679       0.003609      -0.001342       0.015167      -0.006389       0.040996      -0.015224      -0.007264       0.022488             10.496409      15.770041       3.247411      -0.312243       7.945615       2.545084       7.773570           0.000545
          100              C      -0.081309       3.807407       1.517218      -0.168178      33.656918 0.45153610E+03  0.10740111E+05                                 9.073045                            7.102407       0.066947       1.984203                    0.999581      30.271738      88.163949       0.614667       0.418938      -1.060273       0.024651       0.020335       0.006285       0.032568      -0.002159      -0.020898       0.003833       0.033377      -0.019195      -0.018969      -0.012773       0.031742             10.338234      14.631796       3.094718       0.535136       8.022720       2.917134       8.360186           0.000571
          101              C      -0.080593       3.161234       0.293683       0.117469      33.294526 0.37558817E+03  0.84918690E+04                                 9.156163                            6.540675       0.055247       2.047314                    0.999571      25.449817      71.169805       0.634235       0.427134      -1.060092      -0.017316      -0.016234      -0.011910       0.026556       0.010761       0.013385       0.019701       0.029121      -0.048856      -0.031984      -0.002085       0.034069             11.709367      19.226580       3.704206       0.567912       7.697653       2.713461       8.203869           0.000459
          102              C       4.973341       2.262998       0.124306       0.263251      29.651717 0.36234881E+03  0.81533922E+04                                 8.537773                            6.534492      -0.101642       1.992433                    0.999385      25.162158      71.162659       0.615980       0.441904      -1.046734       0.043399       0.054445       0.015205       0.071267       0.009947      -0.001540       0.009481       0.021833      -0.058227      -0.024124      -0.000446       0.024570             10.448913      15.102768       4.020482       0.105831       8.158427      -0.532127       8.085544          -0.001641
          103              C       4.433217       2.276924      27.548771      -0.216831      32.560411 0.49813618E+03  0.12178394E+05                                 9.028928                            7.606768      -0.165346       1.920662                    0.997619      30.935650      92.214073       0.575149       0.435596      -1.046942      -0.036172       0.016907      -0.018693       0.044087      -0.028425      -0.039607      -0.004826      -0.042421      -0.158533      -0.075422       0.011675       0.063747             10.044911      13.184223       2.221155       1.482254       6.818018       0.049035      10.132492           0.005132
          104              C       3.195443       1.675315      27.303892      -0.022206      33.607159 0.43983625E+03  0.10361020E+05                                 9.142680                            7.109631      -0.324703       1.903078                    0.998399      27.687468      79.434715       0.603337       0.430957      -1.056090       0.014355       0.035277       0.060335       0.071350      -0.016194      -0.012319       0.005043      -0.004433      -0.095502      -0.034970       0.000538       0.034432             10.600427      11.697249       1.708375       1.432137       6.740913      -0.954546      13.363119          -0.000640
          105              C       2.513217       1.072313      28.338241      -0.118415      31.198460 0.48235853E+03  0.11787620E+05                                 8.983944                            7.645512      -0.471309       1.817796                    0.998575      31.281290      95.573535       0.551538       0.454438      -1.028054       0.009147       0.031427       0.010930       0.034508      -0.002883       0.003088       0.017829      -0.022352      -0.139496      -0.050462       0.012100       0.038362              9.892758       9.626880       1.192912       0.262213       8.442515      -2.743418      11.608879           0.006324
          106              C       3.051847       1.043068       0.913201      -0.010735      34.688285 0.46379454E+03  0.11087418E+05                                 9.441349                            7.334742      -0.316464       1.909249                    0.998067      27.988947      81.279935       0.589014       0.434986      -1.052098       0.016992       0.040433      -0.032318       0.054479      -0.005567       0.014304       0.010117       0.021479      -0.035470      -0.024484       0.001822       0.022661             11.241104      11.375884       3.800865      -1.332866       9.903071      -4.225785      12.444357          -0.001644
          107              C       4.273732       1.661389       1.176167      -0.193122      32.834316 0.49505576E+03  0.12112449E+05                                 9.130536                            7.606347      -0.338692       1.859044                    0.998240      31.301781      94.052895       0.571214       0.438258      -1.042921      -0.034577       0.008064       0.022821       0.042207      -0.041187       0.027499       0.023562      -0.042103      -0.011514      -0.065251       0.016235       0.049017             10.465850      12.795100       4.595473      -1.612346       9.734192      -2.326604       8.868259           0.005356
          108              C       2.657901       1.690634      25.956625       0.627278      24.230355 0.24376462E+03  0.50092261E+04                                 7.669856                            5.542698      -0.009756       2.062856                    0.999346      21.725316      60.341171       0.630671       0.472610      -1.020740      -0.039483       0.038809      -0.070663       0.089768       0.000016      -0.013710      -0.005616      -0.160463      -0.201513      -0.074168      -0.039824       0.113992              8.968611      11.478406      -0.221230      -0.249471       4.247387      -0.023385      11.180041           0.022026
          109              C       2.373287       0.373221       2.072143       0.610547      22.296715 0.25660053E+03  0.53746774E+04                                 7.427280                            5.778414      -0.123952       2.017897                    0.999396      22.728409      65.051804       0.599267       0.487968      -1.006283      -0.026488      -0.023861       0.057373       0.067547      -0.038316       0.016529       0.055630      -0.103973      -0.137481      -0.084552      -0.018977       0.103529              8.541900       8.993215       2.501966      -0.759538       6.909610      -2.879492       9.722876           0.019100
          110              C       7.445454       2.480246      28.517666      -0.045607      29.060773 0.35318493E+03  0.79296744E+04                                 8.375915                            6.270012       0.028445       2.026977                    0.998661      27.209048      77.927867       0.653562       0.417413      -1.057314      -0.060347       0.067148       0.063478       0.110363      -0.048862      -0.044792       0.013669       0.042761      -0.012963      -0.056231      -0.023656       0.079887             10.778671      18.043963       2.394570       0.657703       7.872637       0.823756       6.419411          -0.000130
          111              C       7.390427      11.245360      19.605842      -0.006154      38.199951 0.42536630E+03  0.98575402E+04                                 9.738658                            6.791521       0.051814       2.022934                    0.999249      26.807221      74.315271       0.649978       0.406633      -1.080147       0.033777       0.037835       0.016868       0.053450      -0.008289      -0.007239      -0.002356       0.024962       0.003841      -0.016750      -0.000184       0.016933             12.171760       9.565294       3.592829      -1.226879      14.991353       5.966401      11.958632           0.001182
          112              C      -0.130869      11.572625      18.905366      -0.218418      36.318117 0.49563335E+03  0.12064157E+05                                 9.592402                            7.500639      -0.022023       1.953809                    0.999406      30.977930      91.201055       0.591156       0.425664      -1.056295      -0.017225      -0.029226       0.004700       0.034249      -0.044900       0.000485      -0.012808       0.006292       0.062868      -0.056554       0.017287       0.039267             10.773295      10.701728       3.848016      -2.554933      11.912325       2.316516       9.705833           0.003978
          113              C       0.636646      12.653294      19.366417       0.274198      32.585901 0.34406286E+03  0.76117406E+04                                 8.969458                            6.280309      -0.058282       2.003552                    0.999552      24.700745      68.365671       0.644027       0.429888      -1.058212       0.061573       0.007075      -0.015129       0.063798       0.006766      -0.013060      -0.010715       0.033814       0.004243      -0.022451      -0.004282       0.026733             11.061895      10.581522       2.718448      -5.248715       9.115839       1.413280      13.488324          -0.000889
          114              C       0.239681      13.381631      20.463349      -0.237345      37.152844 0.46878811E+03  0.11249827E+05                                 9.692950                            7.249488       0.015053       1.960741                    0.999581      30.965307      90.436392       0.607110       0.420406      -1.059878      -0.019453       0.004693       0.027811       0.034262       0.004218       0.031123      -0.020733      -0.022468      -0.127008      -0.061370       0.022806       0.038564             11.494745      10.006035       0.461977      -5.265736       8.388550       3.890253      16.089651           0.003804
          115              C       7.744397      13.059937      21.144877       0.000437      40.726610 0.42271086E+03  0.97850066E+04                                10.225849                            6.780992      -0.028937       1.996501                    0.999123      26.838503      74.467770       0.648655       0.407919      -1.078817      -0.002167      -0.009324      -0.051350       0.052234      -0.006287      -0.011546      -0.002265       0.023772      -0.099402      -0.035510       0.003723       0.031787             13.785528       9.454117       0.535454      -3.953259      12.336830       8.237708      19.565636          -0.000783
          116              C       6.983626      11.991802      20.703923      -0.129979      36.325069 0.44060352E+03  0.10435789E+05                                 9.672844                            7.108343      -0.160055       1.916644                    0.999313      29.962325      87.618390       0.601324       0.430051      -1.051364       0.012540       0.007595      -0.015662       0.021453      -0.017222      -0.002252      -0.036514       0.033111      -0.034335      -0.050305       0.014694       0.035610             11.715538       7.970534       1.594189      -1.138987      13.206066       7.233221      13.970015           0.004189
          117              C       6.615992      10.053840      19.156848       0.605017      23.585621 0.25714756E+03  0.53538443E+04                                 7.594600                            5.687559      -0.056549       2.036390                    0.999476      22.282505      62.239029       0.623623       0.471738      -1.021493      -0.032678      -0.046425      -0.030068       0.064243      -0.062543       0.038300      -0.060634       0.032547       0.116762      -0.090375      -0.020616       0.110992              8.914465       7.724801       2.547231      -0.450148      11.301443       3.656880       7.717149           0.019694
          118              C       7.444317      13.809163      22.395111       0.615980      24.724311 0.24831491E+03  0.51302774E+04                                 7.908218                            5.604507      -0.072196       2.034744                    0.999603      22.136754      61.802891       0.624978       0.474355      -1.019026      -0.023041       0.052197       0.036077       0.067505       0.002869       0.011398      -0.092456      -0.098740      -0.078978      -0.086938      -0.033827       0.120765             10.092587       7.697064      -0.017223      -1.291636       8.332611       6.161717      14.248086           0.013676
          119              C       1.552333      13.586345      17.380110      -0.053180      27.437867 0.36370898E+03  0.82039837E+04                                 8.015205                            6.336738       0.012299       2.009439                    0.999129      27.517877      78.303313       0.655883       0.414008      -1.062341       0.066807      -0.022141       0.077552       0.104727      -0.035348       0.018891      -0.031581      -0.028885       0.108695      -0.056350      -0.009446       0.065796              9.507299      10.235019       2.972710      -3.652567       8.656618      -2.745491       9.630261          -0.000059
          120              C       2.940789       0.384362      16.846716       0.103727      33.604648 0.38144267E+03  0.86346701E+04                                 9.138878                            6.547445       0.002871       2.024221                    0.999382      25.559716      70.902136       0.642013       0.421450      -1.066480      -0.026540      -0.015017       0.007809       0.031478       0.024061      -0.009605      -0.011310       0.033596      -0.052135      -0.026081      -0.015202       0.041283             11.211351      13.873069       3.691600      -3.059061      11.308773      -5.111012       8.452209           0.000033
          121              C       2.892397       1.463638      15.992366      -0.143163      35.079714 0.43089037E+03  0.10147860E+05                                 9.356303                            6.956014       0.036128       1.978421                    0.999656      29.866002      87.056423       0.617608       0.421100      -1.057027       0.040959       0.000206      -0.015381       0.043752      -0.007316       0.012735       0.020172       0.040813      -0.018155      -0.035794       0.007622       0.028172             10.985707      12.843975       2.792426      -1.351735      12.381633      -4.940416       7.731512          -0.000051
          122              C       3.973543       2.198938      15.596769      -0.158163      38.914247 0.47861847E+03  0.11627405E+05                                10.278417                            7.517792      -0.350067       1.851894                    0.999080      31.130161      93.614296       0.569364       0.442815      -1.038835      -0.019199      -0.024623       0.008624       0.032393       0.008412      -0.004578       0.023536      -0.025925       0.107266      -0.035461      -0.011069       0.046530             12.285160      16.312574       2.173703      -0.970482      13.401650      -4.417806       7.141258           0.000043
          123              C       5.216065       1.736590      15.982892       0.077678      34.940231 0.39119380E+03  0.89386395E+04                                 9.369587                            6.633893      -0.081611       1.987462                    0.999311      26.305797      74.046676       0.635405       0.421868      -1.062974      -0.011372      -0.009062      -0.002009       0.014679       0.014685      -0.001062       0.001369       0.018036       0.019354      -0.020567       0.006551       0.014016             11.620840      15.973413       3.832852      -1.866479      11.813978      -4.250982       7.075130           0.000033
          124              C       5.330265       0.612750      16.781548      -0.152608      34.561426 0.44075559E+03  0.10411263E+05                                 9.231576                            7.019784       0.079547       1.989870                    0.999721      29.848205      86.377845       0.618471       0.419258      -1.061016      -0.025018      -0.008126       0.002884       0.026463      -0.012937       0.015584      -0.006900       0.028412      -0.040682      -0.019955      -0.012359       0.032314             10.568706      12.869867       2.836302      -1.534904      11.527828      -4.230027       7.308425           0.000009
          125              C       3.972062      13.877401      17.214752      -0.145263      32.765871 0.43303993E+03  0.10187013E+05                                 8.918579                            6.963133       0.074359       1.992316                    0.999628      29.648524      85.707959       0.620118       0.419868      -1.060311       0.023782       0.017197      -0.012776       0.032009       0.000746       0.002229      -0.016231      -0.039372      -0.031735      -0.018290      -0.012981       0.031271             10.053959      13.837951       2.172902      -1.511510       9.497251      -3.229233       6.826676           0.000032
          126              C       7.455003       3.846401      13.923954      -0.165446      35.789874 0.48536635E+03  0.11813370E+05                                 9.678824                            7.520814      -0.263825       1.886516                    0.998461      30.819179      92.272138       0.575852       0.437010      -1.043972      -0.019677       0.002477       0.026106       0.032785       0.004340      -0.014232       0.005344      -0.026839       0.038690      -0.026255       0.006984       0.019271             11.591313      17.923106       1.683139       0.603840       8.185135      -2.491852       8.665699           0.000222
          127              C       6.323944       3.193265      14.390746      -0.149310      34.478065 0.49080069E+03  0.11998846E+05                                 9.487691                            7.591970      -0.272909       1.875319                    0.999354      31.220510      94.191270       0.568901       0.440388      -1.040235       0.019681       0.021402       0.001641       0.029122       0.005106       0.016570       0.018010      -0.006086      -0.017562      -0.024377      -0.002450       0.026827             10.986044      13.944403       2.693237      -1.183309      10.036986      -3.874415       8.976743           0.000603
          128              C       6.378847       2.469105      15.585860       0.070813      35.022668 0.40424722E+03  0.93116089E+04                                 9.397063                            6.749541      -0.129330       1.969949                    0.999336      26.554164      75.010449       0.629210       0.422603      -1.062672       0.005662       0.007419      -0.000319       0.009338      -0.003663      -0.008192      -0.006648      -0.005776      -0.060445      -0.023898       0.008919       0.014979             11.632502      16.972142       4.889523      -0.891734       9.575397      -3.514822       8.349967          -0.000104
          129              C       7.552347       2.417578      16.315905      -0.152115      34.035625 0.44166876E+03  0.10440537E+05                                 9.129835                            7.017528       0.099843       1.993599                    0.999700      29.996679      86.902171       0.619694       0.418122      -1.061501       0.019648       0.010718      -0.014521       0.026679       0.003609       0.001342      -0.015167      -0.006389       0.040996      -0.015224      -0.007264       0.022488             10.496411      15.770041       3.247414       0.312238       7.945620      -2.545087       7.773572           0.000545
          130              C      -0.029292       3.155664      15.871218      -0.168178      33.656944 0.45153625E+03  0.10740115E+05                                 9.073049                            7.102408       0.066947       1.984202                    0.999581      30.271738      88.163954       0.614667       0.418938      -1.060273      -0.024651      -0.020335       0.006286       0.032568      -0.002159       0.020898      -0.003833       0.033378      -0.019195      -0.018969      -0.012773       0.031742             10.338240      14.631803       3.094726      -0.535139       8.022728      -2.917138       8.360190           0.000572
          131              C      -0.030008       3.801837      14.647683       0.117469      33.294489 0.37558760E+03  0.84918536E+04                                 9.156158                            6.540671       0.055247       2.047314                    0.999571      25.449803      71.169766       0.634235       0.427135      -1.060092       0.017316       0.016234      -0.011910       0.026556       0.010761      -0.013385      -0.019701       0.029121      -0.048856      -0.031984      -0.002085       0.034069             11.709358      19.226559       3.704197      -0.567907       7.697648      -2.713462       8.203868           0.000458
          132              C       3.596159       4.700073      14.478306       0.263251      29.651703 0.36234867E+03  0.81533885E+04                                 8.537770                            6.534491      -0.101643       1.992433                    0.999385      25.162157      71.162657       0.615980       0.441904      -1.046734      -0.043398      -0.054445       0.015205       0.071267       0.009947       0.001540      -0.009481       0.021833      -0.058227      -0.024124      -0.000446       0.024570             10.448908      15.102751       4.020480      -0.105831       8.158428       0.532129       8.085546          -0.001640
          133              C       4.136282       4.686147      13.194771      -0.216832      32.560415 0.49813636E+03  0.12178399E+05                                 9.028929                            7.606769      -0.165346       1.920662                    0.997619      30.935659      92.214104       0.575149       0.435596      -1.046942       0.036172      -0.016907      -0.018693       0.044087      -0.028425       0.039607       0.004826      -0.042421      -0.158533      -0.075422       0.011675       0.063747             10.044911      13.184221       2.221151      -1.482250       6.818016      -0.049035      10.132496           0.005131
          134              C       5.374057       5.287756      12.949892      -0.022206      33.607186 0.43983671E+03  0.10361033E+05                                 9.142685                            7.109634      -0.324702       1.903078                    0.998399      27.687481      79.434756       0.603337       0.430957      -1.056090      -0.014355      -0.035277       0.060335       0.071350      -0.016194       0.012319      -0.005043      -0.004433      -0.095501      -0.034970       0.000538       0.034432             10.600432      11.697251       1.708374      -1.432136       6.740915       0.954543      13.363130          -0.000639
          135              C       6.056283       5.890758      13.984241      -0.118415      31.198474 0.48235883E+03  0.11787629E+05                                 8.983946                            7.645514      -0.471309       1.817796                    0.998575      31.281299      95.573566       0.551538       0.454438      -1.028054      -0.009147      -0.031427       0.010930       0.034508      -0.002883      -0.003088      -0.017829      -0.022352      -0.139497      -0.050462       0.012100       0.038362              9.892760       9.626885       1.192909      -0.262217       8.442517       2.743417      11.608879           0.006324
          136              C       5.517652       5.920003      15.267201      -0.010735      34.688283 0.46379461E+03  0.11087420E+05                                 9.441349                            7.334743      -0.316464       1.909249                    0.998067      27.988947      81.279937       0.589014       0.434986      -1.052098      -0.016992      -0.040433      -0.032318       0.054479      -0.005568      -0.014304      -0.010117       0.021479      -0.035470      -0.024484       0.001822       0.022661             11.241103      11.375887       3.800863       1.332859       9.903071       4.225784      12.444352          -0.001642
          137              C       4.295767       5.301683      15.530167      -0.193122      32.834291 0.49505521E+03  0.12112433E+05                                 9.130532                            7.606343      -0.338691       1.859044                    0.998240      31.301769      94.052849       0.571214       0.438258      -1.042921       0.034577      -0.008064       0.022821       0.042207      -0.041187      -0.027499      -0.023563      -0.042103      -0.011514      -0.065251       0.016235       0.049017             10.465844      12.795089       4.595468       1.612342       9.734187       2.326606       8.868257           0.005355
          138              C       5.911598       5.272438      11.602625       0.627277      24.230358 0.24376472E+03  0.50092283E+04                                 7.669856                            5.542698      -0.009754       2.062857                    0.999346      21.725318      60.341172       0.630671       0.472610      -1.020740       0.039483      -0.038809      -0.070663       0.089768       0.000016       0.013710       0.005616      -0.160463      -0.201513      -0.074168      -0.039824       0.113992              8.968610      11.478396      -0.221227       0.249474       4.247386       0.023385      11.180048           0.022026
          139              C       6.196212       6.589851      16.426143       0.610547      22.296717 0.25660067E+03  0.53746811E+04                                 7.427281                            5.778416      -0.123952       2.017897                    0.999396      22.728406      65.051796       0.599267       0.487968      -1.006283       0.026488       0.023860       0.057373       0.067547      -0.038316      -0.016529      -0.055630      -0.103973      -0.137481      -0.084552      -0.018977       0.103529              8.541901       8.993216       2.501967       0.759537       6.909612       2.879491       9.722874           0.019099
          140              C       1.124045       4.482825      14.163666      -0.045607      29.060782 0.35318510E+03  0.79296789E+04                                 8.375917                            6.270014       0.028446       2.026977                    0.998661      27.209047      77.927863       0.653562       0.417413      -1.057314       0.060347      -0.067148       0.063478       0.110363      -0.048862       0.044791      -0.013669       0.042761      -0.012963      -0.056231      -0.023656       0.079887             10.778674      18.043971       2.394571      -0.657709       7.872637      -0.823759       6.419413          -0.000130
          141              C       7.501028       4.282289      23.456158      -0.006153      38.199935 0.42536605E+03  0.98575335E+04                                 9.738656                            6.791519       0.051813       2.022933                    0.999249      26.807222      74.315281       0.649978       0.406633      -1.080147       0.033777       0.037835      -0.016868       0.053450      -0.008289       0.007239       0.002356       0.024961       0.003841      -0.016749      -0.000184       0.016933             12.171756       9.565293       3.592822       1.226886      14.991339      -5.966397      11.958637           0.001184
          142              C      -0.020269       4.609553      24.156634      -0.218417      36.318103 0.49563307E+03  0.12064149E+05                                 9.592401                            7.500638      -0.022025       1.953809                    0.999406      30.977929      91.201060       0.591156       0.425664      -1.056295      -0.017225      -0.029226      -0.004700       0.034249      -0.044900      -0.000485       0.012808       0.006292       0.062868      -0.056554       0.017287       0.039267             10.773293      10.701732       3.848011       2.554941      11.912312      -2.316512       9.705837           0.003976
          143              C       0.747247       5.690222      23.695583       0.274198      32.585903 0.34406302E+03  0.76117450E+04                                 8.969459                            6.280311      -0.058282       2.003552                    0.999552      24.700744      68.365668       0.644027       0.429888      -1.058212       0.061573       0.007075       0.015129       0.063798       0.006766       0.013060       0.010715       0.033814       0.004243      -0.022451      -0.004282       0.026733             11.061895      10.581524       2.718452       5.248714       9.115840      -1.413275      13.488321          -0.000886
          144              C       0.350282       6.418559      22.598651      -0.237346      37.152827 0.46878803E+03  0.11249824E+05                                 9.692947                            7.249487       0.015054       1.960741                    0.999581      30.965313      90.436409       0.607110       0.420406      -1.059878      -0.019453       0.004692      -0.027811       0.034262       0.004218      -0.031123       0.020734      -0.022468      -0.127008      -0.061370       0.022806       0.038564             11.494740      10.006029       0.461976       5.265732       8.388547      -3.890250      16.089643           0.003803
          145              C       7.854998       6.096865      21.917123       0.000437      40.726589 0.42271076E+03  0.97850032E+04                                10.225845                            6.780991      -0.028936       1.996502                    0.999123      26.838495      74.467736       0.648656       0.407919      -1.078817      -0.002167      -0.009324       0.051350       0.052234      -0.006287       0.011546       0.002265       0.023772      -0.099402      -0.035510       0.003723       0.031787             13.785522       9.454112       0.535455       3.953254      12.336828      -8.237706      19.565625          -0.000781
          146              C       7.094227       5.028730      22.358077      -0.129980      36.325062 0.44060334E+03  0.10435784E+05                                 9.672843                            7.108341      -0.160056       1.916644                    0.999313      29.962326      87.618395       0.601324       0.430051      -1.051364       0.012540       0.007595       0.015662       0.021453      -0.017223       0.002252       0.036514       0.033112      -0.034336      -0.050305       0.014694       0.035611             11.715537       7.970534       1.594184       1.138993      13.206058      -7.233219      13.970019           0.004188
          147              C       6.726593       3.090768      23.905152       0.605017      23.585623 0.25714766E+03  0.53538471E+04                                 7.594600                            5.687560      -0.056550       2.036389                    0.999476      22.282516      62.239069       0.623623       0.471738      -1.021493      -0.032678      -0.046425       0.030068       0.064243      -0.062543      -0.038300       0.060634       0.032547       0.116762      -0.090375      -0.020616       0.110992              8.914464       7.724801       2.547229       0.450149      11.301440      -3.656880       7.717152           0.019694
          148              C       7.554918       6.846092      20.666889       0.615980      24.724287 0.24831460E+03  0.51302696E+04                                 7.908212                            5.604503      -0.072196       2.034744                    0.999603      22.136751      61.802877       0.624978       0.474355      -1.019026      -0.023041       0.052197      -0.036077       0.067505       0.002869      -0.011398       0.092456      -0.098740      -0.078978      -0.086939      -0.033827       0.120765             10.092579       7.697058      -0.017222       1.291631       8.332606      -6.161712      14.248072           0.013676
          149              C       1.662933       6.623274      25.681890      -0.053180      27.437855 0.36370876E+03  0.82039780E+04                                 8.015203                            6.336736       0.012299       2.009439                    0.999129      27.517882      78.303334       0.655883       0.414008      -1.062341       0.066807      -0.022141      -0.077552       0.104727      -0.035348      -0.018891       0.031581      -0.028885       0.108695      -0.056350      -0.009446       0.065796              9.507296      10.235018       2.972707       3.652566       8.656616       2.745489       9.630255          -0.000059
          150              C       2.830188       7.347433      26.215284       0.103727      33.604654 0.38144252E+03  0.86346661E+04                                 9.138879                            6.547444       0.002870       2.024221                    0.999382      25.559717      70.902141       0.642013       0.421450      -1.066480      -0.026540      -0.015017      -0.007809       0.031478       0.024061       0.009605       0.011310       0.033596      -0.052135      -0.026081      -0.015202       0.041283             11.211355      13.873079       3.691610       3.059068      11.308774       5.111013       8.452212           0.000035
          151              C       2.781797       8.426709      27.069634      -0.143163      35.079748 0.43089060E+03  0.10147867E+05                                 9.356309                            6.956016       0.036128       1.978421                    0.999656      29.866004      87.056433       0.617608       0.421100      -1.057027       0.040959       0.000206       0.015381       0.043752      -0.007316      -0.012735      -0.020172       0.040813      -0.018156      -0.035794       0.007622       0.028172             10.985715      12.843983       2.792433       1.351741      12.381646       4.940422       7.731518          -0.000052
          152              C       3.862942       9.162009      27.465231      -0.158163      38.914253 0.47861835E+03  0.11627401E+05                                10.278418                            7.517791      -0.350067       1.851894                    0.999080      31.130159      93.614291       0.569364       0.442815      -1.038835      -0.019200      -0.024623      -0.008624       0.032393       0.008412       0.004578      -0.023536      -0.025925       0.107266      -0.035461      -0.011069       0.046530             12.285163      16.312574       2.173709       0.970484      13.401655       4.417808       7.141259           0.000044
          153              C       5.105464       8.699662      27.079108       0.077678      34.940234 0.39119395E+03  0.89386434E+04                                 9.369587                            6.633894      -0.081611       1.987462                    0.999311      26.305799      74.046675       0.635405       0.421868      -1.062974      -0.011372      -0.009062       0.002009       0.014679       0.014685       0.001062      -0.001369       0.018036       0.019354      -0.020567       0.006551       0.014016             11.620841      15.973425       3.832854       1.866479      11.813970       4.250978       7.075128           0.000032
          154              C       5.219664       7.575822      26.280452      -0.152608      34.561439 0.44075587E+03  0.10411271E+05                                 9.231577                            7.019785       0.079548       1.989870                    0.999721      29.848203      86.377827       0.618471       0.419257      -1.061016      -0.025018      -0.008126      -0.002884       0.026462      -0.012937      -0.015584       0.006900       0.028412      -0.040682      -0.019955      -0.012359       0.032314             10.568707      12.869873       2.836302       1.534904      11.527824       4.230025       7.308424           0.000011
          155              C       4.082662       6.914330      25.847248      -0.145263      32.765861 0.43303973E+03  0.10187008E+05                                 8.918577                            6.963131       0.074359       1.992316                    0.999628      29.648520      85.707942       0.620118       0.419868      -1.060311       0.023782       0.017197       0.012776       0.032009       0.000746      -0.002229       0.016231      -0.039372      -0.031734      -0.018290      -0.012981       0.031271             10.053957      13.837949       2.172903       1.511509       9.497247       3.229232       6.826675           0.000030
          156              C       7.344402      10.809472       0.430046      -0.165445      35.789884 0.48536654E+03  0.11813376E+05                                 9.678826                            7.520816      -0.263825       1.886516                    0.998461      30.819178      92.272136       0.575852       0.437010      -1.043972      -0.019677       0.002477      -0.026106       0.032785       0.004340       0.014232      -0.005344      -0.026839       0.038690      -0.026256       0.006984       0.019271             11.591316      17.923105       1.683147      -0.603833       8.185142       2.491855       8.665700           0.000222
          157              C       6.213344      10.156336      -0.036746      -0.149310      34.478047 0.49080023E+03  0.11998832E+05                                 9.487686                            7.591966      -0.272908       1.875319                    0.999354      31.220509      94.191261       0.568901       0.440388      -1.040235       0.019681       0.021402      -0.001641       0.029122       0.005106      -0.016570      -0.018010      -0.006086      -0.017562      -0.024377      -0.002451       0.026827             10.986038      13.944393       2.693239       1.183310      10.036979       3.874413       8.976743           0.000603
          158              C       6.268247       9.432177      27.476140       0.070813      35.022648 0.40424695E+03  0.93116013E+04                                 9.397059                            6.749538      -0.129330       1.969949                    0.999336      26.554160      75.010431       0.629210       0.422603      -1.062672       0.005662       0.007419       0.000319       0.009338      -0.003663       0.008192       0.006648      -0.005776      -0.060444      -0.023898       0.008919       0.014979             11.632496      16.972133       4.889517       0.891730       9.575387       3.514820       8.349968          -0.000104
          159              C       7.441746       9.380650      26.746095      -0.152116      34.035620 0.44166875E+03  0.10440536E+05                                 9.129834                            7.017528       0.099844       1.993599                    0.999700      29.996676      86.902157       0.619694       0.418122      -1.061501       0.019647       0.010718       0.014521       0.026679       0.003609      -0.001341       0.015167      -0.006389       0.040996      -0.015224      -0.007264       0.022488             10.496410      15.770044       3.247411      -0.312243       7.945616       2.545084       7.773571           0.000544
          160              C      -0.139892      10.118736      27.190782      -0.168178      33.656914 0.45153604E+03  0.10740109E+05                                 9.073044                            7.102407       0.066948       1.984203                    0.999581      30.271735      88.163945       0.614667       0.418938      -1.060273      -0.024651      -0.020335      -0.006285       0.032568      -0.002159      -0.020897       0.003833       0.033378      -0.019196      -0.018969      -0.012773       0.031742             10.338234      14.631796       3.094718       0.535135       8.022720       2.917133       8.360185           0.000572
          161              C      -0.140608      10.764909      28.414317       0.117469      33.294504 0.37558786E+03  0.84918608E+04                                 9.156161                            6.540674       0.055247       2.047314                    0.999571      25.449805      71.169773       0.634235       0.427135      -1.060092       0.017315       0.016234       0.011910       0.026556       0.010761       0.013385       0.019701       0.029121      -0.048856      -0.031984      -0.002085       0.034069             11.709364      19.226574       3.704205       0.567911       7.697651       2.713460       8.203868           0.000458
          162              C       3.485558      11.663145      28.583694       0.263251      29.651718 0.36234884E+03  0.81533928E+04                                 8.537772                            6.534492      -0.101642       1.992433                    0.999385      25.162158      71.162656       0.615980       0.441904      -1.046734      -0.043399      -0.054445      -0.015205       0.071267       0.009947      -0.001540       0.009481       0.021833      -0.058227      -0.024124      -0.000446       0.024570             10.448913      15.102767       4.020482       0.105831       8.158426      -0.532127       8.085544          -0.001641
          163              C       4.025682      11.649219       1.159229      -0.216832      32.560420 0.49813635E+03  0.12178399E+05                                 9.028930                            7.606770      -0.165347       1.920662                    0.997619      30.935658      92.214103       0.575149       0.435596      -1.046942       0.036172      -0.016907       0.018693       0.044087      -0.028425      -0.039607      -0.004826      -0.042421      -0.158533      -0.075422       0.011675       0.063747             10.044913      13.184226       2.221155       1.482253       6.818019       0.049035      10.132494           0.005133
          164              C       5.263456      12.250828       1.404108      -0.022206      33.607174 0.43983647E+03  0.10361027E+05                                 9.142682                            7.109632      -0.324702       1.903078                    0.998399      27.687478      79.434745       0.603337       0.430957      -1.056090      -0.014355      -0.035277      -0.060334       0.071350      -0.016194      -0.012319       0.005043      -0.004433      -0.095501      -0.034970       0.000538       0.034432             10.600429      11.697251       1.708375       1.432137       6.740914      -0.954546      13.363122          -0.000640
          165              C       5.945682      12.853830       0.369759      -0.118415      31.198467 0.48235868E+03  0.11787624E+05                                 8.983945                            7.645513      -0.471309       1.817796                    0.998575      31.281298      95.573563       0.551538       0.454438      -1.028054      -0.009147      -0.031427      -0.010930       0.034508      -0.002883       0.003088       0.017829      -0.022352      -0.139496      -0.050462       0.012100       0.038362              9.892759       9.626881       1.192912       0.262213       8.442516      -2.743418      11.608880           0.006325
          166              C       5.407052      12.883075      27.794799      -0.010736      34.688296 0.46379470E+03  0.11087423E+05                                 9.441352                            7.334744      -0.316465       1.909248                    0.998067      27.988954      81.279966       0.589014       0.434986      -1.052098      -0.016992      -0.040433       0.032318       0.054479      -0.005568       0.014304       0.010118       0.021479      -0.035470      -0.024484       0.001822       0.022661             11.241107      11.375887       3.800866      -1.332867       9.903074      -4.225787      12.444361          -0.001644
          167              C       4.185167      12.264754      27.531833      -0.193122      32.834300 0.49505546E+03  0.12112440E+05                                 9.130533                            7.606344      -0.338692       1.859044                    0.998240      31.301771      94.052856       0.571214       0.438258      -1.042921       0.034577      -0.008064      -0.022821       0.042207      -0.041187       0.027499       0.023562      -0.042103      -0.011514      -0.065251       0.016234       0.049017             10.465846      12.795095       4.595471      -1.612345       9.734188      -2.326603       8.868256           0.005356
          168              C       5.800998      12.235509       2.751375       0.627277      24.230361 0.24376471E+03  0.50092281E+04                                 7.669856                            5.542698      -0.009754       2.062857                    0.999346      21.725319      60.341174       0.630671       0.472610      -1.020740       0.039483      -0.038809       0.070663       0.089768       0.000016      -0.013710      -0.005616      -0.160463      -0.201513      -0.074168      -0.039824       0.113992              8.968611      11.478405      -0.221230      -0.249471       4.247387      -0.023385      11.180042           0.022025
          169              C       6.085612      13.552922      26.635857       0.610547      22.296709 0.25660044E+03  0.53746751E+04                                 7.427278                            5.778413      -0.123952       2.017897                    0.999396      22.728405      65.051790       0.599267       0.487968      -1.006283       0.026488       0.023860      -0.057373       0.067547      -0.038316       0.016529       0.055630      -0.103973      -0.137481      -0.084552      -0.018977       0.103529              8.541899       8.993213       2.501965      -0.759537       6.909609      -2.879491       9.722874           0.019100
          170              C       1.013445      11.445897       0.190334      -0.045607      29.060766 0.35318485E+03  0.79296719E+04                                 8.375914                            6.270012       0.028446       2.026977                    0.998661      27.209043      77.927847       0.653562       0.417413      -1.057314       0.060347      -0.067147      -0.063478       0.110363      -0.048862      -0.044792       0.013669       0.042761      -0.012963      -0.056231      -0.023656       0.079887             10.778669      18.043960       2.394569       0.657703       7.872636       0.823756       6.419410          -0.000130
          171              C       1.068472       2.680783       9.102158      -0.006154      38.199952 0.42536632E+03  0.98575410E+04                                 9.738658                            6.791521       0.051814       2.022933                    0.999249      26.807222      74.315276       0.649978       0.406633      -1.080147      -0.033777      -0.037835      -0.016868       0.053450      -0.008289      -0.007239      -0.002356       0.024962       0.003841      -0.016749      -0.000184       0.016933             12.171760       9.565294       3.592829      -1.226879      14.991353       5.966401      11.958633           0.001185
          172              C       8.589768       2.353518       9.802634      -0.218417      36.318111 0.49563326E+03  0.12064155E+05                                 9.592402                            7.500639      -0.022024       1.953809                    0.999406      30.977925      91.201044       0.591156       0.425664      -1.056295       0.017225       0.029226      -0.004700       0.034249      -0.044900       0.000485      -0.012808       0.006292       0.062868      -0.056554       0.017287       0.039267             10.773295      10.701728       3.848017      -2.554933      11.912325       2.316516       9.705832           0.003975
          173              C       7.822253       1.272849       9.341583       0.274198      32.585897 0.34406281E+03  0.76117392E+04                                 8.969457                            6.280308      -0.058283       2.003552                    0.999552      24.700743      68.365664       0.644028       0.429888      -1.058212      -0.061573      -0.007075       0.015129       0.063798       0.006766      -0.013060      -0.010715       0.033814       0.004243      -0.022451      -0.004282       0.026733             11.061894      10.581521       2.718448      -5.248714       9.115839       1.413279      13.488323          -0.000885
          174              C       8.219218       0.544512       8.244651      -0.237345      37.152847 0.46878816E+03  0.11249828E+05                                 9.692950                            7.249488       0.015053       1.960741                    0.999581      30.965308      90.436396       0.607110       0.420406      -1.059878       0.019453      -0.004693      -0.027811       0.034262       0.004218       0.031123      -0.020733      -0.022468      -0.127008      -0.061370       0.022807       0.038563             11.494746      10.006035       0.461977      -5.265736       8.388550       3.890252      16.089652           0.003802
          175              C       0.714502       0.866206       7.563123       0.000437      40.726605 0.42271083E+03  0.97850057E+04                                10.225848                            6.780991      -0.028938       1.996501                    0.999123      26.838502      74.467766       0.648655       0.407919      -1.078817       0.002167       0.009324       0.051350       0.052235      -0.006287      -0.011546      -0.002265       0.023772      -0.099402      -0.035510       0.003723       0.031787             13.785526       9.454115       0.535455      -3.953258      12.336828       8.237707      19.565634          -0.000780
          176              C       1.475273       1.934341       8.004077      -0.129979      36.325063 0.44060346E+03  0.10435787E+05                                 9.672843                            7.108342      -0.160055       1.916644                    0.999313      29.962322      87.618376       0.601324       0.430051      -1.051364      -0.012540      -0.007595       0.015662       0.021453      -0.017222      -0.002252      -0.036514       0.033112      -0.034335      -0.050305       0.014694       0.035611             11.715536       7.970533       1.594188      -1.138987      13.206063       7.233219      13.970013           0.004187
          177              C       1.842907       3.872303       9.551152       0.605017      23.585636 0.25714776E+03  0.53538492E+04                                 7.594602                            5.687561      -0.056549       2.036390                    0.999476      22.282512      62.239046       0.623623       0.471738      -1.021493       0.032678       0.046425       0.030068       0.064243      -0.062543       0.038299      -0.060634       0.032547       0.116762      -0.090375      -0.020616       0.110992              8.914467       7.724803       2.547232      -0.450148      11.301447       3.656881       7.717151           0.019694
          178              C       1.014582       0.116980       6.312889       0.615980      24.724312 0.24831493E+03  0.51302778E+04                                 7.908218                            5.604507      -0.072196       2.034744                    0.999603      22.136753      61.802883       0.624978       0.474355      -1.019026       0.023041      -0.052197      -0.036077       0.067505       0.002869       0.011398      -0.092456      -0.098740      -0.078978      -0.086938      -0.033827       0.120765             10.092586       7.697064      -0.017223      -1.291636       8.332610       6.161716      14.248086           0.013675
          179              C       6.906566       0.339798      11.327890      -0.053180      27.437865 0.36370893E+03  0.82039824E+04                                 8.015206                            6.336738       0.012299       2.009439                    0.999129      27.517875      78.303311       0.655883       0.414008      -1.062341      -0.066807       0.022141      -0.077552       0.104727      -0.035348       0.018891      -0.031581      -0.028885       0.108695      -0.056350      -0.009446       0.065796              9.507300      10.235020       2.972710      -3.652568       8.656619      -2.745492       9.630261          -0.000059
          180              C       5.518110      13.541781      11.861284       0.103727      33.604667 0.38144289E+03  0.86346765E+04                                 9.138882                            6.547447       0.002870       2.024221                    0.999382      25.559725      70.902172       0.642013       0.421450      -1.066480       0.026540       0.015017      -0.007809       0.031478       0.024061      -0.009605      -0.011310       0.033596      -0.052136      -0.026081      -0.015202       0.041283             11.211356      13.873075       3.691602      -3.059063      11.308778      -5.111015       8.452213           0.000035
          181              C       5.566502      12.462505      12.715634      -0.143163      35.079731 0.43089059E+03  0.10147867E+05                                 9.356307                            6.956017       0.036126       1.978420                    0.999656      29.866011      87.056469       0.617608       0.421100      -1.057027      -0.040959      -0.000205       0.015381       0.043752      -0.007316       0.012735       0.020172       0.040813      -0.018156      -0.035794       0.007622       0.028172             10.985712      12.843981       2.792428      -1.351737      12.381640      -4.940418       7.731516          -0.000053
          182              C       4.485356      11.727205      13.111231      -0.158163      38.914268 0.47861875E+03  0.11627414E+05                                10.278422                            7.517795      -0.350069       1.851893                    0.999080      31.130173      93.614354       0.569364       0.442815      -1.038835       0.019200       0.024624      -0.008623       0.032393       0.008412      -0.004578       0.023536      -0.025925       0.107265      -0.035461      -0.011069       0.046530             12.285167      16.312583       2.173704      -0.970483      13.401657      -4.417808       7.141261           0.000045
          183              C       3.242834      12.189553      12.725108       0.077678      34.940245 0.39119395E+03  0.89386441E+04                                 9.369590                            6.633895      -0.081612       1.987462                    0.999311      26.305804      74.046704       0.635405       0.421868      -1.062974       0.011372       0.009062       0.002009       0.014679       0.014685      -0.001062       0.001369       0.018036       0.019353      -0.020567       0.006551       0.014016             11.620845      15.973421       3.832854      -1.866480      11.813981      -4.250983       7.075132           0.000031
          184              C       3.128634      13.313393      11.926452      -0.152608      34.561434 0.44075574E+03  0.10411268E+05                                 9.231577                            7.019785       0.079547       1.989870                    0.999721      29.848210      86.377863       0.618471       0.419258      -1.061016       0.025018       0.008126      -0.002883       0.026462      -0.012937       0.015584      -0.006900       0.028412      -0.040682      -0.019955      -0.012359       0.032314             10.568708      12.869869       2.836302      -1.534904      11.527829      -4.230028       7.308426           0.000011
          185              C       4.486837       0.048742      11.493248      -0.145263      32.765878 0.43304005E+03  0.10187017E+05                                 8.918581                            6.963134       0.074358       1.992316                    0.999628      29.648527      85.707976       0.620118       0.419868      -1.060311      -0.023782      -0.017197       0.012776       0.032009       0.000746       0.002229      -0.016231      -0.039372      -0.031734      -0.018290      -0.012981       0.031271             10.053962      13.837955       2.172903      -1.511510       9.497253      -3.229234       6.826677           0.000029
          186              C       1.003896      10.079742      14.784046      -0.165445      35.789876 0.48536636E+03  0.11813370E+05                                 9.678823                            7.520813      -0.263825       1.886516                    0.998461      30.819179      92.272125       0.575852       0.437010      -1.043972       0.019677      -0.002477      -0.026106       0.032785       0.004340      -0.014232       0.005344      -0.026839       0.038689      -0.026256       0.006984       0.019271             11.591312      17.923104       1.683139       0.603841       8.185134      -2.491852       8.665698           0.000220
          187              C       2.134955      10.732878      14.317254      -0.149310      34.478047 0.49080036E+03  0.11998836E+05                                 9.487690                            7.591969      -0.272909       1.875319                    0.999354      31.220496      94.191229       0.568901       0.440388      -1.040235      -0.019681      -0.021402      -0.001641       0.029122       0.005106       0.016570       0.018010      -0.006086      -0.017562      -0.024377      -0.002450       0.026827             10.986043      13.944402       2.693238      -1.183310      10.036984      -3.874414       8.976741           0.000605
          188              C       2.080052      11.457038      13.122140       0.070813      35.022667 0.40424717E+03  0.93116076E+04                                 9.397063                            6.749540      -0.129331       1.969949                    0.999336      26.554162      75.010442       0.629210       0.422603      -1.062672      -0.005662      -0.007419       0.000319       0.009338      -0.003663      -0.008192      -0.006648      -0.005776      -0.060445      -0.023898       0.008919       0.014979             11.632503      16.972145       4.889525      -0.891735       9.575396      -3.514822       8.349966          -0.000106
          189              C       0.906552      11.508565      12.392095      -0.152115      34.035627 0.44166876E+03  0.10440537E+05                                 9.129835                            7.017528       0.099843       1.993599                    0.999700      29.996678      86.902167       0.619694       0.418122      -1.061501      -0.019648      -0.010718       0.014521       0.026679       0.003609       0.001341      -0.015167      -0.006389       0.040996      -0.015224      -0.007264       0.022488             10.496413      15.770046       3.247416       0.312237       7.945621      -2.545087       7.773571           0.000546
          190              C      -0.191909      10.770479      12.836782      -0.168178      33.656954 0.45153639E+03  0.10740120E+05                                 9.073051                            7.102409       0.066946       1.984202                    0.999581      30.271746      88.163989       0.614667       0.418938      -1.060273       0.024651       0.020335      -0.006285       0.032568      -0.002159       0.020897      -0.003833       0.033378      -0.019195      -0.018969      -0.012773       0.031742             10.338243      14.631809       3.094726      -0.535139       8.022729      -2.917138       8.360192           0.000569
          191              C      -0.191193      10.124306      14.060317       0.117469      33.294515 0.37558795E+03  0.84918631E+04                                 9.156161                            6.540673       0.055246       2.047314                    0.999571      25.449817      71.169809       0.634235       0.427134      -1.060092      -0.017316      -0.016234       0.011910       0.026556       0.010761      -0.013385      -0.019701       0.029121      -0.048856      -0.031984      -0.002085       0.034069             11.709363      19.226568       3.704199      -0.567907       7.697651      -2.713463       8.203871           0.000461
          192              C       4.862740       9.226070      14.229694       0.263251      29.651712 0.36234878E+03  0.81533916E+04                                 8.537772                            6.534492      -0.101643       1.992433                    0.999385      25.162162      71.162674       0.615980       0.441904      -1.046734       0.043399       0.054445      -0.015205       0.071267       0.009947       0.001540      -0.009481       0.021833      -0.058227      -0.024124      -0.000446       0.024570             10.448910      15.102755       4.020481      -0.105831       8.158429       0.532129       8.085548          -0.001642
          193              C       4.322617       9.239996      15.513229      -0.216831      32.560399 0.49813605E+03  0.12178390E+05                                 9.028926                            7.606767      -0.165345       1.920662                    0.997619      30.935647      92.214054       0.575149       0.435596      -1.046942      -0.036172       0.016907       0.018693       0.044087      -0.028425       0.039607       0.004826      -0.042421      -0.158533      -0.075422       0.011675       0.063747             10.044907      13.184215       2.221150      -1.482250       6.818013      -0.049036      10.132493           0.005133
          194              C       3.084842       8.638387      15.758108      -0.022206      33.607181 0.43983664E+03  0.10361031E+05                                 9.142684                            7.109634      -0.324703       1.903078                    0.998399      27.687475      79.434736       0.603337       0.430957      -1.056090       0.014355       0.035277      -0.060335       0.071350      -0.016194       0.012319      -0.005043      -0.004433      -0.095501      -0.034970       0.000538       0.034432             10.600431      11.697249       1.708373      -1.432136       6.740914       0.954542      13.363130          -0.000641
          195              C       2.402616       8.035385      14.723759      -0.118414      31.198456 0.48235851E+03  0.11787619E+05                                 8.983942                            7.645512      -0.471309       1.817797                    0.998575      31.281282      95.573501       0.551538       0.454438      -1.028054       0.009147       0.031427      -0.010930       0.034508      -0.002883      -0.003088      -0.017829      -0.022352      -0.139496      -0.050462       0.012100       0.038362              9.892757       9.626881       1.192908      -0.262217       8.442514       2.743416      11.608875           0.006325
          196              C       2.941247       8.006140      13.440799      -0.010735      34.688288 0.46379469E+03  0.11087422E+05                                 9.441349                            7.334744      -0.316464       1.909249                    0.998067      27.988949      81.279941       0.589014       0.434986      -1.052098       0.016992       0.040433       0.032318       0.054479      -0.005567      -0.014304      -0.010117       0.021479      -0.035470      -0.024484       0.001822       0.022661             11.241104      11.375889       3.800864       1.332860       9.903072       4.225784      12.444351          -0.001645
          197              C       4.163132       8.624460      13.177833      -0.193122      32.834297 0.49505530E+03  0.12112435E+05                                 9.130532                            7.606343      -0.338691       1.859044                    0.998240      31.301774      94.052868       0.571214       0.438257      -1.042921      -0.034577       0.008064      -0.022821       0.042207      -0.041187      -0.027499      -0.023562      -0.042103      -0.011514      -0.065251       0.016235       0.049017             10.465845      12.795091       4.595469       1.612342       9.734188       2.326606       8.868257           0.005356
          198              C       2.547301       8.653705      17.105375       0.627277      24.230348 0.24376457E+03  0.50092247E+04                                 7.669854                            5.542697      -0.009755       2.062857                    0.999346      21.725313      60.341161       0.630671       0.472610      -1.020740      -0.039483       0.038809       0.070663       0.089768       0.000016       0.013710       0.005616      -0.160463      -0.201513      -0.074168      -0.039824       0.113992              8.968609      11.478395      -0.221228       0.249474       4.247386       0.023385      11.180046           0.022026
          199              C       2.262687       7.336292      12.281857       0.610547      22.296726 0.25660079E+03  0.53746841E+04                                 7.427282                            5.778417      -0.123952       2.017896                    0.999396      22.728411      65.051812       0.599267       0.487968      -1.006283      -0.026488      -0.023860      -0.057373       0.067547      -0.038316      -0.016529      -0.055630      -0.103973      -0.137481      -0.084552      -0.018977       0.103529              8.541903       8.993219       2.501968       0.759537       6.909614       2.879491       9.722875           0.019100
          200              C       7.334854       9.443318      14.544334      -0.045607      29.060789 0.35318518E+03  0.79296814E+04                                 8.375919                            6.270015       0.028445       2.026977                    0.998661      27.209053      77.927886       0.653562       0.417413      -1.057314      -0.060347       0.067148      -0.063478       0.110363      -0.048862       0.044791      -0.013670       0.042761      -0.012963      -0.056231      -0.023656       0.079887             10.778676      18.043975       2.394572      -0.657709       7.872639      -0.823759       6.419414          -0.000131
          201              O       1.296781      11.532239       3.827063      -0.609658      40.929791 0.63687412E+03  0.15965297E+05                                 9.408608                            7.806212       0.215524       2.106871                    0.995756      28.704285      76.936394       0.680964       0.358805      -1.139656       0.010852      -0.059295       0.007992       0.060807      -0.057584      -0.001849      -0.015499      -0.001054       0.132206      -0.080825       0.029601       0.051224             10.840699       7.706319      -1.576341       1.449360      12.861376      -5.414117      11.954403           0.066450
          202              O       2.795333      11.126570       5.406865      -0.531411      27.018775 0.42266522E+03  0.95533766E+04                                 6.972904                            6.241690       0.584010       2.252398                    0.998124      26.409563      66.988308       0.783983       0.345652      -1.151535      -0.007870      -0.033415      -0.002420       0.034414       0.003874      -0.005581       0.058295       0.078383      -0.025415      -0.081832       0.037468       0.044364              7.189280       8.563083       1.913806       0.901635       7.014292      -0.404649       5.990466           0.057309
          203              O       2.161033       7.123779       8.273359      -0.600814      34.394774 0.51861409E+03  0.12310572E+05                                 8.270328                            6.907143       0.551031       2.213062                    0.998392      27.843809      71.868375       0.747977       0.344972      -1.154594      -0.028585       0.007436      -0.038939       0.048874      -0.002808       0.016487       0.061079       0.032966      -0.137168      -0.087920       0.036711       0.051209              9.353954      10.949200      -1.746920       4.319337       6.552657      -2.751646      10.560005           0.046011
          204              O       0.108429       6.343637       8.616993      -0.548086      33.923005 0.48838685E+03  0.11479797E+05                                 8.339030                            6.822103       0.396742       2.187343                    0.997006      27.159059      70.951660       0.729176       0.357358      -1.138526       0.033670      -0.042627      -0.061032       0.081704       0.028532      -0.050601       0.013197      -0.086242       0.050227      -0.086529       0.041530       0.044998              9.693826       6.827916       1.767471      -2.199925       8.710907      -5.037423      13.542654           0.040128
          205              O       6.589891       7.871752       4.337492      -0.238229      27.766947 0.32913212E+03  0.69857925E+04                                 7.356434                            5.544778       0.349938       2.223814                    0.999426      22.886778      56.188507       0.823818       0.350291      -1.148122       0.153375      -0.023917      -0.102415       0.185970       0.028895       0.084626       0.117750       0.062157       0.363571      -0.144663      -0.062380       0.207043              8.936661       9.209349       2.403027       4.879172       6.059647       3.487034      11.540988          -0.000049
          206              O       6.156666       2.904436       0.366601      -0.227323      35.334490 0.38656744E+03  0.85325686E+04                                 8.749899                            6.076082       0.190199       2.190419                    0.998025      22.729767      56.712301       0.774816       0.358140      -1.142975       0.027084      -0.092620      -0.100576       0.139383       0.008780      -0.048355       0.044140       0.215972      -0.348111      -0.145319      -0.028754       0.174074             11.745086      22.670947       1.210680      -1.458303       7.317255       1.057308       5.247056          -0.000016
          207              O       3.401876       1.794244      24.932898      -0.577610      36.946298 0.49900927E+03  0.11737792E+05                                 8.648632                            6.778528       0.563334       2.225102                    0.998945      27.392015      70.501637       0.754110       0.345298      -1.153717      -0.034252       0.060119       0.027890       0.074602      -0.006325      -0.074642      -0.005092      -0.079844      -0.049378      -0.099551       0.048510       0.051040              9.927749      12.243512      -0.883265      -5.736218       5.549965       0.265719      11.989769           0.047872
          208              O       1.383414       1.651641      25.871650      -0.558482      42.584914 0.56362126E+03  0.13649256E+05                                 9.552503                            7.265342       0.394882       2.200046                    0.995577      26.870901      69.871225       0.720159       0.351201      -1.150362       0.039014       0.055899       0.021061       0.071346      -0.004385      -0.012654       0.002703       0.013796      -0.185080      -0.063331       0.022682       0.040649             11.340133      18.857047       0.685149       3.831950       6.306835       0.789062       8.856516           0.056220
          209              O       1.012621      13.847600       1.831283      -0.531914      34.567591 0.54471196E+03  0.13111339E+05                                 8.339687                            7.199779       0.385762       2.199136                    0.994532      26.840261      70.138500       0.713055       0.356864      -1.142968       0.026356      -0.010608      -0.036007       0.045866       0.013525       0.011066       0.023278       0.003849      -0.160258      -0.060405       0.014246       0.046159              9.278356      12.332842       3.538174      -0.914668       8.201272      -1.046088       7.300954           0.036376
          210              O       3.022624       0.314452       3.162760      -0.613461      37.086192 0.58757496E+03  0.14462779E+05                                 8.745590                            7.471477       0.214415       2.095881                    0.997494      28.862742      77.127582       0.698452       0.356271      -1.139542      -0.002381       0.044829      -0.042489       0.061811      -0.031826       0.048462       0.036366      -0.061836       0.028459      -0.085984       0.030246       0.055738              9.462133       7.059450      -0.431705       1.558017       7.164182      -3.233669      14.162766           0.059830
          211              O       7.051518       9.356975      18.181063      -0.609660      40.929850 0.63687530E+03  0.15965335E+05                                 9.408620                            7.806221       0.215520       2.106869                    0.995756      28.704297      76.936454       0.680964       0.358805      -1.139656      -0.010852       0.059295       0.007992       0.060808      -0.057585       0.001849       0.015499      -0.001053       0.132205      -0.080825       0.029601       0.051224             10.840715       7.706331      -1.576349      -1.449364      12.861401       5.414124      11.954412           0.066450
          212              O       5.552965       9.762644      19.760865      -0.531412      27.018826 0.42266620E+03  0.95534047E+04                                 6.972915                            6.241699       0.584007       2.252396                    0.998124      26.409582      66.988385       0.783982       0.345652      -1.151535       0.007870       0.033415      -0.002420       0.034415       0.003873       0.005581      -0.058296       0.078382      -0.025414      -0.081832       0.037468       0.044364              7.189292       8.563096       1.913813      -0.901634       7.014306       0.404650       5.990473           0.057308
          213              O       6.187265      13.765435      22.627359      -0.600814      34.394821 0.51861483E+03  0.12310594E+05                                 8.270336                            6.907148       0.551029       2.213061                    0.998392      27.843825      71.868436       0.747977       0.344972      -1.154594       0.028585      -0.007435      -0.038939       0.048874      -0.002808      -0.016487      -0.061079       0.032966      -0.137167      -0.087920       0.036711       0.051208              9.353965      10.949209      -1.746924      -4.319346       6.552664       2.751652      10.560022           0.046010
          214              O       8.461071       0.619435      22.970993      -0.548086      33.923005 0.48838716E+03  0.11479805E+05                                 8.339031                            6.822105       0.396741       2.187343                    0.997006      27.159051      70.951637       0.729175       0.357358      -1.138526      -0.033670       0.042627      -0.061032       0.081704       0.028532       0.050601      -0.013198      -0.086242       0.050228      -0.086529       0.041530       0.044998              9.693826       6.827917       1.767472       2.199924       8.710908       5.037421      13.542652           0.040128
          215              O       1.758407      13.017462      18.691492      -0.238229      27.766941 0.32913200E+03  0.69857892E+04                                 7.356433                            5.544776       0.349939       2.223814                    0.999426      22.886777      56.188502       0.823818       0.350291      -1.148122      -0.153375       0.023917      -0.102415       0.185969       0.028895      -0.084626      -0.117750       0.062157       0.363571      -0.144663      -0.062380       0.207043              8.936659       9.209348       2.403025      -4.879172       6.059644      -3.487031      11.540985          -0.000049
          216              O       2.412834       4.058635      14.720601      -0.227322      35.334484 0.38656754E+03  0.85325711E+04                                 8.749898                            6.076082       0.190200       2.190419                    0.998025      22.729766      56.712297       0.774816       0.358140      -1.142975      -0.027084       0.092620      -0.100576       0.139383       0.008780       0.048356      -0.044140       0.215972      -0.348111      -0.145319      -0.028754       0.174074             11.745084      22.670939       1.210681       1.458300       7.317256      -1.057308       5.247056          -0.000016
          217              O       5.167624       5.168827      10.578898      -0.577611      36.946243 0.49900845E+03  0.11737768E+05                                 8.648624                            6.778523       0.563335       2.225102                    0.998945      27.391998      70.501580       0.754110       0.345298      -1.153717       0.034253      -0.060119       0.027890       0.074602      -0.006325       0.074642       0.005092      -0.079844      -0.049377      -0.099550       0.048510       0.051040              9.927738      12.243492      -0.883260       5.736209       5.549961      -0.265715      11.989762           0.047873
          218              O       7.186086       5.311431      11.517650      -0.558482      42.584943 0.56362190E+03  0.13649275E+05                                 9.552508                            7.265347       0.394881       2.200045                    0.995577      26.870906      69.871245       0.720159       0.351201      -1.150362      -0.039013      -0.055899       0.021061       0.071346      -0.004385       0.012654      -0.002703       0.013797      -0.185080      -0.063331       0.022682       0.040649             11.340139      18.857056       0.685152      -3.831955       6.306839      -0.789063       8.856522           0.056220
          219              O       7.335678       7.041615      16.185283      -0.531916      34.567619 0.54471265E+03  0.13111360E+05                                 8.339693                            7.199785       0.385759       2.199135                    0.994532      26.840265      70.138524       0.713055       0.356864      -1.142968      -0.026356       0.010608      -0.036008       0.045866       0.013526      -0.011067      -0.023278       0.003849      -0.160258      -0.060405       0.014246       0.046159              9.278363      12.332849       3.538177       0.914669       8.201280       1.046090       7.300961           0.036377
          220              O       5.546875       6.648619      17.516760      -0.613461      37.086226 0.58757579E+03  0.14462805E+05                                 8.745596                            7.471483       0.214414       2.095881                    0.997494      28.862760      77.127652       0.698452       0.356271      -1.139542       0.002381      -0.044829      -0.042489       0.061812      -0.031826      -0.048462      -0.036366      -0.061836       0.028459      -0.085984       0.030246       0.055738              9.462139       7.059454      -0.431703      -1.558017       7.164187       3.233670      14.162775           0.059830
          221              O       7.162118       2.393904      24.880937      -0.609659      40.929817 0.63687464E+03  0.15965314E+05                                 9.408614                            7.806217       0.215522       2.106870                    0.995756      28.704292      76.936432       0.680964       0.358805      -1.139656      -0.010852       0.059295      -0.007992       0.060808      -0.057584      -0.001849      -0.015499      -0.001054       0.132205      -0.080825       0.029601       0.051224             10.840707       7.706325      -1.576342       1.449361      12.861385      -5.414120      11.954410           0.066450
          222              O       5.663566       2.799573      23.301135      -0.531411      27.018789 0.42266550E+03  0.95533847E+04                                 6.972907                            6.241692       0.584010       2.252397                    0.998124      26.409569      66.988331       0.783983       0.345652      -1.151535       0.007870       0.033415       0.002420       0.034415       0.003873      -0.005581       0.058296       0.078383      -0.025415      -0.081832       0.037468       0.044364              7.189283       8.563086       1.913807       0.901636       7.014295      -0.404649       5.990468           0.057309
          223              O       6.297866       6.802364      20.434641      -0.600815      34.394862 0.51861563E+03  0.12310618E+05                                 8.270344                            6.907155       0.551028       2.213061                    0.998392      27.843842      71.868502       0.747976       0.344972      -1.154594       0.028585      -0.007436       0.038939       0.048874      -0.002808       0.016487       0.061079       0.032966      -0.137166      -0.087920       0.036711       0.051209              9.353974      10.949220      -1.746925       4.319349       6.552670      -2.751655      10.560031           0.046010
          224              O       8.350470       7.582506      20.091007      -0.548086      33.922983 0.48838650E+03  0.11479786E+05                                 8.339027                            6.822100       0.396742       2.187343                    0.997006      27.159049      70.951626       0.729176       0.357358      -1.138526      -0.033670       0.042627       0.061032       0.081704       0.028532      -0.050601       0.013198      -0.086242       0.050227      -0.086529       0.041530       0.044998              9.693821       6.827914       1.767471      -2.199925       8.710903      -5.037420      13.542646           0.040128
          225              O       1.869008       6.054391      24.370508      -0.238229      27.766941 0.32913206E+03  0.69857908E+04                                 7.356433                            5.544777       0.349939       2.223814                    0.999426      22.886777      56.188501       0.823818       0.350291      -1.148122      -0.153375       0.023917       0.102415       0.185969       0.028895       0.084626       0.117750       0.062157       0.363571      -0.144663      -0.062380       0.207043              8.936659       9.209347       2.403026       4.879170       6.059646       3.487033      11.540985          -0.000049
          226              O       2.302233      11.021707      28.341399      -0.227322      35.334482 0.38656737E+03  0.85325664E+04                                 8.749898                            6.076081       0.190200       2.190419                    0.998025      22.729765      56.712293       0.774816       0.358140      -1.142975      -0.027084       0.092620       0.100576       0.139383       0.008780      -0.048355       0.044140       0.215972      -0.348111      -0.145319      -0.028754       0.174074             11.745084      22.670942       1.210680      -1.458302       7.317253       1.057308       5.247056          -0.000017
          227              O       5.057023      12.131899       3.775102      -0.577611      36.946265 0.49900875E+03  0.11737776E+05                                 8.648628                            6.778526       0.563333       2.225102                    0.998945      27.392000      70.501590       0.754110       0.345298      -1.153717       0.034252      -0.060119      -0.027890       0.074601      -0.006325      -0.074642      -0.005092      -0.079844      -0.049377      -0.099550       0.048510       0.051040              9.927744      12.243504      -0.883264      -5.736214       5.549963       0.265719      11.989764           0.047872
          228              O       7.075485      12.274502       2.836350      -0.558482      42.584889 0.56362091E+03  0.13649245E+05                                 9.552498                            7.265339       0.394884       2.200046                    0.995577      26.870895      69.871196       0.720159       0.351201      -1.150362      -0.039013      -0.055899      -0.021061       0.071346      -0.004385      -0.012654       0.002703       0.013797      -0.185080      -0.063331       0.022682       0.040649             11.340126      18.857034       0.685148       3.831948       6.306832       0.789062       8.856511           0.056221
          229              O       7.446278       0.078543      26.876717      -0.531915      34.567595 0.54471203E+03  0.13111342E+05                                 8.339688                            7.199780       0.385761       2.199136                    0.994532      26.840261      70.138506       0.713055       0.356864      -1.142968      -0.026356       0.010608       0.036007       0.045866       0.013525       0.011066       0.023278       0.003849      -0.160258      -0.060405       0.014247       0.046159              9.278358      12.332844       3.538175      -0.914669       8.201273      -1.046088       7.300956           0.036376
          230              O       5.436275      13.611691      25.545240      -0.613461      37.086198 0.58757506E+03  0.14462782E+05                                 8.745591                            7.471478       0.214416       2.095881                    0.997494      28.862744      77.127589       0.698452       0.356271      -1.139542       0.002381      -0.044829       0.042489       0.061811      -0.031826       0.048462       0.036366      -0.061836       0.028459      -0.085984       0.030246       0.055738              9.462134       7.059450      -0.431705       1.558017       7.164183      -3.233670      14.162768           0.059830
          231              O       1.407381       4.569168      10.526937      -0.609659      40.929836 0.63687501E+03  0.15965325E+05                                 9.408616                            7.806218       0.215523       2.106870                    0.995756      28.704295      76.936434       0.680964       0.358805      -1.139656       0.010852      -0.059295      -0.007992       0.060807      -0.057585       0.001849       0.015499      -0.001054       0.132205      -0.080825       0.029601       0.051224             10.840710       7.706328      -1.576347      -1.449363      12.861395       5.414122      11.954407           0.066450
          232              O       2.905934       4.163499       8.947135      -0.531412      27.018776 0.42266521E+03  0.95533766E+04                                 6.972906                            6.241691       0.584011       2.252398                    0.998124      26.409555      66.988291       0.783982       0.345652      -1.151535      -0.007870      -0.033415       0.002420       0.034415       0.003873       0.005581      -0.058296       0.078383      -0.025415      -0.081832       0.037468       0.044364              7.189282       8.563085       1.913809      -0.901633       7.014296       0.404648       5.990466           0.057309
          233              O       2.271634       0.160708       6.080641      -0.600814      34.394786 0.51861423E+03  0.12310576E+05                                 8.270330                            6.907144       0.551031       2.213062                    0.998392      27.843813      71.868389       0.747977       0.344972      -1.154594      -0.028585       0.007435       0.038939       0.048874      -0.002808      -0.016487      -0.061079       0.032967      -0.137167      -0.087920       0.036711       0.051208              9.353957      10.949200      -1.746922      -4.319341       6.552659       2.751649      10.560013           0.046011
          234              O      -0.002172      13.306708       5.737007      -0.548086      33.922982 0.48838677E+03  0.11479794E+05                                 8.339027                            6.822102       0.396741       2.187343                    0.997006      27.159043      70.951605       0.729176       0.357358      -1.138526       0.033670      -0.042627       0.061032       0.081704       0.028532       0.050601      -0.013197      -0.086242       0.050227      -0.086529       0.041530       0.044999              9.693820       6.827914       1.767471       2.199923       8.710903       5.037417      13.542644           0.040128
          235              O       6.700492       0.908681      10.016508      -0.238230      27.766945 0.32913204E+03  0.69857902E+04                                 7.356434                            5.544777       0.349939       2.223814                    0.999426      22.886777      56.188504       0.823818       0.350291      -1.148122       0.153375      -0.023917       0.102415       0.185970       0.028895      -0.084626      -0.117750       0.062157       0.363571      -0.144663      -0.062380       0.207043              8.936661       9.209350       2.403026      -4.879173       6.059645      -3.487032      11.540987          -0.000049
          236              O       6.046065       9.867508      13.987399      -0.227323      35.334502 0.38656772E+03  0.85325763E+04                                 8.749902                            6.076084       0.190199       2.190419                    0.998025      22.729770      56.712315       0.774815       0.358140      -1.142975       0.027084      -0.092620       0.100576       0.139383       0.008780       0.048355      -0.044140       0.215972      -0.348111      -0.145319      -0.028754       0.174074             11.745089      22.670951       1.210682       1.458301       7.317259      -1.057309       5.247058          -0.000016
          237              O       3.291275       8.757316      18.129102      -0.577611      36.946325 0.49900972E+03  0.11737805E+05                                 8.648638                            6.778532       0.563332       2.225101                    0.998945      27.392027      70.501687       0.754110       0.345298      -1.153717      -0.034252       0.060119      -0.027890       0.074602      -0.006325       0.074642       0.005092      -0.079844      -0.049378      -0.099550       0.048510       0.051040              9.927755      12.243515      -0.883263       5.736221       5.549969      -0.265716      11.989781           0.047872
          238              O       1.272813       8.614712      17.190350      -0.558483      42.584940 0.56362180E+03  0.13649273E+05                                 9.552510                            7.265347       0.394879       2.200045                    0.995577      26.870901      69.871236       0.720159       0.351201      -1.150362       0.039014       0.055899      -0.021061       0.071346      -0.004385       0.012654      -0.002703       0.013796      -0.185080      -0.063331       0.022682       0.040649             11.340141      18.857062       0.685152      -3.831955       6.306839      -0.789063       8.856522           0.056220
          239              O       1.123221       6.884528      12.522717      -0.531915      34.567634 0.54471291E+03  0.13111368E+05                                 8.339695                            7.199786       0.385760       2.199135                    0.994532      26.840272      70.138547       0.713055       0.356864      -1.142968       0.026356      -0.010608       0.036008       0.045866       0.013526      -0.011066      -0.023278       0.003849      -0.160258      -0.060405       0.014246       0.046159              9.278366      12.332853       3.538178       0.914670       8.201282       1.046090       7.300962           0.036376
          240              O       2.912024       7.277524      11.191240      -0.613461      37.086184 0.58757499E+03  0.14462780E+05                                 8.745589                            7.471477       0.214415       2.095881                    0.997494      28.862743      77.127588       0.698452       0.356271      -1.139542      -0.002381       0.044829       0.042489       0.061812      -0.031826      -0.048462      -0.036366      -0.061836       0.028458      -0.085984       0.030246       0.055738              9.462131       7.059449      -0.431703      -1.558016       7.164181       3.233666      14.162761           0.059830

******************************************************
Auxiliary information for the entire system
The total spin magnetic moment of the unit cell is   40.000009
The total net atomic charge of the unit cell is   -0.000003
Accuracy of reproducing the electrostatic potential in the unit cell:
  The inner radius (bohr) =    5.0000
  The outer radius (bohr) =   12.0000
  Valid grid points have density less than (e/(bohr^3)) =    0.0001
  The number of valid grid points were=        91422
  The rms potential error without charges in kcal/mol is=      6.36402
  The rms potential error with partial charges in kcal/mol is=      1.14943
  The RRMSE value at monopole order=      0.18061
  The rms potential error with partial charges and cloud penetration in kcal/mol is=      1.15130
  The RRMSE value at monopole order with cloud penetration is=      0.18091
  The rms potential error with partial charges and atomic dipoles in kcal/mol is=      0.45865
  The RRMSE value at dipole order=      0.07207
  The rms potential error with partial charges, atomic dipoles and cloud penetration in kcal/mol is=      0.44490
  The RRMSE value at dipole order with cloud penetration=      0.06991

******************************************************
The electron densities and ab initio electrostatic potential were computed in VASP using the PBE functional and
projector augmented wave method. See the main text of the journal article for a description of computational details.
The atomic charges, dipoles, and quadrupoles were computed with the DDEC6 method as described in
(a) T. A. Manz and N. Gabaldon Limas, RSC Adv. 6 (2016) 47771-47801 DOI: 10.1039/c6ra04656h
(b) N. Gabaldon Limas and T. A. Manz, RSC Adv. 8 (2018) 2678-2707 DOI: 10.1039/c7ra11829e.
For each atom in the material, the electron cloud parameters were fit to the spherically averaged atom-in-material
electron density using radial positions for which this density was between 10^-4 and 10^-2 electrons per cubic bohr.
The polarizabilities, dispersion coefficients, and quantum Drude oscillator (QDO) parameters were fit using the MCLF method.
The magnetic structure of the system was optimized in VASP from the default ferromagnetic initial guess using spin polarization.
The atomic spin moments (ASMs) were computed on this optimized magnetic structure using the DDEC6 partition as inputs
to the method of T. A. Manz and D. S. Sholl, J. Chem. Theory Comput. 7 (2011) 4146-4164 DOI: 10.1021/ct200539n.
The RMSE and RRMSE were computed using a uniform grid with Ewald summation.
