# Supplementary material for: A collection of forcefield precursors for metal–organic frameworks
Source: RSC Adv. 2019 Nov 13;9(63):36492–507. doi: 10.1039/c9ra07327b (PMC9075174; doi:10.1039/c9ra07327b)
Supplement: RA-009-C9RA07327B-s3442 [file RA-009-C9RA07327B-s3442.xyz]

  192
jmolscript: load "" {1 1 1} spacegroup "x,y,z" unitcell [{     11.192900     0.000000     0.000000 }, {      0.000000    12.347500     0.000000 }, {      0.000000    -4.394537    28.334642 }]
Mg     1.939394     0.383197    24.364392     1.406628
Mg     5.123550     3.168582    23.628541     1.413792
Mg     3.243702     2.743750     4.011619     1.305841
Mg     7.535844    -0.801253    18.137571     1.406628
Mg    10.720000     8.760863    18.873422     1.413792
Mg     8.840152     1.232732    10.155702     1.305841
Mg     9.253506     7.569766     3.970250     1.406628
Mg     6.069350     4.784381     4.706101     1.413792
Mg     7.949198     5.209213    24.323023     1.305841
Mg     3.657056     8.754216    10.197071     1.406628
Mg     0.472900    -0.807900     9.461220     1.413792
Mg     2.352748     6.720231    18.178940     1.305841
H      5.775536     0.953321    20.284770     0.101114
H      2.172542    -0.808661    20.786293     0.126533
H      4.843168    -2.179538    18.097336     0.097573
H      3.845880    -0.433506    27.920956     0.124243
H      7.270908     1.136682    26.498557     0.095440
H      7.218301     4.067267     1.799250     0.097557
H     10.813461     4.112349    25.042157     0.107329
H      2.244176     4.968917    22.106688     0.136579
H      9.760209     6.647446    22.222860     0.100710
H      0.179086    -1.371376    22.217193     0.101114
H      7.768992     0.390606    21.715670     0.126533
H     10.439618     1.761482    24.404627     0.097573
H      9.442330     0.015450    14.581007     0.124243
H      1.674458    -1.554737    16.003406     0.095440
H      1.621851    -0.090785    12.368071     0.097557
H      5.217011     7.817095    17.459806     0.107329
H      7.840626     6.960528    20.395275     0.136579
H      4.163759     5.281999    20.279103     0.100710
H      5.417364     6.999642     8.049872     0.101114
H      9.020358     8.761624     7.548349     0.126533
H      6.349732    10.132501    10.237306     0.097573
H      7.347020     8.386469     0.413686     0.124243
H      3.921992     6.816281     1.836085     0.095440
H      3.974599     3.885696    26.535392     0.097557
H      0.379439     3.840614     3.292485     0.107329
H      8.948724     2.984046     6.227954     0.136579
H      1.432691     1.305517     6.111782     0.100710
H     11.013814     9.324339     6.117449     0.101114
H      3.423908     7.562357     6.618972     0.126533
H      0.753282     6.191481     3.930015     0.097573
H      1.750570     7.937513    13.753635     0.124243
H      9.518442     9.507700    12.331236     0.095439
H      9.571049     8.043748    15.966571     0.097557
H      5.975889     0.135868    10.874836     0.107329
H      3.352274     0.992435     7.939367     0.136579
H      7.029141     2.670964     8.055539     0.100710
C      5.156569     0.272318    20.050159     0.081034
C      3.924231     0.231707    20.710073    -0.063718
C      3.018725    -0.756989    20.357590    -0.068593
C      3.362459    -1.673204    19.368995    -0.045396
C      4.610356    -1.554610    18.773117     0.084481
C      3.630977     1.168494    21.854226     0.663527
C      2.063523     3.423934    24.293272     0.662749
C      4.752505     0.838809    25.717088     0.682933
C      4.640576     3.415113     2.071262     0.609879
C      5.414006     3.950888     0.893675    -0.067757
C      4.756983    -0.188913    28.030895    -0.075502
C      5.445346     0.426007    26.995830    -0.089526
C      6.795210     0.707102    27.198423     0.062390
C      6.766108     4.256626     0.984345     0.069458
C      2.445201    -2.810264    19.015378     0.629406
C      0.621094     6.552774    20.600135     0.645261
C      0.421748     5.886677    21.938097    -0.069337
C     11.027133     4.591597    24.251337     0.082486
C      1.081458     4.397948    23.686344    -0.064419
C      1.390494     5.067924    22.510456    -0.065308
C     10.401562     6.055595    22.598860     0.075784
C     10.753019    -0.690373    22.451804     0.081034
C      9.520681    -0.649762    21.791890    -0.063718
C      8.615175     0.338933    22.144373    -0.068593
C      8.958909     1.255149    23.132968    -0.045396
C     10.206806     1.136555    23.728846     0.084481
C      9.227427    -1.586549    20.647737     0.663527
C      7.659973     8.505511    18.208691     0.662749
C     10.348955    -1.256864    16.784875     0.682933
C     10.237026     0.561369    12.096059     0.609879
C     11.010456     0.025593    13.273646    -0.067757
C     10.353433    -0.229142    14.471068    -0.075502
C     11.041796    -0.844063    15.506133    -0.089526
C      1.198760    -1.125157    15.303540     0.062390
C      1.169658    -0.280145    13.182976     0.069458
C      8.041651     2.392209    23.486585     0.629406
C      6.217544     5.376671    21.901828     0.645261
C      6.018198     6.042767    20.563866    -0.069337
C      5.430683     7.337848    18.250626     0.082486
C      6.677908     7.531497    18.815619    -0.064419
C      6.986944     6.861521    19.991507    -0.065308
C      4.805112     5.873850    19.903103     0.075784
C      6.036331     7.680645     8.284483     0.081034
C      7.268669     7.721256     7.624569    -0.063718
C      8.174175     8.709952     7.977052    -0.068593
C      7.830441     9.626167     8.965647    -0.045396
C      6.582544     9.507573     9.561525     0.084481
C      7.561923     6.784469     6.480416     0.663527
C      9.129377     4.529029     4.041370     0.662749
C      6.440395     7.114154     2.617554     0.682933
C      6.552324     4.537850    26.263380     0.609879
C      5.778894     4.002075    27.440967    -0.067757
C      6.435917     8.141876     0.303747    -0.075502
C      5.747554     7.526956     1.338812    -0.089526
C      4.397690     7.245861     1.136219     0.062390
C      4.426792     3.696337    27.350297     0.069458
C      8.747699    10.763227     9.319264     0.629406
C     10.571806     1.400189     7.734507     0.645261
C     10.771152     2.066286     6.396545    -0.069337
C      0.165767     3.361366     4.083305     0.082486
C     10.111442     3.555015     4.648298    -0.064419
C      9.802406     2.885039     5.824186    -0.065308
C      0.791338     1.897368     5.735782     0.075784
C      0.439881     8.643336     5.882838     0.081034
C      1.672219     8.602725     6.542752    -0.063718
C      2.577725     7.614030     6.190269    -0.068593
C      2.233991     6.697814     5.201674    -0.045396
C      0.986094     6.816408     4.605796     0.084481
C      1.965473     9.539512     7.686905     0.663527
C      3.532927    -0.552548    10.125951     0.662749
C      0.843945     9.209827    11.549767     0.682933
C      0.955874     7.391594    16.238583     0.609879
C      0.182444     7.927370    15.060996    -0.067757
C      0.839467     8.182105    13.863574    -0.075502
C      0.151104     8.797026    12.828509    -0.089526
C      9.994140     9.078120    13.031102     0.062390
C     10.023242     8.233108    15.151666     0.069458
C      3.151249     5.560754     4.848057     0.629406
C      4.975356     2.576292     6.432814     0.645261
C      5.174702     1.910196     7.770776    -0.069337
C      5.762217     0.615115    10.084016     0.082486
C      4.514992     0.421466     9.519023    -0.064419
C      4.205956     1.091442     8.343135    -0.065308
C      6.387788     2.079113     8.431539     0.075784
N      5.505116    -0.609719    19.097549    -0.361949
N     10.097451     5.423427    23.738763    -0.334097
N      7.463314     4.802905    -0.014167    -0.275480
N     11.101566     0.191664    23.404414    -0.361949
N      4.501001     6.506018    18.763200    -0.334097
N      1.866864    -0.826424    14.181488    -0.275480
N      5.687784     8.562682     9.237093    -0.361948
N      1.095449     2.529536     4.595879    -0.334097
N      3.729586     7.544595     0.014167    -0.275480
N      0.091334     7.761299     4.930228    -0.361949
N      6.691899     1.446945     9.571442    -0.334097
N      9.326036     8.779387    14.153154    -0.275480
O      3.268439     3.744474    24.209685    -0.633476
O      1.592190     2.390138    24.831064    -0.680897
O      5.332186     1.698465    25.024306    -0.648503
O      3.660190     0.277782    25.470010    -0.712349
O      4.414592     2.115260    22.025651    -0.610625
O      2.625966     0.891129    22.548708    -0.715734
O      5.172351     3.410818     3.231849    -0.697475
O      3.474164     2.980334     1.897854    -0.610275
O      2.898401     8.684407    18.206424    -0.651611
O      1.335313    -2.850525    19.572721    -0.628836
O      1.756502     6.419345    20.068010    -0.675918
O     10.834839     7.152377    20.126380    -0.615943
O      8.864889     8.184971    18.292278    -0.633476
O      7.188640     9.539306    17.670899    -0.680897
O     10.928636    -2.116521    17.477657    -0.648503
O      9.256640    -0.695837    17.031953    -0.712349
O     10.011042    -2.533316    20.476312    -0.610625
O      8.222416    -1.309184    19.953255    -0.715734
O     10.768801     0.565664    10.935472    -0.697475
O      9.070614     0.996147    12.269467    -0.610275
O      8.494851     3.245037    24.295539    -0.651611
O      6.931763     2.432470    22.929242    -0.628836
O      7.352952     5.510099    22.433953    -0.675918
O      5.238389     4.777067    22.375583    -0.615943
O      7.924461     4.208489     4.124957    -0.633476
O      9.600710     5.562825     3.503578    -0.680897
O      5.860714     6.254498     3.310336    -0.648503
O      7.532710     7.675181     2.864632    -0.712349
O      6.778308     5.837703     6.308991    -0.610625
O      8.566934     7.061834     5.785934    -0.715734
O      6.020549     4.542145    25.102793    -0.697475
O      7.718736     4.972629    26.436788    -0.610275
O      8.294499    -0.731444    10.128218    -0.651611
O      9.857587    10.803488     8.761921    -0.628836
O      9.436398     1.533618     8.266632    -0.675918
O      0.358061     0.800586     8.208262    -0.615943
O      2.328011    -0.232008    10.042364    -0.633476
O      4.004260    -1.586343    10.663743    -0.680897
O      0.264264    10.069484    10.856985    -0.648503
O      1.936260     8.648800    11.302689    -0.712349
O      1.181858    10.486279     7.858330    -0.610625
O      2.970484     9.262147     8.381387    -0.715734
O      0.424099     7.387299    17.399170    -0.697475
O      2.122286     6.956816    16.065175    -0.610275
O      2.698049     4.707926     4.039103    -0.651611
O      4.261137     5.520493     5.405400    -0.628836
O      3.839948     2.442864     5.900689    -0.675918
O      5.954511     3.175896     5.959059    -0.615943

The following XYZ coordinates are in angstroms. Other properties are in atomic units.
The sperically averaged electron density of each atom fit to a function of the form exp(a - br)
eigen_1, eigen_2 and eigen_3 are the three eigenvalues of traceless quadrupole moment tensor
  atom number  atomic symbol              X              Y              Z     net charge C6 coefficient C8 coefficient C10 coefficient fluctuating dipole atomic polarizability isotropic forcefield polarizability              a              b squared Pearson coefficient          <r^3>          <r^4>         wp_QDO          m_QDO          q_QDO       dipole_x       dipole_y       dipole_z         dipole            Qxy            Qxz            Qyz     Q(x^2-y^2)  Q(3z^2 - R^2)        eigen_1        eigen_2        eigen_3 static polarizability      alpha(xx)      alpha(xy)      alpha(xz)      alpha(yy)      alpha(yz)      alpha(zz) atomic spin moment
            1             Mg       1.939394       0.383197      24.364392       1.406628      33.102517 0.53615243E+03  0.13321802E+05                                11.640688                           10.065452      -1.066899       1.771171                    0.997878      19.445700      58.018610       0.347874       0.708614      -0.929059      -0.001684      -0.098035       0.081109       0.127249      -0.036013      -0.101044      -0.038339      -0.248979       0.134571      -0.198117       0.075696       0.122421             13.234132      17.107860       1.062157       4.527976       9.573340       0.262669      13.021197          -0.000002
            2             Mg       5.123550       3.168582      23.628541       1.413792      24.808657 0.32963596E+03  0.74055347E+04                                10.081163                            8.189764      -1.136046       1.748963                    0.999391      19.719270      59.889984       0.357310       0.763026      -0.893203       0.005479       0.012759       0.004016       0.014455      -0.029690       0.013150       0.016611      -0.022553       0.057866      -0.047590       0.017638       0.029953             12.236696      13.287603       0.162056       0.164381      11.092235      -1.320081      12.330249           0.000000
            3             Mg       3.243702       2.743750       4.011619       1.305841      37.553791 0.64718473E+03  0.16869884E+05                                12.502007                           10.875016      -0.873924       1.787670                    0.998519      21.833901      66.911645       0.342894       0.685272      -0.936065       0.028459      -0.079629      -0.015159       0.085909      -0.061679       0.000402       0.009154      -0.228803      -0.128803      -0.108608      -0.043224       0.151832             14.475152      15.421482       1.537282      -4.511769      11.796136      -2.496737      16.207839           0.000001
            4             Mg       7.535844      -0.801253      18.137571       1.406628      33.102513 0.53615239E+03  0.13321801E+05                                11.640687                           10.065452      -1.066899       1.771171                    0.997878      19.445699      58.018607       0.347874       0.708614      -0.929059      -0.001684       0.098035      -0.081109       0.127249       0.036013       0.101044      -0.038339      -0.248979       0.134571      -0.198117       0.075696       0.122421             13.234131      17.107858      -1.062156      -4.527975       9.573339       0.262669      13.021197          -0.000002
            5             Mg      10.720000       8.760863      18.873422       1.413792      24.808655 0.32963596E+03  0.74055345E+04                                10.081162                            8.189764      -1.136046       1.748963                    0.999391      19.719270      59.889984       0.357310       0.763026      -0.893203       0.005479      -0.012759      -0.004016       0.014455       0.029690      -0.013150       0.016611      -0.022553       0.057866      -0.047590       0.017638       0.029953             12.236694      13.287603      -0.162054      -0.164381      11.092232      -1.320080      12.330249           0.000000
            6             Mg       8.840152       1.232732      10.155702       1.305841      37.553787 0.64718469E+03  0.16869882E+05                                12.502006                           10.875016      -0.873924       1.787670                    0.998519      21.833900      66.911641       0.342894       0.685272      -0.936065       0.028459       0.079628       0.015159       0.085909       0.061679      -0.000402       0.009154      -0.228803      -0.128803      -0.108608      -0.043224       0.151832             14.475151      15.421481      -1.537280       4.511768      11.796136      -2.496737      16.207835           0.000001
            7             Mg       9.253506       7.569766       3.970250       1.406628      33.102518 0.53615244E+03  0.13321803E+05                                11.640688                           10.065453      -1.066899       1.771171                    0.997878      19.445699      58.018609       0.347874       0.708614      -0.929059       0.001684       0.098035      -0.081109       0.127249      -0.036013      -0.101044      -0.038339      -0.248979       0.134571      -0.198117       0.075696       0.122421             13.234133      17.107862       1.062157       4.527977       9.573340       0.262669      13.021198          -0.000002
            8             Mg       6.069350       4.784381       4.706101       1.413792      24.808657 0.32963596E+03  0.74055346E+04                                10.081163                            8.189764      -1.136046       1.748963                    0.999391      19.719270      59.889986       0.357310       0.763026      -0.893203      -0.005479      -0.012759      -0.004016       0.014455      -0.029690       0.013150       0.016611      -0.022553       0.057866      -0.047590       0.017638       0.029953             12.236696      13.287604       0.162056       0.164381      11.092235      -1.320081      12.330249           0.000000
            9             Mg       7.949198       5.209213      24.323023       1.305841      37.553787 0.64718466E+03  0.16869881E+05                                12.502007                           10.875016      -0.873924       1.787670                    0.998519      21.833899      66.911638       0.342894       0.685272      -0.936065      -0.028459       0.079629       0.015159       0.085909      -0.061679       0.000402       0.009154      -0.228803      -0.128803      -0.108608      -0.043224       0.151832             14.475152      15.421481       1.537282      -4.511768      11.796136      -2.496737      16.207838           0.000001
           10             Mg       3.657056       8.754216      10.197071       1.406628      33.102517 0.53615245E+03  0.13321803E+05                                11.640688                           10.065453      -1.066899       1.771171                    0.997878      19.445700      58.018611       0.347874       0.708614      -0.929059       0.001684      -0.098035       0.081109       0.127249       0.036013       0.101044      -0.038339      -0.248979       0.134571      -0.198117       0.075696       0.122421             13.234132      17.107859      -1.062156      -4.527975       9.573339       0.262669      13.021199          -0.000002
           11             Mg       0.472900      -0.807900       9.461220       1.413792      24.808655 0.32963595E+03  0.74055346E+04                                10.081162                            8.189764      -1.136046       1.748963                    0.999391      19.719270      59.889985       0.357310       0.763026      -0.893203      -0.005479       0.012759       0.004016       0.014455       0.029690      -0.013150       0.016611      -0.022553       0.057866      -0.047590       0.017638       0.029953             12.236695      13.287603      -0.162054      -0.164381      11.092232      -1.320080      12.330249           0.000000
           12             Mg       2.352748       6.720231      18.178940       1.305841      37.553791 0.64718476E+03  0.16869885E+05                                12.502007                           10.875016      -0.873925       1.787670                    0.998519      21.833901      66.911646       0.342894       0.685272      -0.936065      -0.028459      -0.079629      -0.015159       0.085909       0.061679      -0.000402       0.009154      -0.228803      -0.128803      -0.108608      -0.043224       0.151832             14.475152      15.421482      -1.537281       4.511769      11.796137      -2.496737      16.207838           0.000001
           13              H       5.775536       0.953321      20.284770       0.101114       1.378466 0.10160776E+02  0.10490787E+03                                 1.975879                            1.811589      -1.199340       2.305914                    0.994788       3.616866      10.071157       0.489780       1.211222      -0.725509       0.030255       0.037759       0.015740       0.050881       0.014528      -0.001505       0.001466       0.000423      -0.026161      -0.011667      -0.007223       0.018890              2.059477       2.212946       0.530771       0.211951       2.253418       0.370105       1.712067           0.000000
           14              H       2.172542      -0.808661      20.786293       0.126533       1.071665 0.78377606E+01  0.76642369E+02                                 1.723281                            1.629579      -1.313612       2.259348                    0.994737       3.595010      10.083322       0.492991       1.270545      -0.709368      -0.036759      -0.000831       0.013403       0.039135      -0.003285      -0.005573      -0.004909       0.012990      -0.019810      -0.012004       0.000276       0.011728              1.760487       2.215987       0.088626      -0.344780       1.475101       0.151945       1.590372           0.000000
           15              H       4.843168      -2.179538      18.097336       0.097573       1.336754 0.99272513E+01  0.10245944E+03                                 1.957902                            1.803979      -1.362497       2.212942                    0.994688       3.816019      10.814529       0.482745       1.229320      -0.718896       0.005385      -0.032191      -0.036217       0.048754       0.000535      -0.001699       0.009624      -0.008449       0.044488      -0.011992      -0.007070       0.019062              2.034588       1.914860      -0.220137      -0.217334       2.190610       0.565814       1.998294          -0.000000
           16              H       3.845880      -0.433506      27.920956       0.124243       1.285960 0.10280234E+02  0.10687812E+03                                 1.918781                            1.851185      -1.248240       2.292768                    0.995139       3.608650      10.215584       0.471295       1.250051      -0.716938      -0.038465      -0.010469      -0.002566       0.039947       0.004073       0.000690       0.001551       0.015619      -0.023386      -0.008368      -0.004391       0.012758              1.911491       2.259265       0.266099       0.132301       1.605421      -0.064560       1.869787          -0.000001
           17              H       7.270908       1.136682      26.498557       0.095440       1.168795 0.84615681E+01  0.84747209E+02                                 1.876099                            1.731533      -1.005690       2.397183                    0.996840       3.699000      10.665726       0.460245       1.328746      -0.698113       0.025483       0.024812      -0.031989       0.047837       0.010683      -0.007617      -0.005674       0.010512       0.003548      -0.012560      -0.004429       0.016990              1.967388       1.820104       0.217212      -0.485591       1.645639      -0.449806       2.436420          -0.000000
           18              H       7.218301       4.067267       1.799250       0.097557       1.337263 0.96039476E+01  0.99491928E+02                                 2.066719                            1.853416      -1.255451       2.277436                    0.993928       3.888147      11.480621       0.440799       1.341304      -0.695010       0.025064      -0.009194       0.038022       0.046459      -0.001529       0.007653      -0.007639       0.011183      -0.017021      -0.013235       0.000038       0.013197              2.225277       2.025866      -0.130038       0.702687       1.611817      -0.274874       3.038148          -0.000001
           19              H      10.813461       4.112349      25.042157       0.107329       1.365677 0.10274293E+02  0.10651889E+03                                 1.988499                            1.842988      -1.100871       2.361454                    0.996364       3.538834       9.917954       0.476549       1.239722      -0.720328      -0.011979      -0.026420       0.042829       0.051728      -0.002127      -0.006427      -0.012530       0.003496       0.041086      -0.016225      -0.004099       0.020324              2.055389       1.908732       0.148569      -0.253619       1.930747      -0.462441       2.326688          -0.000001
           20              H       2.244176       4.968917      22.106688       0.136579       1.034565 0.74220453E+01  0.72005062E+02                                 1.727254                            1.620205      -1.286543       2.287359                    0.994263       3.557317      10.125276       0.476013       1.326317      -0.697795       0.037962      -0.002441      -0.015238       0.040979      -0.002260      -0.007959       0.003392       0.006415      -0.017800      -0.010317      -0.000910       0.011226              1.782690       2.286455      -0.147857      -0.301781       1.473932      -0.123513       1.587682           0.000001
           21              H       9.760209       6.647446      22.222860       0.100710       1.336112 0.97121583E+01  0.99653696E+02                                 1.963165                            1.789408      -1.293828       2.257698                    0.994885       3.720989      10.501163       0.482830       1.236329      -0.718151      -0.030764       0.030721      -0.022036       0.048742      -0.014040       0.002082      -0.003380      -0.004376      -0.019610      -0.011037      -0.007065       0.018102              2.064199       2.283216      -0.478486       0.271459       2.101486      -0.444254       1.807894           0.000001
           22              H       0.179086      -1.371376      22.217193       0.101114       1.378466 0.10160776E+02  0.10490786E+03                                 1.975879                            1.811589      -1.199340       2.305914                    0.994788       3.616866      10.071156       0.489780       1.211221      -0.725509       0.030255      -0.037759      -0.015740       0.050881      -0.014528       0.001505       0.001466       0.000423      -0.026161      -0.011667      -0.007223       0.018890              2.059477       2.212946      -0.530771      -0.211951       2.253418       0.370105       1.712066           0.000000
           23              H       7.768992       0.390606      21.715670       0.126533       1.071665 0.78377622E+01  0.76642388E+02                                 1.723281                            1.629579      -1.313612       2.259348                    0.994737       3.595010      10.083322       0.492991       1.270545      -0.709368      -0.036759       0.000831      -0.013403       0.039135       0.003285       0.005573      -0.004909       0.012990      -0.019810      -0.012004       0.000276       0.011728              1.760487       2.215987      -0.088627       0.344780       1.475102       0.151944       1.590372           0.000000
           24              H      10.439618       1.761482      24.404627       0.097573       1.336754 0.99272469E+01  0.10245938E+03                                 1.957902                            1.803978      -1.362497       2.212942                    0.994688       3.816019      10.814529       0.482745       1.229320      -0.718896       0.005385       0.032191       0.036217       0.048754      -0.000535       0.001699       0.009624      -0.008449       0.044488      -0.011992      -0.007070       0.019062              2.034587       1.914859       0.220137       0.217334       2.190609       0.565813       1.998294          -0.000000
           25              H       9.442330       0.015450      14.581007       0.124243       1.285960 0.10280232E+02  0.10687809E+03                                 1.918781                            1.851184      -1.248240       2.292768                    0.995139       3.608650      10.215584       0.471295       1.250051      -0.716938      -0.038465       0.010469       0.002566       0.039947      -0.004073      -0.000690       0.001551       0.015619      -0.023386      -0.008368      -0.004391       0.012758              1.911491       2.259265      -0.266098      -0.132301       1.605420      -0.064560       1.869787          -0.000001
           26              H       1.674458      -1.554737      16.003406       0.095440       1.168795 0.84615685E+01  0.84747218E+02                                 1.876099                            1.731534      -1.005690       2.397183                    0.996840       3.699000      10.665728       0.460245       1.328747      -0.698113       0.025483      -0.024812       0.031989       0.047836      -0.010683       0.007617      -0.005674       0.010512       0.003548      -0.012560      -0.004429       0.016990              1.967388       1.820105      -0.217212       0.485591       1.645639      -0.449806       2.436421          -0.000000
           27              H       1.621851      -0.090785      12.368071       0.097557       1.337264 0.96039493E+01  0.99491950E+02                                 2.066719                            1.853416      -1.255451       2.277436                    0.993928       3.888147      11.480621       0.440799       1.341304      -0.695010       0.025064       0.009194      -0.038022       0.046459       0.001529      -0.007653      -0.007639       0.011183      -0.017021      -0.013235       0.000038       0.013197              2.225277       2.025866       0.130039      -0.702687       1.611817      -0.274874       3.038148          -0.000001
           28              H       5.217011       7.817095      17.459806       0.107329       1.365676 0.10274287E+02  0.10651881E+03                                 1.988499                            1.842987      -1.100871       2.361454                    0.996364       3.538834       9.917954       0.476549       1.239722      -0.720328      -0.011979       0.026420      -0.042829       0.051728       0.002127       0.006427      -0.012530       0.003496       0.041086      -0.016225      -0.004099       0.020324              2.055388       1.908732      -0.148569       0.253619       1.930745      -0.462441       2.326688          -0.000001
           29              H       7.840626       6.960528      20.395275       0.136579       1.034565 0.74220452E+01  0.72005060E+02                                 1.727254                            1.620205      -1.286543       2.287359                    0.994263       3.557317      10.125276       0.476013       1.326317      -0.697795       0.037962       0.002441       0.015238       0.040979       0.002260       0.007959       0.003392       0.006415      -0.017800      -0.010317      -0.000910       0.011226              1.782690       2.286454       0.147857       0.301780       1.473932      -0.123513       1.587682           0.000001
           30              H       4.163759       5.281999      20.279103       0.100710       1.336112 0.97121581E+01  0.99653697E+02                                 1.963165                            1.789408      -1.293828       2.257698                    0.994885       3.720989      10.501164       0.482830       1.236330      -0.718151      -0.030764      -0.030721       0.022036       0.048742       0.014040      -0.002082      -0.003380      -0.004376      -0.019610      -0.011037      -0.007065       0.018102              2.064199       2.283216       0.478486      -0.271459       2.101486      -0.444254       1.807894           0.000001
           31              H       5.417364       6.999642       8.049872       0.101114       1.378466 0.10160776E+02  0.10490786E+03                                 1.975879                            1.811589      -1.199340       2.305914                    0.994788       3.616866      10.071156       0.489780       1.211221      -0.725509      -0.030255      -0.037759      -0.015740       0.050881       0.014528      -0.001505       0.001466       0.000423      -0.026161      -0.011667      -0.007223       0.018890              2.059477       2.212946       0.530771       0.211951       2.253418       0.370105       1.712066           0.000000
           32              H       9.020358       8.761624       7.548349       0.126533       1.071665 0.78377611E+01  0.76642374E+02                                 1.723281                            1.629579      -1.313612       2.259348                    0.994737       3.595010      10.083321       0.492991       1.270544      -0.709368       0.036759       0.000831      -0.013403       0.039135      -0.003285      -0.005573      -0.004909       0.012990      -0.019810      -0.012004       0.000276       0.011728              1.760486       2.215986       0.088626      -0.344780       1.475101       0.151945       1.590372           0.000000
           33              H       6.349732      10.132501      10.237306       0.097573       1.336754 0.99272478E+01  0.10245940E+03                                 1.957902                            1.803979      -1.362497       2.212942                    0.994688       3.816018      10.814527       0.482745       1.229321      -0.718896      -0.005385       0.032191       0.036217       0.048754       0.000535      -0.001699       0.009624      -0.008449       0.044488      -0.011992      -0.007070       0.019062              2.034588       1.914860      -0.220137      -0.217334       2.190610       0.565814       1.998294          -0.000000
           34              H       7.347020       8.386469       0.413686       0.124243       1.285960 0.10280230E+02  0.10687808E+03                                 1.918782                            1.851185      -1.248240       2.292768                    0.995139       3.608649      10.215584       0.471294       1.250052      -0.716937       0.038465       0.010469       0.002566       0.039947       0.004073       0.000690       0.001551       0.015619      -0.023386      -0.008368      -0.004391       0.012758              1.911491       2.259265       0.266099       0.132301       1.605421      -0.064560       1.869787          -0.000001
           35              H       3.921992       6.816281       1.836085       0.095440       1.168795 0.84615670E+01  0.84747200E+02                                 1.876099                            1.731533      -1.005690       2.397183                    0.996840       3.699000      10.665728       0.460245       1.328747      -0.698113      -0.025483      -0.024812       0.031989       0.047836       0.010683      -0.007617      -0.005674       0.010512       0.003548      -0.012560      -0.004429       0.016990              1.967388       1.820105       0.217212      -0.485591       1.645639      -0.449806       2.436420          -0.000000
           36              H       3.974599       3.885696      26.535392       0.097557       1.337263 0.96039453E+01  0.99491909E+02                                 2.066719                            1.853416      -1.255451       2.277436                    0.993928       3.888147      11.480625       0.440799       1.341305      -0.695009      -0.025064       0.009194      -0.038022       0.046459      -0.001529       0.007653      -0.007639       0.011183      -0.017021      -0.013235       0.000038       0.013197              2.225278       2.025867      -0.130038       0.702688       1.611817      -0.274874       3.038149          -0.000001
           37              H       0.379439       3.840614       3.292485       0.107329       1.365677 0.10274293E+02  0.10651889E+03                                 1.988500                            1.842988      -1.100871       2.361454                    0.996364       3.538834       9.917955       0.476548       1.239722      -0.720328       0.011979       0.026420      -0.042829       0.051728      -0.002127      -0.006427      -0.012530       0.003496       0.041086      -0.016225      -0.004099       0.020324              2.055389       1.908732       0.148569      -0.253619       1.930747      -0.462441       2.326689          -0.000001
           38              H       8.948724       2.984046       6.227954       0.136579       1.034564 0.74220410E+01  0.72005014E+02                                 1.727254                            1.620205      -1.286543       2.287359                    0.994263       3.557316      10.125275       0.476013       1.326318      -0.697795      -0.037962       0.002441       0.015238       0.040979      -0.002260      -0.007959       0.003392       0.006415      -0.017800      -0.010317      -0.000910       0.011226              1.782690       2.286455      -0.147857      -0.301781       1.473932      -0.123513       1.587682           0.000001
           39              H       1.432691       1.305517       6.111782       0.100710       1.336112 0.97121579E+01  0.99653696E+02                                 1.963165                            1.789408      -1.293828       2.257698                    0.994885       3.720989      10.501165       0.482830       1.236330      -0.718151       0.030764      -0.030721       0.022036       0.048742      -0.014040       0.002082      -0.003380      -0.004376      -0.019610      -0.011037      -0.007065       0.018102              2.064199       2.283216      -0.478486       0.271459       2.101487      -0.444254       1.807894           0.000001
           40              H      11.013814       9.324339       6.117449       0.101114       1.378466 0.10160774E+02  0.10490784E+03                                 1.975879                            1.811588      -1.199340       2.305914                    0.994788       3.616866      10.071156       0.489780       1.211221      -0.725509      -0.030255       0.037759       0.015740       0.050881      -0.014528       0.001505       0.001466       0.000423      -0.026161      -0.011667      -0.007223       0.018890              2.059477       2.212946      -0.530771      -0.211951       2.253418       0.370105       1.712066           0.000000
           41              H       3.423908       7.562357       6.618972       0.126533       1.071665 0.78377615E+01  0.76642378E+02                                 1.723281                            1.629579      -1.313611       2.259348                    0.994737       3.595010      10.083321       0.492991       1.270544      -0.709368       0.036759      -0.000831       0.013403       0.039135       0.003285       0.005573      -0.004909       0.012990      -0.019810      -0.012004       0.000276       0.011728              1.760486       2.215987      -0.088627       0.344780       1.475101       0.151944       1.590371           0.000000
           42              H       0.753282       6.191481       3.930015       0.097573       1.336754 0.99272466E+01  0.10245938E+03                                 1.957902                            1.803978      -1.362497       2.212942                    0.994688       3.816019      10.814530       0.482745       1.229320      -0.718896      -0.005385      -0.032191      -0.036217       0.048754      -0.000535       0.001699       0.009624      -0.008449       0.044488      -0.011992      -0.007070       0.019062              2.034588       1.914860       0.220137       0.217334       2.190609       0.565814       1.998294          -0.000000
           43              H       1.750570       7.937513      13.753635       0.124243       1.285960 0.10280232E+02  0.10687810E+03                                 1.918782                            1.851185      -1.248240       2.292768                    0.995139       3.608650      10.215586       0.471295       1.250051      -0.716937       0.038465      -0.010469      -0.002566       0.039947      -0.004073      -0.000690       0.001551       0.015619      -0.023386      -0.008368      -0.004391       0.012758              1.911491       2.259265      -0.266098      -0.132302       1.605420      -0.064560       1.869787          -0.000001
           44              H       9.518442       9.507700      12.331236       0.095439       1.168795 0.84615677E+01  0.84747208E+02                                 1.876099                            1.731534      -1.005690       2.397183                    0.996840       3.699000      10.665728       0.460245       1.328747      -0.698113      -0.025483       0.024812      -0.031989       0.047836      -0.010683       0.007617      -0.005674       0.010512       0.003548      -0.012560      -0.004429       0.016990              1.967388       1.820105      -0.217212       0.485591       1.645639      -0.449806       2.436421          -0.000000
           45              H       9.571049       8.043748      15.966571       0.097557       1.337263 0.96039481E+01  0.99491940E+02                                 2.066719                            1.853416      -1.255451       2.277436                    0.993928       3.888147      11.480623       0.440799       1.341304      -0.695010      -0.025064      -0.009194       0.038022       0.046459       0.001529      -0.007653      -0.007639       0.011183      -0.017021      -0.013235       0.000038       0.013197              2.225277       2.025866       0.130039      -0.702687       1.611817      -0.274874       3.038148          -0.000001
           46              H       5.975889       0.135868      10.874836       0.107329       1.365676 0.10274288E+02  0.10651884E+03                                 1.988499                            1.842988      -1.100871       2.361454                    0.996364       3.538834       9.917955       0.476548       1.239722      -0.720328       0.011979      -0.026420       0.042829       0.051728       0.002127       0.006427      -0.012530       0.003496       0.041086      -0.016225      -0.004099       0.020324              2.055389       1.908732      -0.148569       0.253619       1.930746      -0.462441       2.326689          -0.000001
           47              H       3.352274       0.992435       7.939367       0.136579       1.034564 0.74220408E+01  0.72005012E+02                                 1.727254                            1.620205      -1.286543       2.287359                    0.994263       3.557316      10.125275       0.476013       1.326318      -0.697795      -0.037962      -0.002441      -0.015238       0.040979       0.002260       0.007959       0.003392       0.006415      -0.017800      -0.010317      -0.000910       0.011226              1.782690       2.286454       0.147857       0.301781       1.473932      -0.123513       1.587682           0.000001
           48              H       7.029141       2.670964       8.055539       0.100710       1.336112 0.97121581E+01  0.99653697E+02                                 1.963165                            1.789408      -1.293828       2.257698                    0.994885       3.720989      10.501164       0.482830       1.236330      -0.718151       0.030764       0.030721      -0.022036       0.048742       0.014040      -0.002082      -0.003380      -0.004376      -0.019610      -0.011037      -0.007065       0.018102              2.064199       2.283216       0.478486      -0.271459       2.101486      -0.444254       1.807894           0.000001
           49              C       5.156569       0.272318      20.050159       0.081034      28.665980 0.34733435E+03  0.77394237E+04                                 8.206986                            6.269186      -0.035820       1.990943                    0.999582      26.699945      75.337908       0.647798       0.424332      -1.056569      -0.004105      -0.052404      -0.022393       0.057136      -0.001797       0.065297      -0.034344      -0.071752      -0.005458      -0.088984       0.016254       0.072730              9.376365      10.146184       0.480262      -1.888166       9.576092       4.177133       8.406819          -0.000000
           50              C       3.924231       0.231707      20.710073      -0.063718      38.703851 0.43581900E+03  0.10134546E+05                                 9.808364                            6.848918       0.141400       2.049964                    0.999317      27.028788      74.415813       0.652588       0.403617      -1.085012      -0.004625      -0.030453      -0.026829       0.040848      -0.004711       0.008634      -0.019963       0.011132      -0.036373      -0.027223       0.004630       0.022593             12.364891      11.165228       1.459864      -1.568287      13.464096       7.457781      12.465349           0.000000
           51              C       3.018725      -0.756989      20.357590      -0.068593      34.259358 0.42215488E+03  0.98682062E+04                                 9.268374                            6.928746      -0.079730       1.953402                    0.999427      28.809169      83.025234       0.614428       0.426451      -1.056167       0.005904      -0.000102      -0.012080       0.013446      -0.035576       0.027757      -0.051114       0.002104       0.002316      -0.052527      -0.024539       0.077066             11.043023      10.497056       2.785772       0.107827      12.777701       6.089226       9.854312           0.000001
           52              C       3.362459      -1.673204      19.368995      -0.045396      37.526854 0.42464469E+03  0.98166563E+04                                 9.642790                            6.780045       0.219812       2.083711                    0.999326      26.571653      73.084611       0.652676       0.405948      -1.082802       0.006882       0.028268       0.016906       0.033649      -0.025865       0.005690      -0.016134       0.009827       0.035929      -0.034152       0.002289       0.031863             12.114525      14.121316       4.642891       0.214042      13.363480       5.122177       8.858778           0.000000
           53              C       4.610356      -1.554610      18.773117       0.084481      28.942286 0.35319039E+03  0.79249303E+04                                 8.363978                            6.396107      -0.107636       1.969143                    0.999394      26.869745      76.777389       0.628443       0.434364      -1.047491       0.022403       0.040232       0.036073       0.058496      -0.038816       0.055479      -0.024250      -0.071439       0.142531      -0.090401       0.000343       0.090058              9.622859      12.653900       2.244734      -0.931786       9.266789       2.973449       6.947887          -0.000001
           54              C       3.630977       1.168494      21.854226       0.663527      22.935223 0.22946071E+03  0.46550296E+04                                 7.473450                            5.399063      -0.112933       2.033136                    0.999164      21.527563      59.848029       0.633771       0.476387      -1.016416      -0.037862       0.043052       0.045448       0.073161      -0.063353       0.056868      -0.051653       0.028315      -0.068410      -0.065948      -0.052139       0.118087              8.964648       8.354914       1.771306      -1.508348       9.615902       3.939518       8.923127           0.000000
           55              C       2.063523       3.423934      24.293272       0.662749      23.168398 0.23863839E+03  0.48981571E+04                                 7.616536                            5.556502      -0.166856       2.015463                    0.999009      21.789565      61.308714       0.615063       0.485170      -1.009875       0.036702      -0.038082       0.043661       0.068583       0.001872      -0.013119       0.057507      -0.018540       0.314175      -0.068626      -0.056582       0.125208              9.266747      12.957821      -1.554430       1.867440       9.019253      -2.475855       5.823167          -0.000000
           56              C       4.752505       0.838809      25.717088       0.682933      22.505139 0.23750772E+03  0.48841540E+04                                 7.568023                            5.600518      -0.346020       1.958495                    0.998496      21.906327      62.317943       0.601429       0.495233      -1.001621      -0.043857       0.011860      -0.058055       0.073719      -0.048699      -0.058822       0.061057      -0.025146      -0.043346      -0.072115      -0.041233       0.113348              9.114266       8.520561       1.398800       2.742051       6.624482      -2.599901      12.197754           0.000000
           57              C       4.640576       3.415113       2.071262       0.609879      24.318153 0.26167434E+03  0.54768172E+04                                 7.799514                            5.746990      -0.118432       2.012349                    0.999331      22.529961      63.280823       0.618284       0.473316      -1.019726      -0.016878      -0.007642       0.038446       0.042677      -0.076545       0.031746       0.027360      -0.097062      -0.192481      -0.102633      -0.020503       0.123136              9.563497       8.502380       2.213892      -2.379197       5.662814      -2.237104      14.525298          -0.000000
           58              C       5.414006       3.950888       0.893675      -0.067757      37.019179 0.45515315E+03  0.10761860E+05                                 9.706815                            7.116920      -0.000592       2.006717                    0.999022      27.682202      78.321803       0.620752       0.417309      -1.069777      -0.000157       0.020678      -0.029224       0.035800      -0.002696       0.012876       0.005545      -0.004523      -0.010817      -0.016710       0.005312       0.011398             12.207421      10.290067       1.736904      -1.630951       6.744467      -4.274457      19.587729          -0.000002
           59              C       4.756983      -0.188913      28.030895      -0.075502      33.339117 0.43538075E+03  0.10322538E+05                                 9.283379                            7.138952      -0.196451       1.915374                    0.999274      29.729727      88.124521       0.588515       0.438966      -1.041815       0.013511       0.011414       0.003898       0.018111      -0.016486      -0.013032       0.032495      -0.045511      -0.102615      -0.047519      -0.010872       0.058391             11.209265       8.275643       1.118159       0.611756       6.789350      -4.130722      18.562802          -0.000002
           60              C       5.445346       0.426007      26.995830      -0.089526      37.965536 0.47470475E+03  0.11352890E+05                                 9.906514                            7.276257      -0.085017       1.971408                    0.998955      28.290714      80.735628       0.612350       0.418238      -1.068231      -0.003171      -0.009585       0.039812       0.041073       0.006673      -0.007425       0.013528      -0.021095      -0.039249      -0.022921       0.000136       0.022785             12.557550      10.232493       0.276385       2.901615       7.143214      -4.834832      20.296942          -0.000001
           61              C       6.795210       0.707102      27.198423       0.062390      27.606527 0.37450764E+03  0.85463848E+04                                 8.162192                            6.616283      -0.089891       1.970137                    0.999409      27.600496      80.117986       0.612330       0.438327      -1.042778       0.004400      -0.005495       0.034420       0.035132      -0.003641      -0.052618       0.015941      -0.106713      -0.031685      -0.085451       0.020586       0.064865              9.168639       8.706669       0.499468       0.830518       5.527015      -2.760265      13.272233          -0.000000
           62              C       6.766108       4.256626       0.984345       0.069458      27.470610 0.36676361E+03  0.83456934E+04                                 8.214091                            6.591937      -0.228160       1.936521                    0.998306      27.459195      80.208408       0.605841       0.444295      -1.036814       0.008834       0.017948      -0.028342       0.034690      -0.041881       0.026917       0.030782      -0.107527      -0.008761      -0.082952       0.007386       0.075566              9.273942       8.936154       0.712536       0.613558       5.443424      -2.467699      13.442247          -0.000001
           63              C       2.445201      -2.810264      19.015378       0.629406      22.328374 0.23983815E+03  0.49235430E+04                                 7.350268                            5.515831      -0.047775       2.046427                    0.999393      22.058198      61.846872       0.627208       0.475702      -1.015979      -0.031310      -0.040475      -0.019415       0.054731      -0.042977       0.038070      -0.058584      -0.012271       0.178678      -0.074358      -0.035482       0.109840              8.730875      10.944351       2.480879      -0.084686       9.332387       2.593440       5.915887           0.000000
           64              C       0.621094       6.552774      20.600135       0.645261      24.256934 0.23949277E+03  0.49004673E+04                                 7.699690                            5.478251      -0.120765       2.020196                    0.999154      21.835863      60.548294       0.636998       0.469919      -1.022046       0.022395       0.028558      -0.046581       0.059050       0.044990       0.031387       0.068739      -0.064543      -0.128742      -0.079604      -0.033712       0.113316              9.413729       9.512655      -1.297109      -1.018340       8.172167      -4.627765      10.556364           0.000002
           65              C       0.421748       5.886677      21.938097      -0.069337      39.696796 0.43693281E+03  0.10166738E+05                                 9.975382                            6.851871       0.151174       2.052253                    0.999286      27.079879      74.574898       0.653287       0.402935      -1.085491       0.007564      -0.023171       0.032989       0.041017       0.010952       0.006554       0.009699       0.015820      -0.062585      -0.024520      -0.001705       0.026225             12.783362      11.885327      -2.086097      -1.026153      11.762573      -7.483770      14.702187           0.000002
           66              C      11.027133       4.591597      24.251337       0.082486      28.164550 0.34327878E+03  0.76395467E+04                                 8.152546                            6.254625       0.011250       2.009804                    0.999634      26.631650      75.514753       0.644019       0.427353      -1.052913      -0.030519       0.035540      -0.036475       0.059371       0.040305       0.026267       0.016690      -0.074655       0.095432      -0.073871       0.011388       0.062483              9.424103      12.956641      -2.212386      -0.695932       7.693770      -2.603198       7.621897          -0.000001
           67              C       1.081458       4.397948      23.686344      -0.064419      38.787152 0.43914362E+03  0.10247800E+05                                 9.880458                            6.910563       0.169122       2.061611                    0.999292      27.083455      75.092211       0.643621       0.407804      -1.080471      -0.004569       0.029411      -0.026966       0.040163       0.033616       0.005007       0.015120      -0.007392      -0.014941      -0.032955      -0.008048       0.041003             12.638763      16.421680      -5.145085       1.150891      11.307528      -4.961759      10.187083           0.000000
           68              C       1.390494       5.067924      22.510456      -0.065308      34.034439 0.42126025E+03  0.98463542E+04                                 9.251521                            6.933911      -0.009202       1.981217                    0.999586      28.670461      82.739028       0.612271       0.427994      -1.054755      -0.009378       0.004722       0.012399       0.016248       0.031363       0.010737       0.045419      -0.032647      -0.052597      -0.048355      -0.019470       0.067826             11.086967      11.411777      -3.231314       0.797729      10.797995      -5.769410      11.051128           0.000002
           69              C      10.401562       6.055595      22.598860       0.075784      29.202451 0.35077922E+03  0.78447419E+04                                 8.350726                            6.320191      -0.025080       1.993054                    0.999491      26.842439      76.171205       0.641362       0.427029      -1.053653       0.004561      -0.040104       0.031258       0.051051       0.018500       0.056743       0.030704      -0.085808      -0.046531      -0.083173       0.005013       0.078160              9.686985      10.876439      -0.742402      -1.992495       8.526098      -4.168902       9.658417           0.000001
           70              C      10.753019      -0.690373      22.451804       0.081034      28.665985 0.34733437E+03  0.77394241E+04                                 8.206987                            6.269187      -0.035820       1.990943                    0.999582      26.699945      75.337910       0.647797       0.424332      -1.056569      -0.004105       0.052404       0.022393       0.057136       0.001797      -0.065297      -0.034344      -0.071752      -0.005458      -0.088984       0.016254       0.072730              9.376367      10.146188      -0.480263       1.888167       9.576092       4.177133       8.406820          -0.000000
           71              C       9.520681      -0.649762      21.791890      -0.063718      38.703843 0.43581881E+03  0.10134541E+05                                 9.808362                            6.848916       0.141400       2.049964                    0.999317      27.028789      74.415814       0.652588       0.403617      -1.085012      -0.004625       0.030453       0.026829       0.040848       0.004711      -0.008634      -0.019963       0.011132      -0.036374      -0.027223       0.004630       0.022593             12.364888      11.165230      -1.459866       1.568286      13.464090       7.457777      12.465344           0.000000
           72              C       8.615175       0.338933      22.144373      -0.068593      34.259356 0.42215483E+03  0.98682047E+04                                 9.268374                            6.928746      -0.079730       1.953402                    0.999427      28.809167      83.025228       0.614428       0.426451      -1.056167       0.005904       0.000102       0.012080       0.013446       0.035576      -0.027757      -0.051114       0.002104       0.002316      -0.052527      -0.024539       0.077066             11.043023      10.497060      -2.785778      -0.107831      12.777701       6.089224       9.854309           0.000001
           73              C       8.958909       1.255149      23.132968      -0.045396      37.526865 0.42464487E+03  0.98166612E+04                                 9.642793                            6.780047       0.219812       2.083711                    0.999326      26.571652      73.084609       0.652676       0.405948      -1.082802       0.006882      -0.028268      -0.016906       0.033649       0.025865      -0.005690      -0.016134       0.009827       0.035929      -0.034152       0.002289       0.031863             12.114528      14.121321      -4.642896      -0.214044      13.363486       5.122179       8.858778           0.000000
           74              C      10.206806       1.136555      23.728846       0.084481      28.942265 0.35319012E+03  0.79249229E+04                                 8.363974                            6.396104      -0.107636       1.969143                    0.999394      26.869743      76.777381       0.628443       0.434364      -1.047491       0.022403      -0.040232      -0.036073       0.058496       0.038816      -0.055479      -0.024250      -0.071439       0.142531      -0.090401       0.000343       0.090058              9.622854      12.653894      -2.244733       0.931785       9.266782       2.973447       6.947885          -0.000001
           75              C       9.227427      -1.586549      20.647737       0.663527      22.935234 0.22946087E+03  0.46550335E+04                                 7.473453                            5.399065      -0.112933       2.033136                    0.999164      21.527563      59.848028       0.633771       0.476387      -1.016416      -0.037862      -0.043052      -0.045448       0.073161       0.063353      -0.056868      -0.051653       0.028315      -0.068410      -0.065948      -0.052139       0.118087              8.964651       8.354914      -1.771306       1.508349       9.615908       3.939521       8.923131           0.000000
           76              C       7.659973       8.505511      18.208691       0.662749      23.168386 0.23863822E+03  0.48981528E+04                                 7.616533                            5.556500      -0.166856       2.015463                    0.999009      21.789565      61.308714       0.615063       0.485170      -1.009875       0.036702       0.038082      -0.043661       0.068583      -0.001872       0.013119       0.057507      -0.018540       0.314175      -0.068626      -0.056582       0.125208              9.266743      12.957816       1.554427      -1.867438       9.019248      -2.475854       5.823165          -0.000000
           77              C      10.348955      -1.256864      16.784875       0.682933      22.505146 0.23750781E+03  0.48841562E+04                                 7.568025                            5.600519      -0.346020       1.958495                    0.998496      21.906325      62.317936       0.601429       0.495233      -1.001621      -0.043857      -0.011860       0.058055       0.073719       0.048699       0.058822       0.061057      -0.025146      -0.043346      -0.072115      -0.041233       0.113348              9.114268       8.520563      -1.398800      -2.742055       6.624483      -2.599900      12.197757           0.000000
           78              C      10.237026       0.561369      12.096059       0.609879      24.318145 0.26167431E+03  0.54768165E+04                                 7.799512                            5.746990      -0.118432       2.012349                    0.999331      22.529961      63.280821       0.618284       0.473316      -1.019726      -0.016878       0.007642      -0.038446       0.042677       0.076545      -0.031746       0.027360      -0.097062      -0.192481      -0.102633      -0.020503       0.123136              9.563494       8.502379      -2.213890       2.379195       5.662813      -2.237103      14.525290          -0.000000
           79              C      11.010456       0.025593      13.273646      -0.067757      37.019172 0.45515316E+03  0.10761860E+05                                 9.706814                            7.116921      -0.000592       2.006717                    0.999022      27.682202      78.321806       0.620752       0.417309      -1.069777      -0.000157      -0.020678       0.029224       0.035800       0.002696      -0.012876       0.005545      -0.004523      -0.010817      -0.016710       0.005312       0.011398             12.207419      10.290067      -1.736904       1.630948       6.744467      -4.274454      19.587723          -0.000001
           80              C      10.353433      -0.229142      14.471068      -0.075502      33.339109 0.43538075E+03  0.10322538E+05                                 9.283378                            7.138952      -0.196451       1.915374                    0.999274      29.729728      88.124523       0.588515       0.438966      -1.041815       0.013511      -0.011414      -0.003898       0.018111       0.016486       0.013032       0.032495      -0.045511      -0.102615      -0.047519      -0.010872       0.058391             11.209262       8.275643      -1.118158      -0.611760       6.789348      -4.130718      18.562796          -0.000002
           81              C      11.041796      -0.844063      15.506133      -0.089526      37.965539 0.47470480E+03  0.11352892E+05                                 9.906515                            7.276257      -0.085017       1.971408                    0.998955      28.290715      80.735629       0.612350       0.418238      -1.068231      -0.003171       0.009585      -0.039812       0.041073      -0.006672       0.007425       0.013528      -0.021095      -0.039249      -0.022921       0.000136       0.022785             12.557550      10.232496      -0.276384      -2.901620       7.143213      -4.834830      20.296940          -0.000000
           82              C       1.198760      -1.125157      15.303540       0.062390      27.606523 0.37450749E+03  0.85463805E+04                                 8.162191                            6.616281      -0.089891       1.970137                    0.999409      27.600495      80.117983       0.612330       0.438327      -1.042778       0.004400       0.005495      -0.034420       0.035132       0.003641       0.052617       0.015941      -0.106713      -0.031685      -0.085451       0.020586       0.064865              9.168639       8.706670      -0.499467      -0.830520       5.527012      -2.760263      13.272235          -0.000000
           83              C       1.169658      -0.280145      13.182976       0.069458      27.470616 0.36676370E+03  0.83456960E+04                                 8.214092                            6.591939      -0.228160       1.936521                    0.998306      27.459196      80.208416       0.605841       0.444295      -1.036814       0.008834      -0.017948       0.028342       0.034690       0.041881      -0.026917       0.030782      -0.107527      -0.008761      -0.082952       0.007386       0.075566              9.273944       8.936155      -0.712535      -0.613558       5.443427      -2.467701      13.442252          -0.000001
           84              C       8.041651       2.392209      23.486585       0.629406      22.328364 0.23983800E+03  0.49235394E+04                                 7.350265                            5.515830      -0.047775       2.046427                    0.999393      22.058198      61.846871       0.627208       0.475702      -1.015979      -0.031310       0.040475       0.019415       0.054731       0.042977      -0.038070      -0.058584      -0.012271       0.178678      -0.074358      -0.035482       0.109840              8.730872      10.944348      -2.480877       0.084688       9.332382       2.593439       5.915886           0.000000
           85              C       6.217544       5.376671      21.901828       0.645261      24.256941 0.23949279E+03  0.49004678E+04                                 7.699691                            5.478251      -0.120765       2.020196                    0.999154      21.835862      60.548292       0.636998       0.469919      -1.022046       0.022395      -0.028558       0.046581       0.059050      -0.044990      -0.031387       0.068739      -0.064543      -0.128742      -0.079604      -0.033712       0.113316              9.413732       9.512655       1.297106       1.018344       8.172171      -4.627769      10.556371           0.000002
           86              C       6.018198       6.042767      20.563866      -0.069337      39.696805 0.43693284E+03  0.10166739E+05                                 9.975384                            6.851871       0.151174       2.052253                    0.999286      27.079878      74.574896       0.653287       0.402935      -1.085491       0.007564       0.023171      -0.032989       0.041017      -0.010952      -0.006554       0.009699       0.015820      -0.062585      -0.024520      -0.001705       0.026225             12.783366      11.885326       2.086091       1.026160      11.762577      -7.483775      14.702195           0.000002
           87              C       5.430683       7.337848      18.250626       0.082486      28.164542 0.34327866E+03  0.76395435E+04                                 8.152546                            6.254624       0.011249       2.009803                    0.999634      26.631651      75.514761       0.644019       0.427353      -1.052913      -0.030519      -0.035540       0.036475       0.059371      -0.040305      -0.026267       0.016690      -0.074655       0.095432      -0.073871       0.011388       0.062482              9.424102      12.956641       2.212387       0.695933       7.693767      -2.603197       7.621898          -0.000001
           88              C       6.677908       7.531497      18.815619      -0.064419      38.787154 0.43914363E+03  0.10247800E+05                                 9.880459                            6.910564       0.169121       2.061611                    0.999292      27.083455      75.092214       0.643621       0.407804      -1.080471      -0.004569      -0.029411       0.026966       0.040163      -0.033616      -0.005007       0.015120      -0.007392      -0.014941      -0.032955      -0.008048       0.041003             12.638765      16.421682       5.145086      -1.150890      11.307529      -4.961759      10.187083           0.000000
           89              C       6.986944       6.861521      19.991507      -0.065308      34.034444 0.42126039E+03  0.98463585E+04                                 9.251523                            6.933912      -0.009202       1.981217                    0.999586      28.670460      82.739026       0.612271       0.427994      -1.054755      -0.009378      -0.004722      -0.012399       0.016248      -0.031363      -0.010737       0.045419      -0.032647      -0.052597      -0.048355      -0.019470       0.067826             11.086969      11.411776       3.231314      -0.797727      10.798000      -5.769412      11.051130           0.000002
           90              C       4.805112       5.873850      19.903103       0.075784      29.202454 0.35077918E+03  0.78447408E+04                                 8.350726                            6.320190      -0.025079       1.993054                    0.999491      26.842439      76.171203       0.641363       0.427029      -1.053653       0.004561       0.040104      -0.031258       0.051051      -0.018500      -0.056743       0.030704      -0.085808      -0.046531      -0.083173       0.005013       0.078160              9.686985      10.876439       0.742398       1.992497       8.526098      -4.168904       9.658419           0.000001
           91              C       6.036331       7.680645       8.284483       0.081034      28.665980 0.34733435E+03  0.77394238E+04                                 8.206986                            6.269186      -0.035820       1.990944                    0.999582      26.699945      75.337907       0.647798       0.424332      -1.056569       0.004105       0.052404       0.022393       0.057136      -0.001797       0.065297      -0.034344      -0.071752      -0.005458      -0.088984       0.016254       0.072730              9.376365      10.146184       0.480262      -1.888166       9.576091       4.177133       8.406819          -0.000000
           92              C       7.268669       7.721256       7.624569      -0.063718      38.703847 0.43581896E+03  0.10134545E+05                                 9.808363                            6.848917       0.141400       2.049964                    0.999317      27.028787      74.415806       0.652588       0.403617      -1.085012       0.004625       0.030453       0.026829       0.040848      -0.004711       0.008634      -0.019963       0.011132      -0.036374      -0.027223       0.004630       0.022593             12.364889      11.165226       1.459864      -1.568286      13.464094       7.457780      12.465347           0.000000
           93              C       8.174175       8.709952       7.977052      -0.068593      34.259357 0.42215486E+03  0.98682055E+04                                 9.268374                            6.928746      -0.079730       1.953402                    0.999427      28.809168      83.025231       0.614428       0.426451      -1.056167      -0.005904       0.000102       0.012080       0.013446      -0.035576       0.027757      -0.051114       0.002104       0.002316      -0.052527      -0.024539       0.077066             11.043023      10.497056       2.785772       0.107827      12.777701       6.089226       9.854312           0.000001
           94              C       7.830441       9.626167       8.965647      -0.045396      37.526852 0.42464467E+03  0.98166555E+04                                 9.642790                            6.780045       0.219812       2.083711                    0.999326      26.571652      73.084608       0.652676       0.405948      -1.082802      -0.006882      -0.028268      -0.016906       0.033649      -0.025865       0.005690      -0.016134       0.009827       0.035929      -0.034152       0.002289       0.031863             12.114524      14.121316       4.642891       0.214042      13.363479       5.122177       8.858777           0.000000
           95              C       6.582544       9.507573       9.561525       0.084481      28.942285 0.35319037E+03  0.79249300E+04                                 8.363978                            6.396107      -0.107636       1.969143                    0.999394      26.869744      76.777385       0.628443       0.434364      -1.047491      -0.022403      -0.040232      -0.036073       0.058496      -0.038816       0.055479      -0.024250      -0.071439       0.142531      -0.090401       0.000343       0.090058              9.622859      12.653900       2.244734      -0.931786       9.266789       2.973449       6.947887          -0.000001
           96              C       7.561923       6.784469       6.480416       0.663527      22.935221 0.22946070E+03  0.46550292E+04                                 7.473450                            5.399063      -0.112933       2.033136                    0.999164      21.527562      59.848026       0.633771       0.476387      -1.016416       0.037862      -0.043052      -0.045448       0.073161      -0.063353       0.056868      -0.051653       0.028315      -0.068410      -0.065948      -0.052139       0.118087              8.964647       8.354914       1.771306      -1.508348       9.615902       3.939518       8.923126           0.000000
           97              C       9.129377       4.529029       4.041370       0.662749      23.168399 0.23863839E+03  0.48981571E+04                                 7.616536                            5.556502      -0.166856       2.015463                    0.999009      21.789565      61.308715       0.615063       0.485170      -1.009875      -0.036702       0.038082      -0.043661       0.068583       0.001872      -0.013119       0.057507      -0.018540       0.314175      -0.068626      -0.056582       0.125208              9.266747      12.957822      -1.554430       1.867440       9.019253      -2.475855       5.823167          -0.000000
           98              C       6.440395       7.114154       2.617554       0.682933      22.505140 0.23750772E+03  0.48841540E+04                                 7.568023                            5.600518      -0.346020       1.958495                    0.998496      21.906327      62.317943       0.601429       0.495233      -1.001621       0.043857      -0.011860       0.058055       0.073719      -0.048699      -0.058822       0.061057      -0.025146      -0.043346      -0.072115      -0.041233       0.113348              9.114266       8.520561       1.398800       2.742051       6.624482      -2.599901      12.197754           0.000000
           99              C       6.552324       4.537850      26.263380       0.609879      24.318156 0.26167436E+03  0.54768179E+04                                 7.799514                            5.746991      -0.118432       2.012349                    0.999331      22.529962      63.280825       0.618284       0.473316      -1.019726       0.016878       0.007642      -0.038446       0.042677      -0.076545       0.031746       0.027360      -0.097062      -0.192481      -0.102633      -0.020503       0.123136              9.563498       8.502380       2.213892      -2.379198       5.662814      -2.237104      14.525299          -0.000000
          100              C       5.778894       4.002075      27.440967      -0.067757      37.019184 0.45515320E+03  0.10761862E+05                                 9.706817                            7.116921      -0.000593       2.006717                    0.999022      27.682204      78.321817       0.620752       0.417309      -1.069777       0.000157      -0.020678       0.029224       0.035800      -0.002696       0.012876       0.005545      -0.004523      -0.010817      -0.016710       0.005312       0.011398             12.207423      10.290069       1.736904      -1.630951       6.744468      -4.274458      19.587733          -0.000002
          101              C       6.435917       8.141876       0.303747      -0.075502      33.339122 0.43538083E+03  0.10322540E+05                                 9.283380                            7.138953      -0.196452       1.915374                    0.999274      29.729730      88.124535       0.588515       0.438966      -1.041815      -0.013511      -0.011414      -0.003898       0.018111      -0.016486      -0.013032       0.032495      -0.045511      -0.102615      -0.047519      -0.010872       0.058391             11.209267       8.275644       1.118159       0.611757       6.789351      -4.130722      18.562804          -0.000002
          102              C       5.747554       7.526956       1.338812      -0.089526      37.965540 0.47470480E+03  0.11352892E+05                                 9.906515                            7.276258      -0.085017       1.971408                    0.998955      28.290716      80.735636       0.612350       0.418238      -1.068231       0.003171       0.009585      -0.039812       0.041073       0.006673      -0.007425       0.013528      -0.021095      -0.039249      -0.022921       0.000136       0.022785             12.557551      10.232494       0.276385       2.901615       7.143214      -4.834833      20.296945          -0.000000
          103              C       4.397690       7.245861       1.136219       0.062390      27.606531 0.37450770E+03  0.85463865E+04                                 8.162193                            6.616284      -0.089891       1.970137                    0.999409      27.600498      80.118000       0.612330       0.438328      -1.042778      -0.004400       0.005495      -0.034420       0.035132      -0.003641      -0.052618       0.015941      -0.106713      -0.031685      -0.085451       0.020586       0.064865              9.168641       8.706671       0.499468       0.830518       5.527016      -2.760266      13.272237          -0.000000
          104              C       4.426792       3.696337      27.350297       0.069458      27.470619 0.36676376E+03  0.83456980E+04                                 8.214093                            6.591939      -0.228160       1.936521                    0.998306      27.459201      80.208440       0.605841       0.444295      -1.036814      -0.008834      -0.017948       0.028342       0.034690      -0.041881       0.026917       0.030782      -0.107526      -0.008761      -0.082952       0.007386       0.075566              9.273946       8.936157       0.712536       0.613558       5.443426      -2.467700      13.442253          -0.000001
          105              C       8.747699      10.763227       9.319264       0.629406      22.328374 0.23983815E+03  0.49235431E+04                                 7.350268                            5.515831      -0.047775       2.046427                    0.999393      22.058198      61.846871       0.627208       0.475702      -1.015979       0.031310       0.040475       0.019415       0.054731      -0.042977       0.038070      -0.058584      -0.012271       0.178678      -0.074358      -0.035482       0.109840              8.730875      10.944351       2.480879      -0.084686       9.332387       2.593440       5.915887           0.000000
          106              C      10.571806       1.400189       7.734507       0.645261      24.256933 0.23949275E+03  0.49004669E+04                                 7.699689                            5.478251      -0.120765       2.020196                    0.999154      21.835862      60.548291       0.636998       0.469919      -1.022046      -0.022395      -0.028558       0.046581       0.059050       0.044990       0.031387       0.068739      -0.064543      -0.128742      -0.079604      -0.033712       0.113316              9.413729       9.512655      -1.297109      -1.018340       8.172167      -4.627765      10.556364           0.000002
          107              C      10.771152       2.066286       6.396545      -0.069337      39.696793 0.43693278E+03  0.10166737E+05                                 9.975381                            6.851870       0.151174       2.052253                    0.999286      27.079878      74.574894       0.653287       0.402935      -1.085491      -0.007564       0.023171      -0.032989       0.041017       0.010952       0.006554       0.009699       0.015820      -0.062585      -0.024520      -0.001705       0.026225             12.783362      11.885327      -2.086097      -1.026153      11.762572      -7.483769      14.702186           0.000002
          108              C       0.165767       3.361366       4.083305       0.082486      28.164551 0.34327880E+03  0.76395474E+04                                 8.152547                            6.254625       0.011249       2.009803                    0.999634      26.631651      75.514759       0.644019       0.427353      -1.052913       0.030519      -0.035540       0.036475       0.059371       0.040305       0.026267       0.016690      -0.074655       0.095432      -0.073871       0.011388       0.062482              9.424103      12.956642      -2.212387      -0.695932       7.693770      -2.603199       7.621898          -0.000001
          109              C      10.111442       3.555015       4.648298      -0.064419      38.787152 0.43914362E+03  0.10247800E+05                                 9.880458                            6.910564       0.169121       2.061611                    0.999292      27.083455      75.092213       0.643621       0.407804      -1.080471       0.004569      -0.029411       0.026966       0.040163       0.033616       0.005007       0.015120      -0.007392      -0.014941      -0.032955      -0.008048       0.041003             12.638764      16.421681      -5.145086       1.150891      11.307528      -4.961759      10.187083           0.000000
          110              C       9.802406       2.885039       5.824186      -0.065308      34.034438 0.42126025E+03  0.98463544E+04                                 9.251522                            6.933911      -0.009202       1.981217                    0.999586      28.670460      82.739027       0.612271       0.427994      -1.054755       0.009379      -0.004722      -0.012399       0.016248       0.031363       0.010737       0.045419      -0.032647      -0.052597      -0.048355      -0.019470       0.067826             11.086967      11.411778      -3.231314       0.797728      10.797995      -5.769410      11.051128           0.000002
          111              C       0.791338       1.897368       5.735782       0.075784      29.202451 0.35077922E+03  0.78447421E+04                                 8.350726                            6.320191      -0.025080       1.993054                    0.999491      26.842439      76.171207       0.641362       0.427029      -1.053653      -0.004561       0.040104      -0.031258       0.051051       0.018500       0.056743       0.030704      -0.085808      -0.046531      -0.083173       0.005013       0.078160              9.686985      10.876439      -0.742402      -1.992495       8.526098      -4.168902       9.658417           0.000001
          112              C       0.439881       8.643336       5.882838       0.081034      28.665985 0.34733437E+03  0.77394244E+04                                 8.206988                            6.269187      -0.035820       1.990943                    0.999582      26.699945      75.337911       0.647797       0.424332      -1.056569       0.004105      -0.052404      -0.022393       0.057136       0.001797      -0.065297      -0.034344      -0.071752      -0.005458      -0.088984       0.016254       0.072730              9.376367      10.146188      -0.480263       1.888167       9.576092       4.177133       8.406821          -0.000000
          113              C       1.672219       8.602725       6.542752      -0.063718      38.703842 0.43581879E+03  0.10134540E+05                                 9.808362                            6.848916       0.141400       2.049964                    0.999317      27.028788      74.415813       0.652588       0.403617      -1.085012       0.004625      -0.030453      -0.026829       0.040848       0.004711      -0.008634      -0.019963       0.011132      -0.036373      -0.027223       0.004630       0.022593             12.364888      11.165230      -1.459865       1.568286      13.464090       7.457777      12.465345           0.000000
          114              C       2.577725       7.614030       6.190269      -0.068593      34.259359 0.42215486E+03  0.98682056E+04                                 9.268374                            6.928746      -0.079730       1.953402                    0.999427      28.809168      83.025232       0.614428       0.426451      -1.056167      -0.005904      -0.000102      -0.012080       0.013446       0.035576      -0.027757      -0.051114       0.002104       0.002316      -0.052527      -0.024539       0.077066             11.043024      10.497060      -2.785778      -0.107831      12.777702       6.089225       9.854310           0.000001
          115              C       2.233991       6.697814       5.201674      -0.045396      37.526867 0.42464489E+03  0.98166618E+04                                 9.642793                            6.780047       0.219812       2.083711                    0.999326      26.571653      73.084611       0.652676       0.405948      -1.082802      -0.006882       0.028268       0.016906       0.033649       0.025865      -0.005690      -0.016134       0.009827       0.035929      -0.034152       0.002289       0.031863             12.114528      14.121321      -4.642896      -0.214044      13.363486       5.122179       8.858778           0.000000
          116              C       0.986094       6.816408       4.605796       0.084481      28.942266 0.35319014E+03  0.79249235E+04                                 8.363974                            6.396104      -0.107636       1.969143                    0.999394      26.869744      76.777384       0.628443       0.434364      -1.047491      -0.022403       0.040232       0.036073       0.058496       0.038816      -0.055479      -0.024250      -0.071438       0.142531      -0.090401       0.000343       0.090058              9.622854      12.653894      -2.244733       0.931785       9.266783       2.973448       6.947885          -0.000001
          117              C       1.965473       9.539512       7.686905       0.663527      22.935234 0.22946088E+03  0.46550336E+04                                 7.473453                            5.399065      -0.112933       2.033136                    0.999164      21.527563      59.848029       0.633771       0.476387      -1.016416       0.037862       0.043052       0.045448       0.073161       0.063353      -0.056868      -0.051653       0.028315      -0.068410      -0.065948      -0.052139       0.118087              8.964651       8.354914      -1.771306       1.508349       9.615908       3.939522       8.923132           0.000000
          118              C       3.532927      -0.552548      10.125951       0.662749      23.168386 0.23863822E+03  0.48981529E+04                                 7.616533                            5.556500      -0.166856       2.015463                    0.999009      21.789565      61.308714       0.615063       0.485170      -1.009875      -0.036702      -0.038082       0.043661       0.068583      -0.001872       0.013119       0.057507      -0.018540       0.314175      -0.068626      -0.056582       0.125208              9.266743      12.957816       1.554427      -1.867438       9.019248      -2.475854       5.823165          -0.000000
          119              C       0.843945       9.209827      11.549767       0.682933      22.505148 0.23750782E+03  0.48841566E+04                                 7.568025                            5.600519      -0.346020       1.958495                    0.998496      21.906326      62.317941       0.601429       0.495233      -1.001621       0.043857       0.011860      -0.058055       0.073719       0.048699       0.058822       0.061057      -0.025146      -0.043346      -0.072115      -0.041233       0.113348              9.114269       8.520563      -1.398800      -2.742056       6.624483      -2.599900      12.197759           0.000000
          120              C       0.955874       7.391594      16.238583       0.609879      24.318146 0.26167432E+03  0.54768168E+04                                 7.799512                            5.746990      -0.118432       2.012349                    0.999331      22.529962      63.280826       0.618284       0.473316      -1.019726       0.016878      -0.007642       0.038446       0.042677       0.076545      -0.031746       0.027360      -0.097062      -0.192481      -0.102633      -0.020503       0.123136              9.563494       8.502379      -2.213890       2.379195       5.662813      -2.237104      14.525291          -0.000000
          121              C       0.182444       7.927370      15.060996      -0.067757      37.019177 0.45515322E+03  0.10761862E+05                                 9.706815                            7.116921      -0.000593       2.006717                    0.999022      27.682204      78.321816       0.620752       0.417309      -1.069777       0.000157       0.020678      -0.029224       0.035800       0.002696      -0.012876       0.005545      -0.004522      -0.010817      -0.016710       0.005312       0.011398             12.207421      10.290068      -1.736904       1.630948       6.744467      -4.274455      19.587726          -0.000002
          122              C       0.839467       8.182105      13.863574      -0.075502      33.339114 0.43538081E+03  0.10322540E+05                                 9.283379                            7.138953      -0.196452       1.915374                    0.999274      29.729730      88.124537       0.588515       0.438966      -1.041815      -0.013511       0.011414       0.003898       0.018111       0.016486       0.013032       0.032495      -0.045511      -0.102615      -0.047519      -0.010872       0.058391             11.209264       8.275645      -1.118158      -0.611760       6.789349      -4.130719      18.562800          -0.000002
          123              C       0.151104       8.797026      12.828509      -0.089526      37.965541 0.47470483E+03  0.11352892E+05                                 9.906515                            7.276258      -0.085017       1.971408                    0.998955      28.290716      80.735634       0.612350       0.418238      -1.068231       0.003171      -0.009585       0.039812       0.041073      -0.006673       0.007425       0.013528      -0.021095      -0.039249      -0.022921       0.000136       0.022785             12.557551      10.232497      -0.276384      -2.901620       7.143213      -4.834831      20.296943          -0.000000
          124              C       9.994140       9.078120      13.031102       0.062390      27.606524 0.37450750E+03  0.85463808E+04                                 8.162191                            6.616281      -0.089891       1.970137                    0.999409      27.600495      80.117983       0.612330       0.438327      -1.042778      -0.004400      -0.005495       0.034420       0.035132       0.003641       0.052617       0.015941      -0.106713      -0.031685      -0.085451       0.020586       0.064865              9.168639       8.706670      -0.499467      -0.830519       5.527012      -2.760264      13.272235          -0.000000
          125              C      10.023242       8.233108      15.151666       0.069458      27.470621 0.36676378E+03  0.83456983E+04                                 8.214093                            6.591939      -0.228160       1.936521                    0.998306      27.459199      80.208427       0.605841       0.444295      -1.036814      -0.008834       0.017948      -0.028342       0.034690       0.041881      -0.026917       0.030782      -0.107526      -0.008761      -0.082952       0.007386       0.075566              9.273946       8.936156      -0.712535      -0.613558       5.443427      -2.467702      13.442254          -0.000001
          126              C       3.151249       5.560754       4.848057       0.629406      22.328364 0.23983800E+03  0.49235394E+04                                 7.350265                            5.515830      -0.047775       2.046427                    0.999393      22.058198      61.846872       0.627208       0.475702      -1.015979       0.031310      -0.040475      -0.019415       0.054731       0.042977      -0.038070      -0.058584      -0.012271       0.178678      -0.074358      -0.035482       0.109840              8.730872      10.944349      -2.480877       0.084688       9.332382       2.593439       5.915886           0.000000
          127              C       4.975356       2.576292       6.432814       0.645261      24.256941 0.23949279E+03  0.49004677E+04                                 7.699691                            5.478251      -0.120765       2.020196                    0.999154      21.835862      60.548291       0.636998       0.469919      -1.022046      -0.022395       0.028558      -0.046581       0.059050      -0.044990      -0.031387       0.068739      -0.064543      -0.128742      -0.079604      -0.033712       0.113316              9.413732       9.512655       1.297106       1.018344       8.172170      -4.627769      10.556371           0.000002
          128              C       5.174702       1.910196       7.770776      -0.069337      39.696805 0.43693284E+03  0.10166738E+05                                 9.975384                            6.851871       0.151174       2.052253                    0.999286      27.079878      74.574896       0.653287       0.402935      -1.085491      -0.007564      -0.023171       0.032989       0.041017      -0.010952      -0.006554       0.009699       0.015820      -0.062585      -0.024520      -0.001705       0.026225             12.783366      11.885326       2.086091       1.026160      11.762577      -7.483775      14.702195           0.000002
          129              C       5.762217       0.615115      10.084016       0.082486      28.164542 0.34327865E+03  0.76395433E+04                                 8.152545                            6.254624       0.011249       2.009803                    0.999634      26.631651      75.514760       0.644019       0.427353      -1.052913       0.030519       0.035540      -0.036475       0.059371      -0.040305      -0.026267       0.016690      -0.074655       0.095432      -0.073871       0.011388       0.062482              9.424101      12.956640       2.212387       0.695933       7.693767      -2.603197       7.621898          -0.000001
          130              C       4.514992       0.421466       9.519023      -0.064419      38.787153 0.43914363E+03  0.10247800E+05                                 9.880458                            6.910563       0.169121       2.061611                    0.999292      27.083455      75.092212       0.643621       0.407804      -1.080471       0.004569       0.029411      -0.026966       0.040163      -0.033616      -0.005007       0.015120      -0.007392      -0.014941      -0.032955      -0.008048       0.041003             12.638764      16.421681       5.145086      -1.150890      11.307529      -4.961759      10.187082           0.000000
          131              C       4.205956       1.091442       8.343135      -0.065308      34.034444 0.42126041E+03  0.98463589E+04                                 9.251523                            6.933912      -0.009202       1.981217                    0.999586      28.670460      82.739025       0.612271       0.427994      -1.054755       0.009378       0.004722       0.012399       0.016248      -0.031363      -0.010737       0.045419      -0.032647      -0.052597      -0.048355      -0.019470       0.067826             11.086968      11.411776       3.231313      -0.797727      10.797999      -5.769412      11.051130           0.000002
          132              C       6.387788       2.079113       8.431539       0.075784      29.202454 0.35077919E+03  0.78447411E+04                                 8.350726                            6.320190      -0.025080       1.993054                    0.999491      26.842439      76.171205       0.641362       0.427029      -1.053653      -0.004561      -0.040104       0.031258       0.051051      -0.018500      -0.056743       0.030704      -0.085808      -0.046531      -0.083173       0.005013       0.078160              9.686986      10.876439       0.742398       1.992497       8.526098      -4.168904       9.658420           0.000001
          133              N       5.505116      -0.609719      19.097549      -0.361949      41.004963 0.53701150E+03  0.12982731E+05                                 9.631815                            7.255669       0.512050       2.148286                    0.999914      29.318501      78.799951       0.689162       0.367623      -1.125540      -0.224698      -0.042226       0.150743       0.273854      -0.023866       0.124255       0.036472      -0.185878       0.045962      -0.185598       0.074969       0.110629             11.372494      13.123121       0.982801      -1.374336      11.769852       4.838795       9.224510          -0.000001
          134              N      10.097451       5.423427      23.738763      -0.334097      39.965503 0.53133824E+03  0.12855252E+05                                 9.614613                            7.329913       0.331690       2.103016                    0.999147      29.052569      78.989128       0.667634       0.379191      -1.113056       0.216323      -0.053198      -0.113456       0.249996       0.035564       0.104772      -0.052519      -0.165221       0.101158      -0.170685       0.056579       0.114106             11.348294      13.491456      -0.895351      -1.104516      10.326428      -4.654867      10.226997          -0.000001
          135              N       7.463314       4.802905      -0.014167      -0.275480      35.779243 0.51288634E+03  0.12345988E+05                                 8.997866                            7.274308       0.276994       2.074743                    0.999760      29.177846      80.106303       0.657670       0.386895      -1.103317      -0.273425      -0.045122      -0.016722       0.277627      -0.050272      -0.018650      -0.039449      -0.359728       0.522137      -0.275056       0.084995       0.190060             10.190077       7.892874       0.078922       0.394986       6.220624      -3.440143      16.456733          -0.000003
          136              N      11.101566       0.191664      23.404414      -0.361949      41.004964 0.53701150E+03  0.12982731E+05                                 9.631815                            7.255669       0.512050       2.148286                    0.999914      29.318501      78.799949       0.689162       0.367623      -1.125540      -0.224698       0.042226      -0.150743       0.273854       0.023866      -0.124255       0.036472      -0.185878       0.045962      -0.185598       0.074969       0.110629             11.372494      13.123122      -0.982802       1.374336      11.769851       4.838795       9.224510          -0.000001
          137              N       4.501001       6.506018      18.763200      -0.334097      39.965514 0.53133833E+03  0.12855255E+05                                 9.614615                            7.329914       0.331690       2.103016                    0.999147      29.052570      78.989136       0.667634       0.379191      -1.113056       0.216323       0.053198       0.113456       0.249996      -0.035563      -0.104772      -0.052519      -0.165221       0.101158      -0.170685       0.056579       0.114106             11.348297      13.491460       0.895351       1.104516      10.326431      -4.654869      10.227001          -0.000001
          138              N       1.866864      -0.826424      14.181488      -0.275480      35.779250 0.51288642E+03  0.12345991E+05                                 8.997868                            7.274309       0.276994       2.074743                    0.999760      29.177849      80.106318       0.657670       0.386895      -1.103317      -0.273425       0.045122       0.016722       0.277627       0.050272       0.018650      -0.039449      -0.359728       0.522137      -0.275056       0.084995       0.190061             10.190079       7.892876      -0.078923      -0.394987       6.220624      -3.440141      16.456738          -0.000003
          139              N       5.687784       8.562682       9.237093      -0.361948      41.004961 0.53701148E+03  0.12982730E+05                                 9.631814                            7.255668       0.512050       2.148286                    0.999914      29.318501      78.799948       0.689162       0.367623      -1.125540       0.224698       0.042226      -0.150743       0.273854      -0.023866       0.124255       0.036472      -0.185878       0.045962      -0.185598       0.074969       0.110629             11.372493      13.123119       0.982801      -1.374336      11.769851       4.838794       9.224509          -0.000001
          140              N       1.095449       2.529536       4.595879      -0.334097      39.965509 0.53133833E+03  0.12855255E+05                                 9.614614                            7.329914       0.331690       2.103016                    0.999147      29.052570      78.989137       0.667634       0.379191      -1.113056      -0.216323       0.053198       0.113456       0.249996       0.035564       0.104772      -0.052519      -0.165221       0.101158      -0.170685       0.056579       0.114106             11.348296      13.491458      -0.895351      -1.104516      10.326430      -4.654868      10.226999          -0.000001
          141              N       3.729586       7.544595       0.014167      -0.275480      35.779253 0.51288650E+03  0.12345993E+05                                 8.997868                            7.274309       0.276994       2.074743                    0.999760      29.177849      80.106319       0.657670       0.386895      -1.103317       0.273425       0.045122       0.016722       0.277627      -0.050272      -0.018650      -0.039449      -0.359728       0.522137      -0.275056       0.084995       0.190061             10.190080       7.892876       0.078922       0.394986       6.220625      -3.440144      16.456738          -0.000003
          142              N       0.091334       7.761299       4.930228      -0.361949      41.004965 0.53701152E+03  0.12982731E+05                                 9.631816                            7.255669       0.512050       2.148286                    0.999914      29.318501      78.799951       0.689162       0.367623      -1.125540       0.224698      -0.042226       0.150743       0.273854       0.023866      -0.124255       0.036472      -0.185878       0.045962      -0.185598       0.074969       0.110629             11.372495      13.123122      -0.982802       1.374336      11.769852       4.838795       9.224510          -0.000001
          143              N       6.691899       1.446945       9.571442      -0.334097      39.965513 0.53133831E+03  0.12855255E+05                                 9.614614                            7.329914       0.331690       2.103016                    0.999147      29.052570      78.989134       0.667634       0.379191      -1.113056      -0.216323      -0.053198      -0.113456       0.249996      -0.035564      -0.104772      -0.052519      -0.165221       0.101158      -0.170685       0.056579       0.114106             11.348297      13.491459       0.895351       1.104516      10.326431      -4.654869      10.227000          -0.000001
          144              N       9.326036       8.779387      14.153154      -0.275480      35.779241 0.51288626E+03  0.12345986E+05                                 8.997866                            7.274307       0.276994       2.074743                    0.999760      29.177847      80.106304       0.657670       0.386895      -1.103317       0.273425      -0.045122      -0.016722       0.277627       0.050272       0.018650      -0.039449      -0.359728       0.522137      -0.275055       0.084995       0.190060             10.190077       7.892874      -0.078923      -0.394987       6.220622      -3.440141      16.456734          -0.000003
          145              O       3.268439       3.744474      24.209685      -0.633476      43.744767 0.59763719E+03  0.14767936E+05                                10.001368                            7.614435       0.137461       2.084371                    0.995178      28.656908      76.640587       0.681326       0.363805      -1.133987      -0.059232       0.025031       0.035993       0.073691       0.059972      -0.003836       0.041202       0.043422       0.162807      -0.099486       0.025950       0.073536             12.266756      22.135489      -0.728303       1.669311       7.067433      -0.520335       7.597347          -0.000000
          146              O       1.592190       2.390138      24.831064      -0.680897      34.993169 0.57073463E+03  0.13943356E+05                                 8.422045                            7.373022       0.459716       2.176242                    0.996716      29.137396      77.513036       0.701915       0.357181      -1.139073       0.008784       0.085773       0.035529       0.093255       0.054379      -0.020942       0.007882      -0.042781       0.102301      -0.079650       0.034411       0.045239              8.980714       8.344425       1.258209       0.162660      11.854385      -1.794447       6.743332          -0.000001
          147              O       5.332186       1.698465      25.024306      -0.648503      42.349161 0.65671011E+03  0.16613586E+05                                 9.764272                            8.004091       0.035049       2.044644                    0.995229      29.182708      78.953631       0.661812       0.365832      -1.132483       0.017550      -0.050220       0.038079       0.065422       0.002548      -0.069743       0.041070      -0.038210      -0.107220      -0.099016       0.026548       0.072468             11.280009       8.173515       2.136774      -2.050568      10.873100      -5.880737      14.793412          -0.000001
          148              O       3.660190       0.277782      25.470010      -0.712349      36.787202 0.53388307E+03  0.12782181E+05                                 8.681875                            6.968328       0.694419       2.242114                    0.999136      29.074759      75.694475       0.750075       0.341069      -1.156353       0.088908       0.034054       0.047485       0.106392       0.003385      -0.025281       0.053168       0.033879      -0.101624      -0.077307       0.026707       0.050599             10.064745      13.747528       2.101809       5.696505       6.350417       0.636482      10.096290          -0.000001
          149              O       4.414592       2.115260      22.025651      -0.610625      41.997824 0.57789265E+03  0.14134757E+05                                 9.635992                            7.452682       0.195416       2.106675                    0.996953      28.131071      74.405247       0.694793       0.360420      -1.138719      -0.021659      -0.015657      -0.039821       0.047958      -0.004550       0.044439      -0.053509       0.014906      -0.225397      -0.107817       0.033185       0.074632             11.535526      11.081994       5.472562       2.524104      14.526395       4.364468       8.998188           0.000000
          150              O       2.625966       0.891129      22.548708      -0.715734      40.807218 0.63776431E+03  0.15982661E+05                                 9.259280                            7.735531       0.345862       2.119931                    0.998106      29.900487      79.957886       0.694650       0.351845      -1.146005       0.024441       0.077167      -0.093011       0.123301      -0.032417       0.019925      -0.041695       0.055635      -0.068176      -0.062056      -0.007173       0.069229             10.110413      12.789717       0.800210      -4.854114       6.588418       0.803440      10.953102          -0.000000
          151              O       5.172351       3.410818       3.231849      -0.697475      42.433973 0.65439485E+03  0.16561620E+05                                 9.733903                            7.939817      -0.019360       2.003815                    0.996439      30.305891      82.352865       0.669932       0.361254      -1.134599       0.045046      -0.011457      -0.069481       0.083594      -0.069519       0.040898      -0.001112      -0.056114       0.025126      -0.090739       0.011144       0.079595             11.469920       9.157511       1.100783       1.362577       6.956009      -0.540184      18.296240           0.000000
          152              O       3.474164       2.980334       1.897854      -0.610275      28.013450 0.42964590E+03  0.97501577E+04                                 7.118827                            6.241623       0.783866       2.291499                    0.998836      27.475775      69.812636       0.793760       0.340029      -1.156368       0.010267       0.053137      -0.060722       0.081340      -0.020735       0.002002       0.024665       0.030454      -0.269909      -0.095088       0.023798       0.071290              7.602242       9.197283       2.307840      -1.191804       5.786552      -0.232004       7.822892          -0.000005
          153              O       2.898401       8.684407      18.206424      -0.651611      38.871453 0.63696777E+03  0.15992274E+05                                 9.119126                            7.852908       0.038535       2.045762                    0.995649      29.133663      78.532450       0.671952       0.363057      -1.134596      -0.000070       0.060837      -0.014337       0.062503      -0.064155       0.012429       0.006586      -0.010041       0.184713      -0.096308       0.033131       0.063177             10.048006       9.017191      -0.937787       0.166489      13.018571       3.416454       8.108256          -0.000000
          154              O       1.335313      -2.850525      19.572721      -0.628836      40.647679 0.60332178E+03  0.14940712E+05                                 9.445911                            7.647446       0.131619       2.076057                    0.996591      28.784090      77.013240       0.680407       0.363509      -1.134448       0.047163       0.015969       0.021697       0.054316      -0.036721      -0.016620      -0.075779       0.053474       0.096562      -0.103843       0.024150       0.079694             11.004241      18.240392       2.026276      -1.304220       7.602900       0.426724       7.169430           0.000000
          155              O       1.756502       6.419345      20.068010      -0.675918      38.853221 0.56881644E+03  0.13835530E+05                                 8.963745                            7.271751       0.351952       2.144335                    0.997069      28.685494      75.264194       0.722346       0.348608      -1.150094      -0.022102       0.022986       0.078050       0.084313       0.024274      -0.016868       0.054961       0.031574      -0.117200      -0.083134       0.031324       0.051810             10.112418      13.324062       0.249977      -4.363907       6.771357      -2.246167      10.241836           0.000002
          156              O      10.834839       7.152377      20.126380      -0.615943      42.571364 0.56583306E+03  0.13788180E+05                                 9.776377                            7.396558       0.106835       2.078786                    0.995781      28.282052      75.040597       0.693242       0.362579      -1.135275      -0.002175      -0.049932       0.023722       0.055323      -0.003731       0.056522       0.067042      -0.029850      -0.098197      -0.100407       0.016021       0.084386             12.025502      11.897511      -4.551297       3.046474      13.193997      -5.988767      10.984997           0.000002
          157              O       8.864889       8.184971      18.292278      -0.633476      43.744769 0.59763716E+03  0.14767935E+05                                10.001368                            7.614435       0.137462       2.084371                    0.995178      28.656908      76.640584       0.681326       0.363805      -1.133987      -0.059232      -0.025031      -0.035993       0.073691      -0.059972       0.003836       0.041202       0.043422       0.162807      -0.099486       0.025950       0.073536             12.266756      22.135490       0.728303      -1.669310       7.067433      -0.520335       7.597346          -0.000000
          158              O       7.188640       9.539306      17.670899      -0.680897      34.993155 0.57073420E+03  0.13943344E+05                                 8.422042                            7.373020       0.459716       2.176242                    0.996716      29.137395      77.513033       0.701916       0.357181      -1.139073       0.008784      -0.085773      -0.035529       0.093255      -0.054379       0.020942       0.007882      -0.042781       0.102301      -0.079650       0.034411       0.045239              8.980712       8.344424      -1.258210      -0.162659      11.854381      -1.794449       6.743331          -0.000001
          159              O      10.928636      -2.116521      17.477657      -0.648503      42.349174 0.65671051E+03  0.16613598E+05                                 9.764274                            8.004093       0.035049       2.044644                    0.995229      29.182709      78.953634       0.661812       0.365832      -1.132483       0.017550       0.050220      -0.038079       0.065422      -0.002548       0.069743       0.041070      -0.038210      -0.107220      -0.099016       0.026548       0.072468             11.280012       8.173514      -2.136772       2.050566      10.873104      -5.880739      14.793417          -0.000001
          160              O       9.256640      -0.695837      17.031953      -0.712349      36.787197 0.53388299E+03  0.12782179E+05                                 8.681874                            6.968328       0.694419       2.242114                    0.999136      29.074758      75.694470       0.750076       0.341069      -1.156353       0.088908      -0.034054      -0.047485       0.106392      -0.003385       0.025281       0.053168       0.033879      -0.101624      -0.077307       0.026707       0.050599             10.064743      13.747524      -2.101808      -5.696505       6.350416       0.636482      10.096290          -0.000001
          161              O      10.011042      -2.533316      20.476312      -0.610625      41.997833 0.57789300E+03  0.14134767E+05                                 9.635993                            7.452685       0.195416       2.106675                    0.996953      28.131071      74.405247       0.694793       0.360420      -1.138719      -0.021659       0.015657       0.039821       0.047958       0.004550      -0.044439      -0.053509       0.014906      -0.225397      -0.107817       0.033185       0.074632             11.535527      11.081993      -5.472561      -2.524105      14.526398       4.364468       8.998190           0.000000
          162              O       8.222416      -1.309184      19.953255      -0.715734      40.807214 0.63776430E+03  0.15982661E+05                                 9.259279                            7.735531       0.345862       2.119931                    0.998106      29.900487      79.957888       0.694650       0.351845      -1.146005       0.024441      -0.077167       0.093011       0.123301       0.032417      -0.019925      -0.041695       0.055635      -0.068176      -0.062056      -0.007173       0.069229             10.110412      12.789713      -0.800209       4.854113       6.588418       0.803441      10.953104          -0.000000
          163              O      10.768801       0.565664      10.935472      -0.697475      42.433966 0.65439482E+03  0.16561619E+05                                 9.733902                            7.939817      -0.019360       2.003815                    0.996439      30.305890      82.352862       0.669932       0.361254      -1.134599       0.045046       0.011457       0.069481       0.083594       0.069519      -0.040898      -0.001112      -0.056114       0.025126      -0.090739       0.011144       0.079595             11.469917       9.157510      -1.100783      -1.362576       6.956009      -0.540186      18.296234           0.000000
          164              O       9.070614       0.996147      12.269467      -0.610275      28.013438 0.42964566E+03  0.97501508E+04                                 7.118825                            6.241621       0.783866       2.291499                    0.998836      27.475774      69.812628       0.793761       0.340029      -1.156368       0.010267      -0.053137       0.060722       0.081340       0.020735      -0.002002       0.024665       0.030454      -0.269910      -0.095088       0.023798       0.071290              7.602239       9.197280      -2.307836       1.191803       5.786547      -0.232005       7.822889          -0.000005
          165              O       8.494851       3.245037      24.295539      -0.651611      38.871438 0.63696738E+03  0.15992262E+05                                 9.119123                            7.852905       0.038535       2.045762                    0.995649      29.133663      78.532448       0.671953       0.363057      -1.134596      -0.000070      -0.060837       0.014337       0.062503       0.064155      -0.012429       0.006586      -0.010041       0.184713      -0.096308       0.033131       0.063177             10.048003       9.017189       0.937785      -0.166487      13.018563       3.416454       8.108256          -0.000000
          166              O       6.931763       2.432470      22.929242      -0.628836      40.647686 0.60332179E+03  0.14940712E+05                                 9.445911                            7.647446       0.131619       2.076057                    0.996591      28.784091      77.013240       0.680407       0.363509      -1.134448       0.047163      -0.015969      -0.021697       0.054316       0.036721       0.016620      -0.075779       0.053474       0.096562      -0.103843       0.024150       0.079694             11.004242      18.240393      -2.026277       1.304222       7.602901       0.426724       7.169431           0.000000
          167              O       7.352952       5.510099      22.433953      -0.675918      38.853220 0.56881636E+03  0.13835528E+05                                 8.963745                            7.271750       0.351952       2.144335                    0.997069      28.685494      75.264193       0.722346       0.348608      -1.150094      -0.022102      -0.022986      -0.078050       0.084313      -0.024274       0.016868       0.054961       0.031574      -0.117200      -0.083134       0.031324       0.051810             10.112419      13.324062      -0.249981       4.363908       6.771357      -2.246170      10.241837           0.000002
          168              O       5.238389       4.777067      22.375583      -0.615943      42.571379 0.56583330E+03  0.13788188E+05                                 9.776380                            7.396560       0.106835       2.078786                    0.995781      28.282052      75.040599       0.693242       0.362579      -1.135275      -0.002175       0.049932      -0.023722       0.055323       0.003731      -0.056522       0.067042      -0.029850      -0.098197      -0.100407       0.016021       0.084386             12.025506      11.897510       4.551299      -3.046475      13.194007      -5.988773      10.985003           0.000002
          169              O       7.924461       4.208489       4.124957      -0.633476      43.744766 0.59763716E+03  0.14767936E+05                                10.001367                            7.614435       0.137461       2.084371                    0.995178      28.656908      76.640586       0.681326       0.363805      -1.133987       0.059232      -0.025031      -0.035993       0.073691       0.059972      -0.003836       0.041202       0.043422       0.162807      -0.099486       0.025950       0.073536             12.266756      22.135489      -0.728303       1.669311       7.067433      -0.520335       7.597346          -0.000000
          170              O       9.600710       5.562825       3.503578      -0.680897      34.993167 0.57073459E+03  0.13943355E+05                                 8.422044                            7.373022       0.459716       2.176242                    0.996716      29.137395      77.513033       0.701915       0.357181      -1.139073      -0.008784      -0.085773      -0.035529       0.093255       0.054379      -0.020942       0.007882      -0.042781       0.102301      -0.079650       0.034411       0.045239              8.980714       8.344425       1.258209       0.162660      11.854385      -1.794447       6.743332          -0.000001
          171              O       5.860714       6.254498       3.310336      -0.648503      42.349163 0.65671013E+03  0.16613587E+05                                 9.764273                            8.004091       0.035049       2.044644                    0.995229      29.182708      78.953633       0.661812       0.365832      -1.132483      -0.017550       0.050220      -0.038079       0.065422       0.002548      -0.069743       0.041070      -0.038210      -0.107219      -0.099016       0.026548       0.072468             11.280010       8.173516       2.136774      -2.050568      10.873101      -5.880738      14.793414          -0.000001
          172              O       7.532710       7.675181       2.864632      -0.712349      36.787202 0.53388306E+03  0.12782181E+05                                 8.681875                            6.968328       0.694419       2.242114                    0.999136      29.074758      75.694473       0.750075       0.341069      -1.156353      -0.088908      -0.034054      -0.047485       0.106392       0.003385      -0.025281       0.053168       0.033879      -0.101624      -0.077307       0.026707       0.050599             10.064745      13.747528       2.101809       5.696506       6.350417       0.636482      10.096290          -0.000001
          173              O       6.778308       5.837703       6.308991      -0.610625      41.997822 0.57789262E+03  0.14134756E+05                                 9.635992                            7.452682       0.195416       2.106676                    0.996953      28.131070      74.405245       0.694793       0.360420      -1.138719       0.021659       0.015657       0.039821       0.047958      -0.004550       0.044439      -0.053509       0.014906      -0.225397      -0.107817       0.033185       0.074632             11.535525      11.081994       5.472562       2.524104      14.526394       4.364468       8.998188           0.000000
          174              O       8.566934       7.061834       5.785934      -0.715734      40.807217 0.63776428E+03  0.15982660E+05                                 9.259280                            7.735531       0.345862       2.119931                    0.998106      29.900486      79.957884       0.694650       0.351845      -1.146005      -0.024441      -0.077167       0.093011       0.123301      -0.032417       0.019925      -0.041695       0.055635      -0.068176      -0.062056      -0.007173       0.069229             10.110413      12.789717       0.800210      -4.854114       6.588418       0.803440      10.953102          -0.000000
          175              O       6.020549       4.542145      25.102793      -0.697475      42.433974 0.65439487E+03  0.16561620E+05                                 9.733904                            7.939817      -0.019360       2.003815                    0.996439      30.305891      82.352866       0.669932       0.361254      -1.134599      -0.045046       0.011457       0.069481       0.083594      -0.069519       0.040898      -0.001112      -0.056114       0.025126      -0.090739       0.011144       0.079595             11.469920       9.157511       1.100784       1.362577       6.956009      -0.540184      18.296242           0.000000
          176              O       7.718736       4.972629      26.436788      -0.610275      28.013442 0.42964573E+03  0.97501527E+04                                 7.118825                            6.241622       0.783867       2.291499                    0.998836      27.475773      69.812624       0.793761       0.340029      -1.156368      -0.010267      -0.053137       0.060722       0.081340      -0.020735       0.002002       0.024665       0.030454      -0.269910      -0.095088       0.023798       0.071290              7.602240       9.197280       2.307839      -1.191803       5.786550      -0.232004       7.822889          -0.000005
          177              O       8.294499      -0.731444      10.128218      -0.651611      38.871451 0.63696774E+03  0.15992273E+05                                 9.119126                            7.852908       0.038535       2.045762                    0.995649      29.133662      78.532448       0.671952       0.363057      -1.134596       0.000070      -0.060837       0.014337       0.062503      -0.064155       0.012429       0.006586      -0.010041       0.184713      -0.096308       0.033131       0.063177             10.048006       9.017191      -0.937787       0.166489      13.018571       3.416454       8.108256          -0.000000
          178              O       9.857587      10.803488       8.761921      -0.628836      40.647678 0.60332177E+03  0.14940712E+05                                 9.445910                            7.647446       0.131619       2.076057                    0.996591      28.784091      77.013240       0.680407       0.363509      -1.134448      -0.047163      -0.015969      -0.021697       0.054316      -0.036721      -0.016620      -0.075779       0.053474       0.096562      -0.103843       0.024150       0.079694             11.004240      18.240391       2.026276      -1.304220       7.602899       0.426724       7.169430           0.000000
          179              O       9.436398       1.533618       8.266632      -0.675918      38.853218 0.56881641E+03  0.13835529E+05                                 8.963745                            7.271750       0.351952       2.144335                    0.997069      28.685494      75.264192       0.722346       0.348608      -1.150094       0.022102      -0.022986      -0.078050       0.084313       0.024274      -0.016868       0.054961       0.031574      -0.117200      -0.083134       0.031324       0.051810             10.112417      13.324061       0.249977      -4.363906       6.771356      -2.246167      10.241835           0.000002
          180              O       0.358061       0.800586       8.208262      -0.615943      42.571362 0.56583304E+03  0.13788180E+05                                 9.776377                            7.396558       0.106835       2.078786                    0.995781      28.282051      75.040595       0.693242       0.362579      -1.135275       0.002175       0.049932      -0.023722       0.055323      -0.003731       0.056522       0.067042      -0.029850      -0.098197      -0.100407       0.016021       0.084386             12.025502      11.897510      -4.551297       3.046474      13.193997      -5.988767      10.984997           0.000002
          181              O       2.328011      -0.232008      10.042364      -0.633476      43.744767 0.59763713E+03  0.14767935E+05                                10.001367                            7.614435       0.137462       2.084371                    0.995178      28.656907      76.640582       0.681326       0.363805      -1.133987       0.059232       0.025031       0.035993       0.073691      -0.059972       0.003836       0.041202       0.043422       0.162807      -0.099486       0.025950       0.073536             12.266756      22.135489       0.728303      -1.669310       7.067433      -0.520335       7.597346          -0.000000
          182              O       4.004260      -1.586343      10.663743      -0.680897      34.993154 0.57073419E+03  0.13943343E+05                                 8.422042                            7.373019       0.459716       2.176242                    0.996716      29.137395      77.513032       0.701916       0.357181      -1.139073      -0.008784       0.085773       0.035529       0.093255      -0.054379       0.020942       0.007882      -0.042781       0.102301      -0.079650       0.034411       0.045239              8.980712       8.344424      -1.258209      -0.162659      11.854381      -1.794449       6.743331          -0.000001
          183              O       0.264264      10.069484      10.856985      -0.648503      42.349175 0.65671051E+03  0.16613598E+05                                 9.764274                            8.004093       0.035049       2.044644                    0.995229      29.182709      78.953634       0.661812       0.365832      -1.132483      -0.017550      -0.050220       0.038079       0.065422      -0.002548       0.069743       0.041070      -0.038210      -0.107220      -0.099016       0.026548       0.072468             11.280012       8.173514      -2.136772       2.050566      10.873104      -5.880740      14.793418          -0.000001
          184              O       1.936260       8.648800      11.302689      -0.712349      36.787202 0.53388307E+03  0.12782181E+05                                 8.681875                            6.968328       0.694419       2.242114                    0.999136      29.074759      75.694475       0.750075       0.341069      -1.156353      -0.088908       0.034054       0.047485       0.106392      -0.003385       0.025281       0.053168       0.033879      -0.101624      -0.077307       0.026707       0.050599             10.064745      13.747526      -2.101808      -5.696506       6.350417       0.636482      10.096291          -0.000001
          185              O       1.181858      10.486279       7.858330      -0.610625      41.997833 0.57789300E+03  0.14134767E+05                                 9.635993                            7.452685       0.195416       2.106676                    0.996953      28.131071      74.405247       0.694793       0.360420      -1.138719       0.021659      -0.015657      -0.039821       0.047958       0.004550      -0.044439      -0.053509       0.014906      -0.225397      -0.107817       0.033185       0.074632             11.535527      11.081993      -5.472561      -2.524105      14.526398       4.364468       8.998190           0.000000
          186              O       2.970484       9.262147       8.381387      -0.715734      40.807211 0.63776425E+03  0.15982659E+05                                 9.259279                            7.735531       0.345863       2.119931                    0.998106      29.900486      79.957884       0.694650       0.351845      -1.146005      -0.024441       0.077167      -0.093011       0.123301       0.032417      -0.019925      -0.041695       0.055635      -0.068176      -0.062056      -0.007173       0.069229             10.110411      12.789713      -0.800209       4.854113       6.588417       0.803441      10.953104          -0.000000
          187              O       0.424099       7.387299      17.399170      -0.697475      42.433968 0.65439485E+03  0.16561620E+05                                 9.733902                            7.939817      -0.019360       2.003815                    0.996439      30.305891      82.352864       0.669932       0.361254      -1.134599      -0.045046      -0.011457      -0.069481       0.083594       0.069519      -0.040898      -0.001112      -0.056114       0.025126      -0.090739       0.011144       0.079595             11.469918       9.157510      -1.100783      -1.362576       6.956009      -0.540186      18.296234           0.000000
          188              O       2.122286       6.956816      16.065175      -0.610275      28.013445 0.42964578E+03  0.97501546E+04                                 7.118826                            6.241622       0.783866       2.291499                    0.998836      27.475774      69.812634       0.793760       0.340029      -1.156368      -0.010267       0.053137      -0.060722       0.081340       0.020735      -0.002002       0.024665       0.030454      -0.269909      -0.095088       0.023798       0.071290              7.602241       9.197283      -2.307837       1.191803       5.786549      -0.232005       7.822891          -0.000005
          189              O       2.698049       4.707926       4.039103      -0.651611      38.871439 0.63696740E+03  0.15992262E+05                                 9.119123                            7.852906       0.038535       2.045762                    0.995649      29.133663      78.532449       0.671952       0.363057      -1.134596       0.000070       0.060837      -0.014337       0.062503       0.064155      -0.012429       0.006586      -0.010041       0.184713      -0.096308       0.033131       0.063177             10.048003       9.017189       0.937785      -0.166487      13.018564       3.416454       8.108257          -0.000000
          190              O       4.261137       5.520493       5.405400      -0.628836      40.647686 0.60332179E+03  0.14940712E+05                                 9.445911                            7.647446       0.131619       2.076057                    0.996591      28.784091      77.013240       0.680407       0.363509      -1.134448      -0.047163       0.015969       0.021697       0.054316       0.036721       0.016620      -0.075779       0.053474       0.096562      -0.103843       0.024150       0.079694             11.004242      18.240393      -2.026277       1.304222       7.602901       0.426724       7.169431           0.000000
          191              O       3.839948       2.442864       5.900689      -0.675918      38.853221 0.56881637E+03  0.13835528E+05                                 8.963746                            7.271750       0.351952       2.144335                    0.997069      28.685493      75.264192       0.722346       0.348608      -1.150094       0.022102       0.022986       0.078050       0.084313      -0.024274       0.016868       0.054961       0.031574      -0.117200      -0.083134       0.031324       0.051810             10.112419      13.324062      -0.249981       4.363909       6.771358      -2.246170      10.241838           0.000002
          192              O       5.954511       3.175896       5.959059      -0.615943      42.571377 0.56583328E+03  0.13788187E+05                                 9.776380                            7.396559       0.106835       2.078786                    0.995781      28.282052      75.040597       0.693242       0.362579      -1.135275       0.002175      -0.049932       0.023722       0.055323       0.003731      -0.056522       0.067042      -0.029850      -0.098197      -0.100407       0.016021       0.084386             12.025506      11.897509       4.551298      -3.046475      13.194006      -5.988773      10.985002           0.000002

******************************************************
Auxiliary information for the entire system
The total spin magnetic moment of the unit cell is   -0.000029
The total net atomic charge of the unit cell is   0.000012
Accuracy of reproducing the electrostatic potential in the unit cell:
  The inner radius (bohr) =    5.0000
  The outer radius (bohr) =   12.0000
  Valid grid points have density less than (e/(bohr^3)) =    0.0001
  The number of valid grid points were=       337502
  The rms potential error without charges in kcal/mol is=      6.88627
  The rms potential error with partial charges in kcal/mol is=      2.12640
  The RRMSE value at monopole order=      0.30879
  The rms potential error with partial charges and cloud penetration in kcal/mol is=      2.11606
  The RRMSE value at monopole order with cloud penetration is=      0.30729
  The rms potential error with partial charges and atomic dipoles in kcal/mol is=      0.85753
  The RRMSE value at dipole order=      0.12453
  The rms potential error with partial charges, atomic dipoles and cloud penetration in kcal/mol is=      0.84346
  The RRMSE value at dipole order with cloud penetration=      0.12248

******************************************************
The electron densities and ab initio electrostatic potential were computed in VASP using the PBE functional and
projector augmented wave method. See the main text of the journal article for a description of computational details.
The atomic charges, dipoles, and quadrupoles were computed with the DDEC6 method as described in
(a) T. A. Manz and N. Gabaldon Limas, RSC Adv. 6 (2016) 47771-47801 DOI: 10.1039/c6ra04656h
(b) N. Gabaldon Limas and T. A. Manz, RSC Adv. 8 (2018) 2678-2707 DOI: 10.1039/c7ra11829e.
For each atom in the material, the electron cloud parameters were fit to the spherically averaged atom-in-material
electron density using radial positions for which this density was between 10^-4 and 10^-2 electrons per cubic bohr.
The polarizabilities, dispersion coefficients, and quantum Drude oscillator (QDO) parameters were fit using the MCLF method.
The magnetic structure of the system was optimized in VASP from the default ferromagnetic initial guess using spin polarization.
The atomic spin moments (ASMs) were computed on this optimized magnetic structure using the DDEC6 partition as inputs
to the method of T. A. Manz and D. S. Sholl, J. Chem. Theory Comput. 7 (2011) 4146-4164 DOI: 10.1021/ct200539n.
The RMSE and RRMSE were computed using a uniform grid with Ewald summation.
