# Supplementary material for: A collection of forcefield precursors for metal–organic frameworks
Source: RSC Adv. 2019 Nov 13;9(63):36492–507. doi: 10.1039/c9ra07327b (PMC9075174; doi:10.1039/c9ra07327b)
Supplement: RA-009-C9RA07327B-s3443 [file RA-009-C9RA07327B-s3443.xyz]

  404
jmolscript: load "" {1 1 1} spacegroup "x,y,z" unitcell [{     10.834600     0.000000     0.000000 }, {      0.000000    13.842700     0.000000 }, {      0.000000    -3.679344    27.745302 }]
U      9.525455     6.247477    14.539926     2.550116
U      9.607148     6.228830    10.784876     2.518373
U      4.108155     8.997557    27.078027     2.550063
U      4.189848    12.695548     3.087775     2.518395
U      1.309145     3.915879    13.205376     2.550121
U      1.227452     3.934526    16.960426     2.518337
U      6.726445     1.165799     0.667275     2.550046
U      6.644752    -2.532192    24.657527     2.518453
H      7.744572     6.722389    12.554749     0.410588
H      9.303671     0.264838    21.854974     0.138945
H      8.744606    -0.688764    20.736839     0.119841
H      7.043573     1.220319    21.988152     0.099627
H      6.718535     0.437173    20.670250     0.093042
H      8.655762     2.496215    20.853369     0.103422
H      8.383813     1.690553    19.538242     0.087995
H      6.430335     3.348416    20.742388     0.095049
H      6.243980     2.612037    19.374544     0.097404
H      6.686032     4.817348    18.913972     0.094043
H      7.912508     3.979928    18.422881     0.097626
H      7.909258     5.411488    20.853369     0.096485
H      9.147653     4.637709    20.279041     0.107721
H      9.345926     6.953955    19.837891     0.141006
H      8.000269     6.918444    19.030503     0.115327
H      6.836633     8.850866    18.988885     0.071446
H      5.226611     7.411461    18.256409     0.075933
H      5.939528     6.248544    14.979689     0.119771
H      4.760723     6.064695    16.000716     0.120905
H      2.738987     7.627414    17.421275     0.111264
H      2.183172     9.079043    17.612718     0.113026
H      2.451870     6.764352    15.046277     0.080760
H      1.685864     7.592488    13.070812     0.085363
H      2.676146     7.896718    10.870609     0.106098
H      4.230911     8.006109    10.734657     0.115625
H      0.347791    10.674808    13.523060     0.120387
H      0.365126     9.447000    12.551975     0.108089
H      1.374911     9.922177    10.221369     0.082368
H      1.790959    11.924939     9.158724     0.073681
H      6.840966    -2.652547    19.751880     0.103669
H      5.547315    -1.830243    19.438359     0.122024
H      9.072894     9.657918    17.976181     0.097068
H      9.274418     9.370250    16.450190     0.125489
H      2.327272    12.201989     1.317902     0.410588
H      3.886371     1.137496    19.762979     0.138918
H      3.327306     2.091098    20.881114     0.119884
H      1.626273     0.182015    19.629801     0.099562
H      1.301235     0.965161    20.947703     0.093063
H      3.238462    -1.093881    20.764584     0.103390
H      2.966513    -0.288219    22.079711     0.088041
H      1.013035    -1.946082    20.875565     0.095008
H      0.826680    -1.209703    22.243409     0.097439
H      1.268732    10.427686    22.703981     0.094090
H      2.495208    -2.577594    23.195072     0.097681
H      2.491958     9.833546    20.764584     0.096438
H      3.730353    10.607325    21.338912     0.107698
H      3.928626     8.291079    21.780062     0.140989
H      2.582969     8.326590    22.587450     0.115353
H      1.419333     6.394168    22.629068     0.071375
H     10.643911     7.833573    23.361544     0.075875
H      0.522228     8.996490    26.638264     0.119765
H     10.178023     9.180339    25.617237     0.120878
H      8.156287     7.617620    24.196678     0.111223
H      7.600472     6.165991    24.005235     0.112981
H      7.869170     8.480682    26.571676     0.080738
H      7.103164    11.331890     0.801839     0.085349
H      8.093446    11.027660     3.002042     0.106075
H      9.648211    10.918269     3.137994     0.115596
H      5.765091     8.249570     0.349591     0.120389
H      5.782426     9.477378     1.320676     0.108076
H      6.792211     9.002201     3.651282     0.082335
H      7.208259     6.999439     4.713927     0.073621
H      1.423666     4.054881    21.866073     0.103607
H      0.130015     3.232577    22.179594     0.121969
H      3.655594     5.587116    23.641772     0.097021
H      3.857118     5.874784    25.167763     0.125491
H      3.090028     3.440967    15.190553     0.410587
H      1.530929     9.898518     5.890328     0.138932
H      2.089994    10.852120     7.008463     0.119825
H      3.791027     8.943037     5.757150     0.099621
H      4.116065     9.726183     7.075052     0.093035
H      2.178838     7.667141     6.891933     0.103419
H      2.450787     8.472803     8.207060     0.087989
H      4.404265     6.814940     7.002914     0.095055
H      4.590620     7.551319     8.370758     0.097403
H      4.148568     5.346008     8.831330     0.094046
H      2.922092     6.183428     9.322421     0.097626
H      2.925342     4.751868     6.891933     0.096494
H      1.686947     5.525647     7.466261     0.107727
H      1.488674     3.209401     7.907411     0.141020
H      2.834331     3.244912     8.714799     0.115335
H      3.997967     1.312490     8.756417     0.071449
H      5.607989     2.751895     9.488893     0.075938
H      4.895072     3.914812    12.765613     0.119771
H      6.073877     4.098661    11.744586     0.120907
H      8.095613     2.535942    10.324027     0.111268
H      8.651428     1.084313    10.132584     0.113037
H      8.382730     3.399004    12.699025     0.080760
H      9.148736     2.570868    14.674490     0.085364
H      8.158454     2.266638    16.874693     0.106098
H      6.603689     2.157247    17.010645     0.115624
H     10.486809    -0.511452    14.222242     0.120387
H     10.469474     0.716356    15.193327     0.108090
H      9.459689     0.241179    17.523933     0.082365
H      9.043641    -1.761583    18.586578     0.073671
H      3.993634    -1.026797     7.993422     0.103673
H      5.287285    11.993599     8.306943     0.122029
H      1.761706     0.505438     9.769121     0.097080
H      1.560182     0.793106    11.295112     0.125491
H      8.507328    -2.038633    26.427400     0.410592
H      6.948229     9.025860     7.982323     0.138923
H      7.507294     8.072258     6.864188     0.119891
H      9.208327     9.981341     8.115501     0.099562
H      9.533365     9.198195     6.797599     0.093065
H      7.596138    11.257237     6.980718     0.103389
H      7.868087    10.451575     5.665591     0.088041
H      9.821565    12.109438     6.869737     0.094994
H     10.007920    11.373059     5.501893     0.097433
H      9.565868    -0.264330     5.041321     0.094072
H      8.339392    12.740950     4.550230     0.097675
H      8.342642     0.329810     6.980718     0.096421
H      7.104247    -0.443969     6.406390     0.107689
H      6.905974     1.872277     5.965240     0.140964
H      8.251631     1.836766     5.157852     0.115338
H      9.415267     3.769188     5.116234     0.071380
H      0.190689     2.329783     4.383758     0.075874
H     10.312372     1.166866     1.107038     0.119762
H      0.656577     0.983017     2.128065     0.120883
H      2.678313     2.545736     3.548624     0.111225
H      3.234128     3.997365     3.740067     0.112979
H      2.965430     1.682674     1.173626     0.080745
H      3.731436    -1.168534    26.943463     0.085341
H      2.741154    -0.864304    24.743260     0.106066
H      1.186389    -0.754913    24.607308     0.115590
H      5.069509     1.913786    27.395711     0.120392
H      5.052174     0.685978    26.424626     0.108068
H      4.042389     1.161155    24.094020     0.082329
H      3.626341     3.163917    23.031375     0.073615
H      9.410934     6.108475     5.879229     0.103610
H     10.704585     6.930779     5.565708     0.121973
H      7.179006     4.576240     4.103530     0.097023
H      6.977482     4.288572     2.577539     0.125494
H      7.734821     9.078241    12.576945     0.309071
H      6.921142     9.343235    11.403319     0.295425
H      7.005652    10.947913    13.603522     0.151904
H      5.781343    10.058295    13.192891     0.143717
H      6.176805    11.299238    12.321689     0.149630
H      8.160621    11.177649    10.931649     0.160456
H      9.004636     9.857686    10.895580     0.145671
H      9.072894    10.796395    12.146893     0.156635
H      2.317521     9.846137     1.295706     0.309072
H      1.503842     9.581143     2.469332     0.295413
H      1.588352     7.976465     0.269129     0.151897
H      0.364043     8.866083     0.679760     0.143711
H      0.759505     7.625140     1.550962     0.149615
H      2.743321     7.746729     2.941002     0.160442
H      3.587336     9.066692     2.977071     0.145641
H      3.655594     8.127983     1.725758     0.156648
H      3.099779     1.085115    15.168357     0.309071
H      3.913458     0.820121    16.341983     0.295423
H      3.828948    -0.784557    14.141780     0.151903
H      5.053257     0.105061    14.552411     0.143714
H      4.657795    -1.135882    15.423613     0.149624
H      2.673979    -1.014293    16.813653     0.160449
H      1.829964     0.305670    16.849722     0.145666
H      1.761706    -0.633039    15.598409     0.156632
H      8.517079     0.317219    26.449596     0.309075
H      9.330758     0.582213    25.275970     0.295410
H      9.246248     2.186891    27.476173     0.151904
H     10.470557     1.297273    27.065542     0.143716
H     10.075095     2.538216    26.194340     0.149614
H      8.091279     2.416627    24.804300     0.160444
H      7.247264     1.096664    24.768231     0.145636
H      7.179006     2.035373    26.019544     0.156656
C      7.966681    -1.085622    22.570803     0.648854
C      8.506244    -0.179009    21.527580    -0.335392
C      7.428202     0.872050    21.169665    -0.151404
C      7.969932     2.040661    20.342855    -0.174616
C      6.892973     3.054327    19.943323    -0.183097
C      7.434703     4.278258    19.210847    -0.179275
C      8.359977     5.147660    20.034883    -0.151702
C      8.787944     6.402675    19.266338    -0.350154
C      9.518196     6.071310    18.059417     0.727719
C      7.045740     8.277705    16.056206     0.555734
C      6.447670     9.146178    18.139878     0.127922
C      5.345792     8.163130    17.640463     0.135836
C      4.419433    10.284923    18.028897     0.517341
C      5.242863     6.715348    15.468006     0.036535
C      2.859251     8.553838    17.157695     0.032149
C      4.657795     7.594487    13.212313     0.534421
C      2.915591     7.589637    14.793795     0.135923
C      2.390113     8.157713    13.453697     0.122073
C      1.917724     9.669341    15.165582     0.548575
C      3.456237     8.382917    11.181357     0.020760
C      0.922024    10.120952    12.970929     0.023064
C      4.292669    10.397926    10.057672     0.517125
C      2.037988    10.462066    10.701363     0.135130
C      2.390113    11.772907     9.918945     0.123681
C      1.758456    -1.552047    12.110824     0.539185
C      6.285151    -2.311220    19.036052     0.023240
C      8.679598     9.776954    17.099430     0.032940
C      2.549381     2.487956    19.047150     0.648859
C      3.088944     1.581343    20.090373    -0.335395
C      2.010902     0.530284    20.448288    -0.151405
C      2.552632    -0.638327    21.275098    -0.174615
C      1.475673    -1.651993    21.674630    -0.183098
C      2.017403    -2.875924    22.407106    -0.179259
C      2.942677    10.097374    21.583070    -0.151733
C      3.370644     8.842359    22.351615    -0.350163
C      4.100896     9.173724    23.558536     0.727715
C      1.628440     6.967329    25.561747     0.555726
C      1.030370     6.098856    23.478075     0.127912
C     10.763092     7.081904    23.977490     0.135824
C      9.836733     4.960111    23.589056     0.517342
C     10.660163     8.529686    26.149947     0.036537
C      8.276551     6.691196    24.460258     0.032148
C     10.075095    11.329891     0.660338     0.534440
C      8.332891     7.655397    26.824158     0.135934
C      7.807413    10.766665     0.418954     0.122084
C      7.335024     5.575693    26.452371     0.548601
C      8.873537    10.541461     2.691294     0.020767
C      6.339324     8.803426     0.901722     0.023078
C      9.709969     8.526452     3.814979     0.517119
C      7.455288     8.462312     3.171288     0.135126
C      7.807413     7.151471     3.953706     0.123672
C      7.175756     6.633725     1.761827     0.539197
C      0.867851     3.713554    22.581901     0.023232
C      3.262298     5.468080    24.518523     0.032936
C      2.867919    11.248978     5.174499     0.648842
C      2.328356    10.342365     6.217722    -0.335391
C      3.406398     9.291306     6.575637    -0.151405
C      2.864668     8.122695     7.402447    -0.174619
C      3.941627     7.109029     7.801979    -0.183101
C      3.399897     5.885098     8.534455    -0.179278
C      2.474623     5.015696     7.710419    -0.151699
C      2.046656     3.760681     8.478964    -0.350156
C      1.316404     4.092046     9.685885     0.727725
C      3.788860     1.885651    11.689096     0.555734
C      4.386930     1.017178     9.605424     0.127925
C      5.488808     2.000226    10.104839     0.135836
C      6.415167    -0.121567     9.716405     0.517345
C      5.591737     3.448008    12.277296     0.036534
C      7.975349     1.609518    10.587607     0.032147
C      6.176805     2.568869    14.532989     0.534421
C      7.919009     2.573719    12.951507     0.135923
C      8.444487     2.005643    14.291605     0.122074
C      8.916876     0.494015    12.579720     0.548578
C      7.378363     1.780439    16.563945     0.020760
C      9.912576     0.042404    14.774373     0.023064
C      6.541931    -0.234570    17.687630     0.517122
C      8.796612    -0.298710    17.043939     0.135130
C      8.444487    -1.609551    17.826357     0.123680
C      9.076144    11.715403    15.634478     0.539184
C      4.549449    12.474576     8.709250     0.023243
C      2.155002     0.386402    10.645872     0.032938
C      8.285219     7.675400     8.698152     0.648865
C      7.745656     8.582013     7.654929    -0.335399
C      8.823698     9.633072     7.297014    -0.151407
C      8.281968    10.801683     6.470204    -0.174615
C      9.358927    11.815349     6.070672    -0.183096
C      8.817197    13.039280     5.338196    -0.179253
C      7.891923     0.065982     6.162232    -0.151735
C      7.463956     1.320997     5.393687    -0.350161
C      6.733704     0.989632     4.186766     0.727696
C      9.206160     3.196027     2.183555     0.555724
C      9.804230     4.064500     4.267227     0.127911
C      0.071508     3.081452     3.767812     0.135830
C      0.997867     5.203245     4.156246     0.517338
C      0.174437     1.633670     1.595355     0.036541
C      2.558049     3.472160     3.285044     0.032154
C      0.759505    -1.166535    27.084964     0.534441
C      2.501709     2.507959     0.921144     0.135935
C      3.027187    -0.603309    27.326348     0.122083
C      3.499576     4.587663     1.292931     0.548604
C      1.961063    -0.378105    25.054008     0.020764
C      4.495276     1.359930    26.843580     0.023075
C      1.124631     1.636904    23.930323     0.517122
C      3.379312     1.701044    24.574014     0.135124
C      3.027187     3.011885    23.791596     0.123672
C      3.658844     3.529631    25.983475     0.539195
C      9.966749     6.449802     5.163401     0.023230
C      7.572302     4.695276     3.226779     0.032938
C      6.514845    10.583805    12.862722    -0.291057
C      8.502994    10.450582    11.456035    -0.299633
C      1.097545     8.340573     1.009929    -0.291045
C      3.085694     8.473796     2.416616    -0.299641
C      4.319755    -0.420449    14.882580    -0.291057
C      2.331606    -0.287226    16.289267    -0.299635
C      9.737055     1.822783    26.735373    -0.291040
C      7.748906     1.689560    25.328686    -0.299641
N      7.422784     9.103812    17.060586    -0.222356
N      5.852851     7.724772    16.353081    -0.217771
N      4.174571     9.000314    17.590521    -0.234628
N      5.749922    10.400942    18.281379    -0.223232
N      4.319755     7.360282    14.519117    -0.230220
N      3.597087     8.171282    12.610240    -0.225137
N      1.888471     9.467851    13.814386    -0.225985
N      2.659894     8.666085    15.737135    -0.231629
N      3.320805     9.793588    10.773501    -0.226614
N      3.762857    11.540169     9.502766    -0.233912
N      2.256847    -1.056529    10.931649    -0.246007
N      1.526595    10.954199    11.927705    -0.225462
N      2.005484     6.141222    24.557367    -0.222373
N      0.435551     7.520262    25.264872    -0.217780
N      9.591871     6.244720    24.027432    -0.234650
N      0.332622     4.844092    23.336574    -0.223242
N      9.737055     7.884752    27.098836    -0.230264
N      9.014387    10.753096     1.262411    -0.225180
N      7.305771     9.456527     0.058265    -0.226047
N      8.077194     6.578949    25.880818    -0.231684
N      8.738105     9.130790     3.099150    -0.226608
N      9.180157     7.384209     4.369885    -0.233941
N      7.674147     6.138207     2.941002    -0.246020
N      6.943895     7.970179     1.944946    -0.225474
N      3.411816     1.059544    10.684716    -0.222356
N      4.981749     2.438584    11.392221    -0.217771
N      6.660029     1.163042    10.154781    -0.234626
N      5.084678    -0.237586     9.463923    -0.223231
N      6.514845     2.803074    13.226185    -0.230219
N      7.237513     1.992074    15.135062    -0.225136
N      8.946129     0.695505    13.930916    -0.225989
N      8.174706     1.497271    12.008167    -0.231634
N      7.513795     0.369768    16.971801    -0.226612
N      7.071743    -1.376813    18.242536    -0.233916
N      8.577753    11.219885    16.813653    -0.246008
N      9.308005    -0.790843    15.817597    -0.225460
N      8.829116     4.022134     3.187935    -0.222372
N     10.399049     2.643094     2.480430    -0.217778
N      1.242729     3.918636     3.717870    -0.234653
N     10.501978     5.319264     4.408728    -0.223244
N      1.097545     2.278604     0.646466    -0.230260
N      1.820213    -0.589740    26.482891    -0.225185
N      3.528829     0.706829    27.687037    -0.226050
N      2.757406     3.584407     1.864484    -0.231686
N      2.096495     1.032566    24.646152    -0.226607
N      1.654443     2.779147    23.375417    -0.233941
N      3.160453     4.025149    24.804300    -0.246019
N      3.890705     2.193177    25.800356    -0.225475
N      7.404366     9.731575    12.055334    -0.122463
N      1.987066     9.192803     1.817317    -0.122468
N      3.430234     0.431781    15.689968    -0.122464
N      8.847534     0.970553    25.927985    -0.122469
O      8.262466     4.994408    14.582931    -0.729866
O     10.677498     7.601917    14.596803    -0.704414
O      8.338308     4.955528    10.690265    -0.770112
O     -0.027086     7.542484    10.765177    -0.764116
O     10.523647     5.354836    12.585269    -1.150075
O      8.499744     7.153931    12.599142    -0.986326
O      8.300387    -0.954154    23.761077    -0.597818
O      7.150836    -2.031591    22.240634    -0.654689
O      9.186657     6.422147    16.927409    -0.651325
O     10.627659     5.381543    18.198144    -0.685830
O      7.753240     8.005500    15.071248    -0.594468
O      3.567834    11.146572    18.212016    -0.511676
O      5.719585     7.342403    12.660181    -0.527100
O      1.399830    10.595670    15.748233    -0.525159
O      5.447637     9.990143     9.896749    -0.519059
O      1.558015    -0.918441    13.126302    -0.495780
O      2.845166    -3.592074    27.035022    -0.729942
O      5.260198     7.643117    27.021150    -0.704477
O      2.921008     0.126150     3.182386    -0.770089
O      5.390213    11.381894     3.107474    -0.764121
O      5.106347    13.569542     1.287382    -1.150064
O      3.082444    11.770447     1.273509    -0.986321
O      2.883087     2.356488    17.856876    -0.597926
O      1.733536     3.433925    19.377319    -0.654597
O      3.769357     8.822887    24.690544    -0.651239
O      5.210359     9.863491    23.419809    -0.685888
O      2.335940     7.239534    26.546705    -0.594439
O      8.985134     4.098462    23.405937    -0.511754
O      0.302285    11.581975     1.212470    -0.527192
O      6.817130     4.649364    25.869720    -0.525315
O      0.030337     8.934235     3.975902    -0.519114
O      6.975315     6.000119     0.746349    -0.495771
O      2.572134     5.168948    13.162371    -0.729872
O      0.157102     2.561439    13.148499    -0.704421
O      2.496292     5.207828    17.055037    -0.770114
O      0.027087     2.620872    16.980125    -0.764122
O      0.310953     4.808520    15.160033    -1.150072
O      2.334856     3.009425    15.146160    -0.986325
O      2.534213    11.117510     3.984225    -0.597840
O      3.683764    12.194947     5.504668    -0.654706
O      1.647943     3.741209    10.817893    -0.651324
O      0.206941     4.781813     9.547158    -0.685831
O      3.081360     2.157856    12.674054    -0.594468
O      7.266766    -0.983216     9.533286    -0.511671
O      5.115015     2.820953    15.085121    -0.527099
O      9.434770    -0.432314    11.997069    -0.525163
O      5.386963     0.173213    17.848553    -0.519058
O      9.276585    11.081797    14.619000    -0.495779
O      7.989434    -0.087270     0.710280    -0.729989
O      5.574402     2.520239     0.724152    -0.704523
O      7.913592    10.037206    24.562916    -0.770008
O      5.444386    -1.218538    24.637828    -0.764031
O      5.728253    -3.406186    26.457920    -1.150060
O      7.752156    -1.607091    26.471793    -0.986315
O      7.951513     7.806868     9.888426    -0.597927
O      9.101064     6.729431     8.367983    -0.654591
O      7.065243     1.340469     3.054758    -0.651252
O      5.624241     0.299865     4.325493    -0.685888
O      8.498660     2.923822     1.198597    -0.594445
O      1.849466     6.064894     4.339365    -0.511752
O     10.532315    -1.418619    26.532832    -0.527212
O      4.017470     5.513992     1.875582    -0.525310
O     -0.030337     1.229121    23.769400    -0.519125
O      3.859285     4.163237    26.998953    -0.495758

The following XYZ coordinates are in angstroms. Other properties are in atomic units.
The sperically averaged electron density of each atom fit to a function of the form exp(a - br)
eigen_1, eigen_2 and eigen_3 are the three eigenvalues of traceless quadrupole moment tensor
  atom number  atomic symbol              X              Y              Z     net charge C6 coefficient C8 coefficient C10 coefficient fluctuating dipole atomic polarizability isotropic forcefield polarizability              a              b squared Pearson coefficient          <r^3>          <r^4>         wp_QDO          m_QDO          q_QDO       dipole_x       dipole_y       dipole_z         dipole            Qxy            Qxz            Qyz     Q(x^2-y^2)  Q(3z^2 - R^2)        eigen_1        eigen_2        eigen_3 static polarizability      alpha(xx)      alpha(xy)      alpha(xz)      alpha(yy)      alpha(yz)      alpha(zz) atomic spin moment
            1              U       9.525455       6.247477      14.539926       2.550116     180.896070 0.44096814E+04  0.16384834E+06                                21.115680                           18.310585       2.991591       2.502860                    0.999821     111.981974     272.156374       0.578153       0.285121      -1.321016       0.050369      -0.038745      -0.019519       0.066477      -0.080398      -0.009903      -0.027007      -0.030339      -0.031676      -0.084979      -0.004296       0.089275             23.282398      25.719071       1.400313      -0.651495      25.292050       0.329275      18.836073          -0.000183
            2              U       9.607148       6.228830      10.784876       2.518373     185.727567 0.46665804E+04  0.17566665E+06                                21.364826                           18.690594       3.031686       2.509063                    0.999914     113.003765     275.412502       0.579611       0.280723      -1.327663       0.046436      -0.033238       0.074574       0.093928      -0.003423       0.020603       0.024362      -0.022658       0.128692      -0.041432      -0.014649       0.056082             23.126085      23.168783       1.447742       1.554648      23.821674      -3.518844      22.387798          -0.000290
            3              U       4.108155       8.997557      27.078027       2.550063     180.890033 0.44094904E+04  0.16383998E+06                                21.115746                           18.310664       2.991415       2.502818                    0.999821     111.978293     272.149184       0.578127       0.285135      -1.320995       0.050379       0.038765       0.019563       0.066509       0.080477       0.009900      -0.027008      -0.030322      -0.031601      -0.085057      -0.004281       0.089338             23.282478      25.719233      -1.400601       0.651449      25.292182       0.329300      18.836020           0.000048
            4              U       4.189848      12.695548       3.087775       2.518395     185.724682 0.46664442E+04  0.17566042E+06                                21.364834                           18.690505       3.031629       2.509057                    0.999914     113.002324     275.409014       0.579604       0.280729      -1.327655       0.046445       0.033244      -0.074590       0.093947       0.003447      -0.020626       0.024353      -0.022677       0.128726      -0.041468      -0.014624       0.056091             23.126185      23.168924      -1.447913      -1.554507      23.821832      -3.518716      22.387798          -0.000362
            5              U       1.309145       3.915879      13.205376       2.550121     180.895707 0.44096663E+04  0.16384765E+06                                21.115666                           18.310565       2.991587       2.502860                    0.999821     111.981808     272.155928       0.578153       0.285121      -1.321016      -0.050368       0.038745       0.019520       0.066477      -0.080403      -0.009903      -0.027009      -0.030339      -0.031673      -0.084985      -0.004295       0.089280             23.282390      25.719073       1.400336      -0.651494      25.292050       0.329269      18.836046          -0.000192
            6              U       1.227452       3.934526      16.960426       2.518337     185.727898 0.46665921E+04  0.17566731E+06                                21.364942                           18.690697       3.031674       2.509058                    0.999914     113.003850     275.413382       0.579606       0.280726      -1.327659      -0.046436       0.033237      -0.074572       0.093926      -0.003425       0.020605       0.024363      -0.022661       0.128699      -0.041436      -0.014648       0.056085             23.126209      23.168891       1.447732       1.554659      23.821799      -3.518866      22.387936          -0.000284
            7              U       6.726445       1.165799       0.667275       2.550046     180.884390 0.44093120E+04  0.16383206E+06                                21.115736                           18.310671       2.991305       2.502793                    0.999820     111.975628     272.143617       0.578108       0.285147      -1.320978      -0.050379      -0.038770      -0.019530       0.066503       0.080502       0.009899      -0.027013      -0.030315      -0.031487      -0.085092      -0.004251       0.089344             23.282456      25.719199      -1.400587       0.651458      25.292141       0.329320      18.836029           0.000198
            8              U       6.644752      -2.532192      24.657527       2.518453     185.732206 0.46667004E+04  0.17567181E+06                                21.364685                           18.690384       3.031773       2.509089                    0.999914     113.006246     275.416492       0.579637       0.280710      -1.327682      -0.046447      -0.033246       0.074608       0.093963       0.003402      -0.020626       0.024356      -0.022692       0.128652      -0.041438      -0.014642       0.056080             23.126022      23.168794      -1.447844      -1.554502      23.821648      -3.518680      22.387622          -0.000489
            9              H       7.744572       6.722389      12.554749       0.410588       0.486046 0.31881712E+01  0.26177319E+02                                 1.228870                            1.211714      -1.806503       2.156126                    0.995068       2.905488       8.795981       0.431949       1.726989      -0.624853      -0.022378      -0.003609      -0.003334       0.022911       0.008462       0.004099       0.000002      -0.007778      -0.013221      -0.009539      -0.002292       0.011831              1.242729       1.389255       0.036840      -0.025818       1.223613      -0.001369       1.115318           0.000002
           10              H       9.303671       0.264838      21.854974       0.138945       0.925988 0.68078794E+01  0.65111108E+02                                 1.656437                            1.589185      -1.079582       2.371374                    0.996469       3.623302      10.487786       0.460357       1.391132      -0.684488       0.014070       0.016137       0.012924       0.025008      -0.000003       0.000617      -0.001384      -0.000803      -0.001177      -0.001560      -0.000085       0.001645              1.689774       2.003865       0.279906       0.308356       1.512386       0.123659       1.553072           0.000001
           11              H       8.744606      -0.688764      20.736839       0.119841       1.028219 0.77551224E+01  0.75879674E+02                                 1.711833                            1.645925      -0.892957       2.440970                    0.997740       3.608766      10.232935       0.477866       1.309975      -0.701686      -0.001094      -0.007308      -0.014870       0.016605      -0.000920      -0.002164       0.002702      -0.009733       0.009377      -0.006908       0.000617       0.006291              1.752373       1.462276      -0.065570      -0.078232       1.586987       0.393575       2.207856           0.000003
           12              H       7.043573       1.220319      21.988152       0.099627       0.975531 0.73904608E+01  0.70591122E+02                                 1.579222                            1.551099      -0.582485       2.582711                    0.999953       3.372981       9.085442       0.525277       1.220784      -0.722816      -0.002029       0.013576       0.025284       0.028770      -0.002650      -0.002350       0.003402      -0.007047       0.015181      -0.007067      -0.000742       0.007810              1.592112       1.388530      -0.074758      -0.196056       1.396849       0.163807       1.990956           0.000000
           13              H       6.718535       0.437173      20.670250       0.093042       1.025858 0.79780584E+01  0.78693484E+02                                 1.709062                            1.670144      -0.934695       2.417244                    0.996141       3.747936      10.704906       0.473612       1.311118      -0.700843      -0.016871      -0.013791      -0.018241       0.028418       0.005201       0.007776      -0.000147      -0.002143      -0.013901      -0.010730       0.001071       0.009659              1.728436       1.783054       0.260783       0.353543       1.631639       0.221066       1.770616           0.000003
           14              H       8.655762       2.496215      20.853369       0.103422       0.958393 0.72025191E+01  0.69127660E+02                                 1.625261                            1.580676      -0.783802       2.488684                    0.998464       3.572775      10.007857       0.490576       1.300865      -0.703467       0.012270       0.014717       0.019579       0.027395       0.001978       0.004699      -0.002347      -0.000078      -0.002201      -0.006330       0.001801       0.004528              1.645521       1.664256       0.271936       0.365572       1.641773       0.176892       1.630534           0.000002
           15              H       8.383813       1.690553      19.538242       0.087995       0.993219 0.76449547E+01  0.74234395E+02                                 1.641914                            1.611014      -0.735099       2.504833                    0.998115       3.618407      10.087398       0.495474       1.273078      -0.709575       0.005700      -0.009196      -0.021113       0.023724      -0.004552      -0.003699       0.000464      -0.009236       0.014082      -0.009582       0.002893       0.006689              1.659918       1.380893      -0.097892      -0.184016       1.527548       0.257604       2.071314           0.000003
           16              H       6.430335       3.348416      20.742388       0.095049       1.082125 0.84621459E+01  0.83172106E+02                                 1.659513                            1.634088      -0.623014       2.554333                    0.999894       3.425204       9.199591       0.526632       1.183319      -0.732311      -0.000680       0.008719       0.020233       0.022042      -0.004219      -0.000496      -0.000719      -0.007202       0.009967      -0.007261       0.003119       0.004142              1.659722       1.566181      -0.065299      -0.306164       1.487476       0.155450       1.925510           0.000004
           17              H       6.243980       2.612037      19.374544       0.097404       0.999308 0.75959223E+01  0.73894274E+02                                 1.671236                            1.623254      -0.853013       2.456511                    0.997367       3.649789      10.299703       0.484008       1.300839      -0.703327      -0.015359      -0.013024      -0.020093       0.028448      -0.000357       0.008745      -0.001529       0.001639      -0.003846      -0.008864      -0.000251       0.009114              1.687087       1.730191       0.280445       0.304648       1.605458       0.244725       1.725611           0.000004
           18              H       6.686032       4.817348      18.913972       0.094043       1.008153 0.76722491E+01  0.73365734E+02                                 1.562723                            1.539036      -0.556041       2.584614                    0.999988       3.313762       8.694320       0.553260       1.157726      -0.738511      -0.019946       0.011707      -0.001975       0.023212       0.000292       0.002760      -0.000116       0.004057      -0.015070      -0.005768       0.000476       0.005293              1.564985       1.656674      -0.296882       0.193389       1.675872      -0.188132       1.362408           0.000008
           19              H       7.912508       3.979928      18.422881       0.097626       0.937302 0.72859615E+01  0.70311818E+02                                 1.614870                            1.601624      -0.881439       2.447590                    0.996849       3.651845      10.344377       0.480728       1.320278      -0.699056       0.018427      -0.010798      -0.017094       0.027356       0.000808      -0.004283       0.002735       0.001191       0.013865      -0.005543      -0.001680       0.007222              1.612998       1.416973      -0.031607      -0.251275       1.551816       0.210576       1.870204           0.000003
           20              H       7.909258       5.411488      20.853369       0.096485       1.081261 0.83016732E+01  0.81230741E+02                                 1.660889                            1.619692      -0.629390       2.555851                    0.999795       3.411424       9.151491       0.528227       1.185033      -0.731817      -0.017503       0.004623       0.020599       0.027424       0.000925      -0.007168       0.004772      -0.003253      -0.001301      -0.009531       0.001658       0.007874              1.673274       1.450780      -0.057876      -0.242561       1.460367       0.180505       2.108674           0.000006
           21              H       9.147653       4.637709      20.279041       0.107721       0.943063 0.72868339E+01  0.70336085E+02                                 1.625667                            1.605189      -0.863601       2.458569                    0.997387       3.606055      10.222344       0.478544       1.326003      -0.698164       0.025855      -0.018657       0.000020       0.031884      -0.003127       0.007199      -0.000866       0.004437      -0.030685      -0.012806       0.001634       0.011172              1.627027       1.755160      -0.245229       0.223971       1.607801      -0.163356       1.518120           0.000003
           22              H       9.345926       6.953955      19.837891       0.141006       0.968582 0.71670973E+01  0.67241862E+02                                 1.519556                            1.486209      -0.652731       2.567866                    0.999979       3.082125       7.957109       0.564887       1.155707      -0.740331       0.015567       0.004086       0.018133       0.024246       0.004321       0.003899       0.002286       0.006846       0.006406      -0.006599      -0.001345       0.007944              1.521772       1.456780       0.202948       0.259124       1.512948       0.193713       1.595589           0.000009
           23              H       8.000269       6.918444      19.030503       0.115327       1.030342 0.76678247E+01  0.74641878E+02                                 1.693099                            1.617696      -1.008445       2.387959                    0.996104       3.639828      10.217661       0.491635       1.279832      -0.707404      -0.020384       0.002564      -0.007392       0.021834      -0.004472       0.000288      -0.003656       0.008338       0.000025      -0.007547       0.000925       0.006622              1.733249       1.867861      -0.481150       0.212780       1.873240      -0.251975       1.458645           0.000004
           24              H       6.836633       8.850866      18.988885       0.071446       1.165892 0.92317271E+01  0.92842970E+02                                 1.755383                            1.715046      -0.703426       2.516571                    0.999505       3.551814       9.687454       0.509730       1.194813      -0.729673       0.014278      -0.012771       0.046965       0.050721      -0.000634      -0.002239      -0.005565       0.001812       0.034688      -0.008660      -0.004682       0.013342              1.767946       1.589733      -0.196763       0.283757       1.668083      -0.237532       2.046022           0.000008
           25              H       5.226611       7.411461      18.256409       0.075933       1.179461 0.93033077E+01  0.93505513E+02                                 1.757835                            1.714755      -0.669987       2.540068                    0.999769       3.463763       9.366246       0.514172       1.185217      -0.733007      -0.010144      -0.038565       0.032605       0.051509       0.000878      -0.001842      -0.005271      -0.004228       0.020583      -0.005818      -0.003898       0.009715              1.770286       1.490938       0.027018      -0.026850       2.030656      -0.442809       1.789265           0.000010
           26              H       5.939528       6.248544      14.979689       0.119771       1.028343 0.78274163E+01  0.77631079E+02                                 1.777083                            1.703036      -1.359191       2.230975                    0.993828       3.900616      11.551336       0.444456       1.389506      -0.683708       0.024815      -0.025834      -0.020337       0.041192      -0.007502       0.004253       0.009225      -0.007885      -0.002571      -0.014051       0.001783       0.012268              1.813891       1.974856      -0.375348      -0.229311       1.836281       0.229958       1.630535           0.000003
           27              H       4.760723       6.064695      16.000716       0.120905       0.950907 0.70359689E+01  0.67184473E+02                                 1.633034                            1.575980      -0.787722       2.512773                    0.999033       3.417397       9.571001       0.484565       1.323759      -0.699894      -0.022674      -0.031723       0.019532       0.043612       0.004521       0.003257      -0.003879      -0.005193       0.001183      -0.008140       0.002266       0.005874              1.659662       1.591020       0.276513      -0.157190       1.858091      -0.265985       1.529875           0.000005
           28              H       2.738987       7.627414      17.421275       0.111264       1.038775 0.77785293E+01  0.75949837E+02                                 1.713961                            1.641768      -0.803011       2.495046                    0.998731       3.494444       9.806926       0.482747       1.299443      -0.705105      -0.009622      -0.042220       0.008732       0.044175       0.003313       0.002276      -0.004223       0.002619       0.004402      -0.006995       0.002708       0.004287              1.742873       1.470047       0.199137      -0.028273       2.266475      -0.193810       1.492098           0.000006
           29              H       2.183172       9.079043      17.612718       0.113026       1.213322 0.95679835E+01  0.97340805E+02                                 1.815967                            1.753956      -1.238078       2.279651                    0.996367       3.592417       9.938531       0.499325       1.205725      -0.726134      -0.030063       0.016857       0.016395       0.038167       0.002862      -0.007311       0.003788       0.029804       0.011874      -0.018123       0.001094       0.017029              1.823811       1.979934      -0.279900      -0.250880       1.706731       0.235276       1.784769           0.000006
           30              H       2.451870       6.764352      15.046277       0.080760       1.050586 0.81332840E+01  0.81695896E+02                                 1.814420                            1.745117      -1.433548       2.174969                    0.991473       4.214405      12.688804       0.434267       1.404154      -0.679793      -0.027475      -0.044540       0.012402       0.053782       0.002042      -0.003280      -0.000220       0.002271      -0.008026      -0.004387      -0.000489       0.004877              1.867190       1.746987       0.418973      -0.093627       2.294852      -0.190697       1.559730           0.000003
           31              H       1.685864       7.592488      13.070812       0.085363       1.024521 0.80549259E+01  0.80707308E+02                                 1.784412                            1.738163      -1.420726       2.184349                    0.991695       4.167082      12.527684       0.434615       1.406535      -0.679555      -0.038461      -0.032205      -0.018154       0.053348       0.002233       0.001492       0.004535      -0.001089      -0.004446      -0.004843      -0.001061       0.005904              1.820146       2.020036       0.348813       0.191706       1.836878       0.149173       1.603525           0.000003
           32              H       2.676146       7.896718      10.870609       0.106098       0.926352 0.69981442E+01  0.67251084E+02                                 1.643349                            1.601245      -0.985177       2.407606                    0.996352       3.675088      10.589606       0.463902       1.373927      -0.688076      -0.032424      -0.023026      -0.008640       0.040696       0.004431       0.003372      -0.001902      -0.005948      -0.006514      -0.007219       0.000796       0.006423              1.662407       1.798901       0.303984       0.180947       1.610512       0.165872       1.577809           0.000003
           33              H       4.230911       8.006109      10.734657       0.115625       1.077276 0.85660619E+01  0.86601355E+02                                 1.810951                            1.765304      -1.330437       2.242217                    0.993432       3.907983      11.556635       0.444093       1.364234      -0.689172       0.028580      -0.020832      -0.017677       0.039539      -0.009534      -0.007868       0.003893      -0.015817       0.008382      -0.015584       0.000429       0.015155              1.819166       1.926030      -0.208550      -0.256318       1.664542       0.159506       1.866926           0.000004
           34              H       0.347791      10.674808      13.523060       0.120387       1.015458 0.74995778E+01  0.74191155E+02                                 1.811487                            1.701964      -1.546908       2.137967                    0.991622       4.131353      12.549177       0.427460       1.448422      -0.671148      -0.023511       0.017428       0.021937       0.036575      -0.004743      -0.003196      -0.006251      -0.002295      -0.003784      -0.009532       0.002287       0.007246              1.881675       2.071642      -0.417105      -0.372568       1.797395       0.262451       1.775986          -0.000000
           35              H       0.365126       9.447000      12.551975       0.108089       0.908127 0.67440903E+01  0.64455110E+02                                 1.644648                            1.589473      -1.135838       2.340952                    0.994310       3.721057      10.824791       0.456203       1.404799      -0.681697      -0.025421      -0.031098      -0.010876       0.041612       0.007995       0.001267      -0.001808       0.004662      -0.005717      -0.008155      -0.001127       0.009281              1.677207       1.785307       0.279438       0.197722       1.756125       0.176806       1.490190           0.000001
           36              H       1.374911       9.922177      10.221369       0.082368       1.071758 0.82878604E+01  0.82069069E+02                                 1.729751                            1.680812      -0.874299       2.451727                    0.997940       3.628755      10.195848       0.483885       1.278283      -0.709276      -0.038685      -0.028228      -0.022207       0.052787      -0.000062       0.006478       0.002509       0.011162      -0.000397      -0.007208      -0.002756       0.009965              1.752588       1.863517       0.320802       0.242699       1.708063       0.254093       1.686183           0.000003
           37              H       1.790959      11.924939       9.158724       0.073681       1.150978 0.90211513E+01  0.90446575E+02                                 1.757462                            1.709066      -0.707644       2.517483                    0.999476       3.569502       9.806606       0.503140       1.214190      -0.724790      -0.033722       0.006819      -0.033258       0.047851      -0.000883       0.002741       0.001193       0.015485      -0.005703      -0.007215      -0.002166       0.009381              1.777064       1.749287      -0.054009       0.407903       1.474723       0.004871       2.107181           0.000006
           38              H       6.840966      -2.652547      19.751880       0.103669       1.104011 0.85232079E+01  0.85209261E+02                                 1.786289                            1.719172      -0.964269       2.411463                    0.997510       3.642155      10.368399       0.471146       1.300369      -0.704448       0.018407      -0.012693       0.033786       0.040514       0.003685       0.001651      -0.007116      -0.002248      -0.000493      -0.008504       0.000510       0.007993              1.819751       1.681140      -0.064026       0.372796       1.603413      -0.105442       2.174700           0.000005
           39              H       5.547315      -1.830243      19.438359       0.122024       1.049119 0.80266981E+01  0.80061161E+02                                 1.801013                            1.724504      -1.393989       2.222574                    0.992472       3.873383      11.480690       0.441976       1.389385      -0.684135      -0.027760       0.018965       0.021172       0.039731       0.000970      -0.012379       0.007125      -0.007045       0.006140      -0.015584       0.001599       0.013985              1.837155       1.990186      -0.233752      -0.341409       1.744672       0.245129       1.776606           0.000003
           40              H       9.072894       9.657918      17.976181       0.097068       1.075124 0.83773020E+01  0.82149922E+02                                 1.666474                            1.637275      -0.614127       2.575161                    0.999918       3.328919       8.937467       0.520515       1.199970      -0.729590       0.019401      -0.007887       0.030087       0.036659       0.000245       0.007111      -0.004758       0.002904      -0.007095      -0.009280       0.000770       0.008510              1.666653       1.555758      -0.040035       0.279876       1.511135      -0.112099       1.933066           0.000006
           41              H       9.274418       9.370250      16.450190       0.125489       1.075166 0.83576596E+01  0.84298045E+02                                 1.833874                            1.762521      -1.527337       2.159143                    0.991858       3.952160      11.820657       0.435670       1.393848      -0.682862       0.028975      -0.016837      -0.026134       0.042497      -0.004367      -0.005156       0.000651       0.011286      -0.028615      -0.010809      -0.002245       0.013055              1.860692       1.964273      -0.233841      -0.404738       1.808980       0.217508       1.808824           0.000001
           42              H       2.327272      12.201989       1.317902       0.410588       0.486032 0.31880509E+01  0.26176117E+02                                 1.228854                            1.211698      -1.806465       2.156148                    0.995069       2.905449       8.795863       0.431948       1.727009      -0.624850      -0.022378       0.003611       0.003330       0.022910      -0.008462      -0.004098       0.000003      -0.007779      -0.013221      -0.009538      -0.002293       0.011831              1.242713       1.389241      -0.036842       0.025817       1.223597      -0.001368       1.115302           0.000000
           43              H       3.886371       1.137496      19.762979       0.138918       0.926049 0.68084245E+01  0.65117301E+02                                 1.656475                            1.589220      -1.079476       2.371403                    0.996470       3.623389      10.487946       0.460366       1.391082      -0.684498       0.014068      -0.016136      -0.012907       0.024997      -0.000003      -0.000618      -0.001383      -0.000799      -0.001165      -0.001560      -0.000081       0.001642              1.689813       2.003925      -0.279915      -0.308366       1.512414       0.123658       1.553100           0.000002
           44              H       3.327306       2.091098      20.881114       0.119884       1.027968 0.77527545E+01  0.75851268E+02                                 1.711630                            1.645738      -0.893001       2.441018                    0.997740       3.608238      10.231329       0.477862       1.310077      -0.701667      -0.001093       0.007309       0.014893       0.016626       0.000916       0.002169       0.002699      -0.009731       0.009372      -0.006908       0.000620       0.006288              1.752162       1.462112       0.065558       0.078216       1.586812       0.393519       2.207560           0.000003
           45              H       1.626273       0.182015      19.629801       0.099562       0.975783 0.73929145E+01  0.70620216E+02                                 1.579456                            1.551322      -0.582363       2.582698                    0.999953       3.373560       9.087280       0.525258       1.220730      -0.722826      -0.002027      -0.013572      -0.025261       0.028748       0.002650       0.002346       0.003399      -0.007047       0.015185      -0.007067      -0.000739       0.007806              1.592350       1.388720       0.074774       0.196101       1.397045       0.163833       1.991284           0.000002
           46              H       1.301235       0.965161      20.947703       0.093063       1.025745 0.79769808E+01  0.78680725E+02                                 1.708995                            1.670079      -0.934869       2.417201                    0.996140       3.747745      10.704450       0.473597       1.311194      -0.700828      -0.016877       0.013794       0.018262       0.028436      -0.005200      -0.007777      -0.000148      -0.002142      -0.013912      -0.010733       0.001073       0.009660              1.728369       1.782969      -0.260767      -0.353522       1.631582       0.221064       1.770555           0.000002
           47              H       3.238462      -1.093881      20.764584       0.103390       0.958512 0.72036467E+01  0.69140748E+02                                 1.625343                            1.580755      -0.783647       2.488715                    0.998464       3.573010      10.008471       0.490587       1.300793      -0.703481       0.012264      -0.014718      -0.019559       0.027378      -0.001981      -0.004699      -0.002346      -0.000083      -0.002195      -0.006330       0.001803       0.004527              1.645603       1.664344      -0.271956      -0.365594       1.641860       0.176895       1.630605           0.000003
           48              H       2.966513      -0.288219      22.079711       0.088041       0.993040 0.76432220E+01  0.74213867E+02                                 1.641778                            1.610883      -0.735244       2.504820                    0.998116       3.618033      10.086327       0.495467       1.273159      -0.709558       0.005701       0.009200       0.021135       0.023745       0.004551       0.003702       0.000463      -0.009237       0.014078      -0.009583       0.002894       0.006689              1.659779       1.380787       0.097881       0.183993       1.527426       0.257579       2.071122           0.000001
           49              H       1.013035      -1.946082      20.875565       0.095008       1.082467 0.84656396E+01  0.83215092E+02                                 1.659839                            1.634402      -0.623184       2.554187                    0.999894       3.425918       9.202009       0.526592       1.183285      -0.732316      -0.000674      -0.008716      -0.020204       0.022014       0.004220       0.000489      -0.000722      -0.007201       0.009940      -0.007257       0.003107       0.004150              1.660050       1.566488       0.065317       0.306257       1.487755       0.155485       1.925906           0.000005
           50              H       0.826680      -1.209703      22.243409       0.097439       0.999181 0.75947186E+01  0.73880054E+02                                 1.671143                            1.623165      -0.853088       2.456512                    0.997367       3.649552      10.299049       0.484000       1.300903      -0.703314      -0.015362       0.013027       0.020113       0.028464       0.000360      -0.008749      -0.001530       0.001644      -0.003853      -0.008867      -0.000253       0.009120              1.686992       1.730077      -0.280417      -0.304621       1.605371       0.244714       1.725528           0.000001
           51              H       1.268732      10.427686      22.703981       0.094090       1.008012 0.76709353E+01  0.73350517E+02                                 1.562627                            1.538947      -0.556052       2.584650                    0.999988       3.313502       8.693669       0.553250       1.157791      -0.738496      -0.019944      -0.011712       0.001997       0.023215      -0.000294      -0.002767      -0.000121       0.004052      -0.015062      -0.005770       0.000477       0.005293              1.564889       1.656564       0.296847      -0.193377       1.675764      -0.188119       1.362338           0.000004
           52              H       2.495208      -2.577594      23.195072       0.097681       0.937087 0.72838089E+01  0.70286018E+02                                 1.614655                            1.601417      -0.881359       2.447680                    0.996852       3.651289      10.342512       0.480744       1.320328      -0.699048       0.018425       0.010794       0.017113       0.027365      -0.000808       0.004282       0.002731       0.001194       0.013877      -0.005541      -0.001683       0.007223              1.612781       1.416797       0.031601       0.251219       1.551611       0.210534       1.869936           0.000000
           53              H       2.491958       9.833546      20.764584       0.096438       1.081549 0.83044670E+01  0.81264288E+02                                 1.661102                            1.619894      -0.629392       2.555776                    0.999794       3.412008       9.153177       0.528233       1.184930      -0.731838      -0.017503      -0.004626      -0.020572       0.027403      -0.000921       0.007161       0.004769      -0.003256      -0.001309      -0.009523       0.001655       0.007868              1.673490       1.450957       0.057885       0.242608       1.460545       0.180531       2.108969           0.000007
           54              H       3.730353      10.607325      21.338912       0.107698       0.943238 0.72886155E+01  0.70357684E+02                                 1.625858                            1.605373      -0.863730       2.458466                    0.997385       3.606567      10.224164       0.478521       1.325984      -0.698166       0.025851       0.018656       0.000002       0.031880       0.003128      -0.007199      -0.000864       0.004430      -0.030674      -0.012803       0.001634       0.011169              1.627220       1.755369       0.245270      -0.224002       1.607996      -0.163387       1.518295           0.000003
           55              H       3.928626       8.291079      21.780062       0.140989       0.968810 0.71692981E+01  0.67267722E+02                                 1.519775                            1.486419      -0.652683       2.567837                    0.999979       3.082620       7.958714       0.564858       1.155678      -0.740335       0.015564      -0.004087      -0.018104       0.024222      -0.004325      -0.003895       0.002277       0.006837       0.006393      -0.006597      -0.001341       0.007937              1.521993       1.456982      -0.202986      -0.259170       1.513172       0.193748       1.595825           0.000009
           56              H       2.582969       8.326590      22.587450       0.115353       1.030300 0.76675243E+01  0.74639168E+02                                 1.693141                            1.617733      -1.008641       2.387890                    0.996102       3.639908      10.218323       0.491592       1.279941      -0.707380      -0.020386      -0.002569       0.007412       0.021843       0.004467      -0.000294      -0.003662       0.008337       0.000004      -0.007544       0.000920       0.006625              1.733296       1.867911       0.481167      -0.212793       1.873295      -0.251990       1.458683           0.000003
           57              H       1.419333       6.394168      22.629068       0.071375       1.166283 0.92357363E+01  0.92893550E+02                                 1.755767                            1.715408      -0.703707       2.516380                    0.999502       3.552594       9.690177       0.509680       1.194798      -0.729673       0.014277       0.012769      -0.046940       0.050697       0.000639       0.002243      -0.005563       0.001804       0.034659      -0.008656      -0.004677       0.013334              1.768339       1.590069       0.196834      -0.283855       1.668444      -0.237613       2.046503           0.000005
           58              H      10.643911       7.833573      23.361544       0.075875       1.179815 0.93069404E+01  0.93551500E+02                                 1.758196                            1.715094      -0.670065       2.539978                    0.999768       3.464436       9.368653       0.514117       1.185224      -0.733004      -0.010142       0.038557      -0.032582       0.051488      -0.000875       0.001836      -0.005265      -0.004225       0.020563      -0.005811      -0.003894       0.009705              1.770655       1.491220      -0.027026       0.026857       2.031110      -0.442949       1.789634           0.000005
           59              H       0.522228       8.996490      26.638264       0.119765       1.028352 0.78275057E+01  0.77632288E+02                                 1.777102                            1.703053      -1.359277       2.230937                    0.993827       3.900666      11.551557       0.444450       1.389518      -0.683706       0.024812       0.025834       0.020348       0.041196       0.007499      -0.004251       0.009228      -0.007887      -0.002571      -0.014050       0.001779       0.012271              1.813911       1.974880       0.375355       0.229318       1.836300       0.229964       1.630554          -0.000000
           60              H      10.178023       9.180339      25.617237       0.120878       0.950979 0.70366490E+01  0.67192517E+02                                 1.633105                            1.576046      -0.787699       2.512764                    0.999033       3.417576       9.571579       0.484560       1.323742      -0.699897      -0.022680       0.031720      -0.019520       0.043607      -0.004525      -0.003255      -0.003875      -0.005190       0.001173      -0.008139       0.002266       0.005873              1.659735       1.591089      -0.276532       0.157199       1.858179      -0.266000       1.529938           0.000000
           61              H       8.156287       7.617620      24.196678       0.111223       1.039005 0.77807180E+01  0.75976817E+02                                 1.714223                            1.642003      -0.803169       2.494935                    0.998729       3.494977       9.808896       0.482709       1.299450      -0.705102      -0.009622       0.042219      -0.008709       0.044169      -0.003315      -0.002277      -0.004216       0.002621       0.004363      -0.006991       0.002718       0.004273              1.743148       1.470257      -0.199189       0.028276       2.266882      -0.193854       1.492304           0.000003
           62              H       7.600472       6.165991      24.005235       0.112981       1.213648 0.95712284E+01  0.97381907E+02                                 1.816258                            1.754222      -1.238419       2.279444                    0.996365       3.593015       9.940543       0.499301       1.205682      -0.726142      -0.030061      -0.016861      -0.016373       0.038158      -0.002871       0.007309       0.003790       0.029803       0.011861      -0.018124       0.001095       0.017028              1.824107       1.980276       0.279970       0.250936       1.706999       0.235333       1.785046           0.000002
           63              H       7.869170       8.480682      26.571676       0.080738       1.050613 0.81335381E+01  0.81698948E+02                                 1.814440                            1.745136      -1.433485       2.174989                    0.991473       4.214456      12.688926       0.434269       1.404140      -0.679796      -0.027475       0.044539      -0.012398       0.053780      -0.002042       0.003279      -0.000224       0.002267      -0.008020      -0.004385      -0.000491       0.004875              1.867211       1.747006      -0.418982       0.093629       2.294882      -0.190697       1.559745           0.000001
           64              H       7.103164      11.331890       0.801839       0.085349       1.024555 0.80552565E+01  0.80711420E+02                                 1.784447                            1.738195      -1.420723       2.184343                    0.991694       4.167169      12.527993       0.434612       1.406530      -0.679556      -0.038462       0.032204       0.018150       0.053347      -0.002233      -0.001493       0.004533      -0.001084      -0.004442      -0.004842      -0.001060       0.005902              1.820184       2.020082      -0.348827      -0.191714       1.836916       0.149180       1.603554           0.000001
           65              H       8.093446      11.027660       3.002042       0.106075       0.926400 0.69985816E+01  0.67256127E+02                                 1.643383                            1.601276      -0.985090       2.407631                    0.996353       3.675176      10.589817       0.463907       1.373895      -0.688083      -0.032425       0.023029       0.008623       0.040695      -0.004430      -0.003370      -0.001900      -0.005955      -0.006527      -0.007217       0.000790       0.006427              1.662442       1.798944      -0.303996      -0.180954       1.610545       0.165875       1.577836           0.000001
           66              H       9.648211      10.918269       3.137994       0.115596       1.077368 0.85669271E+01  0.86611724E+02                                 1.811000                            1.765348      -1.330393       2.242212                    0.993433       3.908124      11.556914       0.444107       1.364166      -0.689186       0.028582       0.020831       0.017663       0.039534       0.009529       0.007871       0.003897      -0.015824       0.008378      -0.015584       0.000427       0.015157              1.819216       1.926087       0.208561       0.256332       1.664586       0.159512       1.866975           0.000001
           67              H       5.765091       8.249570       0.349591       0.120389       1.015410 0.74991375E+01  0.74185707E+02                                 1.811435                            1.701919      -1.546857       2.137999                    0.991622       4.131220      12.548678       0.427464       1.448431      -0.671147      -0.023509      -0.017428      -0.021943       0.036577       0.004743       0.003197      -0.006251      -0.002295      -0.003783      -0.009533       0.002288       0.007245              1.881619       2.071575       0.417087       0.372551       1.797345       0.262441       1.775937          -0.000001
           68              H       5.782426       9.477378       1.320676       0.108076       0.908153 0.67443217E+01  0.64457765E+02                                 1.644667                            1.589490      -1.135780       2.340970                    0.994311       3.721105      10.824908       0.456205       1.404782      -0.681701      -0.025419       0.031101       0.010870       0.041612      -0.007997      -0.001266      -0.001807       0.004658      -0.005720      -0.008154      -0.001129       0.009283              1.677228       1.785331      -0.279446      -0.197727       1.756146       0.176808       1.490205          -0.000000
           69              H       6.792211       9.002201       3.651282       0.082335       1.071909 0.82893408E+01  0.82087287E+02                                 1.729894                            1.680945      -0.874351       2.451670                    0.997939       3.629078      10.196933       0.483874       1.278257      -0.709280      -0.038685       0.028225       0.022187       0.052777       0.000064      -0.006476       0.002506       0.011161      -0.000401      -0.007206      -0.002756       0.009962              1.752735       1.863681      -0.320849      -0.242730       1.708211       0.254124       1.686313           0.000001
           70              H       7.208259       6.999439       4.713927       0.073621       1.151235 0.90237164E+01  0.90478351E+02                                 1.757676                            1.709268      -0.707668       2.517414                    0.999475       3.570006       9.808187       0.503131       1.214133      -0.724801      -0.033721      -0.006819       0.033232       0.047832       0.000880      -0.002737       0.001202       0.015497      -0.005709      -0.007223      -0.002162       0.009385              1.777280       1.749502       0.054019      -0.407975       1.474887       0.004872       2.107452           0.000003
           71              H       1.423666       4.054881      21.866073       0.103607       1.104202 0.85250629E+01  0.85232148E+02                                 1.786462                            1.719331      -0.964282       2.411417                    0.997509       3.642540      10.369642       0.471138       1.300327      -0.704456       0.018408       0.012692      -0.033773       0.040504      -0.003688      -0.001653      -0.007111      -0.002245      -0.000453      -0.008500       0.000512       0.007989              1.819929       1.681298       0.064035      -0.372852       1.603562      -0.105455       2.174928           0.000004
           72              H       0.130015       3.232577      22.179594       0.121969       1.049401 0.80293073E+01  0.80092470E+02                                 1.801200                            1.724673      -1.394142       2.222445                    0.992471       3.873863      11.481918       0.442004       1.389206      -0.684168      -0.027758      -0.018962      -0.021155       0.039719      -0.000971       0.012378       0.007126      -0.007044       0.006166      -0.015583       0.001595       0.013988              1.837350       1.990404       0.233793       0.341463       1.744857       0.245173       1.776789           0.000002
           73              H       3.655594       5.587116      23.641772       0.097021       1.075390 0.83800311E+01  0.82183697E+02                                 1.666762                            1.637549      -0.614088       2.575132                    0.999918       3.329474       8.939453       0.520466       1.199980      -0.729585       0.019398       0.007885      -0.030068       0.036640      -0.000245      -0.007107      -0.004760       0.002901      -0.007130      -0.009283       0.000777       0.008506              1.666942       1.556025       0.040046      -0.279950       1.511392      -0.112133       1.933410           0.000002
           74              H       3.857118       5.874784      25.167763       0.125491       1.075139 0.83574624E+01  0.84296255E+02                                 1.833908                            1.762551      -1.527404       2.159120                    0.991858       3.952241      11.821232       0.435644       1.393928      -0.682846       0.028978       0.016835       0.026140       0.042502       0.004367       0.005157       0.000651       0.011286      -0.028619      -0.010811      -0.002244       0.013055              1.860728       1.964307       0.233845       0.404753       1.809010       0.217516       1.808869          -0.000001
           75              H       3.090028       3.440967      15.190553       0.410587       0.486047 0.31881776E+01  0.26177380E+02                                 1.228870                            1.211715      -1.806502       2.156126                    0.995068       2.905489       8.795982       0.431950       1.726988      -0.624853       0.022378       0.003609       0.003334       0.022911       0.008462       0.004099       0.000002      -0.007778      -0.013221      -0.009539      -0.002292       0.011831              1.242730       1.389257       0.036840      -0.025818       1.223614      -0.001369       1.115318           0.000002
           76              H       1.530929       9.898518       5.890328       0.138932       0.926016 0.68081366E+01  0.65114150E+02                                 1.656466                            1.589212      -1.079587       2.371364                    0.996469       3.623374      10.488024       0.460355       1.391126      -0.684489      -0.014070      -0.016134      -0.012926       0.025007      -0.000004       0.000619      -0.001383      -0.000804      -0.001182      -0.001560      -0.000085       0.001645              1.689805       2.003903       0.279914       0.308365       1.512412       0.123663       1.553099           0.000003
           77              H       2.089994      10.852120       7.008463       0.119825       1.028256 0.77554699E+01  0.75883895E+02                                 1.711870                            1.645959      -0.892973       2.440955                    0.997739       3.608848      10.233210       0.477863       1.309970      -0.701687       0.001094       0.007311       0.014866       0.016603      -0.000922      -0.002162       0.002703      -0.009734       0.009376      -0.006908       0.000615       0.006292              1.752412       1.462305      -0.065572      -0.078235       1.587021       0.393587       2.207911           0.000005
           78              H       3.791027       8.943037       5.757150       0.099621       0.975531 0.73904620E+01  0.70591185E+02                                 1.579228                            1.551104      -0.582490       2.582710                    0.999953       3.372986       9.085479       0.525273       1.220792      -0.722815       0.002029      -0.013572      -0.025286       0.028769      -0.002649      -0.002351       0.003401      -0.007047       0.015183      -0.007067      -0.000742       0.007809              1.592118       1.388535      -0.074758      -0.196058       1.396854       0.163808       1.990965           0.000002
           79              H       4.116065       9.726183       7.075052       0.093035       1.025865 0.79781344E+01  0.78694408E+02                                 1.709070                            1.670152      -0.934687       2.417246                    0.996141       3.747954      10.704964       0.473611       1.311118      -0.700843       0.016870       0.013794       0.018238       0.028416       0.005201       0.007776      -0.000147      -0.002143      -0.013899      -0.010729       0.001070       0.009659              1.728444       1.783063       0.260784       0.353545       1.631646       0.221067       1.770624           0.000004
           80              H       2.178838       7.667141       6.891933       0.103419       0.958404 0.72026324E+01  0.69129052E+02                                 1.625276                            1.580690      -0.783816       2.488675                    0.998464       3.572812      10.007998       0.490573       1.300868      -0.703467      -0.012269      -0.014715      -0.019581       0.027395       0.001977       0.004699      -0.002347      -0.000078      -0.002200      -0.006329       0.001801       0.004529              1.645536       1.664271       0.271939       0.365577       1.641788       0.176894       1.630550           0.000003
           81              H       2.450787       8.472803       8.207060       0.087989       0.993238 0.76451507E+01  0.74236794E+02                                 1.641936                            1.611035      -0.735110       2.504823                    0.998115       3.618461      10.087591       0.495471       1.273078      -0.709574      -0.005700       0.009198       0.021110       0.023722      -0.004553      -0.003698       0.000465      -0.009236       0.014082      -0.009582       0.002893       0.006690              1.659941       1.380909      -0.097894      -0.184019       1.527568       0.257608       2.071345           0.000004
           82              H       4.404265       6.814940       7.002914       0.095055       1.082122 0.84621207E+01  0.83171825E+02                                 1.659511                            1.634087      -0.623021       2.554331                    0.999894       3.425201       9.199592       0.526631       1.183320      -0.732311       0.000679      -0.008717      -0.020234       0.022042      -0.004218      -0.000496      -0.000719      -0.007203       0.009969      -0.007261       0.003119       0.004142              1.659721       1.566179      -0.065299      -0.306163       1.487475       0.155450       1.925509           0.000006
           83              H       4.590620       7.551319       8.370758       0.097403       0.999318 0.75960327E+01  0.73895632E+02                                 1.671249                            1.623265      -0.853026       2.456503                    0.997367       3.649821      10.299820       0.484006       1.300839      -0.703327       0.015358       0.013026       0.020092       0.028447      -0.000356       0.008745      -0.001529       0.001638      -0.003845      -0.008863      -0.000250       0.009113              1.687099       1.730204       0.280447       0.304651       1.605469       0.244727       1.725624           0.000005
           84              H       4.148568       5.346008       8.831330       0.094046       1.008166 0.76723796E+01  0.73367291E+02                                 1.562734                            1.539046      -0.556039       2.584611                    0.999988       3.313792       8.694416       0.553260       1.157723      -0.738512       0.019946      -0.011706       0.001973       0.023212       0.000292       0.002760      -0.000115       0.004057      -0.015070      -0.005768       0.000475       0.005293              1.564996       1.656687      -0.296886       0.193390       1.675885      -0.188134       1.362418           0.000009
           85              H       2.922092       6.183428       9.322421       0.097626       0.937313 0.72860706E+01  0.70313139E+02                                 1.614881                            1.601635      -0.881448       2.447584                    0.996849       3.651877      10.344490       0.480727       1.320276      -0.699057      -0.018426       0.010799       0.017093       0.027355       0.000808      -0.004283       0.002735       0.001191       0.013864      -0.005543      -0.001679       0.007222              1.613009       1.416983      -0.031607      -0.251277       1.551826       0.210577       1.870218           0.000004
           86              H       2.925342       4.751868       6.891933       0.096494       1.081223 0.83012942E+01  0.81226086E+02                                 1.660850                            1.619655      -0.629373       2.555866                    0.999795       3.411345       9.151218       0.528233       1.185033      -0.731817       0.017504      -0.004624      -0.020601       0.027426       0.000924      -0.007169       0.004772      -0.003254      -0.001301      -0.009532       0.001657       0.007875              1.673234       1.450749      -0.057875      -0.242552       1.460336       0.180499       2.108617           0.000008
           87              H       1.686947       5.525647       7.466261       0.107727       0.943065 0.72868523E+01  0.70336289E+02                                 1.625666                            1.605188      -0.863602       2.458568                    0.997387       3.606056      10.222340       0.478546       1.325998      -0.698165      -0.025854       0.018658      -0.000021       0.031883      -0.003127       0.007198      -0.000867       0.004437      -0.030685      -0.012805       0.001634       0.011172              1.627026       1.755159      -0.245228       0.223973       1.607799      -0.163356       1.518120           0.000004
           88              H       1.488674       3.209401       7.907411       0.141020       0.968533 0.71666198E+01  0.67236124E+02                                 1.519492                            1.486149      -0.652725       2.567875                    0.999979       3.082024       7.956720       0.564906       1.155691      -0.740335      -0.015566      -0.004088      -0.018136       0.024247       0.004320       0.003898       0.002288       0.006844       0.006406      -0.006598      -0.001346       0.007944              1.521707       1.456720       0.202935       0.259106       1.512885       0.193700       1.595518           0.000012
           89              H       2.834331       3.244912       8.714799       0.115335       1.030319 0.76676030E+01  0.74639071E+02                                 1.693064                            1.617665      -1.008419       2.387975                    0.996105       3.639756      10.217366       0.491644       1.279820      -0.707407       0.020385      -0.002565       0.007389       0.021834      -0.004472       0.000288      -0.003655       0.008337       0.000028      -0.007546       0.000925       0.006621              1.733211       1.867818      -0.481133       0.212771       1.873200      -0.251966       1.458616           0.000006
           90              H       3.997967       1.312490       8.756417       0.071449       1.165833 0.92311158E+01  0.92835186E+02                                 1.755320                            1.714987      -0.703373       2.516603                    0.999506       3.551691       9.686999       0.509740       1.194810      -0.729674      -0.014278       0.012769      -0.046969       0.050725      -0.000633      -0.002238      -0.005564       0.001814       0.034694      -0.008661      -0.004683       0.013344              1.767882       1.589679      -0.196750       0.283742       1.668024      -0.237519       2.045944           0.000011
           91              H       5.607989       2.751895       9.488893       0.075938       1.179447 0.93031592E+01  0.93503606E+02                                 1.757817                            1.714738      -0.669978       2.540073                    0.999769       3.463738       9.366144       0.514176       1.185213      -0.733008       0.010145       0.038563      -0.032607       0.051509       0.000878      -0.001842      -0.005270      -0.004228       0.020586      -0.005818      -0.003898       0.009716              1.770268       1.490924       0.027017      -0.026850       2.030633      -0.442802       1.789248           0.000012
           92              H       4.895072       3.914812      12.765613       0.119771       1.028344 0.78274264E+01  0.77631209E+02                                 1.777084                            1.703037      -1.359194       2.230973                    0.993828       3.900620      11.551352       0.444455       1.389506      -0.683708      -0.024816       0.025834       0.020337       0.041192      -0.007503       0.004253       0.009225      -0.007885      -0.002571      -0.014051       0.001783       0.012268              1.813892       1.974857      -0.375349      -0.229311       1.836282       0.229958       1.630536           0.000003
           93              H       6.073877       4.098661      11.744586       0.120907       0.950910 0.70359976E+01  0.67184811E+02                                 1.633036                            1.575982      -0.787721       2.512773                    0.999033       3.417405       9.571026       0.484565       1.323757      -0.699894       0.022674       0.031723      -0.019533       0.043611       0.004521       0.003257      -0.003879      -0.005193       0.001183      -0.008140       0.002266       0.005874              1.659664       1.591022       0.276514      -0.157190       1.858094      -0.265986       1.529877           0.000005
           94              H       8.095613       2.535942      10.324027       0.111268       1.038769 0.77784750E+01  0.75949148E+02                                 1.713951                            1.641759      -0.802994       2.495054                    0.998731       3.494432       9.806871       0.482750       1.299439      -0.705106       0.009621       0.042220      -0.008733       0.044174       0.003313       0.002276      -0.004223       0.002618       0.004404      -0.006995       0.002708       0.004287              1.742863       1.470039       0.199135      -0.028273       2.266460      -0.193809       1.492091           0.000007
           95              H       8.651428       1.084313      10.132584       0.113037       1.213309 0.95678684E+01  0.97339402E+02                                 1.815958                            1.753948      -1.238067       2.279660                    0.996367       3.592399       9.938489       0.499325       1.205728      -0.726133       0.030062      -0.016857      -0.016396       0.038167       0.002862      -0.007311       0.003788       0.029803       0.011876      -0.018123       0.001094       0.017028              1.823802       1.979922      -0.279897      -0.250878       1.706723       0.235274       1.784761           0.000008
           96              H       8.382730       3.399004      12.699025       0.080760       1.050589 0.81333113E+01  0.81696233E+02                                 1.814422                            1.745120      -1.433546       2.174969                    0.991473       4.214412      12.688827       0.434267       1.404152      -0.679793       0.027475       0.044540      -0.012402       0.053782       0.002042      -0.003280      -0.000220       0.002271      -0.008025      -0.004387      -0.000490       0.004877              1.867193       1.746990       0.418974      -0.093628       2.294856      -0.190697       1.559732           0.000003
           97              H       9.148736       2.570868      14.674490       0.085364       1.024522 0.80549326E+01  0.80707390E+02                                 1.784412                            1.738163      -1.420725       2.184349                    0.991695       4.167083      12.527687       0.434615       1.406534      -0.679555       0.038462       0.032205       0.018154       0.053348       0.002233       0.001492       0.004535      -0.001088      -0.004446      -0.004844      -0.001061       0.005904              1.820147       2.020037       0.348813       0.191706       1.836878       0.149173       1.603526           0.000003
           98              H       8.158454       2.266638      16.874693       0.106098       0.926354 0.69981618E+01  0.67251288E+02                                 1.643351                            1.601246      -0.985177       2.407606                    0.996352       3.675091      10.589613       0.463902       1.373926      -0.688077       0.032424       0.023026       0.008639       0.040696       0.004431       0.003372      -0.001902      -0.005949      -0.006514      -0.007219       0.000796       0.006424              1.662408       1.798902       0.303984       0.180947       1.610513       0.165872       1.577810           0.000003
           99              H       6.603689       2.157247      17.010645       0.115624       1.077277 0.85660665E+01  0.86601382E+02                                 1.810950                            1.765302      -1.330433       2.242219                    0.993432       3.907978      11.556605       0.444094       1.364232      -0.689173      -0.028581       0.020833       0.017676       0.039539      -0.009533      -0.007869       0.003893      -0.015817       0.008381      -0.015584       0.000428       0.015155              1.819164       1.926029      -0.208550      -0.256318       1.664541       0.159506       1.866924           0.000003
          100              H      10.486809      -0.511452      14.222242       0.120387       1.015456 0.74995606E+01  0.74190949E+02                                 1.811485                            1.701962      -1.546908       2.137968                    0.991622       4.131349      12.549165       0.427460       1.448423      -0.671148       0.023511      -0.017428      -0.021937       0.036575      -0.004743      -0.003196      -0.006251      -0.002295      -0.003784      -0.009532       0.002287       0.007246              1.881673       2.071641      -0.417105      -0.372567       1.797394       0.262451       1.775985          -0.000000
          101              H      10.469474       0.716356      15.193327       0.108090       0.908123 0.67440570E+01  0.64454712E+02                                 1.644644                            1.589469      -1.135836       2.340954                    0.994311       3.721047      10.824755       0.456203       1.404800      -0.681697       0.025421       0.031098       0.010876       0.041613       0.007996       0.001267      -0.001808       0.004662      -0.005717      -0.008155      -0.001127       0.009282              1.677203       1.785302       0.279437       0.197721       1.756120       0.176806       1.490186           0.000001
          102              H       9.459689       0.241179      17.523933       0.082365       1.071766 0.82879359E+01  0.82070016E+02                                 1.729760                            1.680820      -0.874308       2.451721                    0.997940       3.628772      10.195913       0.483883       1.278285      -0.709275       0.038686       0.028228       0.022205       0.052787      -0.000062       0.006478       0.002509       0.011162      -0.000398      -0.007208      -0.002756       0.009964              1.752597       1.863528       0.320805       0.242701       1.708073       0.254094       1.686190           0.000002
          103              H       9.043641      -1.761583      18.586578       0.073671       1.151017 0.90215403E+01  0.90451429E+02                                 1.757498                            1.709099      -0.707655       2.517470                    0.999476       3.569580       9.806864       0.503137       1.214185      -0.724790       0.033722      -0.006819       0.033254       0.047848      -0.000882       0.002740       0.001194       0.015487      -0.005706      -0.007216      -0.002166       0.009382              1.777100       1.749323      -0.054011       0.407916       1.474750       0.004871       2.107227           0.000004
          104              H       3.993634      -1.026797       7.993422       0.103673       1.103976 0.85228717E+01  0.85205107E+02                                 1.786260                            1.719145      -0.964278       2.411467                    0.997511       3.642080      10.368156       0.471147       1.300380      -0.704446      -0.018407       0.012694      -0.033788       0.040517       0.003685       0.001650      -0.007118      -0.002248      -0.000502      -0.008505       0.000510       0.007995              1.819720       1.681114      -0.064024       0.372788       1.603387      -0.105440       2.174660           0.000008
          105              H       5.287285      11.993599       8.306943       0.122029       1.049076 0.80262985E+01  0.80056317E+02                                 1.800981                            1.724475      -1.393955       2.222598                    0.992473       3.873299      11.480444       0.441973       1.389409      -0.684131       0.027760      -0.018964      -0.021176       0.039733       0.000970      -0.012380       0.007125      -0.007045       0.006136      -0.015585       0.001600       0.013985              1.837121       1.990149      -0.233746      -0.341399       1.744641       0.245122       1.776575           0.000004
          106              H       1.761706       0.505438       9.769121       0.097080       1.075090 0.83769552E+01  0.82145577E+02                                 1.666432                            1.637234      -0.614126       2.575166                    0.999918       3.328849       8.937195       0.520525       1.199960      -0.729592      -0.019401       0.007886      -0.030090       0.036661       0.000246       0.007111      -0.004758       0.002904      -0.007088      -0.009279       0.000769       0.008510              1.666610       1.555719      -0.040033       0.279865       1.511097      -0.112094       1.933014           0.000009
          107              H       1.560182       0.793106      11.295112       0.125491       1.075176 0.83577550E+01  0.84299203E+02                                 1.833880                            1.762526      -1.527342       2.159139                    0.991858       3.952176      11.820698       0.435672       1.393840      -0.682863      -0.028974       0.016836       0.026134       0.042497      -0.004367      -0.005156       0.000651       0.011286      -0.028614      -0.010809      -0.002245       0.013054              1.860698       1.964280      -0.233843      -0.404738       1.808987       0.217508       1.808827           0.000002
          108              H       8.507328      -2.038633      26.427400       0.410592       0.486032 0.31880508E+01  0.26176130E+02                                 1.228856                            1.211699      -1.806475       2.156144                    0.995069       2.905457       8.795906       0.431947       1.727013      -0.624850       0.022378      -0.003611      -0.003325       0.022910      -0.008462      -0.004099       0.000005      -0.007781      -0.013221      -0.009538      -0.002294       0.011832              1.242715       1.389243      -0.036842       0.025817       1.223599      -0.001368       1.115304          -0.000000
          109              H       6.948229       9.025860       7.982323       0.138923       0.926031 0.68082567E+01  0.65115314E+02                                 1.656456                            1.589204      -1.079465       2.371413                    0.996470       3.623344      10.487795       0.460367       1.391087      -0.684497      -0.014069       0.016137       0.012905       0.024998      -0.000004      -0.000617      -0.001384      -0.000799      -0.001163      -0.001560      -0.000081       0.001641              1.689793       2.003900      -0.279909      -0.308360       1.512397       0.123656       1.553083           0.000003
          110              H       7.507294       8.072258       6.864188       0.119891       1.027953 0.77526072E+01  0.75849466E+02                                 1.711613                            1.645723      -0.892985       2.441028                    0.997740       3.608202      10.231202       0.477864       1.310077      -0.701667       0.001092      -0.007307      -0.014895       0.016626       0.000915       0.002170       0.002699      -0.009730       0.009373      -0.006908       0.000621       0.006287              1.752143       1.462100       0.065557       0.078215       1.586796       0.393512       2.207533           0.000004
          111              H       9.208327       9.981341       8.115501       0.099562       0.975800 0.73930809E+01  0.70622193E+02                                 1.579471                            1.551337      -0.582357       2.582696                    0.999953       3.373600       9.087409       0.525258       1.220726      -0.722827       0.002027       0.013574       0.025259       0.028746       0.002651       0.002345       0.003399      -0.007047       0.015184      -0.007066      -0.000739       0.007806              1.592365       1.388733       0.074775       0.196103       1.397058       0.163835       1.991304           0.000003
          112              H       9.533365       9.198195       6.797599       0.093065       1.025741 0.79769362E+01  0.78680181E+02                                 1.708991                            1.670075      -0.934870       2.417201                    0.996140       3.747738      10.704426       0.473598       1.311195      -0.700828       0.016878      -0.013792      -0.018263       0.028436      -0.005200      -0.007778      -0.000148      -0.002141      -0.013913      -0.010733       0.001073       0.009660              1.728364       1.782964      -0.260766      -0.353521       1.631578       0.221064       1.770551           0.000003
          113              H       7.596138      11.257237       6.980718       0.103389       0.958500 0.72035279E+01  0.69139284E+02                                 1.625328                            1.580741      -0.783620       2.488730                    0.998465       3.572971      10.008320       0.490590       1.300791      -0.703482      -0.012265       0.014720       0.019556       0.027378      -0.001982      -0.004698      -0.002346      -0.000082      -0.002195      -0.006330       0.001804       0.004527              1.645587       1.664328      -0.271952      -0.365588       1.641845       0.176892       1.630588           0.000004
          114              H       7.868087      10.451575       5.665591       0.088041       0.993021 0.76430332E+01  0.74211538E+02                                 1.641756                            1.610862      -0.735219       2.504835                    0.998116       3.617981      10.086132       0.495471       1.273158      -0.709559      -0.005703      -0.009196      -0.021136       0.023746       0.004550       0.003702       0.000463      -0.009237       0.014078      -0.009583       0.002894       0.006689              1.659756       1.380772       0.097879       0.183991       1.527406       0.257574       2.071091           0.000003
          115              H       9.821565      12.109438       6.869737       0.094994       1.082494 0.84659098E+01  0.83218414E+02                                 1.659868                            1.634430      -0.623200       2.554175                    0.999894       3.425967       9.202178       0.526587       1.183287      -0.732316       0.000675       0.008717       0.020200       0.022011       0.004221       0.000488      -0.000723      -0.007199       0.009933      -0.007256       0.003105       0.004151              1.660078       1.566514       0.065319       0.306266       1.487779       0.155489       1.925941           0.000008
          116              H      10.007920      11.373059       5.501893       0.097433       0.999165 0.75945576E+01  0.73878046E+02                                 1.671124                            1.623147      -0.853050       2.456532                    0.997368       3.649503      10.298857       0.484004       1.300902      -0.703315       0.015365      -0.013024      -0.020113       0.028465       0.000360      -0.008749      -0.001530       0.001646      -0.003855      -0.008867      -0.000254       0.009121              1.686973       1.730057      -0.280414      -0.304617       1.605354       0.244711       1.725509           0.000003
          117              H       9.565868      -0.264330       5.041321       0.094072       1.008004 0.76708507E+01  0.73349459E+02                                 1.562620                            1.538939      -0.556052       2.584651                    0.999988       3.313478       8.693573       0.553251       1.157793      -0.738496       0.019945       0.011713      -0.001998       0.023216      -0.000294      -0.002767      -0.000122       0.004053      -0.015065      -0.005771       0.000477       0.005294              1.564881       1.656557       0.296845      -0.193377       1.675755      -0.188118       1.362332           0.000007
          118              H       8.339392      12.740950       4.550230       0.097675       0.937087 0.72838110E+01  0.70286036E+02                                 1.614657                            1.601418      -0.881362       2.447679                    0.996852       3.651284      10.342494       0.480744       1.320329      -0.699048      -0.018427      -0.010793      -0.017113       0.027366      -0.000807       0.004282       0.002731       0.001194       0.013876      -0.005541      -0.001683       0.007223              1.612783       1.416798       0.031602       0.251221       1.551612       0.210535       1.869940           0.000002
          119              H       8.342642       0.329810       6.980718       0.096421       1.081607 0.83050202E+01  0.81270979E+02                                 1.661151                            1.619940      -0.629405       2.555757                    0.999794       3.412118       9.153516       0.528230       1.184919      -0.731841       0.017501       0.004625       0.020569       0.027400      -0.000922       0.007160       0.004769      -0.003255      -0.001310      -0.009522       0.001655       0.007866              1.673541       1.450996       0.057886       0.242619       1.460585       0.180538       2.109042           0.000009
          120              H       7.104247      -0.443969       6.406390       0.107689       0.943239 0.72886326E+01  0.70357919E+02                                 1.625865                            1.605379      -0.863734       2.458463                    0.997385       3.606576      10.224208       0.478518       1.325991      -0.698164      -0.025853      -0.018657      -0.000005       0.031882       0.003129      -0.007199      -0.000864       0.004429      -0.030675      -0.012804       0.001635       0.011169              1.627226       1.755376       0.245273      -0.224002       1.608004      -0.163388       1.518299           0.000005
          121              H       6.905974       1.872277       5.965240       0.140964       0.968870 0.71698754E+01  0.67274554E+02                                 1.519845                            1.486484      -0.652696       2.567822                    0.999979       3.082739       7.959129       0.564841       1.155687      -0.740333      -0.015566       0.004084       0.018102       0.024221      -0.004325      -0.003895       0.002275       0.006839       0.006394      -0.006597      -0.001340       0.007937              1.522064       1.457047      -0.203001      -0.259189       1.513241       0.193762       1.595903           0.000012
          122              H       8.251631       1.836766       5.157852       0.115338       1.030345 0.76679405E+01  0.74644212E+02                                 1.693187                            1.617774      -1.008649       2.387876                    0.996102       3.640012      10.218674       0.491587       1.279936      -0.707381       0.020385       0.002567      -0.007414       0.021843       0.004467      -0.000295      -0.003663       0.008338       0.000001      -0.007545       0.000919       0.006626              1.733344       1.867965       0.481188      -0.212804       1.873347      -0.252002       1.458721           0.000004
          123              H       9.415267       3.769188       5.116234       0.071380       1.166291 0.92358176E+01  0.92894638E+02                                 1.755778                            1.715418      -0.703729       2.516370                    0.999502       3.552613       9.690265       0.509677       1.194802      -0.729672      -0.014278      -0.012771       0.046939       0.050697       0.000638       0.002244      -0.005563       0.001804       0.034657      -0.008656      -0.004677       0.013333              1.768351       1.590079       0.196837      -0.283858       1.668456      -0.237616       2.046517           0.000008
          124              H       0.190689       2.329783       4.383758       0.075874       1.179771 0.93064964E+01  0.93545953E+02                                 1.758160                            1.715061      -0.670070       2.539986                    0.999768       3.464349       9.368374       0.514118       1.185234      -0.733002       0.010143      -0.038561       0.032583       0.051493      -0.000875       0.001837      -0.005266      -0.004226       0.020561      -0.005812      -0.003894       0.009705              1.770618       1.491192      -0.027025       0.026856       2.031066      -0.442936       1.789597           0.000009
          125              H      10.312372       1.166866       1.107038       0.119762       1.028355 0.78275273E+01  0.77632461E+02                                 1.777098                            1.703048      -1.359254       2.230945                    0.993827       3.900653      11.551469       0.444454       1.389507      -0.683708      -0.024813      -0.025834      -0.020344       0.041194       0.007499      -0.004252       0.009227      -0.007886      -0.002567      -0.014050       0.001780       0.012269              1.813906       1.974874       0.375354       0.229317       1.836295       0.229964       1.630550          -0.000000
          126              H       0.656577       0.983017       2.128065       0.120883       0.950956 0.70364345E+01  0.67190020E+02                                 1.633087                            1.576030      -0.787725       2.512759                    0.999033       3.417523       9.571428       0.484559       1.323754      -0.699894       0.022678      -0.031722       0.019524       0.043609      -0.004523      -0.003257      -0.003876      -0.005192       0.001176      -0.008140       0.002267       0.005873              1.659717       1.591072      -0.276528       0.157197       1.858157      -0.265996       1.529922           0.000001
          127              H       2.678313       2.545736       3.548624       0.111225       1.038981 0.77804949E+01  0.75974199E+02                                 1.714210                            1.641991      -0.803201       2.494928                    0.998729       3.494928       9.808774       0.482705       1.299468      -0.705098       0.009624      -0.042221       0.008712       0.044171      -0.003315      -0.002277      -0.004217       0.002624       0.004368      -0.006992       0.002717       0.004274              1.743134       1.470246      -0.199187       0.028276       2.266863      -0.193852       1.492294           0.000006
          128              H       3.234128       3.997365       3.740067       0.112979       1.213609 0.95708383E+01  0.97376921E+02                                 1.816221                            1.754188      -1.238349       2.279480                    0.996365       3.592945       9.940289       0.499305       1.205685      -0.726142       0.030062       0.016859       0.016373       0.038158      -0.002871       0.007309       0.003790       0.029804       0.011861      -0.018124       0.001096       0.017028              1.824070       1.980234       0.279962       0.250929       1.706966       0.235326       1.785009           0.000005
          129              H       2.965430       1.682674       1.173626       0.080745       1.050588 0.81333029E+01  0.81696081E+02                                 1.814421                            1.745119      -1.433508       2.174984                    0.991473       4.214404      12.688774       0.434268       1.404152      -0.679794       0.027476      -0.044539       0.012402       0.053781      -0.002041       0.003280      -0.000221       0.002268      -0.008021      -0.004386      -0.000489       0.004875              1.867191       1.746988      -0.418975       0.093627       2.294854      -0.190695       1.559731           0.000001
          130              H       3.731436      -1.168534      26.943463       0.085341       1.024587 0.80555706E+01  0.80715302E+02                                 1.784477                            1.738223      -1.420713       2.184340                    0.991694       4.167249      12.528264       0.434611       1.406520      -0.679558       0.038462      -0.032203      -0.018146       0.053345      -0.002234      -0.001495       0.004533      -0.001085      -0.004442      -0.004842      -0.001062       0.005904              1.820215       2.020119      -0.348837      -0.191718       1.836948       0.149184       1.603579           0.000001
          131              H       2.741154      -0.864304      24.743260       0.106066       0.926423 0.69988021E+01  0.67258689E+02                                 1.643401                            1.601293      -0.985054       2.407639                    0.996353       3.675227      10.589954       0.463909       1.373881      -0.688085       0.032424      -0.023027      -0.008621       0.040692      -0.004431      -0.003369      -0.001900      -0.005954      -0.006531      -0.007217       0.000789       0.006427              1.662460       1.798965      -0.304000      -0.180956       1.610561       0.165877       1.577853           0.000000
          132              H       1.186389      -0.754913      24.607308       0.115590       1.077422 0.85674753E+01  0.86618591E+02                                 1.811049                            1.765395      -1.330448       2.242176                    0.993432       3.908253      11.557357       0.444105       1.364150      -0.689188      -0.028582      -0.020829      -0.017661       0.039531       0.009527       0.007870       0.003897      -0.015825       0.008381      -0.015583       0.000427       0.015156              1.819266       1.926139       0.208569       0.256342       1.664631       0.159517       1.867029          -0.000000
          133              H       5.069509       1.913786      27.395711       0.120392       1.015401 0.74990535E+01  0.74184701E+02                                 1.811428                            1.701912      -1.546868       2.137997                    0.991622       4.131204      12.548633       0.427463       1.448436      -0.671146       0.023508       0.017427       0.021946       0.036578       0.004743       0.003197      -0.006251      -0.002295      -0.003784      -0.009533       0.002288       0.007245              1.881611       2.071565       0.417084       0.372548       1.797338       0.262440       1.775930          -0.000002
          134              H       5.052174       0.685978      26.424626       0.108068       0.908171 0.67444929E+01  0.64459742E+02                                 1.644681                            1.589504      -1.135754       2.340976                    0.994310       3.721144      10.825012       0.456207       1.404770      -0.681703       0.025418      -0.031101      -0.010867       0.041611      -0.007997      -0.001267      -0.001805       0.004657      -0.005719      -0.008154      -0.001130       0.009283              1.677242       1.785348      -0.279449      -0.197729       1.756161       0.176809       1.490217          -0.000001
          135              H       4.042389       1.161155      24.094020       0.082329       1.071931 0.82895496E+01  0.82089762E+02                                 1.729906                            1.680956      -0.874316       2.451679                    0.997939       3.629119      10.197029       0.483877       1.278242      -0.709283       0.038684      -0.028223      -0.022185       0.052774       0.000063      -0.006476       0.002505       0.011160      -0.000405      -0.007204      -0.002758       0.009962              1.752747       1.863694      -0.320852      -0.242732       1.708222       0.254127       1.686325          -0.000000
          136              H       3.626341       3.163917      23.031375       0.073615       1.151243 0.90238036E+01  0.90479491E+02                                 1.757689                            1.709280      -0.707681       2.517408                    0.999475       3.570025       9.808270       0.503127       1.214138      -0.724800       0.033720       0.006820      -0.033232       0.047833       0.000881      -0.002737       0.001202       0.015497      -0.005708      -0.007223      -0.002162       0.009385              1.777294       1.749515       0.054019      -0.407980       1.474898       0.004872       2.107470           0.000001
          137              H       9.410934       6.108475       5.879229       0.103610       1.104213 0.85251684E+01  0.85233442E+02                                 1.786469                            1.719337      -0.964278       2.411416                    0.997509       3.642563      10.369712       0.471138       1.300321      -0.704457      -0.018408      -0.012692       0.033772       0.040503      -0.003687      -0.001653      -0.007110      -0.002245      -0.000452      -0.008500       0.000512       0.007988              1.819937       1.681304       0.064035      -0.372854       1.603568      -0.105455       2.174938           0.000006
          138              H      10.704585       6.930779       5.565708       0.121973       1.049400 0.80292948E+01  0.80092323E+02                                 1.801199                            1.724671      -1.394146       2.222443                    0.992471       3.873863      11.481921       0.442004       1.389205      -0.684168       0.027758       0.018963       0.021154       0.039719      -0.000970       0.012378       0.007126      -0.007044       0.006166      -0.015582       0.001595       0.013988              1.837349       1.990402       0.233793       0.341463       1.744856       0.245173       1.776788           0.000003
          139              H       7.179006       4.576240       4.103530       0.097023       1.075376 0.83798976E+01  0.82182095E+02                                 1.666752                            1.637539      -0.614092       2.575134                    0.999918       3.329448       8.939379       0.520465       1.199985      -0.729584      -0.019399      -0.007888       0.030068       0.036641      -0.000245      -0.007107      -0.004761       0.002900      -0.007132      -0.009284       0.000777       0.008506              1.666932       1.556015       0.040046      -0.279947       1.511383      -0.112133       1.933397           0.000005
          140              H       6.977482       4.288572       2.577539       0.125494       1.075119 0.83572683E+01  0.84293849E+02                                 1.833891                            1.762536      -1.527390       2.159131                    0.991858       3.952195      11.821082       0.435644       1.393936      -0.682845      -0.028978      -0.016837      -0.026139       0.042503       0.004367       0.005157       0.000651       0.011286      -0.028619      -0.010811      -0.002244       0.013055              1.860710       1.964287       0.233842       0.404747       1.808992       0.217513       1.808852          -0.000000
          141              H       7.734821       9.078241      12.576945       0.309071       0.460873 0.28623385E+01  0.22477987E+02                                 1.133917                            1.109812      -1.085478       2.491592                    0.999749       2.613557       7.305694       0.483349       1.613649      -0.646829       0.016230      -0.016276       0.022555       0.032203       0.000082       0.001966      -0.002322       0.005112       0.006802      -0.004580       0.000311       0.004270              1.140647       1.042945      -0.134745       0.087818       1.262952      -0.203837       1.116042          -0.000000
          142              H       6.921142       9.343235      11.403319       0.295425       0.531115 0.34675500E+01  0.28669058E+02                                 1.254891                            1.226981      -1.257608       2.384434                    0.998690       2.913489       8.453059       0.455020       1.628113      -0.643120      -0.011512      -0.010556      -0.022170       0.027120       0.003405      -0.001550       0.003228      -0.004327       0.002841      -0.005848       0.000893       0.004955              1.263356       1.298807       0.110384       0.219998       1.133224       0.159484       1.358037           0.000000
          143              H       7.005652      10.947913      13.603522       0.151904       0.829205 0.60074592E+01  0.54944633E+02                                 1.467625                            1.439638      -0.717636       2.550720                    0.999992       3.173060       8.596357       0.517636       1.293740      -0.706439       0.012278       0.008101       0.016277       0.021939      -0.004182      -0.002649       0.008921      -0.001854       0.011613      -0.008475      -0.003657       0.012132              1.456461       1.429914       0.165893       0.324998       1.288431       0.258158       1.651037          -0.000001
          144              H       5.781343      10.058295      13.192891       0.143717       0.901610 0.67236342E+01  0.63598226E+02                                 1.583312                            1.547519      -0.861804       2.479297                    0.998955       3.385346       9.495343       0.484804       1.335670      -0.697001      -0.015766      -0.011819       0.009156       0.021728       0.000500      -0.010706       0.001825      -0.000661      -0.006936      -0.011784       0.001629       0.010155              1.574102       1.833662       0.402891      -0.221709       1.543366      -0.149769       1.345279          -0.000001
          145              H       6.176805      11.299238      12.321689       0.149630       0.837266 0.61941558E+01  0.56893631E+02                                 1.460196                            1.449930      -0.700256       2.561843                    0.999981       3.120458       8.378332       0.523940       1.272751      -0.711748      -0.005727       0.018178      -0.013131       0.023144      -0.010745      -0.003546      -0.004316      -0.007815      -0.000902      -0.013492       0.001701       0.011792              1.437330       1.321627      -0.214520       0.154110       1.580018      -0.277896       1.410344          -0.000001
          146              H       8.160621      11.177649      10.931649       0.160456       0.877925 0.63791164E+01  0.60057309E+02                                 1.605538                            1.544976      -1.103810       2.375914                    0.996872       3.472399       9.989062       0.463646       1.403183      -0.682660      -0.003779       0.016503      -0.013442       0.021617       0.002752      -0.005354      -0.007734       0.008710      -0.001296      -0.010343      -0.000738       0.011081              1.612477       1.448532      -0.257665       0.192414       1.822856      -0.367461       1.566044           0.000001
          147              H       9.004636       9.857686      10.895580       0.145671       0.901431 0.64400544E+01  0.60233878E+02                                 1.581047                            1.511128      -0.844485       2.484584                    0.999227       3.352244       9.334890       0.492505       1.329671      -0.698125       0.011712      -0.009747      -0.012207       0.019524       0.003048      -0.010654      -0.000517       0.003783      -0.005241      -0.010629      -0.001333       0.011962              1.610596       1.607713      -0.285285      -0.264657       1.598542       0.357131       1.625534           0.000001
          148              H       9.072894      10.796395      12.146893       0.156635       0.837433 0.59009982E+01  0.54742333E+02                                 1.584715                            1.507181      -1.112353       2.371760                    0.996208       3.513716      10.189627       0.457374       1.443565      -0.674641       0.014339       0.009415       0.014287       0.022324       0.009333       0.000724      -0.005223       0.014300       0.005387      -0.014228       0.003038       0.011190              1.618138       1.764724       0.208545       0.419279       1.382956       0.247116       1.706734          -0.000000
          149              H       2.317521       9.846137       1.295706       0.309072       0.460873 0.28623412E+01  0.22478029E+02                                 1.133920                            1.109815      -1.085487       2.491589                    0.999749       2.613561       7.305725       0.483346       1.613657      -0.646828       0.016229       0.016274      -0.022557       0.032203      -0.000084      -0.001966      -0.002323       0.005114       0.006803      -0.004582       0.000312       0.004270              1.140650       1.042948       0.134745      -0.087818       1.262955      -0.203838       1.116046          -0.000001
          150              H       1.503842       9.581143       2.469332       0.295413       0.531119 0.34675794E+01  0.28669327E+02                                 1.254892                            1.226983      -1.257585       2.384442                    0.998690       2.913496       8.453050       0.455023       1.628104      -0.643122      -0.011516       0.010556       0.022169       0.027121      -0.003403       0.001548       0.003230      -0.004324       0.002839      -0.005845       0.000890       0.004955              1.263358       1.298811      -0.110384      -0.219999       1.133225       0.159483       1.358038          -0.000000
          151              H       1.588352       7.976465       0.269129       0.151897       0.829199 0.60073913E+01  0.54943765E+02                                 1.467612                            1.439624      -0.717626       2.550725                    0.999992       3.173019       8.596180       0.517642       1.293730      -0.706442       0.012278      -0.008103      -0.016276       0.021939       0.004181       0.002649       0.008921      -0.001854       0.011611      -0.008474      -0.003658       0.012132              1.456447       1.429899      -0.165892      -0.324994       1.288420       0.258157       1.651021          -0.000004
          152              H       0.364043       8.866083       0.679760       0.143711       0.901594 0.67234679E+01  0.63596164E+02                                 1.583288                            1.547496      -0.861809       2.479297                    0.998955       3.385283       9.495083       0.484810       1.335663      -0.697003      -0.015768       0.011820      -0.009157       0.021730      -0.000500       0.010707       0.001824      -0.000661      -0.006935      -0.011784       0.001629       0.010156              1.574079       1.833635      -0.402884       0.221705       1.543342      -0.149765       1.345259          -0.000003
          153              H       0.759505       7.625140       1.550962       0.149615       0.837237 0.61938193E+01  0.56889370E+02                                 1.460126                            1.449862      -0.700182       2.561875                    0.999981       3.120322       8.377690       0.523971       1.272699      -0.711760      -0.005726      -0.018179       0.013129       0.023144       0.010744       0.003545      -0.004316      -0.007816      -0.000900      -0.013492       0.001701       0.011791              1.437261       1.321565       0.214506      -0.154100       1.579940      -0.277879       1.410278          -0.000003
          154              H       2.743321       7.746729       2.941002       0.160442       0.877939 0.63792369E+01  0.60058602E+02                                 1.605543                            1.544980      -1.103821       2.375902                    0.996872       3.472425       9.989082       0.463651       1.403163      -0.682664      -0.003781      -0.016512       0.013432       0.021618      -0.002747       0.005354      -0.007735       0.008706      -0.001310      -0.010344      -0.000734       0.011078              1.612482       1.448537       0.257668      -0.192414       1.822868      -0.367461       1.566041          -0.000001
          155              H       3.587336       9.066692       2.977071       0.145641       0.901506 0.64407067E+01  0.60241248E+02                                 1.581102                            1.511179      -0.844449       2.484576                    0.999227       3.352390       9.335265       0.492511       1.329626      -0.698134       0.011713       0.009747       0.012196       0.019517      -0.003049       0.010654      -0.000517       0.003779      -0.005243      -0.010630      -0.001331       0.011962              1.610654       1.607775       0.285301       0.264670       1.598600       0.357148       1.625586          -0.000000
          156              H       3.655594       8.127983       1.725758       0.156648       0.837376 0.59005206E+01  0.54736982E+02                                 1.584670                            1.507141      -1.112418       2.371748                    0.996207       3.513611      10.189351       0.457369       1.443607      -0.674634       0.014340      -0.009420      -0.014292       0.022329      -0.009331      -0.000724      -0.005222       0.014297       0.005383      -0.014225       0.003037       0.011189              1.618091       1.764668      -0.208535      -0.419257       1.382922       0.247105       1.706683          -0.000002
          157              H       3.099779       1.085115      15.168357       0.309071       0.460872 0.28623363E+01  0.22477967E+02                                 1.133917                            1.109812      -1.085480       2.491592                    0.999749       2.613557       7.305696       0.483348       1.613651      -0.646829      -0.016230       0.016276      -0.022555       0.032203       0.000083       0.001966      -0.002322       0.005113       0.006802      -0.004580       0.000311       0.004270              1.140646       1.042945      -0.134745       0.087818       1.262952      -0.203837       1.116042          -0.000000
          158              H       3.913458       0.820121      16.341983       0.295423       0.531115 0.34675482E+01  0.28669036E+02                                 1.254890                            1.226981      -1.257606       2.384435                    0.998690       2.913487       8.453049       0.455021       1.628113      -0.643120       0.011513       0.010556       0.022170       0.027120       0.003405      -0.001550       0.003228      -0.004327       0.002841      -0.005847       0.000892       0.004955              1.263356       1.298807       0.110384       0.219998       1.133223       0.159484       1.358036           0.000000
          159              H       3.828948      -0.784557      14.141780       0.151903       0.829206 0.60074712E+01  0.54944775E+02                                 1.467628                            1.439640      -0.717639       2.550718                    0.999992       3.173064       8.596373       0.517636       1.293741      -0.706439      -0.012278      -0.008101      -0.016277       0.021939      -0.004182      -0.002648       0.008921      -0.001854       0.011613      -0.008475      -0.003657       0.012132              1.456463       1.429916       0.165894       0.324999       1.288433       0.258159       1.651040          -0.000001
          160              H       5.053257       0.105061      14.552411       0.143714       0.901611 0.67236448E+01  0.63598342E+02                                 1.583313                            1.547520      -0.861803       2.479297                    0.998955       3.385348       9.495346       0.484804       1.335670      -0.697001       0.015766       0.011819      -0.009156       0.021728       0.000500      -0.010706       0.001825      -0.000661      -0.006936      -0.011784       0.001629       0.010155              1.574104       1.833663       0.402892      -0.221710       1.543368      -0.149769       1.345279          -0.000001
          161              H       4.657795      -1.135882      15.423613       0.149624       0.837268 0.61941664E+01  0.56893710E+02                                 1.460194                            1.449929      -0.700245       2.561846                    0.999981       3.120457       8.378308       0.523942       1.272746      -0.711750       0.005726      -0.018178       0.013131       0.023144      -0.010745      -0.003546      -0.004316      -0.007815      -0.000901      -0.013492       0.001701       0.011791              1.437328       1.321626      -0.214520       0.154110       1.580016      -0.277896       1.410343          -0.000001
          162              H       2.673979      -1.014293      16.813653       0.160449       0.877928 0.63791437E+01  0.60057599E+02                                 1.605540                            1.544978      -1.103801       2.375917                    0.996872       3.472403       9.989059       0.463647       1.403180      -0.682661       0.003779      -0.016503       0.013441       0.021617       0.002751      -0.005354      -0.007734       0.008710      -0.001297      -0.010343      -0.000738       0.011081              1.612479       1.448534      -0.257666       0.192415       1.822858      -0.367462       1.566046           0.000001
          163              H       1.829964       0.305670      16.849722       0.145666       0.901434 0.64400808E+01  0.60234167E+02                                 1.581049                            1.511130      -0.844487       2.484581                    0.999227       3.352249       9.334897       0.492505       1.329669      -0.698126      -0.011712       0.009747       0.012206       0.019524       0.003048      -0.010654      -0.000517       0.003782      -0.005241      -0.010629      -0.001333       0.011962              1.610599       1.607715      -0.285285      -0.264657       1.598544       0.357132       1.625536           0.000001
          164              H       1.761706      -0.633039      15.598409       0.156632       0.837433 0.59009955E+01  0.54742298E+02                                 1.584715                            1.507181      -1.112353       2.371760                    0.996208       3.513715      10.189621       0.457374       1.443566      -0.674641      -0.014339      -0.009415      -0.014288       0.022325       0.009333       0.000724      -0.005223       0.014300       0.005387      -0.014228       0.003038       0.011190              1.618138       1.764724       0.208545       0.419279       1.382956       0.247116       1.706734          -0.000000
          165              H       8.517079       0.317219      26.449596       0.309075       0.460869 0.28623102E+01  0.22477734E+02                                 1.133915                            1.109811      -1.085504       2.491584                    0.999749       2.613550       7.305696       0.483345       1.613662      -0.646827      -0.016229      -0.016274       0.022559       0.032204      -0.000083      -0.001967      -0.002324       0.005114       0.006800      -0.004582       0.000311       0.004271              1.140645       1.042944       0.134744      -0.087818       1.262950      -0.203837       1.116042          -0.000001
          166              H       9.330758       0.582213      25.275970       0.295410       0.531123 0.34676116E+01  0.28669644E+02                                 1.254896                            1.226986      -1.257572       2.384446                    0.998690       2.913509       8.453080       0.455024       1.628096      -0.643123       0.011516      -0.010556      -0.022169       0.027121      -0.003403       0.001549       0.003231      -0.004325       0.002843      -0.005846       0.000890       0.004956              1.263361       1.298815      -0.110385      -0.220000       1.133228       0.159483       1.358041          -0.000001
          167              H       9.246248       2.186891      27.476173       0.151904       0.829185 0.60072565E+01  0.54942250E+02                                 1.467598                            1.439611      -0.717628       2.550730                    0.999992       3.172983       8.596074       0.517643       1.293736      -0.706441      -0.012276       0.008103       0.016278       0.021940       0.004182       0.002650       0.008922      -0.001854       0.011614      -0.008475      -0.003659       0.012133              1.456433       1.429885      -0.165889      -0.324989       1.288409       0.258153       1.651005          -0.000004
          168              H      10.470557       1.297273      27.065542       0.143716       0.901570 0.67232387E+01  0.63593481E+02                                 1.583264                            1.547474      -0.861785       2.479315                    0.998955       3.385225       9.494896       0.484811       1.335671      -0.697002       0.015769      -0.011820       0.009160       0.021732      -0.000500       0.010708       0.001824      -0.000660      -0.006935      -0.011785       0.001629       0.010157              1.574055       1.833606      -0.402875       0.221701       1.543319      -0.149762       1.345241          -0.000003
          169              H      10.075095       2.538216      26.194340       0.149614       0.837234 0.61937818E+01  0.56888882E+02                                 1.460116                            1.449853      -0.700169       2.561880                    0.999981       3.120304       8.377603       0.523976       1.272691      -0.711762       0.005727       0.018179      -0.013128       0.023143       0.010745       0.003545      -0.004316      -0.007816      -0.000900      -0.013492       0.001701       0.011791              1.437252       1.321557       0.214504      -0.154099       1.579930      -0.277876       1.410269          -0.000004
          170              H       8.091279       2.416627      24.804300       0.160444       0.877939 0.63792345E+01  0.60058582E+02                                 1.605543                            1.544980      -1.103841       2.375894                    0.996872       3.472426       9.989090       0.463651       1.403164      -0.682664       0.003781       0.016513      -0.013430       0.021618      -0.002747       0.005354      -0.007734       0.008705      -0.001310      -0.010344      -0.000734       0.011078              1.612482       1.448537       0.257668      -0.192413       1.822869      -0.367461       1.566040          -0.000001
          171              H       7.247264       1.096664      24.768231       0.145636       0.901528 0.64408917E+01  0.60243318E+02                                 1.581115                            1.511190      -0.844393       2.484594                    0.999227       3.352429       9.335353       0.492515       1.329608      -0.698138      -0.011712      -0.009745      -0.012193       0.019514      -0.003049       0.010653      -0.000517       0.003779      -0.005245      -0.010630      -0.001331       0.011961              1.610667       1.607789       0.285304       0.264673       1.598614       0.357152       1.625598          -0.000001
          172              H       7.179006       2.035373      26.019544       0.156656       0.837362 0.59003970E+01  0.54735626E+02                                 1.584661                            1.507133      -1.112453       2.371738                    0.996207       3.513589      10.189315       0.457366       1.443621      -0.674631      -0.014339       0.009421       0.014294       0.022331      -0.009331      -0.000724      -0.005222       0.014297       0.005381      -0.014225       0.003036       0.011188              1.618082       1.764656      -0.208533      -0.419253       1.382915       0.247104       1.706673          -0.000002
          173              C       7.966681      -1.085622      22.570803       0.648854      21.240581 0.24198333E+03  0.49785000E+04                                 7.129137                            5.551824      -0.060313       2.040767                    0.999658      21.908913      61.489672       0.623269       0.477658      -1.014968      -0.001902      -0.012651       0.009901       0.016177      -0.074794       0.011496       0.022446       0.020191      -0.169462      -0.076881      -0.027074       0.103955              8.048353       5.756869       2.326807       0.107583       7.233902      -1.771358      11.154289           0.000002
          174              C       8.506244      -0.179009      21.527580      -0.335392      29.642591 0.46999295E+03  0.11291325E+05                                 8.339861                            7.170677      -0.123042       1.948141                    0.997319      30.586868      89.519312       0.621430       0.410261      -1.065866      -0.064079       0.066223      -0.014539       0.093290      -0.021843       0.022698       0.000895      -0.037610      -0.020986      -0.039395       0.004884       0.034512              9.056139       7.678511       0.038486       0.227693       8.710331      -2.323085      10.779575           0.000001
          175              C       7.428202       0.872050      21.169665      -0.151404      25.784603 0.42175638E+03  0.98843282E+04                                 7.727485                            6.900052       0.021449       2.002941                    0.998857      28.980140      84.397548       0.617371       0.423325      -1.055139       0.103742      -0.000187      -0.011792       0.104411      -0.022699       0.021925      -0.025019      -0.038271      -0.052483      -0.036629      -0.016489       0.053118              8.218199       6.400230      -0.257924       0.598050       9.356961      -2.404971       8.897406          -0.000001
          176              C       7.969932       2.040661      20.342855      -0.174616      25.550617 0.41994229E+03  0.98181704E+04                                 7.630253                            6.847264       0.057565       2.019771                    0.998439      28.819309      83.465585       0.625733       0.418674      -1.059463      -0.084620      -0.002104       0.023276       0.087788      -0.015288       0.000373      -0.030953      -0.059242      -0.006996      -0.034678      -0.016888       0.051567              8.078712       6.132562      -0.196888       0.576248       9.801985      -2.071004       8.301591           0.000001
          177              C       6.892973       3.054327      19.943323      -0.183097      25.453890 0.41841893E+03  0.97732671E+04                                 7.585482                            6.817928       0.025658       2.002023                    0.998752      29.090466      84.199531       0.629438       0.416605      -1.060819       0.095139       0.012533      -0.013505       0.096906      -0.004342       0.018240      -0.025417      -0.040112      -0.040711      -0.035979      -0.005824       0.041803              7.955903       6.707630       0.382975       0.136854       9.778146      -1.645286       7.381934           0.000003
          178              C       7.434703       4.278258      19.210847      -0.179275      25.140288 0.41453081E+03  0.96546986E+04                                 7.526519                            6.788513       0.023327       2.002783                    0.999057      28.853949      83.249230       0.630813       0.416892      -1.061206       0.027646      -0.021672       0.085339       0.092286       0.019762       0.005834      -0.005006      -0.011259      -0.060790      -0.024459      -0.006225       0.030685              7.895776       6.560876       1.891447       0.114450      10.016333      -0.853440       7.110118           0.000005
          179              C       8.359977       5.147660      20.034883      -0.151702      25.090637 0.41330406E+03  0.96357903E+04                                 7.562114                            6.815145      -0.076301       1.971228                    0.999179      28.882687      83.850362       0.623414       0.421417      -1.056501      -0.019714       0.027960      -0.090185       0.096456       0.035064      -0.012082      -0.016424      -0.053299      -0.089409      -0.035896      -0.027386       0.063282              7.945641       6.439985       1.514176       0.136475       8.805661      -0.967612       8.591278           0.000003
          180              C       8.787944       6.402675      19.266338      -0.350154      28.710595 0.45159017E+03  0.10709744E+05                                 8.064592                            6.960047      -0.002342       1.977016                    0.999064      30.398013      87.544538       0.642037       0.402264      -1.074291      -0.023605      -0.084530       0.048584       0.100314       0.011138       0.014857      -0.023872       0.009763      -0.026261      -0.036387       0.016484       0.019903              8.623131       7.002071      -0.053498      -1.365964       8.907690      -1.459717       9.959631           0.000008
          181              C       9.518196       6.071310      18.059417       0.727719      18.984674 0.21818649E+03  0.43894313E+04                                 6.683194                            5.353501      -0.172174       2.026797                    0.999345      20.920852      58.724065       0.618083       0.492583      -1.003703       0.022156      -0.014162      -0.028759       0.038968       0.071572       0.007800      -0.002637      -0.049741      -0.157982      -0.059118      -0.043018       0.102136              7.241525       6.888558      -1.879582      -0.849655       5.311670      -1.070814       9.524346           0.000005
          182              C       7.045740       8.277705      16.056206       0.555734      21.247941 0.24849120E+03  0.51506580E+04                                 7.006803                            5.567160       0.356736       2.171449                    0.999747      22.690646      64.093570       0.631781       0.467722      -1.019477       0.019651       0.004552      -0.046419       0.050612      -0.007995       0.024901      -0.029157      -0.030033      -0.007612      -0.037295      -0.008208       0.045503              7.661353       8.843717       1.305160      -1.226087       6.512424       2.520217       7.627919          -0.000000
          183              C       6.447670       9.146178      18.139878       0.127922      23.800453 0.34730558E+03  0.77036357E+04                                 7.190010                            6.182838      -0.042234       2.018528                    0.999148      25.244723      70.025661       0.669001       0.412758      -1.068731       0.008448       0.059294      -0.042029       0.073169       0.024790      -0.012203       0.011546       0.007399      -0.025685      -0.032483       0.003048       0.029435              7.730157       8.051461      -0.981169      -0.624331       7.919202       1.340201       7.219808           0.000002
          184              C       5.345792       8.163130      17.640463       0.135836      23.134572 0.33983796E+03  0.74944333E+04                                 7.033858                            6.114017       0.057237       2.054571                    0.999369      24.998698      69.060912       0.673328       0.412489      -1.069292      -0.034868       0.016354      -0.065771       0.076217       0.020308       0.013805       0.022970       0.020437       0.003635      -0.030554      -0.007874       0.038427              7.481039       8.002586      -0.602367      -0.607020       7.690375       0.802000       6.750155           0.000003
          185              C       4.419433      10.284923      18.028897       0.517341      21.918045 0.25988076E+03  0.54061949E+04                                 7.013142                            5.604072       0.540691       2.227138                    0.999706      22.596603      62.375588       0.649717       0.453174      -1.035400      -0.016546       0.023503      -0.008182       0.029885       0.016861       0.010400      -0.017588      -0.001953       0.151203      -0.046119      -0.008763       0.054883              7.595006       9.098506      -0.413325       0.609488       8.905777       2.255602       4.780735           0.000000
          186              C       5.242863       6.715348      15.468006       0.036535      23.839002 0.33323262E+03  0.73873006E+04                                 7.374443                            6.167747      -0.117127       2.005083                    0.996441      26.224250      75.081706       0.645403       0.428092      -1.048728      -0.023350       0.103061      -0.005801       0.105832       0.005877       0.030774       0.017986      -0.007103       0.004628      -0.034165      -0.003989       0.038154              8.167855       8.738857       0.158152       2.305700       8.081408       0.598053       7.683300           0.000002
          187              C       2.859251       8.553838      17.157695       0.032149      23.332993 0.31679147E+03  0.69381135E+04                                 7.235147                            5.987376      -0.080745       2.007783                    0.998187      26.284188      74.923731       0.659033       0.424356      -1.050488       0.072693       0.034974      -0.076045       0.110862       0.014741       0.011590       0.004376       0.035278      -0.023222      -0.019120      -0.011716       0.030836              7.919840       8.671411       1.143915       2.035596       6.349090       0.644211       8.739021           0.000004
          188              C       4.657795       7.594487      13.212313       0.534421      21.987091 0.25377939E+03  0.52618894E+04                                 7.055958                            5.558567       0.476388       2.207077                    0.999862      22.570447      62.739780       0.647024       0.456563      -1.030746       0.022819      -0.022864      -0.014453       0.035389       0.032845       0.019413       0.010702      -0.039904      -0.036213      -0.038535      -0.011778       0.050313              7.769610      10.286539      -1.934603      -0.509251       4.867819      -1.160893       8.154472           0.000001
          189              C       2.915591       7.589637      14.793795       0.135923      23.805749 0.34549985E+03  0.77566101E+04                                 7.680423                            6.564765      -0.492596       1.875571                    0.997790      26.434552      77.062666       0.583257       0.467759      -1.022070       0.049168       0.036264       0.026691       0.066671      -0.030821       0.012417       0.008334       0.038408       0.077733      -0.051575       0.018655       0.032920              8.413826       8.936592      -0.867845      -0.456652       8.561006       0.259550       7.743881           0.000001
          190              C       2.390113       8.157713      13.453697       0.122073      23.869477 0.34779797E+03  0.78259531E+04                                 7.784200                            6.658077      -0.539599       1.858581                    0.997693      26.677687      78.015907       0.569500       0.477971      -1.015943       0.029187       0.052826      -0.017961       0.062969      -0.031659      -0.014684      -0.020765      -0.001077       0.068433      -0.051528       0.018815       0.032713              8.562336       9.578369      -1.400918      -0.588199       8.132728       0.260032       7.975912           0.000001
          191              C       1.917724       9.669341      15.165582       0.548575      21.156212 0.25135292E+03  0.52065882E+04                                 6.937246                            5.578409       0.375592       2.179018                    0.999890      22.453502      62.679717       0.636896       0.464267      -1.024962      -0.022130       0.016195       0.012004       0.029935       0.045779       0.016723      -0.010810       0.031779      -0.070369      -0.049915      -0.010942       0.060857              7.503428       6.039227      -3.009631       0.616368       8.271300       0.686167       8.199755          -0.000000
          192              C       3.456237       8.382917      11.181357       0.020760      24.335122 0.34250298E+03  0.76679526E+04                                 7.511210                            6.281157      -0.243724       1.954401                    0.996070      26.945638      78.288225       0.633352       0.431963      -1.043248      -0.005195       0.082502       0.080906       0.115669      -0.017331      -0.010486      -0.020482      -0.051715      -0.002941      -0.038295      -0.000834       0.039130              8.229119       5.905068      -0.160073       0.337601       8.784041      -2.142987       9.998248           0.000001
          193              C       0.922024      10.120952      12.970929       0.023064      25.213520 0.34622566E+03  0.77896615E+04                                 7.772987                            6.367377      -0.440285       1.892631                    0.995777      27.126293      79.586759       0.619946       0.439130      -1.036646       0.109836       0.003746      -0.009517       0.110312       0.004866      -0.015841      -0.035615      -0.005160       0.040019      -0.033707      -0.011974       0.045681              8.674740       8.518704      -0.517452      -0.200686       8.978061      -2.588975       8.527457          -0.000002
          194              C       4.292669      10.397926      10.057672       0.517125      21.826657 0.26093926E+03  0.54505328E+04                                 7.033697                            5.646364       0.516816       2.219896                    0.999608      22.842346      63.823752       0.639996       0.458173      -1.029381       0.029824      -0.008804      -0.007005       0.031876       0.019972       0.013080       0.025594      -0.043222       0.049437      -0.037867      -0.009707       0.047574              7.623575       9.297650      -0.843835      -1.538247       7.978990      -1.985732       5.594086           0.000001
          195              C       2.037988      10.462066      10.701363       0.135130      23.729788 0.34226645E+03  0.75871769E+04                                 7.244412                            6.194751      -0.011647       2.035637                    0.999254      25.198301      70.571853       0.657167       0.420450      -1.060583       0.035509      -0.010952       0.069972       0.079227      -0.004786      -0.009805      -0.033377      -0.023461      -0.017661      -0.034942      -0.004459       0.039402              7.846761       7.940530      -0.410526      -1.586312       8.054926       0.624804       7.544827          -0.000000
          196              C       2.390113      11.772907       9.918945       0.123681      23.884971 0.34811391E+03  0.77306639E+04                                 7.206700                            6.189992       0.037060       2.041748                    0.999302      25.362209      70.530264       0.668222       0.412753      -1.068097       0.051179       0.036216       0.030398       0.069677       0.008862      -0.018484      -0.009497      -0.005908      -0.069618      -0.032235       0.004130       0.028105              7.781305       7.294074      -0.739813      -1.204687       7.882995       0.615265       8.166845           0.000001
          197              C       1.758456      -1.552047      12.110824       0.539185      21.582458 0.25142705E+03  0.52006696E+04                                 6.997860                            5.547728       0.420719       2.191726                    0.999888      22.430864      62.264641       0.645074       0.459039      -1.029418      -0.015214       0.016765       0.018441       0.029199      -0.019587       0.010988      -0.025251       0.053939      -0.082562      -0.046729      -0.004914       0.051643              7.627330       4.660675       0.469273      -2.072144       9.613126       0.758123       8.608188          -0.000003
          198              C       6.285151      -2.311220      19.036052       0.023240      24.809211 0.33796566E+03  0.75424005E+04                                 7.604467                            6.225429      -0.248383       1.948269                    0.997007      27.013988      78.403596       0.638222       0.430029      -1.044251       0.014488      -0.012150      -0.105975       0.107648       0.025010      -0.013921      -0.000295      -0.025335       0.014712      -0.034089       0.005806       0.028283              8.466688       7.284384       2.460050      -0.330778       9.871469       0.544553       8.244212           0.000002
          199              C       8.679598       9.776954      17.099430       0.032940      23.613643 0.32475225E+03  0.71689903E+04                                 7.335547                            6.088109      -0.169187       1.977773                    0.997474      26.593936      76.533955       0.648271       0.428000      -1.046452      -0.091201       0.050407      -0.024842       0.107125       0.008863       0.003412      -0.004075       0.002821      -0.074444      -0.025781       0.004399       0.021382              8.091510       7.995764       1.646962      -0.304211      10.697253      -0.412092       5.581513           0.000000
          200              C       2.549381       2.487956      19.047150       0.648859      21.240126 0.24197813E+03  0.49783511E+04                                 7.129008                            5.551752      -0.060221       2.040799                    0.999658      21.908329      61.487157       0.623278       0.477656      -1.014972      -0.001897       0.012658      -0.009906       0.016185       0.074803      -0.011517       0.022470       0.020199      -0.169384      -0.076905      -0.027046       0.103951              8.048195       5.756758      -2.326761      -0.107632       7.233802      -1.771282      11.154026           0.000005
          201              C       3.088944       1.581343      20.090373      -0.335395      29.641275 0.46996947E+03  0.11290575E+05                                 8.339518                            7.170425      -0.122950       1.948191                    0.997318      30.585628      89.513767       0.621453       0.410253      -1.065875      -0.064078      -0.066223       0.014584       0.093297       0.021803      -0.022693       0.000865      -0.037586      -0.020944      -0.039358       0.004878       0.034479              9.055735       7.678253      -0.038430      -0.227763       8.709958      -2.322907      10.778993           0.000002
          202              C       2.010902       0.530284      20.448288      -0.151405      25.785202 0.42176962E+03  0.98847522E+04                                 7.727691                            6.900224       0.021278       2.002876                    0.998857      28.980956      84.401422       0.617352       0.423333      -1.055130       0.103743       0.000200       0.011834       0.104416       0.022737      -0.021919      -0.025012      -0.038268      -0.052443      -0.036611      -0.016523       0.053134              8.218428       6.400336       0.257952      -0.598008       9.357221      -2.405018       8.897727          -0.000000
          203              C       2.552632      -0.638327      21.275098      -0.174615      25.550451 0.41994003E+03  0.98181172E+04                                 7.630270                            6.847284       0.057473       2.019749                    0.998438      28.819239      83.465735       0.625726       0.418678      -1.059459      -0.084625       0.002110      -0.023235       0.087782       0.015247      -0.000385      -0.030965      -0.059263      -0.007049      -0.034649      -0.016927       0.051576              8.078729       6.132598       0.196872      -0.576243       9.802058      -2.071023       8.301531          -0.000001
          204              C       1.475673      -1.651993      21.674630      -0.183098      25.454498 0.41843305E+03  0.97737273E+04                                 7.585707                            6.818114       0.025440       2.001943                    0.998751      29.091441      84.204270       0.629416       0.416614      -1.060809       0.095146      -0.012525       0.013545       0.096918       0.004368      -0.018240      -0.025416      -0.040107      -0.040740      -0.035974      -0.005838       0.041812              7.956152       6.707800      -0.382976      -0.136761       9.778458      -1.645321       7.382197           0.000002
          205              C       2.017403      -2.875924      22.407106      -0.179259      25.139468 0.41451454E+03  0.96542540E+04                                 7.526554                            6.788543       0.023233       2.002792                    0.999055      28.852919      83.246792       0.630787       0.416912      -1.061190       0.027646       0.021668      -0.085297       0.092246      -0.019790      -0.005863      -0.005031      -0.011298      -0.060786      -0.024498      -0.006219       0.030716              7.895830       6.560933      -1.891616      -0.114484      10.016463      -0.853503       7.110096           0.000000
          206              C       2.942677      10.097374      21.583070      -0.151733      25.093056 0.41335195E+03  0.96372295E+04                                 7.562585                            6.815503      -0.076364       1.971151                    0.999181      28.885496      83.861162       0.623400       0.421412      -1.056499      -0.019725      -0.027950       0.090224       0.096492      -0.035021       0.012095      -0.016402      -0.053270      -0.089399      -0.035901      -0.027333       0.063233              7.946173       6.440406      -1.514320      -0.136361       8.806328      -0.967845       8.591784           0.000004
          207              C       3.370644       8.842359      22.351615      -0.350163      28.713018 0.45163496E+03  0.10711173E+05                                 8.065286                            6.960561      -0.002809       1.976845                    0.999063      30.400237      87.555135       0.641984       0.402283      -1.074268      -0.023597       0.084519      -0.048530       0.100277      -0.011180      -0.014864      -0.023902       0.009711      -0.026388      -0.036441       0.016523       0.019918              8.623932       7.002662       0.053486       1.366175       8.908577      -1.459966       9.960558           0.000006
          208              C       4.100896       9.173724      23.558536       0.727715      18.984533 0.21818302E+03  0.43893584E+04                                 6.683225                            5.353496      -0.172068       2.026845                    0.999346      20.920919      58.724851       0.618074       0.492590      -1.003696       0.022167       0.014158       0.028742       0.038960      -0.071571      -0.007762      -0.002619      -0.049740      -0.158008      -0.059081      -0.043059       0.102140              7.241578       6.888594       1.879598       0.849708       5.311688      -1.070803       9.524453           0.000001
          209              C       1.628440       6.967329      25.561747       0.555726      21.247818 0.24848903E+03  0.51505960E+04                                 7.006751                            5.567118       0.356797       2.171472                    0.999747      22.690460      64.092706       0.631787       0.467719      -1.019480       0.019637      -0.004574       0.046421       0.050610       0.008001      -0.024910      -0.029146      -0.030037      -0.007643      -0.037300      -0.008201       0.045500              7.661301       8.843663      -1.305171       1.226077       6.512361       2.520198       7.627880          -0.000003
          210              C       1.030370       6.098856      23.478075       0.127912      23.801441 0.34732190E+03  0.77041252E+04                                 7.190223                            6.182973      -0.042409       2.018444                    0.999149      25.246074      70.031086       0.668992       0.412756      -1.068727       0.008455      -0.059303       0.042043       0.073185      -0.024775       0.012175       0.011536       0.007373      -0.025707      -0.032447       0.003027       0.029420              7.730417       8.051778       0.981152       0.624232       7.919452       1.340168       7.220020          -0.000000
          211              C      10.763092       7.081904      23.977490       0.135824      23.135518 0.33985347E+03  0.74948985E+04                                 7.034076                            6.114155       0.056997       2.054467                    0.999369      24.999995      69.066194       0.673317       0.412489      -1.069286      -0.034876      -0.016348       0.065794       0.076240      -0.020322      -0.013831       0.022950       0.020419       0.003554      -0.030528      -0.007916       0.038444              7.481303       8.002901       0.602322       0.606968       7.690674       0.801941       6.750334          -0.000000
          212              C       9.836733       4.960111      23.589056       0.517342      21.917874 0.25987751E+03  0.54061176E+04                                 7.013129                            5.604048       0.540671       2.227131                    0.999706      22.596599      62.375786       0.649715       0.453175      -1.035398      -0.016541      -0.023535       0.008259       0.029928      -0.016859      -0.010412      -0.017594      -0.001919       0.151193      -0.046121      -0.008762       0.054883              7.595011       9.098540       0.413285      -0.609547       8.905805       2.255588       4.780688          -0.000003
          213              C      10.660163       8.529686      26.149947       0.036537      23.838999 0.33323248E+03  0.73873063E+04                                 7.374457                            6.167753      -0.117154       2.005070                    0.996441      26.224419      75.082550       0.645401       0.428093      -1.048726      -0.023359      -0.103065       0.005814       0.105839      -0.005901      -0.030757       0.018010      -0.007121       0.004606      -0.034155      -0.004010       0.038165              8.167877       8.738857      -0.158158      -2.305686       8.081436       0.598074       7.683337          -0.000003
          214              C       8.276551       6.691196      24.460258       0.032148      23.333609 0.31679936E+03  0.69383741E+04                                 7.235329                            5.987467      -0.080908       2.007705                    0.998188      26.285517      74.929571       0.659021       0.424359      -1.050480       0.072698      -0.034984       0.076079       0.110891      -0.014742      -0.011591       0.004392       0.035257      -0.023477      -0.019071      -0.011793       0.030864              7.920069       8.671729      -1.143910      -2.035617       6.349353       0.644211       8.739126          -0.000000
          215              C      10.075095      11.329891       0.660338       0.534440      21.986596 0.25377211E+03  0.52617131E+04                                 7.055910                            5.558524       0.476274       2.207042                    0.999862      22.570267      62.739608       0.647018       0.456569      -1.030741       0.022815       0.022871       0.014449       0.035389      -0.032838      -0.019413       0.010699      -0.039899      -0.036240      -0.038529      -0.011779       0.050308              7.769561      10.286461       1.934594       0.509250       4.867793      -1.160881       8.154429          -0.000002
          216              C       8.332891       7.655397      26.824158       0.135934      23.805249 0.34549015E+03  0.77563403E+04                                 7.680330                            6.564683      -0.492527       1.875595                    0.997791      26.434262      77.061647       0.583259       0.467760      -1.022069       0.049163      -0.036266      -0.026681       0.066664       0.030816      -0.012415       0.008336       0.038399       0.077696      -0.051564       0.018654       0.032910              8.413733       8.936469       0.867828       0.456656       8.560909       0.259561       7.743821          -0.000002
          217              C       7.807413      10.766665       0.418954       0.122084      23.868932 0.34778725E+03  0.78256603E+04                                 7.784122                            6.658003      -0.539614       1.858581                    0.997692      26.677441      78.015220       0.569499       0.477975      -1.015940       0.029192      -0.052823       0.017953       0.062966       0.031653       0.014689      -0.020766      -0.001060       0.068423      -0.051525       0.018815       0.032709              8.562258       9.578285       1.400879       0.588179       8.132643       0.260051       7.975847          -0.000001
          218              C       7.335024       5.575693      26.452371       0.548601      21.155484 0.25134191E+03  0.52063215E+04                                 6.937168                            5.578338       0.375429       2.178968                    0.999890      22.453265      62.679554       0.636889       0.464276      -1.024954      -0.022130      -0.016187      -0.012001       0.029929      -0.045769      -0.016735      -0.010813       0.031773      -0.070381      -0.049916      -0.010933       0.060850              7.503352       6.039173       3.009599      -0.616386       8.271199       0.686115       8.199685          -0.000003
          219              C       8.873537      10.541461       2.691294       0.020767      24.334994 0.34249998E+03  0.76678661E+04                                 7.511155                            6.281104      -0.243593       1.954436                    0.996072      26.945684      78.288178       0.633358       0.431959      -1.043251      -0.005195      -0.082504      -0.080931       0.115688       0.017327       0.010497      -0.020475      -0.051712      -0.003118      -0.038284      -0.000850       0.039135              8.229061       5.905065       0.160077      -0.337589       8.783992      -2.142968       9.998124          -0.000002
          220              C       6.339324       8.803426       0.901722       0.023078      25.212962 0.34621601E+03  0.77893876E+04                                 7.772873                            6.367285      -0.440248       1.892648                    0.995777      27.125857      79.585104       0.619951       0.439130      -1.036647       0.109841      -0.003749       0.009509       0.110316      -0.004881       0.015854      -0.035615      -0.005175       0.040027      -0.033702      -0.011993       0.045695              8.674619       8.518559       0.517418       0.200658       8.977936      -2.588952       8.527361          -0.000005
          221              C       9.709969       8.526452       3.814979       0.517119      21.826673 0.26093890E+03  0.54505204E+04                                 7.033670                            5.646334       0.516872       2.219911                    0.999608      22.842408      63.823783       0.640002       0.458169      -1.029384       0.029851       0.008763       0.006947       0.031877      -0.019965      -0.013090       0.025590      -0.043244       0.049398      -0.037867      -0.009707       0.047574              7.623555       9.297600       0.843834       1.538239       7.979019      -1.985742       5.594047          -0.000001
          222              C       7.455288       8.462312       3.171288       0.135126      23.730072 0.34227085E+03  0.75873039E+04                                 7.244442                            6.194762      -0.011675       2.035616                    0.999254      25.198707      70.573278       0.657170       0.420446      -1.060585       0.035506       0.010960      -0.069997       0.079249       0.004771       0.009790      -0.033398      -0.023464      -0.017759      -0.034956      -0.004466       0.039421              7.846802       7.940568       0.410458       1.586275       8.055034       0.624763       7.544803          -0.000002
          223              C       7.807413       7.151471       3.953706       0.123672      23.885864 0.34812951E+03  0.77311063E+04                                 7.206823                            6.190079       0.037029       2.041709                    0.999302      25.363259      70.533905       0.668225       0.412746      -1.068100       0.051176      -0.036228      -0.030414       0.069688      -0.008860       0.018469      -0.009511      -0.005833      -0.069670      -0.032235       0.004128       0.028107              7.781443       7.294233       0.739810       1.204678       7.883179       0.615216       8.166917          -0.000001
          224              C       7.175756       6.633725       1.761827       0.539197      21.581931 0.25141955E+03  0.52004788E+04                                 6.997783                            5.547671       0.420682       2.191723                    0.999888      22.430452      62.263404       0.645072       0.459043      -1.029415      -0.015219      -0.016767      -0.018433       0.029198       0.019590      -0.010980      -0.025263       0.053946      -0.082565      -0.046744      -0.004903       0.051646              7.627247       4.660627      -0.469277       2.072125       9.613023       0.758059       8.608091          -0.000006
          225              C       0.867851       3.713554      22.581901       0.023232      24.809722 0.33797285E+03  0.75426034E+04                                 7.604479                            6.225414      -0.248164       1.948306                    0.997012      27.015002      78.406836       0.638235       0.430017      -1.044258       0.014491       0.012155       0.106003       0.107678      -0.024963       0.013901      -0.000302      -0.025286       0.014754      -0.034035       0.005806       0.028229              8.466714       7.284434      -2.459994       0.330784       9.871543       0.544574       8.244164          -0.000000
          226              C       3.262298       5.468080      24.518523       0.032936      23.614239 0.32476185E+03  0.71692893E+04                                 7.335720                            6.088218      -0.169321       1.977715                    0.997474      26.594931      76.538466       0.648259       0.428003      -1.046446      -0.091199      -0.050413       0.024853       0.107128      -0.008864      -0.003414      -0.004078       0.002838      -0.074463      -0.025789       0.004401       0.021388              8.091735       7.995989      -1.647026       0.304198      10.697532      -0.412148       5.581684          -0.000003
          227              C       2.867919      11.248978       5.174499       0.648842      21.240642 0.24198395E+03  0.49785180E+04                                 7.129167                            5.551842      -0.060366       2.040750                    0.999658      21.908956      61.489910       0.623266       0.477660      -1.014966       0.001899       0.012654      -0.009904       0.016180      -0.074795       0.011486       0.022434       0.020191      -0.169463      -0.076866      -0.027089       0.103956              8.048393       5.756889       2.326821       0.107565       7.233936      -1.771388      11.154353           0.000005
          228              C       2.328356      10.342365       6.217722      -0.335391      29.642801 0.46999662E+03  0.11291447E+05                                 8.339919                            7.170717      -0.123061       1.948129                    0.997320      30.587142      89.520551       0.621426       0.410262      -1.065864       0.064078      -0.066216       0.014534       0.093283      -0.021854       0.022705       0.000900      -0.037609      -0.021009      -0.039407       0.004884       0.034523              9.056209       7.678564       0.038493       0.227690       8.710399      -2.323106      10.779662           0.000004
          229              C       3.406398       9.291306       6.575637      -0.151405      25.784604 0.42175620E+03  0.98843267E+04                                 7.727492                            6.900054       0.021423       2.002933                    0.998857      28.980178      84.397774       0.617370       0.423326      -1.055138      -0.103739       0.000190       0.011787       0.104407      -0.022686       0.021920      -0.025023      -0.038276      -0.052472      -0.036626      -0.016485       0.053111              8.218210       6.400238      -0.257928       0.598050       9.356975      -2.404984       8.897417           0.000001
          230              C       2.864668       8.122695       7.402447      -0.174619      25.550834 0.41994658E+03  0.98183016E+04                                 7.630301                            6.847300       0.057552       2.019762                    0.998439      28.819553      83.466577       0.625731       0.418674      -1.059462       0.084619       0.002106      -0.023278       0.087788      -0.015296       0.000379      -0.030948      -0.059240      -0.006993      -0.034679      -0.016885       0.051564              8.078768       6.132596      -0.196895       0.576256       9.802051      -2.071031       8.301656           0.000002
          231              C       3.941627       7.109029       7.801979      -0.183101      25.454075 0.41842264E+03  0.97733789E+04                                 7.585523                            6.817960       0.025638       2.002014                    0.998752      29.090654      84.200290       0.629436       0.416606      -1.060819      -0.095139      -0.012530       0.013503       0.096906      -0.004334       0.018237      -0.025417      -0.040122      -0.040699      -0.035979      -0.005823       0.041802              7.955949       6.707666       0.382969       0.136860       9.778205      -1.645311       7.381975           0.000006
          232              C       3.399897       5.885098       8.534455      -0.179278      25.140507 0.41453534E+03  0.96548345E+04                                 7.526566                            6.788552       0.023313       2.002774                    0.999058      28.854181      83.250138       0.630810       0.416892      -1.061205      -0.027648       0.021672      -0.085341       0.092289       0.019759       0.005834      -0.005001      -0.011259      -0.060789      -0.024456      -0.006226       0.030682              7.895826       6.560918       1.891457       0.114446      10.016399      -0.853464       7.110162           0.000007
          233              C       2.474623       5.015696       7.710419      -0.151699      25.090568 0.41330290E+03  0.96357522E+04                                 7.562095                            6.815134      -0.076297       1.971231                    0.999179      28.882575      83.849866       0.623415       0.421417      -1.056502       0.019716      -0.027961       0.090184       0.096455       0.035063      -0.012085      -0.016424      -0.053308      -0.089416      -0.035900      -0.027385       0.063286              7.945617       6.439979       1.514173       0.136491       8.805627      -0.967601       8.591246           0.000006
          234              C       2.046656       3.760681       8.478964      -0.350156      28.710502 0.45158870E+03  0.10709686E+05                                 8.064552                            6.960023      -0.002299       1.977031                    0.999064      30.397817      87.543484       0.642041       0.402263      -1.074294       0.023609       0.084529      -0.048588       0.100316       0.011135       0.014852      -0.023864       0.009758      -0.026252      -0.036375       0.016479       0.019896              8.623082       7.002029      -0.053496      -1.365976       8.907641      -1.459716       9.959575           0.000012
          235              C       1.316404       4.092046       9.685885       0.727725      18.984691 0.21818687E+03  0.43894406E+04                                 6.683193                            5.353503      -0.172183       2.026793                    0.999345      20.920875      58.724132       0.618083       0.492582      -1.003703      -0.022156       0.014164       0.028759       0.038969       0.071571       0.007800      -0.002637      -0.049740      -0.157981      -0.059119      -0.043017       0.102135              7.241522       6.888561      -1.879577      -0.849644       5.311673      -1.070830       9.524333           0.000007
          236              C       3.788860       1.885651      11.689096       0.555734      21.247992 0.24849196E+03  0.51506779E+04                                 7.006812                            5.567167       0.356736       2.171448                    0.999747      22.690696      64.093747       0.631781       0.467722      -1.019477      -0.019651      -0.004552       0.046420       0.050613      -0.007995       0.024900      -0.029157      -0.030031      -0.007611      -0.037294      -0.008208       0.045502              7.661364       8.843740       1.305166      -1.226088       6.512436       2.520216       7.627915           0.000000
          237              C       4.386930       1.017178       9.605424       0.127925      23.800278 0.34730266E+03  0.77035472E+04                                 7.189965                            6.182808      -0.042197       2.018544                    0.999148      25.244493      70.024686       0.669004       0.412757      -1.068732      -0.008446      -0.059295       0.042026       0.073167       0.024794      -0.012206       0.011549       0.007406      -0.025668      -0.032490       0.003053       0.029437              7.730103       8.051409      -0.981156      -0.624343       7.919146       1.340198       7.219753           0.000004
          238              C       5.488808       2.000226      10.104839       0.135836      23.134566 0.33983787E+03  0.74944285E+04                                 7.033852                            6.114014       0.057261       2.054578                    0.999369      24.998664      69.060732       0.673328       0.412489      -1.069292       0.034868      -0.016356       0.065768       0.076214       0.020307       0.013803       0.022972       0.020439       0.003654      -0.030558      -0.007869       0.038427              7.481031       8.002580      -0.602375      -0.607031       7.690364       0.801999       6.750149           0.000004
          239              C       6.415167      -0.121567       9.716405       0.517345      21.917977 0.25987988E+03  0.54061720E+04                                 7.013130                            5.604065       0.540686       2.227138                    0.999706      22.596548      62.375405       0.649716       0.453174      -1.035400       0.016548      -0.023499       0.008170       0.029880       0.016860       0.010400      -0.017587      -0.001955       0.151211      -0.046120      -0.008765       0.054885              7.594991       9.098482      -0.413323       0.609481       8.905761       2.255599       4.780731           0.000001
          240              C       5.591737       3.448008      12.277296       0.036534      23.839057 0.33323357E+03  0.73873278E+04                                 7.374455                            6.167756      -0.117128       2.005082                    0.996441      26.224305      75.081920       0.645402       0.428092      -1.048727       0.023350      -0.103061       0.005801       0.105833       0.005876       0.030773       0.017985      -0.007101       0.004627      -0.034164      -0.003988       0.038152              8.167868       8.738875       0.158151       2.305703       8.081423       0.598050       7.683306           0.000003
          241              C       7.975349       1.609518      10.587607       0.032147      23.333095 0.31679329E+03  0.69381641E+04                                 7.235173                            5.987397      -0.080733       2.007785                    0.998187      26.284261      74.924028       0.659031       0.424357      -1.050487      -0.072695      -0.034975       0.076043       0.110862       0.014739       0.011591       0.004376       0.035274      -0.023208      -0.019120      -0.011712       0.030832              7.919869       8.671437       1.143921       2.035611       6.349104       0.644215       8.739066           0.000006
          242              C       6.176805       2.568869      14.532989       0.534421      21.987100 0.25377953E+03  0.52618926E+04                                 7.055957                            5.558566       0.476391       2.207077                    0.999862      22.570449      62.739764       0.647024       0.456563      -1.030747      -0.022819       0.022863       0.014453       0.035388       0.032844       0.019413       0.010703      -0.039903      -0.036215      -0.038534      -0.011779       0.050313              7.769608      10.286536      -1.934603      -0.509253       4.867819      -1.160892       8.154469           0.000001
          243              C       7.919009       2.573719      12.951507       0.135923      23.805736 0.34549948E+03  0.77566008E+04                                 7.680425                            6.564765      -0.492595       1.875571                    0.997790      26.434565      77.062737       0.583257       0.467759      -1.022070      -0.049168      -0.036264      -0.026692       0.066671      -0.030820       0.012418       0.008332       0.038409       0.077732      -0.051574       0.018654       0.032921              8.413830       8.936596      -0.867847      -0.456654       8.561013       0.259551       7.743882           0.000001
          244              C       8.444487       2.005643      14.291605       0.122074      23.869481 0.34779797E+03  0.78259527E+04                                 7.784199                            6.658076      -0.539596       1.858582                    0.997693      26.677689      78.015906       0.569501       0.477971      -1.015943      -0.029187      -0.052826       0.017960       0.062969      -0.031658      -0.014685      -0.020765      -0.001074       0.068433      -0.051527       0.018816       0.032712              8.562336       9.578368      -1.400916      -0.588200       8.132727       0.260033       7.975914           0.000001
          245              C       8.916876       0.494015      12.579720       0.548578      21.156206 0.25135273E+03  0.52065851E+04                                 6.937252                            5.578412       0.375576       2.179013                    0.999890      22.453520      62.679845       0.636895       0.464268      -1.024962       0.022130      -0.016195      -0.012003       0.029935       0.045779       0.016724      -0.010810       0.031780      -0.070367      -0.049915      -0.010942       0.060856              7.503435       6.039233      -3.009635       0.616368       8.271310       0.686168       8.199762          -0.000000
          246              C       7.378363       1.780439      16.563945       0.020760      24.335114 0.34250275E+03  0.76679452E+04                                 7.511206                            6.281153      -0.243716       1.954403                    0.996070      26.945623      78.288141       0.633352       0.431962      -1.043249       0.005195      -0.082502      -0.080908       0.115671      -0.017331      -0.010486      -0.020482      -0.051717      -0.002956      -0.038295      -0.000836       0.039131              8.229115       5.905066      -0.160071       0.337599       8.784041      -2.142988       9.998238           0.000001
          247              C       9.912576       0.042404      14.774373       0.023064      25.213481 0.34622498E+03  0.77896419E+04                                 7.772980                            6.367372      -0.440286       1.892631                    0.995777      27.126250      79.586594       0.619946       0.439130      -1.036646      -0.109836      -0.003747       0.009517       0.110311       0.004867      -0.015842      -0.035617      -0.005160       0.040021      -0.033708      -0.011976       0.045684              8.674733       8.518694      -0.517452      -0.200686       8.978051      -2.588975       8.527453          -0.000002
          248              C       6.541931      -0.234570      17.687630       0.517122      21.826689 0.26093961E+03  0.54505414E+04                                 7.033700                            5.646364       0.516823       2.219898                    0.999608      22.842367      63.823800       0.639996       0.458173      -1.029382      -0.029826       0.008798       0.006998       0.031874       0.019971       0.013081       0.025594      -0.043226       0.049429      -0.037867      -0.009707       0.047575              7.623581       9.297651      -0.843835      -1.538248       7.979002      -1.985739       5.594088           0.000001
          249              C       8.796612      -0.298710      17.043939       0.135130      23.729784 0.34226639E+03  0.75871750E+04                                 7.244408                            6.194747      -0.011649       2.035636                    0.999254      25.198303      70.571844       0.657167       0.420450      -1.060584      -0.035508       0.010952      -0.069975       0.079229      -0.004785      -0.009804      -0.033379      -0.023460      -0.017675      -0.034945      -0.004459       0.039403              7.846757       7.940526      -0.410518      -1.586309       8.054923       0.624794       7.544821          -0.000001
          250              C       8.444487      -1.609551      17.826357       0.123680      23.885058 0.34811541E+03  0.77307068E+04                                 7.206710                            6.189999       0.037056       2.041743                    0.999302      25.362328      70.530681       0.668222       0.412752      -1.068097      -0.051177      -0.036217      -0.030401       0.069678       0.008862      -0.018482      -0.009498      -0.005896      -0.069631      -0.032236       0.004131       0.028105              7.781316       7.294092      -0.739812      -1.204682       7.883000       0.615254       8.166855           0.000000
          251              C       9.076144      11.715403      15.634478       0.539184      21.582392 0.25142610E+03  0.52006445E+04                                 6.997848                            5.547719       0.420723       2.191728                    0.999888      22.430804      62.264425       0.645074       0.459039      -1.029418       0.015214      -0.016765      -0.018440       0.029199      -0.019587       0.010988      -0.025252       0.053941      -0.082562      -0.046730      -0.004914       0.051644              7.627316       4.660666       0.469273      -2.072142       9.613100       0.758117       8.608181          -0.000003
          252              C       4.549449      12.474576       8.709250       0.023243      24.808962 0.33796180E+03  0.75422898E+04                                 7.604425                            6.225402      -0.248419       1.948266                    0.997007      27.013679      78.402469       0.638222       0.430030      -1.044251      -0.014487       0.012149       0.105968       0.107642       0.025020      -0.013926      -0.000295      -0.025344       0.014705      -0.034101       0.005805       0.028296              8.466638       7.284341       2.460043      -0.330771       9.871405       0.544548       8.244167           0.000004
          253              C       2.155002       0.386402      10.645872       0.032938      23.613743 0.32475364E+03  0.71690259E+04                                 7.335565                            6.088120      -0.169176       1.977776                    0.997474      26.593954      76.533934       0.648271       0.428000      -1.046453       0.091203      -0.050409       0.024841       0.107127       0.008864       0.003411      -0.004073       0.002820      -0.074429      -0.025776       0.004396       0.021380              8.091532       7.995789       1.646973      -0.304217      10.697299      -0.412088       5.581508           0.000002
          254              C       8.285219       7.675400       8.698152       0.648865      21.240158 0.24197862E+03  0.49783640E+04                                 7.129014                            5.551757      -0.060227       2.040796                    0.999658      21.908365      61.487298       0.623277       0.477656      -1.014972       0.001899      -0.012658       0.009908       0.016186       0.074803      -0.011520       0.022472       0.020200      -0.169385      -0.076909      -0.027042       0.103951              8.048201       5.756762      -2.326759      -0.107640       7.233807      -1.771280      11.154035           0.000006
          255              C       7.745656       8.582013       7.654929      -0.335399      29.641350 0.46997120E+03  0.11290623E+05                                 8.339526                            7.170435      -0.122941       1.948194                    0.997318      30.585635      89.513722       0.621453       0.410252      -1.065876       0.064076       0.066228      -0.014589       0.093299       0.021796      -0.022687       0.000860      -0.037583      -0.020933      -0.039348       0.004876       0.034472              9.055741       7.678259      -0.038421      -0.227761       8.709965      -2.322918      10.778998           0.000004
          256              C       8.823698       9.633072       7.297014      -0.151407      25.785351 0.42177279E+03  0.98848465E+04                                 7.727721                            6.900251       0.021281       2.002874                    0.998857      28.981098      84.401958       0.617351       0.423333      -1.055130      -0.103742      -0.000198      -0.011836       0.104416       0.022745      -0.021922      -0.025010      -0.038259      -0.052454      -0.036613      -0.016525       0.053138              8.218458       6.400355       0.257958      -0.598010       9.357257      -2.405024       8.897763           0.000002
          257              C       8.281968      10.801683       6.470204      -0.174615      25.550332 0.41993763E+03  0.98180400E+04                                 7.630233                            6.847256       0.057502       2.019760                    0.998438      28.819069      83.464956       0.625729       0.418678      -1.059460       0.084620      -0.002107       0.023231       0.087777       0.015238      -0.000379      -0.030972      -0.059259      -0.007061      -0.034647      -0.016931       0.051578              8.078687       6.132571       0.196868      -0.576231       9.802014      -2.071011       8.301476           0.000002
          258              C       9.358927      11.815349       6.070672      -0.183096      25.454268 0.41842825E+03  0.97735817E+04                                 7.585646                            6.818063       0.025472       2.001956                    0.998751      29.091236      84.203377       0.629421       0.416613      -1.060810      -0.095141       0.012528      -0.013547       0.096914       0.004376      -0.018244      -0.025418      -0.040089      -0.040769      -0.035977      -0.005836       0.041813              7.956085       6.707747      -0.382975      -0.136746       9.778364      -1.645292       7.382145           0.000005
          259              C       8.817197      13.039280       5.338196      -0.179253      25.139104 0.41450683E+03  0.96540241E+04                                 7.526470                            6.788472       0.023244       2.002801                    0.999055      28.852585      83.245454       0.630792       0.416911      -1.061191      -0.027646      -0.021666       0.085295       0.092244      -0.019792      -0.005861      -0.005036      -0.011291      -0.060804      -0.024503      -0.006216       0.030720              7.895740       6.560863      -1.891587      -0.114481      10.016330      -0.853477       7.110027           0.000004
          260              C       7.891923       0.065982       6.162232      -0.151735      25.093148 0.41335344E+03  0.96372776E+04                                 7.562606                            6.815514      -0.076373       1.971146                    0.999181      28.885650      83.861796       0.623399       0.421412      -1.056499       0.019723       0.027949      -0.090228       0.096495      -0.035019       0.012095      -0.016398      -0.053261      -0.089397      -0.035899      -0.027329       0.063228              7.946199       6.440410      -1.514322      -0.136340       8.806364      -0.967861       8.591823           0.000007
          261              C       7.463956       1.320997       5.393687      -0.350161      28.713224 0.45163837E+03  0.10711289E+05                                 8.065341                            6.960595      -0.002865       1.976822                    0.999063      30.400571      87.556636       0.641981       0.402284      -1.074266       0.023592      -0.084522       0.048526       0.100276      -0.011183      -0.014872      -0.023908       0.009717      -0.026399      -0.036453       0.016530       0.019924              8.623997       7.002715       0.053486       1.366167       8.908639      -1.459971       9.960638           0.000011
          262              C       6.733704       0.989632       4.186766       0.727696      18.984783 0.21818619E+03  0.43894351E+04                                 6.683263                            5.353519      -0.172054       2.026845                    0.999346      20.921064      58.725214       0.618076       0.492587      -1.003698      -0.022161      -0.014157      -0.028746       0.038959      -0.071571      -0.007759      -0.002618      -0.049742      -0.157994      -0.059076      -0.043061       0.102138              7.241623       6.888625       1.879614       0.849726       5.311710      -1.070796       9.524534           0.000004
          263              C       9.206160       3.196027       2.183555       0.555724      21.247966 0.24849118E+03  0.51506513E+04                                 7.006778                            5.567138       0.356781       2.171463                    0.999747      22.690566      64.093055       0.631787       0.467718      -1.019480      -0.019643       0.004565      -0.046414       0.050605       0.008000      -0.024907      -0.029144      -0.030035      -0.007648      -0.037297      -0.008200       0.045497              7.661329       8.843682      -1.305169       1.226082       6.512385       2.520215       7.627920          -0.000003
          264              C       9.804230       4.064500       4.267227       0.127911      23.801494 0.34732275E+03  0.77041514E+04                                 7.190240                            6.182984      -0.042428       2.018437                    0.999149      25.246134      70.031361       0.668991       0.412757      -1.068726      -0.008456       0.059300      -0.042044       0.073183      -0.024772       0.012176       0.011535       0.007370      -0.025725      -0.032445       0.003026       0.029419              7.730436       8.051791       0.981172       0.624231       7.919473       1.340171       7.220044           0.000001
          265              C       0.071508       3.081452       3.767812       0.135830      23.135269 0.33984916E+03  0.74947778E+04                                 7.034033                            6.114124       0.057005       2.054476                    0.999369      24.999747      69.065330       0.673318       0.412490      -1.069286       0.034875       0.016345      -0.065795       0.076239      -0.020321      -0.013829       0.022953       0.020419       0.003537      -0.030529      -0.007914       0.038443              7.481254       8.002847       0.602318       0.606958       7.690623       0.801942       6.750293           0.000001
          266              C       0.997867       5.203245       4.156246       0.517338      21.918049 0.25987991E+03  0.54061789E+04                                 7.013155                            5.604065       0.540673       2.227129                    0.999706      22.596725      62.376164       0.649716       0.453174      -1.035398       0.016541       0.023536      -0.008258       0.029929      -0.016859      -0.010412      -0.017595      -0.001919       0.151183      -0.046120      -0.008761       0.054881              7.595040       9.098579       0.413291      -0.609550       8.905834       2.255599       4.780706          -0.000002
          267              C       0.174437       1.633670       1.595355       0.036541      23.838712 0.33322754E+03  0.73871673E+04                                 7.374404                            6.167713      -0.117179       2.005068                    0.996441      26.224147      75.081557       0.645402       0.428094      -1.048725       0.023357       0.103065      -0.005809       0.105838      -0.005892      -0.030766       0.018004      -0.007116       0.004613      -0.034163      -0.004002       0.038165              8.167815       8.738783      -0.158159      -2.305663       8.081374       0.598069       7.683289          -0.000002
          268              C       2.558049       3.472160       3.285044       0.032154      23.333293 0.31679406E+03  0.69382270E+04                                 7.235275                            5.987426      -0.080946       2.007702                    0.998187      26.285172      74.928349       0.659022       0.424360      -1.050479      -0.072693       0.034982      -0.076079       0.110887      -0.014745      -0.011594       0.004391       0.035273      -0.023457      -0.019083      -0.011787       0.030870              7.920008       8.671653      -1.143910      -2.035600       6.349311       0.644202       8.739059           0.000002
          269              C       0.759505      -1.166535      27.084964       0.534441      21.986631 0.25377234E+03  0.52617237E+04                                 7.055934                            5.558536       0.476244       2.207032                    0.999862      22.570362      62.740094       0.647015       0.456571      -1.030739      -0.022821      -0.022865      -0.014450       0.035389      -0.032835      -0.019416       0.010697      -0.039896      -0.036263      -0.038528      -0.011780       0.050308              7.769593      10.286511       1.934606       0.509245       4.867809      -1.160886       8.154458          -0.000002
          270              C       2.501709       2.507959       0.921144       0.135935      23.805135 0.34548834E+03  0.77562916E+04                                 7.680322                            6.564679      -0.492587       1.875581                    0.997790      26.434148      77.061339       0.583258       0.467762      -1.022068      -0.049163       0.036267       0.026687       0.066667       0.030821      -0.012415       0.008331       0.038411       0.077704      -0.051570       0.018656       0.032915              8.413723       8.936456       0.867829       0.456658       8.560889       0.259561       7.743823          -0.000001
          271              C       3.027187      -0.603309      27.326348       0.122083      23.869011 0.34778825E+03  0.78256864E+04                                 7.784119                            6.657995      -0.539561       1.858593                    0.997693      26.677527      78.015422       0.569502       0.477973      -1.015941      -0.029190       0.052822      -0.017949       0.062964       0.031648       0.014694      -0.020766      -0.001052       0.068412      -0.051521       0.018815       0.032706              8.562258       9.578296       1.400871       0.588184       8.132640       0.260061       7.975839          -0.000002
          272              C       3.499576       4.587663       1.292931       0.548604      21.155424 0.25134107E+03  0.52062992E+04                                 6.937157                            5.578330       0.375423       2.178967                    0.999890      22.453198      62.679314       0.636890       0.464276      -1.024954       0.022135       0.016184       0.011999       0.029931      -0.045772      -0.016732      -0.010812       0.031771      -0.070365      -0.049916      -0.010933       0.060850              7.503339       6.039161       3.009591      -0.616379       8.271182       0.686123       8.199673          -0.000003
          273              C       1.961063      -0.378105      25.054008       0.020764      24.335273 0.34250485E+03  0.76680095E+04                                 7.511221                            6.281153      -0.243583       1.954431                    0.996072      26.946057      78.289679       0.633355       0.431960      -1.043250       0.005196       0.082507       0.080932       0.115691       0.017324       0.010498      -0.020472      -0.051702      -0.003140      -0.038278      -0.000851       0.039129              8.229137       5.905123       0.160091      -0.337589       8.784074      -2.142993       9.998214          -0.000003
          274              C       4.495276       1.359930      26.843580       0.023075      25.213175 0.34621970E+03  0.77894949E+04                                 7.772926                            6.367327      -0.440246       1.892644                    0.995778      27.126068      79.585969       0.619947       0.439131      -1.036645      -0.109840       0.003748      -0.009505       0.110314      -0.004888       0.015858      -0.035615      -0.005180       0.040026      -0.033699      -0.012000       0.045699              8.674679       8.518619       0.517422       0.200660       8.978004      -2.588979       8.527415          -0.000005
          275              C       1.124631       1.636904      23.930323       0.517122      21.826598 0.26093791E+03  0.54504966E+04                                 7.033668                            5.646334       0.516852       2.219905                    0.999608      22.842371      63.823742       0.640000       0.458171      -1.029383      -0.029855      -0.008762      -0.006943       0.031879      -0.019965      -0.013090       0.025589      -0.043242       0.049405      -0.037867      -0.009706       0.047573              7.623553       9.297591       0.843831       1.538234       7.979024      -1.985747       5.594043          -0.000002
          276              C       3.379312       1.701044      24.574014       0.135124      23.730171 0.34227255E+03  0.75873501E+04                                 7.244454                            6.194771      -0.011656       2.035619                    0.999254      25.198799      70.573554       0.657171       0.420445      -1.060586      -0.035507      -0.010961       0.069997       0.079250       0.004769       0.009787      -0.033399      -0.023464      -0.017760      -0.034953      -0.004469       0.039422              7.846817       7.940580       0.410466       1.586275       8.055057       0.624764       7.544812          -0.000003
          277              C       3.027187       3.011885      23.791596       0.123672      23.885850 0.34812921E+03  0.77310994E+04                                 7.206824                            6.190078       0.037019       2.041706                    0.999302      25.363259      70.533941       0.668224       0.412746      -1.068100      -0.051177       0.036228       0.030414       0.069690      -0.008859       0.018469      -0.009513      -0.005833      -0.069662      -0.032233       0.004127       0.028106              7.781446       7.294230       0.739813       1.204669       7.883191       0.615214       8.166916          -0.000002
          278              C       3.658844       3.529631      25.983475       0.539195      21.581927 0.25141949E+03  0.52004765E+04                                 6.997785                            5.547672       0.420688       2.191726                    0.999888      22.430418      62.263278       0.645072       0.459044      -1.029415       0.015215       0.016763       0.018433       0.029194       0.019590      -0.010979      -0.025266       0.053948      -0.082560      -0.046746      -0.004901       0.051647              7.627249       4.660625      -0.469278       2.072122       9.613036       0.758060       8.608087          -0.000007
          279              C       9.966749       6.449802       5.163401       0.023230      24.809894 0.33797560E+03  0.75426814E+04                                 7.604513                            6.225438      -0.248156       1.948305                    0.997012      27.015161      78.407434       0.638234       0.430017      -1.044258      -0.014492      -0.012154      -0.106005       0.107679      -0.024960       0.013900      -0.000301      -0.025285       0.014750      -0.034031       0.005805       0.028226              8.466753       7.284463      -2.460008       0.330785       9.871590       0.544580       8.244206           0.000001
          280              C       7.572302       4.695276       3.226779       0.032938      23.614122 0.32476018E+03  0.71692428E+04                                 7.335702                            6.088208      -0.169331       1.977715                    0.997474      26.594809      76.538050       0.648258       0.428004      -1.046445       0.091198       0.050409      -0.024851       0.107125      -0.008862      -0.003414      -0.004081       0.002831      -0.074480      -0.025795       0.004407       0.021388              8.091710       7.995962      -1.647022       0.304197      10.697497      -0.412154       5.581672          -0.000002
          281              C       6.514845      10.583805      12.862722      -0.291057      20.597276 0.36291652E+03  0.81634437E+04                                 6.403343                            6.235885       0.308715       2.109507                    0.996929      28.258684      79.717837       0.677671       0.401810      -1.072700       0.082119      -0.063395      -0.063853       0.121818      -0.061391      -0.069084       0.044311       0.010078      -0.033954      -0.071454      -0.046718       0.118172              6.249674       6.785484      -0.203514      -0.333789       5.991986       0.393987       5.971553          -0.000006
          282              C       8.502994      10.450582      11.456035      -0.299633      22.100010 0.35633319E+03  0.80025719E+04                                 6.780802                            6.182453       0.073044       2.044681                    0.993413      28.252564      80.415996       0.678010       0.402251      -1.069215      -0.088025      -0.059403       0.044996       0.115333       0.074298      -0.069142      -0.046886       0.071204      -0.061320      -0.072939      -0.063979       0.136918              6.951743       7.926246       0.447378      -0.294988       6.610822       0.079236       6.318163          -0.000003
          283              C       1.097545       8.340573       1.009929      -0.291045      20.596635 0.36290025E+03  0.81629648E+04                                 6.403158                            6.235709       0.308802       2.109546                    0.996929      28.257868      79.714302       0.677688       0.401805      -1.072706       0.082120       0.063390       0.063854       0.121817       0.061391       0.069085       0.044312       0.010073      -0.033968      -0.071457      -0.046716       0.118173              6.249493       6.785284       0.203475       0.333773       5.991807       0.393976       5.971387          -0.000011
          284              C       3.085694       8.473796       2.416616      -0.299641      22.100278 0.35633872E+03  0.80027315E+04                                 6.780868                            6.182513       0.073048       2.044675                    0.993414      28.252860      80.417151       0.678004       0.402252      -1.069213      -0.088019       0.059395      -0.045015       0.115332      -0.074279       0.069150      -0.046882       0.071176      -0.061403      -0.072903      -0.064005       0.136908              6.951812       7.926329      -0.447367       0.295018       6.610936       0.079239       6.318171          -0.000006
          285              C       4.319755      -0.420449      14.882580      -0.291057      20.597236 0.36291541E+03  0.81634109E+04                                 6.403329                            6.235871       0.308723       2.109510                    0.996929      28.258641      79.717631       0.677672       0.401809      -1.072700      -0.082119       0.063395       0.063853       0.121818      -0.061391      -0.069083       0.044310       0.010077      -0.033952      -0.071454      -0.046717       0.118171              6.249661       6.785470      -0.203511      -0.333786       5.991973       0.393985       5.971541          -0.000006
          286              C       2.331606      -0.287226      16.289267      -0.299635      22.099992 0.35633273E+03  0.80025585E+04                                 6.780796                            6.182447       0.073052       2.044683                    0.993413      28.252553      80.415931       0.678011       0.402250      -1.069215       0.088024       0.059404      -0.044997       0.115333       0.074297      -0.069142      -0.046887       0.071202      -0.061325      -0.072938      -0.063979       0.136917              6.951737       7.926239       0.447374      -0.294986       6.610816       0.079235       6.318157          -0.000003
          287              C       9.737055       1.822783      26.735373      -0.291040      20.596448 0.36289616E+03  0.81628477E+04                                 6.403124                            6.235681       0.308793       2.109550                    0.996928      28.257615      79.713399       0.677688       0.401806      -1.072705      -0.082119      -0.063390      -0.063850       0.121814       0.061397       0.069091       0.044314       0.010073      -0.033964      -0.071464      -0.046718       0.118182              6.249459       6.785242       0.203478       0.333769       5.991778       0.393977       5.971357          -0.000011
          288              C       7.748906       1.689560      25.328686      -0.299641      22.100331 0.35633976E+03  0.80027613E+04                                 6.780879                            6.182523       0.073053       2.044676                    0.993414      28.252916      80.417363       0.678004       0.402252      -1.069213       0.088018      -0.059393       0.045019       0.115332      -0.074275       0.069153      -0.046878       0.071172      -0.061406      -0.072896      -0.064009       0.136906              6.951824       7.926345      -0.447366       0.295022       6.610954       0.079241       6.318174          -0.000007
          289              N       7.422784       9.103812      17.060586      -0.222356      35.475999 0.47674305E+03  0.11309079E+05                                 9.090839                            7.095728      -0.188252       1.985501                    0.998889      26.865510      74.090686       0.651962       0.396042      -1.092927       0.043115       0.058557       0.043824       0.084902       0.064890      -0.060187       0.052838       0.117975       0.064425      -0.133689       0.034505       0.099184             10.234712      12.307482       4.008133      -0.980844      10.157964       2.723659       8.238690           0.000004
          290              N       5.852851       7.724772      16.353081      -0.217771      34.874256 0.47065002E+03  0.11102210E+05                                 8.960340                            7.033687       0.000403       2.053792                    0.998998      26.410726      72.069669       0.658712       0.394184      -1.096823      -0.080237      -0.043993      -0.001468       0.091518       0.058814      -0.044126       0.084113       0.038193       0.123739      -0.133362       0.038707       0.094656             10.111908      11.567260       3.202284       0.916948       8.790330       4.061093       9.978134           0.000007
          291              N       4.174571       9.000314      17.590521      -0.234628      36.184029 0.46908827E+03  0.11020965E+05                                 9.084794                            6.942664       0.107943       2.079171                    0.999402      26.443161      71.266747       0.676569       0.385327      -1.106597      -0.033444      -0.061852      -0.046153       0.084109      -0.027784       0.050557       0.046982       0.047682      -0.370030      -0.149464       0.047176       0.102287             10.398631      13.965717       1.660597       3.175777      10.291118       3.164107       6.939059           0.000012
          292              N       5.749922      10.400942      18.281379      -0.223232      35.290708 0.46155723E+03  0.10819532E+05                                 8.993538                            6.924248       0.051584       2.066907                    0.999283      26.309601      71.240764       0.670768       0.389539      -1.101626       0.060043       0.014278       0.056908       0.083949      -0.026117       0.032530       0.071656      -0.041687      -0.291230      -0.133443       0.034755       0.098688             10.257475      10.968740       1.877997       1.398838      13.370202       3.954292       6.433482           0.000009
          293              N       4.319755       7.360282      14.519117      -0.230220      35.577097 0.49044027E+03  0.11702239E+05                                 9.110822                            7.193415      -0.076196       2.024575                    0.998882      26.856666      73.984626       0.648796       0.395654      -1.094544      -0.013440      -0.052336       0.070596       0.088901      -0.063049       0.001388      -0.050052       0.183201       0.097942      -0.140571       0.041093       0.099478             10.309051      13.098013      -2.521091       2.365824       6.052489      -2.014890      11.776650           0.000033
          294              N       3.597087       8.171282      12.610240      -0.225137      36.788023 0.48317871E+03  0.11492244E+05                                 9.300819                            7.127835      -0.087000       2.018137                    0.999129      26.869122      74.031005       0.653086       0.394311      -1.094885      -0.070275      -0.021390      -0.067986       0.100091      -0.048322      -0.036954      -0.040881       0.153148       0.235742      -0.141160       0.040214       0.100945             10.647958      10.965983      -2.329049       0.867383       6.741351      -3.381118      14.236538           0.000031
          295              N       1.888471       9.467851      13.814386      -0.225985      34.154647 0.47881124E+03  0.11386476E+05                                 8.900041                            7.128973      -0.153071       1.995482                    0.998991      27.045444      75.024524       0.647083       0.398035      -1.090019      -0.086688      -0.040616      -0.060259       0.113118      -0.108824       0.033728       0.018208      -0.088453       0.103159      -0.142873       0.042367       0.100506              9.939097       8.074568      -3.995801       2.135981      10.338179      -1.656190      11.404545           0.000034
          296              N       2.659894       8.666085      15.737135      -0.231629      35.178974 0.48025539E+03  0.11404146E+05                                 9.031345                            7.118959      -0.075241       2.024916                    0.998841      26.800521      73.755530       0.651814       0.395724      -1.094026       0.004036      -0.067081       0.062352       0.091673      -0.072219       0.025741       0.036472      -0.109971       0.240884      -0.138053       0.041218       0.096835             10.085172       7.751675      -2.599138       3.143713       8.787939       0.384264      13.715902           0.000037
          297              N       3.320805       9.793588      10.773501      -0.226614      35.391700 0.48153776E+03  0.11442154E+05                                 9.060252                            7.134178      -0.065849       2.027072                    0.999040      26.803903      73.787743       0.650339       0.396359      -1.093594      -0.059620      -0.067867       0.012856       0.091245      -0.047105      -0.046104      -0.074373      -0.000925      -0.293172      -0.147835       0.048477       0.099358             10.204912       9.590560      -0.633227      -2.088486      13.195039      -4.004494       7.829137           0.000015
          298              N       3.762857      11.540169       9.502766      -0.233912      36.044464 0.49520520E+03  0.11836763E+05                                 9.160654                            7.214008      -0.034897       2.033986                    0.998996      26.963977      74.186575       0.650218       0.394094      -1.096344       0.000537       0.083001      -0.010754       0.083697      -0.015121      -0.071704      -0.081679       0.067782      -0.238273      -0.150545       0.044884       0.105662             10.251876      10.171786       1.201654      -3.125870      12.202977      -3.705379       8.380866           0.000017
          299              N       2.256847      -1.056529      10.931649      -0.246007      36.733104 0.48356842E+03  0.11473861E+05                                 9.255738                            7.103167      -0.021024       2.038120                    0.999205      26.807268      73.145786       0.659746       0.391271      -1.099871      -0.024606       0.045876      -0.073379       0.089970      -0.004855      -0.053226       0.022182      -0.226612       0.085550      -0.144002       0.036727       0.107276             10.593141       5.992996       0.989201      -2.541763      16.359275      -0.543961       9.427150           0.000017
          300              N       1.526595      10.954199      11.927705      -0.225462      36.115434 0.46360161E+03  0.10891137E+05                                 9.137570                            6.947637       0.088779       2.080639                    0.999134      26.388466      71.783031       0.667755       0.390446      -1.099806       0.003102      -0.084830       0.021972       0.087684       0.021386      -0.085933       0.010606      -0.134695       0.173326      -0.137845       0.041670       0.096174             10.460514       7.022346       1.673753      -3.837900      13.094837      -2.065411      11.264358           0.000026
          301              N       2.005484       6.141222      24.557367      -0.222373      35.476581 0.47675006E+03  0.11309307E+05                                 9.090986                            7.095808      -0.188214       1.985511                    0.998889      26.865833      74.092211       0.651953       0.396045      -1.092923       0.043100      -0.058569      -0.043796       0.084889      -0.064883       0.060189       0.052833       0.117982       0.064414      -0.133682       0.034494       0.099188             10.234920      12.307841      -4.008324       0.980860      10.158124       2.723659       8.238795          -0.000000
          302              N       0.435551       7.520262      25.264872      -0.217780      34.874465 0.47065247E+03  0.11102291E+05                                 8.960394                            7.033716       0.000395       2.053787                    0.998998      26.410834      72.070215       0.658708       0.394185      -1.096821      -0.080253       0.043965       0.001495       0.091519      -0.058805       0.044132       0.084110       0.038199       0.123735      -0.133358       0.038704       0.094654             10.111989      11.567330      -3.202324      -0.916975       8.790364       4.061147       9.978273          -0.000000
          303              N       9.591871       6.244720      24.027432      -0.234650      36.186072 0.46911320E+03  0.11021737E+05                                 9.085234                            6.942907       0.107781       2.079104                    0.999402      26.443971      71.270365       0.676546       0.385333      -1.106589      -0.033433       0.061832       0.046231       0.084133       0.027794      -0.050554       0.046977       0.047652      -0.370069      -0.149471       0.047184       0.102287             10.399226      13.966757      -1.660740      -3.176082      10.291601       3.164229       6.939320           0.000003
          304              N       0.332622       4.844092      23.336574      -0.223242      35.291520 0.46156522E+03  0.10819789E+05                                 8.993742                            6.924348       0.051450       2.066861                    0.999283      26.309905      71.242307       0.670756       0.389544      -1.101620       0.060051      -0.014297      -0.056847       0.083917       0.026115      -0.032544       0.071657      -0.041694      -0.291206      -0.133443       0.034757       0.098687             10.257772      10.969027      -1.878066      -1.398932      13.370717       3.954410       6.433572           0.000005
          305              N       9.737055       7.884752      27.098836      -0.230264      35.577623 0.49044783E+03  0.11702490E+05                                 9.110994                            7.193533      -0.076237       2.024558                    0.998882      26.856930      73.986096       0.648780       0.395661      -1.094537      -0.013439       0.052337      -0.070591       0.088898       0.063053      -0.001394      -0.050045       0.183190       0.097928      -0.140562       0.041082       0.099480             10.309260      13.098264       2.521154      -2.365867       6.052595      -2.014923      11.776921           0.000009
          306              N       9.014387      10.753096       1.262411      -0.225180      36.789001 0.48319242E+03  0.11492686E+05                                 9.301089                            7.128016      -0.087112       2.018097                    0.999129      26.869570      74.033331       0.653065       0.394320      -1.094876      -0.070278       0.021386       0.067981       0.100089       0.048323       0.036950      -0.040884       0.153134       0.235769      -0.141160       0.040213       0.100947             10.648282      10.966338       2.329149      -0.867402       6.741557      -3.381235      14.236951           0.000012
          307              N       7.305771       9.456527       0.058265      -0.226047      34.155840 0.47883004E+03  0.11387068E+05                                 8.900349                            7.129188      -0.153144       1.995450                    0.998991      27.046016      75.027294       0.647061       0.398043      -1.090010      -0.086691       0.040611       0.060256       0.113117       0.108829      -0.033723       0.018204      -0.088454       0.103141      -0.142873       0.042359       0.100514              9.939461       8.074819       3.995944      -2.136055      10.338544      -1.656270      11.405022           0.000015
          308              N       8.077194       6.578949      25.880818      -0.231684      35.180250 0.48027276E+03  0.11404703E+05                                 9.031684                            7.119167      -0.075311       2.024888                    0.998840      26.801093      73.758441       0.651791       0.395733      -1.094016       0.004036       0.067071      -0.062347       0.091662       0.072217      -0.025747       0.036478      -0.109963       0.240904      -0.138055       0.041212       0.096843             10.085592       7.751981       2.599273      -3.143890       8.788247       0.384238      13.716549           0.000012
          309              N       8.738105       9.130790       3.099150      -0.226608      35.391318 0.48152898E+03  0.11441894E+05                                 9.060209                            7.134127      -0.065838       2.027079                    0.999040      26.803636      73.786864       0.650340       0.396361      -1.093593      -0.059609       0.067847      -0.012921       0.091232       0.047091       0.046099      -0.074366      -0.000909      -0.293172      -0.147824       0.048482       0.099342             10.204887       9.590535       0.633229       2.088456      13.195047      -4.004523       7.829080           0.000010
          310              N       9.180157       7.384209       4.369885      -0.233941      36.045991 0.49522653E+03  0.11837404E+05                                 9.160881                            7.214138      -0.034789       2.034003                    0.998997      26.964724      74.189125       0.650215       0.394091      -1.096346       0.000566      -0.083033       0.010677       0.083719       0.015113       0.071697      -0.081688       0.067786      -0.238278      -0.150548       0.044885       0.105663             10.252167      10.172128      -1.201740       3.126007      12.203357      -3.705518       8.381017           0.000012
          311              N       7.674147       6.138207       2.941002      -0.246020      36.733670 0.48357515E+03  0.11474093E+05                                 9.255940                            7.103288      -0.021059       2.038113                    0.999205      26.807477      73.147274       0.659729       0.391279      -1.099862      -0.024607      -0.045874       0.073359       0.089953       0.004860       0.053228       0.022193      -0.226597       0.085503      -0.143990       0.036709       0.107282             10.593418       5.993113      -0.989261       2.541818      16.359828      -0.544089       9.427312           0.000011
          312              N       6.943895       7.970179       1.944946      -0.225474      36.115456 0.46360144E+03  0.10891143E+05                                 9.137629                            6.947673       0.088749       2.080631                    0.999134      26.388422      71.783184       0.667747       0.390450      -1.099802       0.003109       0.084833      -0.021986       0.087691      -0.021375       0.085934       0.010614      -0.134690       0.173317      -0.137840       0.041667       0.096174             10.460600       7.022363      -1.673783       3.837913      13.094992      -2.065515      11.264445           0.000016
          313              N       3.411816       1.059544      10.684716      -0.222356      35.476073 0.47674411E+03  0.11309108E+05                                 9.090843                            7.095730      -0.188254       1.985499                    0.998889      26.865540      74.090729       0.651963       0.396041      -1.092928      -0.043116      -0.058558      -0.043825       0.084904       0.064892      -0.060186       0.052840       0.117975       0.064429      -0.133692       0.034508       0.099184             10.234717      12.307495       4.008143      -0.980841      10.157981       2.723656       8.238676           0.000004
          314              N       4.981749       2.438584      11.392221      -0.217771      34.874391 0.47065214E+03  0.11102275E+05                                 8.960365                            7.033705       0.000394       2.053788                    0.998998      26.410798      72.069955       0.658711       0.394184      -1.096823       0.080237       0.043992       0.001469       0.091518       0.058814      -0.044126       0.084114       0.038194       0.123740      -0.133364       0.038707       0.094657             10.111937      11.567307       3.202295       0.916946       8.790357       4.061099       9.978147           0.000007
          315              N       6.660029       1.163042      10.154781      -0.234626      36.183937 0.46908709E+03  0.11020932E+05                                 9.084784                            6.942660       0.107945       2.079173                    0.999402      26.443118      71.266634       0.676568       0.385327      -1.106597       0.033445       0.061853       0.046146       0.084106      -0.027785       0.050558       0.046984       0.047686      -0.370019      -0.149462       0.047174       0.102288             10.398616      13.965685       1.660587       3.175764      10.291106       3.164105       6.939057           0.000013
          316              N       5.084678      -0.237586       9.463923      -0.223231      35.290463 0.46155421E+03  0.10819435E+05                                 8.993476                            6.924211       0.051624       2.066921                    0.999283      26.309489      71.240208       0.670772       0.389537      -1.101628      -0.060041      -0.014274      -0.056919       0.083955      -0.026117       0.032527       0.071655      -0.041685      -0.291227      -0.133441       0.034754       0.098688             10.257395      10.968668       1.877989       1.398823      13.370075       3.954256       6.433442           0.000010
          317              N       6.514845       2.803074      13.226185      -0.230219      35.577094 0.49044013E+03  0.11702236E+05                                 9.110824                            7.193416      -0.076198       2.024575                    0.998882      26.856665      73.984643       0.648795       0.395654      -1.094544       0.013439       0.052334      -0.070597       0.088901      -0.063049       0.001388      -0.050052       0.183200       0.097942      -0.140570       0.041093       0.099478             10.309053      13.098022      -2.521095       2.365822       6.052492      -2.014891      11.776646           0.000034
          318              N       7.237513       1.992074      15.135062      -0.225136      36.787991 0.48317821E+03  0.11492228E+05                                 9.300811                            7.127830      -0.086996       2.018139                    0.999129      26.869104      74.030921       0.653086       0.394311      -1.094885       0.070275       0.021390       0.067985       0.100090      -0.048322      -0.036953      -0.040881       0.153148       0.235746      -0.141160       0.040214       0.100946             10.647948      10.965972      -2.329046       0.867380       6.741347      -3.381116      14.236524           0.000031
          319              N       8.946129       0.695505      13.930916      -0.225989      34.154740 0.47881270E+03  0.11386521E+05                                 8.900060                            7.128985      -0.153071       1.995481                    0.998992      27.045493      75.024721       0.647083       0.398035      -1.090019       0.086689       0.040617       0.060258       0.113118      -0.108825       0.033728       0.018208      -0.088453       0.103157      -0.142873       0.042366       0.100507              9.939120       8.074582      -3.995809       2.135985      10.338202      -1.656196      11.404575           0.000033
          320              N       8.174706       1.497271      12.008167      -0.231634      35.179200 0.48025887E+03  0.11404256E+05                                 9.031397                            7.118994      -0.075261       2.024908                    0.998841      26.800641      73.756074       0.651811       0.395725      -1.094025      -0.004037       0.067081      -0.062353       0.091673      -0.072220       0.025741       0.036473      -0.109972       0.240883      -0.138054       0.041218       0.096835             10.085234       7.751725      -2.599158       3.143736       8.787995       0.384268      13.715982           0.000037
          321              N       7.513795       0.369768      16.971801      -0.226612      35.391649 0.48153659E+03  0.11442119E+05                                 9.060245                            7.134170      -0.065849       2.027073                    0.999040      26.803866      73.787610       0.650339       0.396359      -1.093594       0.059618       0.067865      -0.012862       0.091244      -0.047103      -0.046103      -0.074372      -0.000924      -0.293176      -0.147834       0.048477       0.099357             10.204907       9.590551      -0.633220      -2.088484      13.195037      -4.004502       7.829133           0.000014
          322              N       7.071743      -1.376813      18.242536      -0.233916      36.044734 0.49520894E+03  0.11836877E+05                                 9.160700                            7.214035      -0.034892       2.033984                    0.998996      26.964111      74.187073       0.650217       0.394093      -1.096344      -0.000542      -0.083006       0.010742       0.083700      -0.015119      -0.071704      -0.081681       0.067783      -0.238278      -0.150547       0.044884       0.105663             10.251935      10.171849       1.201674      -3.125898      12.203049      -3.705413       8.380907           0.000016
          323              N       8.577753      11.219885      16.813653      -0.246008      36.733033 0.48356750E+03  0.11473834E+05                                 9.255729                            7.103163      -0.021017       2.038123                    0.999205      26.807234      73.145684       0.659746       0.391271      -1.099871       0.024607      -0.045876       0.073376       0.089968      -0.004856      -0.053226       0.022183      -0.226608       0.085542      -0.143999       0.036724       0.107276             10.593130       5.992989       0.989198      -2.541763      16.359247      -0.543973       9.427153           0.000016
          324              N       9.308005      -0.790843      15.817597      -0.225460      36.115282 0.46359940E+03  0.10891070E+05                                 9.137543                            6.947619       0.088786       2.080642                    0.999134      26.388388      71.782729       0.667756       0.390445      -1.099806      -0.003101       0.084830      -0.021972       0.087685       0.021386      -0.085932       0.010607      -0.134693       0.173324      -0.137843       0.041670       0.096174             10.460482       7.022323       1.673749      -3.837888      13.094789      -2.065412      11.264333           0.000025
          325              N       8.829116       4.022134       3.187935      -0.222372      35.476562 0.47675020E+03  0.11309314E+05                                 9.090990                            7.095816      -0.188239       1.985503                    0.998889      26.865843      74.092308       0.651952       0.396045      -1.092922      -0.043105       0.058562       0.043801       0.084888      -0.064883       0.060190       0.052832       0.117980       0.064404      -0.133681       0.034492       0.099189             10.234919      12.307816      -4.008306       0.980864      10.158126       2.723666       8.238815           0.000000
          326              N      10.399049       2.643094       2.480430      -0.217778      34.874173 0.47064818E+03  0.11102161E+05                                 8.960342                            7.033683       0.000401       2.053792                    0.998998      26.410684      72.069640       0.658710       0.394185      -1.096822       0.080250      -0.043975      -0.001487       0.091521      -0.058806       0.044130       0.084110       0.038198       0.123730      -0.133357       0.038705       0.094652             10.111926      11.567248      -3.202302      -0.916976       8.790314       4.061121       9.978216           0.000001
          327              N       1.242729       3.918636       3.717870      -0.234653      36.186042 0.46911311E+03  0.11021729E+05                                 9.085214                            6.942895       0.107805       2.079110                    0.999402      26.443970      71.270240       0.676549       0.385332      -1.106590       0.033434      -0.061836      -0.046227       0.084134       0.027793      -0.050554       0.046976       0.047649      -0.370077      -0.149473       0.047187       0.102286             10.399201      13.966702      -1.660752      -3.176077      10.291587       3.164231       6.939313           0.000004
          328              N      10.501978       5.319264       4.408728      -0.223244      35.291849 0.46157003E+03  0.10819934E+05                                 8.993805                            6.924389       0.051424       2.066850                    0.999283      26.310074      71.242982       0.670753       0.389544      -1.101619      -0.060050       0.014297       0.056846       0.083916       0.026114      -0.032545       0.071658      -0.041695      -0.291215      -0.133447       0.034758       0.098688             10.257846      10.969105      -1.878074      -1.398943      13.370816       3.954444       6.433617           0.000006
          329              N       1.097545       2.278604       0.646466      -0.230260      35.577397 0.49044416E+03  0.11702378E+05                                 9.110954                            7.193504      -0.076211       2.024569                    0.998882      26.856799      73.985612       0.648782       0.395660      -1.094537       0.013440      -0.052336       0.070599       0.088903       0.063050      -0.001391      -0.050045       0.183185       0.097927      -0.140559       0.041084       0.099475             10.309211      13.098185       2.521132      -2.365833       6.052565      -2.014909      11.776882           0.000009
          330              N       1.820213      -0.589740      26.482891      -0.225185      36.789340 0.48319693E+03  0.11492824E+05                                 9.301150                            7.128050      -0.087130       2.018089                    0.999129      26.869741      74.033995       0.653063       0.394320      -1.094875       0.070275      -0.021379      -0.067976       0.100081       0.048322       0.036948      -0.040886       0.153131       0.235778      -0.141160       0.040212       0.100947             10.648361      10.966442       2.329175      -0.867399       6.741596      -3.381254      14.237045           0.000010
          331              N       3.528829       0.706829      27.687037      -0.226050      34.155985 0.47883251E+03  0.11387142E+05                                 8.900371                            7.129204      -0.153162       1.995443                    0.998991      27.046107      75.027610       0.647061       0.398043      -1.090010       0.086695      -0.040613      -0.060249       0.113117       0.108832      -0.033724       0.018202      -0.088454       0.103136      -0.142874       0.042356       0.100518              9.939487       8.074841       3.995959      -2.136057      10.338575      -1.656265      11.405044           0.000015
          332              N       2.757406       3.584407       1.864484      -0.231686      35.180101 0.48027061E+03  0.11404642E+05                                 9.031675                            7.119165      -0.075320       2.024887                    0.998840      26.801005      73.758218       0.651789       0.395734      -1.094015      -0.004030      -0.067078       0.062351       0.091670       0.072217      -0.025745       0.036479      -0.109962       0.240893      -0.138053       0.041212       0.096841             10.085580       7.751973       2.599264      -3.143887       8.788232       0.384237      13.716533           0.000015
          333              N       2.096495       1.032566      24.646152      -0.226607      35.391239 0.48152737E+03  0.11441849E+05                                 9.060206                            7.134121      -0.065854       2.027075                    0.999040      26.803601      73.786807       0.650339       0.396361      -1.093592       0.059606      -0.067843       0.012929       0.091229       0.047091       0.046098      -0.074364      -0.000908      -0.293162      -0.147820       0.048480       0.099340             10.204888       9.590527       0.633248       2.088443      13.195071      -4.004523       7.829066           0.000009
          334              N       1.654443       2.779147      23.375417      -0.233941      36.045855 0.49522449E+03  0.11837340E+05                                 9.160853                            7.214120      -0.034775       2.034008                    0.998997      26.964650      74.188815       0.650217       0.394090      -1.096346      -0.000565       0.083034      -0.010678       0.083720       0.015113       0.071696      -0.081689       0.067788      -0.238270      -0.150546       0.044885       0.105661             10.252136      10.172098      -1.201728       3.125989      12.203324      -3.705505       8.380985           0.000011
          335              N       3.160453       4.025149      24.804300      -0.246019      36.733610 0.48357395E+03  0.11474058E+05                                 9.255933                            7.103281      -0.021058       2.038114                    0.999205      26.807440      73.147152       0.659729       0.391279      -1.099862       0.024606       0.045874      -0.073358       0.089951       0.004860       0.053226       0.022191      -0.226600       0.085506      -0.143991       0.036709       0.107282             10.593414       5.993103      -0.989259       2.541805      16.359849      -0.544085       9.427290           0.000010
          336              N       3.890705       2.193177      25.800356      -0.225475      36.115503 0.46360212E+03  0.10891161E+05                                 9.137626                            6.947670       0.088757       2.080633                    0.999134      26.388454      71.783235       0.667749       0.390449      -1.099803      -0.003115      -0.084831       0.021991       0.087690      -0.021373       0.085935       0.010616      -0.134687       0.173319      -0.137840       0.041665       0.096175             10.460598       7.022360      -1.673783       3.837911      13.094998      -2.065519      11.264436           0.000014
          337              N       7.404366       9.731575      12.055334      -0.122463      20.253506 0.33413776E+03  0.73858430E+04                                 6.626727                            6.215691      -0.769996       1.845415                    0.993530      25.028569      70.720473       0.639068       0.433595      -1.049141       0.033604       0.152854       0.015454       0.157265      -0.009087      -0.061995       0.013154       0.034684      -0.038411      -0.059714      -0.013136       0.072850              6.736747       7.740788       0.039210      -1.109548       6.357532       0.173558       6.111921          -0.000001
          338              N       1.987066       9.192803       1.817317      -0.122468      20.253538 0.33413866E+03  0.73858651E+04                                 6.626725                            6.215694      -0.769985       1.845419                    0.993530      25.028574      70.720418       0.639069       0.433595      -1.049142       0.033599      -0.152855      -0.015460       0.157266       0.009080       0.061987       0.013155       0.034693      -0.038429      -0.059708      -0.013134       0.072843              6.736742       7.740786      -0.039242       1.109542       6.357522       0.173536       6.111918          -0.000003
          339              N       3.430234       0.431781      15.689968      -0.122464      20.253494 0.33413753E+03  0.73858352E+04                                 6.626721                            6.215686      -0.769993       1.845417                    0.993530      25.028546      70.720358       0.639069       0.433595      -1.049142      -0.033604      -0.152853      -0.015454       0.157265      -0.009087      -0.061994       0.013154       0.034685      -0.038412      -0.059713      -0.013136       0.072850              6.736740       7.740779       0.039210      -1.109545       6.357525       0.173556       6.111915          -0.000001
          340              N       8.847534       0.970553      25.927985      -0.122469      20.253577 0.33413951E+03  0.73858889E+04                                 6.626735                            6.215704      -0.769985       1.845418                    0.993530      25.028605      70.720538       0.639068       0.433595      -1.049142      -0.033596       0.152858       0.015463       0.157269       0.009076       0.061984       0.013155       0.034696      -0.038423      -0.059705      -0.013135       0.072840              6.736753       7.740803      -0.039253       1.109540       6.357533       0.173536       6.111923          -0.000003
          341              O       8.262466       4.994408      14.582931      -0.729866      42.217528 0.83076983E+03  0.22108719E+05                                 9.662365                            9.058400       0.368221       2.133032                    0.996605      30.302525      81.880338       0.621398       0.370385      -1.138210      -0.124622      -0.152720       0.004088       0.197157       0.013676      -0.002976      -0.000935       0.012275      -0.032853      -0.011570      -0.009181       0.020751             10.276122      10.295576       2.864497       0.293950      13.505654       0.998863       7.027136           0.000008
          342              O      10.677498       7.601917      14.596803      -0.704414      43.803885 0.83073256E+03  0.22117768E+05                                 9.977238                            9.102624       0.228990       2.093995                    0.994485      29.921888      80.993191       0.615067       0.374027      -1.134900       0.130531       0.143178      -0.005553       0.193828       0.008344       0.010965      -0.005001      -0.014003      -0.046009      -0.022768       0.004207       0.018561             10.830281      13.580336       4.119408      -1.149033      12.002882      -0.481882       6.907624           0.000004
          343              O       8.338308       4.955528      10.690265      -0.770112      41.250435 0.78646437E+03  0.20663415E+05                                 9.472750                            8.736963       0.584682       2.178226                    0.998302      31.106140      83.761202       0.640486       0.363976      -1.142159      -0.117861      -0.129632      -0.006124       0.175309       0.005374      -0.001088      -0.004417      -0.000041      -0.030550      -0.011375       0.000183       0.011192             10.010690      10.041027       3.613196      -0.413520      12.503720      -1.151848       7.487324           0.000023
          344              O      -0.027086       7.542484      10.765177      -0.764116      40.814928 0.81073416E+03  0.21415654E+05                                 9.324532                            8.844268       0.667032       2.208810                    0.998257      30.760536      82.449310       0.640880       0.361807      -1.146426       0.119256       0.120578       0.016806       0.170421       0.014592      -0.002428      -0.004841      -0.006124      -0.003750      -0.014396      -0.002669       0.017065              9.625531      10.826572       2.986442       0.508381      10.453709       0.156488       7.596313           0.000010
          345              O      10.523647       5.354836      12.585269      -1.150075      74.818284 0.17991304E+04  0.58079549E+05                                13.958326                           13.031376      -0.171018       1.834469                    0.998799      41.031601     122.095651       0.536039       0.353956      -1.151240       0.008936      -0.009065      -0.007883       0.014972       0.031270      -0.001301       0.001502      -0.022820      -0.007198      -0.032212      -0.002281       0.034493             14.728761      14.748699      -4.466877       1.735118      14.191966      -2.081755      15.245619           0.000009
          346              O       8.499744       7.153931      12.599142      -0.986326      49.637812 0.10543047E+04  0.30015561E+05                                10.844474                           10.151509      -0.475711       1.829135                    0.995673      34.674812      99.438597       0.586948       0.366544      -1.132212      -0.006039       0.130148       0.001976       0.130303       0.014135       0.011384       0.012734       0.026032      -0.151252      -0.053719       0.006784       0.046935             11.450671      12.351168      -2.364386      -0.464666      10.680097      -0.167731      11.320749          -0.000002
          347              O       8.300387      -0.954154      23.761077      -0.597818      38.110109 0.58665414E+03  0.14406949E+05                                 9.038331                            7.558956       0.238868       2.132126                    0.993595      27.935784      74.101676       0.682878       0.365235      -1.134647       0.047214       0.024880      -0.022830       0.058047      -0.048195       0.015964       0.019755       0.000080       0.144498      -0.077364       0.023882       0.053482             10.069189       7.165942       1.452371       1.706906       7.047663       0.212027      15.993962          -0.000002
          348              O       7.150836      -2.031591      22.240634      -0.654689      35.595638 0.59088532E+03  0.14505761E+05                                 8.477936                            7.459791       0.536237       2.192022                    0.997852      29.079860      76.583663       0.706460       0.353168      -1.146678       0.008679       0.006556      -0.047956       0.049174       0.031464       0.019107       0.022061      -0.005927      -0.221139      -0.079473       0.005259       0.074214              9.019574       8.202794       3.689278       0.736370       9.373440       0.424026       9.482489           0.000012
          349              O       9.186657       6.422147      16.927409      -0.651325      40.934893 0.66714561E+03  0.16919642E+05                                 9.391213                            8.046377       0.206511       2.093087                    0.996457      29.234242      78.816669       0.663627       0.363925      -1.135612       0.012861      -0.003688       0.051463       0.053174       0.052961       0.030409      -0.008734      -0.057902      -0.044595      -0.070049       0.001415       0.068634             10.077223       7.139532      -1.936938       1.712043       8.116205      -3.325936      14.975932           0.000003
          350              O      10.627659       5.381543      18.198144      -0.685830      38.725683 0.64521766E+03  0.16187942E+05                                 8.963220                            7.807767       0.341446       2.121759                    0.998158      29.621185      78.801574       0.689036       0.354306      -1.146027      -0.033603       0.041926       0.024048       0.058867      -0.015324       0.006950      -0.007657       0.021264      -0.187231      -0.063409       0.012718       0.050692              9.455910      12.755109      -4.588044      -0.625537       8.621871      -0.060104       6.990750           0.000010
          351              O       7.753240       8.005500      15.071248      -0.594468      42.519590 0.68643580E+03  0.17551551E+05                                 9.731168                            8.268951      -0.112083       2.006145                    0.993867      28.835337      78.323920       0.641296       0.373536      -1.127067      -0.038789       0.045610       0.001147       0.059885      -0.038489      -0.032411      -0.020652       0.001505       0.157201      -0.075711       0.011037       0.064673             10.442599      11.122744      -2.603477      -4.001025       8.458233       2.640079      11.746820          -0.000002
          352              O       3.567834      11.146572      18.212016      -0.511676      29.367807 0.45935988E+03  0.10567515E+05                                 7.357276                            6.564386       0.925346       2.367866                    0.998153      26.222993      66.411448       0.756868       0.351776      -1.150138       0.010213      -0.007370      -0.009942       0.016046      -0.077920      -0.026622      -0.012956      -0.021764       0.080843      -0.098675       0.031770       0.066905              7.560123       8.065690      -2.988762      -0.635300       8.663299       1.123812       5.951381           0.000018
          353              O       5.719585       7.342403      12.660181      -0.527100      32.827246 0.48723636E+03  0.11376533E+05                                 8.015870                            6.806207       0.787228       2.337826                    0.995344      26.166486      66.789311       0.735756       0.356535      -1.146140      -0.005884       0.005923       0.011146       0.013926       0.019445      -0.043375       0.032187       0.055879      -0.181674      -0.089408       0.015873       0.073535              8.646933      13.426967      -1.785750      -2.467146       6.124232       0.284419       6.389602           0.000025
          354              O       1.399830      10.595670      15.748233      -0.525159      30.071612 0.46615065E+03  0.10774234E+05                                 7.504910                            6.633448       0.912484       2.364843                    0.997725      26.336081      67.079862       0.748622       0.353984      -1.147160       0.002975      -0.008019      -0.025302       0.026708       0.012673      -0.028224       0.041585      -0.002030      -0.209556      -0.091799       0.040724       0.051074              7.859727       7.338742      -2.829333      -0.991581       9.931066       2.324125       6.309374           0.000047
          355              O       5.447637       9.990143       9.896749      -0.519059      33.044743 0.52012291E+03  0.12323374E+05                                 7.997602                            7.021780       0.677391       2.300285                    0.993863      26.251735      67.125120       0.727215       0.355484      -1.148937      -0.008169       0.005510       0.002749       0.010229      -0.033879       0.020563       0.046819       0.119863      -0.039346      -0.093982       0.017685       0.076298              8.363314      12.608979      -2.304141      -0.739846       6.353359       0.226039       6.127603           0.000027
          356              O       1.558015      -0.918441      13.126302      -0.495780      32.066743 0.50473813E+03  0.11879181E+05                                 7.877830                            6.946340       0.583774       2.280712                    0.992340      25.835604      66.017523       0.725953       0.358490      -1.145579      -0.022026      -0.006750      -0.013470       0.026686      -0.029734       0.013178       0.053334       0.069072       0.056125      -0.084022       0.034090       0.049932              8.188232       6.535477      -0.940108      -1.698001       7.979351       3.090471      10.049867           0.000031
          357              O       2.845166      -3.592074      27.035022      -0.729942      42.219635 0.83081991E+03  0.22110351E+05                                 9.662572                            9.058578       0.368376       2.133061                    0.996606      30.303592      81.883371       0.621402       0.370377      -1.138217      -0.124622       0.152724      -0.004038       0.197159      -0.013681       0.002966      -0.000928       0.012271      -0.032924      -0.011588      -0.009176       0.020764             10.276367      10.295839      -2.864609      -0.293965      13.506007       0.998909       7.027255          -0.000001
          358              O       5.260198       7.643117      27.021150      -0.704477      43.805133 0.83076011E+03  0.22118645E+05                                 9.977309                            9.102680       0.229152       2.094035                    0.994485      29.922545      80.994749       0.615076       0.374019      -1.134908       0.130546      -0.143186       0.005582       0.193844      -0.008355      -0.010963      -0.004999      -0.014002      -0.046068      -0.022779       0.004200       0.018579             10.830382      13.580498      -4.119499       1.149031      12.002986      -0.481869       6.907662          -0.000003
          359              O       2.921008       0.126150       3.182386      -0.770089      41.252592 0.78651093E+03  0.20664963E+05                                 9.473144                            8.737267       0.584575       2.178191                    0.998301      31.106547      83.763203       0.640470       0.363980      -1.142155      -0.117843       0.129648       0.006041       0.175306      -0.005372       0.001118      -0.004446      -0.000058      -0.030646      -0.011417       0.000196       0.011220             10.011168      10.041519      -3.613483       0.413603      12.504417      -1.151962       7.487569           0.000017
          360              O       5.390213      11.381894       3.107474      -0.764121      40.816830 0.81077938E+03  0.21417137E+05                                 9.324772                            8.844469       0.667057       2.208799                    0.998258      30.761413      82.452092       0.640878       0.361803      -1.146429       0.119253      -0.120565      -0.016898       0.170419      -0.014593       0.002403      -0.004816      -0.006120      -0.003810      -0.014388      -0.002667       0.017055              9.625809      10.826887      -2.986603      -0.508456      10.454066       0.156564       7.596474           0.000007
          361              O       5.106347      13.569542       1.287382      -1.150064      74.812213 0.17989544E+04  0.58072346E+05                                13.957533                           13.030715      -0.170953       1.834513                    0.998798      41.029731     122.087780       0.536055       0.353955      -1.151244       0.008958       0.009091       0.007835       0.014977      -0.031249       0.001292       0.001498      -0.022819      -0.007146      -0.032199      -0.002265       0.034464             14.727871      14.747793       4.466430      -1.734943      14.191068      -2.081533      15.244751          -0.000001
          362              O       3.082444      11.770447       1.273509      -0.986321      49.636207 0.10542610E+04  0.30013954E+05                                10.844156                           10.151230      -0.475634       1.829168                    0.995673      34.674167      99.435573       0.586963       0.366539      -1.132218      -0.006034      -0.130130      -0.002017       0.130286      -0.014143      -0.011374       0.012734       0.026039      -0.151248      -0.053716       0.006776       0.046940             11.450324      12.350849       2.364230       0.464682      10.679765      -0.167688      11.320357          -0.000006
          363              O       2.883087       2.356488      17.856876      -0.597926      38.112068 0.58669622E+03  0.14408209E+05                                 9.038506                            7.559125       0.239135       2.132185                    0.993595      27.937075      74.105162       0.682886       0.365225      -1.134657       0.047212      -0.024877       0.022887       0.058066       0.048189      -0.015951       0.019749       0.000067       0.144517      -0.077355       0.023872       0.053484             10.069380       7.166059      -1.452389      -1.706851       7.047794       0.211919      15.994288           0.000004
          364              O       1.733536       3.433925      19.377319      -0.654597      35.587510 0.59071542E+03  0.14500508E+05                                 8.476641                            7.458714       0.536414       2.192151                    0.997850      29.076130      76.570307       0.706513       0.353168      -1.146681       0.008679      -0.006552       0.048072       0.049286      -0.031452      -0.019112       0.022072      -0.005920      -0.221015      -0.079439       0.005251       0.074188              9.018153       8.201539      -3.688606      -0.736369       9.372014       0.424134       9.480906           0.000015
          365              O       3.769357       8.822887      24.690544      -0.651239      40.931966 0.66708225E+03  0.16917646E+05                                 9.390851                            8.046052       0.206405       2.093081                    0.996457      29.232707      78.811810       0.663633       0.363930      -1.135607       0.012881       0.003683      -0.051400       0.053117      -0.052976      -0.030422      -0.008743      -0.057912      -0.044578      -0.070075       0.001429       0.068646             10.076844       7.139281       1.936874      -1.712026       8.115903      -3.325832      14.975348          -0.000002
          366              O       5.210359       9.863491      23.419809      -0.685888      38.732368 0.64535455E+03  0.16192279E+05                                 8.964315                            7.808646       0.341340       2.121684                    0.998158      29.623684      78.811129       0.688989       0.354311      -1.146020      -0.033620      -0.041950      -0.023942       0.058850       0.015329      -0.006911      -0.007669       0.021265      -0.187335      -0.063441       0.012733       0.050709              9.457119      12.756853       4.588777       0.625791       8.622924      -0.060036       6.991580           0.000004
          367              O       2.335940       7.239534      26.546705      -0.594439      42.517475 0.68639263E+03  0.17550173E+05                                 9.730885                            8.268724      -0.112149       2.006143                    0.993866      28.834410      78.320815       0.641301       0.373539      -1.127064      -0.038787      -0.045598      -0.001121       0.059874       0.038499       0.032410      -0.020644       0.001508       0.157192      -0.075715       0.011047       0.064668             10.442283      11.122389       2.603352       4.000897       8.457956       2.639996      11.746505          -0.000005
          368              O       8.985134       4.098462      23.405937      -0.511754      29.369693 0.45939804E+03  0.10568613E+05                                 7.357565                            6.564635       0.925453       2.367870                    0.998154      26.224105      66.414968       0.756857       0.351774      -1.150140       0.010219       0.007387       0.010063       0.016132       0.077907       0.026607      -0.012961      -0.021739       0.080835      -0.098656       0.031769       0.066887              7.560423       8.066029       2.988891       0.635281       8.663707       1.123884       5.951532           0.000016
          369              O       0.302285      11.581975       1.212470      -0.527192      32.829956 0.48728686E+03  0.11378017E+05                                 8.016319                            6.806566       0.787278       2.337813                    0.995345      26.167692      66.793477       0.735735       0.356535      -1.146138      -0.005887      -0.005913      -0.011172       0.013944      -0.019441       0.043368       0.032175       0.055875      -0.181716      -0.089405       0.015870       0.073535              8.647441      13.427817       1.785894       2.467309       6.124563       0.284437       6.389942           0.000003
          370              O       6.817130       4.649364      25.869720      -0.525315      30.076078 0.46624013E+03  0.10776843E+05                                 7.505694                            6.634123       0.912538       2.364811                    0.997726      26.338153      67.087280       0.748575       0.353988      -1.147154       0.002978       0.008022       0.025336       0.026741      -0.012677       0.028195       0.041572      -0.002023      -0.209613      -0.091793       0.040715       0.051078              7.860566       7.339564       2.829730       0.991674       9.932177       2.324355       6.309958           0.000089
          371              O       0.030337       8.934235       3.975902      -0.519114      33.046507 0.52015853E+03  0.12324432E+05                                 7.997879                            7.022015       0.677473       2.300289                    0.993865      26.252570      67.127900       0.727203       0.355483      -1.148937      -0.008168      -0.005527      -0.002843       0.010264       0.033886      -0.020566       0.046813       0.119838      -0.039398      -0.093972       0.017674       0.076299              8.363609      12.609419       2.304273       0.739882       6.353628       0.226039       6.127778           0.000023
          372              O       6.975315       6.000119       0.746349      -0.495771      32.065755 0.50471919E+03  0.11878624E+05                                 7.877685                            6.946225       0.583737       2.280712                    0.992339      25.835104      66.015947       0.725957       0.358492      -1.145578      -0.022050       0.006756       0.013462       0.026703       0.029742      -0.013180       0.053323       0.069083       0.056119      -0.084021       0.034100       0.049921              8.188066       6.535357       0.940087       1.697968       7.979167       3.090363      10.049674           0.000029
          373              O       2.572134       5.168948      13.162371      -0.729872      42.217692 0.83077366E+03  0.22108845E+05                                 9.662388                            9.058418       0.368231       2.133034                    0.996605      30.302591      81.880554       0.621397       0.370385      -1.138210       0.124623       0.152720      -0.004088       0.197157       0.013676      -0.002975      -0.000935       0.012275      -0.032853      -0.011570      -0.009181       0.020751             10.276148      10.295608       2.864511       0.293951      13.505688       0.998864       7.027148           0.000009
          374              O       0.157102       2.561439      13.148499      -0.704421      43.804176 0.83073901E+03  0.22117984E+05                                 9.977283                            9.102660       0.228992       2.093994                    0.994485      29.921986      80.993550       0.615066       0.374027      -1.134900      -0.130532      -0.143180       0.005555       0.193829       0.008344       0.010965      -0.005002      -0.014003      -0.046013      -0.022769       0.004207       0.018561             10.830335      13.580407       4.119439      -1.149038      12.002949      -0.481885       6.907649           0.000005
          375              O       2.496292       5.207828      17.055037      -0.770114      41.250266 0.78646033E+03  0.20663280E+05                                 9.472719                            8.736936       0.584689       2.178229                    0.998302      31.106091      83.760984       0.640488       0.363976      -1.142160       0.117860       0.129630       0.006124       0.175307       0.005373      -0.001090      -0.004418      -0.000042      -0.030553      -0.011376       0.000184       0.011193             10.010655      10.040990       3.613177      -0.413519      12.503674      -1.151842       7.487300           0.000021
          376              O       0.027087       2.620872      16.980125      -0.764122      40.815051 0.81073723E+03  0.21415754E+05                                 9.324543                            8.844278       0.667037       2.208809                    0.998257      30.760618      82.449555       0.640880       0.361806      -1.146426      -0.119252      -0.120576      -0.016810       0.170418       0.014591      -0.002426      -0.004839      -0.006124      -0.003754      -0.014395      -0.002669       0.017064              9.625542      10.826580       2.986442       0.508384      10.453725       0.156489       7.596322           0.000009
          377              O       0.310953       4.808520      15.160033      -1.150072      74.817917 0.17991191E+04  0.58079092E+05                                13.958280                           13.031336      -0.171018       1.834471                    0.998799      41.031486     122.095191       0.536040       0.353956      -1.151240      -0.008933       0.009062       0.007884       0.014969       0.031270      -0.001300       0.001502      -0.022821      -0.007195      -0.032212      -0.002280       0.034492             14.728712      14.748644      -4.466854       1.735112      14.191916      -2.081747      15.245576           0.000008
          378              O       2.334856       3.009425      15.146160      -0.986325      49.637555 0.10542978E+04  0.30015315E+05                                10.844431                           10.151472      -0.475708       1.829137                    0.995673      34.674718      99.438207       0.586949       0.366544      -1.132213       0.006038      -0.130148      -0.001976       0.130303       0.014135       0.011383       0.012734       0.026033      -0.151250      -0.053719       0.006783       0.046936             11.450624      12.351121      -2.364366      -0.464666      10.680052      -0.167730      11.320697          -0.000002
          379              O       2.534213      11.117510       3.984225      -0.597840      38.109787 0.58664814E+03  0.14406750E+05                                 9.038235                            7.558879       0.238966       2.132157                    0.993595      27.935768      74.101260       0.682888       0.365232      -1.134651      -0.047198      -0.024858       0.022834       0.058025      -0.048200       0.015961       0.019755       0.000078       0.144522      -0.077371       0.023882       0.053488             10.069080       7.165854       1.452345       1.706880       7.047584       0.212018      15.993803           0.000001
          380              O       3.683764      12.194947       5.504668      -0.654706      35.595838 0.59088984E+03  0.14505901E+05                                 8.477969                            7.459821       0.536238       2.192021                    0.997852      29.079953      76.584010       0.706458       0.353168      -1.146678      -0.008679      -0.006548       0.047926       0.049143       0.031468       0.019106       0.022058      -0.005928      -0.221165      -0.079480       0.005259       0.074221              9.019610       8.202826       3.689300       0.736356       9.373486       0.424007       9.482516           0.000019
          381              O       1.647943       3.741209      10.817893      -0.651324      40.935075 0.66714934E+03  0.16919762E+05                                 9.391243                            8.046401       0.206497       2.093082                    0.996457      29.234315      78.816953       0.663626       0.363925      -1.135612      -0.012859       0.003689      -0.051462       0.053173       0.052960       0.030410      -0.008734      -0.057902      -0.044594      -0.070049       0.001416       0.068633             10.077257       7.139561      -1.936950       1.712055       8.116243      -3.325960      14.975966           0.000004
          382              O       0.206941       4.781813       9.547158      -0.685831      38.725816 0.64522060E+03  0.16188034E+05                                 8.963234                            7.807781       0.341452       2.121760                    0.998158      29.621271      78.801839       0.689036       0.354306      -1.146027       0.033606      -0.041926      -0.024050       0.058869      -0.015323       0.006950      -0.007656       0.021263      -0.187226      -0.063408       0.012718       0.050690              9.455923      12.755128      -4.588042      -0.625525       8.621877      -0.060114       6.990765           0.000012
          383              O       3.081360       2.157856      12.674054      -0.594468      42.519644 0.68643711E+03  0.17551593E+05                                 9.731173                            8.268957      -0.112077       2.006147                    0.993867      28.835370      78.324024       0.641296       0.373536      -1.127067       0.038789      -0.045610      -0.001147       0.059885      -0.038489      -0.032411      -0.020651       0.001505       0.157200      -0.075710       0.011037       0.064673             10.442604      11.122762      -2.603480      -4.001025       8.458240       2.640074      11.746810          -0.000002
          384              O       7.266766      -0.983216       9.533286      -0.511671      29.367792 0.45935975E+03  0.10567512E+05                                 7.357276                            6.564388       0.925331       2.367862                    0.998153      26.222967      66.411393       0.756867       0.351776      -1.150138      -0.010213       0.007372       0.009927       0.016037      -0.077920      -0.026621      -0.012956      -0.021766       0.080853      -0.098677       0.031773       0.066904              7.560122       8.065678      -2.988757      -0.635303       8.663301       1.123812       5.951387           0.000020
          385              O       5.115015       2.820953      15.085121      -0.527099      32.827196 0.48723548E+03  0.11376507E+05                                 8.015861                            6.806200       0.787231       2.337827                    0.995344      26.166472      66.789255       0.735757       0.356535      -1.146140       0.005883      -0.005923      -0.011147       0.013926       0.019444      -0.043375       0.032187       0.055879      -0.181675      -0.089408       0.015874       0.073535              8.646923      13.426948      -1.785748      -2.467144       6.124227       0.284418       6.389595           0.000025
          386              O       9.434770      -0.432314      11.997069      -0.525163      30.071889 0.46615601E+03  0.10774391E+05                                 7.504961                            6.633489       0.912476       2.364838                    0.997725      26.336200      67.080310       0.748619       0.353984      -1.147159      -0.002976       0.008020       0.025301       0.026708       0.012673      -0.028223       0.041586      -0.002029      -0.209553      -0.091798       0.040724       0.051074              7.859783       7.338793      -2.829359      -0.991588       9.931142       2.324144       6.309414           0.000052
          387              O       5.386963       0.173213      17.848553      -0.519058      33.044730 0.52012260E+03  0.12323366E+05                                 7.997605                            7.021781       0.677384       2.300283                    0.993863      26.251714      67.125083       0.727214       0.355484      -1.148937       0.008165      -0.005509      -0.002759       0.010229      -0.033880       0.020563       0.046819       0.119860      -0.039357      -0.093982       0.017683       0.076298              8.363317      12.608981      -2.304149      -0.739848       6.353367       0.226037       6.127604           0.000025
          388              O       9.276585      11.081797      14.619000      -0.495779      32.066663 0.50473648E+03  0.11879133E+05                                 7.877820                            6.946331       0.583767       2.280711                    0.992340      25.835556      66.017377       0.725953       0.358490      -1.145579       0.022027       0.006751       0.013468       0.026686      -0.029734       0.013178       0.053333       0.069073       0.056125      -0.084022       0.034091       0.049931              8.188221       6.535468      -0.940105      -1.698001       7.979334       3.090464      10.049860           0.000031
          389              O       7.989434      -0.087270       0.710280      -0.729989      42.220018 0.83082834E+03  0.22110594E+05                                 9.662521                            9.058535       0.368536       2.133104                    0.996605      30.304012      81.884081       0.621414       0.370370      -1.138225       0.124617      -0.152723       0.004075       0.197155      -0.013683       0.002971      -0.000927       0.012265      -0.032923      -0.011590      -0.009175       0.020765             10.276309      10.295772      -2.864581      -0.293967      13.505925       0.998909       7.027230          -0.000001
          390              O       5.574402       2.520239       0.724152      -0.704523      43.805529 0.83076863E+03  0.22118889E+05                                 9.977257                            9.102637       0.229303       2.094076                    0.994485      29.922935      80.995363       0.615088       0.374012      -1.134916      -0.130547       0.143181      -0.005549       0.193841      -0.008360      -0.010962      -0.004997      -0.013998      -0.046065      -0.022778       0.004197       0.018581             10.830321      13.580422      -4.119467       1.149030      12.002908      -0.481867       6.907633          -0.000003
          391              O       7.913592      10.037206      24.562916      -0.770008      41.251092 0.78647613E+03  0.20663853E+05                                 9.473035                            8.737173       0.584395       2.178151                    0.998301      31.105545      83.760544       0.640461       0.363988      -1.142147       0.117854      -0.129660      -0.006014       0.175322      -0.005372       0.001119      -0.004442      -0.000048      -0.030641      -0.011414       0.000194       0.011219             10.011052      10.041406      -3.613426       0.413596      12.504267      -1.151939       7.487483           0.000013
          392              O       5.444386      -1.218538      24.637828      -0.764031      40.815043 0.81073607E+03  0.21415750E+05                                 9.324646                            8.844355       0.666809       2.208742                    0.998258      30.760241      82.449022       0.640867       0.361813      -1.146419      -0.119265       0.120580       0.016921       0.170441      -0.014595       0.002405      -0.004815      -0.006122      -0.003811      -0.014389      -0.002668       0.017057              9.625678      10.826747      -2.986551      -0.508446      10.453916       0.156564       7.596372           0.000005
          393              O       5.728253      -3.406186      26.457920      -1.150060      74.813991 0.17990075E+04  0.58074528E+05                                13.957772                           13.030926      -0.170971       1.834500                    0.998799      41.030268     122.090138       0.536049       0.353956      -1.151242      -0.008949      -0.009083      -0.007761       0.014927      -0.031263       0.001291       0.001496      -0.022824      -0.007183      -0.032206      -0.002278       0.034484             14.728132      14.748083       4.466545      -1.734975      14.191327      -2.081563      15.244987          -0.000000
          394              O       7.752156      -1.607091      26.471793      -0.986315      49.636509 0.10542682E+04  0.30014223E+05                                10.844221                           10.151281      -0.475654       1.829161                    0.995673      34.674252      99.436049       0.586960       0.366540      -1.132217       0.006038       0.130135       0.002074       0.130292      -0.014141      -0.011363       0.012738       0.026037      -0.151260      -0.053719       0.006782       0.046937             11.450403      12.350968       2.364268       0.464681      10.679832      -0.167688      11.320409          -0.000006
          395              O       7.951513       7.806868       9.888426      -0.597927      38.112348 0.58670146E+03  0.14408371E+05                                 9.038549                            7.559157       0.239131       2.132182                    0.993595      27.937191      74.105569       0.682885       0.365225      -1.134657      -0.047215       0.024881      -0.022890       0.058071       0.048188      -0.015951       0.019748       0.000067       0.144514      -0.077354       0.023871       0.053483             10.069430       7.166094      -1.452399      -1.706862       7.047827       0.211919      15.994370           0.000005
          396              O       9.101064       6.729431       8.367983      -0.654591      35.587498 0.59071506E+03  0.14500497E+05                                 8.476637                            7.458710       0.536417       2.192153                    0.997850      29.076125      76.570278       0.706514       0.353167      -1.146681      -0.008678       0.006557      -0.048079       0.049293      -0.031449      -0.019113       0.022072      -0.005918      -0.221010      -0.079438       0.005253       0.074185              9.018148       8.201533      -3.688601      -0.736375       9.372005       0.424140       9.480907           0.000018
          397              O       7.065243       1.340469       3.054758      -0.651252      40.931483 0.66707145E+03  0.16917288E+05                                 9.390740                            8.045955       0.206506       2.093115                    0.996457      29.232570      78.811005       0.663642       0.363927      -1.135611      -0.012891      -0.003693       0.051407       0.053127      -0.052970      -0.030417      -0.008741      -0.057911      -0.044560      -0.070067       0.001429       0.068638             10.076726       7.139182       1.936833      -1.712001       8.115791      -3.325785      14.975205           0.000000
          398              O       5.624241       0.299865       4.325493      -0.685888      38.731772 0.64534160E+03  0.16191874E+05                                 8.964238                            7.808579       0.341318       2.121683                    0.998158      29.623370      78.810109       0.688990       0.354312      -1.146019       0.033610       0.041939       0.023936       0.058834       0.015335      -0.006910      -0.007670       0.021270      -0.187367      -0.063452       0.012731       0.050720              9.457038      12.756744       4.588744       0.625801       8.622859      -0.060024       6.991511           0.000010
          399              O       8.498660       2.923822       1.198597      -0.594445      42.517337 0.68638967E+03  0.17550073E+05                                 9.730851                            8.268696      -0.112126       2.006151                    0.993866      28.834373      78.320583       0.641303       0.373538      -1.127065       0.038778       0.045585       0.001135       0.059858       0.038500       0.032412      -0.020639       0.001511       0.157203      -0.075717       0.011044       0.064672             10.442245      11.122331       2.603336       4.000879       8.457922       2.639994      11.746482          -0.000005
          400              O       1.849466       6.064894       4.339365      -0.511752      29.369615 0.45939611E+03  0.10568556E+05                                 7.357548                            6.564617       0.925465       2.367874                    0.998154      26.224086      66.414864       0.756859       0.351773      -1.150141      -0.010218      -0.007384      -0.010064       0.016131       0.077908       0.026607      -0.012960      -0.021742       0.080826      -0.098656       0.031765       0.066890              7.560406       8.066020       2.988890       0.635283       8.663679       1.123882       5.951519           0.000020
          401              O      10.532315      -1.418619      26.532832      -0.527212      32.831420 0.48731365E+03  0.11378806E+05                                 8.016566                            6.806761       0.787249       2.337790                    0.995346      26.168297      66.795644       0.735723       0.356536      -1.146137       0.005890       0.005919       0.011197       0.013968      -0.019439       0.043363       0.032168       0.055880      -0.181735      -0.089401       0.015864       0.073537              8.647722      13.428305       1.785974       2.467380       6.124741       0.284443       6.390119           0.000001
          402              O       4.017470       5.513992       1.875582      -0.525310      30.075675 0.46623209E+03  0.10776607E+05                                 7.505621                            6.634060       0.912559       2.364822                    0.997726      26.337977      67.086619       0.748580       0.353987      -1.147155      -0.002976      -0.008025      -0.025325       0.026733      -0.012680       0.028197       0.041573      -0.002023      -0.209606      -0.091793       0.040714       0.051079              7.860489       7.339489       2.829693       0.991670       9.932071       2.324339       6.309906           0.000093
          403              O      -0.030337       1.229121      23.769400      -0.519125      33.046804 0.52016489E+03  0.12324619E+05                                 7.997913                            7.022048       0.677509       2.300297                    0.993865      26.252748      67.128413       0.727203       0.355482      -1.148938       0.008174       0.005536       0.002851       0.010275       0.033885      -0.020567       0.046810       0.119840      -0.039395      -0.093971       0.017671       0.076299              8.363643      12.609475       2.304274       0.739880       6.353657       0.226033       6.127797           0.000020
          404              O       3.859285       4.163237      26.998953      -0.495758      32.065140 0.50470672E+03  0.11878255E+05                                 7.877585                            6.946139       0.583732       2.280717                    0.992339      25.834808      66.014938       0.725961       0.358492      -1.145578       0.022047      -0.006759      -0.013450       0.026696       0.029742      -0.013181       0.053324       0.069083       0.056121      -0.084022       0.034100       0.049921              8.187962       6.535277       0.940071       1.697936       7.979063       3.090321      10.049546           0.000028

******************************************************
Auxiliary information for the entire system
The total spin magnetic moment of the unit cell is   0.000465
The total net atomic charge of the unit cell is   0.000006
Accuracy of reproducing the electrostatic potential in the unit cell:
  The inner radius (bohr) =    5.0000
  The outer radius (bohr) =   12.0000
  Valid grid points have density less than (e/(bohr^3)) =    0.0001
  The number of valid grid points were=         3772
  The rms potential error without charges in kcal/mol is=      5.83893
  The rms potential error with partial charges in kcal/mol is=      0.28537
  The RRMSE value at monopole order=      0.04887
  The rms potential error with partial charges and cloud penetration in kcal/mol is=      0.29296
  The RRMSE value at monopole order with cloud penetration is=      0.05017
  The rms potential error with partial charges and atomic dipoles in kcal/mol is=      0.31499
  The RRMSE value at dipole order=      0.05395
  The rms potential error with partial charges, atomic dipoles and cloud penetration in kcal/mol is=      0.30139
  The RRMSE value at dipole order with cloud penetration=      0.05162

******************************************************
The electron densities and ab initio electrostatic potential were computed in VASP using the PBE functional and
projector augmented wave method. See the main text of the journal article for a description of computational details.
The atomic charges, dipoles, and quadrupoles were computed with the DDEC6 method as described in
(a) T. A. Manz and N. Gabaldon Limas, RSC Adv. 6 (2016) 47771-47801 DOI: 10.1039/c6ra04656h
(b) N. Gabaldon Limas and T. A. Manz, RSC Adv. 8 (2018) 2678-2707 DOI: 10.1039/c7ra11829e.
For each atom in the material, the electron cloud parameters were fit to the spherically averaged atom-in-material
electron density using radial positions for which this density was between 10^-4 and 10^-2 electrons per cubic bohr.
The polarizabilities, dispersion coefficients, and quantum Drude oscillator (QDO) parameters were fit using the MCLF method.
The magnetic structure of the system was optimized in VASP from the default ferromagnetic initial guess using spin polarization.
The atomic spin moments (ASMs) were computed on this optimized magnetic structure using the DDEC6 partition as inputs
to the method of T. A. Manz and D. S. Sholl, J. Chem. Theory Comput. 7 (2011) 4146-4164 DOI: 10.1021/ct200539n.
The RMSE and RRMSE were computed using a uniform grid with Ewald summation.
