# Supplementary material for: A collection of forcefield precursors for metal–organic frameworks
Source: RSC Adv. 2019 Nov 13;9(63):36492–507. doi: 10.1039/c9ra07327b (PMC9075174; doi:10.1039/c9ra07327b)
Supplement: RA-009-C9RA07327B-s3444 [file RA-009-C9RA07327B-s3444.xyz]

  516
jmolscript: load "" {1 1 1} spacegroup "x,y,z" unitcell [{      9.905500     0.000000     0.000000 }, {      0.000000    27.766000     0.000000 }, {      0.000000     0.000000    28.330000 }]
Zn     6.101590    14.231741    17.890395     0.698551
Zn     6.101590    13.534259    24.604605     0.698550
Zn     8.756660     0.348741    24.604605     0.698551
Zn     8.756660    27.417259    17.890395     0.698550
Zn     3.803910    13.534259    10.439605     0.698550
Zn     3.803910    14.231741     3.725395     0.698550
Zn     1.148840    27.417259     3.725395     0.698550
Zn     1.148840     0.348741    10.439605     0.698550
H      3.800740    12.322551    16.604213     0.127315
H      4.066208    11.039762    14.640944     0.141702
H      7.295401    13.208286    15.196212     0.101618
H      2.792360     2.179631    12.519027     0.117745
H      2.495195     4.581390    12.768331     0.137664
H      0.175327     3.212526     9.805013     0.108933
H      2.755710    12.616870     6.218435     0.110819
H      0.649801    13.863564     3.161628     0.111946
H      9.007071    12.661296     4.643287     0.147455
H      6.014620     9.448770    13.754215     0.138362
H      7.200308     8.440864    12.034584     0.122580
H      8.582125    12.031008    10.881553     0.120282
H      7.396437    13.041690    12.601184     0.122282
H      0.963805     6.383403    12.782496     0.151505
H      9.842105     8.457524    12.482198     0.136996
H      9.182399     7.563458     8.634984     0.134383
H      0.078253     5.411593     9.003274     0.131652
H      2.120768    11.225794     7.762420     0.140027
H      1.263942    10.104047     9.595371     0.107351
H      7.563840    10.728782     8.487668     0.116563
H      8.237414    11.617294     6.518733     0.130457
H      3.182637    13.130541    21.012361     0.153422
H      3.800740    15.443449    25.890787     0.127315
H      4.066208    16.726238    27.854056     0.141702
H      7.295401    14.557714    27.298788     0.101618
H      2.792360    25.586369     1.645973     0.117745
H      2.495195    23.184610     1.396669     0.137664
H      0.175327    24.553474     4.359987     0.108933
H      2.755710    15.149130     7.946565     0.110819
H      0.649801    13.902436    11.003372     0.111946
H      9.007071    15.104704     9.521713     0.147455
H      6.014620    18.317230     0.410785     0.138362
H      7.200308    19.325136     2.130416     0.122580
H      8.582125    15.734992     3.283447     0.120282
H      7.396437    14.724310     1.563816     0.122282
H      0.963805    21.382597     1.382504     0.151505
H      9.842105    19.308476     1.682802     0.136996
H      9.182399    20.202542     5.530016     0.134383
H      0.078253    22.354407     5.161726     0.131652
H      2.120768    16.540206     6.402580     0.140027
H      1.263942    17.661953     4.569629     0.107351
H      7.563840    17.037218     5.677332     0.116563
H      8.237414    16.148706     7.646267     0.130457
H      3.182637    14.635459    21.482639     0.153422
H      1.152010    26.205551    25.890787     0.127315
H      0.886542    24.922762    27.854056     0.141702
H      7.562849    27.091286    27.298788     0.101618
H      2.160390    16.062631     1.645973     0.117745
H      2.457555    18.464390     1.396669     0.137664
H      4.777423    17.095526     4.359987     0.108933
H      2.197040    26.499870     7.946565     0.110819
H      4.302949    -0.019436    11.003372     0.111946
H      5.851179    26.544296     9.521713     0.147455
H      8.843630    23.331770     0.410785     0.138362
H      7.657942    22.323864     2.130416     0.122580
H      6.276125    25.914008     3.283447     0.120282
H      7.461813    26.924690     1.563816     0.122282
H      3.988945    20.266403     1.382504     0.151505
H      5.016145    22.340524     1.682802     0.136996
H      5.675852    21.446458     5.530016     0.134383
H      4.874497    19.294593     5.161726     0.131652
H      2.831982    25.108794     6.402580     0.140027
H      3.688808    23.987047     4.569629     0.107351
H      7.294410    24.611782     5.677332     0.116563
H      6.620836    25.500294     7.646267     0.130457
H      1.770113    27.013541    21.482639     0.153422
H      1.152010     1.560449    16.604213     0.127315
H      0.886542     2.843238    14.640944     0.141702
H      7.562849     0.674714    15.196212     0.101618
H      2.160390    11.703369    12.519027     0.117745
H      2.457555     9.301610    12.768331     0.137664
H      4.777423    10.670474     9.805013     0.108933
H      2.197040     1.266130     6.218435     0.110819
H      4.302949     0.019436     3.161628     0.111946
H      5.851179     1.221704     4.643287     0.147455
H      8.843630     4.434230    13.754215     0.138362
H      7.657942     5.442136    12.034584     0.122580
H      6.276125     1.851992    10.881553     0.120282
H      7.461813     0.841310    12.601184     0.122282
H      3.988945     7.499597    12.782496     0.151505
H      5.016145     5.425476    12.482198     0.136996
H      5.675852     6.319542     8.634984     0.134383
H      4.874497     8.471407     9.003274     0.131652
H      2.831982     2.657206     7.762420     0.140027
H      3.688808     3.778953     9.595371     0.107351
H      7.294410     3.154218     8.487668     0.116563
H      6.620836     2.265706     6.518733     0.130457
H      1.770113     0.752459    21.012361     0.153422
H      6.104760    15.443449    11.725787     0.127315
H      5.839292    16.726238    13.689056     0.141702
H      2.610099    14.557714    13.133788     0.101618
H      7.113140    25.586369    15.810973     0.117745
H      7.410305    23.184610    15.561669     0.137664
H      9.730173    24.553474    18.524987     0.108933
H      7.149790    15.149130    22.111565     0.110819
H      9.255699    13.902436    25.168372     0.111946
H      0.898429    15.104704    23.686713     0.147455
H      3.890880    18.317230    14.575785     0.138362
H      2.705192    19.325136    16.295416     0.122580
H      1.323375    15.734992    17.448447     0.120282
H      2.509063    14.724310    15.728816     0.122282
H      8.941695    21.382597    15.547504     0.151505
H      0.063395    19.308476    15.847802     0.136996
H      0.723101    20.202542    19.695016     0.134383
H      9.827247    22.354407    19.326726     0.131652
H      7.784732    16.540206    20.567580     0.140027
H      8.641558    17.661953    18.734629     0.107351
H      2.341660    17.037218    19.842332     0.116563
H      1.668086    16.148706    21.811267     0.130457
H      6.722863    14.635459     7.317639     0.153422
H      6.104760    12.322551     2.439213     0.127315
H      5.839292    11.039762     0.475944     0.141702
H      2.610099    13.208286     1.031212     0.101618
H      7.113140     2.179631    26.684027     0.117745
H      7.410305     4.581390    26.933331     0.137664
H      9.730173     3.212526    23.970013     0.108933
H      7.149790    12.616870    20.383435     0.110819
H      9.255699    13.863564    17.326628     0.111946
H      0.898429    12.661296    18.808287     0.147455
H      3.890880     9.448770    27.919215     0.138362
H      2.705192     8.440864    26.199584     0.122580
H      1.323375    12.031008    25.046553     0.120282
H      2.509063    13.041690    26.766184     0.122282
H      8.941695     6.383403    26.947496     0.151505
H      0.063395     8.457524    26.647198     0.136996
H      0.723101     7.563458    22.799984     0.134383
H      9.827247     5.411593    23.168274     0.131652
H      7.784732    11.225794    21.927420     0.140027
H      8.641558    10.104047    23.760371     0.107351
H      2.341660    10.728782    22.652668     0.116563
H      1.668086    11.617294    20.683733     0.130457
H      6.722863    13.130541     6.847361     0.153422
H      8.753490     1.560449     2.439213     0.127315
H      9.018958     2.843238     0.475944     0.141702
H      2.342651     0.674714     1.031212     0.101618
H      7.745110    11.703369    26.684027     0.117745
H      7.447945     9.301610    26.933331     0.137664
H      5.128077    10.670474    23.970013     0.108933
H      7.708460     1.266130    20.383435     0.110819
H      5.602551     0.019436    17.326628     0.111946
H      4.054321     1.221704    18.808287     0.147455
H      1.061870     4.434230    27.919215     0.138362
H      2.247558     5.442136    26.199584     0.122580
H      3.629375     1.851992    25.046553     0.120282
H      2.443687     0.841310    26.766184     0.122282
H      5.916555     7.499597    26.947496     0.151505
H      4.889355     5.425476    26.647198     0.136996
H      4.229648     6.319542    22.799984     0.134383
H      5.031003     8.471407    23.168274     0.131652
H      7.073518     2.657206    21.927420     0.140027
H      6.216692     3.778953    23.760371     0.107351
H      2.611090     3.154218    22.652668     0.116563
H      3.284664     2.265706    20.683733     0.130457
H      8.135387     0.752459     6.847361     0.153422
H      8.753490    26.205551    11.725787     0.127315
H      9.018958    24.922762    13.689056     0.141702
H      2.342651    27.091286    13.133788     0.101618
H      7.745110    16.062631    15.810973     0.117745
H      7.447945    18.464390    15.561669     0.137664
H      5.128077    17.095526    18.524987     0.108933
H      7.708460    26.499870    22.111565     0.110819
H      5.602551    -0.019436    25.168372     0.111946
H      4.054321    26.544296    23.686713     0.147455
H      1.061870    23.331770    14.575785     0.138362
H      2.247558    22.323864    16.295416     0.122580
H      3.629375    25.914008    17.448447     0.120282
H      2.443687    26.924690    15.728816     0.122282
H      5.916555    20.266403    15.547504     0.151505
H      4.889355    22.340524    15.847802     0.136996
H      4.229648    21.446458    19.695016     0.134383
H      5.031003    19.294593    19.326726     0.131652
H      7.073518    25.108794    20.567580     0.140027
H      6.216692    23.987047    18.734629     0.107351
H      2.611090    24.611782    19.842332     0.116563
H      3.284664    25.500294    21.811267     0.130457
H      8.135387    27.013541     7.317639     0.153422
C      4.544643    12.354482    16.047812    -0.018104
C      4.684311    11.642284    14.990536    -0.095253
C      6.445509    12.843441    15.290268     0.103523
C      2.229728     2.707463    12.000305    -0.052879
C      2.078174     4.034122    12.141955    -0.082749
C      0.794421     3.263060    10.497115     0.100320
C      2.041524    12.785688     5.645886     0.095186
C      0.886542    13.466788     3.969316    -0.027502
C      0.010896    12.802347     4.780971    -0.107493
C      6.587950    11.344632    13.347963     0.148498
C      6.529111     9.966328    13.178266    -0.142015
C      7.239435     9.361862    12.147621    -0.167435
C      8.008795    10.135978    11.286672     0.195430
C      8.067634    11.514283    11.456369    -0.178927
C      7.357211    12.118748    12.487014    -0.169196
C      0.641876     5.743397    10.943879     0.159389
C      0.597302     6.607475    11.956676    -0.152179
C     -0.008915     7.861943    11.770265    -0.160523
C      9.382490     8.218736    10.539893     0.181732
C      9.474611     7.313842     9.480634    -0.163878
C      0.091131     6.045491     9.683761    -0.173593
C      0.325891    11.645893     7.001476     0.167160
C      1.202528    11.129168     7.877156    -0.161022
C      0.667631    10.439738     8.966728    -0.155372
C      9.288387    10.227606     9.172687     0.198842
C      8.475146    10.768210     8.306073    -0.148991
C      8.857498    11.379340     7.169473    -0.157270
C      4.661528    14.242292    20.100985     0.745661
C      4.544643    15.411518    26.447188    -0.018104
C      4.684311    16.123716    27.504464    -0.095253
C      6.445509    14.922559    27.204732     0.103523
C      2.229728    25.058537     2.164695    -0.052879
C      2.078174    23.731878     2.023045    -0.082749
C      0.794421    24.502940     3.667885     0.100320
C      2.041524    14.980312     8.519114     0.095186
C      0.886542    14.299212    10.195684    -0.027502
C      0.010896    14.963653     9.384029    -0.107493
C      6.587950    16.421368     0.817037     0.148498
C      6.529111    17.799672     0.986734    -0.142015
C      7.239435    18.404138     2.017379    -0.167435
C      8.008795    17.630022     2.878328     0.195430
C      8.067634    16.251717     2.708631    -0.178927
C      7.357211    15.647252     1.677986    -0.169196
C      0.641876    22.022603     3.221121     0.159389
C      0.597302    21.158525     2.208323    -0.152179
C     -0.008915    19.904057     2.394735    -0.160523
C      9.382490    19.547264     3.625107     0.181732
C      9.474611    20.452158     4.684366    -0.163878
C      0.091131    21.720509     4.481239    -0.173593
C      0.325891    16.120107     7.163524     0.167160
C      1.202528    16.636832     6.287844    -0.161022
C      0.667631    17.326262     5.198272    -0.155372
C      9.288387    17.538394     4.992313     0.198842
C      8.475146    16.997790     5.858927    -0.148991
C      8.857498    16.386660     6.995527    -0.157270
C      4.661528    13.523708    22.394015     0.745661
C      0.408107    26.237482    26.447188    -0.018104
C      0.268439    25.525284    27.504464    -0.095253
C      8.412741    26.726441    27.204732     0.103523
C      2.723022    16.590463     2.164695    -0.052879
C      2.874576    17.917122     2.023045    -0.082749
C      4.158329    17.146060     3.667885     0.100320
C      2.911226    26.668688     8.519114     0.095186
C      4.066208    27.349788    10.195684    -0.027502
C      4.941854    26.685347     9.384029    -0.107493
C      8.270300    25.227632     0.817037     0.148498
C      8.329139    23.849328     0.986734    -0.142015
C      7.618815    23.244862     2.017379    -0.167435
C      6.849455    24.018978     2.878328     0.195430
C      6.790616    25.397283     2.708631    -0.178927
C      7.501039    26.001748     1.677986    -0.169196
C      4.310874    19.626397     3.221121     0.159389
C      4.355448    20.490475     2.208323    -0.152179
C      4.961665    21.744943     2.394735    -0.160523
C      5.475760    22.101736     3.625107     0.181732
C      5.383639    21.196842     4.684366    -0.163878
C      4.861619    19.928491     4.481239    -0.173594
C      4.626859    25.528893     7.163524     0.167160
C      3.750222    25.012168     6.287844    -0.161022
C      4.285119    24.322738     5.198272    -0.155372
C      5.569863    24.110606     4.992313     0.198842
C      6.383104    24.651210     5.858927    -0.148991
C      6.000752    25.262340     6.995527    -0.157270
C      0.291222     0.359292    22.394015     0.745661
C      0.408107     1.528518    16.047812    -0.018104
C      0.268439     2.240716    14.990536    -0.095253
C      8.412741     1.039559    15.290268     0.103523
C      2.723022    11.175537    12.000305    -0.052879
C      2.874576     9.848878    12.141955    -0.082749
C      4.158329    10.619940    10.497115     0.100320
C      2.911226     1.097312     5.645886     0.095186
C      4.066208     0.416212     3.969316    -0.027502
C      4.941854     1.080653     4.780971    -0.107493
C      8.270300     2.538368    13.347963     0.148498
C      8.329139     3.916672    13.178266    -0.142015
C      7.618815     4.521138    12.147621    -0.167435
C      6.849455     3.747022    11.286672     0.195430
C      6.790616     2.368717    11.456369    -0.178927
C      7.501039     1.764252    12.487014    -0.169196
C      4.310874     8.139603    10.943879     0.159389
C      4.355448     7.275525    11.956676    -0.152179
C      4.961665     6.021057    11.770265    -0.160523
C      5.475760     5.664264    10.539893     0.181732
C      5.383639     6.569158     9.480634    -0.163878
C      4.861619     7.837509     9.683761    -0.173594
C      4.626859     2.237107     7.001476     0.167160
C      3.750222     2.753832     7.877156    -0.161022
C      4.285119     3.443262     8.966728    -0.155372
C      5.569863     3.655394     9.172687     0.198842
C      6.383104     3.114790     8.306073    -0.148991
C      6.000752     2.503660     7.169473    -0.157270
C      0.291222    27.406708    20.100985     0.745661
C      5.360857    15.411518    12.282188    -0.018104
C      5.221189    16.123716    13.339464    -0.095253
C      3.459991    14.922559    13.039732     0.103523
C      7.675772    25.058537    16.329695    -0.052879
C      7.827326    23.731878    16.188045    -0.082749
C      9.111079    24.502940    17.832885     0.100320
C      7.863976    14.980312    22.684114     0.095186
C      9.018958    14.299212    24.360684    -0.027502
C     -0.010896    14.963653    23.549029    -0.107493
C      3.317550    16.421368    14.982037     0.148498
C      3.376389    17.799672    15.151734    -0.142015
C      2.666065    18.404138    16.182379    -0.167435
C      1.896705    17.630022    17.043328     0.195430
C      1.837866    16.251717    16.873631    -0.178927
C      2.548289    15.647252    15.842986    -0.169196
C      9.263624    22.022603    17.386121     0.159389
C      9.308198    21.158525    16.373323    -0.152179
C      0.008915    19.904057    16.559735    -0.160523
C      0.523010    19.547264    17.790107     0.181732
C      0.430889    20.452158    18.849366    -0.163878
C      9.814369    21.720509    18.646239    -0.173593
C      9.579609    16.120107    21.328524     0.167160
C      8.702972    16.636832    20.452843    -0.161022
C      9.237869    17.326262    19.363272    -0.155372
C      0.617113    17.538394    19.157313     0.198842
C      1.430354    16.997790    20.023927    -0.148991
C      1.048002    16.386660    21.160527    -0.157270
C      5.243972    13.523708     8.229015     0.745661
C      5.360857    12.354482     1.882812    -0.018104
C      5.221189    11.642284     0.825536    -0.095253
C      3.459991    12.843441     1.125268     0.103523
C      7.675772     2.707463    26.165305    -0.052879
C      7.827326     4.034122    26.306955    -0.082749
C      9.111079     3.263060    24.662115     0.100320
C      7.863976    12.785688    19.810886     0.095186
C      9.018958    13.466788    18.134316    -0.027502
C     -0.010896    12.802347    18.945971    -0.107493
C      3.317550    11.344632    27.512963     0.148498
C      3.376389     9.966328    27.343266    -0.142015
C      2.666065     9.361862    26.312621    -0.167435
C      1.896705    10.135978    25.451672     0.195430
C      1.837866    11.514283    25.621369    -0.178927
C      2.548289    12.118748    26.652014    -0.169196
C      9.263624     5.743397    25.108879     0.159389
C      9.308198     6.607475    26.121676    -0.152179
C      0.008915     7.861943    25.935265    -0.160523
C      0.523010     8.218736    24.704893     0.181732
C      0.430889     7.313842    23.645634    -0.163878
C      9.814369     6.045491    23.848761    -0.173593
C      9.579609    11.645893    21.166476     0.167160
C      8.702972    11.129168    22.042157    -0.161022
C      9.237869    10.439738    23.131728    -0.155372
C      0.617113    10.227606    23.337687     0.198842
C      1.430354    10.768210    22.471073    -0.148991
C      1.048002    11.379340    21.334473    -0.157270
C      5.243972    14.242292     5.935985     0.745661
C      9.497393     1.528518     1.882812    -0.018104
C      9.637061     2.240716     0.825536    -0.095253
C      1.492759     1.039559     1.125268     0.103523
C      7.182478    11.175537    26.165305    -0.052879
C      7.030924     9.848878    26.306955    -0.082749
C      5.747171    10.619940    24.662115     0.100320
C      6.994274     1.097312    19.810886     0.095186
C      5.839292     0.416212    18.134316    -0.027502
C      4.963646     1.080653    18.945971    -0.107493
C      1.635200     2.538368    27.512963     0.148498
C      1.576361     3.916672    27.343266    -0.142015
C      2.286685     4.521138    26.312621    -0.167435
C      3.056045     3.747022    25.451672     0.195430
C      3.114884     2.368717    25.621369    -0.178927
C      2.404461     1.764252    26.652014    -0.169196
C      5.594626     8.139603    25.108879     0.159389
C      5.550052     7.275525    26.121676    -0.152179
C      4.943835     6.021057    25.935265    -0.160523
C      4.429740     5.664264    24.704893     0.181732
C      4.521861     6.569158    23.645634    -0.163878
C      5.043881     7.837509    23.848761    -0.173594
C      5.278641     2.237107    21.166476     0.167160
C      6.155278     2.753832    22.042157    -0.161022
C      5.620381     3.443262    23.131728    -0.155372
C      4.335637     3.655394    23.337687     0.198842
C      3.522396     3.114790    22.471073    -0.148991
C      3.904748     2.503660    21.334473    -0.157270
C      9.614278    27.406708     5.935985     0.745661
C      9.497393    26.237482    12.282188    -0.018104
C      9.637061    25.525284    13.339464    -0.095253
C      1.492759    26.726441    13.039732     0.103523
C      7.182478    16.590463    16.329695    -0.052879
C      7.030924    17.917122    16.188045    -0.082749
C      5.747171    17.146060    17.832885     0.100320
C      6.994274    26.668688    22.684114     0.095186
C      5.839292    27.349788    24.360684    -0.027502
C      4.963646    26.685347    23.549029    -0.107493
C      1.635200    25.227632    14.982037     0.148498
C      1.576361    23.849328    15.151734    -0.142015
C      2.286685    23.244862    16.182379    -0.167435
C      3.056045    24.018978    17.043328     0.195430
C      3.114884    25.397283    16.873631    -0.178927
C      2.404461    26.001748    15.842986    -0.169196
C      5.594626    19.626397    17.386121     0.159389
C      5.550052    20.490475    16.373323    -0.152179
C      4.943835    21.744943    16.559735    -0.160523
C      4.429740    22.101736    17.790107     0.181732
C      4.521861    21.196842    18.849366    -0.163878
C      5.043881    19.928491    18.646239    -0.173594
C      5.278641    25.528893    21.328524     0.167160
C      6.155278    25.012168    20.452843    -0.161022
C      5.620381    24.322738    19.363272    -0.155372
C      4.335637    24.110606    19.157313     0.198842
C      3.522396    24.651210    20.023927    -0.148991
C      3.904748    25.262340    21.160527    -0.157270
C      9.614278     0.359292     8.229015     0.745661
C      3.747251    13.883000    21.247500    -0.536901
C      1.205499     0.000000    21.247500    -0.536901
C      6.158249    13.883000     7.082500    -0.536901
C      8.700001     0.000000     7.082500    -0.536901
N      5.635239    13.170802    16.254054    -0.277844
N      5.951224    11.944933    14.459065     0.031008
N      8.795985     9.478479    10.285206    -0.193460
N      1.442241     2.241549    10.989490    -0.267185
N      1.155378     4.427844    11.146155     0.004022
N      2.115815    13.476783     4.469057    -0.264286
N      0.776591    12.388912     5.845612     0.045333
N      5.635239    14.595198    26.240946    -0.277844
N      5.951224    15.821067    28.035935     0.031008
N      8.795985    18.287521     3.879793    -0.193460
N      1.442241    25.524451     3.175510    -0.267185
N      1.155378    23.338156     3.018845     0.004022
N      2.115815    14.289217     9.695943    -0.264286
N      0.776591    15.377088     8.319388     0.045333
N      9.223011    27.053802    26.240946    -0.277844
N      8.907026    25.827933    28.035935     0.031008
N      6.062265    23.361479     3.879793    -0.193460
N      3.510509    16.124549     3.175510    -0.267185
N      3.797372    18.310844     3.018845     0.004022
N      2.836935    27.359783     9.695943    -0.264286
N      4.176159    26.271912     8.319388     0.045333
N      9.223011     0.712198    16.254054    -0.277844
N      8.907026     1.938067    14.459065     0.031008
N      6.062265     4.404521    10.285206    -0.193460
N      3.510509    11.641451    10.989490    -0.267185
N      3.797372     9.455156    11.146155     0.004022
N      2.836935     0.406217     4.469057    -0.264286
N      4.176159     1.494088     5.845612     0.045333
N      4.270261    14.595198    12.075946    -0.277844
N      3.954276    15.821067    13.870935     0.031008
N      1.109515    18.287521    18.044793    -0.193460
N      8.463259    25.524451    17.340510    -0.267185
N      8.750122    23.338156    17.183845     0.004022
N      7.789685    14.289217    23.860943    -0.264286
N      9.128909    15.377088    22.484388     0.045333
N      4.270261    13.170802     2.089054    -0.277844
N      3.954276    11.944933     0.294065     0.031008
N      1.109515     9.478479    24.450206    -0.193460
N      8.463259     2.241549    25.154490    -0.267185
N      8.750122     4.427844    25.311155     0.004022
N      7.789685    13.476783    18.634058    -0.264286
N      9.128909    12.388912    20.010612     0.045333
N      0.682489     0.712198     2.089054    -0.277844
N      0.998474     1.938067     0.294065     0.031008
N      3.843235     4.404521    24.450206    -0.193460
N      6.394991    11.641451    25.154490    -0.267185
N      6.108128     9.455156    25.311155     0.004022
N      7.068565     0.406217    18.634058    -0.264286
N      5.729341     1.494088    20.010612     0.045333
N      0.682489    27.053802    12.075946    -0.277844
N      0.998474    25.827933    13.870935     0.031008
N      3.843235    23.361479    18.044793    -0.193460
N      6.394991    16.124549    17.340510    -0.267185
N      6.108128    18.310844    17.183845     0.004022
N      7.068565    27.359783    23.860943    -0.264286
N      5.729341    26.271912    22.484388     0.045333
N      8.380053    18.574066    12.601184     0.805177
N      8.380053     9.191934     1.563816     0.805176
N      6.478197     4.691066     1.563816     0.805176
N      6.478197    23.074934    12.601184     0.805177
N      1.525447     9.191934    15.728816     0.805176
N      1.525447    18.574066    26.766184     0.805176
N      3.427303    23.074934    26.766184     0.805176
N      3.427303     4.691066    15.728816     0.805176
O      5.520830    15.133303    20.230170    -0.698482
O      4.450640    13.790262    19.113968    -0.536547
O      5.520830    12.632697    22.264830    -0.698482
O      4.450640    13.975738    23.381032    -0.536547
O      9.337420     1.250303    22.264830    -0.698482
O      0.502110    27.673262    23.381032    -0.536547
O      9.337420    26.515697    20.230170    -0.698482
O      0.502110     0.092738    19.113968    -0.536547
O      4.384670    12.632697     8.099830    -0.698482
O      5.454860    13.975738     9.216032    -0.536547
O      4.384670    15.133303     6.065170    -0.698482
O      5.454860    13.790262     4.948968    -0.536547
O      0.568080    26.515697     6.065170    -0.698482
O      9.403390     0.092738     4.948968    -0.536547
O      0.568080     1.250303     8.099830    -0.698482
O      9.403390    27.673262     9.216032    -0.536547
O      8.978345    17.630855    13.136054    -0.622278
O      8.478811    18.732887    11.395176    -0.538364
O      7.811180    19.401492    13.281671    -0.509612
O      8.978345    10.135145     1.028946    -0.622278
O      8.478811     9.033113     2.769824    -0.538364
O      7.811180     8.364508     0.883329    -0.509612
O      5.879905     3.747855     1.028946    -0.622278
O      6.379439     4.849887     2.769824    -0.538364
O      7.047070     5.518492     0.883329    -0.509612
O      5.879905    24.018145    13.136054    -0.622278
O      6.379439    22.916113    11.395176    -0.538364
O      7.047070    22.247507    13.281671    -0.509612
O      0.927155    10.135145    15.193946    -0.622278
O      1.426689     9.033113    16.934824    -0.538364
O      2.094320     8.364508    15.048329    -0.509612
O      0.927155    17.630855    27.301054    -0.622278
O      1.426689    18.732887    25.560176    -0.538364
O      2.094320    19.401492    27.446671    -0.509612
O      4.025595    24.018145    27.301054    -0.622278
O      3.526061    22.916113    25.560176    -0.538364
O      2.858430    22.247507    27.446671    -0.509612
O      4.025595     3.747855    15.193946    -0.622278
O      3.526061     4.849887    16.934824    -0.538364
O      2.858430     5.518492    15.048329    -0.509612

The following XYZ coordinates are in angstroms. Other properties are in atomic units.
The sperically averaged electron density of each atom fit to a function of the form exp(a - br)
eigen_1, eigen_2 and eigen_3 are the three eigenvalues of traceless quadrupole moment tensor
  atom number  atomic symbol              X              Y              Z     net charge C6 coefficient C8 coefficient C10 coefficient fluctuating dipole atomic polarizability isotropic forcefield polarizability              a              b squared Pearson coefficient          <r^3>          <r^4>         wp_QDO          m_QDO          q_QDO       dipole_x       dipole_y       dipole_z         dipole            Qxy            Qxz            Qyz     Q(x^2-y^2)  Q(3z^2 - R^2)        eigen_1        eigen_2        eigen_3 static polarizability      alpha(xx)      alpha(xy)      alpha(xz)      alpha(yy)      alpha(yz)      alpha(zz) atomic spin moment
            1             Zn       6.101590      14.231741      17.890395       0.698551     103.648902 0.21180860E+04  0.69314818E+05                                17.790226                           14.876059       0.641235       2.036356                    0.996094      49.184340     134.843696       0.477705       0.391799      -1.153283      -0.056530      -0.011704       0.057998       0.081832       0.010889      -0.085199      -0.018497       0.071333       0.020649      -0.068353      -0.040142       0.108495             21.362088      17.715242      -1.887460       4.117351      21.615550       0.754568      24.755471           0.000002
            2             Zn       6.101590      13.534259      24.604605       0.698550     103.648901 0.21180858E+04  0.69314812E+05                                17.790226                           14.876059       0.641235       2.036356                    0.996094      49.184340     134.843696       0.477705       0.391799      -1.153283      -0.056530       0.011704      -0.057998       0.081831      -0.010889       0.085199      -0.018497       0.071332       0.020649      -0.068353      -0.040141       0.108495             21.362088      17.715245       1.887462      -4.117350      21.615550       0.754569      24.755467           0.000002
            3             Zn       8.756660       0.348741      24.604605       0.698551     103.648900 0.21180858E+04  0.69314810E+05                                17.790226                           14.876059       0.641235       2.036356                    0.996094      49.184339     134.843695       0.477705       0.391799      -1.153283       0.056530      -0.011704      -0.057998       0.081831      -0.010889      -0.085199       0.018497       0.071332       0.020649      -0.068353      -0.040141       0.108495             21.362088      17.715246       1.887462       4.117350      21.615550      -0.754569      24.755468           0.000002
            4             Zn       8.756660      27.417259      17.890395       0.698550     103.648900 0.21180859E+04  0.69314817E+05                                17.790226                           14.876059       0.641235       2.036356                    0.996094      49.184339     134.843695       0.477705       0.391799      -1.153283       0.056530       0.011704       0.057998       0.081832       0.010889       0.085199       0.018497       0.071332       0.020649      -0.068353      -0.040142       0.108495             21.362088      17.715242      -1.887460      -4.117351      21.615551      -0.754568      24.755472           0.000002
            5             Zn       3.803910      13.534259      10.439605       0.698550     103.648902 0.21180858E+04  0.69314814E+05                                17.790226                           14.876059       0.641235       2.036356                    0.996094      49.184340     134.843698       0.477705       0.391799      -1.153283       0.056530       0.011704      -0.057998       0.081831       0.010889      -0.085199      -0.018497       0.071333       0.020649      -0.068353      -0.040142       0.108495             21.362088      17.715246      -1.887462       4.117349      21.615551       0.754570      24.755468           0.000002
            6             Zn       3.803910      14.231741       3.725395       0.698550     103.648900 0.21180858E+04  0.69314811E+05                                17.790226                           14.876059       0.641235       2.036356                    0.996094      49.184339     134.843696       0.477705       0.391799      -1.153283       0.056530      -0.011704       0.057998       0.081831      -0.010889       0.085199      -0.018497       0.071333       0.020649      -0.068353      -0.040142       0.108495             21.362088      17.715246       1.887462      -4.117350      21.615550       0.754569      24.755468           0.000002
            7             Zn       1.148840      27.417259       3.725395       0.698550     103.648899 0.21180857E+04  0.69314810E+05                                17.790226                           14.876058       0.641235       2.036356                    0.996094      49.184339     134.843694       0.477705       0.391799      -1.153283      -0.056530       0.011704       0.057998       0.081831      -0.010889      -0.085199       0.018497       0.071333       0.020649      -0.068353      -0.040142       0.108495             21.362088      17.715245       1.887462       4.117350      21.615550      -0.754568      24.755468           0.000002
            8             Zn       1.148840       0.348741      10.439605       0.698550     103.648903 0.21180859E+04  0.69314814E+05                                17.790226                           14.876059       0.641235       2.036356                    0.996094      49.184340     134.843699       0.477705       0.391799      -1.153283      -0.056530      -0.011704      -0.057998       0.081831       0.010889       0.085199       0.018497       0.071333       0.020649      -0.068353      -0.040142       0.108495             21.362088      17.715246      -1.887462      -4.117349      21.615551      -0.754570      24.755468           0.000002
            9              H       3.800740      12.322551      16.604213       0.127315       1.081668 0.74579564E+01  0.71778517E+02                                 1.737313                            1.597444      -0.821377       2.506353                    0.999589       3.270504       8.997817       0.495985       1.283106      -0.710089      -0.037462      -0.010245       0.026790       0.047181       0.011445      -0.011213       0.009229       0.014915      -0.014414      -0.022174       0.004300       0.017875              1.808258       2.057456      -0.032403      -0.583187       1.415857       0.111544       1.951463          -0.000000
           10              H       4.066208      11.039762      14.640944       0.141702       1.027709 0.71288482E+01  0.69005691E+02                                 1.773011                            1.629636      -1.279285       2.291369                    0.994690       3.614462      10.542755       0.452947       1.396989      -0.683423      -0.034759      -0.028116      -0.001733       0.044741       0.013473      -0.010480       0.008080       0.017075      -0.011147      -0.022314       0.003005       0.019309              1.842257       1.905197       0.507713       0.309400       1.904241       0.435218       1.717332          -0.000001
           11              H       7.295401      13.208286      15.196212       0.101618       1.144290 0.84549040E+01  0.83718686E+02                                 1.778622                            1.681821      -0.816461       2.490416                    0.999483       3.419768       9.451426       0.493072       1.254534      -0.716211       0.047886       0.018817       0.000069       0.051451       0.014489      -0.006532       0.013436       0.016781      -0.020082      -0.025330       0.005185       0.020145              1.793887       2.187120       0.349327       0.022380       1.622256       0.128101       1.572285          -0.000000
           12              H       2.792360       2.179631      12.519027       0.117745       1.121816 0.80779072E+01  0.79471005E+02                                 1.788055                            1.669310      -0.861607       2.476546                    0.999181       3.429661       9.602144       0.481271       1.293618      -0.707232       0.031223      -0.020517       0.029521       0.047616      -0.006955       0.018691       0.001452      -0.015083      -0.011166      -0.024507       0.008172       0.016335              1.852097       1.839643      -0.371436       0.273363       1.950637      -0.356567       1.766012           0.000001
           13              H       2.495195       4.581390      12.768331       0.137664       0.994250 0.70674855E+01  0.68551339E+02                                 1.739426                            1.625184      -1.573638       2.133578                    0.993106       3.916379      11.593010       0.450592       1.401429      -0.680018       0.022870       0.018612       0.029768       0.041899      -0.003818       0.011349      -0.001068      -0.013290      -0.037567      -0.019357       0.004655       0.014703              1.780089       1.694324       0.295738       0.297849       1.826140       0.324777       1.819803           0.000001
           14              H       0.175327       3.212526       9.805013       0.108933       1.077101 0.79242328E+01  0.78221898E+02                                 1.779708                            1.681277      -1.108290       2.352320                    0.997043       3.673096      10.579499       0.463855       1.337682      -0.695630      -0.033803      -0.008284      -0.039874       0.052926      -0.000473       0.018500      -0.002185      -0.002599      -0.006168      -0.019757       0.002174       0.017583              1.810099       1.937642       0.024590       0.454613       1.615896       0.140553       1.876758           0.000001
           15              H       2.755710      12.616870       6.218435       0.110819       1.254901 0.92201995E+01  0.94245978E+02                                 1.934779                            1.784873      -1.399433       2.207579                    0.993822       3.871684      11.237775       0.462464       1.295704      -0.703290       0.040722      -0.009727       0.026778       0.049698       0.003513      -0.002547      -0.012047       0.013610       0.000207      -0.015991       0.003696       0.012295              1.994004       2.356274      -0.033745       0.544464       1.529371      -0.210632       2.096366           0.000001
           16              H       0.649801      13.863564       3.161628       0.111946       1.060111 0.73191521E+01  0.69846289E+02                                 1.685584                            1.560059      -0.726164       2.538095                    0.999849       3.264417       8.832524       0.514720       1.246960      -0.717906      -0.014386       0.015954      -0.039225       0.044722       0.005529       0.007434      -0.015258       0.029302       0.015616      -0.026759       0.009309       0.017450              1.752572       1.491463      -0.108653       0.163897       1.586668      -0.415430       2.179583           0.000001
           17              H       9.007071      12.661296       4.643287       0.147455       0.969599 0.66407050E+01  0.62324704E+02                                 1.633865                            1.522132      -0.852036       2.500251                    0.999635       3.207603       8.824761       0.498814       1.308343      -0.703923      -0.042966      -0.007875      -0.017459       0.047042       0.005154       0.010361      -0.016816       0.032421       0.007858      -0.029187       0.007833       0.021353              1.681983       2.236003       0.124579       0.136566       1.341936      -0.048018       1.468009           0.000001
           18              H       6.014620       9.448770      13.754215       0.138362       1.016843 0.75461892E+01  0.72352827E+02                                 1.630780                            1.579796      -0.766978       2.536958                    0.999779       3.128896       8.405039       0.515078       1.240239      -0.720985      -0.018355      -0.028628       0.026505       0.043116       0.003456      -0.009825      -0.006032      -0.015891       0.001222      -0.014595       0.000344       0.014251              1.630705       1.627445       0.207631      -0.296305       1.643875      -0.108387       1.620796          -0.000005
           19              H       7.200308       8.440864      12.034584       0.122580       1.020540 0.74031715E+01  0.71845783E+02                                 1.717236                            1.622413      -1.231650       2.302691                    0.994555       3.615614      10.325520       0.473354       1.333327      -0.696202      -0.002300      -0.037750       0.000851       0.037830       0.003632      -0.007616      -0.002646      -0.027679       0.011941      -0.018642       0.004744       0.013898              1.786094       1.579652       0.013392      -0.076693       2.401880       0.195202       1.376751          -0.000001
           20              H       8.582125      12.031008      10.881553       0.120282       0.963052 0.68623546E+01  0.65504014E+02                                 1.667610                            1.573838      -1.095862       2.359858                    0.997102       3.592445      10.255270       0.474060       1.353563      -0.691914       0.015345       0.022394      -0.018262       0.032718       0.001281      -0.008358      -0.000025      -0.022144      -0.015229      -0.015373       0.001672       0.013701              1.725598       1.712226       0.245977      -0.434336       1.669886      -0.244323       1.794682           0.000001
           21              H       7.396437      13.041690      12.601184       0.122282       1.068300 0.78382731E+01  0.76592733E+02                                 1.732945                            1.643219      -0.977330       2.419654                    0.998129       3.440403       9.623277       0.485218       1.291820      -0.706945       0.006068       0.035978      -0.001914       0.036536       0.006665      -0.010089      -0.003395      -0.015288      -0.005007      -0.015121       0.000723       0.014399              1.774795       1.469290      -0.097753      -0.116129       2.300361       0.214553       1.554735           0.000000
           22              H       0.963805       6.383403      12.782496       0.151505       0.927512 0.66801804E+01  0.63322202E+02                                 1.638599                            1.565682      -1.051316       2.413229                    0.997450       3.347929       9.516439       0.469557       1.376100      -0.689231       0.015258      -0.004492       0.037431       0.040670      -0.006389       0.003588       0.001578      -0.004693       0.025682      -0.011814       0.002446       0.009368              1.659588       1.533861      -0.125175       0.293145       1.624018      -0.172906       1.820885          -0.000000
           23              H       9.842105       8.457524      12.482198       0.136996       0.991969 0.73605970E+01  0.71422797E+02                                 1.700586                            1.632091      -1.159682       2.349360                    0.995871       3.518755      10.091126       0.465131       1.357085      -0.692231       0.000192       0.022216       0.035535       0.041909      -0.004487       0.000504       0.000604      -0.016760       0.026113      -0.013876       0.005095       0.008781              1.730642       1.533712      -0.102484       0.011474       1.900219       0.381238       1.757995          -0.000001
           24              H       9.182399       7.563458       8.634984       0.134383       1.000344 0.73096219E+01  0.69042001E+02                                 1.564144                            1.515203      -0.828833       2.502122                    0.999577       3.072183       8.005242       0.550566       1.177817      -0.735502      -0.009548       0.006416      -0.038956       0.040619      -0.006891       0.005685       0.002144      -0.013488       0.045264      -0.018291       0.002095       0.016196              1.566799       1.348540      -0.106234       0.197588       1.563193      -0.227427       1.788664           0.000000
           25              H       0.078253       5.411593       9.003274       0.131652       1.020660 0.73300880E+01  0.69374315E+02                                 1.593507                            1.523291      -0.781009       2.521272                    0.999762       3.095299       8.108102       0.545166       1.187102      -0.733101      -0.003011      -0.023377      -0.033699       0.041124      -0.005813       0.007812       0.005131      -0.016995       0.035353      -0.018845       0.003841       0.015004              1.616125       1.332770      -0.080254       0.004431       1.909507       0.339330       1.606097           0.000001
           26              H       2.120768      11.225794       7.762420       0.140027       1.078070 0.78008026E+01  0.76488864E+02                                 1.774358                            1.663249      -1.086808       2.384122                    0.996717       3.465207       9.857367       0.469722       1.329862      -0.698590       0.039062       0.000751      -0.002694       0.039162      -0.004325      -0.003036      -0.007003       0.017384      -0.001130      -0.013761       0.003624       0.010137              1.823170       2.390882       0.186107      -0.101163       1.502938      -0.192028       1.575689           0.000001
           27              H       1.263942      10.104047       9.595371       0.107351       1.052794 0.77017682E+01  0.75892074E+02                                 1.785055                            1.677294      -1.333631       2.243011                    0.992754       3.840208      11.246169       0.453775       1.369806      -0.687821       0.022761      -0.010258       0.021854       0.033179      -0.001406       0.000676      -0.008086       0.017489       0.001781      -0.013672       0.004749       0.008923              1.856494       2.027981      -0.210064       0.472256       1.626000      -0.385312       1.915501           0.000001
           28              H       7.563840      10.728782       8.487668       0.116563       1.043828 0.74482334E+01  0.71722413E+02                                 1.696396                            1.592261      -0.810233       2.496761                    0.999434       3.375038       9.313624       0.498308       1.276457      -0.710409      -0.032852       0.003467       0.005634       0.033512      -0.001823      -0.000437      -0.005124       0.023036      -0.000672      -0.013536       0.001763       0.011773              1.755539       2.348212       0.015574      -0.220220       1.393071      -0.143093       1.525333           0.000001
           29              H       8.237414      11.617294       6.518733       0.130457       1.060430 0.74176332E+01  0.71285463E+02                                 1.713441                            1.589643      -0.831903       2.497146                    0.999428       3.281784       9.018791       0.498891       1.277513      -0.710948      -0.028418      -0.001916      -0.028629       0.040384       0.005201       0.006090      -0.006958       0.024779       0.013398      -0.018555       0.004503       0.014052              1.780972       1.876013      -0.221425       0.353212       1.501773      -0.326353       1.965131           0.000001
           30              H       3.182637      13.130541      21.012361       0.153422       0.959902 0.70708513E+01  0.68113838E+02                                 1.687647                            1.611470      -1.079253       2.375471                    0.997279       3.552986      10.244348       0.461677       1.377222      -0.687783      -0.004524      -0.015609      -0.007525       0.017909       0.003210       0.001364       0.002629      -0.017609      -0.004745      -0.008698      -0.002111       0.010809              1.737297       1.955384       0.484222       0.065214       1.812717       0.012283       1.443792           0.000001
           31              H       3.800740      15.443449      25.890787       0.127315       1.081668 0.74579567E+01  0.71778516E+02                                 1.737312                            1.597443      -0.821377       2.506353                    0.999589       3.270504       8.997815       0.495986       1.283105      -0.710089      -0.037462       0.010245      -0.026790       0.047181      -0.011445       0.011213       0.009229       0.014915      -0.014414      -0.022174       0.004300       0.017875              1.808258       2.057455       0.032403       0.583186       1.415856       0.111544       1.951462          -0.000000
           32              H       4.066208      16.726238      27.854056       0.141702       1.027709 0.71288497E+01  0.69005704E+02                                 1.773011                            1.629636      -1.279285       2.291369                    0.994690       3.614462      10.542753       0.452947       1.396989      -0.683423      -0.034759       0.028116       0.001733       0.044741      -0.013473       0.010480       0.008080       0.017075      -0.011147      -0.022314       0.003005       0.019309              1.842257       1.905197      -0.507713      -0.309400       1.904241       0.435218       1.717332          -0.000001
           33              H       7.295401      14.557714      27.298788       0.101618       1.144290 0.84549012E+01  0.83718654E+02                                 1.778622                            1.681821      -0.816461       2.490416                    0.999483       3.419767       9.451424       0.493072       1.254534      -0.716211       0.047886      -0.018817      -0.000069       0.051451      -0.014489       0.006532       0.013436       0.016781      -0.020082      -0.025330       0.005185       0.020145              1.793887       2.187120      -0.349327      -0.022380       1.622256       0.128101       1.572285          -0.000000
           34              H       2.792360      25.586369       1.645973       0.117745       1.121816 0.80779075E+01  0.79471005E+02                                 1.788055                            1.669309      -0.861607       2.476546                    0.999181       3.429661       9.602143       0.481272       1.293618      -0.707232       0.031223       0.020517      -0.029521       0.047616       0.006955      -0.018691       0.001452      -0.015083      -0.011166      -0.024507       0.008172       0.016335              1.852097       1.839643       0.371436      -0.273363       1.950637      -0.356567       1.766011           0.000001
           35              H       2.495195      23.184610       1.396669       0.137664       0.994250 0.70674865E+01  0.68551348E+02                                 1.739426                            1.625184      -1.573638       2.133578                    0.993106       3.916379      11.593009       0.450592       1.401429      -0.680018       0.022870      -0.018612      -0.029768       0.041899       0.003818      -0.011349      -0.001068      -0.013290      -0.037567      -0.019357       0.004655       0.014703              1.780089       1.694324      -0.295738      -0.297849       1.826140       0.324777       1.819803           0.000001
           36              H       0.175327      24.553474       4.359987       0.108933       1.077101 0.79242322E+01  0.78221892E+02                                 1.779708                            1.681278      -1.108290       2.352320                    0.997043       3.673096      10.579500       0.463855       1.337682      -0.695630      -0.033803       0.008284       0.039874       0.052926       0.000473      -0.018500      -0.002185      -0.002599      -0.006168      -0.019757       0.002174       0.017583              1.810099       1.937643      -0.024590      -0.454613       1.615896       0.140553       1.876758           0.000001
           37              H       2.755710      15.149130       7.946565       0.110819       1.254902 0.92202006E+01  0.94245987E+02                                 1.934779                            1.784873      -1.399433       2.207579                    0.993822       3.871684      11.237773       0.462464       1.295703      -0.703290       0.040722       0.009727      -0.026778       0.049698      -0.003513       0.002547      -0.012047       0.013610       0.000207      -0.015991       0.003696       0.012295              1.994003       2.356274       0.033745      -0.544464       1.529371      -0.210632       2.096366           0.000001
           38              H       0.649801      13.902436      11.003372       0.111946       1.060111 0.73191512E+01  0.69846274E+02                                 1.685583                            1.560058      -0.726164       2.538095                    0.999849       3.264417       8.832522       0.514720       1.246959      -0.717906      -0.014386      -0.015954       0.039225       0.044722      -0.005529      -0.007434      -0.015258       0.029302       0.015616      -0.026759       0.009309       0.017450              1.752571       1.491463       0.108653      -0.163896       1.586668      -0.415430       2.179583           0.000001
           39              H       9.007071      15.104704       9.521713       0.147455       0.969599 0.66407050E+01  0.62324704E+02                                 1.633865                            1.522132      -0.852036       2.500251                    0.999635       3.207603       8.824761       0.498814       1.308343      -0.703923      -0.042966       0.007875       0.017459       0.047042      -0.005154      -0.010361      -0.016816       0.032421       0.007858      -0.029187       0.007833       0.021353              1.681983       2.236003      -0.124579      -0.136566       1.341936      -0.048018       1.468009           0.000001
           40              H       6.014620      18.317230       0.410785       0.138362       1.016843 0.75461892E+01  0.72352827E+02                                 1.630780                            1.579796      -0.766978       2.536958                    0.999779       3.128896       8.405039       0.515078       1.240239      -0.720985      -0.018355       0.028628      -0.026505       0.043116      -0.003456       0.009825      -0.006032      -0.015891       0.001222      -0.014595       0.000344       0.014251              1.630705       1.627445      -0.207631       0.296305       1.643875      -0.108387       1.620796          -0.000004
           41              H       7.200308      19.325136       2.130416       0.122580       1.020540 0.74031715E+01  0.71845783E+02                                 1.717236                            1.622413      -1.231650       2.302691                    0.994555       3.615614      10.325520       0.473354       1.333327      -0.696202      -0.002300       0.037750      -0.000851       0.037830      -0.003632       0.007616      -0.002646      -0.027679       0.011941      -0.018642       0.004744       0.013898              1.786094       1.579652      -0.013392       0.076693       2.401880       0.195202       1.376751          -0.000001
           42              H       8.582125      15.734992       3.283447       0.120282       0.963052 0.68623546E+01  0.65504014E+02                                 1.667610                            1.573838      -1.095862       2.359858                    0.997102       3.592445      10.255270       0.474060       1.353563      -0.691914       0.015345      -0.022394       0.018262       0.032718      -0.001281       0.008357      -0.000025      -0.022144      -0.015229      -0.015373       0.001672       0.013701              1.725598       1.712226      -0.245977       0.434336       1.669886      -0.244323       1.794682           0.000001
           43              H       7.396437      14.724310       1.563816       0.122282       1.068300 0.78382728E+01  0.76592732E+02                                 1.732946                            1.643220      -0.977330       2.419654                    0.998129       3.440403       9.623278       0.485218       1.291820      -0.706945       0.006068      -0.035978       0.001914       0.036536      -0.006665       0.010089      -0.003395      -0.015288      -0.005007      -0.015121       0.000723       0.014399              1.774795       1.469290       0.097753       0.116129       2.300361       0.214553       1.554735           0.000000
           44              H       0.963805      21.382597       1.382504       0.151505       0.927511 0.66801759E+01  0.63322148E+02                                 1.638598                            1.565681      -1.051316       2.413229                    0.997450       3.347929       9.516438       0.469557       1.376100      -0.689231       0.015258       0.004492      -0.037431       0.040670       0.006389      -0.003588       0.001578      -0.004693       0.025682      -0.011814       0.002446       0.009368              1.659587       1.533860       0.125175      -0.293145       1.624018      -0.172906       1.820884          -0.000000
           45              H       9.842105      19.308476       1.682802       0.136996       0.991969 0.73605981E+01  0.71422806E+02                                 1.700585                            1.632091      -1.159682       2.349360                    0.995871       3.518755      10.091124       0.465131       1.357084      -0.692231       0.000192      -0.022216      -0.035535       0.041909       0.004487      -0.000504       0.000604      -0.016760       0.026113      -0.013876       0.005095       0.008781              1.730642       1.533712       0.102484      -0.011474       1.900219       0.381237       1.757995          -0.000001
           46              H       9.182399      20.202542       5.530016       0.134383       1.000344 0.73096167E+01  0.69041934E+02                                 1.564143                            1.515202      -0.828833       2.502122                    0.999577       3.072182       8.005236       0.550567       1.177816      -0.735503      -0.009548      -0.006416       0.038956       0.040619       0.006891      -0.005685       0.002144      -0.013488       0.045264      -0.018291       0.002095       0.016196              1.566798       1.348539       0.106233      -0.197587       1.563192      -0.227427       1.788663           0.000000
           47              H       0.078253      22.354407       5.161726       0.131652       1.020659 0.73300812E+01  0.69374224E+02                                 1.593505                            1.523290      -0.781009       2.521272                    0.999762       3.095298       8.108094       0.545167       1.187101      -0.733102      -0.003011       0.023377       0.033699       0.041124       0.005813      -0.007812       0.005131      -0.016995       0.035353      -0.018845       0.003841       0.015004              1.616123       1.332768       0.080254      -0.004431       1.909505       0.339329       1.606095           0.000001
           48              H       2.120768      16.540206       6.402580       0.140027       1.078070 0.78008010E+01  0.76488838E+02                                 1.774357                            1.663248      -1.086808       2.384122                    0.996717       3.465206       9.857361       0.469722       1.329861      -0.698590       0.039062      -0.000751       0.002694       0.039162       0.004325       0.003036      -0.007003       0.017384      -0.001130      -0.013761       0.003624       0.010137              1.823169       2.390881      -0.186107       0.101163       1.502938      -0.192028       1.575688           0.000001
           49              H       1.263942      17.661953       4.569629       0.107351       1.052794 0.77017686E+01  0.75892081E+02                                 1.785055                            1.677294      -1.333631       2.243011                    0.992754       3.840208      11.246170       0.453775       1.369807      -0.687820       0.022761       0.010258      -0.021854       0.033179       0.001406      -0.000676      -0.008086       0.017489       0.001781      -0.013672       0.004749       0.008923              1.856494       2.027981       0.210064      -0.472256       1.626000      -0.385312       1.915502           0.000001
           50              H       7.563840      17.037218       5.677332       0.116563       1.043828 0.74482334E+01  0.71722413E+02                                 1.696396                            1.592261      -0.810233       2.496761                    0.999434       3.375038       9.313624       0.498308       1.276457      -0.710409      -0.032852      -0.003467      -0.005634       0.033512       0.001823       0.000437      -0.005124       0.023036      -0.000672      -0.013536       0.001763       0.011773              1.755539       2.348212      -0.015574       0.220220       1.393071      -0.143093       1.525333           0.000001
           51              H       8.237414      16.148706       7.646267       0.130457       1.060430 0.74176330E+01  0.71285463E+02                                 1.713441                            1.589643      -0.831903       2.497146                    0.999428       3.281784       9.018792       0.498890       1.277513      -0.710948      -0.028418       0.001916       0.028629       0.040384      -0.005201      -0.006090      -0.006958       0.024779       0.013398      -0.018555       0.004503       0.014052              1.780972       1.876013       0.221425      -0.353212       1.501773      -0.326353       1.965131           0.000001
           52              H       3.182637      14.635459      21.482639       0.153422       0.959902 0.70708520E+01  0.68113845E+02                                 1.687647                            1.611470      -1.079253       2.375471                    0.997279       3.552986      10.244347       0.461677       1.377222      -0.687783      -0.004524       0.015609       0.007525       0.017909      -0.003210      -0.001364       0.002629      -0.017609      -0.004745      -0.008698      -0.002111       0.010809              1.737297       1.955384      -0.484222      -0.065214       1.812717       0.012283       1.443792           0.000001
           53              H       1.152010      26.205551      25.890787       0.127315       1.081668 0.74579563E+01  0.71778516E+02                                 1.737313                            1.597444      -0.821377       2.506353                    0.999589       3.270504       8.997817       0.495985       1.283106      -0.710089       0.037462      -0.010245      -0.026790       0.047181      -0.011445      -0.011213      -0.009229       0.014915      -0.014414      -0.022174       0.004300       0.017875              1.808258       2.057456       0.032403      -0.583187       1.415857      -0.111544       1.951463          -0.000000
           54              H       0.886542      24.922762      27.854056       0.141702       1.027709 0.71288489E+01  0.69005698E+02                                 1.773011                            1.629636      -1.279285       2.291369                    0.994690       3.614462      10.542754       0.452947       1.396989      -0.683423       0.034759      -0.028116       0.001733       0.044741      -0.013473      -0.010480      -0.008080       0.017075      -0.011147      -0.022314       0.003005       0.019309              1.842257       1.905197      -0.507713       0.309400       1.904241      -0.435218       1.717332          -0.000001
           55              H       7.562849      27.091286      27.298788       0.101618       1.144289 0.84549012E+01  0.83718655E+02                                 1.778622                            1.681822      -0.816461       2.490416                    0.999483       3.419767       9.451425       0.493071       1.254534      -0.716211      -0.047886       0.018817      -0.000069       0.051451      -0.014489      -0.006532      -0.013436       0.016781      -0.020082      -0.025330       0.005185       0.020145              1.793887       2.187121      -0.349327       0.022380       1.622256      -0.128101       1.572285          -0.000000
           56              H       2.160390      16.062631       1.645973       0.117745       1.121816 0.80779075E+01  0.79471005E+02                                 1.788055                            1.669309      -0.861607       2.476546                    0.999181       3.429661       9.602143       0.481272       1.293618      -0.707232      -0.031223      -0.020517      -0.029521       0.047616       0.006955       0.018691      -0.001452      -0.015083      -0.011166      -0.024507       0.008172       0.016335              1.852097       1.839643       0.371436       0.273363       1.950637       0.356567       1.766011           0.000001
           57              H       2.457555      18.464390       1.396669       0.137664       0.994250 0.70674855E+01  0.68551339E+02                                 1.739426                            1.625184      -1.573638       2.133578                    0.993106       3.916379      11.593010       0.450592       1.401429      -0.680018      -0.022870       0.018612      -0.029768       0.041899       0.003818       0.011349       0.001068      -0.013290      -0.037567      -0.019357       0.004655       0.014703              1.780089       1.694324      -0.295738       0.297849       1.826141      -0.324777       1.819803           0.000001
           58              H       4.777423      17.095526       4.359987       0.108933       1.077101 0.79242335E+01  0.78221908E+02                                 1.779709                            1.681278      -1.108290       2.352320                    0.997043       3.673096      10.579500       0.463855       1.337682      -0.695630       0.033803      -0.008284       0.039874       0.052926       0.000473       0.018500       0.002185      -0.002599      -0.006168      -0.019757       0.002174       0.017583              1.810099       1.937643      -0.024590       0.454613       1.615896      -0.140553       1.876759           0.000001
           59              H       2.197040      26.499870       7.946565       0.110819       1.254902 0.92202001E+01  0.94245983E+02                                 1.934779                            1.784873      -1.399434       2.207579                    0.993822       3.871684      11.237774       0.462464       1.295704      -0.703290      -0.040722      -0.009727      -0.026778       0.049698      -0.003513      -0.002547       0.012047       0.013610       0.000207      -0.015991       0.003696       0.012295              1.994004       2.356274       0.033745       0.544464       1.529371       0.210632       2.096366           0.000001
           60              H       4.302949      -0.019436      11.003372       0.111946       1.060111 0.73191511E+01  0.69846274E+02                                 1.685584                            1.560059      -0.726164       2.538095                    0.999849       3.264417       8.832523       0.514720       1.246960      -0.717906       0.014386       0.015954       0.039225       0.044722      -0.005529       0.007434       0.015258       0.029302       0.015616      -0.026759       0.009309       0.017450              1.752571       1.491463       0.108653       0.163896       1.586668       0.415430       2.179583           0.000001
           61              H       5.851179      26.544296       9.521713       0.147455       0.969599 0.66407050E+01  0.62324704E+02                                 1.633865                            1.522132      -0.852036       2.500251                    0.999635       3.207603       8.824761       0.498814       1.308343      -0.703923       0.042966      -0.007875       0.017459       0.047042      -0.005154       0.010361       0.016816       0.032421       0.007858      -0.029187       0.007833       0.021353              1.681983       2.236003      -0.124579       0.136566       1.341936       0.048018       1.468009           0.000001
           62              H       8.843630      23.331770       0.410785       0.138362       1.016842 0.75461856E+01  0.72352787E+02                                 1.630780                            1.579796      -0.766978       2.536958                    0.999779       3.128895       8.405037       0.515078       1.240240      -0.720985       0.018355      -0.028628      -0.026505       0.043116      -0.003456      -0.009825       0.006032      -0.015891       0.001222      -0.014595       0.000344       0.014251              1.630705       1.627445      -0.207631      -0.296305       1.643875       0.108387       1.620796          -0.000004
           63              H       7.657942      22.323864       2.130416       0.122580       1.020540 0.74031715E+01  0.71845783E+02                                 1.717236                            1.622413      -1.231650       2.302691                    0.994555       3.615614      10.325520       0.473354       1.333327      -0.696202       0.002300      -0.037750      -0.000851       0.037830      -0.003632      -0.007616       0.002646      -0.027679       0.011941      -0.018642       0.004744       0.013898              1.786094       1.579652      -0.013392      -0.076693       2.401880      -0.195202       1.376751          -0.000001
           64              H       6.276125      25.914008       3.283447       0.120282       0.963052 0.68623553E+01  0.65504021E+02                                 1.667610                            1.573838      -1.095862       2.359858                    0.997102       3.592445      10.255269       0.474060       1.353562      -0.691914      -0.015345       0.022394       0.018262       0.032718      -0.001281      -0.008357       0.000025      -0.022144      -0.015229      -0.015373       0.001672       0.013701              1.725598       1.712226      -0.245977      -0.434336       1.669886       0.244323       1.794682           0.000001
           65              H       7.461813      26.924690       1.563816       0.122282       1.068300 0.78382728E+01  0.76592732E+02                                 1.732946                            1.643220      -0.977330       2.419654                    0.998129       3.440403       9.623278       0.485218       1.291820      -0.706945      -0.006068       0.035978       0.001914       0.036536      -0.006665      -0.010089       0.003395      -0.015288      -0.005007      -0.015121       0.000723       0.014399              1.774795       1.469290       0.097753      -0.116129       2.300361      -0.214553       1.554735           0.000000
           66              H       3.988945      20.266403       1.382504       0.151505       0.927511 0.66801759E+01  0.63322148E+02                                 1.638598                            1.565681      -1.051316       2.413229                    0.997450       3.347929       9.516438       0.469557       1.376100      -0.689231      -0.015258      -0.004492      -0.037431       0.040670       0.006389       0.003588      -0.001578      -0.004693       0.025682      -0.011814       0.002446       0.009368              1.659587       1.533860       0.125175       0.293145       1.624018       0.172906       1.820885          -0.000000
           67              H       5.016145      22.340524       1.682802       0.136996       0.991969 0.73605975E+01  0.71422801E+02                                 1.700585                            1.632091      -1.159682       2.349360                    0.995871       3.518755      10.091125       0.465131       1.357084      -0.692231      -0.000192       0.022216      -0.035535       0.041909       0.004487       0.000504      -0.000604      -0.016760       0.026113      -0.013876       0.005095       0.008781              1.730642       1.533712       0.102484       0.011474       1.900219      -0.381237       1.757995          -0.000001
           68              H       5.675852      21.446458       5.530016       0.134383       1.000343 0.73096137E+01  0.69041898E+02                                 1.564143                            1.515201      -0.828833       2.502122                    0.999577       3.072181       8.005233       0.550567       1.177816      -0.735503       0.009548       0.006416       0.038956       0.040619       0.006891       0.005685      -0.002144      -0.013488       0.045264      -0.018291       0.002095       0.016196              1.566798       1.348540       0.106234       0.197588       1.563192       0.227427       1.788663           0.000000
           69              H       4.874497      19.294593       5.161726       0.131652       1.020659 0.73300797E+01  0.69374204E+02                                 1.593504                            1.523289      -0.781009       2.521272                    0.999762       3.095298       8.108093       0.545167       1.187100      -0.733102       0.003011      -0.023377       0.033699       0.041124       0.005813       0.007812      -0.005131      -0.016995       0.035353      -0.018845       0.003841       0.015004              1.616122       1.332768       0.080254       0.004431       1.909504      -0.339329       1.606095           0.000001
           70              H       2.831982      25.108794       6.402580       0.140027       1.078070 0.78008042E+01  0.76488875E+02                                 1.774357                            1.663248      -1.086809       2.384121                    0.996717       3.465207       9.857363       0.469722       1.329860      -0.698591      -0.039062       0.000751       0.002694       0.039162       0.004325      -0.003036       0.007003       0.017384      -0.001130      -0.013761       0.003624       0.010137              1.823169       2.390881      -0.186107      -0.101163       1.502938       0.192028       1.575688           0.000001
           71              H       3.688808      23.987047       4.569629       0.107351       1.052794 0.77017682E+01  0.75892074E+02                                 1.785055                            1.677294      -1.333631       2.243011                    0.992754       3.840208      11.246169       0.453775       1.369806      -0.687821      -0.022761      -0.010258      -0.021854       0.033179       0.001406       0.000676       0.008086       0.017489       0.001781      -0.013672       0.004749       0.008923              1.856494       2.027981       0.210064       0.472256       1.626000       0.385312       1.915501           0.000001
           72              H       7.294410      24.611782       5.677332       0.116563       1.043828 0.74482334E+01  0.71722413E+02                                 1.696396                            1.592261      -0.810233       2.496761                    0.999434       3.375038       9.313624       0.498308       1.276457      -0.710409       0.032852       0.003467      -0.005634       0.033512       0.001823      -0.000437       0.005124       0.023036      -0.000672      -0.013536       0.001763       0.011773              1.755539       2.348212      -0.015574      -0.220220       1.393071       0.143093       1.525333           0.000001
           73              H       6.620836      25.500294       7.646267       0.130457       1.060430 0.74176330E+01  0.71285463E+02                                 1.713441                            1.589643      -0.831903       2.497146                    0.999428       3.281784       9.018792       0.498890       1.277513      -0.710948       0.028418      -0.001916       0.028629       0.040384      -0.005201       0.006090       0.006958       0.024779       0.013398      -0.018555       0.004503       0.014052              1.780972       1.876013       0.221425       0.353212       1.501773       0.326353       1.965131           0.000001
           74              H       1.770113      27.013541      21.482639       0.153422       0.959902 0.70708520E+01  0.68113845E+02                                 1.687647                            1.611470      -1.079253       2.375471                    0.997279       3.552986      10.244347       0.461677       1.377222      -0.687783       0.004524      -0.015609       0.007525       0.017909      -0.003210       0.001364      -0.002629      -0.017609      -0.004745      -0.008698      -0.002111       0.010809              1.737297       1.955384      -0.484222       0.065214       1.812717      -0.012283       1.443792           0.000001
           75              H       1.152010       1.560449      16.604213       0.127315       1.081668 0.74579565E+01  0.71778516E+02                                 1.737313                            1.597444      -0.821377       2.506353                    0.999589       3.270504       8.997816       0.495986       1.283106      -0.710089       0.037462       0.010245       0.026790       0.047181       0.011445       0.011213      -0.009229       0.014915      -0.014414      -0.022174       0.004300       0.017875              1.808258       2.057455      -0.032403       0.583186       1.415857      -0.111544       1.951462          -0.000000
           76              H       0.886542       2.843238      14.640944       0.141702       1.027709 0.71288482E+01  0.69005691E+02                                 1.773011                            1.629636      -1.279285       2.291369                    0.994690       3.614462      10.542755       0.452947       1.396989      -0.683423       0.034759       0.028116      -0.001733       0.044741       0.013473       0.010480      -0.008080       0.017075      -0.011147      -0.022314       0.003005       0.019309              1.842257       1.905197       0.507713      -0.309400       1.904241      -0.435218       1.717332          -0.000001
           77              H       7.562849       0.674714      15.196212       0.101618       1.144289 0.84549012E+01  0.83718655E+02                                 1.778622                            1.681822      -0.816461       2.490416                    0.999483       3.419767       9.451425       0.493071       1.254534      -0.716211      -0.047886      -0.018817       0.000069       0.051451       0.014489       0.006532      -0.013436       0.016781      -0.020082      -0.025330       0.005185       0.020145              1.793887       2.187121       0.349327      -0.022380       1.622256      -0.128101       1.572285          -0.000000
           78              H       2.160390      11.703369      12.519027       0.117745       1.121816 0.80779083E+01  0.79471020E+02                                 1.788056                            1.669310      -0.861607       2.476546                    0.999181       3.429661       9.602145       0.481271       1.293619      -0.707231      -0.031223       0.020517       0.029521       0.047616      -0.006955      -0.018691      -0.001452      -0.015083      -0.011166      -0.024507       0.008172       0.016335              1.852098       1.839644      -0.371436      -0.273363       1.950637       0.356567       1.766012           0.000001
           79              H       2.457555       9.301610      12.768331       0.137664       0.994250 0.70674855E+01  0.68551339E+02                                 1.739426                            1.625184      -1.573638       2.133578                    0.993106       3.916379      11.593010       0.450592       1.401429      -0.680018      -0.022870      -0.018612       0.029768       0.041899      -0.003818      -0.011349       0.001068      -0.013290      -0.037567      -0.019357       0.004655       0.014703              1.780089       1.694324       0.295738      -0.297849       1.826140      -0.324777       1.819803           0.000001
           80              H       4.777423      10.670474       9.805013       0.108933       1.077101 0.79242328E+01  0.78221898E+02                                 1.779708                            1.681277      -1.108290       2.352320                    0.997043       3.673096      10.579499       0.463855       1.337682      -0.695630       0.033803       0.008284      -0.039874       0.052926      -0.000473      -0.018500       0.002185      -0.002599      -0.006168      -0.019757       0.002174       0.017583              1.810099       1.937642       0.024590      -0.454613       1.615896      -0.140553       1.876758           0.000001
           81              H       2.197040       1.266130       6.218435       0.110819       1.254901 0.92201984E+01  0.94245968E+02                                 1.934779                            1.784874      -1.399433       2.207579                    0.993822       3.871684      11.237777       0.462464       1.295705      -0.703290      -0.040722       0.009727       0.026778       0.049698       0.003513       0.002547       0.012047       0.013610       0.000207      -0.015991       0.003696       0.012295              1.994004       2.356274      -0.033745      -0.544464       1.529371       0.210632       2.096367           0.000001
           82              H       4.302949       0.019436       3.161628       0.111946       1.060111 0.73191511E+01  0.69846274E+02                                 1.685584                            1.560059      -0.726164       2.538095                    0.999849       3.264417       8.832523       0.514720       1.246960      -0.717906       0.014386      -0.015954      -0.039225       0.044722       0.005529      -0.007434       0.015258       0.029302       0.015616      -0.026759       0.009309       0.017450              1.752571       1.491463      -0.108653      -0.163896       1.586668       0.415430       2.179583           0.000001
           83              H       5.851179       1.221704       4.643287       0.147455       0.969599 0.66407050E+01  0.62324704E+02                                 1.633865                            1.522132      -0.852036       2.500251                    0.999635       3.207603       8.824761       0.498814       1.308343      -0.703923       0.042966       0.007875      -0.017459       0.047042       0.005154      -0.010361       0.016816       0.032421       0.007858      -0.029187       0.007833       0.021353              1.681983       2.236003       0.124579      -0.136566       1.341936       0.048018       1.468010           0.000001
           84              H       8.843630       4.434230      13.754215       0.138362       1.016843 0.75461909E+01  0.72352852E+02                                 1.630781                            1.579796      -0.766978       2.536958                    0.999779       3.128896       8.405041       0.515078       1.240240      -0.720985       0.018355       0.028628       0.026505       0.043116       0.003456       0.009825       0.006032      -0.015891       0.001222      -0.014595       0.000344       0.014251              1.630706       1.627446       0.207631       0.296305       1.643876       0.108388       1.620797          -0.000005
           85              H       7.657942       5.442136      12.034584       0.122580       1.020540 0.74031715E+01  0.71845783E+02                                 1.717236                            1.622413      -1.231650       2.302691                    0.994555       3.615614      10.325520       0.473354       1.333327      -0.696202       0.002300       0.037750       0.000851       0.037830       0.003632       0.007616       0.002646      -0.027679       0.011941      -0.018642       0.004744       0.013898              1.786094       1.579652       0.013392       0.076693       2.401880      -0.195202       1.376751          -0.000001
           86              H       6.276125       1.851992      10.881553       0.120282       0.963052 0.68623546E+01  0.65504014E+02                                 1.667610                            1.573838      -1.095862       2.359858                    0.997102       3.592445      10.255270       0.474060       1.353563      -0.691914      -0.015345      -0.022394      -0.018262       0.032718       0.001281       0.008357       0.000025      -0.022144      -0.015229      -0.015373       0.001672       0.013701              1.725598       1.712226       0.245977       0.434336       1.669886       0.244323       1.794682           0.000001
           87              H       7.461813       0.841310      12.601184       0.122282       1.068300 0.78382728E+01  0.76592732E+02                                 1.732946                            1.643220      -0.977330       2.419654                    0.998129       3.440403       9.623278       0.485218       1.291820      -0.706945      -0.006068      -0.035978      -0.001914       0.036536       0.006665       0.010089       0.003395      -0.015288      -0.005007      -0.015121       0.000723       0.014399              1.774795       1.469290      -0.097753       0.116129       2.300361      -0.214553       1.554735           0.000000
           88              H       3.988945       7.499597      12.782496       0.151505       0.927511 0.66801798E+01  0.63322197E+02                                 1.638599                            1.565682      -1.051316       2.413229                    0.997450       3.347929       9.516440       0.469557       1.376100      -0.689231      -0.015258       0.004492       0.037431       0.040670      -0.006389      -0.003588      -0.001578      -0.004693       0.025682      -0.011814       0.002446       0.009368              1.659588       1.533861      -0.125175      -0.293145       1.624018       0.172906       1.820886          -0.000000
           89              H       5.016145       5.425476      12.482198       0.136996       0.991969 0.73605976E+01  0.71422802E+02                                 1.700586                            1.632091      -1.159682       2.349360                    0.995871       3.518755      10.091125       0.465131       1.357084      -0.692231      -0.000192      -0.022216       0.035535       0.041909      -0.004487      -0.000504      -0.000604      -0.016760       0.026113      -0.013876       0.005095       0.008781              1.730642       1.533712      -0.102484      -0.011474       1.900219      -0.381238       1.757995          -0.000001
           90              H       5.675852       6.319542       8.634984       0.134383       1.000344 0.73096188E+01  0.69041965E+02                                 1.564144                            1.515203      -0.828833       2.502122                    0.999577       3.072182       8.005239       0.550566       1.177817      -0.735502       0.009548      -0.006416      -0.038956       0.040619      -0.006891      -0.005685      -0.002144      -0.013488       0.045264      -0.018291       0.002095       0.016196              1.566799       1.348541      -0.106234      -0.197588       1.563193       0.227427       1.788664           0.000000
           91              H       4.874497       8.471407       9.003274       0.131652       1.020660 0.73300896E+01  0.69374335E+02                                 1.593507                            1.523292      -0.781009       2.521272                    0.999762       3.095299       8.108103       0.545165       1.187102      -0.733101       0.003011       0.023377      -0.033699       0.041124      -0.005813      -0.007812      -0.005131      -0.016995       0.035353      -0.018845       0.003841       0.015004              1.616125       1.332770      -0.080255      -0.004431       1.909508      -0.339330       1.606098           0.000001
           92              H       2.831982       2.657206       7.762420       0.140027       1.078070 0.78008072E+01  0.76488917E+02                                 1.774358                            1.663249      -1.086809       2.384122                    0.996717       3.465208       9.857369       0.469722       1.329861      -0.698590      -0.039062      -0.000751      -0.002694       0.039162      -0.004325       0.003036       0.007003       0.017384      -0.001130      -0.013761       0.003624       0.010137              1.823170       2.390882       0.186107       0.101163       1.502938       0.192028       1.575689           0.000001
           93              H       3.688808       3.778953       9.595371       0.107351       1.052794 0.77017690E+01  0.75892082E+02                                 1.785055                            1.677294      -1.333631       2.243011                    0.992754       3.840208      11.246168       0.453776       1.369806      -0.687821      -0.022761       0.010258       0.021854       0.033179      -0.001406      -0.000676       0.008086       0.017489       0.001781      -0.013672       0.004749       0.008923              1.856494       2.027981      -0.210064      -0.472256       1.626000       0.385312       1.915501           0.000001
           94              H       7.294410       3.154218       8.487668       0.116563       1.043828 0.74482321E+01  0.71722398E+02                                 1.696396                            1.592261      -0.810233       2.496761                    0.999434       3.375038       9.313624       0.498308       1.276458      -0.710409       0.032852      -0.003467       0.005634       0.033512      -0.001823       0.000437       0.005124       0.023036      -0.000672      -0.013536       0.001763       0.011773              1.755538       2.348212       0.015574       0.220220       1.393071       0.143093       1.525332           0.000001
           95              H       6.620836       2.265706       6.518733       0.130457       1.060430 0.74176330E+01  0.71285463E+02                                 1.713441                            1.589643      -0.831903       2.497146                    0.999428       3.281784       9.018792       0.498890       1.277513      -0.710948       0.028418       0.001916      -0.028629       0.040384       0.005201      -0.006090       0.006958       0.024779       0.013398      -0.018555       0.004503       0.014052              1.780972       1.876013      -0.221425      -0.353212       1.501773       0.326353       1.965131           0.000001
           96              H       1.770113       0.752459      21.012361       0.153422       0.959902 0.70708520E+01  0.68113845E+02                                 1.687647                            1.611470      -1.079253       2.375471                    0.997279       3.552986      10.244347       0.461677       1.377222      -0.687783       0.004524       0.015609      -0.007525       0.017909       0.003210      -0.001364      -0.002629      -0.017609      -0.004745      -0.008698      -0.002111       0.010809              1.737297       1.955384       0.484222      -0.065214       1.812717      -0.012283       1.443792           0.000001
           97              H       6.104760      15.443449      11.725787       0.127315       1.081668 0.74579563E+01  0.71778516E+02                                 1.737313                            1.597444      -0.821377       2.506353                    0.999589       3.270504       8.997817       0.495985       1.283106      -0.710089       0.037462       0.010245      -0.026790       0.047181       0.011445      -0.011214       0.009229       0.014915      -0.014414      -0.022174       0.004300       0.017875              1.808258       2.057456      -0.032403      -0.583187       1.415857       0.111544       1.951463          -0.000000
           98              H       5.839292      16.726238      13.689056       0.141702       1.027709 0.71288482E+01  0.69005691E+02                                 1.773011                            1.629636      -1.279285       2.291369                    0.994690       3.614462      10.542755       0.452947       1.396989      -0.683423       0.034759       0.028116       0.001733       0.044741       0.013473      -0.010480       0.008080       0.017075      -0.011147      -0.022314       0.003005       0.019309              1.842257       1.905197       0.507713       0.309400       1.904241       0.435218       1.717332          -0.000001
           99              H       2.610099      14.557714      13.133788       0.101618       1.144289 0.84549012E+01  0.83718655E+02                                 1.778622                            1.681822      -0.816461       2.490416                    0.999483       3.419767       9.451425       0.493071       1.254534      -0.716211      -0.047886      -0.018817      -0.000069       0.051451       0.014489      -0.006532       0.013436       0.016781      -0.020082      -0.025330       0.005185       0.020145              1.793887       2.187121       0.349327       0.022380       1.622256       0.128101       1.572285          -0.000000
          100              H       7.113140      25.586369      15.810973       0.117745       1.121816 0.80779075E+01  0.79471005E+02                                 1.788055                            1.669309      -0.861607       2.476546                    0.999181       3.429661       9.602143       0.481272       1.293618      -0.707232      -0.031223       0.020517      -0.029521       0.047616      -0.006955       0.018691       0.001452      -0.015083      -0.011166      -0.024507       0.008172       0.016335              1.852097       1.839643      -0.371436       0.273363       1.950637      -0.356567       1.766011           0.000001
          101              H       7.410305      23.184610      15.561669       0.137664       0.994251 0.70674908E+01  0.68551398E+02                                 1.739426                            1.625184      -1.573638       2.133578                    0.993106       3.916380      11.593011       0.450593       1.401429      -0.680019      -0.022870      -0.018612      -0.029768       0.041899      -0.003818       0.011349      -0.001068      -0.013290      -0.037567      -0.019357       0.004655       0.014703              1.780089       1.694324       0.295738       0.297849       1.826141       0.324777       1.819803           0.000001
          102              H       9.730173      24.553474      18.524987       0.108933       1.077101 0.79242328E+01  0.78221898E+02                                 1.779708                            1.681277      -1.108290       2.352320                    0.997043       3.673096      10.579499       0.463855       1.337682      -0.695630       0.033803       0.008284       0.039874       0.052926      -0.000473       0.018500      -0.002185      -0.002599      -0.006168      -0.019757       0.002174       0.017583              1.810099       1.937642       0.024590       0.454613       1.615896       0.140553       1.876758           0.000001
          103              H       7.149790      15.149130      22.111565       0.110819       1.254901 0.92201984E+01  0.94245968E+02                                 1.934779                            1.784874      -1.399433       2.207579                    0.993822       3.871684      11.237777       0.462464       1.295705      -0.703290      -0.040722       0.009727      -0.026778       0.049698       0.003513      -0.002547      -0.012047       0.013610       0.000207      -0.015991       0.003696       0.012295              1.994004       2.356274      -0.033745       0.544464       1.529371      -0.210632       2.096367           0.000001
          104              H       9.255699      13.902436      25.168372       0.111946       1.060111 0.73191512E+01  0.69846274E+02                                 1.685583                            1.560058      -0.726164       2.538095                    0.999849       3.264417       8.832522       0.514720       1.246959      -0.717906       0.014386      -0.015954       0.039225       0.044722       0.005529       0.007434      -0.015258       0.029302       0.015616      -0.026759       0.009309       0.017450              1.752571       1.491463      -0.108653       0.163896       1.586668      -0.415430       2.179583           0.000001
          105              H       0.898429      15.104704      23.686713       0.147455       0.969599 0.66407054E+01  0.62324706E+02                                 1.633865                            1.522132      -0.852036       2.500251                    0.999635       3.207603       8.824760       0.498814       1.308343      -0.703923       0.042966       0.007875       0.017459       0.047042       0.005154       0.010361      -0.016816       0.032421       0.007858      -0.029187       0.007833       0.021353              1.681983       2.236002       0.124579       0.136566       1.341936      -0.048018       1.468009           0.000001
          106              H       3.890880      18.317230      14.575785       0.138362       1.016843 0.75461927E+01  0.72352877E+02                                 1.630782                            1.579797      -0.766978       2.536958                    0.999779       3.128896       8.405043       0.515077       1.240240      -0.720984       0.018355       0.028628      -0.026505       0.043116       0.003456      -0.009825      -0.006032      -0.015891       0.001222      -0.014595       0.000344       0.014251              1.630707       1.627446       0.207631      -0.296306       1.643876      -0.108388       1.620797          -0.000005
          107              H       2.705192      19.325136      16.295416       0.122580       1.020540 0.74031708E+01  0.71845777E+02                                 1.717236                            1.622414      -1.231650       2.302691                    0.994555       3.615614      10.325521       0.473354       1.333327      -0.696202       0.002300       0.037750      -0.000851       0.037830       0.003632      -0.007616      -0.002646      -0.027679       0.011941      -0.018642       0.004744       0.013898              1.786094       1.579652       0.013392      -0.076693       2.401880       0.195202       1.376751          -0.000001
          108              H       1.323375      15.734992      17.448447       0.120282       0.963052 0.68623538E+01  0.65504007E+02                                 1.667610                            1.573838      -1.095862       2.359858                    0.997102       3.592445      10.255271       0.474060       1.353563      -0.691914      -0.015345      -0.022394       0.018262       0.032718       0.001281      -0.008357      -0.000025      -0.022144      -0.015229      -0.015373       0.001672       0.013701              1.725598       1.712226       0.245977      -0.434336       1.669886      -0.244323       1.794683           0.000001
          109              H       2.509063      14.724310      15.728816       0.122282       1.068300 0.78382728E+01  0.76592732E+02                                 1.732946                            1.643220      -0.977330       2.419654                    0.998129       3.440403       9.623278       0.485218       1.291820      -0.706945      -0.006068      -0.035978       0.001914       0.036536       0.006665      -0.010089      -0.003395      -0.015288      -0.005007      -0.015121       0.000723       0.014399              1.774795       1.469290      -0.097753      -0.116129       2.300361       0.214553       1.554735           0.000000
          110              H       8.941695      21.382597      15.547504       0.151505       0.927511 0.66801753E+01  0.63322143E+02                                 1.638598                            1.565681      -1.051316       2.413229                    0.997450       3.347929       9.516439       0.469557       1.376100      -0.689231      -0.015258       0.004492      -0.037431       0.040670      -0.006389       0.003588       0.001578      -0.004693       0.025682      -0.011814       0.002446       0.009368              1.659588       1.533860      -0.125175       0.293145       1.624018      -0.172906       1.820885          -0.000000
          111              H       0.063395      19.308476      15.847802       0.136996       0.991968 0.73605969E+01  0.71422796E+02                                 1.700586                            1.632091      -1.159682       2.349360                    0.995871       3.518755      10.091126       0.465131       1.357085      -0.692231      -0.000192      -0.022216      -0.035535       0.041909      -0.004487       0.000504       0.000604      -0.016760       0.026113      -0.013876       0.005095       0.008781              1.730642       1.533712      -0.102484       0.011474       1.900219       0.381237       1.757995          -0.000000
          112              H       0.723101      20.202542      19.695016       0.134383       1.000344 0.73096219E+01  0.69042001E+02                                 1.564144                            1.515203      -0.828833       2.502122                    0.999577       3.072183       8.005242       0.550566       1.177817      -0.735502       0.009548      -0.006416       0.038956       0.040619      -0.006891       0.005685       0.002144      -0.013488       0.045264      -0.018291       0.002095       0.016196              1.566799       1.348540      -0.106234       0.197588       1.563193      -0.227427       1.788665           0.000000
          113              H       9.827247      22.354407      19.326726       0.131652       1.020660 0.73300933E+01  0.69374379E+02                                 1.593507                            1.523292      -0.781009       2.521272                    0.999762       3.095300       8.108106       0.545165       1.187102      -0.733101       0.003011       0.023377       0.033699       0.041124      -0.005813       0.007812       0.005131      -0.016995       0.035353      -0.018845       0.003842       0.015004              1.616125       1.332770      -0.080255       0.004431       1.909508       0.339330       1.606098           0.000001
          114              H       7.784732      16.540206      20.567580       0.140027       1.078070 0.78008031E+01  0.76488871E+02                                 1.774358                            1.663249      -1.086808       2.384122                    0.996717       3.465207       9.857368       0.469722       1.329862      -0.698590      -0.039062      -0.000751       0.002694       0.039162      -0.004325      -0.003036      -0.007003       0.017384      -0.001130      -0.013761       0.003624       0.010137              1.823170       2.390882       0.186107      -0.101164       1.502939      -0.192028       1.575689           0.000001
          115              H       8.641558      17.661953      18.734629       0.107351       1.052794 0.77017684E+01  0.75892077E+02                                 1.785055                            1.677294      -1.333631       2.243011                    0.992754       3.840208      11.246169       0.453775       1.369806      -0.687821      -0.022761       0.010258      -0.021854       0.033179      -0.001406       0.000676      -0.008086       0.017489       0.001781      -0.013672       0.004749       0.008923              1.856494       2.027981      -0.210064       0.472256       1.626000      -0.385312       1.915502           0.000001
          116              H       2.341660      17.037218      19.842332       0.116563       1.043828 0.74482333E+01  0.71722413E+02                                 1.696396                            1.592261      -0.810233       2.496761                    0.999434       3.375038       9.313624       0.498308       1.276457      -0.710409       0.032852      -0.003467      -0.005634       0.033512      -0.001823      -0.000437      -0.005124       0.023036      -0.000672      -0.013536       0.001763       0.011773              1.755539       2.348212       0.015574      -0.220220       1.393071      -0.143093       1.525333           0.000001
          117              H       1.668086      16.148706      21.811267       0.130457       1.060430 0.74176302E+01  0.71285431E+02                                 1.713441                            1.589643      -0.831903       2.497146                    0.999428       3.281783       9.018790       0.498890       1.277514      -0.710948       0.028418       0.001916       0.028629       0.040384       0.005201       0.006090      -0.006958       0.024779       0.013398      -0.018555       0.004503       0.014052              1.780972       1.876013      -0.221425       0.353212       1.501773      -0.326353       1.965131           0.000001
          118              H       6.722863      14.635459       7.317639       0.153422       0.959902 0.70708520E+01  0.68113845E+02                                 1.687647                            1.611470      -1.079253       2.375471                    0.997279       3.552986      10.244347       0.461677       1.377222      -0.687783       0.004524       0.015609       0.007525       0.017909       0.003210       0.001364       0.002629      -0.017609      -0.004745      -0.008698      -0.002111       0.010809              1.737297       1.955384       0.484222       0.065214       1.812717       0.012283       1.443792           0.000001
          119              H       6.104760      12.322551       2.439213       0.127315       1.081668 0.74579563E+01  0.71778516E+02                                 1.737313                            1.597444      -0.821377       2.506353                    0.999589       3.270504       8.997817       0.495985       1.283106      -0.710089       0.037462      -0.010245       0.026790       0.047181      -0.011445       0.011213       0.009229       0.014915      -0.014414      -0.022174       0.004300       0.017875              1.808258       2.057456       0.032403       0.583187       1.415857       0.111544       1.951463          -0.000000
          120              H       5.839292      11.039762       0.475944       0.141702       1.027709 0.71288482E+01  0.69005691E+02                                 1.773011                            1.629636      -1.279285       2.291369                    0.994690       3.614462      10.542755       0.452947       1.396989      -0.683423       0.034759      -0.028116      -0.001733       0.044741      -0.013473       0.010480       0.008080       0.017075      -0.011147      -0.022314       0.003005       0.019309              1.842257       1.905197      -0.507713      -0.309400       1.904241       0.435218       1.717332          -0.000001
          121              H       2.610099      13.208286       1.031212       0.101618       1.144289 0.84549012E+01  0.83718655E+02                                 1.778622                            1.681822      -0.816461       2.490416                    0.999483       3.419767       9.451425       0.493071       1.254534      -0.716211      -0.047886       0.018817       0.000069       0.051451      -0.014489       0.006532       0.013436       0.016781      -0.020082      -0.025330       0.005185       0.020145              1.793887       2.187121      -0.349327      -0.022380       1.622256       0.128101       1.572285          -0.000000
          122              H       7.113140       2.179631      26.684027       0.117745       1.121816 0.80779070E+01  0.79471004E+02                                 1.788055                            1.669310      -0.861607       2.476546                    0.999181       3.429661       9.602145       0.481271       1.293619      -0.707231      -0.031223      -0.020517       0.029521       0.047616       0.006955      -0.018691       0.001452      -0.015083      -0.011166      -0.024507       0.008172       0.016335              1.852097       1.839644       0.371436      -0.273363       1.950637      -0.356567       1.766012           0.000001
          123              H       7.410305       4.581390      26.933331       0.137664       0.994250 0.70674855E+01  0.68551339E+02                                 1.739426                            1.625184      -1.573638       2.133578                    0.993106       3.916379      11.593010       0.450592       1.401429      -0.680018      -0.022870       0.018612       0.029768       0.041899       0.003818      -0.011349      -0.001068      -0.013290      -0.037567      -0.019357       0.004655       0.014703              1.780089       1.694324      -0.295738      -0.297849       1.826141       0.324777       1.819803           0.000001
          124              H       9.730173       3.212526      23.970013       0.108933       1.077101 0.79242328E+01  0.78221898E+02                                 1.779708                            1.681277      -1.108290       2.352320                    0.997043       3.673096      10.579499       0.463855       1.337682      -0.695630       0.033803      -0.008284      -0.039874       0.052926       0.000473      -0.018500      -0.002185      -0.002599      -0.006168      -0.019757       0.002174       0.017583              1.810099       1.937642      -0.024590      -0.454613       1.615896       0.140553       1.876758           0.000001
          125              H       7.149790      12.616870      20.383435       0.110819       1.254902 0.92201998E+01  0.94245982E+02                                 1.934779                            1.784873      -1.399433       2.207579                    0.993822       3.871684      11.237775       0.462464       1.295704      -0.703290      -0.040722      -0.009727       0.026778       0.049698      -0.003513       0.002547      -0.012047       0.013610       0.000207      -0.015991       0.003696       0.012295              1.994004       2.356274       0.033745      -0.544464       1.529371      -0.210633       2.096367           0.000001
          126              H       9.255699      13.863564      17.326628       0.111946       1.060111 0.73191522E+01  0.69846287E+02                                 1.685584                            1.560059      -0.726164       2.538095                    0.999849       3.264417       8.832523       0.514720       1.246960      -0.717906       0.014386       0.015954      -0.039225       0.044722      -0.005529      -0.007434      -0.015258       0.029302       0.015616      -0.026759       0.009309       0.017450              1.752572       1.491463       0.108653      -0.163896       1.586668      -0.415430       2.179583           0.000001
          127              H       0.898429      12.661296      18.808287       0.147455       0.969599 0.66407050E+01  0.62324704E+02                                 1.633865                            1.522132      -0.852036       2.500251                    0.999635       3.207603       8.824761       0.498814       1.308343      -0.703923       0.042966      -0.007875      -0.017459       0.047042      -0.005154      -0.010361      -0.016816       0.032421       0.007858      -0.029187       0.007833       0.021353              1.681983       2.236003      -0.124579      -0.136566       1.341936      -0.048018       1.468009           0.000001
          128              H       3.890880       9.448770      27.919215       0.138362       1.016843 0.75461892E+01  0.72352827E+02                                 1.630780                            1.579796      -0.766978       2.536959                    0.999779       3.128896       8.405039       0.515078       1.240239      -0.720985       0.018355      -0.028628       0.026505       0.043116      -0.003456       0.009825      -0.006032      -0.015891       0.001222      -0.014595       0.000344       0.014251              1.630705       1.627445      -0.207631       0.296305       1.643875      -0.108387       1.620796          -0.000004
          129              H       2.705192       8.440864      26.199584       0.122580       1.020540 0.74031715E+01  0.71845783E+02                                 1.717236                            1.622413      -1.231650       2.302691                    0.994555       3.615614      10.325520       0.473354       1.333327      -0.696202       0.002300      -0.037750       0.000851       0.037830      -0.003632       0.007616      -0.002646      -0.027679       0.011941      -0.018642       0.004744       0.013898              1.786094       1.579652      -0.013392       0.076693       2.401880       0.195202       1.376751          -0.000001
          130              H       1.323375      12.031008      25.046553       0.120282       0.963052 0.68623546E+01  0.65504014E+02                                 1.667610                            1.573838      -1.095862       2.359858                    0.997102       3.592445      10.255270       0.474060       1.353563      -0.691914      -0.015345       0.022394      -0.018262       0.032718      -0.001281       0.008357      -0.000025      -0.022144      -0.015229      -0.015373       0.001672       0.013701              1.725598       1.712226      -0.245977       0.434336       1.669886      -0.244323       1.794682           0.000001
          131              H       2.509063      13.041690      26.766184       0.122282       1.068300 0.78382731E+01  0.76592733E+02                                 1.732945                            1.643219      -0.977330       2.419654                    0.998129       3.440403       9.623277       0.485218       1.291820      -0.706945      -0.006068       0.035978      -0.001914       0.036536      -0.006665       0.010089      -0.003395      -0.015288      -0.005007      -0.015121       0.000723       0.014399              1.774795       1.469290       0.097753       0.116129       2.300361       0.214553       1.554735           0.000000
          132              H       8.941695       6.383403      26.947496       0.151505       0.927512 0.66801850E+01  0.63322253E+02                                 1.638599                            1.565682      -1.051316       2.413229                    0.997450       3.347930       9.516441       0.469557       1.376099      -0.689231      -0.015258      -0.004492       0.037431       0.040670       0.006389      -0.003588       0.001578      -0.004693       0.025682      -0.011814       0.002446       0.009368              1.659588       1.533861       0.125175      -0.293145       1.624018      -0.172906       1.820886          -0.000000
          133              H       0.063395       8.457524      26.647198       0.136996       0.991969 0.73605970E+01  0.71422797E+02                                 1.700586                            1.632091      -1.159682       2.349360                    0.995871       3.518755      10.091126       0.465131       1.357085      -0.692231      -0.000192       0.022216       0.035535       0.041909       0.004487      -0.000504       0.000604      -0.016760       0.026113      -0.013876       0.005095       0.008781              1.730642       1.533712       0.102484      -0.011474       1.900219       0.381238       1.757995          -0.000001
          134              H       0.723101       7.563458      22.799984       0.134383       1.000344 0.73096156E+01  0.69041921E+02                                 1.564143                            1.515202      -0.828833       2.502122                    0.999577       3.072182       8.005236       0.550567       1.177816      -0.735503       0.009548       0.006416      -0.038956       0.040619       0.006891      -0.005685       0.002144      -0.013488       0.045264      -0.018291       0.002095       0.016196              1.566798       1.348539       0.106233      -0.197587       1.563192      -0.227427       1.788663          -0.000000
          135              H       9.827247       5.411593      23.168274       0.131652       1.020659 0.73300857E+01  0.69374282E+02                                 1.593506                            1.523291      -0.781009       2.521272                    0.999762       3.095299       8.108099       0.545166       1.187101      -0.733102       0.003011      -0.023377      -0.033699       0.041124       0.005813      -0.007812       0.005131      -0.016995       0.035353      -0.018845       0.003841       0.015004              1.616124       1.332769       0.080254      -0.004431       1.909506       0.339329       1.606096           0.000001
          136              H       7.784732      11.225794      21.927420       0.140027       1.078070 0.78008038E+01  0.76488876E+02                                 1.774357                            1.663249      -1.086809       2.384122                    0.996717       3.465207       9.857366       0.469722       1.329861      -0.698590      -0.039062       0.000751      -0.002694       0.039162       0.004325       0.003036      -0.007003       0.017384      -0.001130      -0.013761       0.003624       0.010137              1.823170       2.390882      -0.186107       0.101164       1.502938      -0.192028       1.575689           0.000001
          137              H       8.641558      10.104047      23.760371       0.107351       1.052794 0.77017692E+01  0.75892084E+02                                 1.785055                            1.677294      -1.333631       2.243011                    0.992754       3.840208      11.246168       0.453776       1.369806      -0.687821      -0.022761      -0.010258       0.021854       0.033179       0.001406      -0.000676      -0.008086       0.017489       0.001781      -0.013672       0.004749       0.008923              1.856494       2.027981       0.210064      -0.472256       1.626000      -0.385312       1.915502           0.000001
          138              H       2.341660      10.728782      22.652668       0.116563       1.043828 0.74482334E+01  0.71722413E+02                                 1.696396                            1.592261      -0.810233       2.496761                    0.999434       3.375038       9.313624       0.498308       1.276457      -0.710409       0.032852       0.003467       0.005634       0.033512       0.001823       0.000437      -0.005124       0.023036      -0.000672      -0.013536       0.001763       0.011773              1.755539       2.348212      -0.015574       0.220220       1.393071      -0.143093       1.525333           0.000001
          139              H       1.668086      11.617294      20.683733       0.130457       1.060430 0.74176332E+01  0.71285463E+02                                 1.713441                            1.589643      -0.831903       2.497146                    0.999428       3.281784       9.018791       0.498891       1.277513      -0.710948       0.028418      -0.001916      -0.028629       0.040384      -0.005201      -0.006090      -0.006958       0.024779       0.013398      -0.018555       0.004503       0.014052              1.780972       1.876012       0.221425      -0.353212       1.501773      -0.326353       1.965131           0.000001
          140              H       6.722863      13.130541       6.847361       0.153422       0.959902 0.70708520E+01  0.68113845E+02                                 1.687647                            1.611470      -1.079253       2.375471                    0.997279       3.552986      10.244347       0.461677       1.377222      -0.687783       0.004524      -0.015609      -0.007525       0.017909      -0.003210      -0.001364       0.002629      -0.017609      -0.004745      -0.008698      -0.002111       0.010809              1.737297       1.955384      -0.484222      -0.065214       1.812717       0.012283       1.443792           0.000001
          141              H       8.753490       1.560449       2.439213       0.127315       1.081669 0.74579607E+01  0.71778563E+02                                 1.737313                            1.597444      -0.821377       2.506352                    0.999589       3.270505       8.997818       0.495986       1.283105      -0.710089      -0.037462       0.010245       0.026790       0.047181      -0.011445      -0.011213      -0.009229       0.014915      -0.014414      -0.022174       0.004300       0.017875              1.808258       2.057456       0.032403      -0.583186       1.415857      -0.111544       1.951462          -0.000000
          142              H       9.018958       2.843238       0.475944       0.141702       1.027709 0.71288482E+01  0.69005691E+02                                 1.773011                            1.629636      -1.279285       2.291369                    0.994690       3.614462      10.542755       0.452947       1.396989      -0.683423      -0.034759       0.028116      -0.001733       0.044741      -0.013473      -0.010480      -0.008080       0.017075      -0.011147      -0.022314       0.003005       0.019309              1.842257       1.905197      -0.507713       0.309400       1.904241      -0.435218       1.717332          -0.000001
          143              H       2.342651       0.674714       1.031212       0.101618       1.144289 0.84549012E+01  0.83718655E+02                                 1.778622                            1.681822      -0.816461       2.490416                    0.999483       3.419767       9.451425       0.493071       1.254534      -0.716211       0.047886      -0.018817       0.000069       0.051451      -0.014489      -0.006532      -0.013436       0.016781      -0.020082      -0.025330       0.005185       0.020145              1.793887       2.187121      -0.349327       0.022380       1.622256      -0.128101       1.572285          -0.000000
          144              H       7.745110      11.703369      26.684027       0.117745       1.121816 0.80779084E+01  0.79471020E+02                                 1.788056                            1.669310      -0.861607       2.476546                    0.999181       3.429661       9.602145       0.481271       1.293619      -0.707231       0.031223       0.020517       0.029521       0.047616       0.006955       0.018691      -0.001452      -0.015083      -0.011166      -0.024507       0.008172       0.016335              1.852098       1.839644       0.371436       0.273363       1.950637       0.356567       1.766012           0.000001
          145              H       7.447945       9.301610      26.933331       0.137664       0.994250 0.70674855E+01  0.68551339E+02                                 1.739426                            1.625184      -1.573638       2.133578                    0.993106       3.916379      11.593010       0.450592       1.401429      -0.680018       0.022870      -0.018612       0.029768       0.041899       0.003818       0.011349       0.001068      -0.013290      -0.037567      -0.019357       0.004655       0.014703              1.780089       1.694324      -0.295738       0.297849       1.826141      -0.324777       1.819803           0.000001
          146              H       5.128077      10.670474      23.970013       0.108933       1.077101 0.79242328E+01  0.78221898E+02                                 1.779708                            1.681277      -1.108290       2.352320                    0.997043       3.673096      10.579499       0.463855       1.337682      -0.695630      -0.033803       0.008284      -0.039874       0.052926       0.000473       0.018500       0.002185      -0.002599      -0.006168      -0.019757       0.002174       0.017583              1.810099       1.937642      -0.024590       0.454613       1.615896      -0.140553       1.876758           0.000001
          147              H       7.708460       1.266130      20.383435       0.110819       1.254902 0.92201993E+01  0.94245977E+02                                 1.934779                            1.784874      -1.399433       2.207579                    0.993822       3.871684      11.237776       0.462464       1.295704      -0.703290       0.040722       0.009727       0.026778       0.049698      -0.003513      -0.002547       0.012047       0.013610       0.000207      -0.015991       0.003696       0.012295              1.994004       2.356274       0.033745       0.544464       1.529371       0.210633       2.096367           0.000001
          148              H       5.602551       0.019436      17.326628       0.111946       1.060111 0.73191510E+01  0.69846273E+02                                 1.685584                            1.560059      -0.726164       2.538095                    0.999849       3.264417       8.832523       0.514720       1.246960      -0.717906      -0.014386      -0.015954      -0.039225       0.044722      -0.005529       0.007434       0.015258       0.029302       0.015616      -0.026759       0.009309       0.017450              1.752571       1.491463       0.108653       0.163896       1.586668       0.415430       2.179583           0.000001
          149              H       4.054321       1.221704      18.808287       0.147455       0.969599 0.66407054E+01  0.62324706E+02                                 1.633865                            1.522132      -0.852036       2.500251                    0.999635       3.207603       8.824760       0.498814       1.308343      -0.703923      -0.042966       0.007875      -0.017459       0.047042      -0.005154       0.010361       0.016816       0.032421       0.007858      -0.029187       0.007833       0.021353              1.681983       2.236002      -0.124579       0.136566       1.341936       0.048018       1.468009           0.000001
          150              H       1.061870       4.434230      27.919215       0.138362       1.016843 0.75461892E+01  0.72352827E+02                                 1.630780                            1.579796      -0.766978       2.536959                    0.999779       3.128896       8.405039       0.515078       1.240239      -0.720985      -0.018355       0.028628       0.026505       0.043116      -0.003456      -0.009825       0.006032      -0.015891       0.001222      -0.014595       0.000344       0.014251              1.630705       1.627445      -0.207631      -0.296305       1.643875       0.108387       1.620796          -0.000004
          151              H       2.247558       5.442136      26.199584       0.122580       1.020540 0.74031715E+01  0.71845783E+02                                 1.717236                            1.622413      -1.231650       2.302691                    0.994555       3.615614      10.325520       0.473354       1.333327      -0.696202      -0.002300       0.037750       0.000851       0.037830      -0.003632      -0.007616       0.002646      -0.027679       0.011941      -0.018642       0.004744       0.013898              1.786094       1.579652      -0.013392      -0.076693       2.401880      -0.195202       1.376751          -0.000001
          152              H       3.629375       1.851992      25.046553       0.120282       0.963052 0.68623546E+01  0.65504014E+02                                 1.667610                            1.573838      -1.095862       2.359858                    0.997102       3.592445      10.255270       0.474060       1.353563      -0.691914       0.015345      -0.022394      -0.018262       0.032718      -0.001281      -0.008357       0.000025      -0.022144      -0.015229      -0.015373       0.001672       0.013701              1.725598       1.712226      -0.245977      -0.434336       1.669886       0.244323       1.794682           0.000001
          153              H       2.443687       0.841310      26.766184       0.122282       1.068300 0.78382731E+01  0.76592733E+02                                 1.732945                            1.643219      -0.977330       2.419654                    0.998129       3.440403       9.623277       0.485218       1.291820      -0.706945       0.006068      -0.035978      -0.001914       0.036536      -0.006665      -0.010089       0.003395      -0.015288      -0.005007      -0.015121       0.000723       0.014399              1.774795       1.469290       0.097753      -0.116129       2.300361      -0.214553       1.554735           0.000000
          154              H       5.916555       7.499597      26.947496       0.151505       0.927512 0.66801850E+01  0.63322253E+02                                 1.638599                            1.565682      -1.051316       2.413229                    0.997450       3.347930       9.516441       0.469557       1.376099      -0.689231       0.015258       0.004492       0.037431       0.040670       0.006389       0.003588      -0.001578      -0.004693       0.025682      -0.011814       0.002446       0.009368              1.659588       1.533861       0.125175       0.293145       1.624018       0.172906       1.820886          -0.000000
          155              H       4.889355       5.425476      26.647198       0.136996       0.991969 0.73605970E+01  0.71422797E+02                                 1.700586                            1.632091      -1.159682       2.349360                    0.995871       3.518755      10.091126       0.465131       1.357085      -0.692231       0.000192      -0.022216       0.035535       0.041909       0.004487       0.000504      -0.000604      -0.016760       0.026113      -0.013876       0.005095       0.008781              1.730642       1.533712       0.102484       0.011474       1.900219      -0.381238       1.757995          -0.000001
          156              H       4.229648       6.319542      22.799984       0.134383       1.000344 0.73096184E+01  0.69041958E+02                                 1.564144                            1.515202      -0.828833       2.502122                    0.999577       3.072182       8.005238       0.550567       1.177817      -0.735502      -0.009548      -0.006416      -0.038956       0.040619       0.006891       0.005685      -0.002144      -0.013488       0.045264      -0.018291       0.002095       0.016196              1.566799       1.348540       0.106234       0.197588       1.563193       0.227427       1.788664          -0.000000
          157              H       5.031003       8.471407      23.168274       0.131652       1.020660 0.73300873E+01  0.69374302E+02                                 1.593506                            1.523291      -0.781009       2.521272                    0.999762       3.095299       8.108100       0.545166       1.187102      -0.733102      -0.003011       0.023377      -0.033699       0.041124       0.005813       0.007812      -0.005131      -0.016995       0.035353      -0.018845       0.003841       0.015004              1.616124       1.332769       0.080254       0.004431       1.909506      -0.339329       1.606097           0.000001
          158              H       7.073518       2.657206      21.927420       0.140027       1.078070 0.78008044E+01  0.76488887E+02                                 1.774358                            1.663249      -1.086809       2.384121                    0.996717       3.465207       9.857368       0.469722       1.329862      -0.698590       0.039062      -0.000751      -0.002694       0.039162       0.004325      -0.003036       0.007003       0.017384      -0.001130      -0.013761       0.003624       0.010137              1.823170       2.390883      -0.186107      -0.101164       1.502939       0.192028       1.575689           0.000001
          159              H       6.216692       3.778953      23.760371       0.107351       1.052794 0.77017684E+01  0.75892076E+02                                 1.785055                            1.677294      -1.333631       2.243011                    0.992754       3.840208      11.246169       0.453775       1.369806      -0.687821       0.022761       0.010258       0.021854       0.033179       0.001406       0.000676       0.008086       0.017489       0.001781      -0.013672       0.004749       0.008923              1.856494       2.027981       0.210064       0.472256       1.626000       0.385312       1.915502           0.000001
          160              H       2.611090       3.154218      22.652668       0.116563       1.043828 0.74482333E+01  0.71722413E+02                                 1.696396                            1.592261      -0.810233       2.496761                    0.999434       3.375038       9.313624       0.498308       1.276457      -0.710409      -0.032852      -0.003467       0.005634       0.033512       0.001823      -0.000437       0.005124       0.023036      -0.000672      -0.013536       0.001763       0.011773              1.755539       2.348212      -0.015574      -0.220220       1.393071       0.143093       1.525333           0.000001
          161              H       3.284664       2.265706      20.683733       0.130457       1.060430 0.74176302E+01  0.71285431E+02                                 1.713441                            1.589643      -0.831903       2.497146                    0.999428       3.281783       9.018790       0.498890       1.277514      -0.710948      -0.028418       0.001916      -0.028629       0.040384      -0.005201       0.006090       0.006958       0.024779       0.013398      -0.018555       0.004503       0.014052              1.780972       1.876013       0.221425       0.353212       1.501773       0.326353       1.965131           0.000001
          162              H       8.135387       0.752459       6.847361       0.153422       0.959902 0.70708513E+01  0.68113838E+02                                 1.687647                            1.611470      -1.079253       2.375471                    0.997279       3.552986      10.244348       0.461677       1.377222      -0.687783      -0.004524       0.015609      -0.007525       0.017909      -0.003210       0.001364      -0.002629      -0.017609      -0.004745      -0.008698      -0.002111       0.010809              1.737297       1.955384      -0.484222       0.065214       1.812717      -0.012283       1.443792           0.000001
          163              H       8.753490      26.205551      11.725787       0.127315       1.081668 0.74579563E+01  0.71778516E+02                                 1.737313                            1.597444      -0.821377       2.506353                    0.999589       3.270504       8.997817       0.495985       1.283106      -0.710089      -0.037462      -0.010245      -0.026790       0.047181       0.011445       0.011213      -0.009229       0.014915      -0.014414      -0.022174       0.004300       0.017875              1.808258       2.057456      -0.032403       0.583187       1.415857      -0.111544       1.951463          -0.000000
          164              H       9.018958      24.922762      13.689056       0.141702       1.027709 0.71288482E+01  0.69005691E+02                                 1.773011                            1.629636      -1.279285       2.291369                    0.994690       3.614462      10.542755       0.452947       1.396989      -0.683423      -0.034759      -0.028116       0.001733       0.044741       0.013473       0.010480      -0.008080       0.017075      -0.011147      -0.022314       0.003005       0.019309              1.842257       1.905197       0.507713      -0.309400       1.904241      -0.435218       1.717332          -0.000001
          165              H       2.342651      27.091286      13.133788       0.101618       1.144289 0.84549012E+01  0.83718655E+02                                 1.778622                            1.681822      -0.816461       2.490416                    0.999483       3.419767       9.451425       0.493071       1.254534      -0.716211       0.047886       0.018817      -0.000069       0.051451       0.014489       0.006532      -0.013436       0.016781      -0.020082      -0.025330       0.005185       0.020145              1.793887       2.187121       0.349327      -0.022380       1.622256      -0.128101       1.572285          -0.000000
          166              H       7.745110      16.062631      15.810973       0.117745       1.121816 0.80779075E+01  0.79471005E+02                                 1.788055                            1.669309      -0.861607       2.476546                    0.999181       3.429661       9.602143       0.481272       1.293618      -0.707232       0.031223      -0.020517      -0.029521       0.047616      -0.006955      -0.018691      -0.001452      -0.015083      -0.011166      -0.024507       0.008172       0.016335              1.852097       1.839643      -0.371436      -0.273363       1.950637       0.356567       1.766011           0.000001
          167              H       7.447945      18.464390      15.561669       0.137664       0.994251 0.70674908E+01  0.68551398E+02                                 1.739426                            1.625184      -1.573638       2.133578                    0.993106       3.916380      11.593011       0.450593       1.401429      -0.680019       0.022870       0.018612      -0.029768       0.041899      -0.003818      -0.011349       0.001068      -0.013290      -0.037567      -0.019357       0.004655       0.014703              1.780089       1.694324       0.295738      -0.297849       1.826141      -0.324777       1.819803           0.000001
          168              H       5.128077      17.095526      18.524987       0.108933       1.077101 0.79242328E+01  0.78221898E+02                                 1.779708                            1.681277      -1.108290       2.352320                    0.997043       3.673096      10.579499       0.463855       1.337682      -0.695630      -0.033803      -0.008284       0.039874       0.052926      -0.000473      -0.018500       0.002185      -0.002599      -0.006168      -0.019757       0.002174       0.017583              1.810099       1.937642       0.024590      -0.454613       1.615896      -0.140553       1.876758           0.000001
          169              H       7.708460      26.499870      22.111565       0.110819       1.254901 0.92201992E+01  0.94245981E+02                                 1.934779                            1.784874      -1.399433       2.207579                    0.993822       3.871684      11.237778       0.462464       1.295705      -0.703290       0.040722      -0.009727      -0.026778       0.049698       0.003513       0.002547       0.012047       0.013610       0.000207      -0.015991       0.003696       0.012295              1.994004       2.356275      -0.033745      -0.544464       1.529371       0.210633       2.096367           0.000001
          170              H       5.602551      -0.019436      25.168372       0.111946       1.060111 0.73191512E+01  0.69846274E+02                                 1.685583                            1.560058      -0.726164       2.538095                    0.999849       3.264417       8.832522       0.514720       1.246959      -0.717906      -0.014386       0.015954       0.039225       0.044722       0.005529      -0.007434       0.015258       0.029302       0.015616      -0.026759       0.009309       0.017450              1.752571       1.491463      -0.108653      -0.163896       1.586668       0.415430       2.179583           0.000001
          171              H       4.054321      26.544296      23.686713       0.147455       0.969599 0.66407050E+01  0.62324704E+02                                 1.633865                            1.522132      -0.852036       2.500251                    0.999635       3.207603       8.824761       0.498814       1.308343      -0.703923      -0.042966      -0.007875       0.017459       0.047042       0.005154      -0.010361       0.016816       0.032421       0.007858      -0.029187       0.007833       0.021353              1.681983       2.236003       0.124579      -0.136566       1.341936       0.048018       1.468009           0.000001
          172              H       1.061870      23.331770      14.575785       0.138362       1.016843 0.75461911E+01  0.72352857E+02                                 1.630781                            1.579796      -0.766978       2.536958                    0.999779       3.128896       8.405042       0.515077       1.240240      -0.720984      -0.018355      -0.028628      -0.026505       0.043116       0.003456       0.009825       0.006032      -0.015891       0.001222      -0.014595       0.000344       0.014251              1.630706       1.627446       0.207631       0.296305       1.643876       0.108388       1.620797          -0.000005
          173              H       2.247558      22.323864      16.295416       0.122580       1.020540 0.74031708E+01  0.71845777E+02                                 1.717236                            1.622414      -1.231650       2.302691                    0.994555       3.615614      10.325521       0.473354       1.333327      -0.696202      -0.002300      -0.037750      -0.000851       0.037830       0.003632       0.007616       0.002646      -0.027679       0.011941      -0.018642       0.004744       0.013898              1.786094       1.579652       0.013392       0.076693       2.401880      -0.195202       1.376751          -0.000001
          174              H       3.629375      25.914008      17.448447       0.120282       0.963052 0.68623546E+01  0.65504014E+02                                 1.667610                            1.573838      -1.095862       2.359858                    0.997102       3.592445      10.255270       0.474060       1.353563      -0.691914       0.015345       0.022394       0.018262       0.032718       0.001281       0.008357       0.000025      -0.022144      -0.015229      -0.015373       0.001672       0.013701              1.725598       1.712226       0.245977       0.434336       1.669886       0.244323       1.794682           0.000001
          175              H       2.443687      26.924690      15.728816       0.122282       1.068300 0.78382728E+01  0.76592732E+02                                 1.732946                            1.643220      -0.977330       2.419654                    0.998129       3.440403       9.623278       0.485218       1.291820      -0.706945       0.006068       0.035978       0.001914       0.036536       0.006665       0.010089       0.003395      -0.015288      -0.005007      -0.015121       0.000723       0.014399              1.774795       1.469290      -0.097753       0.116129       2.300361      -0.214553       1.554735           0.000000
          176              H       5.916555      20.266403      15.547504       0.151505       0.927512 0.66801792E+01  0.63322185E+02                                 1.638598                            1.565681      -1.051316       2.413229                    0.997450       3.347930       9.516440       0.469557       1.376099      -0.689231       0.015258      -0.004492      -0.037431       0.040670      -0.006389      -0.003588      -0.001578      -0.004693       0.025682      -0.011814       0.002446       0.009368              1.659588       1.533860      -0.125175      -0.293145       1.624018       0.172906       1.820885          -0.000000
          177              H       4.889355      22.340524      15.847802       0.136996       0.991969 0.73606010E+01  0.71422841E+02                                 1.700586                            1.632091      -1.159682       2.349360                    0.995871       3.518756      10.091127       0.465131       1.357084      -0.692231       0.000192       0.022216      -0.035535       0.041909      -0.004487      -0.000504      -0.000604      -0.016760       0.026113      -0.013876       0.005095       0.008781              1.730642       1.533712      -0.102484      -0.011474       1.900219      -0.381237       1.757995          -0.000001
          178              H       4.229648      21.446458      19.695016       0.134383       1.000344 0.73096179E+01  0.69041950E+02                                 1.564143                            1.515202      -0.828833       2.502122                    0.999577       3.072182       8.005237       0.550567       1.177817      -0.735502      -0.009548       0.006416       0.038956       0.040619      -0.006891      -0.005685      -0.002144      -0.013488       0.045264      -0.018291       0.002095       0.016196              1.566799       1.348540      -0.106234      -0.197588       1.563192       0.227427       1.788663           0.000000
          179              H       5.031003      19.294593      19.326726       0.131652       1.020660 0.73300880E+01  0.69374315E+02                                 1.593507                            1.523291      -0.781009       2.521272                    0.999762       3.095299       8.108102       0.545166       1.187102      -0.733101      -0.003011      -0.023377       0.033699       0.041124      -0.005813      -0.007812      -0.005131      -0.016995       0.035353      -0.018845       0.003841       0.015004              1.616125       1.332770      -0.080255      -0.004431       1.909507      -0.339330       1.606097           0.000001
          180              H       7.073518      25.108794      20.567580       0.140027       1.078070 0.78008072E+01  0.76488921E+02                                 1.774358                            1.663249      -1.086809       2.384122                    0.996717       3.465208       9.857371       0.469722       1.329862      -0.698590       0.039062       0.000751       0.002694       0.039162      -0.004325       0.003036       0.007003       0.017384      -0.001130      -0.013761       0.003624       0.010137              1.823170       2.390883       0.186107       0.101164       1.502939       0.192028       1.575690           0.000001
          181              H       6.216692      23.987047      18.734629       0.107351       1.052794 0.77017684E+01  0.75892077E+02                                 1.785055                            1.677294      -1.333631       2.243011                    0.992754       3.840208      11.246169       0.453775       1.369806      -0.687821       0.022761      -0.010258      -0.021854       0.033179      -0.001406      -0.000676       0.008086       0.017489       0.001781      -0.013672       0.004749       0.008923              1.856494       2.027981      -0.210064      -0.472256       1.626000       0.385312       1.915502           0.000001
          182              H       2.611090      24.611782      19.842332       0.116563       1.043828 0.74482321E+01  0.71722398E+02                                 1.696396                            1.592261      -0.810233       2.496761                    0.999434       3.375038       9.313624       0.498308       1.276458      -0.710409      -0.032852       0.003467      -0.005634       0.033512      -0.001823       0.000437       0.005124       0.023036      -0.000672      -0.013536       0.001763       0.011773              1.755538       2.348212       0.015574       0.220220       1.393071       0.143093       1.525332           0.000001
          183              H       3.284664      25.500294      21.811267       0.130457       1.060430 0.74176332E+01  0.71285463E+02                                 1.713441                            1.589643      -0.831903       2.497146                    0.999428       3.281784       9.018791       0.498891       1.277513      -0.710948      -0.028418      -0.001916       0.028629       0.040384       0.005201      -0.006090       0.006958       0.024779       0.013398      -0.018555       0.004503       0.014052              1.780972       1.876012      -0.221425      -0.353212       1.501772       0.326352       1.965131           0.000001
          184              H       8.135387      27.013541       7.317639       0.153422       0.959902 0.70708520E+01  0.68113845E+02                                 1.687647                            1.611470      -1.079253       2.375471                    0.997279       3.552986      10.244347       0.461677       1.377222      -0.687783      -0.004524      -0.015609       0.007525       0.017909       0.003210      -0.001364      -0.002629      -0.017609      -0.004745      -0.008698      -0.002111       0.010809              1.737297       1.955384       0.484222      -0.065214       1.812717      -0.012283       1.443792           0.000001
          185              C       4.544643      12.354482      16.047812      -0.018104      27.726735 0.34185065E+03  0.76043275E+04                                 8.039285                            6.203206       0.312640       2.098055                    0.999840      27.273635      77.466898       0.652311       0.422112      -1.055544       0.059293       0.030054       0.039602       0.077377       0.036211      -0.010024      -0.002474       0.028885      -0.075992      -0.029976      -0.022877       0.052853              9.367736       9.159483       0.683284      -2.354339       7.533135       3.976081      11.410590          -0.000002
          186              C       4.684311      11.642284      14.990536      -0.095253      30.433770 0.38455346E+03  0.87938061E+04                                 8.584224                            6.591112       0.304894       2.091642                    0.999261      28.128429      80.529414       0.632258       0.423635      -1.056500       0.061215      -0.018035      -0.020388       0.066994       0.036178      -0.039894      -0.003861       0.068198      -0.071924      -0.049658      -0.026743       0.076401             10.036877       9.585958       1.833245      -0.738457       8.978226       4.988072      11.546448          -0.000004
          187              C       6.445509      12.843441      15.290268       0.103523      24.729182 0.29515682E+03  0.63216301E+04                                 7.445981                            5.763761       0.591452       2.215729                    0.999827      25.304008      70.258325       0.677547       0.422076      -1.056787      -0.041039      -0.029192       0.017176       0.053211       0.006149       0.010360      -0.021572       0.014298      -0.077065      -0.039118       0.016580       0.022538              8.858006       7.850004       0.950571      -0.915981       7.901091       4.641575      10.822922          -0.000002
          188              C       2.229728       2.707463      12.000305      -0.052879      28.118245 0.39272873E+03  0.90696739E+04                                 8.158942                            6.699966       0.195961       2.045214                    0.999401      28.871404      84.320376       0.618761       0.428631      -1.048580      -0.024146      -0.032422      -0.041764       0.058124      -0.005728       0.042336       0.012857       0.006442       0.035614      -0.043156      -0.005061       0.048217              9.092241       7.489281      -1.678880       2.166132      12.221554      -0.491529       7.565889           0.000002
          189              C       2.078174       4.034122      12.141955      -0.082749      31.174224 0.44410597E+03  0.10568048E+05                                 8.870993                            7.227679      -0.132919       1.945461                    0.997470      29.400964      86.940573       0.583520       0.441105      -1.041900      -0.036414       0.028371      -0.027129       0.053543      -0.025529       0.037237      -0.012022       0.009705       0.016719      -0.038200      -0.014593       0.052794              9.898655       8.332192      -0.406431       2.644771      13.338190       0.825151       8.025584           0.000002
          190              C       0.794421       3.263060      10.497115       0.100320      25.814585 0.33965774E+03  0.75597223E+04                                 7.782974                            6.284632       0.230239       2.089696                    0.999324      26.468032      75.732246       0.631091       0.436063      -1.044737       0.040183      -0.003721       0.026042       0.048028       0.008296       0.006552       0.003125       0.022850       0.046045      -0.021819       0.002443       0.019376              8.908357       7.468021      -1.386370       2.121245      12.470545       1.053687       6.786505           0.000002
          191              C       2.041524      12.785688       5.645886       0.095186      26.496789 0.33156470E+03  0.73293427E+04                                 7.930481                            6.210271       0.170790       2.077154                    0.998996      26.164889      74.413779       0.635222       0.436198      -1.045496      -0.027875       0.005985      -0.042122       0.050863      -0.000144       0.010582      -0.001566      -0.003926      -0.017637      -0.013650       0.004707       0.008943              9.135646      10.531163       1.646291      -0.146063       6.223328      -3.337601      10.652448           0.000000
          192              C       0.886542      13.466788       3.969316      -0.027502      28.177380 0.37084812E+03  0.84112799E+04                                 8.100179                            6.464630       0.373161       2.105039                    0.999800      28.002963      80.074981       0.639025       0.422593      -1.056211       0.061814      -0.006847       0.010776       0.063118       0.001455       0.029544      -0.026326       0.028813       0.018695      -0.041339      -0.002200       0.043539              9.145101       9.572818       1.024714      -0.162527       6.746501      -3.597869      11.115985           0.000002
          193              C       0.010896      12.802347       4.780971      -0.107493      31.125422 0.41296312E+03  0.95812466E+04                                 8.640738                            6.817671       0.428873       2.124638                    0.999757      28.445393      81.140248       0.625465       0.422077      -1.061005       0.021896      -0.048621       0.036553       0.064650       0.005290       0.037614      -0.051864       0.067164       0.054673      -0.078062       0.008384       0.069678              9.853782      11.905610       1.534012       0.152882       6.814629      -3.311187      10.841106           0.000002
          194              C       6.587950      11.344632      13.347963       0.148498      36.085921 0.38973253E+03  0.88999096E+04                                 9.686519                            6.723563       0.088780       2.051373                    0.999668      25.785423      72.639754       0.616628       0.434974      -1.054521      -0.011771       0.010898       0.041884       0.044851      -0.007416      -0.050474       0.030008       0.005585       0.039235      -0.051838      -0.014377       0.066215             12.973068       9.221131      -2.633539      -6.489289      13.333228       6.322758      16.364845          -0.000002
          195              C       6.529111       9.966328      13.178266      -0.142015      32.049206 0.42321977E+03  0.98969515E+04                                 8.816201                            6.889505       0.154389       2.031048                    0.999157      29.150740      83.959985       0.622772       0.420573      -1.060093       0.031270      -0.028748      -0.012178       0.044188       0.004950      -0.003005      -0.030680       0.010599       0.017327      -0.032784       0.001500       0.031284             10.501337       8.252957      -1.756180      -4.070544      12.647556       4.487459      10.603498          -0.000007
          196              C       7.239435       9.361862      12.147621      -0.167435      35.430091 0.47581553E+03  0.11499612E+05                                 9.547930                            7.403254      -0.193162       1.908455                    0.998452      30.582336      90.624297       0.586710       0.431954      -1.049189      -0.003227       0.005306       0.051238       0.051612      -0.001042       0.004215      -0.002919      -0.029546      -0.010311      -0.014641      -0.002360       0.017001             11.345637      10.935910      -1.304698      -5.539249      12.168280       2.807828      10.932721          -0.000003
          197              C       8.008795      10.135978      11.286672       0.195430      33.299403 0.38984061E+03  0.89347575E+04                                 9.266512                            6.761771       0.020074       2.024722                    0.999740      25.986152      74.196347       0.607638       0.439810      -1.047872       0.036153      -0.019064      -0.021632       0.046243      -0.022547      -0.027242       0.006332      -0.012442       0.072908      -0.041162      -0.001814       0.042976             11.585938      10.986110      -2.338173      -6.242963      12.608678       2.519400      11.163028           0.000000
          198              C       8.067634      11.514283      11.456369      -0.178927      36.228315 0.46722791E+03  0.11211575E+05                                 9.577076                            7.252189       0.084071       1.993397                    0.999592      30.314553      88.752993       0.604683       0.422125      -1.057992      -0.018982       0.024634       0.035019       0.046834       0.005933      -0.011378      -0.011916      -0.010925       0.002583      -0.014826      -0.005709       0.020535             11.594677       9.922781      -2.099941      -5.785495      12.696557       3.055223      12.164692           0.000002
          199              C       7.357211      12.118748      12.487014      -0.169196      34.765235 0.45533875E+03  0.10854055E+05                                 9.291000                            7.140697       0.114556       2.001620                    0.999606      30.217708      88.122276       0.611886       0.419931      -1.059571       0.036672      -0.015705      -0.031916       0.051090       0.004063       0.006771      -0.009240      -0.055801      -0.042310      -0.026211      -0.010561       0.036772             11.104845       9.720548      -1.857386      -5.955831      10.712506       2.882800      12.881480           0.000001
          200              C       0.641876       5.743397      10.943879       0.159389      33.579226 0.38499968E+03  0.87856818E+04                                 9.272247                            6.699698      -0.042082       2.002533                    0.999617      26.009686      73.811502       0.613917       0.437201      -1.050698       0.017319      -0.034948       0.004166       0.039226      -0.044541       0.029713      -0.007151      -0.062562      -0.035944      -0.060272      -0.005634       0.065906             12.044372       7.690018      -5.362087       1.339374      20.525965      -0.677037       7.917133           0.000001
          201              C       0.597302       6.607475      11.956676      -0.152179      33.306631 0.42816327E+03  0.10070482E+05                                 9.143153                            6.994656       0.014095       1.995084                    0.997969      29.193372      85.118667       0.607730       0.428504      -1.052134      -0.014498       0.054679       0.011403       0.057707       0.002100      -0.002769      -0.010276       0.025322       0.033310      -0.021504       0.005893       0.015611             11.135486       7.423241      -4.014247       1.198581      18.200231       0.322546       7.782985           0.000000
          202              C      -0.008915       7.861943      11.770265      -0.160523      34.386919 0.45725873E+03  0.10919749E+05                                 9.309499                            7.202313       0.039671       1.990327                    0.998998      29.833212      87.301080       0.602896       0.425415      -1.055322       0.021283      -0.050448       0.027420       0.061236       0.000647      -0.006501       0.011195      -0.003989       0.012252      -0.012284      -0.002304       0.014588             11.279357       8.207807      -4.928585       1.762464      17.126399      -1.203792       8.503865          -0.000000
          203              C       9.382490       8.218736      10.539893       0.181732      33.415860 0.39012374E+03  0.89347209E+04                                 9.265214                            6.736220      -0.052626       1.998727                    0.999619      26.036551      74.092156       0.613149       0.436176      -1.051005      -0.023081       0.048899      -0.008858       0.054793      -0.028632      -0.014842      -0.004575      -0.049403      -0.034821      -0.040292      -0.003404       0.043696             12.042750       7.714463      -5.534099       1.231299      19.725080      -1.573436       8.688707           0.000001
          204              C       9.474611       7.313842       9.480634      -0.163878      33.369675 0.44128243E+03  0.10407105E+05                                 9.001472                            7.004782       0.129897       2.009090                    0.999758      29.644853      85.192662       0.622858       0.416969      -1.064482       0.024604      -0.030274      -0.008966       0.040028       0.006127       0.019814      -0.006566       0.006837       0.080978      -0.026169      -0.009669       0.035839             10.780979       6.606658      -4.045886       0.847011      17.833636      -0.332434       7.902644           0.000001
          205              C       0.091131       6.045491       9.683761      -0.173593      33.223258 0.44503101E+03  0.10511862E+05                                 8.939933                            7.019239       0.161861       2.017371                    0.999672      29.786141      85.509374       0.624591       0.415165      -1.066231      -0.021890       0.031124      -0.015057       0.040922      -0.001809       0.005277       0.022285      -0.030616       0.080385      -0.029853      -0.010216       0.040069             10.562367       7.202086      -4.232167       1.633346      16.433950      -1.223416       8.051065           0.000002
          206              C       0.325891      11.645893       7.001476       0.167160      34.673360 0.37504023E+03  0.84702298E+04                                 9.403751                            6.565192       0.149694       2.071794                    0.999676      25.356570      70.702352       0.629275       0.430971      -1.058494       0.007891       0.008700      -0.042347       0.043945       0.023890      -0.015100      -0.039733       0.026050       0.091629      -0.053005      -0.007255       0.060260             12.291088      10.867721       2.285690      -2.659722       9.879374      -7.624446      16.126169           0.000001
          207              C       1.202528      11.129168       7.877156      -0.161022      33.950329 0.42635312E+03  0.10030748E+05                                 9.266053                            6.990445      -0.053596       1.967264                    0.998184      29.593084      86.675555       0.605718       0.429805      -1.049927       0.000901      -0.035188       0.037854       0.051691       0.008726      -0.013826       0.011397       0.011850      -0.013760      -0.023655       0.006498       0.017157             11.101434      10.623108       1.250938      -0.843971       9.120986      -6.188910      13.560208           0.000001
          208              C       0.667631      10.439738       8.966728      -0.155372      34.970707 0.43266273E+03  0.10229911E+05                                 9.467006                            7.041438      -0.028231       1.968640                    0.998745      29.873935      88.088415       0.602808       0.429739      -1.048606       0.023465       0.021488      -0.053398       0.062159      -0.007226       0.019021       0.006588      -0.011666       0.042145      -0.026277       0.002111       0.024166             11.429884      12.690323       2.147798      -2.078732       9.223700      -5.810699      12.375627           0.000002
          209              C       9.288387      10.227606       9.172687       0.198842      32.043708 0.33585361E+03  0.74362907E+04                                 9.038948                            6.278027      -0.116652       1.989846                    0.999420      25.148096      71.212157       0.628597       0.440076      -1.044835      -0.028150      -0.038730       0.047182       0.067220      -0.004743      -0.022138      -0.006480      -0.044498       0.087619      -0.044382       0.007631       0.036752             11.574518      10.962006       1.165961      -1.973873      10.098678      -6.828923      13.662869           0.000001
          210              C       8.475146      10.768210       8.306073      -0.148991      33.570918 0.38827382E+03  0.89166616E+04                                 9.107967                            6.608720       0.104050       2.015079                    0.999714      28.903841      83.424862       0.632287       0.421821      -1.055691       0.010413       0.022393      -0.042084       0.048795       0.006309      -0.003862       0.036661       0.024920      -0.034403      -0.046620       0.018560       0.028060             11.144526      10.304518      -0.114522      -0.645192       8.786663      -6.358479      14.342397           0.000003
          211              C       8.857498      11.379340       7.169473      -0.157270      34.366566 0.42016606E+03  0.97948400E+04                                 9.175394                            6.828638       0.191321       2.039957                    0.999668      29.071319      83.240886       0.631322       0.416177      -1.064284      -0.014797      -0.048512       0.012985       0.052354      -0.007228       0.017079       0.003568       0.016483       0.030973      -0.020095      -0.004154       0.024249             11.036124      11.406767       1.492904      -1.760054       8.115760      -5.506202      13.585844           0.000003
          212              C       4.661528      14.242292      20.100985       0.745661      16.980046 0.18607750E+03  0.36167272E+04                                 6.330519                            5.004317      -0.174497       2.029478                    0.999557      20.557666      57.719930       0.624392       0.504693      -0.992300       0.008983      -0.002166      -0.009283       0.013098      -0.066022       0.003372      -0.038538      -0.004905      -0.113250      -0.069775      -0.022373       0.092149              7.160131       6.895111       1.808601      -1.693763       4.932022      -0.376716       9.653259           0.000001
          213              C       4.544643      15.411518      26.447188      -0.018104      27.726735 0.34185066E+03  0.76043276E+04                                 8.039285                            6.203206       0.312640       2.098055                    0.999840      27.273635      77.466897       0.652311       0.422112      -1.055544       0.059293      -0.030054      -0.039602       0.077377      -0.036211       0.010024      -0.002474       0.028885      -0.075993      -0.029976      -0.022877       0.052853              9.367736       9.159483      -0.683284       2.354339       7.533135       3.976081      11.410589          -0.000002
          214              C       4.684311      16.123716      27.504464      -0.095253      30.433769 0.38455345E+03  0.87938057E+04                                 8.584223                            6.591112       0.304895       2.091642                    0.999261      28.128429      80.529411       0.632258       0.423635      -1.056500       0.061215       0.018035       0.020388       0.066994      -0.036178       0.039894      -0.003861       0.068198      -0.071925      -0.049658      -0.026743       0.076401             10.036877       9.585958      -1.833245       0.738457       8.978226       4.988072      11.546447          -0.000004
          215              C       6.445509      14.922559      27.204732       0.103523      24.729182 0.29515682E+03  0.63216299E+04                                 7.445981                            5.763761       0.591452       2.215729                    0.999827      25.304007      70.258324       0.677547       0.422076      -1.056787      -0.041039       0.029192      -0.017176       0.053211      -0.006149      -0.010360      -0.021572       0.014298      -0.077065      -0.039118       0.016580       0.022538              8.858006       7.850004      -0.950571       0.915981       7.901091       4.641575      10.822922          -0.000002
          216              C       2.229728      25.058537       2.164695      -0.052879      28.118244 0.39272871E+03  0.90696733E+04                                 8.158942                            6.699966       0.195961       2.045214                    0.999401      28.871403      84.320373       0.618761       0.428631      -1.048580      -0.024146       0.032422       0.041764       0.058124       0.005728      -0.042336       0.012857       0.006442       0.035614      -0.043156      -0.005061       0.048217              9.092241       7.489281       1.678880      -2.166132      12.221553      -0.491529       7.565889           0.000002
          217              C       2.078174      23.731878       2.023045      -0.082749      31.174223 0.44410593E+03  0.10568048E+05                                 8.870992                            7.227679      -0.132919       1.945461                    0.997470      29.400963      86.940569       0.583520       0.441105      -1.041900      -0.036414      -0.028371       0.027129       0.053543       0.025529      -0.037237      -0.012022       0.009705       0.016719      -0.038200      -0.014593       0.052794              9.898655       8.332191       0.406430      -2.644771      13.338190       0.825151       8.025584           0.000002
          218              C       0.794421      24.502940       3.667885       0.100320      25.814585 0.33965776E+03  0.75597229E+04                                 7.782974                            6.284632       0.230239       2.089696                    0.999324      26.468033      75.732250       0.631091       0.436063      -1.044737       0.040183       0.003721      -0.026042       0.048028      -0.008296      -0.006552       0.003125       0.022850       0.046045      -0.021819       0.002443       0.019376              8.908357       7.468021       1.386370      -2.121245      12.470545       1.053687       6.786505           0.000002
          219              C       2.041524      14.980312       8.519114       0.095186      26.496786 0.33156466E+03  0.73293414E+04                                 7.930479                            6.210271       0.170790       2.077154                    0.998996      26.164888      74.413769       0.635222       0.436198      -1.045497      -0.027875      -0.005985       0.042122       0.050863       0.000144      -0.010582      -0.001566      -0.003926      -0.017637      -0.013650       0.004707       0.008943              9.135645      10.531162      -1.646291       0.146063       6.223327      -3.337600      10.652445           0.000000
          220              C       0.886542      14.299212      10.195684      -0.027502      28.177379 0.37084811E+03  0.84112795E+04                                 8.100179                            6.464630       0.373161       2.105039                    0.999800      28.002962      80.074977       0.639024       0.422593      -1.056211       0.061814       0.006847      -0.010776       0.063118      -0.001455      -0.029544      -0.026326       0.028813       0.018695      -0.041339      -0.002200       0.043539              9.145101       9.572819      -1.024715       0.162527       6.746500      -3.597868      11.115983           0.000002
          221              C       0.010896      14.963653       9.384029      -0.107493      31.125420 0.41296309E+03  0.95812460E+04                                 8.640738                            6.817671       0.428873       2.124638                    0.999757      28.445392      81.140245       0.625465       0.422077      -1.061005       0.021896       0.048621      -0.036553       0.064650      -0.005290      -0.037614      -0.051864       0.067164       0.054674      -0.078062       0.008384       0.069678              9.853781      11.905610      -1.534012      -0.152882       6.814629      -3.311187      10.841105           0.000002
          222              C       6.587950      16.421368       0.817037       0.148498      36.085920 0.38973250E+03  0.88999088E+04                                 9.686519                            6.723563       0.088780       2.051373                    0.999668      25.785422      72.639750       0.616628       0.434974      -1.054521      -0.011771      -0.010898      -0.041884       0.044851       0.007416       0.050474       0.030008       0.005586       0.039235      -0.051838      -0.014377       0.066215             12.973067       9.221131       2.633539       6.489289      13.333227       6.322758      16.364844          -0.000002
          223              C       6.529111      17.799672       0.986734      -0.142015      32.049207 0.42321978E+03  0.98969516E+04                                 8.816201                            6.889505       0.154389       2.031048                    0.999157      29.150740      83.959985       0.622772       0.420573      -1.060093       0.031270       0.028748       0.012178       0.044188      -0.004950       0.003005      -0.030680       0.010599       0.017327      -0.032784       0.001500       0.031284             10.501337       8.252958       1.756180       4.070544      12.647556       4.487459      10.603498          -0.000007
          224              C       7.239435      18.404138       2.017379      -0.167435      35.430090 0.47581551E+03  0.11499611E+05                                 9.547930                            7.403254      -0.193162       1.908455                    0.998452      30.582335      90.624292       0.586710       0.431954      -1.049189      -0.003226      -0.005306      -0.051238       0.051612       0.001042      -0.004215      -0.002919      -0.029546      -0.010311      -0.014641      -0.002360       0.017001             11.345637      10.935911       1.304698       5.539249      12.168278       2.807828      10.932720          -0.000003
          225              C       8.008795      17.630022       2.878328       0.195430      33.299403 0.38984045E+03  0.89347530E+04                                 9.266511                            6.761769       0.020074       2.024722                    0.999740      25.986152      74.196344       0.607639       0.439810      -1.047872       0.036153       0.019064       0.021632       0.046243       0.022547       0.027242       0.006332      -0.012442       0.072908      -0.041162      -0.001814       0.042976             11.585938      10.986110       2.338176       6.242963      12.608680       2.519402      11.163025           0.000000
          226              C       8.067634      16.251717       2.708631      -0.178927      36.228320 0.46722792E+03  0.11211575E+05                                 9.577077                            7.252189       0.084071       1.993397                    0.999592      30.314553      88.752993       0.604683       0.422125      -1.057992      -0.018982      -0.024634      -0.035019       0.046834      -0.005932       0.011378      -0.011916      -0.010924       0.002583      -0.014826      -0.005709       0.020535             11.594679       9.922782       2.099943       5.785495      12.696561       3.055224      12.164693           0.000002
          227              C       7.357211      15.647252       1.677986      -0.169196      34.765235 0.45533873E+03  0.10854055E+05                                 9.291000                            7.140697       0.114556       2.001620                    0.999606      30.217707      88.122273       0.611886       0.419931      -1.059571       0.036672       0.015705       0.031916       0.051090      -0.004063      -0.006771      -0.009240      -0.055801      -0.042310      -0.026211      -0.010561       0.036772             11.104845       9.720548       1.857386       5.955831      10.712507       2.882800      12.881480           0.000001
          228              C       0.641876      22.022603       3.221121       0.159389      33.579233 0.38499993E+03  0.87856889E+04                                 9.272248                            6.699700      -0.042083       2.002533                    0.999617      26.009687      73.811505       0.613917       0.437201      -1.050698       0.017319       0.034948      -0.004166       0.039226       0.044541      -0.029713      -0.007151      -0.062562      -0.035944      -0.060272      -0.005634       0.065906             12.044373       7.690019       5.362088      -1.339374      20.525965      -0.677039       7.917134           0.000001
          229              C       0.597302      21.158525       2.208323      -0.152179      33.306615 0.42816324E+03  0.10070481E+05                                 9.143150                            6.994656       0.014095       1.995084                    0.997969      29.193372      85.118664       0.607730       0.428504      -1.052134      -0.014498      -0.054679      -0.011403       0.057707      -0.002100       0.002769      -0.010276       0.025322       0.033310      -0.021504       0.005893       0.015611             11.135480       7.423241       4.014244      -1.198582      18.200216       0.322542       7.782984           0.000001
          230              C      -0.008915      19.904057       2.394735      -0.160523      34.386915 0.45725874E+03  0.10919749E+05                                 9.309499                            7.202313       0.039671       1.990327                    0.998998      29.833211      87.301077       0.602896       0.425415      -1.055322       0.021283       0.050448      -0.027420       0.061236      -0.000647       0.006501       0.011195      -0.003989       0.012252      -0.012284      -0.002304       0.014588             11.279356       8.207808       4.928585      -1.762466      17.126396      -1.203797       8.503865          -0.000000
          231              C       9.382490      19.547264       3.625107       0.181732      33.415861 0.39012371E+03  0.89347198E+04                                 9.265214                            6.736219      -0.052626       1.998727                    0.999619      26.036551      74.092155       0.613149       0.436176      -1.051005      -0.023081      -0.048899       0.008858       0.054793       0.028632       0.014842      -0.004575      -0.049403      -0.034821      -0.040292      -0.003404       0.043696             12.042750       7.714465       5.534101      -1.231297      19.725081      -1.573429       8.688705           0.000001
          232              C       9.474611      20.452158       4.684366      -0.163878      33.369678 0.44128241E+03  0.10407104E+05                                 9.001471                            7.004781       0.129897       2.009090                    0.999758      29.644852      85.192649       0.622858       0.416969      -1.064482       0.024604       0.030274       0.008966       0.040028      -0.006127      -0.019814      -0.006566       0.006837       0.080978      -0.026169      -0.009669       0.035839             10.780979       6.606657       4.045886      -0.847010      17.833634      -0.332432       7.902644           0.000001
          233              C       0.091131      21.720509       4.481239      -0.173593      33.223258 0.44503099E+03  0.10511862E+05                                 8.939932                            7.019239       0.161861       2.017371                    0.999672      29.786140      85.509363       0.624591       0.415165      -1.066231      -0.021890      -0.031124       0.015057       0.040922       0.001809      -0.005277       0.022285      -0.030616       0.080386      -0.029853      -0.010216       0.040069             10.562367       7.202087       4.232168      -1.633346      16.433951      -1.223416       8.051064           0.000002
          234              C       0.325891      16.120107       7.163524       0.167160      34.673360 0.37504026E+03  0.84702304E+04                                 9.403750                            6.565191       0.149694       2.071794                    0.999676      25.356571      70.702350       0.629275       0.430971      -1.058494       0.007891      -0.008700       0.042347       0.043945      -0.023890       0.015100      -0.039733       0.026050       0.091629      -0.053005      -0.007255       0.060260             12.291086      10.867721      -2.285689       2.659721       9.879372      -7.624445      16.126167           0.000001
          235              C       1.202528      16.636832       6.287844      -0.161022      33.950318 0.42635298E+03  0.10030743E+05                                 9.266049                            6.990442      -0.053596       1.967264                    0.998184      29.593080      86.675524       0.605719       0.429805      -1.049927       0.000901       0.035188      -0.037854       0.051691      -0.008726       0.013826       0.011397       0.011850      -0.013760      -0.023655       0.006498       0.017157             11.101429      10.623103      -1.250937       0.843970       9.120981      -6.188906      13.560202           0.000001
          236              C       0.667631      17.326262       5.198272      -0.155372      34.970704 0.43266275E+03  0.10229912E+05                                 9.467005                            7.041437      -0.028231       1.968640                    0.998745      29.873936      88.088410       0.602808       0.429739      -1.048606       0.023465      -0.021488       0.053398       0.062159       0.007226      -0.019021       0.006588      -0.011666       0.042145      -0.026277       0.002111       0.024166             11.429881      12.690320      -2.147796       2.078729       9.223697      -5.810697      12.375625           0.000003
          237              C       9.288387      17.538394       4.992313       0.198842      32.043712 0.33585379E+03  0.74362956E+04                                 9.038948                            6.278028      -0.116652       1.989846                    0.999420      25.148097      71.212159       0.628597       0.440076      -1.044835      -0.028150       0.038730      -0.047182       0.067220       0.004743       0.022138      -0.006480      -0.044498       0.087619      -0.044382       0.007631       0.036752             11.574518      10.962008      -1.165960       1.973871      10.098675      -6.828921      13.662871           0.000001
          238              C       8.475146      16.997790       5.858927      -0.148991      33.570914 0.38827383E+03  0.89166619E+04                                 9.107966                            6.608720       0.104050       2.015079                    0.999714      28.903842      83.424865       0.632287       0.421821      -1.055691       0.010413      -0.022393       0.042084       0.048795      -0.006309       0.003862       0.036661       0.024920      -0.034403      -0.046620       0.018560       0.028060             11.144524      10.304518       0.114522       0.645192       8.786660      -6.358477      14.342395           0.000003
          239              C       8.857498      16.386660       6.995527      -0.157270      34.366566 0.42016608E+03  0.97948408E+04                                 9.175394                            6.828638       0.191321       2.039957                    0.999668      29.071320      83.240890       0.631322       0.416177      -1.064284      -0.014797       0.048512      -0.012985       0.052354       0.007228      -0.017079       0.003568       0.016483       0.030973      -0.020095      -0.004154       0.024249             11.036123      11.406767      -1.492904       1.760053       8.115760      -5.506201      13.585843           0.000003
          240              C       4.661528      13.523708      22.394015       0.745661      16.980047 0.18607750E+03  0.36167273E+04                                 6.330519                            5.004317      -0.174497       2.029478                    0.999557      20.557666      57.719929       0.624392       0.504693      -0.992300       0.008983       0.002166       0.009283       0.013098       0.066022      -0.003372      -0.038538      -0.004905      -0.113250      -0.069775      -0.022373       0.092149              7.160131       6.895111      -1.808601       1.693763       4.932022      -0.376716       9.653259           0.000001
          241              C       0.408107      26.237482      26.447188      -0.018104      27.726735 0.34185066E+03  0.76043276E+04                                 8.039285                            6.203206       0.312640       2.098055                    0.999840      27.273635      77.466898       0.652311       0.422112      -1.055544      -0.059293       0.030054      -0.039602       0.077377      -0.036211      -0.010024       0.002474       0.028885      -0.075993      -0.029976      -0.022877       0.052853              9.367736       9.159483      -0.683284      -2.354339       7.533135      -3.976081      11.410590          -0.000002
          242              C       0.268439      25.525284      27.504464      -0.095253      30.433768 0.38455343E+03  0.87938052E+04                                 8.584223                            6.591111       0.304895       2.091642                    0.999261      28.128428      80.529409       0.632258       0.423635      -1.056500      -0.061215      -0.018035       0.020388       0.066994      -0.036178      -0.039894       0.003861       0.068198      -0.071924      -0.049658      -0.026743       0.076401             10.036877       9.585958      -1.833245      -0.738457       8.978226      -4.988072      11.546447          -0.000004
          243              C       8.412741      26.726441      27.204732       0.103523      24.729183 0.29515683E+03  0.63216303E+04                                 7.445981                            5.763761       0.591452       2.215729                    0.999827      25.304008      70.258326       0.677547       0.422076      -1.056787       0.041039      -0.029192      -0.017176       0.053211      -0.006149       0.010360       0.021572       0.014298      -0.077065      -0.039118       0.016580       0.022538              8.858006       7.850004      -0.950571      -0.915981       7.901091      -4.641575      10.822922          -0.000002
          244              C       2.723022      16.590463       2.164695      -0.052879      28.118243 0.39272870E+03  0.90696732E+04                                 8.158942                            6.699966       0.195961       2.045214                    0.999401      28.871403      84.320375       0.618761       0.428631      -1.048580       0.024146      -0.032422       0.041764       0.058124       0.005728       0.042336      -0.012857       0.006442       0.035614      -0.043156      -0.005061       0.048217              9.092241       7.489281       1.678880       2.166132      12.221553       0.491529       7.565890           0.000002
          245              C       2.874576      17.917122       2.023045      -0.082749      31.174225 0.44410597E+03  0.10568049E+05                                 8.870992                            7.227679      -0.132919       1.945461                    0.997470      29.400964      86.940570       0.583520       0.441105      -1.041900       0.036414       0.028371       0.027129       0.053543       0.025529       0.037237       0.012022       0.009705       0.016719      -0.038200      -0.014593       0.052794              9.898655       8.332191       0.406430       2.644771      13.338189      -0.825152       8.025584           0.000002
          246              C       4.158329      17.146060       3.667885       0.100320      25.814585 0.33965775E+03  0.75597228E+04                                 7.782974                            6.284632       0.230239       2.089696                    0.999324      26.468033      75.732251       0.631091       0.436063      -1.044737      -0.040183      -0.003721      -0.026042       0.048028      -0.008296       0.006552      -0.003125       0.022850       0.046045      -0.021819       0.002443       0.019376              8.908357       7.468022       1.386370       2.121245      12.470545      -1.053687       6.786505           0.000002
          247              C       2.911226      26.668688       8.519114       0.095186      26.496786 0.33156467E+03  0.73293417E+04                                 7.930480                            6.210271       0.170790       2.077154                    0.998996      26.164888      74.413772       0.635222       0.436198      -1.045497       0.027875       0.005985       0.042122       0.050863       0.000144       0.010582       0.001566      -0.003925      -0.017637      -0.013650       0.004707       0.008943              9.135645      10.531162      -1.646291      -0.146063       6.223327       3.337600      10.652446           0.000000
          248              C       4.066208      27.349788      10.195684      -0.027502      28.177380 0.37084813E+03  0.84112801E+04                                 8.100179                            6.464631       0.373161       2.105039                    0.999800      28.002963      80.074982       0.639024       0.422593      -1.056211      -0.061814      -0.006847      -0.010776       0.063118      -0.001455       0.029544       0.026326       0.028813       0.018695      -0.041339      -0.002200       0.043539              9.145101       9.572819      -1.024715      -0.162527       6.746501       3.597868      11.115984           0.000002
          249              C       4.941854      26.685347       9.384029      -0.107493      31.125422 0.41296312E+03  0.95812469E+04                                 8.640738                            6.817672       0.428873       2.124638                    0.999757      28.445393      81.140251       0.625465       0.422077      -1.061005      -0.021896      -0.048621      -0.036553       0.064650      -0.005290       0.037614       0.051864       0.067164       0.054674      -0.078062       0.008384       0.069678              9.853782      11.905610      -1.534012       0.152882       6.814630       3.311187      10.841106           0.000002
          250              C       8.270300      25.227632       0.817037       0.148498      36.085920 0.38973250E+03  0.88999089E+04                                 9.686519                            6.723563       0.088780       2.051373                    0.999668      25.785422      72.639751       0.616628       0.434974      -1.054521       0.011771       0.010898      -0.041884       0.044851       0.007416      -0.050474      -0.030008       0.005586       0.039235      -0.051838      -0.014377       0.066215             12.973068       9.221131       2.633539      -6.489289      13.333228      -6.322758      16.364845          -0.000002
          251              C       8.329139      23.849328       0.986734      -0.142015      32.049207 0.42321978E+03  0.98969516E+04                                 8.816200                            6.889504       0.154389       2.031048                    0.999157      29.150740      83.959982       0.622772       0.420573      -1.060093      -0.031270      -0.028748       0.012178       0.044188      -0.004950      -0.003005       0.030680       0.010599       0.017327      -0.032784       0.001500       0.031284             10.501337       8.252957       1.756180      -4.070544      12.647555      -4.487459      10.603497          -0.000007
          252              C       7.618815      23.244862       2.017379      -0.167435      35.430092 0.47581553E+03  0.11499612E+05                                 9.547930                            7.403254      -0.193162       1.908455                    0.998452      30.582336      90.624296       0.586710       0.431954      -1.049189       0.003227       0.005306      -0.051238       0.051612       0.001042       0.004215       0.002919      -0.029546      -0.010311      -0.014641      -0.002360       0.017001             11.345637      10.935911       1.304698      -5.539250      12.168279      -2.807828      10.932721          -0.000003
          253              C       6.849455      24.018978       2.878328       0.195430      33.299403 0.38984045E+03  0.89347530E+04                                 9.266512                            6.761770       0.020074       2.024722                    0.999740      25.986152      74.196345       0.607639       0.439810      -1.047872      -0.036153      -0.019064       0.021632       0.046243       0.022547      -0.027242      -0.006332      -0.012442       0.072908      -0.041162      -0.001814       0.042976             11.585939      10.986110       2.338177      -6.242963      12.608680      -2.519402      11.163025           0.000000
          254              C       6.790616      25.397283       2.708631      -0.178927      36.228319 0.46722789E+03  0.11211574E+05                                 9.577077                            7.252189       0.084071       1.993397                    0.999592      30.314552      88.752990       0.604683       0.422125      -1.057992       0.018982       0.024634      -0.035019       0.046834      -0.005933      -0.011378       0.011916      -0.010924       0.002583      -0.014826      -0.005709       0.020535             11.594679       9.922782       2.099943      -5.785495      12.696561      -3.055224      12.164693           0.000002
          255              C       7.501039      26.001748       1.677986      -0.169196      34.765235 0.45533873E+03  0.10854055E+05                                 9.291000                            7.140697       0.114556       2.001620                    0.999606      30.217707      88.122272       0.611886       0.419931      -1.059571      -0.036672      -0.015705       0.031916       0.051090      -0.004063       0.006771       0.009240      -0.055801      -0.042310      -0.026211      -0.010561       0.036772             11.104845       9.720548       1.857386      -5.955831      10.712507      -2.882800      12.881480           0.000001
          256              C       4.310874      19.626397       3.221121       0.159389      33.579233 0.38499993E+03  0.87856888E+04                                 9.272248                            6.699700      -0.042082       2.002533                    0.999617      26.009687      73.811503       0.613917       0.437201      -1.050698      -0.017319      -0.034948      -0.004166       0.039226       0.044541       0.029713       0.007151      -0.062562      -0.035944      -0.060272      -0.005634       0.065906             12.044372       7.690019       5.362088       1.339374      20.525964       0.677039       7.917134           0.000001
          257              C       4.355448      20.490475       2.208323      -0.152179      33.306614 0.42816322E+03  0.10070481E+05                                 9.143150                            6.994656       0.014095       1.995084                    0.997969      29.193371      85.118663       0.607730       0.428504      -1.052134       0.014498       0.054679      -0.011403       0.057707      -0.002100      -0.002768       0.010276       0.025322       0.033310      -0.021504       0.005893       0.015611             11.135480       7.423241       4.014244       1.198583      18.200217      -0.322541       7.782984           0.000001
          258              C       4.961665      21.744943       2.394735      -0.160523      34.386915 0.45725874E+03  0.10919749E+05                                 9.309499                            7.202313       0.039671       1.990327                    0.998998      29.833211      87.301076       0.602896       0.425415      -1.055322      -0.021283      -0.050448      -0.027420       0.061236      -0.000647      -0.006501      -0.011195      -0.003989       0.012252      -0.012284      -0.002304       0.014588             11.279356       8.207808       4.928585       1.762466      17.126395       1.203797       8.503865          -0.000000
          259              C       5.475760      22.101736       3.625107       0.181732      33.415861 0.39012371E+03  0.89347197E+04                                 9.265214                            6.736219      -0.052626       1.998727                    0.999619      26.036551      74.092153       0.613149       0.436176      -1.051005       0.023081       0.048899       0.008858       0.054793       0.028632      -0.014842       0.004575      -0.049403      -0.034821      -0.040292      -0.003404       0.043696             12.042750       7.714465       5.534101       1.231297      19.725080       1.573429       8.688705           0.000001
          260              C       5.383639      21.196842       4.684366      -0.163878      33.369688 0.44128258E+03  0.10407109E+05                                 9.001473                            7.004782       0.129897       2.009090                    0.999758      29.644853      85.192652       0.622858       0.416969      -1.064482      -0.024604      -0.030274       0.008966       0.040028      -0.006127       0.019814       0.006566       0.006837       0.080978      -0.026169      -0.009669       0.035839             10.780981       6.606660       4.045888       0.847012      17.833638       0.332432       7.902644           0.000001
          261              C       4.861619      19.928491       4.481239      -0.173594      33.223262 0.44503104E+03  0.10511863E+05                                 8.939933                            7.019240       0.161861       2.017371                    0.999672      29.786142      85.509370       0.624591       0.415165      -1.066231       0.021890       0.031124       0.015057       0.040922       0.001809       0.005277      -0.022285      -0.030616       0.080386      -0.029853      -0.010216       0.040069             10.562368       7.202088       4.232169       1.633346      16.433952       1.223417       8.051065           0.000002
          262              C       4.626859      25.528893       7.163524       0.167160      34.673358 0.37504024E+03  0.84702298E+04                                 9.403750                            6.565191       0.149694       2.071794                    0.999676      25.356570      70.702349       0.629275       0.430971      -1.058494      -0.007891       0.008700       0.042347       0.043945      -0.023890      -0.015100       0.039733       0.026050       0.091629      -0.053005      -0.007255       0.060260             12.291087      10.867721      -2.285689      -2.659721       9.879372       7.624445      16.126167           0.000001
          263              C       3.750222      25.012168       6.287844      -0.161022      33.950316 0.42635294E+03  0.10030742E+05                                 9.266049                            6.990442      -0.053596       1.967264                    0.998184      29.593079      86.675522       0.605719       0.429805      -1.049927      -0.000901      -0.035188      -0.037854       0.051691      -0.008726      -0.013826      -0.011397       0.011850      -0.013760      -0.023655       0.006498       0.017157             11.101429      10.623103      -1.250937      -0.843970       9.120981       6.188906      13.560202           0.000001
          264              C       4.285119      24.322738       5.198272      -0.155372      34.970703 0.43266273E+03  0.10229911E+05                                 9.467005                            7.041437      -0.028231       1.968640                    0.998745      29.873935      88.088408       0.602808       0.429739      -1.048606      -0.023465       0.021488       0.053398       0.062159       0.007226       0.019021      -0.006588      -0.011666       0.042145      -0.026277       0.002111       0.024166             11.429881      12.690320      -2.147796      -2.078730       9.223697       5.810697      12.375625           0.000002
          265              C       5.569863      24.110606       4.992313       0.198842      32.043712 0.33585379E+03  0.74362957E+04                                 9.038948                            6.278028      -0.116652       1.989846                    0.999420      25.148097      71.212158       0.628597       0.440076      -1.044835       0.028150      -0.038730      -0.047182       0.067220       0.004743      -0.022138       0.006480      -0.044498       0.087619      -0.044382       0.007631       0.036752             11.574518      10.962007      -1.165960      -1.973872      10.098675       6.828921      13.662871           0.000001
          266              C       6.383104      24.651210       5.858927      -0.148991      33.570915 0.38827383E+03  0.89166619E+04                                 9.107966                            6.608720       0.104050       2.015079                    0.999714      28.903842      83.424866       0.632287       0.421821      -1.055691      -0.010413       0.022393       0.042084       0.048795      -0.006309      -0.003862      -0.036661       0.024920      -0.034403      -0.046620       0.018560       0.028060             11.144524      10.304518       0.114522      -0.645192       8.786661       6.358477      14.342395           0.000003
          267              C       6.000752      25.262340       6.995527      -0.157270      34.366566 0.42016608E+03  0.97948407E+04                                 9.175394                            6.828638       0.191321       2.039957                    0.999668      29.071320      83.240889       0.631322       0.416177      -1.064284       0.014797      -0.048512      -0.012985       0.052354       0.007228       0.017079      -0.003568       0.016483       0.030973      -0.020095      -0.004154       0.024249             11.036123      11.406766      -1.492904      -1.760053       8.115760       5.506201      13.585843           0.000003
          268              C       0.291222       0.359292      22.394015       0.745661      16.980046 0.18607750E+03  0.36167272E+04                                 6.330519                            5.004317      -0.174497       2.029478                    0.999557      20.557666      57.719929       0.624392       0.504693      -0.992300      -0.008983      -0.002166       0.009283       0.013098       0.066022       0.003372       0.038538      -0.004905      -0.113250      -0.069775      -0.022373       0.092149              7.160131       6.895111      -1.808601      -1.693763       4.932022       0.376716       9.653259           0.000001
          269              C       0.408107       1.528518      16.047812      -0.018104      27.726735 0.34185066E+03  0.76043276E+04                                 8.039285                            6.203206       0.312640       2.098055                    0.999840      27.273635      77.466898       0.652311       0.422112      -1.055544      -0.059293      -0.030054       0.039602       0.077377       0.036211       0.010024       0.002474       0.028885      -0.075992      -0.029976      -0.022877       0.052853              9.367736       9.159483       0.683284       2.354339       7.533135      -3.976081      11.410590          -0.000002
          270              C       0.268439       2.240716      14.990536      -0.095253      30.433771 0.38455348E+03  0.87938066E+04                                 8.584223                            6.591112       0.304894       2.091642                    0.999261      28.128430      80.529415       0.632258       0.423635      -1.056500      -0.061215       0.018035      -0.020388       0.066994       0.036178       0.039894       0.003861       0.068198      -0.071924      -0.049658      -0.026743       0.076401             10.036877       9.585958       1.833245       0.738457       8.978226      -4.988072      11.546447          -0.000004
          271              C       8.412741       1.039559      15.290268       0.103523      24.729182 0.29515682E+03  0.63216299E+04                                 7.445981                            5.763761       0.591452       2.215729                    0.999827      25.304007      70.258324       0.677547       0.422076      -1.056787       0.041039       0.029192       0.017176       0.053211       0.006149      -0.010360       0.021572       0.014298      -0.077065      -0.039118       0.016580       0.022538              8.858006       7.850004       0.950571       0.915981       7.901091      -4.641575      10.822922          -0.000002
          272              C       2.723022      11.175537      12.000305      -0.052879      28.118245 0.39272872E+03  0.90696737E+04                                 8.158942                            6.699966       0.195961       2.045214                    0.999401      28.871404      84.320376       0.618761       0.428631      -1.048580       0.024146       0.032422      -0.041764       0.058124      -0.005728      -0.042336      -0.012857       0.006442       0.035614      -0.043156      -0.005061       0.048217              9.092241       7.489281      -1.678880      -2.166132      12.221553       0.491530       7.565889           0.000002
          273              C       2.874576       9.848878      12.141955      -0.082749      31.174224 0.44410597E+03  0.10568049E+05                                 8.870993                            7.227679      -0.132919       1.945461                    0.997470      29.400964      86.940573       0.583520       0.441105      -1.041900       0.036414      -0.028371      -0.027129       0.053543      -0.025529      -0.037237       0.012022       0.009705       0.016719      -0.038200      -0.014593       0.052794              9.898655       8.332192      -0.406431      -2.644771      13.338190      -0.825151       8.025584           0.000002
          274              C       4.158329      10.619940      10.497115       0.100320      25.814585 0.33965774E+03  0.75597222E+04                                 7.782974                            6.284632       0.230239       2.089696                    0.999324      26.468032      75.732246       0.631091       0.436063      -1.044737      -0.040183       0.003721       0.026042       0.048028       0.008296      -0.006552      -0.003125       0.022850       0.046045      -0.021819       0.002443       0.019376              8.908357       7.468021      -1.386370      -2.121245      12.470545      -1.053687       6.786505           0.000002
          275              C       2.911226       1.097312       5.645886       0.095186      26.496789 0.33156471E+03  0.73293431E+04                                 7.930481                            6.210272       0.170790       2.077154                    0.998996      26.164889      74.413782       0.635221       0.436198      -1.045496       0.027875      -0.005985      -0.042122       0.050863      -0.000144      -0.010582       0.001566      -0.003925      -0.017637      -0.013650       0.004707       0.008943              9.135647      10.531164       1.646291       0.146063       6.223328       3.337601      10.652449           0.000000
          276              C       4.066208       0.416212       3.969316      -0.027502      28.177379 0.37084811E+03  0.84112795E+04                                 8.100179                            6.464631       0.373161       2.105039                    0.999800      28.002962      80.074979       0.639024       0.422593      -1.056211      -0.061814       0.006847       0.010776       0.063118       0.001455      -0.029544       0.026326       0.028813       0.018695      -0.041339      -0.002200       0.043539              9.145101       9.572819       1.024714       0.162527       6.746501       3.597869      11.115985           0.000002
          277              C       4.941854       1.080653       4.780971      -0.107493      31.125422 0.41296312E+03  0.95812470E+04                                 8.640738                            6.817672       0.428873       2.124638                    0.999757      28.445393      81.140251       0.625465       0.422077      -1.061005      -0.021896       0.048621       0.036553       0.064649       0.005290      -0.037614       0.051864       0.067164       0.054673      -0.078062       0.008384       0.069678              9.853782      11.905610       1.534012      -0.152882       6.814630       3.311188      10.841107           0.000002
          278              C       8.270300       2.538368      13.347963       0.148498      36.085921 0.38973253E+03  0.88999096E+04                                 9.686519                            6.723563       0.088780       2.051373                    0.999668      25.785423      72.639753       0.616628       0.434974      -1.054521       0.011771      -0.010898       0.041884       0.044851      -0.007416       0.050474      -0.030008       0.005586       0.039235      -0.051838      -0.014377       0.066215             12.973068       9.221131      -2.633538       6.489289      13.333228      -6.322758      16.364844          -0.000002
          279              C       8.329139       3.916672      13.178266      -0.142015      32.049206 0.42321977E+03  0.98969515E+04                                 8.816201                            6.889505       0.154389       2.031048                    0.999157      29.150740      83.959988       0.622772       0.420573      -1.060093      -0.031270       0.028748      -0.012178       0.044188       0.004950       0.003005       0.030680       0.010599       0.017327      -0.032784       0.001500       0.031284             10.501337       8.252957      -1.756180       4.070544      12.647556      -4.487459      10.603498          -0.000007
          280              C       7.618815       4.521138      12.147621      -0.167435      35.430091 0.47581553E+03  0.11499612E+05                                 9.547930                            7.403254      -0.193162       1.908455                    0.998452      30.582336      90.624298       0.586710       0.431954      -1.049189       0.003227      -0.005306       0.051238       0.051612      -0.001042      -0.004215       0.002919      -0.029546      -0.010311      -0.014641      -0.002360       0.017001             11.345637      10.935910      -1.304698       5.539249      12.168280      -2.807828      10.932721          -0.000003
          281              C       6.849455       3.747022      11.286672       0.195430      33.299403 0.38984061E+03  0.89347575E+04                                 9.266512                            6.761771       0.020074       2.024722                    0.999740      25.986152      74.196346       0.607638       0.439810      -1.047872      -0.036153       0.019064      -0.021632       0.046243      -0.022547       0.027242      -0.006332      -0.012442       0.072908      -0.041162      -0.001814       0.042976             11.585938      10.986109      -2.338173       6.242963      12.608678      -2.519400      11.163028           0.000000
          282              C       6.790616       2.368717      11.456369      -0.178927      36.228315 0.46722791E+03  0.11211575E+05                                 9.577076                            7.252189       0.084071       1.993397                    0.999592      30.314553      88.752992       0.604683       0.422125      -1.057992       0.018982      -0.024634       0.035019       0.046834       0.005933       0.011378       0.011916      -0.010925       0.002583      -0.014826      -0.005709       0.020535             11.594677       9.922781      -2.099941       5.785494      12.696557      -3.055223      12.164692           0.000002
          283              C       7.501039       1.764252      12.487014      -0.169196      34.765235 0.45533875E+03  0.10854055E+05                                 9.291000                            7.140697       0.114557       2.001620                    0.999606      30.217708      88.122275       0.611886       0.419931      -1.059571      -0.036672       0.015705      -0.031916       0.051090       0.004063      -0.006771       0.009240      -0.055801      -0.042310      -0.026211      -0.010561       0.036772             11.104845       9.720548      -1.857385       5.955831      10.712506      -2.882800      12.881480           0.000001
          284              C       4.310874       8.139603      10.943879       0.159389      33.579226 0.38499968E+03  0.87856818E+04                                 9.272246                            6.699698      -0.042082       2.002533                    0.999617      26.009686      73.811501       0.613917       0.437201      -1.050698      -0.017319       0.034948       0.004166       0.039226      -0.044541      -0.029713       0.007151      -0.062562      -0.035944      -0.060272      -0.005634       0.065906             12.044372       7.690018      -5.362087      -1.339374      20.525965       0.677037       7.917133           0.000001
          285              C       4.355448       7.275525      11.956676      -0.152179      33.306631 0.42816327E+03  0.10070482E+05                                 9.143153                            6.994656       0.014095       1.995084                    0.997969      29.193372      85.118665       0.607730       0.428504      -1.052134       0.014498      -0.054679       0.011403       0.057707       0.002100       0.002769       0.010276       0.025322       0.033310      -0.021504       0.005893       0.015611             11.135485       7.423241      -4.014247      -1.198581      18.200229      -0.322546       7.782985           0.000001
          286              C       4.961665       6.021057      11.770265      -0.160523      34.386919 0.45725873E+03  0.10919749E+05                                 9.309500                            7.202313       0.039671       1.990327                    0.998998      29.833212      87.301080       0.602896       0.425415      -1.055322      -0.021283       0.050448       0.027420       0.061236       0.000647       0.006501      -0.011195      -0.003989       0.012252      -0.012284      -0.002304       0.014588             11.279357       8.207807      -4.928585      -1.762464      17.126399       1.203792       8.503865          -0.000000
          287              C       5.475760       5.664264      10.539893       0.181732      33.415859 0.39012374E+03  0.89347207E+04                                 9.265214                            6.736219      -0.052626       1.998727                    0.999619      26.036551      74.092155       0.613149       0.436176      -1.051005       0.023081      -0.048899      -0.008858       0.054793      -0.028632       0.014842       0.004575      -0.049403      -0.034821      -0.040292      -0.003404       0.043696             12.042750       7.714463      -5.534099      -1.231299      19.725080       1.573436       8.688707           0.000001
          288              C       5.383639       6.569158       9.480634      -0.163878      33.369687 0.44128261E+03  0.10407110E+05                                 9.001473                            7.004783       0.129897       2.009090                    0.999758      29.644855      85.192666       0.622858       0.416969      -1.064482      -0.024604       0.030274      -0.008966       0.040028       0.006127      -0.019814       0.006566       0.006837       0.080978      -0.026169      -0.009669       0.035839             10.780981       6.606660      -4.045888      -0.847013      17.833640       0.332434       7.902644           0.000001
          289              C       4.861619       7.837509       9.683761      -0.173594      33.223260 0.44503103E+03  0.10511863E+05                                 8.939934                            7.019240       0.161861       2.017371                    0.999672      29.786142      85.509382       0.624591       0.415165      -1.066231       0.021890      -0.031124      -0.015057       0.040922      -0.001809      -0.005277      -0.022285      -0.030616       0.080385      -0.029853      -0.010216       0.040069             10.562369       7.202088      -4.232168      -1.633347      16.433952       1.223415       8.051066           0.000002
          290              C       4.626859       2.237107       7.001476       0.167160      34.673362 0.37504026E+03  0.84702306E+04                                 9.403751                            6.565192       0.149694       2.071794                    0.999676      25.356571      70.702355       0.629275       0.430971      -1.058494      -0.007891      -0.008700      -0.042347       0.043945       0.023890       0.015100       0.039733       0.026050       0.091629      -0.053005      -0.007255       0.060260             12.291088      10.867722       2.285690       2.659722       9.879374       7.624446      16.126169           0.000001
          291              C       3.750222       2.753832       7.877156      -0.161022      33.950327 0.42635307E+03  0.10030746E+05                                 9.266052                            6.990444      -0.053596       1.967264                    0.998184      29.593083      86.675551       0.605718       0.429805      -1.049927      -0.000901       0.035188       0.037854       0.051691       0.008726       0.013826      -0.011397       0.011850      -0.013761      -0.023655       0.006498       0.017157             11.101433      10.623108       1.250938       0.843971       9.120985       6.188909      13.560207           0.000001
          292              C       4.285119       3.443262       8.966728      -0.155372      34.970707 0.43266273E+03  0.10229911E+05                                 9.467006                            7.041438      -0.028231       1.968640                    0.998745      29.873935      88.088411       0.602808       0.429739      -1.048606      -0.023465      -0.021488      -0.053398       0.062159      -0.007226      -0.019021      -0.006588      -0.011666       0.042145      -0.026277       0.002111       0.024166             11.429883      12.690322       2.147798       2.078732       9.223700       5.810699      12.375627           0.000002
          293              C       5.569863       3.655394       9.172687       0.198842      32.043711 0.33585364E+03  0.74362915E+04                                 9.038948                            6.278027      -0.116652       1.989846                    0.999420      25.148097      71.212158       0.628597       0.440076      -1.044835       0.028150       0.038730       0.047182       0.067220      -0.004743       0.022138       0.006480      -0.044498       0.087619      -0.044382       0.007631       0.036752             11.574518      10.962006       1.165961       1.973873      10.098678       6.828923      13.662870           0.000001
          294              C       6.383104       3.114790       8.306073      -0.148991      33.570919 0.38827384E+03  0.89166622E+04                                 9.107967                            6.608720       0.104050       2.015079                    0.999714      28.903842      83.424863       0.632287       0.421821      -1.055691      -0.010413      -0.022393      -0.042084       0.048795       0.006309       0.003862      -0.036661       0.024920      -0.034403      -0.046620       0.018560       0.028060             11.144526      10.304517      -0.114522       0.645192       8.786663       6.358479      14.342397           0.000003
          295              C       6.000752       2.503660       7.169473      -0.157270      34.366567 0.42016607E+03  0.97948404E+04                                 9.175394                            6.828638       0.191321       2.039957                    0.999668      29.071320      83.240887       0.631322       0.416177      -1.064284       0.014797       0.048512       0.012985       0.052354      -0.007228      -0.017079      -0.003568       0.016483       0.030973      -0.020095      -0.004154       0.024249             11.036123      11.406766       1.492904       1.760053       8.115760       5.506201      13.585843           0.000003
          296              C       0.291222      27.406708      20.100985       0.745661      16.980046 0.18607750E+03  0.36167273E+04                                 6.330519                            5.004317      -0.174497       2.029478                    0.999557      20.557666      57.719929       0.624392       0.504693      -0.992300      -0.008983       0.002166      -0.009283       0.013098      -0.066022      -0.003372       0.038538      -0.004905      -0.113250      -0.069775      -0.022373       0.092149              7.160131       6.895111       1.808601       1.693763       4.932022       0.376716       9.653259           0.000001
          297              C       5.360857      15.411518      12.282188      -0.018104      27.726737 0.34185067E+03  0.76043281E+04                                 8.039285                            6.203206       0.312640       2.098055                    0.999840      27.273636      77.466901       0.652311       0.422112      -1.055544      -0.059293      -0.030054      -0.039602       0.077377       0.036211      -0.010024      -0.002474       0.028885      -0.075993      -0.029976      -0.022876       0.052853              9.367736       9.159483       0.683284      -2.354340       7.533135       3.976081      11.410590          -0.000002
          298              C       5.221189      16.123716      13.339464      -0.095253      30.433772 0.38455349E+03  0.87938068E+04                                 8.584224                            6.591112       0.304894       2.091642                    0.999261      28.128430      80.529418       0.632258       0.423635      -1.056500      -0.061215       0.018035       0.020388       0.066994       0.036178      -0.039894      -0.003861       0.068198      -0.071924      -0.049658      -0.026743       0.076401             10.036878       9.585959       1.833245      -0.738457       8.978227       4.988072      11.546448          -0.000003
          299              C       3.459991      14.922559      13.039732       0.103523      24.729183 0.29515683E+03  0.63216304E+04                                 7.445981                            5.763761       0.591452       2.215729                    0.999827      25.304008      70.258327       0.677547       0.422076      -1.056787       0.041039       0.029192      -0.017176       0.053211       0.006149       0.010360      -0.021572       0.014298      -0.077065      -0.039118       0.016580       0.022538              8.858006       7.850004       0.950571      -0.915981       7.901091       4.641575      10.822922          -0.000002
          300              C       7.675772      25.058537      16.329695      -0.052879      28.118246 0.39272875E+03  0.90696747E+04                                 8.158942                            6.699967       0.195961       2.045214                    0.999401      28.871405      84.320381       0.618761       0.428631      -1.048580       0.024146       0.032422       0.041764       0.058124      -0.005728       0.042336       0.012857       0.006442       0.035614      -0.043156      -0.005061       0.048217              9.092242       7.489281      -1.678880       2.166132      12.221554      -0.491529       7.565890           0.000002
          301              C       7.827326      23.731878      16.188045      -0.082749      31.174222 0.44410591E+03  0.10568047E+05                                 8.870992                            7.227679      -0.132919       1.945461                    0.997470      29.400963      86.940569       0.583520       0.441105      -1.041900       0.036414      -0.028371       0.027129       0.053543      -0.025529       0.037237      -0.012022       0.009705       0.016719      -0.038200      -0.014593       0.052794              9.898655       8.332191      -0.406430       2.644771      13.338189       0.825152       8.025584           0.000002
          302              C       9.111079      24.502940      17.832885       0.100320      25.814583 0.33965774E+03  0.75597222E+04                                 7.782974                            6.284632       0.230239       2.089696                    0.999324      26.468032      75.732247       0.631091       0.436063      -1.044737      -0.040183       0.003721      -0.026042       0.048028       0.008296       0.006552       0.003125       0.022850       0.046045      -0.021819       0.002443       0.019376              8.908357       7.468021      -1.386370       2.121245      12.470545       1.053687       6.786505           0.000002
          303              C       7.863976      14.980312      22.684114       0.095186      26.496791 0.33156472E+03  0.73293432E+04                                 7.930482                            6.210272       0.170790       2.077154                    0.998996      26.164889      74.413783       0.635221       0.436199      -1.045496       0.027875      -0.005985       0.042122       0.050863      -0.000144       0.010582      -0.001566      -0.003925      -0.017637      -0.013650       0.004707       0.008943              9.135648      10.531165       1.646291      -0.146063       6.223329      -3.337601      10.652449           0.000000
          304              C       9.018958      14.299212      24.360684      -0.027502      28.177377 0.37084809E+03  0.84112789E+04                                 8.100179                            6.464630       0.373162       2.105039                    0.999800      28.002961      80.074974       0.639024       0.422593      -1.056211      -0.061814       0.006847      -0.010776       0.063118       0.001455       0.029544      -0.026326       0.028813       0.018695      -0.041339      -0.002200       0.043539              9.145101       9.572818       1.024715      -0.162527       6.746500      -3.597868      11.115984           0.000002
          305              C      -0.010896      14.963653      23.549029      -0.107493      31.125418 0.41296307E+03  0.95812452E+04                                 8.640738                            6.817671       0.428874       2.124639                    0.999757      28.445391      81.140242       0.625465       0.422077      -1.061005      -0.021896       0.048621      -0.036553       0.064650       0.005290       0.037614      -0.051864       0.067164       0.054674      -0.078062       0.008384       0.069678              9.853781      11.905609       1.534012       0.152882       6.814629      -3.311187      10.841105           0.000002
          306              C       3.317550      16.421368      14.982037       0.148498      36.085922 0.38973253E+03  0.88999095E+04                                 9.686520                            6.723563       0.088780       2.051373                    0.999668      25.785423      72.639755       0.616628       0.434974      -1.054521       0.011771      -0.010898      -0.041884       0.044851      -0.007416      -0.050474       0.030008       0.005586       0.039235      -0.051838      -0.014377       0.066215             12.973069       9.221132      -2.633539      -6.489290      13.333229       6.322759      16.364845          -0.000002
          307              C       3.376389      17.799672      15.151734      -0.142015      32.049207 0.42321978E+03  0.98969518E+04                                 8.816201                            6.889504       0.154389       2.031048                    0.999157      29.150741      83.959991       0.622772       0.420573      -1.060093      -0.031270       0.028748       0.012178       0.044188       0.004950      -0.003005      -0.030680       0.010599       0.017327      -0.032784       0.001500       0.031284             10.501337       8.252958      -1.756180      -4.070544      12.647556       4.487459      10.603498          -0.000007
          308              C       2.666065      18.404138      16.182379      -0.167435      35.430094 0.47581556E+03  0.11499613E+05                                 9.547930                            7.403254      -0.193162       1.908455                    0.998452      30.582337      90.624299       0.586710       0.431954      -1.049189       0.003226      -0.005306      -0.051238       0.051612      -0.001042       0.004215      -0.002919      -0.029546      -0.010311      -0.014641      -0.002360       0.017001             11.345638      10.935912      -1.304699      -5.539250      12.168279       2.807828      10.932722          -0.000003
          309              C       1.896705      17.630022      17.043328       0.195430      33.299406 0.38984048E+03  0.89347537E+04                                 9.266512                            6.761770       0.020074       2.024722                    0.999740      25.986153      74.196348       0.607639       0.439810      -1.047872      -0.036153       0.019064       0.021632       0.046243      -0.022547      -0.027242       0.006332      -0.012442       0.072908      -0.041162      -0.001814       0.042976             11.585940      10.986112      -2.338177      -6.242964      12.608681       2.519402      11.163026           0.000000
          310              C       1.837866      16.251717      16.873631      -0.178927      36.228322 0.46722795E+03  0.11211576E+05                                 9.577077                            7.252189       0.084071       1.993397                    0.999592      30.314554      88.752998       0.604683       0.422125      -1.057992       0.018982      -0.024634      -0.035019       0.046834       0.005932      -0.011378      -0.011916      -0.010924       0.002583      -0.014826      -0.005709       0.020535             11.594680       9.922783      -2.099943      -5.785496      12.696562       3.055225      12.164694           0.000002
          311              C       2.548289      15.647252      15.842986      -0.169196      34.765238 0.45533878E+03  0.10854056E+05                                 9.291000                            7.140697       0.114556       2.001620                    0.999606      30.217709      88.122279       0.611886       0.419931      -1.059571      -0.036672       0.015705       0.031916       0.051090       0.004063       0.006771      -0.009240      -0.055801      -0.042310      -0.026211      -0.010561       0.036772             11.104846       9.720549      -1.857386      -5.955832      10.712508       2.882800      12.881481           0.000001
          312              C       9.263624      22.022603      17.386121       0.159389      33.579232 0.38499993E+03  0.87856887E+04                                 9.272248                            6.699700      -0.042082       2.002533                    0.999617      26.009687      73.811505       0.613917       0.437201      -1.050698      -0.017319       0.034948      -0.004166       0.039226      -0.044541       0.029713      -0.007151      -0.062562      -0.035944      -0.060272      -0.005634       0.065906             12.044372       7.690019      -5.362088       1.339375      20.525963      -0.677039       7.917135           0.000001
          313              C       9.308198      21.158525      16.373323      -0.152179      33.306617 0.42816327E+03  0.10070482E+05                                 9.143150                            6.994656       0.014095       1.995084                    0.997969      29.193373      85.118668       0.607730       0.428504      -1.052134       0.014498      -0.054679      -0.011403       0.057707       0.002100      -0.002769      -0.010276       0.025322       0.033310      -0.021504       0.005893       0.015611             11.135480       7.423241      -4.014244       1.198583      18.200216       0.322542       7.782984           0.000001
          314              C       0.008915      19.904057      16.559735      -0.160523      34.386917 0.45725877E+03  0.10919750E+05                                 9.309500                            7.202313       0.039671       1.990327                    0.998998      29.833212      87.301082       0.602896       0.425415      -1.055322      -0.021283       0.050448      -0.027420       0.061236       0.000647      -0.006501       0.011195      -0.003989       0.012252      -0.012284      -0.002304       0.014588             11.279357       8.207808      -4.928585       1.762466      17.126396      -1.203797       8.503865          -0.000000
          315              C       0.523010      19.547264      17.790107       0.181732      33.415864 0.39012373E+03  0.89347205E+04                                 9.265214                            6.736219      -0.052626       1.998727                    0.999619      26.036552      74.092156       0.613149       0.436176      -1.051005       0.023081      -0.048899       0.008858       0.054793      -0.028632      -0.014842      -0.004575      -0.049403      -0.034821      -0.040292      -0.003404       0.043696             12.042750       7.714465      -5.534101       1.231296      19.725081      -1.573429       8.688705           0.000001
          316              C       0.430889      20.452158      18.849366      -0.163878      33.369681 0.44128243E+03  0.10407105E+05                                 9.001473                            7.004782       0.129897       2.009090                    0.999758      29.644853      85.192663       0.622858       0.416969      -1.064482      -0.024604       0.030274       0.008966       0.040028       0.006127       0.019814      -0.006566       0.006837       0.080978      -0.026169      -0.009669       0.035839             10.780981       6.606659      -4.045887       0.847010      17.833640      -0.332432       7.902645           0.000001
          317              C       9.814369      21.720509      18.646239      -0.173593      33.223260 0.44503100E+03  0.10511862E+05                                 8.939933                            7.019239       0.161861       2.017371                    0.999672      29.786142      85.509380       0.624591       0.415165      -1.066231       0.021890      -0.031124       0.015057       0.040922      -0.001809       0.005277       0.022285      -0.030616       0.080385      -0.029853      -0.010216       0.040069             10.562369       7.202087      -4.232168       1.633346      16.433954      -1.223415       8.051065           0.000002
          318              C       9.579609      16.120107      21.328524       0.167160      34.673373 0.37504044E+03  0.84702354E+04                                 9.403753                            6.565193       0.149694       2.071794                    0.999676      25.356571      70.702356       0.629275       0.430971      -1.058494      -0.007891      -0.008700       0.042347       0.043945       0.023890      -0.015100      -0.039733       0.026050       0.091629      -0.053005      -0.007255       0.060260             12.291092      10.867722       2.285692      -2.659724       9.879377      -7.624450      16.126177           0.000001
          319              C       8.702972      16.636832      20.452843      -0.161022      33.950338 0.42635317E+03  0.10030749E+05                                 9.266054                            6.990445      -0.053596       1.967264                    0.998184      29.593085      86.675558       0.605718       0.429805      -1.049927      -0.000901       0.035188      -0.037854       0.051691       0.008726      -0.013826       0.011397       0.011850      -0.013760      -0.023655       0.006498       0.017157             11.101436      10.623108       1.250943      -0.843978       9.120988      -6.188913      13.560212           0.000001
          320              C       9.237869      17.326262      19.363272      -0.155372      34.970701 0.43266248E+03  0.10229904E+05                                 9.467005                            7.041436      -0.028231       1.968640                    0.998745      29.873935      88.088414       0.602808       0.429739      -1.048606      -0.023465      -0.021488       0.053398       0.062159      -0.007226       0.019021       0.006588      -0.011666       0.042145      -0.026277       0.002111       0.024166             11.429882      12.690322       2.147799      -2.078733       9.223700      -5.810699      12.375626           0.000002
          321              C       0.617113      17.538394      19.157313       0.198842      32.043717 0.33585380E+03  0.74362959E+04                                 9.038949                            6.278028      -0.116652       1.989846                    0.999420      25.148097      71.212158       0.628597       0.440076      -1.044835       0.028150       0.038730      -0.047182       0.067220      -0.004743      -0.022138      -0.006480      -0.044498       0.087619      -0.044382       0.007631       0.036752             11.574519      10.962010       1.165961      -1.973874      10.098676      -6.828922      13.662872           0.000001
          322              C       1.430354      16.997790      20.023927      -0.148991      33.570914 0.38827383E+03  0.89166618E+04                                 9.107966                            6.608720       0.104050       2.015079                    0.999714      28.903842      83.424863       0.632287       0.421821      -1.055691      -0.010413      -0.022393       0.042084       0.048795       0.006309      -0.003862       0.036661       0.024920      -0.034403      -0.046620       0.018560       0.028060             11.144524      10.304518      -0.114522      -0.645192       8.786660      -6.358476      14.342393           0.000003
          323              C       1.048002      16.386660      21.160527      -0.157270      34.366560 0.42016605E+03  0.97948399E+04                                 9.175393                            6.828638       0.191321       2.039957                    0.999668      29.071319      83.240885       0.631322       0.416177      -1.064284       0.014797       0.048512      -0.012985       0.052354      -0.007228       0.017079       0.003568       0.016483       0.030973      -0.020095      -0.004154       0.024249             11.036121      11.406764       1.492903      -1.760052       8.115759      -5.506200      13.585841           0.000003
          324              C       5.243972      13.523708       8.229015       0.745661      16.980046 0.18607750E+03  0.36167272E+04                                 6.330519                            5.004317      -0.174497       2.029478                    0.999557      20.557666      57.719930       0.624392       0.504693      -0.992300      -0.008983       0.002166       0.009283       0.013098      -0.066022       0.003372      -0.038538      -0.004905      -0.113250      -0.069775      -0.022373       0.092149              7.160131       6.895111       1.808601      -1.693763       4.932022      -0.376716       9.653260           0.000001
          325              C       5.360857      12.354482       1.882812      -0.018104      27.726735 0.34185065E+03  0.76043275E+04                                 8.039285                            6.203206       0.312640       2.098055                    0.999840      27.273635      77.466897       0.652311       0.422112      -1.055544      -0.059293       0.030054       0.039602       0.077377      -0.036211       0.010024      -0.002474       0.028885      -0.075992      -0.029976      -0.022876       0.052853              9.367736       9.159483      -0.683284       2.354339       7.533135       3.976081      11.410589          -0.000002
          326              C       5.221189      11.642284       0.825536      -0.095253      30.433770 0.38455347E+03  0.87938061E+04                                 8.584224                            6.591112       0.304894       2.091642                    0.999261      28.128429      80.529414       0.632258       0.423635      -1.056500      -0.061215      -0.018035      -0.020388       0.066994      -0.036178       0.039894      -0.003861       0.068198      -0.071924      -0.049658      -0.026743       0.076401             10.036877       9.585958      -1.833245       0.738457       8.978226       4.988072      11.546448          -0.000004
          327              C       3.459991      12.843441       1.125268       0.103523      24.729183 0.29515683E+03  0.63216304E+04                                 7.445981                            5.763761       0.591452       2.215729                    0.999827      25.304008      70.258327       0.677547       0.422076      -1.056787       0.041039      -0.029192       0.017176       0.053211      -0.006149      -0.010360      -0.021572       0.014298      -0.077065      -0.039118       0.016580       0.022538              8.858006       7.850004      -0.950571       0.915981       7.901091       4.641575      10.822922          -0.000002
          328              C       7.675772       2.707463      26.165305      -0.052879      28.118245 0.39272873E+03  0.90696739E+04                                 8.158942                            6.699966       0.195961       2.045214                    0.999401      28.871404      84.320377       0.618761       0.428631      -1.048580       0.024146      -0.032422      -0.041764       0.058124       0.005728      -0.042336       0.012857       0.006442       0.035614      -0.043156      -0.005061       0.048217              9.092241       7.489281       1.678880      -2.166132      12.221554      -0.491529       7.565890           0.000002
          329              C       7.827326       4.034122      26.306955      -0.082749      31.174223 0.44410594E+03  0.10568048E+05                                 8.870992                            7.227679      -0.132919       1.945461                    0.997470      29.400963      86.940569       0.583520       0.441105      -1.041900       0.036414       0.028371      -0.027129       0.053543       0.025529      -0.037237      -0.012022       0.009705       0.016719      -0.038200      -0.014593       0.052794              9.898655       8.332191       0.406431      -2.644771      13.338190       0.825151       8.025584           0.000002
          330              C       9.111079       3.263060      24.662115       0.100320      25.814584 0.33965774E+03  0.75597223E+04                                 7.782974                            6.284632       0.230239       2.089696                    0.999324      26.468032      75.732248       0.631091       0.436063      -1.044737      -0.040183      -0.003721       0.026042       0.048028      -0.008296      -0.006552       0.003125       0.022850       0.046045      -0.021819       0.002443       0.019376              8.908357       7.468021       1.386370      -2.121245      12.470546       1.053687       6.786505           0.000002
          331              C       7.863976      12.785688      19.810886       0.095186      26.496782 0.33156448E+03  0.73293366E+04                                 7.930479                            6.210269       0.170790       2.077154                    0.998996      26.164888      74.413776       0.635222       0.436198      -1.045496       0.027875       0.005985      -0.042122       0.050863       0.000144      -0.010582      -0.001566      -0.003926      -0.017637      -0.013650       0.004707       0.008943              9.135645      10.531161      -1.646291       0.146063       6.223328      -3.337602      10.652446           0.000000
          332              C       9.018958      13.466788      18.134316      -0.027502      28.177384 0.37084825E+03  0.84112833E+04                                 8.100180                            6.464632       0.373161       2.105039                    0.999800      28.002963      80.074981       0.639024       0.422593      -1.056211      -0.061814      -0.006847       0.010776       0.063118      -0.001455      -0.029544      -0.026326       0.028813       0.018695      -0.041339      -0.002200       0.043539              9.145102       9.572816      -1.024713       0.162524       6.746502      -3.597869      11.115989           0.000002
          333              C      -0.010896      12.802347      18.945971      -0.107493      31.125417 0.41296311E+03  0.95812465E+04                                 8.640737                            6.817671       0.428873       2.124638                    0.999757      28.445393      81.140250       0.625465       0.422077      -1.061005      -0.021896      -0.048621       0.036553       0.064650      -0.005290      -0.037614      -0.051864       0.067164       0.054674      -0.078062       0.008384       0.069678              9.853780      11.905608      -1.534012      -0.152883       6.814629      -3.311187      10.841104           0.000002
          334              C       3.317550      11.344632      27.512963       0.148498      36.085922 0.38973253E+03  0.88999096E+04                                 9.686520                            6.723563       0.088780       2.051373                    0.999668      25.785423      72.639755       0.616628       0.434974      -1.054521       0.011771       0.010898       0.041884       0.044851       0.007416       0.050474       0.030008       0.005585       0.039235      -0.051838      -0.014377       0.066215             12.973068       9.221131       2.633539       6.489290      13.333228       6.322758      16.364845          -0.000002
          335              C       3.376389       9.966328      27.343266      -0.142015      32.049208 0.42321980E+03  0.98969522E+04                                 8.816201                            6.889505       0.154389       2.031048                    0.999157      29.150741      83.959988       0.622772       0.420573      -1.060093      -0.031270      -0.028748      -0.012179       0.044188      -0.004950       0.003005      -0.030680       0.010599       0.017327      -0.032784       0.001500       0.031284             10.501337       8.252957       1.756180       4.070544      12.647556       4.487459      10.603498          -0.000007
          336              C       2.666065       9.361862      26.312621      -0.167435      35.430092 0.47581553E+03  0.11499612E+05                                 9.547930                            7.403254      -0.193162       1.908455                    0.998452      30.582336      90.624296       0.586710       0.431954      -1.049189       0.003227       0.005306       0.051238       0.051612       0.001042      -0.004215      -0.002919      -0.029546      -0.010311      -0.014641      -0.002360       0.017001             11.345637      10.935910       1.304698       5.539249      12.168280       2.807827      10.932721          -0.000003
          337              C       1.896705      10.135978      25.451672       0.195430      33.299404 0.38984061E+03  0.89347575E+04                                 9.266512                            6.761771       0.020074       2.024722                    0.999740      25.986152      74.196346       0.607638       0.439810      -1.047872      -0.036153      -0.019064      -0.021632       0.046243       0.022547       0.027242       0.006332      -0.012442       0.072908      -0.041162      -0.001814       0.042976             11.585938      10.986110       2.338173       6.242964      12.608677       2.519400      11.163028           0.000000
          338              C       1.837866      11.514283      25.621369      -0.178927      36.228317 0.46722794E+03  0.11211575E+05                                 9.577076                            7.252189       0.084071       1.993397                    0.999592      30.314554      88.752997       0.604683       0.422125      -1.057992       0.018982       0.024634       0.035019       0.046834      -0.005932       0.011378      -0.011916      -0.010925       0.002583      -0.014826      -0.005709       0.020535             11.594677       9.922782       2.099941       5.785495      12.696557       3.055223      12.164693           0.000002
          339              C       2.548289      12.118748      26.652014      -0.169196      34.765235 0.45533875E+03  0.10854055E+05                                 9.291000                            7.140698       0.114556       2.001620                    0.999606      30.217708      88.122277       0.611886       0.419931      -1.059571      -0.036672      -0.015705      -0.031916       0.051090      -0.004063      -0.006771      -0.009240      -0.055801      -0.042310      -0.026211      -0.010561       0.036772             11.104845       9.720548       1.857386       5.955832      10.712506       2.882800      12.881481           0.000001
          340              C       9.263624       5.743397      25.108879       0.159389      33.579226 0.38499968E+03  0.87856819E+04                                 9.272247                            6.699698      -0.042082       2.002533                    0.999617      26.009686      73.811502       0.613917       0.437201      -1.050698      -0.017319      -0.034948       0.004166       0.039226       0.044541      -0.029713      -0.007151      -0.062562      -0.035944      -0.060272      -0.005634       0.065906             12.044372       7.690018       5.362087      -1.339374      20.525966      -0.677037       7.917133           0.000001
          341              C       9.308198       6.607475      26.121676      -0.152179      33.306632 0.42816327E+03  0.10070482E+05                                 9.143153                            6.994656       0.014095       1.995084                    0.997969      29.193373      85.118669       0.607730       0.428504      -1.052134       0.014498       0.054679       0.011403       0.057707      -0.002100       0.002769      -0.010276       0.025322       0.033310      -0.021504       0.005893       0.015611             11.135486       7.423241       4.014247      -1.198581      18.200231       0.322546       7.782985           0.000000
          342              C       0.008915       7.861943      25.935265      -0.160523      34.386919 0.45725873E+03  0.10919749E+05                                 9.309500                            7.202313       0.039671       1.990327                    0.998998      29.833212      87.301081       0.602896       0.425415      -1.055322      -0.021283      -0.050448       0.027420       0.061236      -0.000647       0.006501       0.011195      -0.003989       0.012252      -0.012284      -0.002304       0.014588             11.279357       8.207807       4.928585      -1.762464      17.126400      -1.203792       8.503865          -0.000000
          343              C       0.523010       8.218736      24.704893       0.181732      33.415860 0.39012375E+03  0.89347210E+04                                 9.265214                            6.736219      -0.052626       1.998727                    0.999619      26.036551      74.092154       0.613149       0.436176      -1.051005       0.023081       0.048899      -0.008858       0.054793       0.028632       0.014842      -0.004575      -0.049403      -0.034821      -0.040292      -0.003404       0.043696             12.042750       7.714463       5.534099      -1.231299      19.725081      -1.573436       8.688707           0.000001
          344              C       0.430889       7.313842      23.645634      -0.163878      33.369674 0.44128243E+03  0.10407104E+05                                 9.001471                            7.004782       0.129897       2.009090                    0.999758      29.644852      85.192653       0.622858       0.416969      -1.064482      -0.024604      -0.030274      -0.008966       0.040028      -0.006127      -0.019814      -0.006566       0.006837       0.080978      -0.026169      -0.009669       0.035839             10.780978       6.606657       4.045885      -0.847011      17.833635      -0.332434       7.902643           0.000000
          345              C       9.814369       6.045491      23.848761      -0.173593      33.223256 0.44503098E+03  0.10511862E+05                                 8.939932                            7.019239       0.161861       2.017371                    0.999672      29.786140      85.509367       0.624591       0.415165      -1.066231       0.021890       0.031124      -0.015057       0.040922       0.001809      -0.005277       0.022285      -0.030616       0.080385      -0.029853      -0.010216       0.040069             10.562367       7.202086       4.232167      -1.633346      16.433949      -1.223416       8.051065           0.000001
          346              C       9.579609      11.645893      21.166476       0.167160      34.673377 0.37504046E+03  0.84702360E+04                                 9.403753                            6.565193       0.149694       2.071794                    0.999676      25.356572      70.702357       0.629275       0.430971      -1.058494      -0.007891       0.008700      -0.042346       0.043945      -0.023890       0.015100      -0.039733       0.026050       0.091629      -0.053005      -0.007255       0.060260             12.291093      10.867722      -2.285692       2.659725       9.879378      -7.624451      16.126179           0.000001
          347              C       8.702972      11.129168      22.042157      -0.161022      33.950337 0.42635313E+03  0.10030748E+05                                 9.266053                            6.990444      -0.053596       1.967264                    0.998184      29.593084      86.675549       0.605719       0.429805      -1.049927      -0.000901      -0.035188       0.037854       0.051691      -0.008726       0.013826       0.011397       0.011850      -0.013761      -0.023655       0.006498       0.017157             11.101436      10.623107      -1.250943       0.843978       9.120988      -6.188913      13.560211           0.000001
          348              C       9.237869      10.439738      23.131728      -0.155372      34.970704 0.43266249E+03  0.10229904E+05                                 9.467005                            7.041435      -0.028231       1.968640                    0.998745      29.873935      88.088410       0.602808       0.429739      -1.048606      -0.023465       0.021488      -0.053398       0.062159       0.007226      -0.019021       0.006588      -0.011666       0.042145      -0.026277       0.002111       0.024166             11.429883      12.690322      -2.147800       2.078734       9.223700      -5.810700      12.375625           0.000002
          349              C       0.617113      10.227606      23.337687       0.198842      32.043716 0.33585365E+03  0.74362917E+04                                 9.038949                            6.278027      -0.116652       1.989846                    0.999420      25.148097      71.212158       0.628597       0.440076      -1.044835       0.028150      -0.038730       0.047182       0.067220       0.004743       0.022138      -0.006480      -0.044498       0.087619      -0.044382       0.007631       0.036752             11.574520      10.962009      -1.165963       1.973874      10.098679      -6.828924      13.662872           0.000001
          350              C       1.430354      10.768210      22.471073      -0.148991      33.570917 0.38827381E+03  0.89166615E+04                                 9.107967                            6.608720       0.104050       2.015079                    0.999714      28.903841      83.424861       0.632287       0.421821      -1.055691      -0.010413       0.022393      -0.042084       0.048795      -0.006309       0.003862       0.036661       0.024920      -0.034403      -0.046620       0.018560       0.028060             11.144526      10.304518       0.114522       0.645192       8.786663      -6.358479      14.342397           0.000002
          351              C       1.048002      11.379340      21.334473      -0.157270      34.366563 0.42016606E+03  0.97948401E+04                                 9.175393                            6.828638       0.191321       2.039957                    0.999668      29.071320      83.240887       0.631322       0.416177      -1.064284       0.014797      -0.048512       0.012985       0.052354       0.007228      -0.017079       0.003568       0.016483       0.030973      -0.020095      -0.004154       0.024249             11.036122      11.406764      -1.492904       1.760053       8.115760      -5.506202      13.585843           0.000003
          352              C       5.243972      14.242292       5.935985       0.745661      16.980047 0.18607750E+03  0.36167273E+04                                 6.330519                            5.004317      -0.174497       2.029478                    0.999557      20.557666      57.719929       0.624392       0.504693      -0.992300      -0.008983      -0.002166      -0.009283       0.013098       0.066022      -0.003372      -0.038538      -0.004905      -0.113250      -0.069775      -0.022373       0.092149              7.160131       6.895111      -1.808601       1.693763       4.932022      -0.376716       9.653260           0.000001
          353              C       9.497393       1.528518       1.882812      -0.018104      27.726736 0.34185066E+03  0.76043276E+04                                 8.039285                            6.203206       0.312640       2.098055                    0.999840      27.273636      77.466899       0.652311       0.422112      -1.055544       0.059293      -0.030054       0.039602       0.077377      -0.036211      -0.010024       0.002474       0.028885      -0.075992      -0.029976      -0.022876       0.052853              9.367736       9.159483      -0.683284      -2.354339       7.533135      -3.976081      11.410589          -0.000002
          354              C       9.637061       2.240716       0.825536      -0.095253      30.433771 0.38455349E+03  0.87938067E+04                                 8.584224                            6.591112       0.304894       2.091642                    0.999261      28.128430      80.529416       0.632258       0.423635      -1.056500       0.061215       0.018035      -0.020388       0.066994      -0.036178      -0.039894       0.003861       0.068198      -0.071924      -0.049658      -0.026743       0.076401             10.036877       9.585958      -1.833245      -0.738457       8.978226      -4.988072      11.546448          -0.000004
          355              C       1.492759       1.039559       1.125268       0.103523      24.729183 0.29515683E+03  0.63216303E+04                                 7.445981                            5.763761       0.591452       2.215729                    0.999827      25.304008      70.258326       0.677547       0.422076      -1.056787      -0.041039       0.029192       0.017176       0.053211      -0.006149       0.010360       0.021572       0.014298      -0.077065      -0.039118       0.016580       0.022538              8.858006       7.850004      -0.950571      -0.915981       7.901091      -4.641575      10.822922          -0.000002
          356              C       7.182478      11.175537      26.165305      -0.052879      28.118244 0.39272872E+03  0.90696737E+04                                 8.158942                            6.699966       0.195961       2.045214                    0.999401      28.871404      84.320378       0.618761       0.428631      -1.048580      -0.024146       0.032422      -0.041764       0.058124       0.005728       0.042336      -0.012857       0.006442       0.035614      -0.043156      -0.005061       0.048217              9.092242       7.489281       1.678880       2.166132      12.221554       0.491529       7.565890           0.000002
          357              C       7.030924       9.848878      26.306955      -0.082749      31.174223 0.44410594E+03  0.10568048E+05                                 8.870993                            7.227679      -0.132919       1.945461                    0.997470      29.400963      86.940570       0.583520       0.441105      -1.041900      -0.036414      -0.028371      -0.027129       0.053543       0.025529       0.037237       0.012022       0.009705       0.016719      -0.038200      -0.014593       0.052794              9.898655       8.332191       0.406431       2.644771      13.338190      -0.825151       8.025584           0.000002
          358              C       5.747171      10.619940      24.662115       0.100320      25.814585 0.33965774E+03  0.75597223E+04                                 7.782974                            6.284632       0.230239       2.089696                    0.999324      26.468032      75.732246       0.631091       0.436063      -1.044737       0.040183       0.003721       0.026042       0.048028      -0.008296       0.006552      -0.003125       0.022850       0.046045      -0.021819       0.002443       0.019376              8.908357       7.468021       1.386370       2.121245      12.470546      -1.053687       6.786505           0.000002
          359              C       6.994274       1.097312      19.810886       0.095186      26.496782 0.33156448E+03  0.73293368E+04                                 7.930479                            6.210269       0.170790       2.077154                    0.998996      26.164888      74.413776       0.635222       0.436198      -1.045496      -0.027875      -0.005985      -0.042122       0.050863       0.000144       0.010582       0.001566      -0.003926      -0.017637      -0.013650       0.004707       0.008943              9.135645      10.531161      -1.646291      -0.146063       6.223328       3.337602      10.652446          -0.000000
          360              C       5.839292       0.416212      18.134316      -0.027502      28.177383 0.37084823E+03  0.84112830E+04                                 8.100180                            6.464632       0.373161       2.105039                    0.999800      28.002962      80.074979       0.639024       0.422593      -1.056211       0.061814       0.006847       0.010776       0.063118      -0.001455       0.029544       0.026326       0.028813       0.018695      -0.041339      -0.002200       0.043539              9.145102       9.572816      -1.024713      -0.162524       6.746502       3.597869      11.115989           0.000002
          361              C       4.963646       1.080653      18.945971      -0.107493      31.125416 0.41296309E+03  0.95812459E+04                                 8.640737                            6.817671       0.428874       2.124638                    0.999757      28.445392      81.140247       0.625465       0.422077      -1.061005       0.021896       0.048621       0.036553       0.064650      -0.005290       0.037614       0.051864       0.067164       0.054674      -0.078062       0.008384       0.069678              9.853780      11.905608      -1.534011       0.152883       6.814629       3.311186      10.841104           0.000002
          362              C       1.635200       2.538368      27.512963       0.148498      36.085922 0.38973253E+03  0.88999096E+04                                 9.686519                            6.723563       0.088780       2.051373                    0.999668      25.785423      72.639754       0.616628       0.434974      -1.054521      -0.011771      -0.010898       0.041884       0.044851       0.007416      -0.050474      -0.030008       0.005586       0.039235      -0.051838      -0.014377       0.066215             12.973068       9.221131       2.633539      -6.489289      13.333227      -6.322758      16.364845          -0.000002
          363              C       1.576361       3.916672      27.343266      -0.142015      32.049206 0.42321977E+03  0.98969516E+04                                 8.816201                            6.889505       0.154389       2.031048                    0.999157      29.150740      83.959986       0.622772       0.420573      -1.060093       0.031270       0.028748      -0.012178       0.044188      -0.004950      -0.003005       0.030680       0.010599       0.017327      -0.032784       0.001500       0.031284             10.501337       8.252957       1.756180      -4.070544      12.647556      -4.487459      10.603498          -0.000007
          364              C       2.286685       4.521138      26.312621      -0.167435      35.430092 0.47581553E+03  0.11499612E+05                                 9.547930                            7.403254      -0.193162       1.908455                    0.998452      30.582336      90.624298       0.586710       0.431954      -1.049189      -0.003227      -0.005306       0.051238       0.051612       0.001042       0.004215       0.002919      -0.029546      -0.010311      -0.014641      -0.002360       0.017001             11.345637      10.935910       1.304698      -5.539249      12.168280      -2.807828      10.932721          -0.000003
          365              C       3.056045       3.747022      25.451672       0.195430      33.299404 0.38984061E+03  0.89347574E+04                                 9.266512                            6.761771       0.020074       2.024722                    0.999740      25.986152      74.196347       0.607638       0.439810      -1.047872       0.036153       0.019064      -0.021632       0.046243       0.022547      -0.027242      -0.006332      -0.012442       0.072908      -0.041162      -0.001814       0.042976             11.585939      10.986110       2.338173      -6.242964      12.608678      -2.519400      11.163028           0.000000
          366              C       3.114884       2.368717      25.621369      -0.178927      36.228316 0.46722791E+03  0.11211575E+05                                 9.577076                            7.252189       0.084071       1.993397                    0.999592      30.314553      88.752996       0.604683       0.422125      -1.057992      -0.018982      -0.024634       0.035019       0.046834      -0.005933      -0.011378       0.011916      -0.010925       0.002583      -0.014826      -0.005709       0.020535             11.594678       9.922782       2.099941      -5.785495      12.696558      -3.055223      12.164693           0.000002
          367              C       2.404461       1.764252      26.652014      -0.169196      34.765235 0.45533875E+03  0.10854055E+05                                 9.291000                            7.140698       0.114556       2.001620                    0.999606      30.217708      88.122277       0.611886       0.419931      -1.059571       0.036672       0.015705      -0.031916       0.051090      -0.004063       0.006771       0.009240      -0.055801      -0.042310      -0.026211      -0.010561       0.036772             11.104845       9.720548       1.857386      -5.955832      10.712506      -2.882800      12.881481           0.000001
          368              C       5.594626       8.139603      25.108879       0.159389      33.579226 0.38499968E+03  0.87856818E+04                                 9.272246                            6.699698      -0.042082       2.002533                    0.999617      26.009686      73.811501       0.613917       0.437201      -1.050698       0.017319       0.034948       0.004166       0.039226       0.044541       0.029713       0.007151      -0.062562      -0.035944      -0.060272      -0.005634       0.065906             12.044372       7.690018       5.362087       1.339374      20.525966       0.677037       7.917133           0.000001
          369              C       5.550052       7.275525      26.121676      -0.152179      33.306630 0.42816325E+03  0.10070481E+05                                 9.143153                            6.994656       0.014095       1.995084                    0.997969      29.193372      85.118667       0.607730       0.428504      -1.052134      -0.014498      -0.054679       0.011403       0.057707      -0.002100      -0.002769       0.010276       0.025322       0.033310      -0.021504       0.005893       0.015611             11.135486       7.423241       4.014247       1.198581      18.200230      -0.322546       7.782985           0.000000
          370              C       4.943835       6.021057      25.935265      -0.160523      34.386919 0.45725873E+03  0.10919749E+05                                 9.309500                            7.202313       0.039671       1.990327                    0.998998      29.833212      87.301081       0.602896       0.425415      -1.055322       0.021283       0.050448       0.027420       0.061236      -0.000647      -0.006501      -0.011195      -0.003989       0.012252      -0.012284      -0.002304       0.014588             11.279357       8.207807       4.928585       1.762464      17.126399       1.203792       8.503866          -0.000000
          371              C       4.429740       5.664264      24.704893       0.181732      33.415859 0.39012374E+03  0.89347206E+04                                 9.265214                            6.736219      -0.052626       1.998727                    0.999619      26.036551      74.092155       0.613149       0.436176      -1.051005      -0.023081      -0.048899      -0.008858       0.054793       0.028632      -0.014842       0.004575      -0.049403      -0.034821      -0.040292      -0.003404       0.043696             12.042750       7.714463       5.534099       1.231299      19.725081       1.573436       8.688707           0.000001
          372              C       4.521861       6.569158      23.645634      -0.163878      33.369689 0.44128264E+03  0.10407111E+05                                 9.001474                            7.004783       0.129897       2.009090                    0.999758      29.644856      85.192669       0.622858       0.416969      -1.064482       0.024604       0.030274      -0.008966       0.040028      -0.006127       0.019814       0.006566       0.006837       0.080978      -0.026169      -0.009669       0.035839             10.780982       6.606661       4.045888       0.847013      17.833641       0.332435       7.902644           0.000000
          373              C       5.043881       7.837509      23.848761      -0.173594      33.223262 0.44503106E+03  0.10511864E+05                                 8.939934                            7.019240       0.161861       2.017371                    0.999672      29.786143      85.509384       0.624591       0.415165      -1.066231      -0.021890      -0.031124      -0.015057       0.040922       0.001809       0.005277      -0.022285      -0.030616       0.080385      -0.029853      -0.010216       0.040069             10.562369       7.202088       4.232168       1.633347      16.433953       1.223416       8.051066           0.000001
          374              C       5.278641       2.237107      21.166476       0.167160      34.673373 0.37504042E+03  0.84702348E+04                                 9.403753                            6.565193       0.149694       2.071794                    0.999676      25.356570      70.702352       0.629275       0.430971      -1.058494       0.007891      -0.008700      -0.042347       0.043945      -0.023890      -0.015100       0.039733       0.026050       0.091629      -0.053005      -0.007255       0.060260             12.291092      10.867722      -2.285692      -2.659725       9.879378       7.624451      16.126178           0.000001
          375              C       6.155278       2.753832      22.042157      -0.161022      33.950336 0.42635311E+03  0.10030747E+05                                 9.266053                            6.990444      -0.053596       1.967264                    0.998184      29.593083      86.675548       0.605719       0.429805      -1.049927       0.000901       0.035188       0.037854       0.051691      -0.008726      -0.013826      -0.011397       0.011850      -0.013761      -0.023655       0.006498       0.017157             11.101436      10.623108      -1.250943      -0.843978       9.120988       6.188913      13.560211           0.000001
          376              C       5.620381       3.443262      23.131728      -0.155372      34.970704 0.43266250E+03  0.10229905E+05                                 9.467005                            7.041436      -0.028231       1.968640                    0.998745      29.873935      88.088412       0.602808       0.429739      -1.048606       0.023465      -0.021488      -0.053398       0.062159       0.007226       0.019021      -0.006588      -0.011666       0.042145      -0.026277       0.002111       0.024166             11.429883      12.690323      -2.147800      -2.078734       9.223701       5.810700      12.375626           0.000002
          377              C       4.335637       3.655394      23.337687       0.198842      32.043716 0.33585365E+03  0.74362918E+04                                 9.038949                            6.278027      -0.116652       1.989846                    0.999420      25.148097      71.212158       0.628597       0.440076      -1.044835      -0.028150       0.038730       0.047182       0.067220       0.004743      -0.022138       0.006480      -0.044498       0.087619      -0.044382       0.007631       0.036752             11.574520      10.962009      -1.165963      -1.973875      10.098679       6.828924      13.662872           0.000001
          378              C       3.522396       3.114790      22.471073      -0.148991      33.570917 0.38827381E+03  0.89166614E+04                                 9.107966                            6.608720       0.104050       2.015079                    0.999714      28.903841      83.424860       0.632287       0.421821      -1.055691       0.010413      -0.022393      -0.042084       0.048795      -0.006309      -0.003862      -0.036661       0.024920      -0.034403      -0.046620       0.018560       0.028060             11.144526      10.304518       0.114522      -0.645191       8.786663       6.358479      14.342397           0.000002
          379              C       3.904748       2.503660      21.334473      -0.157270      34.366561 0.42016603E+03  0.97948391E+04                                 9.175393                            6.828638       0.191321       2.039957                    0.999668      29.071318      83.240881       0.631322       0.416177      -1.064284      -0.014797       0.048512       0.012985       0.052354       0.007228       0.017079      -0.003568       0.016483       0.030973      -0.020095      -0.004154       0.024249             11.036122      11.406764      -1.492903      -1.760053       8.115760       5.506201      13.585843           0.000003
          380              C       9.614278      27.406708       5.935985       0.745661      16.980046 0.18607750E+03  0.36167272E+04                                 6.330519                            5.004317      -0.174497       2.029478                    0.999557      20.557666      57.719930       0.624392       0.504693      -0.992300       0.008983       0.002166      -0.009283       0.013098       0.066022       0.003372       0.038538      -0.004905      -0.113250      -0.069775      -0.022373       0.092149              7.160131       6.895111      -1.808601      -1.693763       4.932022       0.376716       9.653260           0.000001
          381              C       9.497393      26.237482      12.282188      -0.018104      27.726737 0.34185068E+03  0.76043281E+04                                 8.039285                            6.203206       0.312640       2.098055                    0.999840      27.273636      77.466901       0.652311       0.422112      -1.055544       0.059293       0.030054      -0.039602       0.077377       0.036211       0.010024       0.002474       0.028885      -0.075993      -0.029976      -0.022877       0.052853              9.367736       9.159483       0.683284       2.354340       7.533135      -3.976081      11.410590          -0.000002
          382              C       9.637061      25.525284      13.339464      -0.095253      30.433770 0.38455346E+03  0.87938061E+04                                 8.584224                            6.591112       0.304895       2.091642                    0.999261      28.128429      80.529414       0.632258       0.423635      -1.056500       0.061215      -0.018035       0.020388       0.066994       0.036178       0.039894       0.003861       0.068198      -0.071924      -0.049658      -0.026743       0.076401             10.036878       9.585958       1.833245       0.738457       8.978226      -4.988072      11.546448          -0.000004
          383              C       1.492759      26.726441      13.039732       0.103523      24.729183 0.29515683E+03  0.63216304E+04                                 7.445981                            5.763761       0.591452       2.215729                    0.999827      25.304008      70.258328       0.677547       0.422076      -1.056787      -0.041039      -0.029192      -0.017176       0.053211       0.006149      -0.010360       0.021572       0.014298      -0.077065      -0.039118       0.016580       0.022538              8.858006       7.850005       0.950571       0.915981       7.901091      -4.641575      10.822922          -0.000002
          384              C       7.182478      16.590463      16.329695      -0.052879      28.118245 0.39272873E+03  0.90696740E+04                                 8.158942                            6.699967       0.195961       2.045214                    0.999401      28.871404      84.320380       0.618761       0.428631      -1.048580      -0.024146      -0.032422       0.041764       0.058124      -0.005728      -0.042336      -0.012857       0.006442       0.035614      -0.043156      -0.005061       0.048217              9.092242       7.489281      -1.678880      -2.166132      12.221554       0.491529       7.565890           0.000002
          385              C       7.030924      17.917122      16.188045      -0.082749      31.174223 0.44410591E+03  0.10568047E+05                                 8.870992                            7.227679      -0.132919       1.945461                    0.997470      29.400963      86.940568       0.583520       0.441105      -1.041900      -0.036414       0.028371       0.027129       0.053543      -0.025529      -0.037237       0.012022       0.009704       0.016719      -0.038200      -0.014593       0.052794              9.898655       8.332191      -0.406430      -2.644771      13.338189      -0.825152       8.025584           0.000002
          386              C       5.747171      17.146060      17.832885       0.100320      25.814583 0.33965774E+03  0.75597222E+04                                 7.782974                            6.284632       0.230239       2.089696                    0.999324      26.468032      75.732248       0.631091       0.436063      -1.044737       0.040183      -0.003721      -0.026042       0.048028       0.008296      -0.006552      -0.003125       0.022850       0.046045      -0.021819       0.002443       0.019376              8.908357       7.468021      -1.386370      -2.121245      12.470545      -1.053687       6.786505           0.000002
          387              C       6.994274      26.668688      22.684114       0.095186      26.496791 0.33156473E+03  0.73293435E+04                                 7.930481                            6.210272       0.170790       2.077154                    0.998996      26.164890      74.413785       0.635222       0.436198      -1.045496      -0.027875       0.005985       0.042122       0.050863      -0.000144      -0.010582       0.001566      -0.003925      -0.017637      -0.013650       0.004707       0.008943              9.135647      10.531165       1.646291       0.146063       6.223328       3.337601      10.652449          -0.000000
          388              C       5.839292      27.349788      24.360684      -0.027502      28.177380 0.37084813E+03  0.84112801E+04                                 8.100179                            6.464631       0.373161       2.105039                    0.999800      28.002963      80.074981       0.639024       0.422593      -1.056211       0.061814      -0.006847      -0.010776       0.063118       0.001455      -0.029544       0.026326       0.028813       0.018695      -0.041339      -0.002200       0.043539              9.145101       9.572819       1.024715       0.162527       6.746501       3.597868      11.115984           0.000002
          389              C       4.963646      26.685347      23.549029      -0.107493      31.125421 0.41296311E+03  0.95812464E+04                                 8.640738                            6.817671       0.428873       2.124638                    0.999757      28.445393      81.140248       0.625465       0.422077      -1.061005       0.021896      -0.048621      -0.036553       0.064650       0.005290      -0.037614       0.051864       0.067164       0.054674      -0.078062       0.008384       0.069678              9.853781      11.905610       1.534012      -0.152882       6.814629       3.311187      10.841105           0.000002
          390              C       1.635200      25.227632      14.982037       0.148498      36.085922 0.38973253E+03  0.88999095E+04                                 9.686519                            6.723563       0.088780       2.051373                    0.999668      25.785423      72.639754       0.616628       0.434974      -1.054521      -0.011771       0.010898      -0.041884       0.044851      -0.007416       0.050474      -0.030008       0.005586       0.039235      -0.051838      -0.014377       0.066215             12.973068       9.221132      -2.633539       6.489290      13.333229      -6.322759      16.364845          -0.000002
          391              C       1.576361      23.849328      15.151734      -0.142015      32.049207 0.42321978E+03  0.98969518E+04                                 8.816201                            6.889504       0.154389       2.031048                    0.999157      29.150741      83.959989       0.622772       0.420573      -1.060093       0.031270      -0.028748       0.012178       0.044188       0.004950       0.003005       0.030680       0.010599       0.017327      -0.032784       0.001500       0.031284             10.501337       8.252958      -1.756180       4.070544      12.647556      -4.487459      10.603498          -0.000007
          392              C       2.286685      23.244862      16.182379      -0.167435      35.430094 0.47581556E+03  0.11499613E+05                                 9.547931                            7.403254      -0.193162       1.908455                    0.998452      30.582337      90.624301       0.586710       0.431954      -1.049189      -0.003227       0.005306      -0.051238       0.051612      -0.001042      -0.004215       0.002919      -0.029546      -0.010311      -0.014641      -0.002360       0.017001             11.345638      10.935913      -1.304699       5.539251      12.168279      -2.807828      10.932722          -0.000003
          393              C       3.056045      24.018978      17.043328       0.195430      33.299406 0.38984048E+03  0.89347537E+04                                 9.266512                            6.761770       0.020074       2.024722                    0.999740      25.986153      74.196347       0.607639       0.439810      -1.047872       0.036153      -0.019064       0.021632       0.046243      -0.022547       0.027242      -0.006332      -0.012442       0.072908      -0.041162      -0.001814       0.042976             11.585939      10.986111      -2.338177       6.242964      12.608680      -2.519402      11.163026           0.000000
          394              C       3.114884      25.397283      16.873631      -0.178927      36.228322 0.46722795E+03  0.11211576E+05                                 9.577077                            7.252189       0.084071       1.993397                    0.999592      30.314554      88.752997       0.604683       0.422125      -1.057992      -0.018982       0.024634      -0.035019       0.046834       0.005932       0.011378       0.011916      -0.010924       0.002583      -0.014826      -0.005709       0.020535             11.594680       9.922783      -2.099943       5.785496      12.696562      -3.055225      12.164694           0.000002
          395              C       2.404461      26.001748      15.842986      -0.169196      34.765238 0.45533877E+03  0.10854056E+05                                 9.291000                            7.140697       0.114556       2.001620                    0.999606      30.217709      88.122278       0.611886       0.419931      -1.059571       0.036672      -0.015705       0.031916       0.051090       0.004063      -0.006771       0.009240      -0.055801      -0.042310      -0.026211      -0.010561       0.036772             11.104846       9.720549      -1.857386       5.955832      10.712507      -2.882800      12.881481           0.000001
          396              C       5.594626      19.626397      17.386121       0.159389      33.579232 0.38499993E+03  0.87856887E+04                                 9.272247                            6.699700      -0.042082       2.002533                    0.999617      26.009687      73.811502       0.613917       0.437201      -1.050698       0.017319      -0.034948      -0.004166       0.039226      -0.044541      -0.029713       0.007151      -0.062562      -0.035944      -0.060272      -0.005634       0.065906             12.044372       7.690019      -5.362087      -1.339375      20.525962       0.677039       7.917134           0.000001
          397              C       5.550052      20.490475      16.373323      -0.152179      33.306616 0.42816325E+03  0.10070482E+05                                 9.143151                            6.994656       0.014095       1.995084                    0.997969      29.193373      85.118669       0.607730       0.428504      -1.052134      -0.014498       0.054679      -0.011403       0.057707       0.002100       0.002769       0.010276       0.025322       0.033310      -0.021504       0.005893       0.015611             11.135481       7.423241      -4.014244      -1.198583      18.200217      -0.322541       7.782984           0.000001
          398              C       4.943835      21.744943      16.559735      -0.160523      34.386918 0.45725878E+03  0.10919750E+05                                 9.309500                            7.202313       0.039671       1.990327                    0.998998      29.833213      87.301084       0.602896       0.425415      -1.055322       0.021283      -0.050448      -0.027420       0.061236       0.000647       0.006501      -0.011195      -0.003989       0.012252      -0.012284      -0.002304       0.014588             11.279357       8.207808      -4.928585      -1.762466      17.126396       1.203797       8.503865          -0.000000
          399              C       4.429740      22.101736      17.790107       0.181732      33.415861 0.39012369E+03  0.89347193E+04                                 9.265214                            6.736219      -0.052626       1.998727                    0.999619      26.036551      74.092156       0.613149       0.436176      -1.051005      -0.023081       0.048899       0.008858       0.054793      -0.028632       0.014842       0.004575      -0.049403      -0.034821      -0.040292      -0.003404       0.043696             12.042750       7.714465      -5.534101      -1.231297      19.725082       1.573429       8.688705           0.000001
          400              C       4.521861      21.196842      18.849366      -0.163878      33.369694 0.44128265E+03  0.10407111E+05                                 9.001475                            7.004783       0.129897       2.009090                    0.999758      29.644856      85.192669       0.622858       0.416969      -1.064482       0.024604      -0.030274       0.008966       0.040028       0.006127      -0.019814       0.006566       0.006837       0.080978      -0.026169      -0.009669       0.035839             10.780984       6.606661      -4.045889      -0.847012      17.833644       0.332432       7.902645           0.000001
          401              C       5.043881      19.928491      18.646239      -0.173594      33.223263 0.44503104E+03  0.10511863E+05                                 8.939934                            7.019240       0.161861       2.017371                    0.999672      29.786143      85.509382       0.624591       0.415165      -1.066231      -0.021890       0.031124       0.015057       0.040922      -0.001809      -0.005277      -0.022285      -0.030616       0.080385      -0.029853      -0.010216       0.040069             10.562369       7.202088      -4.232169      -1.633346      16.433954       1.223415       8.051065           0.000002
          402              C       5.278641      25.528893      21.328524       0.167160      34.673373 0.37504044E+03  0.84702355E+04                                 9.403753                            6.565193       0.149694       2.071794                    0.999676      25.356571      70.702356       0.629275       0.430971      -1.058494       0.007891       0.008700       0.042347       0.043945       0.023890       0.015100       0.039733       0.026050       0.091629      -0.053005      -0.007255       0.060260             12.291092      10.867722       2.285692       2.659724       9.879377       7.624450      16.126177           0.000001
          403              C       6.155278      25.012168      20.452843      -0.161022      33.950336 0.42635313E+03  0.10030748E+05                                 9.266054                            6.990445      -0.053596       1.967264                    0.998184      29.593084      86.675555       0.605718       0.429805      -1.049927       0.000901      -0.035188      -0.037854       0.051691       0.008726       0.013826      -0.011397       0.011850      -0.013761      -0.023655       0.006498       0.017157             11.101436      10.623108       1.250943       0.843978       9.120988       6.188912      13.560211           0.000001
          404              C       5.620381      24.322738      19.363272      -0.155372      34.970702 0.43266248E+03  0.10229904E+05                                 9.467005                            7.041436      -0.028231       1.968640                    0.998745      29.873935      88.088414       0.602808       0.429739      -1.048606       0.023465       0.021488       0.053398       0.062159      -0.007226      -0.019021      -0.006588      -0.011666       0.042145      -0.026277       0.002111       0.024166             11.429882      12.690322       2.147799       2.078733       9.223700       5.810699      12.375626           0.000002
          405              C       4.335637      24.110606      19.157313       0.198842      32.043717 0.33585380E+03  0.74362958E+04                                 9.038949                            6.278028      -0.116652       1.989846                    0.999420      25.148097      71.212159       0.628597       0.440076      -1.044835      -0.028150      -0.038730      -0.047182       0.067220      -0.004743       0.022138       0.006480      -0.044498       0.087619      -0.044382       0.007631       0.036752             11.574520      10.962010       1.165962       1.973874      10.098677       6.828922      13.662872           0.000001
          406              C       3.522396      24.651210      20.023927      -0.148991      33.570914 0.38827383E+03  0.89166620E+04                                 9.107966                            6.608720       0.104050       2.015079                    0.999714      28.903842      83.424863       0.632287       0.421821      -1.055691       0.010413       0.022393       0.042084       0.048795       0.006309       0.003862      -0.036661       0.024920      -0.034403      -0.046620       0.018560       0.028060             11.144524      10.304518      -0.114522       0.645192       8.786660       6.358476      14.342393           0.000003
          407              C       3.904748      25.262340      21.160527      -0.157270      34.366560 0.42016604E+03  0.97948395E+04                                 9.175393                            6.828638       0.191321       2.039957                    0.999668      29.071319      83.240885       0.631322       0.416177      -1.064284      -0.014797      -0.048512      -0.012985       0.052354      -0.007228      -0.017079      -0.003568       0.016483       0.030973      -0.020095      -0.004154       0.024249             11.036122      11.406764       1.492903       1.760053       8.115759       5.506200      13.585841           0.000003
          408              C       9.614278       0.359292       8.229015       0.745661      16.980046 0.18607750E+03  0.36167272E+04                                 6.330519                            5.004317      -0.174497       2.029478                    0.999557      20.557666      57.719930       0.624392       0.504693      -0.992300       0.008983      -0.002166       0.009283       0.013098      -0.066022      -0.003372       0.038538      -0.004905      -0.113250      -0.069775      -0.022373       0.092149              7.160131       6.895111       1.808601       1.693763       4.932022       0.376716       9.653260           0.000001
          409              C       3.747251      13.883000      21.247500      -0.536901      37.808952 0.55964483E+03  0.14004244E+05                                 9.695510                            7.737956      -0.272936       1.880792                    0.997566      33.112441      97.971198       0.610081       0.401210      -1.074945      -0.011616       0.000000       0.000000       0.011616       0.000000       0.000000       0.015518      -0.070044       0.065005      -0.045856       0.007359       0.038497             11.369607      12.859924       0.000000      -0.000000       7.627389      -2.640244      13.621509           0.000004
          410              C       1.205499       0.000000      21.247500      -0.536901      37.808952 0.55964482E+03  0.14004243E+05                                 9.695510                            7.737956      -0.272936       1.880792                    0.997566      33.112441      97.971198       0.610081       0.401210      -1.074945       0.011616      -0.000000      -0.000000       0.011616       0.000000      -0.000000      -0.015518      -0.070044       0.065005      -0.045856       0.007359       0.038497             11.369607      12.859924       0.000000      -0.000000       7.627389       2.640244      13.621509           0.000003
          411              C       6.158249      13.883000       7.082500      -0.536901      37.808953 0.55964482E+03  0.14004243E+05                                 9.695510                            7.737956      -0.272936       1.880792                    0.997566      33.112441      97.971198       0.610081       0.401210      -1.074945       0.011616       0.000000      -0.000000       0.011616       0.000000      -0.000000       0.015518      -0.070044       0.065005      -0.045856       0.007359       0.038497             11.369607      12.859924      -0.000000      -0.000000       7.627389      -2.640244      13.621509           0.000004
          412              C       8.700001       0.000000       7.082500      -0.536901      37.808953 0.55964482E+03  0.14004244E+05                                 9.695510                            7.737956      -0.272936       1.880792                    0.997566      33.112441      97.971199       0.610081       0.401210      -1.074945      -0.011616      -0.000000      -0.000000       0.011616      -0.000000       0.000000      -0.015518      -0.070044       0.065005      -0.045856       0.007359       0.038497             11.369607      12.859924      -0.000000       0.000000       7.627389       2.640244      13.621509           0.000004
          413              N       5.635239      13.170802      16.254054      -0.277844      39.275803 0.52314748E+03  0.12644822E+05                                 9.656562                            7.346822       0.138535       2.059578                    0.999308      28.265364      77.546383       0.654955       0.386907      -1.104242      -0.043816      -0.101668      -0.071019       0.131529       0.032282      -0.039545      -0.006277       0.092009      -0.047819      -0.049961      -0.030519       0.080480             12.185409       9.008309       1.459308       0.307991      11.113355       7.453329      16.434562          -0.000001
          414              N       5.951224      11.944933      14.459065       0.031008      34.029782 0.33076574E+03  0.71100910E+04                                 8.763581                            5.768850       0.205079       2.155679                    0.998947      22.920911      58.788060       0.755200       0.377302      -1.114170      -0.009607      -0.023626       0.007201       0.026502       0.031721      -0.040183       0.041501       0.033355       0.002597      -0.077498       0.027912       0.049586             12.220345       9.233651      -2.004820      -5.087011      10.128371       7.989162      17.299012          -0.000002
          415              N       8.795985       9.478479      10.285206      -0.193460      46.234593 0.46389065E+03  0.10892859E+05                                10.771434                            6.915728      -0.237784       1.971898                    0.997943      26.460225      71.815681       0.674665       0.386626      -1.103197       0.044129       0.014211       0.017288       0.049480      -0.052257      -0.075042      -0.040957      -0.109743       0.088942      -0.134607       0.056334       0.078274             14.825633      11.394047      -4.211660      -5.022503      18.723573      -3.071469      14.359280           0.000000
          416              N       1.442241       2.241549      10.989490      -0.267185      37.104057 0.54434174E+03  0.13346883E+05                                 9.339477                            7.555142      -0.087163       1.981563                    0.998935      28.913417      81.049018       0.635262       0.393228      -1.094956       0.035114       0.106950       0.049310       0.122894      -0.016640       0.052118      -0.017459       0.041860       0.050239      -0.037512      -0.035013       0.072524             10.946171       7.783623      -1.474872       1.544160      17.038102       1.789928       8.016787           0.000001
          417              N       1.155378       4.427844      11.146155       0.004022      34.922680 0.37233342E+03  0.82554486E+04                                 8.933018                            6.142998       0.069905       2.096682                    0.998640      23.837804      62.375510       0.726838       0.380067      -1.110600       0.011378       0.001117       0.022156       0.024931      -0.025883       0.078315       0.014543      -0.095565      -0.001459      -0.111233       0.051327       0.059906             12.020753       8.386226      -5.145608       1.704550      21.436753      -0.857735       6.239279           0.000001
          418              N       2.115815      13.476783       4.469057      -0.264286      37.420570 0.52611431E+03  0.12747255E+05                                 9.323124                            7.372754       0.008358       2.016747                    0.999146      28.375170      78.196428       0.652468       0.387446      -1.102755      -0.107847      -0.039565       0.029858       0.118692      -0.012629       0.046196      -0.036618       0.014647       0.087596      -0.047130      -0.028025       0.075155             11.103527      13.549647       3.038795      -2.901405       7.699370      -3.861039      12.061563           0.000001
          419              N       0.776591      12.388912       5.845612       0.045333      31.542203 0.32599049E+03  0.69798545E+04                                 8.307127                            5.714651       0.236193       2.165685                    0.999022      22.845264      58.419544       0.761481       0.375669      -1.115724      -0.015112      -0.004688      -0.024627       0.029272       0.022618       0.011384      -0.055144       0.078018       0.053366      -0.084808       0.035565       0.049243             10.964667       9.169125       2.764651      -2.852739       8.643612      -6.684603      15.081263           0.000001
          420              N       5.635239      14.595198      26.240946      -0.277844      39.275801 0.52314745E+03  0.12644821E+05                                 9.656561                            7.346822       0.138535       2.059578                    0.999308      28.265363      77.546380       0.654955       0.386907      -1.104242      -0.043816       0.101668       0.071019       0.131529      -0.032282       0.039545      -0.006277       0.092009      -0.047819      -0.049961      -0.030519       0.080480             12.185408       9.008309      -1.459308      -0.307992      11.113354       7.453328      16.434562          -0.000001
          421              N       5.951224      15.821067      28.035935       0.031008      34.029782 0.33076574E+03  0.71100910E+04                                 8.763581                            5.768850       0.205079       2.155679                    0.998947      22.920911      58.788059       0.755200       0.377302      -1.114170      -0.009607       0.023626      -0.007201       0.026502      -0.031721       0.040183       0.041501       0.033355       0.002597      -0.077498       0.027912       0.049586             12.220344       9.233651       2.004819       5.087011      10.128371       7.989162      17.299011          -0.000002
          422              N       8.795985      18.287521       3.879793      -0.193460      46.234594 0.46389062E+03  0.10892858E+05                                10.771435                            6.915728      -0.237784       1.971898                    0.997943      26.460225      71.815683       0.674665       0.386626      -1.103197       0.044129      -0.014211      -0.017288       0.049480       0.052257       0.075042      -0.040957      -0.109743       0.088942      -0.134607       0.056334       0.078274             14.825634      11.394053       4.211671       5.022507      18.723574      -3.071453      14.359275           0.000000
          423              N       1.442241      25.524451       3.175510      -0.267185      37.104057 0.54434174E+03  0.13346883E+05                                 9.339477                            7.555141      -0.087163       1.981563                    0.998935      28.913417      81.049016       0.635262       0.393228      -1.094956       0.035114      -0.106950      -0.049310       0.122894       0.016640      -0.052118      -0.017459       0.041860       0.050239      -0.037511      -0.035013       0.072524             10.946170       7.783623       1.474871      -1.544160      17.038100       1.789928       8.016787           0.000001
          424              N       1.155378      23.338156       3.018845       0.004022      34.922675 0.37233344E+03  0.82554491E+04                                 8.933017                            6.142998       0.069905       2.096682                    0.998640      23.837805      62.375513       0.726838       0.380067      -1.110600       0.011378      -0.001117      -0.022156       0.024931       0.025883      -0.078315       0.014543      -0.095565      -0.001459      -0.111233       0.051327       0.059906             12.020750       8.386225       5.145607      -1.704550      21.436747      -0.857734       6.239279           0.000001
          425              N       2.115815      14.289217       9.695943      -0.264286      37.420570 0.52611431E+03  0.12747255E+05                                 9.323123                            7.372754       0.008357       2.016747                    0.999146      28.375170      78.196427       0.652468       0.387446      -1.102755      -0.107847       0.039565      -0.029858       0.118692       0.012629      -0.046196      -0.036618       0.014647       0.087596      -0.047130      -0.028025       0.075155             11.103526      13.549647      -3.038795       2.901404       7.699370      -3.861039      12.061562           0.000001
          426              N       0.776591      15.377088       8.319388       0.045333      31.542204 0.32599051E+03  0.69798550E+04                                 8.307127                            5.714651       0.236192       2.165685                    0.999022      22.845265      58.419544       0.761481       0.375669      -1.115724      -0.015112       0.004688       0.024627       0.029272      -0.022618      -0.011384      -0.055144       0.078018       0.053366      -0.084808       0.035565       0.049243             10.964665       9.169124      -2.764651       2.852738       8.643611      -6.684602      15.081261           0.000001
          427              N       9.223011      27.053802      26.240946      -0.277844      39.275804 0.52314748E+03  0.12644822E+05                                 9.656562                            7.346822       0.138535       2.059578                    0.999308      28.265364      77.546383       0.654955       0.386907      -1.104242       0.043816      -0.101668       0.071019       0.131529      -0.032282      -0.039545       0.006277       0.092009      -0.047819      -0.049961      -0.030519       0.080480             12.185409       9.008309      -1.459309       0.307992      11.113354      -7.453329      16.434562          -0.000001
          428              N       8.907026      25.827933      28.035935       0.031008      34.029782 0.33076574E+03  0.71100911E+04                                 8.763581                            5.768850       0.205079       2.155679                    0.998947      22.920911      58.788060       0.755200       0.377302      -1.114170       0.009607      -0.023626      -0.007201       0.026502      -0.031722      -0.040183      -0.041501       0.033355       0.002597      -0.077498       0.027912       0.049586             12.220345       9.233651       2.004820      -5.087011      10.128371      -7.989162      17.299012          -0.000002
          429              N       6.062265      23.361479       3.879793      -0.193460      46.234594 0.46389062E+03  0.10892858E+05                                10.771435                            6.915728      -0.237784       1.971898                    0.997943      26.460225      71.815683       0.674665       0.386626      -1.103197      -0.044129       0.014211      -0.017288       0.049480       0.052257      -0.075042       0.040957      -0.109743       0.088942      -0.134607       0.056334       0.078274             14.825634      11.394054       4.211671      -5.022507      18.723574       3.071453      14.359275           0.000000
          430              N       3.510509      16.124549       3.175510      -0.267185      37.104057 0.54434174E+03  0.13346883E+05                                 9.339477                            7.555142      -0.087163       1.981563                    0.998935      28.913417      81.049017       0.635262       0.393228      -1.094956      -0.035114       0.106950      -0.049310       0.122894       0.016640       0.052118       0.017459       0.041860       0.050239      -0.037511      -0.035013       0.072524             10.946170       7.783623       1.474871       1.544160      17.038101      -1.789928       8.016787           0.000001
          431              N       3.797372      18.310844       3.018845       0.004022      34.922676 0.37233344E+03  0.82554491E+04                                 8.933017                            6.142998       0.069905       2.096682                    0.998640      23.837805      62.375513       0.726838       0.380067      -1.110600      -0.011378       0.001117      -0.022156       0.024931       0.025883       0.078315      -0.014543      -0.095565      -0.001459      -0.111233       0.051327       0.059906             12.020751       8.386225       5.145607       1.704550      21.436748       0.857734       6.239279           0.000001
          432              N       2.836935      27.359783       9.695943      -0.264286      37.420570 0.52611431E+03  0.12747255E+05                                 9.323124                            7.372754       0.008357       2.016747                    0.999146      28.375170      78.196428       0.652468       0.387446      -1.102755       0.107847      -0.039565      -0.029858       0.118692       0.012629       0.046196       0.036618       0.014647       0.087596      -0.047130      -0.028025       0.075155             11.103527      13.549647      -3.038795      -2.901404       7.699370       3.861039      12.061562           0.000001
          433              N       4.176159      26.271912       8.319388       0.045333      31.542204 0.32599051E+03  0.69798551E+04                                 8.307127                            5.714651       0.236192       2.165685                    0.999022      22.845265      58.419546       0.761481       0.375669      -1.115724       0.015112      -0.004688       0.024627       0.029272      -0.022618       0.011384       0.055144       0.078018       0.053366      -0.084808       0.035565       0.049243             10.964666       9.169125      -2.764651      -2.852739       8.643611       6.684602      15.081262           0.000001
          434              N       9.223011       0.712198      16.254054      -0.277844      39.275801 0.52314745E+03  0.12644821E+05                                 9.656561                            7.346822       0.138535       2.059578                    0.999308      28.265363      77.546380       0.654955       0.386907      -1.104242       0.043816       0.101668      -0.071019       0.131529       0.032282       0.039545       0.006277       0.092009      -0.047819      -0.049961      -0.030519       0.080480             12.185408       9.008308       1.459308      -0.307991      11.113354      -7.453328      16.434562          -0.000001
          435              N       8.907026       1.938067      14.459065       0.031008      34.029782 0.33076574E+03  0.71100910E+04                                 8.763581                            5.768850       0.205079       2.155679                    0.998947      22.920911      58.788060       0.755200       0.377302      -1.114170       0.009607       0.023626       0.007201       0.026502       0.031721       0.040183      -0.041501       0.033355       0.002597      -0.077498       0.027912       0.049586             12.220344       9.233651      -2.004819       5.087011      10.128371      -7.989162      17.299011          -0.000002
          436              N       6.062265       4.404521      10.285206      -0.193460      46.234594 0.46389065E+03  0.10892859E+05                                10.771435                            6.915728      -0.237784       1.971898                    0.997943      26.460225      71.815682       0.674665       0.386626      -1.103197      -0.044129      -0.014211       0.017288       0.049480      -0.052257       0.075042       0.040957      -0.109743       0.088942      -0.134607       0.056334       0.078274             14.825634      11.394047      -4.211660       5.022503      18.723574       3.071469      14.359281           0.000000
          437              N       3.510509      11.641451      10.989490      -0.267185      37.104059 0.54434178E+03  0.13346884E+05                                 9.339477                            7.555142      -0.087163       1.981563                    0.998935      28.913418      81.049018       0.635262       0.393228      -1.094956      -0.035114      -0.106950       0.049310       0.122894      -0.016640      -0.052118       0.017459       0.041860       0.050239      -0.037512      -0.035013       0.072524             10.946171       7.783623      -1.474872      -1.544160      17.038101      -1.789927       8.016787           0.000001
          438              N       3.797372       9.455156      11.146155       0.004022      34.922680 0.37233342E+03  0.82554486E+04                                 8.933018                            6.142998       0.069905       2.096682                    0.998640      23.837804      62.375510       0.726838       0.380067      -1.110600      -0.011378      -0.001117       0.022156       0.024931      -0.025883      -0.078315      -0.014543      -0.095565      -0.001459      -0.111233       0.051327       0.059906             12.020753       8.386226      -5.145608      -1.704550      21.436753       0.857735       6.239279           0.000001
          439              N       2.836935       0.406217       4.469057      -0.264286      37.420570 0.52611431E+03  0.12747254E+05                                 9.323123                            7.372754       0.008358       2.016747                    0.999146      28.375170      78.196426       0.652468       0.387446      -1.102755       0.107847       0.039565       0.029858       0.118692      -0.012629      -0.046196       0.036618       0.014647       0.087596      -0.047130      -0.028025       0.075155             11.103527      13.549647       3.038795       2.901404       7.699370       3.861039      12.061563           0.000001
          440              N       4.176159       1.494088       5.845612       0.045333      31.542205 0.32599051E+03  0.69798552E+04                                 8.307128                            5.714651       0.236193       2.165685                    0.999022      22.845265      58.419547       0.761481       0.375669      -1.115724       0.015112       0.004688      -0.024627       0.029272       0.022618      -0.011384       0.055144       0.078018       0.053366      -0.084808       0.035565       0.049243             10.964667       9.169125       2.764651       2.852739       8.643612       6.684603      15.081263           0.000001
          441              N       4.270261      14.595198      12.075946      -0.277844      39.275803 0.52314747E+03  0.12644822E+05                                 9.656562                            7.346822       0.138535       2.059578                    0.999308      28.265364      77.546382       0.654955       0.386907      -1.104242       0.043816       0.101668       0.071019       0.131529       0.032282      -0.039545      -0.006277       0.092009      -0.047819      -0.049961      -0.030519       0.080480             12.185409       9.008309       1.459308       0.307992      11.113355       7.453329      16.434562          -0.000001
          442              N       3.954276      15.821067      13.870935       0.031008      34.029783 0.33076574E+03  0.71100911E+04                                 8.763582                            5.768850       0.205079       2.155679                    0.998947      22.920911      58.788062       0.755200       0.377302      -1.114170       0.009607       0.023626      -0.007201       0.026502       0.031722      -0.040183       0.041501       0.033355       0.002597      -0.077498       0.027912       0.049586             12.220345       9.233652      -2.004820      -5.087012      10.128372       7.989163      17.299013          -0.000002
          443              N       1.109515      18.287521      18.044793      -0.193460      46.234599 0.46389065E+03  0.10892859E+05                                10.771435                            6.915728      -0.237784       1.971898                    0.997943      26.460226      71.815684       0.674665       0.386626      -1.103197      -0.044129      -0.014211      -0.017288       0.049480      -0.052257      -0.075042      -0.040957      -0.109743       0.088942      -0.134607       0.056334       0.078274             14.825635      11.394055      -4.211671      -5.022508      18.723575      -3.071453      14.359276           0.000000
          444              N       8.463259      25.524451      17.340510      -0.267185      37.104056 0.54434174E+03  0.13346883E+05                                 9.339477                            7.555141      -0.087163       1.981563                    0.998935      28.913417      81.049016       0.635262       0.393228      -1.094956      -0.035114      -0.106950      -0.049310       0.122894      -0.016640       0.052118      -0.017459       0.041860       0.050239      -0.037512      -0.035013       0.072524             10.946170       7.783623      -1.474871       1.544160      17.038100       1.789928       8.016787           0.000001
          445              N       8.750122      23.338156      17.183845       0.004022      34.922675 0.37233344E+03  0.82554492E+04                                 8.933017                            6.142998       0.069905       2.096682                    0.998640      23.837805      62.375512       0.726838       0.380067      -1.110600      -0.011378      -0.001117      -0.022156       0.024931      -0.025883       0.078315       0.014543      -0.095565      -0.001459      -0.111233       0.051327       0.059906             12.020750       8.386225      -5.145607       1.704550      21.436746      -0.857735       6.239279           0.000001
          446              N       7.789685      14.289217      23.860943      -0.264286      37.420570 0.52611430E+03  0.12747254E+05                                 9.323123                            7.372754       0.008358       2.016747                    0.999146      28.375170      78.196425       0.652468       0.387445      -1.102755       0.107847       0.039565      -0.029858       0.118692      -0.012629       0.046196      -0.036618       0.014647       0.087596      -0.047130      -0.028025       0.075155             11.103526      13.549647       3.038795      -2.901405       7.699370      -3.861039      12.061562           0.000001
          447              N       9.128909      15.377088      22.484388       0.045333      31.542205 0.32599051E+03  0.69798550E+04                                 8.307127                            5.714651       0.236193       2.165685                    0.999022      22.845265      58.419546       0.761481       0.375669      -1.115724       0.015112       0.004688       0.024627       0.029272       0.022618       0.011384      -0.055144       0.078018       0.053366      -0.084808       0.035565       0.049243             10.964666       9.169126       2.764652      -2.852740       8.643611      -6.684602      15.081261           0.000001
          448              N       4.270261      13.170802       2.089054      -0.277844      39.275804 0.52314748E+03  0.12644822E+05                                 9.656562                            7.346822       0.138535       2.059578                    0.999308      28.265364      77.546384       0.654955       0.386907      -1.104242       0.043816      -0.101668      -0.071019       0.131529      -0.032282       0.039545      -0.006277       0.092009      -0.047819      -0.049961      -0.030519       0.080480             12.185409       9.008309      -1.459309      -0.307992      11.113355       7.453329      16.434563          -0.000001
          449              N       3.954276      11.944933       0.294065       0.031008      34.029782 0.33076574E+03  0.71100911E+04                                 8.763582                            5.768850       0.205079       2.155679                    0.998947      22.920911      58.788061       0.755200       0.377302      -1.114170       0.009607      -0.023626       0.007201       0.026502      -0.031721       0.040183       0.041501       0.033355       0.002597      -0.077498       0.027912       0.049586             12.220345       9.233651       2.004819       5.087011      10.128371       7.989162      17.299012          -0.000002
          450              N       1.109515       9.478479      24.450206      -0.193460      46.234596 0.46389065E+03  0.10892859E+05                                10.771435                            6.915728      -0.237784       1.971898                    0.997943      26.460225      71.815682       0.674665       0.386626      -1.103197      -0.044129       0.014211       0.017288       0.049480       0.052257       0.075042      -0.040957      -0.109743       0.088942      -0.134607       0.056334       0.078274             14.825635      11.394048       4.211660       5.022504      18.723574      -3.071470      14.359282           0.000000
          451              N       8.463259       2.241549      25.154490      -0.267185      37.104057 0.54434174E+03  0.13346883E+05                                 9.339477                            7.555142      -0.087163       1.981563                    0.998935      28.913417      81.049017       0.635262       0.393228      -1.094956      -0.035114       0.106950       0.049310       0.122894       0.016640      -0.052118      -0.017459       0.041860       0.050239      -0.037512      -0.035013       0.072524             10.946171       7.783623       1.474872      -1.544160      17.038101       1.789928       8.016787           0.000001
          452              N       8.750122       4.427844      25.311155       0.004022      34.922679 0.37233342E+03  0.82554486E+04                                 8.933018                            6.142998       0.069905       2.096682                    0.998640      23.837804      62.375510       0.726838       0.380067      -1.110600      -0.011378       0.001117       0.022156       0.024931       0.025883      -0.078315       0.014543      -0.095565      -0.001459      -0.111233       0.051327       0.059906             12.020753       8.386226       5.145608      -1.704550      21.436753      -0.857735       6.239279           0.000001
          453              N       7.789685      13.476783      18.634058      -0.264286      37.420565 0.52611418E+03  0.12747251E+05                                 9.323123                            7.372753       0.008358       2.016747                    0.999146      28.375170      78.196427       0.652468       0.387446      -1.102755       0.107847      -0.039565       0.029858       0.118692       0.012629      -0.046196      -0.036618       0.014647       0.087596      -0.047130      -0.028025       0.075155             11.103526      13.549639      -3.038794       2.901402       7.699372      -3.861042      12.061566           0.000001
          454              N       9.128909      12.388912      20.010612       0.045333      31.542208 0.32599051E+03  0.69798552E+04                                 8.307128                            5.714652       0.236192       2.165685                    0.999022      22.845265      58.419547       0.761481       0.375669      -1.115724       0.015112      -0.004688      -0.024627       0.029272      -0.022618      -0.011384      -0.055144       0.078018       0.053366      -0.084808       0.035565       0.049243             10.964668       9.169127      -2.764653       2.852741       8.643613      -6.684604      15.081264           0.000001
          455              N       0.682489       0.712198       2.089054      -0.277844      39.275803 0.52314748E+03  0.12644822E+05                                 9.656562                            7.346822       0.138535       2.059578                    0.999308      28.265364      77.546382       0.654955       0.386907      -1.104242      -0.043816       0.101668      -0.071019       0.131529      -0.032282      -0.039545       0.006277       0.092009      -0.047819      -0.049961      -0.030519       0.080480             12.185408       9.008309      -1.459308       0.307992      11.113354      -7.453328      16.434562          -0.000001
          456              N       0.998474       1.938067       0.294065       0.031008      34.029783 0.33076574E+03  0.71100911E+04                                 8.763582                            5.768850       0.205079       2.155679                    0.998947      22.920911      58.788061       0.755200       0.377302      -1.114170      -0.009607       0.023626       0.007201       0.026502      -0.031721      -0.040183      -0.041501       0.033355       0.002597      -0.077498       0.027912       0.049586             12.220345       9.233651       2.004819      -5.087012      10.128371      -7.989162      17.299012          -0.000002
          457              N       3.843235       4.404521      24.450206      -0.193460      46.234596 0.46389065E+03  0.10892859E+05                                10.771435                            6.915728      -0.237784       1.971898                    0.997943      26.460225      71.815682       0.674665       0.386626      -1.103197       0.044129      -0.014211       0.017288       0.049480       0.052257      -0.075042       0.040957      -0.109743       0.088942      -0.134607       0.056334       0.078274             14.825635      11.394048       4.211660      -5.022504      18.723575       3.071470      14.359282           0.000000
          458              N       6.394991      11.641451      25.154490      -0.267185      37.104059 0.54434178E+03  0.13346884E+05                                 9.339477                            7.555142      -0.087163       1.981563                    0.998935      28.913418      81.049018       0.635262       0.393228      -1.094956       0.035114      -0.106950       0.049310       0.122894       0.016640       0.052118       0.017459       0.041860       0.050239      -0.037512      -0.035013       0.072524             10.946170       7.783623       1.474872       1.544160      17.038101      -1.789928       8.016787           0.000001
          459              N       6.108128       9.455156      25.311155       0.004022      34.922679 0.37233342E+03  0.82554486E+04                                 8.933018                            6.142998       0.069905       2.096682                    0.998640      23.837804      62.375508       0.726838       0.380067      -1.110600       0.011378      -0.001117       0.022156       0.024931       0.025883       0.078315      -0.014543      -0.095565      -0.001459      -0.111233       0.051327       0.059906             12.020752       8.386226       5.145608       1.704550      21.436752       0.857735       6.239279           0.000001
          460              N       7.068565       0.406217      18.634058      -0.264286      37.420563 0.52611415E+03  0.12747250E+05                                 9.323122                            7.372753       0.008358       2.016747                    0.999146      28.375169      78.196423       0.652468       0.387446      -1.102755      -0.107847       0.039565       0.029858       0.118692       0.012629       0.046196       0.036618       0.014647       0.087596      -0.047130      -0.028025       0.075155             11.103525      13.549638      -3.038794      -2.901401       7.699372       3.861042      12.061566           0.000001
          461              N       5.729341       1.494088      20.010612       0.045333      31.542206 0.32599049E+03  0.69798546E+04                                 8.307128                            5.714651       0.236193       2.165685                    0.999022      22.845264      58.419544       0.761481       0.375669      -1.115724      -0.015112       0.004688      -0.024627       0.029272      -0.022618       0.011384       0.055144       0.078018       0.053366      -0.084808       0.035565       0.049243             10.964667       9.169127      -2.764653      -2.852741       8.643613       6.684603      15.081263           0.000001
          462              N       0.682489      27.053802      12.075946      -0.277844      39.275804 0.52314748E+03  0.12644822E+05                                 9.656562                            7.346822       0.138535       2.059578                    0.999308      28.265364      77.546383       0.654955       0.386907      -1.104242      -0.043816      -0.101668       0.071019       0.131529       0.032282       0.039545       0.006277       0.092009      -0.047819      -0.049961      -0.030519       0.080480             12.185409       9.008309       1.459308      -0.307992      11.113355      -7.453329      16.434563          -0.000001
          463              N       0.998474      25.827933      13.870935       0.031008      34.029783 0.33076574E+03  0.71100911E+04                                 8.763582                            5.768850       0.205079       2.155679                    0.998947      22.920911      58.788061       0.755200       0.377302      -1.114170      -0.009607      -0.023626      -0.007201       0.026502       0.031722       0.040183      -0.041501       0.033355       0.002597      -0.077498       0.027912       0.049586             12.220345       9.233651      -2.004820       5.087012      10.128372      -7.989163      17.299012          -0.000002
          464              N       3.843235      23.361479      18.044793      -0.193460      46.234600 0.46389065E+03  0.10892859E+05                                10.771435                            6.915728      -0.237784       1.971898                    0.997943      26.460226      71.815685       0.674665       0.386626      -1.103197       0.044129       0.014211      -0.017288       0.049480      -0.052257       0.075042       0.040957      -0.109743       0.088942      -0.134607       0.056334       0.078274             14.825636      11.394055      -4.211671       5.022508      18.723575       3.071454      14.359277           0.000000
          465              N       6.394991      16.124549      17.340510      -0.267185      37.104056 0.54434174E+03  0.13346883E+05                                 9.339477                            7.555141      -0.087163       1.981563                    0.998935      28.913417      81.049016       0.635262       0.393228      -1.094956       0.035114       0.106950      -0.049310       0.122894      -0.016640      -0.052118       0.017459       0.041860       0.050239      -0.037512      -0.035013       0.072524             10.946170       7.783623      -1.474871      -1.544160      17.038100      -1.789928       8.016787           0.000001
          466              N       6.108128      18.310844      17.183845       0.004022      34.922675 0.37233344E+03  0.82554492E+04                                 8.933017                            6.142998       0.069905       2.096682                    0.998640      23.837805      62.375512       0.726838       0.380067      -1.110600       0.011378       0.001117      -0.022156       0.024931      -0.025883      -0.078315      -0.014543      -0.095565      -0.001459      -0.111233       0.051327       0.059906             12.020750       8.386225      -5.145607      -1.704550      21.436746       0.857735       6.239279           0.000001
          467              N       7.068565      27.359783      23.860943      -0.264286      37.420571 0.52611431E+03  0.12747255E+05                                 9.323124                            7.372754       0.008358       2.016747                    0.999146      28.375170      78.196429       0.652467       0.387446      -1.102755      -0.107847      -0.039565      -0.029858       0.118692      -0.012629      -0.046196       0.036618       0.014647       0.087596      -0.047130      -0.028025       0.075155             11.103527      13.549648       3.038795       2.901405       7.699371       3.861039      12.061564           0.000001
          468              N       5.729341      26.271912      22.484388       0.045333      31.542205 0.32599050E+03  0.69798551E+04                                 8.307128                            5.714652       0.236193       2.165685                    0.999022      22.845265      58.419549       0.761481       0.375669      -1.115724      -0.015112      -0.004688       0.024627       0.029272       0.022618      -0.011384       0.055144       0.078018       0.053366      -0.084808       0.035565       0.049243             10.964667       9.169126       2.764652       2.852740       8.643612       6.684602      15.081263           0.000001
          469              N       8.380053      18.574066      12.601184       0.805177      16.241534 0.16992374E+03  0.31689486E+04                                 5.519324                            4.389754      -0.033846       2.106984                    0.999552      19.162712      49.586968       0.772302       0.425263      -1.055204       0.019313       0.014359       0.002999       0.024252       0.064317       0.016705       0.002977       0.052515      -0.174106      -0.061741      -0.038276       0.100017              5.886500       4.261872      -1.442970      -0.754143       5.724009       0.375403       7.673618          -0.000001
          470              N       8.380053       9.191934       1.563816       0.805176      16.241534 0.16992374E+03  0.31689486E+04                                 5.519323                            4.389754      -0.033847       2.106984                    0.999552      19.162712      49.586965       0.772303       0.425263      -1.055204       0.019313      -0.014359      -0.002999       0.024252      -0.064317      -0.016705       0.002977       0.052515      -0.174106      -0.061741      -0.038276       0.100017              5.886499       4.261871       1.442970       0.754143       5.724008       0.375403       7.673618          -0.000001
          471              N       6.478197       4.691066       1.563816       0.805176      16.241534 0.16992374E+03  0.31689486E+04                                 5.519323                            4.389754      -0.033847       2.106984                    0.999552      19.162712      49.586965       0.772303       0.425263      -1.055204      -0.019313       0.014359      -0.002999       0.024252      -0.064317       0.016705      -0.002977       0.052515      -0.174106      -0.061741      -0.038276       0.100017              5.886499       4.261871       1.442970      -0.754143       5.724008      -0.375403       7.673618          -0.000001
          472              N       6.478197      23.074934      12.601184       0.805177      16.241539 0.16992385E+03  0.31689511E+04                                 5.519325                            4.389756      -0.033847       2.106984                    0.999552      19.162713      49.586973       0.772302       0.425263      -1.055204      -0.019313      -0.014359       0.002999       0.024252       0.064317      -0.016705      -0.002977       0.052515      -0.174106      -0.061741      -0.038276       0.100017              5.886501       4.261872      -1.442971       0.754142       5.724012      -0.375403       7.673619          -0.000001
          473              N       1.525447       9.191934      15.728816       0.805176      16.241535 0.16992377E+03  0.31689491E+04                                 5.519323                            4.389754      -0.033846       2.106984                    0.999552      19.162712      49.586963       0.772303       0.425263      -1.055204      -0.019313      -0.014359      -0.002999       0.024252       0.064317       0.016705       0.002977       0.052515      -0.174106      -0.061741      -0.038276       0.100017              5.886499       4.261871      -1.442970      -0.754143       5.724008       0.375403       7.673618          -0.000001
          474              N       1.525447      18.574066      26.766184       0.805176      16.241539 0.16992381E+03  0.31689502E+04                                 5.519325                            4.389755      -0.033846       2.106984                    0.999552      19.162716      49.586979       0.772302       0.425263      -1.055204      -0.019313       0.014359       0.002999       0.024252      -0.064317      -0.016705       0.002977       0.052515      -0.174106      -0.061741      -0.038276       0.100017              5.886501       4.261872       1.442971       0.754143       5.724010       0.375403       7.673620          -0.000001
          475              N       3.427303      23.074934      26.766184       0.805176      16.241545 0.16992392E+03  0.31689527E+04                                 5.519326                            4.389756      -0.033846       2.106984                    0.999552      19.162715      49.586971       0.772302       0.425263      -1.055204       0.019313      -0.014359       0.002999       0.024252      -0.064317       0.016705      -0.002977       0.052515      -0.174106      -0.061741      -0.038276       0.100017              5.886502       4.261872       1.442971      -0.754142       5.724012      -0.375403       7.673620          -0.000001
          476              N       3.427303       4.691066      15.728816       0.805176      16.241537 0.16992379E+03  0.31689497E+04                                 5.519324                            4.389754      -0.033847       2.106984                    0.999552      19.162715      49.586974       0.772303       0.425263      -1.055204       0.019313       0.014359      -0.002999       0.024252       0.064317      -0.016705      -0.002977       0.052515      -0.174106      -0.061741      -0.038276       0.100017              5.886500       4.261872      -1.442970       0.754143       5.724008      -0.375403       7.673619          -0.000001
          477              O       5.520830      15.133303      20.230170      -0.698482      34.571738 0.57905844E+03  0.14159079E+05                                 8.305860                            7.384294       0.606401       2.221656                    0.995425      29.245784      77.140358       0.709360       0.353124      -1.145472      -0.006717      -0.005188      -0.017493       0.019443       0.033820       0.027489      -0.028515       0.012423      -0.193904      -0.083786       0.017007       0.066779              8.852670      10.637372       3.213484       0.105863       8.362207      -0.750891       7.558431           0.000003
          478              O       4.450640      13.790262      19.113968      -0.536547      27.388975 0.39280845E+03  0.87569954E+04                                 7.128631                            6.096763       0.727000       2.319084                    0.997739      25.700522      65.707438       0.774253       0.354853      -1.138825       0.031064       0.035297       0.010713       0.048225      -0.064930      -0.024840      -0.012525       0.004303       0.030751      -0.077969       0.016318       0.061652              7.790952       6.218860       0.535934      -0.380650       4.997491       1.466007      12.156506           0.000002
          479              O       5.520830      12.632697      22.264830      -0.698482      34.571741 0.57905850E+03  0.14159081E+05                                 8.305861                            7.384294       0.606401       2.221656                    0.995425      29.245785      77.140363       0.709360       0.353124      -1.145472      -0.006717       0.005188       0.017493       0.019443      -0.033820      -0.027489      -0.028515       0.012423      -0.193904      -0.083786       0.017007       0.066779              8.852670      10.637372      -3.213485      -0.105862       8.362208      -0.750891       7.558432           0.000003
          480              O       4.450640      13.975738      23.381032      -0.536547      27.388973 0.39280842E+03  0.87569943E+04                                 7.128631                            6.096762       0.727000       2.319084                    0.997739      25.700521      65.707434       0.774253       0.354853      -1.138825       0.031064      -0.035297      -0.010713       0.048224       0.064930       0.024840      -0.012525       0.004303       0.030751      -0.077969       0.016318       0.061652              7.790952       6.218859      -0.535934       0.380650       4.997491       1.466007      12.156505           0.000002
          481              O       9.337420       1.250303      22.264830      -0.698482      34.571741 0.57905850E+03  0.14159081E+05                                 8.305861                            7.384294       0.606401       2.221656                    0.995425      29.245785      77.140363       0.709360       0.353124      -1.145472       0.006717      -0.005188       0.017493       0.019443      -0.033820       0.027489       0.028515       0.012423      -0.193904      -0.083786       0.017007       0.066779              8.852671      10.637372      -3.213485       0.105862       8.362208       0.750891       7.558432           0.000003
          482              O       0.502110      27.673262      23.381032      -0.536547      27.388974 0.39280843E+03  0.87569947E+04                                 7.128631                            6.096762       0.727000       2.319084                    0.997739      25.700521      65.707435       0.774253       0.354853      -1.138825      -0.031064       0.035297      -0.010713       0.048225       0.064930      -0.024840       0.012525       0.004303       0.030751      -0.077969       0.016318       0.061652              7.790952       6.218860      -0.535934      -0.380650       4.997491      -1.466008      12.156506           0.000002
          483              O       9.337420      26.515697      20.230170      -0.698482      34.571740 0.57905848E+03  0.14159080E+05                                 8.305861                            7.384294       0.606401       2.221656                    0.995425      29.245784      77.140359       0.709360       0.353124      -1.145472       0.006717       0.005188      -0.017493       0.019443       0.033820      -0.027489       0.028515       0.012423      -0.193904      -0.083786       0.017007       0.066779              8.852670      10.637372       3.213485      -0.105863       8.362207       0.750891       7.558431           0.000003
          484              O       0.502110       0.092738      19.113968      -0.536547      27.388974 0.39280844E+03  0.87569949E+04                                 7.128631                            6.096762       0.727000       2.319084                    0.997739      25.700522      65.707437       0.774253       0.354853      -1.138825      -0.031064      -0.035297       0.010713       0.048225      -0.064930       0.024840       0.012525       0.004303       0.030751      -0.077969       0.016318       0.061652              7.790952       6.218859       0.535934       0.380650       4.997491      -1.466007      12.156505           0.000002
          485              O       4.384670      12.632697       8.099830      -0.698482      34.571739 0.57905846E+03  0.14159080E+05                                 8.305860                            7.384294       0.606401       2.221656                    0.995425      29.245784      77.140359       0.709360       0.353124      -1.145472       0.006717       0.005188       0.017493       0.019443       0.033820       0.027489      -0.028515       0.012423      -0.193904      -0.083786       0.017007       0.066779              8.852670      10.637372       3.213485       0.105863       8.362207      -0.750891       7.558431           0.000003
          486              O       5.454860      13.975738       9.216032      -0.536547      27.388975 0.39280844E+03  0.87569951E+04                                 7.128631                            6.096762       0.727000       2.319084                    0.997739      25.700522      65.707437       0.774253       0.354853      -1.138825      -0.031064      -0.035297      -0.010713       0.048225      -0.064930      -0.024840      -0.012525       0.004303       0.030751      -0.077969       0.016318       0.061652              7.790952       6.218860       0.535934      -0.380651       4.997491       1.466008      12.156506           0.000002
          487              O       4.384670      15.133303       6.065170      -0.698482      34.571740 0.57905848E+03  0.14159081E+05                                 8.305861                            7.384294       0.606401       2.221656                    0.995425      29.245785      77.140363       0.709360       0.353124      -1.145472       0.006717      -0.005188      -0.017493       0.019443      -0.033820      -0.027489      -0.028515       0.012423      -0.193904      -0.083786       0.017007       0.066779              8.852670      10.637372      -3.213484      -0.105863       8.362207      -0.750891       7.558431           0.000003
          488              O       5.454860      13.790262       4.948968      -0.536547      27.388973 0.39280842E+03  0.87569943E+04                                 7.128631                            6.096762       0.727000       2.319084                    0.997739      25.700521      65.707434       0.774253       0.354853      -1.138825      -0.031064       0.035297       0.010713       0.048225       0.064930       0.024840      -0.012525       0.004303       0.030751      -0.077969       0.016318       0.061652              7.790952       6.218860      -0.535934       0.380650       4.997491       1.466007      12.156506           0.000002
          489              O       0.568080      26.515697       6.065170      -0.698482      34.571740 0.57905848E+03  0.14159080E+05                                 8.305860                            7.384294       0.606401       2.221656                    0.995425      29.245785      77.140362       0.709360       0.353124      -1.145472      -0.006717       0.005188      -0.017493       0.019443      -0.033820       0.027489       0.028515       0.012423      -0.193904      -0.083786       0.017007       0.066779              8.852670      10.637372      -3.213484       0.105863       8.362207       0.750891       7.558431           0.000003
          490              O       9.403390       0.092738       4.948968      -0.536547      27.388974 0.39280843E+03  0.87569947E+04                                 7.128631                            6.096762       0.727000       2.319084                    0.997739      25.700521      65.707435       0.774253       0.354853      -1.138825       0.031064      -0.035297       0.010713       0.048225       0.064930      -0.024840       0.012525       0.004303       0.030751      -0.077969       0.016318       0.061652              7.790952       6.218860      -0.535934      -0.380651       4.997491      -1.466008      12.156506           0.000002
          491              O       0.568080       1.250303       8.099830      -0.698482      34.571741 0.57905850E+03  0.14159081E+05                                 8.305861                            7.384294       0.606401       2.221656                    0.995425      29.245784      77.140361       0.709360       0.353124      -1.145472      -0.006717      -0.005188       0.017493       0.019443       0.033820      -0.027489       0.028515       0.012423      -0.193904      -0.083786       0.017007       0.066779              8.852671      10.637373       3.213485      -0.105863       8.362207       0.750891       7.558432           0.000003
          492              O       9.403390      27.673262       9.216032      -0.536547      27.388975 0.39280845E+03  0.87569954E+04                                 7.128631                            6.096763       0.727000       2.319084                    0.997739      25.700522      65.707438       0.774253       0.354853      -1.138825       0.031064       0.035297      -0.010713       0.048225      -0.064930       0.024840       0.012525       0.004303       0.030751      -0.077969       0.016318       0.061652              7.790952       6.218860       0.535934       0.380651       4.997491      -1.466008      12.156506           0.000002
          493              O       8.978345      17.630855      13.136054      -0.622278      32.153528 0.53917944E+03  0.12956323E+05                                 7.817333                            7.111007       0.684780       2.209922                    0.999762      29.385952      76.943901       0.724766       0.351690      -1.146154      -0.000156       0.067284      -0.026070       0.072158      -0.016448       0.082356      -0.109877      -0.017279      -0.291962      -0.175225       0.030375       0.144850              7.816463       7.241835      -2.185871       0.888437       8.893424      -1.418354       7.314131           0.000003
          494              O       8.478811      18.732887      11.395176      -0.538364      32.777831 0.49886883E+03  0.11827371E+05                                 8.162688                            6.987303       0.227263       2.087373                    0.998443      28.598178      75.842059       0.703947       0.366998      -1.127268       0.009991       0.036454       0.062488       0.073030       0.107637       0.002421      -0.039300       0.077904       0.421000      -0.188084       0.040267       0.147817              8.619452       5.455739      -0.056221      -1.172418       5.847828      -0.119867      14.554790          -0.000007
          495              O       7.811180      19.401492      13.281671      -0.509612      31.982601 0.46764601E+03  0.10838960E+05                                 7.929165                            6.698911       0.966531       2.365294                    0.998900      26.717327      68.589315       0.734367       0.359851      -1.140188       0.045177       0.013783      -0.050871       0.069418      -0.014478      -0.058799       0.102032      -0.025280      -0.174982      -0.134389       0.010243       0.124146              8.470788       6.705891      -2.130866      -2.293224       9.517082       3.174283       9.189390           0.000003
          496              O       8.978345      10.135145       1.028946      -0.622278      32.153529 0.53917947E+03  0.12956325E+05                                 7.817334                            7.111008       0.684779       2.209922                    0.999762      29.385948      76.943896       0.724765       0.351690      -1.146154      -0.000156      -0.067284       0.026070       0.072158       0.016448      -0.082356      -0.109876      -0.017279      -0.291962      -0.175225       0.030375       0.144850              7.816464       7.241836       2.185871      -0.888437       8.893425      -1.418354       7.314133           0.000003
          497              O       8.478811       9.033113       2.769824      -0.538364      32.777826 0.49886872E+03  0.11827368E+05                                 8.162689                            6.987303       0.227263       2.087374                    0.998443      28.598170      75.842040       0.703947       0.366998      -1.127267       0.009991      -0.036454      -0.062488       0.073030      -0.107637      -0.002421      -0.039300       0.077903       0.421000      -0.188084       0.040267       0.147817              8.619453       5.455739       0.056221       1.172418       5.847828      -0.119867      14.554791          -0.000008
          498              O       7.811180       8.364508       0.883329      -0.509612      31.982595 0.46764593E+03  0.10838957E+05                                 7.929165                            6.698911       0.966530       2.365293                    0.998900      26.717323      68.589306       0.734367       0.359851      -1.140188       0.045177      -0.013783       0.050871       0.069418       0.014478       0.058799       0.102032      -0.025280      -0.174982      -0.134389       0.010243       0.124146              8.470787       6.705890       2.130865       2.293224       9.517081       3.174282       9.189390           0.000002
          499              O       5.879905       3.747855       1.028946      -0.622278      32.153529 0.53917947E+03  0.12956325E+05                                 7.817334                            7.111008       0.684779       2.209922                    0.999762      29.385947      76.943895       0.724765       0.351690      -1.146154       0.000156       0.067284       0.026070       0.072158       0.016449       0.082356       0.109876      -0.017279      -0.291962      -0.175225       0.030375       0.144850              7.816465       7.241836       2.185871       0.888437       8.893425       1.418354       7.314133           0.000002
          500              O       6.379439       4.849887       2.769824      -0.538364      32.777822 0.49886864E+03  0.11827366E+05                                 8.162688                            6.987303       0.227262       2.087374                    0.998443      28.598167      75.842031       0.703947       0.366998      -1.127267      -0.009991       0.036454      -0.062488       0.073030      -0.107637       0.002421       0.039300       0.077903       0.420999      -0.188084       0.040267       0.147816              8.619452       5.455739       0.056221      -1.172418       5.847828       0.119867      14.554790          -0.000008
          501              O       7.047070       5.518492       0.883329      -0.509612      31.982596 0.46764594E+03  0.10838958E+05                                 7.929165                            6.698912       0.966530       2.365293                    0.998900      26.717321      68.589304       0.734367       0.359851      -1.140188      -0.045177       0.013783       0.050871       0.069418       0.014479      -0.058799      -0.102032      -0.025280      -0.174981      -0.134389       0.010242       0.124146              8.470788       6.705891       2.130866      -2.293224       9.517081      -3.174283       9.189391           0.000002
          502              O       5.879905      24.018145      13.136054      -0.622278      32.153533 0.53917952E+03  0.12956326E+05                                 7.817334                            7.111007       0.684780       2.209922                    0.999762      29.385953      76.943907       0.724765       0.351690      -1.146154       0.000156      -0.067284      -0.026070       0.072158      -0.016448      -0.082356       0.109877      -0.017279      -0.291962      -0.175225       0.030375       0.144850              7.816464       7.241835      -2.185870      -0.888437       8.893425       1.418354       7.314133           0.000003
          503              O       6.379439      22.916113      11.395176      -0.538364      32.777829 0.49886886E+03  0.11827372E+05                                 8.162688                            6.987303       0.227263       2.087373                    0.998443      28.598179      75.842063       0.703947       0.366998      -1.127268      -0.009991      -0.036454       0.062488       0.073030       0.107637      -0.002421       0.039300       0.077904       0.421000      -0.188084       0.040267       0.147817              8.619452       5.455739      -0.056222       1.172418       5.847828       0.119866      14.554788          -0.000007
          504              O       7.047070      22.247507      13.281671      -0.509612      31.982611 0.46764633E+03  0.10838969E+05                                 7.929167                            6.698914       0.966531       2.365293                    0.998900      26.717328      68.589319       0.734367       0.359851      -1.140188      -0.045177      -0.013783      -0.050871       0.069418      -0.014478       0.058799      -0.102032      -0.025280      -0.174982      -0.134389       0.010243       0.124146              8.470789       6.705891      -2.130866       2.293222       9.517088      -3.174283       9.189389           0.000003
          505              O       0.927155      10.135145      15.193946      -0.622278      32.153524 0.53917937E+03  0.12956322E+05                                 7.817332                            7.111007       0.684780       2.209922                    0.999762      29.385949      76.943894       0.724765       0.351690      -1.146154       0.000156      -0.067284       0.026070       0.072158      -0.016448       0.082356      -0.109877      -0.017279      -0.291962      -0.175225       0.030375       0.144850              7.816463       7.241834      -2.185870       0.888437       8.893423      -1.418353       7.314131           0.000003
          506              O       1.426689       9.033113      16.934824      -0.538364      32.777796 0.49886816E+03  0.11827351E+05                                 8.162682                            6.987298       0.227263       2.087374                    0.998443      28.598165      75.842007       0.703948       0.366998      -1.127268      -0.009991      -0.036454      -0.062488       0.073030       0.107637       0.002421      -0.039300       0.077904       0.420999      -0.188084       0.040267       0.147817              8.619445       5.455735      -0.056221      -1.172417       5.847823      -0.119867      14.554778          -0.000008
          507              O       2.094320       8.364508      15.048329      -0.509612      31.982588 0.46764582E+03  0.10838954E+05                                 7.929164                            6.698910       0.966531       2.365294                    0.998900      26.717321      68.589298       0.734367       0.359851      -1.140188      -0.045177      -0.013783       0.050871       0.069418      -0.014478      -0.058799       0.102032      -0.025280      -0.174982      -0.134389       0.010243       0.124146              8.470786       6.705889      -2.130865      -2.293223       9.517079       3.174281       9.189388           0.000002
          508              O       0.927155      17.630855      27.301054      -0.622278      32.153524 0.53917933E+03  0.12956320E+05                                 7.817331                            7.111005       0.684782       2.209923                    0.999762      29.385954      76.943900       0.724766       0.351690      -1.146154       0.000156       0.067284      -0.026070       0.072158       0.016448      -0.082356      -0.109877      -0.017279      -0.291964      -0.175226       0.030376       0.144850              7.816462       7.241833       2.185870      -0.888437       8.893422      -1.418353       7.314130           0.000003
          509              O       1.426689      18.732887      25.560176      -0.538364      32.777818 0.49886858E+03  0.11827364E+05                                 8.162685                            6.987300       0.227264       2.087374                    0.998443      28.598180      75.842052       0.703948       0.366998      -1.127268      -0.009991       0.036454       0.062488       0.073030      -0.107638      -0.002421      -0.039300       0.077903       0.421001      -0.188084       0.040267       0.147817              8.619448       5.455736       0.056221       1.172418       5.847825      -0.119867      14.554783          -0.000008
          510              O       2.094320      19.401492      27.446671      -0.509612      31.982595 0.46764591E+03  0.10838957E+05                                 7.929163                            6.698910       0.966532       2.365294                    0.998900      26.717329      68.589314       0.734367       0.359851      -1.140188      -0.045177       0.013783      -0.050871       0.069418       0.014478       0.058799       0.102032      -0.025280      -0.174983      -0.134389       0.010243       0.124146              8.470786       6.705889       2.130865       2.293223       9.517080       3.174282       9.189388           0.000002
          511              O       4.025595      24.018145      27.301054      -0.622278      32.153520 0.53917927E+03  0.12956318E+05                                 7.817331                            7.111005       0.684781       2.209923                    0.999762      29.385951      76.943894       0.724766       0.351690      -1.146154      -0.000156      -0.067284      -0.026070       0.072158       0.016448       0.082356       0.109877      -0.017279      -0.291963      -0.175225       0.030375       0.144850              7.816461       7.241833       2.185869       0.888437       8.893422       1.418354       7.314130           0.000002
          512              O       3.526061      22.916113      25.560176      -0.538364      32.777773 0.49886778E+03  0.11827340E+05                                 8.162677                            6.987293       0.227265       2.087374                    0.998443      28.598165      75.841991       0.703948       0.366998      -1.127268       0.009991      -0.036454       0.062488       0.073030      -0.107637       0.002421       0.039300       0.077904       0.421000      -0.188084       0.040267       0.147817              8.619439       5.455731       0.056221      -1.172415       5.847820       0.119867      14.554766          -0.000008
          513              O       2.858430      22.247507      27.446671      -0.509612      31.982599 0.46764613E+03  0.10838963E+05                                 7.929165                            6.698912       0.966532       2.365294                    0.998900      26.717326      68.589308       0.734367       0.359851      -1.140188       0.045177      -0.013783      -0.050871       0.069418       0.014478      -0.058799      -0.102032      -0.025280      -0.174982      -0.134389       0.010243       0.124146              8.470786       6.705889       2.130865      -2.293221       9.517085      -3.174282       9.189385           0.000002
          514              O       4.025595       3.747855      15.193946      -0.622278      32.153530 0.53917949E+03  0.12956325E+05                                 7.817333                            7.111007       0.684780       2.209922                    0.999762      29.385951      76.943902       0.724765       0.351690      -1.146154      -0.000156       0.067284       0.026070       0.072158      -0.016448      -0.082356       0.109877      -0.017279      -0.291963      -0.175225       0.030375       0.144850              7.816464       7.241835      -2.185871      -0.888437       8.893424       1.418354       7.314132           0.000003
          515              O       3.526061       4.849887      16.934824      -0.538364      32.777826 0.49886873E+03  0.11827368E+05                                 8.162688                            6.987302       0.227263       2.087374                    0.998443      28.598174      75.842048       0.703947       0.366998      -1.127267       0.009990       0.036454      -0.062488       0.073030       0.107637      -0.002421       0.039300       0.077903       0.421000      -0.188084       0.040267       0.147817              8.619452       5.455738      -0.056221       1.172418       5.847827       0.119867      14.554789          -0.000008
          516              O       2.858430       5.518492      15.048329      -0.509612      31.982593 0.46764589E+03  0.10838956E+05                                 7.929164                            6.698911       0.966531       2.365294                    0.998900      26.717324      68.589306       0.734367       0.359851      -1.140188       0.045177       0.013783       0.050871       0.069418      -0.014478       0.058799      -0.102032      -0.025280      -0.174982      -0.134389       0.010243       0.124146              8.470786       6.705890      -2.130865       2.293224       9.517080      -3.174282       9.189390           0.000002

******************************************************
Auxiliary information for the entire system
The total spin magnetic moment of the unit cell is   0.000159
The total net atomic charge of the unit cell is   -0.000004
Accuracy of reproducing the electrostatic potential in the unit cell:
  The inner radius (bohr) =    5.0000
  The outer radius (bohr) =   12.0000
  Valid grid points have density less than (e/(bohr^3)) =    0.0001
  The number of valid grid points were=       302652
  The rms potential error without charges in kcal/mol is=     10.98513
  The rms potential error with partial charges in kcal/mol is=      1.87455
  The RRMSE value at monopole order=      0.17064
  The rms potential error with partial charges and cloud penetration in kcal/mol is=      1.87798
  The RRMSE value at monopole order with cloud penetration is=      0.17096
  The rms potential error with partial charges and atomic dipoles in kcal/mol is=      0.58021
  The RRMSE value at dipole order=      0.05282
  The rms potential error with partial charges, atomic dipoles and cloud penetration in kcal/mol is=      0.58314
  The RRMSE value at dipole order with cloud penetration=      0.05308

******************************************************
The electron densities and ab initio electrostatic potential were computed in VASP using the PBE functional and
projector augmented wave method. See the main text of the journal article for a description of computational details.
The atomic charges, dipoles, and quadrupoles were computed with the DDEC6 method as described in
(a) T. A. Manz and N. Gabaldon Limas, RSC Adv. 6 (2016) 47771-47801 DOI: 10.1039/c6ra04656h
(b) N. Gabaldon Limas and T. A. Manz, RSC Adv. 8 (2018) 2678-2707 DOI: 10.1039/c7ra11829e.
For each atom in the material, the electron cloud parameters were fit to the spherically averaged atom-in-material
electron density using radial positions for which this density was between 10^-4 and 10^-2 electrons per cubic bohr.
The polarizabilities, dispersion coefficients, and quantum Drude oscillator (QDO) parameters were fit using the MCLF method.
The magnetic structure of the system was optimized in VASP from the default ferromagnetic initial guess using spin polarization.
The atomic spin moments (ASMs) were computed on this optimized magnetic structure using the DDEC6 partition as inputs
to the method of T. A. Manz and D. S. Sholl, J. Chem. Theory Comput. 7 (2011) 4146-4164 DOI: 10.1021/ct200539n.
The RMSE and RRMSE were computed using a uniform grid with Ewald summation.
