# Supplementary material for: A collection of forcefield precursors for metal–organic frameworks
Source: RSC Adv. 2019 Nov 13;9(63):36492–507. doi: 10.1039/c9ra07327b (PMC9075174; doi:10.1039/c9ra07327b)
Supplement: RA-009-C9RA07327B-s3445 [file RA-009-C9RA07327B-s3445.xyz]

  158
jmolscript: load "" {1 1 1} spacegroup "x,y,z" unitcell [{      7.142200     0.000000     0.000000 }, {      0.171031    21.210310     0.000000 }, {      3.319906    10.245816    19.390674 }]
Cd     3.186774    20.478150    11.038141     1.066138
Cd     6.758369    21.672147    11.045897     1.076800
Cd     2.055702    19.406093     0.306954     0.980917
Cd     7.446363    10.977976     8.352533     1.066138
Cd     3.874768     9.783979     8.344777     1.076800
Cd     8.577435    12.050033    19.083720     0.980917
H      9.562486    28.613014    17.666843     0.115058
H      3.847473    27.877056    16.005062     0.119347
H      7.859699    26.009456    14.232755     0.119799
H      6.458787    26.952178    15.896475     0.114897
H      2.506680    24.417835    13.877905     0.120815
H      5.563614    24.801128    11.335788     0.115678
H      4.495462    27.836504    13.672364     0.115276
H      5.021879     7.814801    11.739114     0.114681
H      6.658094     9.189383    10.872351     0.113720
H      2.031501     6.062857    10.707530     0.116485
H      7.691605    25.899590    11.519999     0.112767
H      4.957969    16.632783     8.774280     0.112458
H      6.543316    15.253584     7.829954     0.115045
H      2.096634    18.225941     8.016105     0.119836
H      7.631986    19.610029     8.925527     0.108238
H      1.536222    13.996012     7.990897     0.111784
H      4.646089    13.771899     5.491439     0.119656
H      2.646355    17.253161     5.914156     0.126526
H      3.370412    17.440765     3.688106     0.121265
H      6.406872    15.188116     5.124955     0.114378
H      0.751772    16.272473     3.781181     0.115473
H      4.872417    18.523773     2.245440     0.114369
H      1.070651     2.843112     1.723831     0.115058
H      6.785664     3.579070     3.385612     0.119347
H      2.773438     5.446670     5.157919     0.119799
H      4.174350     4.503948     3.494199     0.114897
H      0.984257     7.038291     5.512769     0.120815
H      5.069523     6.654998     8.054886     0.115678
H      6.137675     3.619622     5.718310     0.115276
H      5.611258    23.641325     7.651560     0.114681
H      3.975043    22.266743     8.518323     0.113720
H      8.601636    25.393269     8.683144     0.116485
H      2.941532     5.556536     7.870675     0.112767
H      5.675168    14.823343    10.616394     0.112458
H      4.089821    16.202542    11.560720     0.115045
H      8.536503    13.230185    11.374569     0.119836
H      3.001151    11.846097    10.465147     0.108238
H      9.096915    17.460114    11.399777     0.111784
H      5.987048    17.684227    13.899235     0.119656
H      7.986782    14.202965    13.476518     0.126526
H      7.262725    14.015361    15.702568     0.121265
H      4.226265    16.268010    14.265719     0.114378
H      2.739165    15.183653    15.609493     0.115473
H      5.760720    12.932353    17.145234     0.114369
C      6.979437    28.501410    17.909227     0.562618
C      7.886111    27.931671    16.834983    -0.006697
C      9.224850    28.142930    16.937754    -0.093663
C      2.942099    27.665528    15.974037    -0.142208
C      9.574858    26.855322    14.942453     0.078569
C      8.210225    26.560336    14.893977    -0.154283
C      7.371220    27.135611    15.898414    -0.098463
C      3.357223    26.221683    13.939956     0.090337
C      3.195905    24.928300    13.515300    -0.159395
C      4.030496    24.347920    12.557400    -0.013979
C      5.015506    25.156873    11.997010    -0.167747
C      5.211169    26.463701    12.382884     0.088041
C      4.367065    26.961738    13.377626    -0.183130
C      6.233960    27.307075    11.739114     0.078212
C      5.849426     7.450862    11.519999    -0.142098
C      6.825515     8.282572    10.990634    -0.093148
C      8.044295     7.746128    10.637724    -0.031905
C      8.327754     6.405279    10.885924    -0.100357
C      7.513189    26.803328    11.395899    -0.140845
C      1.923732     8.666165    10.034674     0.609327
C      3.799084    22.968887    12.119171     0.610750
C      5.108363    19.174018     9.505308     0.595022
C      6.122623    18.254690     8.925527    -0.036360
C      5.813054    16.957246     8.605581    -0.090085
C      6.759317    16.133148     8.037434    -0.142956
C      8.057430    16.622799     7.767904     0.081505
C      8.373512    17.909728     8.140205    -0.134678
C      7.416356    18.735066     8.698656    -0.097390
C      1.938363    15.767730     7.096987     0.087472
C      2.106452    14.389296     7.370395    -0.169989
C      3.073422    13.578572     6.767345    -0.013447
C      3.949449    14.251525     5.877313    -0.167716
C      3.811747    15.619192     5.555428     0.080015
C      2.774388    16.364308     6.150722    -0.185468
C      3.268636    12.219623     7.133829     0.637477
C      4.739556    16.251233     4.583955     0.086685
C      4.272932    17.216744     3.701680    -0.145671
C      6.111288    15.868710     4.566504    -0.142837
C      6.991176    16.492754     3.740461    -0.095058
C      6.546711    17.489919     2.809709    -0.036078
C      5.177153    17.859859     2.819404    -0.089628
C      7.502456    18.086208     1.878956     0.589600
C      3.653700     2.954716     1.481447     0.562618
C      2.747026     3.524455     2.555691    -0.006697
C      1.408287     3.313196     2.452920    -0.093663
C      7.691038     3.790598     3.416637    -0.142208
C      1.058279     4.600804     4.448221     0.078569
C      2.422912     4.895790     4.496697    -0.154283
C      3.261917     4.320515     3.492260    -0.098463
C      7.275914     5.234443     5.450718     0.090337
C      7.437232     6.527826     5.875374    -0.159395
C      6.602641     7.108206     6.833274    -0.013979
C      5.617631     6.299253     7.393664    -0.167747
C      5.421968     4.992425     7.007790     0.088041
C      6.266072     4.494388     6.013048    -0.183130
C      4.399177     4.149051     7.651560     0.078212
C      4.783711    24.005264     7.870675    -0.142098
C      3.807622    23.173554     8.400040    -0.093148
C      2.588842    23.709998     8.752950    -0.031905
C      2.305383    25.050847     8.504750    -0.100357
C      3.119948     4.652798     7.994775    -0.140845
C      8.709405    22.789961     9.356000     0.609327
C      6.834053     8.487239     7.271503     0.610750
C      5.524774    12.282108     9.885366     0.595022
C      4.510514    13.201436    10.465147    -0.036360
C      4.820083    14.498880    10.785093    -0.090085
C      3.873820    15.322978    11.353240    -0.142956
C      2.575707    14.833327    11.622770     0.081505
C      2.259625    13.546398    11.250469    -0.134678
C      3.216781    12.721060    10.692018    -0.097390
C      8.694774    15.688396    12.293687     0.087472
C      8.526685    17.066830    12.020279    -0.169989
C      7.559715    17.877554    12.623329    -0.013447
C      6.683688    17.204601    13.513361    -0.167716
C      6.821390    15.836934    13.835246     0.080015
C      7.858749    15.091818    13.239952    -0.185468
C      7.364501    19.236503    12.256845     0.637477
C      5.893581    15.204893    14.806719     0.086685
C      6.360205    14.239382    15.688994    -0.145671
C      4.521849    15.587416    14.824170    -0.142837
C      3.641961    14.963372    15.650213    -0.095058
C      4.086426    13.966207    16.580965    -0.036077
C      5.455984    13.596267    16.571270    -0.089628
C      3.130681    13.369918    17.511718     0.589600
O      7.415961    29.396024    18.735269    -0.567758
O      5.775180    28.161829    17.920861    -0.538452
O      2.731884    22.370705    12.408092    -0.562719
O      4.622642    22.395538    11.411412    -0.601875
O      1.799514     9.862679    10.135505    -0.597251
O      2.827044     8.190814     9.303645    -0.573512
O      3.979428    18.691917     9.825255    -0.547816
O      5.414773    20.363990     9.730240    -0.595414
O      2.314568    11.538883     7.471227    -0.605951
O      4.427555    11.723392     7.186184    -0.575460
O      1.581713    17.983717     2.030204    -0.546362
O      7.081807    18.899077     0.992803    -0.569187
O      3.217176     2.060102     0.655405    -0.567758
O      4.857957     3.294297     1.469813    -0.538452
O      7.901253     9.085421     6.982582    -0.562719
O      6.010495     9.060588     7.979262    -0.601875
O      1.691423    21.593447     9.255169    -0.597251
O      7.806093    23.265312    10.087029    -0.573512
O      6.653709    12.764209     9.565419    -0.547816
O      5.218364    11.092136     9.660434    -0.595414
O      8.318569    19.917243    11.919447    -0.605951
O      6.205582    19.732734    12.204490    -0.575460
O      9.051424    13.472409    17.360470    -0.546362
O      3.551330    12.557049    18.397871    -0.569186

The following XYZ coordinates are in angstroms. Other properties are in atomic units.
The sperically averaged electron density of each atom fit to a function of the form exp(a - br)
eigen_1, eigen_2 and eigen_3 are the three eigenvalues of traceless quadrupole moment tensor
  atom number  atomic symbol              X              Y              Z     net charge C6 coefficient C8 coefficient C10 coefficient fluctuating dipole atomic polarizability isotropic forcefield polarizability              a              b squared Pearson coefficient          <r^3>          <r^4>         wp_QDO          m_QDO          q_QDO       dipole_x       dipole_y       dipole_z         dipole            Qxy            Qxz            Qyz     Q(x^2-y^2)  Q(3z^2 - R^2)        eigen_1        eigen_2        eigen_3 static polarizability      alpha(xx)      alpha(xy)      alpha(xz)      alpha(yy)      alpha(yz)      alpha(zz) atomic spin moment
            1             Cd       3.186774      20.478150      11.038141       1.066138     151.616610 0.36781251E+04  0.13421539E+06                                21.744653                           18.907942       0.757963       1.978032                    0.998858      74.025331     194.887409       0.460508       0.364496      -1.208943      -0.033920      -0.005977       0.020343       0.040001      -0.007730       0.061110      -0.056128       0.024331       0.180695      -0.075631      -0.036505       0.112135             26.218218      31.359147       0.872435      -1.902382      32.530356       2.665402      14.765150          -0.000002
            2             Cd       6.758369      21.672147      11.045897       1.076800     148.428589 0.34171860E+04  0.12255591E+06                                21.334156                           18.149269       0.735110       1.977289                    0.999004      73.428822     192.344804       0.472454       0.361477      -1.210123      -0.066676       0.007566      -0.017835       0.069434       0.012265       0.059491       0.031999      -0.025853       0.167852      -0.069336      -0.025521       0.094858             25.986043      30.237869       1.517470      -1.638397      33.330643      -3.012131      14.389616          -0.000002
            3             Cd       2.055702      19.406093       0.306954       0.980917     136.935960 0.33743859E+04  0.12067250E+06                                20.299465                           18.019059       0.903503       2.013222                    0.999462      75.014361     196.386894       0.474670       0.360828      -1.210342       0.005326       0.019773       0.008808       0.022292      -0.014195       0.096708       0.003243      -0.158544      -0.109570      -0.146917       0.047758       0.099159             23.150722      24.653397       0.886253     -10.943328      16.808653      -0.831149      27.990117           0.000004
            4             Cd       7.446363      10.977976       8.352533       1.066138     151.616611 0.36781251E+04  0.13421539E+06                                21.744653                           18.907942       0.757963       1.978032                    0.998858      74.025331     194.887409       0.460508       0.364496      -1.208943       0.033920       0.005977      -0.020343       0.040001      -0.007730       0.061110      -0.056128       0.024331       0.180695      -0.075631      -0.036505       0.112135             26.218218      31.359147       0.872435      -1.902382      32.530356       2.665402      14.765150          -0.000002
            5             Cd       3.874768       9.783979       8.344777       1.076800     148.428590 0.34171860E+04  0.12255591E+06                                21.334155                           18.149269       0.735110       1.977289                    0.999004      73.428822     192.344804       0.472454       0.361477      -1.210123       0.066676      -0.007566       0.017835       0.069434       0.012265       0.059491       0.031999      -0.025853       0.167852      -0.069336      -0.025521       0.094858             25.986042      30.237870       1.517469      -1.638397      33.330641      -3.012130      14.389616          -0.000002
            6             Cd       8.577435      12.050033      19.083720       0.980917     136.935976 0.33743864E+04  0.12067253E+06                                20.299467                           18.019061       0.903503       2.013222                    0.999462      75.014364     196.386907       0.474670       0.360828      -1.210342      -0.005326      -0.019773      -0.008808       0.022292      -0.014195       0.096708       0.003243      -0.158545      -0.109570      -0.146917       0.047758       0.099159             23.150725      24.653399       0.886253     -10.943330      16.808655      -0.831149      27.990120           0.000004
            7              H       9.562486      28.613014      17.666843       0.115058       1.157665 0.81621036E+01  0.80966513E+02                                 1.852202                            1.690871      -1.229659       2.299480                    0.994609       3.671820      10.516125       0.470059       1.313561      -0.700540       0.014631       0.013903       0.032522       0.038276       0.004592       0.001208       0.008335       0.013649       0.004493      -0.013123       0.003227       0.009896              1.963294       1.754287       0.142735       0.274331       1.648134       0.531029       2.487462           0.000001
            8              H       3.847473      27.877056      16.005062       0.119347       1.130814 0.80357629E+01  0.78819127E+02                                 1.771796                            1.639887      -1.116400       2.349345                    0.996510       3.527155       9.805736       0.497587       1.254967      -0.713826       0.034424       0.009847       0.004906       0.036140       0.005653      -0.004345       0.008053       0.013136      -0.003440      -0.014346       0.004837       0.009509              1.830611       2.506314       0.155379       0.010067       1.371899       0.121369       1.613619           0.000000
            9              H       7.859699      26.009456      14.232755       0.119799       1.134457 0.83080366E+01  0.82349807E+02                                 1.793939                            1.683805      -1.116490       2.353650                    0.996005       3.548566       9.987687       0.482865       1.279724      -0.708810      -0.015943      -0.022401      -0.024535       0.036851       0.006753      -0.001296       0.014091       0.009263      -0.005912      -0.018357       0.004998       0.013359              1.853460       1.753744       0.124178       0.264443       1.671552       0.465636       2.135083          -0.000000
           10              H       6.458787      26.952178      15.896475       0.114897       1.165015 0.84070514E+01  0.83181657E+02                                 1.797353                            1.670763      -1.024199       2.393101                    0.997646       3.481963       9.640408       0.497170       1.245137      -0.717086      -0.036961      -0.010680       0.002367       0.038545       0.007720       0.000945       0.006889       0.012010      -0.022025      -0.012855      -0.001351       0.014206              1.849485       2.557264       0.137669       0.029767       1.386484       0.124346       1.604708          -0.000000
           11              H       2.506680      24.417835      13.877905       0.120815       1.204076 0.92720542E+01  0.93550957E+02                                 1.806096                            1.733559      -1.147620       2.337288                    0.996611       3.464023       9.529953       0.499460       1.215438      -0.724998      -0.026951      -0.021129       0.016193       0.037882       0.006212      -0.009387      -0.005381       0.003304      -0.004284      -0.009119      -0.005317       0.014436              1.814829       1.938377       0.239233      -0.287075       1.882803      -0.010810       1.623306          -0.000002
           12              H       5.563614      24.801128      11.335788       0.115678       1.002123 0.74008005E+01  0.72534319E+02                                 1.757947                            1.669786      -1.332891       2.250917                    0.993069       3.845579      11.400682       0.442351       1.412779      -0.679414       0.020811      -0.011021      -0.028001       0.036587       0.000933      -0.008639       0.003544       0.003113       0.003467      -0.009052      -0.000954       0.010006              1.812715       1.852150      -0.113211      -0.358875       1.782752       0.298635       1.803243           0.000001
           13              H       4.495462      27.836504      13.672364       0.115276       1.166572 0.90302432E+01  0.90992698E+02                                 1.803766                            1.737735      -1.088178       2.361716                    0.997097       3.533337       9.884126       0.484730       1.254004      -0.715552       0.004504       0.032488       0.012397       0.035063       0.002955      -0.003500       0.007093      -0.015278      -0.014127      -0.010961      -0.002014       0.012975              1.827563       1.638050       0.142764      -0.103713       2.082578       0.229305       1.762060           0.000000
           14              H       5.021879       7.814801      11.739114       0.114681       1.083809 0.79529105E+01  0.77393520E+02                                 1.700965                            1.618569      -0.843480       2.478579                    0.999262       3.333435       9.072340       0.509519       1.235286      -0.720459      -0.032116       0.018617       0.005541       0.037533      -0.006311      -0.007589      -0.001881      -0.002602      -0.047572      -0.018674       0.003888       0.014786              1.747608       2.196865      -0.234653      -0.198203       1.608144      -0.040333       1.437814           0.000001
           15              H       6.658094       9.189383      10.872351       0.113720       1.174261 0.84659191E+01  0.84333060E+02                                 1.831876                            1.694282      -1.277028       2.270952                    0.994933       3.644209      10.291361       0.483564       1.271535      -0.709759      -0.011347       0.037429       0.000742       0.039119      -0.005870      -0.006130       0.005560      -0.007215      -0.028535      -0.012697      -0.001582       0.014279              1.940742       1.626061      -0.176407       0.002496       2.718561      -0.262675       1.477604          -0.000000
           16              H       2.031501       6.062857      10.707530       0.116485       0.962788 0.68953240E+01  0.66075220E+02                                 1.685281                            1.592660      -1.074111       2.374666                    0.996196       3.631901      10.479810       0.463340       1.379503      -0.686787       0.035229      -0.016033      -0.006378       0.039228      -0.004330      -0.003877      -0.004430       0.003148      -0.040429      -0.015441       0.004077       0.011364              1.758761       2.247426      -0.314293      -0.158675       1.598692       0.041587       1.430166           0.000000
           17              H       7.691605      25.899590      11.519999       0.112767       0.986245 0.72424120E+01  0.70161749E+02                                 1.702981                            1.625505      -1.071500       2.371388                    0.996425       3.658924      10.567765       0.462130       1.368121      -0.689161       0.009689      -0.036255       0.001994       0.037580      -0.002714      -0.005455      -0.007065      -0.003585      -0.037849      -0.016518       0.006024       0.010494              1.754548       1.614581      -0.142130      -0.006748       2.209000      -0.072124       1.440063           0.000000
           18              H       4.957969      16.632783       8.774280       0.112458       0.973751 0.70114353E+01  0.67587452E+02                                 1.706149                            1.611416      -1.201077       2.310568                    0.994784       3.726176      10.845757       0.457517       1.388800      -0.684433      -0.034331      -0.013525       0.006759       0.037513       0.006353      -0.003199       0.005070       0.003062      -0.036530      -0.014687       0.002047       0.012641              1.787137       2.303922       0.303977      -0.165640       1.616009      -0.046116       1.441479           0.000000
           19              H       6.543316      15.253584       7.829954       0.115045       0.977826 0.71956612E+01  0.69600921E+02                                 1.694187                            1.621521      -1.064752       2.377404                    0.996295       3.639920      10.507125       0.462121       1.370269      -0.688843      -0.011635      -0.035030      -0.005381       0.037302       0.004022      -0.005766       0.008457      -0.002911      -0.036204      -0.017342       0.006078       0.011264              1.739582       1.618390       0.177129       0.019952       2.133274       0.140370       1.467081           0.000000
           20              H       2.096634      18.225941       8.016105       0.119836       1.096954 0.79829809E+01  0.78331514E+02                                 1.755655                            1.651459      -1.071670       2.372100                    0.997425       3.494191       9.780661       0.487229       1.281155      -0.708709       0.032946       0.015191      -0.001732       0.036321       0.005299      -0.007431       0.002045      -0.000039      -0.039494      -0.016244       0.003699       0.012545              1.829662       2.412678       0.252233      -0.101782       1.617227       0.082303       1.459081           0.000000
           21              H       7.631986      19.610029       8.925527       0.108238       1.136078 0.80073995E+01  0.79392814E+02                                 1.843061                            1.682679      -1.437126       2.187651                    0.993269       3.895856      11.312516       0.465880       1.325996      -0.695899       0.012470       0.034323       0.002063       0.036576       0.003123      -0.003294      -0.002489       0.002362      -0.022279      -0.008522       0.000377       0.008145              1.976559       1.680814       0.263221       0.035507       2.746228       0.339586       1.502634          -0.000000
           22              H       1.536222      13.996012       7.990897       0.111784       0.997039 0.74183393E+01  0.72846660E+02                                 1.756877                            1.674951      -1.374902       2.225843                    0.992550       3.927196      11.704933       0.439819       1.418172      -0.677860      -0.021353      -0.013008       0.026798       0.036651      -0.001812      -0.009939      -0.003430      -0.000278      -0.001129      -0.011300       0.001385       0.009915              1.811057       1.878272       0.154385      -0.357372       1.798219      -0.292662       1.756678           0.000000
           23              H       4.646089      13.771899       5.491439       0.119656       1.186601 0.91426858E+01  0.91841714E+02                                 1.783654                            1.717580      -1.135298       2.345047                    0.996600       3.433340       9.397898       0.503905       1.210017      -0.726445       0.029609      -0.021764      -0.016168       0.040147      -0.005268      -0.010771       0.005087      -0.000276      -0.010965      -0.012130      -0.002262       0.014392              1.790635       1.943764      -0.178133      -0.308925       1.812373       0.017791       1.615767          -0.000002
           24              H       2.646355      17.253161       5.914156       0.126526       1.096055 0.84059883E+01  0.83380495E+02                                 1.746714                            1.690404      -1.070368       2.379943                    0.997520       3.449550       9.642527       0.484403       1.274745      -0.711073      -0.005104       0.035108      -0.010457       0.036986      -0.003373      -0.002272      -0.006146      -0.016361      -0.020248      -0.010469      -0.003320       0.013789              1.767773       1.587867      -0.117484      -0.103059       2.021438      -0.190320       1.694013           0.000000
           25              H       3.370412      17.440765       3.688106       0.121265       1.104498 0.78292447E+01  0.76500969E+02                                 1.757669                            1.627940      -1.255549       2.284819                    0.995532       3.580613      10.023146       0.493822       1.269370      -0.709879      -0.035674       0.008210      -0.004246       0.036852      -0.002617      -0.006303      -0.007734       0.005480      -0.012965      -0.012864       0.004484       0.008380              1.821965       2.474613      -0.172465       0.030001       1.395408      -0.145626       1.595874           0.000000
           26              H       6.406872      15.188116       5.124955       0.114378       1.141459 0.84468628E+01  0.83869301E+02                                 1.789566                            1.689219      -1.037805       2.390005                    0.996916       3.504741       9.794691       0.486957       1.266799      -0.712340       0.015277      -0.029093       0.018756       0.037836      -0.006901      -0.002100      -0.012460       0.002910      -0.020624      -0.017187       0.003766       0.013421              1.837183       1.713898      -0.104980       0.143812       1.849305      -0.502238       1.948348          -0.000000
           27              H       0.751772      16.272473       3.781181       0.115473       1.171589 0.85502594E+01  0.85011543E+02                                 1.811024                            1.690676      -1.023016       2.394930                    0.997408       3.486905       9.698088       0.491400       1.253639      -0.715404       0.037825      -0.012011       0.003395       0.039831      -0.007012      -0.001005      -0.007463       0.009374      -0.024654      -0.013759       0.000836       0.012923              1.863170       2.575698      -0.146403       0.044809       1.428119      -0.131351       1.585693           0.000000
           28              H       4.872417      18.523773       2.245440       0.114369       1.222857 0.89496285E+01  0.90411775E+02                                 1.892511                            1.751571      -1.188547       2.319730                    0.995207       3.623037      10.308558       0.471633       1.285528      -0.707716      -0.013728       0.027898      -0.024397       0.039522      -0.006103      -0.001013      -0.009060       0.001210      -0.019129      -0.013055       0.001692       0.011363              1.972249       1.775170      -0.192161       0.183354       1.944918      -0.586896       2.196659           0.000001
           29              H       1.070651       2.843112       1.723831       0.115058       1.157664 0.81621023E+01  0.80966497E+02                                 1.852202                            1.690871      -1.229659       2.299480                    0.994609       3.671820      10.516125       0.470059       1.313561      -0.700540      -0.014631      -0.013903      -0.032522       0.038276       0.004592       0.001208       0.008335       0.013649       0.004493      -0.013123       0.003227       0.009896              1.963294       1.754287       0.142735       0.274331       1.648134       0.531029       2.487462           0.000001
           30              H       6.785664       3.579070       3.385612       0.119347       1.130814 0.80357619E+01  0.78819121E+02                                 1.771796                            1.639888      -1.116401       2.349344                    0.996510       3.527155       9.805739       0.497587       1.254967      -0.713826      -0.034424      -0.009847      -0.004906       0.036140       0.005653      -0.004345       0.008053       0.013136      -0.003440      -0.014346       0.004837       0.009509              1.830611       2.506315       0.155379       0.010067       1.371900       0.121369       1.613619           0.000000
           31              H       2.773438       5.446670       5.157919       0.119799       1.134457 0.83080350E+01  0.82349790E+02                                 1.793939                            1.683805      -1.116490       2.353650                    0.996005       3.548566       9.987688       0.482865       1.279724      -0.708810       0.015943       0.022401       0.024535       0.036851       0.006753      -0.001296       0.014091       0.009263      -0.005913      -0.018357       0.004998       0.013359              1.853460       1.753744       0.124177       0.264443       1.671552       0.465636       2.135083          -0.000000
           32              H       4.174350       4.503948       3.494199       0.114897       1.165015 0.84070511E+01  0.83181658E+02                                 1.797353                            1.670763      -1.024199       2.393101                    0.997646       3.481963       9.640410       0.497170       1.245138      -0.717086       0.036961       0.010680      -0.002367       0.038545       0.007720       0.000945       0.006889       0.012010      -0.022025      -0.012855      -0.001351       0.014206              1.849486       2.557265       0.137669       0.029767       1.386484       0.124346       1.604709          -0.000000
           33              H       0.984257       7.038291       5.512769       0.120815       1.204077 0.92720580E+01  0.93551013E+02                                 1.806098                            1.733561      -1.147621       2.337288                    0.996611       3.464023       9.529957       0.499460       1.215439      -0.724998       0.026951       0.021129      -0.016193       0.037882       0.006212      -0.009387      -0.005381       0.003304      -0.004284      -0.009119      -0.005317       0.014436              1.814830       1.938378       0.239234      -0.287075       1.882804      -0.010810       1.623307          -0.000002
           34              H       5.069523       6.654998       8.054886       0.115678       1.002123 0.74007997E+01  0.72534311E+02                                 1.757947                            1.669786      -1.332891       2.250917                    0.993069       3.845579      11.400683       0.442351       1.412780      -0.679414      -0.020811       0.011021       0.028001       0.036587       0.000933      -0.008639       0.003544       0.003113       0.003467      -0.009052      -0.000954       0.010006              1.812715       1.852150      -0.113211      -0.358875       1.782752       0.298636       1.803243           0.000001
           35              H       6.137675       3.619622       5.718310       0.115276       1.166572 0.90302460E+01  0.90992731E+02                                 1.803766                            1.737735      -1.088178       2.361716                    0.997097       3.533338       9.884128       0.484730       1.254004      -0.715552      -0.004504      -0.032488      -0.012397       0.035063       0.002955      -0.003500       0.007093      -0.015278      -0.014127      -0.010961      -0.002014       0.012975              1.827562       1.638050       0.142764      -0.103713       2.082578       0.229305       1.762060           0.000000
           36              H       5.611258      23.641325       7.651560       0.114681       1.083809 0.79529105E+01  0.77393522E+02                                 1.700965                            1.618569      -0.843480       2.478579                    0.999262       3.333435       9.072341       0.509519       1.235286      -0.720459       0.032116      -0.018617      -0.005541       0.037533      -0.006311      -0.007589      -0.001881      -0.002602      -0.047572      -0.018674       0.003888       0.014786              1.747608       2.196865      -0.234653      -0.198203       1.608144      -0.040333       1.437814           0.000001
           37              H       3.975043      22.266743       8.518323       0.113720       1.174261 0.84659182E+01  0.84333047E+02                                 1.831875                            1.694282      -1.277028       2.270953                    0.994933       3.644209      10.291360       0.483564       1.271535      -0.709759       0.011347      -0.037429      -0.000742       0.039119      -0.005870      -0.006130       0.005560      -0.007215      -0.028535      -0.012697      -0.001582       0.014279              1.940741       1.626061      -0.176407       0.002496       2.718560      -0.262675       1.477603          -0.000000
           38              H       8.601636      25.393269       8.683144       0.116485       0.962788 0.68953232E+01  0.66075213E+02                                 1.685281                            1.592660      -1.074111       2.374666                    0.996196       3.631901      10.479811       0.463340       1.379503      -0.686787      -0.035229       0.016033       0.006378       0.039228      -0.004330      -0.003877      -0.004430       0.003148      -0.040429      -0.015441       0.004077       0.011364              1.758761       2.247426      -0.314293      -0.158675       1.598692       0.041587       1.430166           0.000000
           39              H       2.941532       5.556536       7.870675       0.112767       0.986244 0.72424105E+01  0.70161735E+02                                 1.702982                            1.625505      -1.071501       2.371388                    0.996425       3.658924      10.567767       0.462130       1.368122      -0.689161      -0.009689       0.036255      -0.001994       0.037580      -0.002714      -0.005455      -0.007065      -0.003585      -0.037849      -0.016518       0.006024       0.010494              1.754549       1.614582      -0.142130      -0.006748       2.209001      -0.072124       1.440063           0.000000
           40              H       5.675168      14.823343      10.616394       0.112458       0.973751 0.70114353E+01  0.67587452E+02                                 1.706149                            1.611416      -1.201077       2.310567                    0.994784       3.726176      10.845757       0.457517       1.388800      -0.684433       0.034331       0.013525      -0.006759       0.037513       0.006353      -0.003199       0.005070       0.003062      -0.036530      -0.014687       0.002047       0.012641              1.787137       2.303922       0.303977      -0.165640       1.616009      -0.046116       1.441479           0.000000
           41              H       4.089821      16.202542      11.560720       0.115045       0.977826 0.71956612E+01  0.69600922E+02                                 1.694187                            1.621521      -1.064752       2.377403                    0.996295       3.639920      10.507125       0.462121       1.370269      -0.688843       0.011635       0.035030       0.005381       0.037302       0.004022      -0.005766       0.008458      -0.002911      -0.036204      -0.017342       0.006078       0.011264              1.739582       1.618390       0.177129       0.019952       2.133274       0.140370       1.467081           0.000000
           42              H       8.536503      13.230185      11.374569       0.119836       1.096954 0.79829809E+01  0.78331514E+02                                 1.755655                            1.651459      -1.071671       2.372100                    0.997425       3.494191       9.780661       0.487229       1.281155      -0.708709      -0.032946      -0.015191       0.001732       0.036321       0.005299      -0.007431       0.002045      -0.000039      -0.039494      -0.016244       0.003699       0.012545              1.829662       2.412678       0.252233      -0.101782       1.617227       0.082303       1.459081           0.000000
           43              H       3.001151      11.846097      10.465147       0.108238       1.136077 0.80073937E+01  0.79392750E+02                                 1.843061                            1.682679      -1.437126       2.187651                    0.993269       3.895855      11.312516       0.465880       1.325997      -0.695898      -0.012470      -0.034323      -0.002063       0.036576       0.003123      -0.003294      -0.002489       0.002362      -0.022279      -0.008522       0.000377       0.008145              1.976559       1.680814       0.263221       0.035507       2.746228       0.339586       1.502634          -0.000000
           44              H       9.096915      17.460114      11.399777       0.111784       0.997039 0.74183393E+01  0.72846660E+02                                 1.756877                            1.674951      -1.374902       2.225843                    0.992550       3.927196      11.704933       0.439819       1.418172      -0.677860       0.021353       0.013008      -0.026798       0.036651      -0.001812      -0.009939      -0.003430      -0.000278      -0.001129      -0.011300       0.001385       0.009915              1.811057       1.878272       0.154385      -0.357372       1.798219      -0.292662       1.756678           0.000000
           45              H       5.987048      17.684227      13.899235       0.119656       1.186599 0.91426686E+01  0.91841543E+02                                 1.783656                            1.717583      -1.135299       2.345047                    0.996600       3.433333       9.397894       0.503902       1.210023      -0.726444      -0.029609       0.021764       0.016168       0.040147      -0.005268      -0.010771       0.005087      -0.000276      -0.010965      -0.012130      -0.002262       0.014392              1.790637       1.943767      -0.178133      -0.308925       1.812376       0.017791       1.615769          -0.000002
           46              H       7.986782      14.202965      13.476518       0.126526       1.096055 0.84059872E+01  0.83380477E+02                                 1.746714                            1.690403      -1.070368       2.379943                    0.997520       3.449550       9.642525       0.484403       1.274745      -0.711073       0.005104      -0.035108       0.010457       0.036986      -0.003373      -0.002272      -0.006146      -0.016361      -0.020248      -0.010469      -0.003320       0.013789              1.767772       1.587867      -0.117484      -0.103059       2.021437      -0.190320       1.694013           0.000000
           47              H       7.262725      14.015361      15.702568       0.121265       1.104498 0.78292445E+01  0.76500962E+02                                 1.757668                            1.627940      -1.255549       2.284819                    0.995532       3.580613      10.023144       0.493823       1.269369      -0.709879       0.035674      -0.008210       0.004246       0.036852      -0.002617      -0.006303      -0.007734       0.005480      -0.012965      -0.012864       0.004484       0.008380              1.821964       2.474612      -0.172465       0.030001       1.395407      -0.145626       1.595873           0.000000
           48              H       4.226265      16.268010      14.265719       0.114378       1.141459 0.84468579E+01  0.83869235E+02                                 1.789565                            1.689218      -1.037805       2.390005                    0.996916       3.504740       9.794685       0.486957       1.266799      -0.712341      -0.015277       0.029093      -0.018756       0.037836      -0.006901      -0.002100      -0.012460       0.002910      -0.020624      -0.017187       0.003766       0.013421              1.837182       1.713897      -0.104979       0.143812       1.849304      -0.502237       1.948347          -0.000000
           49              H       2.739165      15.183653      15.609493       0.115473       1.171589 0.85502625E+01  0.85011574E+02                                 1.811023                            1.690675      -1.023016       2.394930                    0.997408       3.486906       9.698088       0.491400       1.253638      -0.715404      -0.037825       0.012011      -0.003395       0.039831      -0.007012      -0.001005      -0.007463       0.009374      -0.024654      -0.013759       0.000836       0.012923              1.863169       2.575697      -0.146403       0.044809       1.428118      -0.131351       1.585692           0.000000
           50              H       5.760720      12.932353      17.145234       0.114369       1.222857 0.89496296E+01  0.90411792E+02                                 1.892511                            1.751571      -1.188547       2.319729                    0.995207       3.623037      10.308559       0.471633       1.285528      -0.707716       0.013728      -0.027898       0.024397       0.039522      -0.006103      -0.001013      -0.009060       0.001210      -0.019129      -0.013055       0.001692       0.011363              1.972249       1.775170      -0.192161       0.183354       1.944918      -0.586896       2.196660           0.000001
           51              C       6.979437      28.501410      17.909227       0.562618      25.671412 0.27308064E+03  0.57555551E+04                                 7.984662                            5.812854      -0.048929       2.028677                    0.999584      22.771358      63.412992       0.626312       0.464001      -1.028596      -0.020727       0.011889       0.052181       0.057392      -0.005788       0.053762      -0.079213      -0.060446       0.034999      -0.089706      -0.019791       0.109496              9.837968      10.920944      -0.858982      -3.547324       6.694466       4.113633      11.898495           0.000001
           52              C       7.886111      27.931671      16.834983      -0.006697      35.829403 0.39742497E+03  0.90732579E+04                                 9.389142                            6.592184       0.022007       2.020910                    0.999282      26.532622      73.490462       0.654279       0.410048      -1.075710       0.023417      -0.017572      -0.023823       0.037745      -0.003660      -0.005712      -0.001530       0.006189       0.003826      -0.007487      -0.000394       0.007881             11.848115      13.511267      -1.129605      -3.413712       7.496411       5.356552      14.536667           0.000001
           53              C       9.224850      28.142930      16.937754      -0.093663      34.954096 0.41371759E+03  0.96639885E+04                                 9.462838                            6.897510      -0.059113       1.961932                    0.999442      29.187338      85.280791       0.608053       0.431233      -1.048682       0.000520      -0.032982      -0.009851       0.034425       0.003511       0.017062      -0.004727      -0.023892       0.028055      -0.025911       0.007427       0.018484             11.396537      13.879293      -0.895798      -2.992273       6.666801       4.196030      13.643515           0.000002
           54              C       2.942099      27.665528      15.974037      -0.142208      36.507767 0.43663170E+03  0.10300522E+05                                 9.644977                            7.017953       0.054788       1.991268                    0.999337      29.635953      86.004587       0.613798       0.422997      -1.057545      -0.019144      -0.005007       0.019020       0.027447       0.008134       0.005825      -0.009576       0.033801      -0.010264      -0.022927       0.001875       0.021052             11.801861      12.632258      -0.808849      -3.131083       7.642280       5.385839      15.131045           0.000001
           55              C       9.574858      26.855322      14.942453       0.078569      38.695783 0.42170426E+03  0.97747189E+04                                10.009134                            6.858268      -0.094876       1.979834                    0.999222      26.481678      73.991237       0.631768       0.418266      -1.070018       0.000759       0.001741       0.004352       0.004748      -0.001262      -0.023635       0.001457      -0.013179       0.009605      -0.026807       0.004772       0.022035             13.276840      14.961993      -2.205062      -5.164351       8.647208       6.347005      16.221319          -0.000000
           56              C       8.210225      26.560336      14.893977      -0.154283      35.558543 0.46093504E+03  0.11012477E+05                                 9.460492                            7.201151       0.045871       1.982240                    0.999349      30.096187      87.644413       0.607667       0.421886      -1.059166      -0.015875       0.012134       0.025066       0.032056       0.008364       0.005450       0.018590      -0.021721      -0.002500      -0.014496      -0.012904       0.027400             11.206870      13.775452      -1.037028      -2.883437       7.032089       4.240930      12.813068          -0.000001
           57              C       7.371220      27.135611      15.898414      -0.098463      33.988039 0.41404197E+03  0.96503188E+04                                 9.212163                            6.851724       0.010200       1.978211                    0.999700      29.173510      84.483134       0.618048       0.425194      -1.054910       0.028592      -0.014059      -0.009286       0.033188       0.009969      -0.000610      -0.020161       0.016608      -0.049817      -0.030665       0.006570       0.024094             10.982235      11.797712      -0.521803      -2.100276       7.304637       5.045268      13.844357           0.000000
           58              C       3.357223      26.221683      13.939956       0.090337      37.882374 0.40006579E+03  0.91768761E+04                                 9.911054                            6.714260      -0.113378       1.978565                    0.999392      26.227491      73.552961       0.631897       0.422568      -1.064372       0.000232      -0.001818       0.000043       0.001833       0.004426       0.005093       0.010300       0.024417       0.021273      -0.019907       0.003537       0.016370             13.203327      13.346985      -1.414875      -7.174514      12.402582       5.018552      13.860413          -0.000001
           59              C       3.195905      24.928300      13.515300      -0.159395      35.426732 0.44112780E+03  0.10456099E+05                                 9.508095                            7.093631      -0.038548       1.956000                    0.999466      30.164737      88.375680       0.604083       0.427764      -1.052284       0.014507      -0.001490      -0.017451       0.022742       0.011076       0.015901      -0.038912       0.047635       0.033890      -0.057208       0.018704       0.038505             11.626660       9.079654      -1.394949      -3.683665      15.084917       5.827635      10.715410          -0.000000
           60              C       4.030496      24.347920      12.557400      -0.013979      39.899811 0.42342816E+03  0.98161213E+04                                10.100800                            6.807026       0.062198       2.028311                    0.999340      26.880338      74.896807       0.643842       0.410361      -1.076072       0.001345       0.045854       0.008200       0.046601      -0.002598      -0.008798      -0.002044       0.014365       0.008795      -0.010455      -0.002795       0.013251             13.709534       9.762652       1.722656      -2.665853      21.536096       5.713560       9.829855          -0.000000
           61              C       5.015506      25.156873      11.997010      -0.167747      36.458840 0.47035687E+03  0.11338666E+05                                 9.702955                            7.343943      -0.032888       1.955770                    0.999319      30.603149      90.667374       0.590894       0.429994      -1.050038      -0.026986       0.000484       0.006381       0.027735      -0.024728       0.003264       0.000288       0.062691       0.076439      -0.052688       0.023239       0.029449             11.773113      10.685902       4.264986      -2.295843      16.790085       1.793938       7.843352           0.000002
           62              C       5.211169      26.463701      12.382884       0.088041      38.162494 0.40591535E+03  0.93459380E+04                                 9.929790                            6.762919      -0.029389       2.006142                    0.999318      26.247654      73.773862       0.629585       0.422536      -1.064275      -0.005325       0.002623       0.000051       0.005936      -0.006008      -0.003568      -0.004410       0.005374      -0.035284      -0.014142       0.001664       0.012478             12.982459      14.629825       5.053504      -5.585588      14.165230      -0.273128      10.152321          -0.000000
           63              C       4.367065      26.961738      13.377626      -0.183130      35.941947 0.45696766E+03  0.10915461E+05                                 9.570915                            7.190471       0.068185       1.990813                    0.999303      30.286161      88.754165       0.604351       0.424288      -1.055596       0.000340      -0.012105      -0.005067       0.013127      -0.012362       0.039872       0.001158      -0.045389       0.004764      -0.054246       0.019785       0.034462             11.524032      13.960083       1.485293      -6.441487       9.036489       1.002878      11.575524           0.000001
           64              C       6.233960      27.307075      11.739114       0.078212      37.449738 0.42374724E+03  0.98560136E+04                                 9.828644                            6.922584      -0.052030       1.995711                    0.999205      26.536188      74.817288       0.620942       0.424093      -1.063936      -0.000239      -0.002878      -0.004336       0.005209       0.016007      -0.012816       0.009516      -0.004790      -0.013127      -0.025829       0.007367       0.018462             12.639544      16.258522       3.868862      -4.653362      13.722741      -3.686160       7.937369          -0.000000
           65              C       5.849426       7.450862      11.519999      -0.142098      33.177506 0.42954984E+03  0.10084227E+05                                 8.999926                            6.933471       0.191074       2.035800                    0.999723      29.394355      84.878975       0.621667       0.419681      -1.060457       0.024008       0.015108      -0.017635       0.033401      -0.019669      -0.007317       0.009498       0.022988      -0.012141      -0.022123      -0.006486       0.028609             10.594268      11.633863       2.367377      -2.735442      13.409655      -3.390345       6.739285           0.000001
           66              C       6.825515       8.282572      10.990634      -0.093148      32.829000 0.42803418E+03  0.10086936E+05                                 9.092341                            7.042114      -0.117521       1.940450                    0.999305      29.512842      86.700633       0.598227       0.434469      -1.046399      -0.013566      -0.023694       0.007155       0.028225      -0.015688       0.014594       0.020931      -0.025410       0.008811      -0.035511       0.006833       0.028678             10.682137      12.667388       1.493473      -2.791305      12.816313      -2.727102       6.562710          -0.000000
           67              C       8.044295       7.746128      10.637724      -0.031905      36.001972 0.44088496E+03  0.10338379E+05                                 9.464153                            6.991987       0.076307       2.033636                    0.999338      27.249789      76.695838       0.628162       0.415822      -1.071089      -0.033528      -0.033915       0.013659       0.049608       0.001949      -0.001990       0.009563      -0.003900       0.010366      -0.009243      -0.002300       0.011543             11.715502      13.157260       2.289623      -3.124194      15.061626      -3.606461       6.927620          -0.000000
           68              C       8.327754       6.405279      10.885924      -0.100357      32.958451 0.44223684E+03  0.10495195E+05                                 9.080337                            7.136743       0.003280       1.980303                    0.999434      29.503245      86.658254       0.597577       0.431893      -1.049137      -0.022796       0.002451       0.005752       0.023638      -0.016610      -0.001791       0.009613       0.012929       0.015538      -0.022246       0.003234       0.019013             10.648485      12.127944       0.744266      -2.185544      13.311152      -2.656571       6.506359           0.000001
           69              C       7.513189      26.803328      11.395899      -0.140845      34.110699 0.46550713E+03  0.11180827E+05                                 9.276944                            7.304862       0.012797       1.979220                    0.998727      30.041563      88.533212       0.593239       0.429862      -1.051236       0.009847       0.024058      -0.013346       0.029221      -0.007728       0.009891       0.000989      -0.039866      -0.033695      -0.023663      -0.003352       0.027015             10.902954      14.875387       1.335864      -3.290617      10.945821      -1.808084       6.887654           0.000000
           70              C       1.923732       8.666165      10.034674       0.609327      22.201006 0.23891591E+03  0.49052765E+04                                 7.335079                            5.509370      -0.131365       2.011790                    0.999475      22.346051      62.883519       0.626178       0.476420      -1.014480       0.055034       0.029100      -0.012045       0.063408      -0.016446       0.087062       0.020876       0.059833       0.139850      -0.084349      -0.031817       0.116167              8.895999       9.235064       2.034843      -2.695992      11.749742      -1.302567       5.703192           0.000001
           71              C       3.799084      22.968887      12.119171       0.610750      24.115780 0.23749582E+03  0.48728773E+04                                 7.792884                            5.509427      -0.115139       2.021909                    0.999614      22.241492      62.737339       0.622857       0.479279      -1.012129      -0.005368      -0.053758      -0.021591       0.058180      -0.033239       0.041169      -0.060586       0.033835       0.221409      -0.082985      -0.033852       0.116837             10.093485       8.284249       1.019780      -1.087321      15.682243       3.952100       6.313962           0.000001
           72              C       5.108363      19.174018       9.505308       0.595022      24.087293 0.25281236E+03  0.52505992E+04                                 7.652310                            5.620119      -0.082678       2.019723                    0.999304      22.594518      63.400299       0.629465       0.468516      -1.021425      -0.045988       0.042412       0.015756       0.064513       0.010537       0.064763      -0.047400      -0.002903       0.204185      -0.086294      -0.023512       0.109806              9.426324      10.892339      -1.051657      -1.902577      12.019444       2.368940       5.367190           0.000001
           73              C       6.122623      18.254690       8.925527      -0.036360      35.708952 0.43370721E+03  0.10124560E+05                                 9.370770                            6.906022       0.111002       2.043374                    0.999439      27.188278      76.256327       0.636262       0.412373      -1.073730       0.030187      -0.029505      -0.017915       0.045856       0.005079      -0.004275      -0.005406       0.006597      -0.000281      -0.007611      -0.002577       0.010189             11.606681      13.732304      -2.001824      -2.668402      14.406519       3.654397       6.681218          -0.000000
           74              C       5.813054      16.957246       8.605581      -0.090085      32.401600 0.43299599E+03  0.10236228E+05                                 9.012500                            7.085818      -0.066843       1.959875                    0.999405      29.396397      86.576012       0.595830       0.434838      -1.045879       0.025678       0.001700      -0.005487       0.026313       0.009838       0.001899      -0.015959       0.016762       0.034056      -0.025139       0.005641       0.019498             10.547707      12.154207      -0.509600      -2.195921      12.841237       2.848048       6.647678           0.000001
           75              C       6.759317      16.133148       8.037434      -0.142956      34.020067 0.46626110E+03  0.11202156E+05                                 9.256971                            7.309837       0.001635       1.976124                    0.998573      30.026376      88.467339       0.593220       0.429752      -1.051426      -0.008114       0.018415       0.017154       0.026442       0.008197       0.007563      -0.003145      -0.038029      -0.026971      -0.021431      -0.003843       0.025275             10.871111      15.040023      -0.920586      -3.070028      10.574201       2.107481       6.999108           0.000000
           76              C       8.057430      16.622799       7.767904       0.081505      36.515298 0.42102506E+03  0.97807972E+04                                 9.677791                            6.904811      -0.038238       2.001904                    0.999278      26.485170      74.724457       0.620887       0.424646      -1.063169       0.000620       0.001197       0.001888       0.002320      -0.015634      -0.014434      -0.011781      -0.003590       0.000561      -0.028090       0.012304       0.015786             12.299596      16.060775      -2.783623      -4.268462      12.740221       3.900174       8.097793           0.000000
           77              C       8.373512      17.909728       8.140205      -0.134678      33.177680 0.42557308E+03  0.99938665E+04                                 9.070947                            6.951350       0.070918       2.003238                    0.999289      29.386355      85.599566       0.612564       0.425790      -1.053862      -0.019580       0.012623       0.016937       0.028802       0.012135       0.002023      -0.014968       0.014354       0.006227      -0.023182       0.006389       0.016794             10.697330      12.259035      -1.716714      -2.278154      12.861497       3.773124       6.971456           0.000001
           78              C       7.416356      18.735066       8.698656      -0.097390      34.502009 0.44495011E+03  0.10598148E+05                                 9.454648                            7.217460      -0.188383       1.918784                    0.998590      29.820132      88.357437       0.585732       0.439024      -1.042642       0.007010      -0.024263      -0.015730       0.029754       0.010784       0.014373      -0.022177      -0.021288       0.014175      -0.032329       0.003482       0.028847             11.271131      13.919806      -1.187297      -2.503850      13.113296       3.144380       6.780290           0.000000
           79              C       1.938363      15.767730       7.096987       0.087472      38.290434 0.42500963E+03  0.98909707E+04                                 9.956016                            6.925773      -0.016057       2.008323                    0.999282      26.474137      74.620092       0.621866       0.423223      -1.064671       0.008308      -0.003996       0.004972       0.010474       0.005751      -0.003392       0.004865       0.006690      -0.030875      -0.013270       0.001458       0.011813             12.835123      14.077580      -4.327263      -5.535146      14.466158       0.334382       9.961632          -0.000000
           80              C       2.106452      14.389296       7.370395      -0.169989      37.365958 0.49780430E+03  0.12164143E+05                                 9.867447                            7.565341      -0.070957       1.939995                    0.998956      31.034212      92.382560       0.581371       0.431151      -1.049984       0.029055       0.010655      -0.008133       0.031998       0.022555      -0.000279      -0.003410       0.059724       0.052737      -0.046367       0.017570       0.028797             11.848634      10.618613      -3.796878      -2.476348      17.273878      -1.375948       7.653409           0.000002
           81              C       3.073422      13.578572       6.767345      -0.013447      39.752359 0.42081606E+03  0.97467601E+04                                10.066234                            6.789330      -0.019328       2.002635                    0.999364      26.886024      75.036494       0.643792       0.410764      -1.075116      -0.004164       0.041915      -0.010718       0.043463       0.011333      -0.002422       0.010015       0.022963      -0.012418      -0.020448       0.002119       0.018329             13.557970       9.622183      -0.858205      -2.722884      21.952470      -5.276349       9.099256          -0.000000
           82              C       3.949449      14.251525       5.877313      -0.167716      36.717649 0.46728965E+03  0.11211862E+05                                 9.700886                            7.273010       0.019185       1.967375                    0.999512      30.547448      89.389325       0.601369       0.424496      -1.056659      -0.016086      -0.000957       0.016693       0.023202      -0.016336       0.002964       0.031650       0.043627       0.029548      -0.048747       0.017757       0.030990             11.870604       9.635769       2.256167      -3.959672      15.750849      -5.641107      10.225195          -0.000000
           83              C       3.811747      15.619192       5.555428       0.080015      39.359062 0.42743864E+03  0.99530801E+04                                10.136249                            6.923510      -0.086040       1.981029                    0.999294      26.652204      74.931322       0.625478       0.420543      -1.067285      -0.005378       0.001930       0.006259       0.008475      -0.006957       0.000319      -0.014163       0.015366      -0.003048      -0.019594       0.005222       0.014373             13.458812      14.129340       1.952178      -7.405502      12.871837      -4.865993      13.375260          -0.000001
           84              C       2.774388      16.364308       6.150722      -0.185468      35.985659 0.47344018E+03  0.11399911E+05                                 9.584864                            7.324759       0.058276       1.987071                    0.999163      30.445986      89.334988       0.598573       0.424965      -1.056063       0.004794      -0.003721      -0.000017       0.006068       0.006273       0.037063       0.003615      -0.038019       0.011028      -0.047761       0.014568       0.033193             11.476115      14.001465      -1.031021      -6.354397       9.110422      -1.106192      11.316457           0.000001
           85              C       3.268636      12.219623       7.133829       0.637477      23.638423 0.22343609E+03  0.45209973E+04                                 7.704419                            5.365758      -0.220654       1.997805                    0.999324      21.732096      61.139874       0.626448       0.483215      -1.008720       0.001191      -0.057544       0.004422       0.057725       0.013805       0.007392       0.061342       0.015662       0.309288      -0.082927      -0.041502       0.124429              9.978598       9.156802      -0.208017      -0.160579      15.418692      -3.484848       5.360301           0.000001
           86              C       4.739556      16.251233       4.583955       0.086685      38.540562 0.41896061E+03  0.97066149E+04                                10.000487                            6.854087      -0.109853       1.975475                    0.999252      26.487546      74.273147       0.628715       0.420492      -1.067352       0.008457       0.002485      -0.001930       0.009023       0.005666      -0.017521       0.004073      -0.010230      -0.017677      -0.023143       0.009082       0.014061             13.156872      15.416442       2.122717      -5.200236       9.528615      -6.375672      14.525560          -0.000000
           87              C       4.272932      17.216744       3.701680      -0.145671      37.195189 0.45394571E+03  0.10820307E+05                                 9.807622                            7.189381      -0.056170       1.954830                    0.998989      29.980570      87.633236       0.601811       0.426983      -1.054414       0.015661       0.003932      -0.027977       0.032302      -0.006603       0.000123       0.010519       0.022006       0.002012      -0.018600       0.005277       0.013323             11.902335      12.960376       1.054488      -2.939516       9.026165      -5.971911      13.720464           0.000000
           88              C       6.111288      15.868710       4.566504      -0.142837      34.847546 0.44037713E+03  0.10422951E+05                                 9.364815                            7.064235      -0.012942       1.967955                    0.999217      29.865404      87.136008       0.608980       0.424949      -1.055126       0.003586       0.009560      -0.015144       0.018265      -0.013837       0.013118      -0.009015      -0.030539      -0.037641      -0.024160      -0.006848       0.031008             11.104938      14.554351       1.366531      -3.595515       7.765006      -4.180974      10.995458          -0.000001
           89              C       6.991176      16.492754       3.740461      -0.095058      34.214847 0.42555406E+03  0.99824765E+04                                 9.243905                            6.942650       0.000766       1.973325                    0.999607      29.358713      85.169969       0.614746       0.424744      -1.055654      -0.023213       0.008733       0.002360       0.024914      -0.019070       0.008046       0.012526       0.011702      -0.037136      -0.027949       0.001783       0.026166             10.928987      12.297931       1.134029      -2.659895       8.193276      -5.213002      12.295753           0.000001
           90              C       6.546711      17.489919       2.809709      -0.036078      39.408048 0.44789452E+03  0.10497966E+05                                 9.939112                            6.962370       0.034686       2.014186                    0.999257      27.242994      75.565636       0.643883       0.405854      -1.082357      -0.027101      -0.021666       0.026737       0.043803       0.000494       0.005459      -0.022419       0.012155       0.002091      -0.026053       0.005224       0.020829             12.611033      14.807184       1.885014      -4.898678       8.798910      -5.921079      14.227005          -0.000000
           91              C       5.177153      17.859859       2.819404      -0.089628      35.544865 0.44564002E+03  0.10578840E+05                                 9.527832                            7.127893      -0.056213       1.954555                    0.999389      29.667347      86.685340       0.603508       0.427533      -1.053533      -0.005987      -0.025374       0.012954       0.029112      -0.005999       0.014941      -0.007621      -0.016340       0.022038      -0.020122      -0.000931       0.021053             11.292331      14.039251       0.950193      -3.315465       7.981167      -4.538189      11.856576           0.000002
           92              C       7.502456      18.086208       1.878956       0.589600      24.895103 0.24993753E+03  0.51675182E+04                                 7.847141                            5.578873      -0.111133       2.013702                    0.999634      22.376322      62.308964       0.634399       0.466974      -1.023959       0.028234       0.010335      -0.043935       0.053238      -0.022398       0.024399       0.079940      -0.087118       0.029093      -0.086095      -0.019371       0.105466              9.717034      11.676112       1.640186      -2.978359       6.446736      -4.039932      11.028252           0.000001
           93              C       3.653700       2.954716       1.481447       0.562618      25.671412 0.27308063E+03  0.57555550E+04                                 7.984662                            5.812854      -0.048929       2.028677                    0.999584      22.771358      63.412991       0.626312       0.464001      -1.028596       0.020727      -0.011889      -0.052181       0.057392      -0.005788       0.053762      -0.079213      -0.060446       0.034999      -0.089706      -0.019791       0.109496              9.837968      10.920944      -0.858982      -3.547325       6.694466       4.113633      11.898495           0.000001
           94              C       2.747026       3.524455       2.555691      -0.006697      35.829406 0.39742499E+03  0.90732586E+04                                 9.389143                            6.592184       0.022006       2.020910                    0.999282      26.532623      73.490468       0.654279       0.410048      -1.075710      -0.023417       0.017572       0.023823       0.037745      -0.003660      -0.005712      -0.001530       0.006189       0.003826      -0.007487      -0.000394       0.007881             11.848116      13.511268      -1.129605      -3.413713       7.496411       5.356552      14.536668           0.000001
           95              C       1.408287       3.313196       2.452920      -0.093663      34.954104 0.41371769E+03  0.96639917E+04                                 9.462840                            6.897511      -0.059114       1.961932                    0.999442      29.187342      85.280809       0.608053       0.431233      -1.048682      -0.000520       0.032982       0.009851       0.034425       0.003512       0.017062      -0.004727      -0.023892       0.028055      -0.025911       0.007427       0.018484             11.396539      13.879297      -0.895798      -2.992274       6.666802       4.196031      13.643518           0.000002
           96              C       7.691038       3.790598       3.416637      -0.142208      36.507777 0.43663184E+03  0.10300527E+05                                 9.644979                            7.017954       0.054788       1.991268                    0.999337      29.635958      86.004611       0.613798       0.422997      -1.057545       0.019144       0.005007      -0.019020       0.027447       0.008134       0.005825      -0.009576       0.033801      -0.010264      -0.022927       0.001875       0.021052             11.801864      12.632262      -0.808849      -3.131084       7.642281       5.385840      15.131048           0.000001
           97              C       1.058279       4.600804       4.448221       0.078569      38.695789 0.42170431E+03  0.97747206E+04                                10.009136                            6.858268      -0.094877       1.979833                    0.999222      26.481680      73.991249       0.631768       0.418266      -1.070018      -0.000759      -0.001741      -0.004352       0.004748      -0.001262      -0.023635       0.001457      -0.013179       0.009605      -0.026807       0.004772       0.022035             13.276843      14.961996      -2.205062      -5.164353       8.647209       6.347007      16.221322          -0.000000
           98              C       2.422912       4.895790       4.496697      -0.154283      35.558546 0.46093508E+03  0.11012479E+05                                 9.460493                            7.201152       0.045870       1.982240                    0.999349      30.096188      87.644423       0.607667       0.421886      -1.059166       0.015875      -0.012134      -0.025066       0.032056       0.008364       0.005450       0.018590      -0.021721      -0.002500      -0.014496      -0.012904       0.027400             11.206871      13.775455      -1.037028      -2.883438       7.032089       4.240931      12.813070          -0.000001
           99              C       3.261917       4.320515       3.492260      -0.098463      33.988044 0.41404203E+03  0.96503209E+04                                 9.212165                            6.851725       0.010200       1.978211                    0.999700      29.173512      84.483148       0.618048       0.425194      -1.054910      -0.028592       0.014059       0.009286       0.033188       0.009969      -0.000610      -0.020161       0.016608      -0.049817      -0.030665       0.006570       0.024094             10.982237      11.797715      -0.521804      -2.100277       7.304638       5.045269      13.844359           0.000000
          100              C       7.275914       5.234443       5.450718       0.090337      37.882375 0.40006578E+03  0.91768762E+04                                 9.911055                            6.714260      -0.113378       1.978565                    0.999392      26.227491      73.552965       0.631897       0.422568      -1.064372      -0.000232       0.001818      -0.000043       0.001833       0.004426       0.005093       0.010300       0.024417       0.021273      -0.019907       0.003537       0.016370             13.203328      13.346986      -1.414875      -7.174515      12.402584       5.018553      13.860414          -0.000001
          101              C       7.437232       6.527826       5.875374      -0.159395      35.426732 0.44112780E+03  0.10456099E+05                                 9.508095                            7.093630      -0.038548       1.956000                    0.999466      30.164738      88.375683       0.604083       0.427764      -1.052284      -0.014507       0.001491       0.017451       0.022742       0.011076       0.015901      -0.038912       0.047635       0.033890      -0.057208       0.018704       0.038505             11.626659       9.079654      -1.394948      -3.683665      15.084915       5.827634      10.715409           0.000000
          102              C       6.602641       7.108206       6.833274      -0.013979      39.899810 0.42342816E+03  0.98161211E+04                                10.100799                            6.807026       0.062199       2.028311                    0.999340      26.880338      74.896803       0.643842       0.410361      -1.076072      -0.001345      -0.045854      -0.008200       0.046601      -0.002598      -0.008798      -0.002044       0.014365       0.008796      -0.010455      -0.002795       0.013251             13.709533       9.762651       1.722656      -2.665853      21.536093       5.713559       9.829854          -0.000000
          103              C       5.617631       6.299253       7.393664      -0.167747      36.458839 0.47035685E+03  0.11338665E+05                                 9.702955                            7.343943      -0.032888       1.955770                    0.999319      30.603148      90.667370       0.590894       0.429994      -1.050038       0.026986      -0.000484      -0.006381       0.027735      -0.024728       0.003264       0.000288       0.062691       0.076439      -0.052688       0.023239       0.029449             11.773113      10.685902       4.264986      -2.295843      16.790084       1.793938       7.843352           0.000002
          104              C       5.421968       4.992425       7.007790       0.088041      38.162496 0.40591538E+03  0.93459388E+04                                 9.929790                            6.762919      -0.029389       2.006142                    0.999318      26.247655      73.773863       0.629585       0.422536      -1.064275       0.005325      -0.002623      -0.000051       0.005936      -0.006008      -0.003568      -0.004410       0.005374      -0.035284      -0.014142       0.001664       0.012478             12.982459      14.629825       5.053504      -5.585588      14.165229      -0.273128      10.152321          -0.000001
          105              C       6.266072       4.494388       6.013048      -0.183130      35.941947 0.45696765E+03  0.10915460E+05                                 9.570915                            7.190471       0.068185       1.990813                    0.999303      30.286161      88.754165       0.604351       0.424288      -1.055596      -0.000340       0.012105       0.005067       0.013127      -0.012362       0.039872       0.001158      -0.045389       0.004764      -0.054246       0.019785       0.034462             11.524033      13.960084       1.485293      -6.441488       9.036489       1.002878      11.575525           0.000001
          106              C       4.399177       4.149051       7.651560       0.078212      37.449738 0.42374723E+03  0.98560135E+04                                 9.828644                            6.922584      -0.052030       1.995711                    0.999205      26.536188      74.817289       0.620942       0.424093      -1.063936       0.000239       0.002878       0.004336       0.005209       0.016007      -0.012816       0.009516      -0.004790      -0.013127      -0.025829       0.007367       0.018462             12.639544      16.258522       3.868862      -4.653362      13.722741      -3.686160       7.937369          -0.000000
          107              C       4.783711      24.005264       7.870675      -0.142098      33.177507 0.42954987E+03  0.10084227E+05                                 8.999926                            6.933471       0.191074       2.035800                    0.999723      29.394356      84.878978       0.621667       0.419681      -1.060457      -0.024008      -0.015108       0.017635       0.033401      -0.019669      -0.007317       0.009498       0.022988      -0.012141      -0.022123      -0.006486       0.028609             10.594268      11.633863       2.367377      -2.735442      13.409655      -3.390345       6.739285           0.000001
          108              C       3.807622      23.173554       8.400040      -0.093148      32.828999 0.42803415E+03  0.10086936E+05                                 9.092341                            7.042114      -0.117521       1.940450                    0.999305      29.512841      86.700629       0.598227       0.434469      -1.046399       0.013566       0.023694      -0.007155       0.028225      -0.015688       0.014594       0.020931      -0.025410       0.008811      -0.035511       0.006833       0.028678             10.682137      12.667388       1.493473      -2.791305      12.816313      -2.727102       6.562710          -0.000000
          109              C       2.588842      23.709998       8.752950      -0.031905      36.001971 0.44088496E+03  0.10338379E+05                                 9.464153                            6.991987       0.076307       2.033636                    0.999338      27.249789      76.695837       0.628162       0.415822      -1.071089       0.033528       0.033915      -0.013659       0.049608       0.001949      -0.001990       0.009563      -0.003900       0.010366      -0.009243      -0.002300       0.011543             11.715502      13.157260       2.289623      -3.124194      15.061626      -3.606461       6.927620          -0.000000
          110              C       2.305383      25.050847       8.504750      -0.100357      32.958453 0.44223687E+03  0.10495196E+05                                 9.080338                            7.136743       0.003279       1.980303                    0.999434      29.503246      86.658257       0.597577       0.431893      -1.049137       0.022796      -0.002451      -0.005752       0.023638      -0.016610      -0.001791       0.009613       0.012929       0.015538      -0.022246       0.003234       0.019013             10.648485      12.127944       0.744266      -2.185544      13.311152      -2.656572       6.506359           0.000001
          111              C       3.119948       4.652798       7.994775      -0.140845      34.110703 0.46550719E+03  0.11180828E+05                                 9.276944                            7.304862       0.012797       1.979220                    0.998727      30.041565      88.533218       0.593239       0.429862      -1.051236      -0.009847      -0.024058       0.013346       0.029221      -0.007728       0.009891       0.000989      -0.039866      -0.033695      -0.023663      -0.003352       0.027015             10.902954      14.875387       1.335864      -3.290617      10.945821      -1.808084       6.887654           0.000000
          112              C       8.709405      22.789961       9.356000       0.609327      22.201007 0.23891591E+03  0.49052765E+04                                 7.335079                            5.509370      -0.131365       2.011790                    0.999475      22.346051      62.883519       0.626178       0.476420      -1.014480      -0.055034      -0.029100       0.012045       0.063408      -0.016446       0.087062       0.020876       0.059833       0.139850      -0.084349      -0.031817       0.116167              8.896000       9.235064       2.034844      -2.695992      11.749742      -1.302567       5.703192           0.000001
          113              C       6.834053       8.487239       7.271503       0.610750      24.115778 0.23749581E+03  0.48728769E+04                                 7.792884                            5.509427      -0.115138       2.021909                    0.999614      22.241491      62.737336       0.622857       0.479279      -1.012129       0.005368       0.053758       0.021591       0.058180      -0.033239       0.041168      -0.060586       0.033835       0.221409      -0.082985      -0.033852       0.116837             10.093484       8.284249       1.019780      -1.087321      15.682242       3.952100       6.313962           0.000001
          114              C       5.524774      12.282108       9.885366       0.595022      24.087293 0.25281236E+03  0.52505993E+04                                 7.652310                            5.620119      -0.082678       2.019723                    0.999304      22.594518      63.400300       0.629465       0.468516      -1.021425       0.045988      -0.042412      -0.015756       0.064513       0.010537       0.064763      -0.047400      -0.002903       0.204185      -0.086294      -0.023512       0.109806              9.426325      10.892339      -1.051657      -1.902577      12.019444       2.368940       5.367190           0.000001
          115              C       4.510514      13.201436      10.465147      -0.036360      35.708950 0.43370718E+03  0.10124559E+05                                 9.370769                            6.906022       0.111003       2.043374                    0.999439      27.188277      76.256322       0.636262       0.412373      -1.073730      -0.030187       0.029505       0.017915       0.045856       0.005079      -0.004275      -0.005406       0.006597      -0.000281      -0.007611      -0.002577       0.010189             11.606680      13.732303      -2.001824      -2.668402      14.406519       3.654396       6.681218          -0.000000
          116              C       4.820083      14.498880      10.785093      -0.090085      32.401600 0.43299599E+03  0.10236228E+05                                 9.012501                            7.085819      -0.066843       1.959875                    0.999405      29.396397      86.576015       0.595830       0.434838      -1.045879      -0.025678      -0.001700       0.005487       0.026313       0.009838       0.001899      -0.015959       0.016762       0.034056      -0.025139       0.005641       0.019498             10.547708      12.154208      -0.509600      -2.195921      12.841238       2.848049       6.647678           0.000001
          117              C       3.873820      15.322978      11.353240      -0.142956      34.020067 0.46626110E+03  0.11202156E+05                                 9.256972                            7.309838       0.001635       1.976124                    0.998573      30.026376      88.467341       0.593220       0.429752      -1.051426       0.008114      -0.018415      -0.017154       0.026442       0.008197       0.007563      -0.003145      -0.038029      -0.026971      -0.021431      -0.003843       0.025275             10.871111      15.040024      -0.920586      -3.070028      10.574202       2.107481       6.999108           0.000000
          118              C       2.575707      14.833327      11.622770       0.081505      36.515297 0.42102506E+03  0.97807972E+04                                 9.677791                            6.904810      -0.038238       2.001904                    0.999278      26.485170      74.724454       0.620888       0.424646      -1.063169      -0.000620      -0.001197      -0.001888       0.002320      -0.015634      -0.014434      -0.011781      -0.003590       0.000561      -0.028090       0.012304       0.015786             12.299596      16.060774      -2.783623      -4.268462      12.740221       3.900173       8.097792           0.000000
          119              C       2.259625      13.546398      11.250469      -0.134678      33.177679 0.42557308E+03  0.99938664E+04                                 9.070947                            6.951350       0.070918       2.003238                    0.999289      29.386355      85.599564       0.612564       0.425790      -1.053862       0.019580      -0.012623      -0.016936       0.028802       0.012135       0.002023      -0.014968       0.014354       0.006227      -0.023182       0.006389       0.016794             10.697329      12.259035      -1.716714      -2.278154      12.861497       3.773124       6.971456           0.000001
          120              C       3.216781      12.721060      10.692018      -0.097390      34.502008 0.44495011E+03  0.10598148E+05                                 9.454648                            7.217460      -0.188383       1.918784                    0.998590      29.820131      88.357433       0.585732       0.439024      -1.042642      -0.007010       0.024263       0.015730       0.029754       0.010784       0.014373      -0.022177      -0.021288       0.014175      -0.032329       0.003482       0.028847             11.271130      13.919805      -1.187296      -2.503850      13.113296       3.144380       6.780290           0.000000
          121              C       8.694774      15.688396      12.293687       0.087472      38.290433 0.42500964E+03  0.98909708E+04                                 9.956015                            6.925773      -0.016057       2.008323                    0.999282      26.474137      74.620089       0.621866       0.423223      -1.064671      -0.008308       0.003996      -0.004972       0.010474       0.005751      -0.003392       0.004865       0.006690      -0.030875      -0.013270       0.001458       0.011813             12.835122      14.077579      -4.327263      -5.535145      14.466156       0.334383       9.961630          -0.000000
          122              C       8.526685      17.066830      12.020279      -0.169989      37.365956 0.49780428E+03  0.12164142E+05                                 9.867446                            7.565340      -0.070957       1.939995                    0.998956      31.034211      92.382556       0.581371       0.431151      -1.049984      -0.029055      -0.010655       0.008133       0.031998       0.022555      -0.000279      -0.003410       0.059724       0.052737      -0.046367       0.017570       0.028797             11.848633      10.618614      -3.796878      -2.476349      17.273875      -1.375947       7.653409           0.000002
          123              C       7.559715      17.877554      12.623329      -0.013447      39.752351 0.42081600E+03  0.97467585E+04                                10.066232                            6.789328      -0.019328       2.002635                    0.999364      26.886022      75.036485       0.643792       0.410764      -1.075116       0.004164      -0.041915       0.010718       0.043463       0.011333      -0.002422       0.010015       0.022963      -0.012418      -0.020448       0.002119       0.018329             13.557967       9.622182      -0.858204      -2.722885      21.952463      -5.276348       9.099255          -0.000000
          124              C       6.683688      17.204601      13.513361      -0.167716      36.717589 0.46728851E+03  0.11211834E+05                                 9.700907                            7.273024       0.019184       1.967375                    0.999512      30.547366      89.389251       0.601365       0.424499      -1.056657       0.016086       0.000957      -0.016693       0.023202      -0.016336       0.002964       0.031650       0.043627       0.029548      -0.048746       0.017757       0.030990             11.870632       9.635790       2.256174      -3.959683      15.750888      -5.641123      10.225219          -0.000000
          125              C       6.821390      15.836934      13.835246       0.080015      39.359014 0.42743808E+03  0.99530640E+04                                10.136243                            6.923507      -0.086040       1.981029                    0.999294      26.652183      74.931260       0.625478       0.420543      -1.067285       0.005378      -0.001930      -0.006259       0.008475      -0.006957       0.000319      -0.014163       0.015366      -0.003048      -0.019594       0.005222       0.014373             13.458804      14.129329       1.952175      -7.405495      12.871832      -4.865990      13.375250          -0.000001
          126              C       7.858749      15.091818      13.239952      -0.185468      35.985654 0.47344012E+03  0.11399909E+05                                 9.584863                            7.324759       0.058276       1.987071                    0.999163      30.445982      89.334971       0.598573       0.424965      -1.056063      -0.004794       0.003721       0.000017       0.006068       0.006273       0.037063       0.003615      -0.038019       0.011028      -0.047761       0.014568       0.033193             11.476113      14.001462      -1.031022      -6.354395       9.110422      -1.106191      11.316454           0.000001
          127              C       7.364501      19.236503      12.256845       0.637477      23.638426 0.22343613E+03  0.45209983E+04                                 7.704420                            5.365758      -0.220654       1.997805                    0.999324      21.732098      61.139878       0.626448       0.483215      -1.008720      -0.001191       0.057544      -0.004422       0.057725       0.013805       0.007393       0.061342       0.015662       0.309288      -0.082927      -0.041502       0.124429              9.978599       9.156802      -0.208016      -0.160580      15.418694      -3.484849       5.360302           0.000001
          128              C       5.893581      15.204893      14.806719       0.086685      38.540552 0.41896052E+03  0.97066123E+04                                10.000485                            6.854086      -0.109853       1.975475                    0.999252      26.487542      74.273128       0.628716       0.420492      -1.067352      -0.008457      -0.002485       0.001930       0.009023       0.005666      -0.017521       0.004073      -0.010229      -0.017678      -0.023143       0.009081       0.014061             13.156870      15.416437       2.122717      -5.200235       9.528615      -6.375673      14.525559          -0.000000
          129              C       6.360205      14.239382      15.688994      -0.145671      37.195188 0.45394569E+03  0.10820307E+05                                 9.807622                            7.189381      -0.056170       1.954830                    0.998989      29.980569      87.633232       0.601811       0.426983      -1.054414      -0.015661      -0.003932       0.027977       0.032302      -0.006603       0.000123       0.010519       0.022006       0.002012      -0.018600       0.005277       0.013323             11.902336      12.960376       1.054489      -2.939517       9.026166      -5.971912      13.720466           0.000001
          130              C       4.521849      15.587416      14.824170      -0.142837      34.847533 0.44037695E+03  0.10422946E+05                                 9.364814                            7.064234      -0.012942       1.967955                    0.999217      29.865396      87.135977       0.608980       0.424949      -1.055126      -0.003586      -0.009560       0.015144       0.018265      -0.013837       0.013118      -0.009015      -0.030539      -0.037641      -0.024160      -0.006848       0.031008             11.104936      14.554347       1.366532      -3.595515       7.765005      -4.180973      10.995456          -0.000001
          131              C       3.641961      14.963372      15.650213      -0.095058      34.214856 0.42555424E+03  0.99824806E+04                                 9.243902                            6.942648       0.000766       1.973325                    0.999607      29.358725      85.169977       0.614746       0.424743      -1.055654       0.023213      -0.008733      -0.002360       0.024914      -0.019070       0.008046       0.012526       0.011702      -0.037136      -0.027949       0.001783       0.026166             10.928983      12.297926       1.134029      -2.659894       8.193274      -5.213000      12.295748           0.000001
          132              C       4.086426      13.966207      16.580965      -0.036077      39.408055 0.44789460E+03  0.10497968E+05                                 9.939113                            6.962370       0.034686       2.014186                    0.999257      27.242997      75.565646       0.643883       0.405854      -1.082357       0.027101       0.021666      -0.026737       0.043803       0.000494       0.005459      -0.022419       0.012155       0.002091      -0.026053       0.005224       0.020829             12.611034      14.807185       1.885014      -4.898679       8.798911      -5.921079      14.227007          -0.000000
          133              C       5.455984      13.596267      16.571270      -0.089628      35.544862 0.44563998E+03  0.10578839E+05                                 9.527831                            7.127893      -0.056213       1.954556                    0.999389      29.667346      86.685336       0.603508       0.427533      -1.053533       0.005987       0.025374      -0.012954       0.029112      -0.005999       0.014941      -0.007621      -0.016340       0.022038      -0.020122      -0.000931       0.021053             11.292331      14.039250       0.950193      -3.315465       7.981167      -4.538189      11.856576           0.000002
          134              C       3.130681      13.369918      17.511718       0.589600      24.895107 0.24993757E+03  0.51675192E+04                                 7.847142                            5.578874      -0.111133       2.013702                    0.999634      22.376324      62.308972       0.634399       0.466974      -1.023959      -0.028234      -0.010335       0.043935       0.053238      -0.022398       0.024399       0.079940      -0.087118       0.029093      -0.086095      -0.019371       0.105466              9.717035      11.676114       1.640186      -2.978360       6.446736      -4.039933      11.028254           0.000001
          135              O       7.415961      29.396024      18.735269      -0.567758      35.882900 0.55598978E+03  0.13451373E+05                                 8.576930                            7.242697       0.633272       2.229926                    0.999008      28.286584      74.104194       0.715552       0.353806      -1.145444       0.022693      -0.057671      -0.013422       0.063412      -0.006231       0.014003       0.036284      -0.030272       0.073629      -0.039596      -0.012705       0.052301              9.686878       8.031392       0.499258       0.057709       8.671636       4.204469      12.357606           0.000000
          136              O       5.775180      28.161829      17.920861      -0.538452      29.279677 0.43748654E+03  0.99728276E+04                                 7.424012                            6.375440       0.846139       2.327910                    0.998684      26.766377      68.157638       0.771198       0.348407      -1.149381       0.016508      -0.020677      -0.008320       0.027736       0.006227       0.002849      -0.041910       0.082578      -0.046969      -0.067780       0.018194       0.049586              8.065688      11.947386       0.722291      -1.176529       4.876969       1.018655       7.372710           0.000002
          137              O       2.731884      22.370705      12.408092      -0.562719      32.432057 0.48784773E+03  0.11449371E+05                                 8.029723                            6.784690       0.499580       2.200737                    0.997924      27.688666      71.979235       0.737567       0.353840      -1.142800       0.016586       0.018360       0.011492       0.027281       0.048594       0.019991      -0.040613       0.026115       0.026674      -0.077693       0.028211       0.049482              9.223942      10.655712       4.133622      -0.329165      11.367151       0.840830       5.648962          -0.000002
          138              O       4.622642      22.395538      11.411412      -0.601875      45.600291 0.64902098E+03  0.16396103E+05                                10.239212                            7.961619       0.013479       2.036140                    0.995928      29.013238      78.837090       0.661986       0.366248      -1.130413      -0.026800       0.032574       0.005123       0.042492      -0.048511      -0.007943      -0.004639       0.014758       0.134204      -0.072084       0.026234       0.045849             12.732144      13.469295      -5.152778      -3.212315      15.986624       4.678332       8.740513          -0.000001
          139              O       1.799514       9.862679      10.135505      -0.597251      36.171107 0.53464654E+03  0.12860668E+05                                 8.731926                            7.186452       0.396974       2.167401                    0.995935      28.200396      74.640127       0.702936       0.362238      -1.134148       0.016554      -0.020416       0.041406       0.049044      -0.006361       0.080709       0.020040      -0.073467      -0.004305      -0.103463       0.035045       0.068418             10.550368       7.625048       1.111411      -0.118381      18.324415      -0.485336       5.701640          -0.000000
          140              O       2.827044       8.190814       9.303645      -0.573512      35.552768 0.56001062E+03  0.13558656E+05                                 8.453534                            7.248267       0.661384       2.260135                    0.997953      27.600183      72.081877       0.719088       0.351806      -1.148289      -0.026398       0.009234       0.022577       0.035942      -0.001398      -0.020750       0.012809       0.077594       0.103137      -0.057796       0.006922       0.050874              9.452139      12.029061      -0.690624      -3.368694       9.109206       0.324832       7.218149           0.000000
          141              O       3.979428      18.691917       9.825255      -0.547816      36.074691 0.54824967E+03  0.13177049E+05                                 8.531654                            7.167218       0.770141       2.306094                    0.996800      27.137634      70.151015       0.725291       0.351361      -1.150971       0.023265      -0.016107      -0.029902       0.041168       0.015889      -0.005019      -0.025369       0.080843       0.034316      -0.057607       0.015985       0.041622              9.875668      14.795818       1.909755      -1.696032       8.983472       0.307478       5.847714           0.000000
          142              O       5.414773      20.363990       9.730240      -0.595414      41.997335 0.60779291E+03  0.15091909E+05                                 9.667310                            7.692372       0.178110       2.094184                    0.996609      28.630329      76.915413       0.675649       0.365087      -1.132269       0.007287      -0.019715      -0.025579       0.033106       0.011633       0.044066      -0.011528      -0.111027       0.087640      -0.088585       0.037484       0.051101             11.928615       9.260479       0.814665       0.461873      19.654354       3.167695       6.871011          -0.000000
          143              O       2.314568      11.538883       7.471227      -0.605951      43.361932 0.58650275E+03  0.14453933E+05                                 9.863608                            7.534537       0.178587       2.087846                    0.996627      28.809291      77.453198       0.684724       0.362973      -1.132351       0.022627       0.028344      -0.038214       0.052685       0.050930      -0.012450       0.042275       0.012729       0.164292      -0.089963       0.017488       0.072475             12.348799      14.837403       6.525526      -2.148030      15.478797      -3.074647       6.730198          -0.000001
          144              O       4.427555      11.723392       7.186184      -0.575460      34.138207 0.51555133E+03  0.12268679E+05                                 8.333951                            6.997995       0.395503       2.164918                    0.997473      27.955772      73.197159       0.722559       0.356210      -1.140811      -0.020873       0.019586       0.002317       0.028717      -0.049912       0.034618       0.017925       0.046090       0.098998      -0.081691       0.022041       0.059651              9.614595      12.169397      -3.904046       1.243337      10.730911      -1.734189       5.943478          -0.000001
          145              O       1.581713      17.983717       2.030204      -0.546362      31.672496 0.45561114E+03  0.10489464E+05                                 7.858216                            6.519844       0.723539       2.290588                    0.998033      26.765323      68.441064       0.760389       0.349874      -1.148445      -0.024667      -0.012332       0.000592       0.027584       0.009595       0.001450       0.035136       0.075687      -0.058828      -0.059575       0.010106       0.049469              8.737236      13.661327       0.006329      -0.028898       5.058296      -1.394487       7.492084           0.000001
          146              O       7.081807      18.899077       0.992803      -0.569187      34.865732 0.52303620E+03  0.12467258E+05                                 8.424753                            7.014152       0.662998       2.247229                    0.998697      27.917240      72.689226       0.728479       0.352736      -1.145855      -0.016571      -0.047861       0.019498       0.054272      -0.004495       0.003063      -0.020008      -0.031044       0.098845      -0.032635      -0.009879       0.042514              9.675994       8.176799      -0.288817       0.477419       7.853763      -4.277984      12.997421           0.000000
          147              O       3.217176       2.060102       0.655405      -0.567758      35.882898 0.55598973E+03  0.13451372E+05                                 8.576929                            7.242697       0.633272       2.229926                    0.999008      28.286584      74.104191       0.715552       0.353806      -1.145444      -0.022693       0.057671       0.013422       0.063412      -0.006231       0.014003       0.036284      -0.030272       0.073629      -0.039596      -0.012705       0.052301              9.686877       8.031392       0.499258       0.057709       8.671635       4.204469      12.357605           0.000000
          148              O       4.857957       3.294297       1.469813      -0.538452      29.279679 0.43748657E+03  0.99728285E+04                                 7.424013                            6.375440       0.846139       2.327911                    0.998684      26.766377      68.157639       0.771197       0.348407      -1.149381      -0.016508       0.020677       0.008320       0.027736       0.006227       0.002849      -0.041910       0.082578      -0.046969      -0.067780       0.018194       0.049586              8.065689      11.947387       0.722291      -1.176530       4.876969       1.018655       7.372710           0.000002
          149              O       7.901253       9.085421       6.982582      -0.562719      32.432057 0.48784772E+03  0.11449371E+05                                 8.029723                            6.784690       0.499580       2.200737                    0.997924      27.688665      71.979233       0.737567       0.353840      -1.142800      -0.016586      -0.018360      -0.011492       0.027281       0.048594       0.019991      -0.040613       0.026115       0.026674      -0.077693       0.028211       0.049482              9.223942      10.655711       4.133622      -0.329165      11.367151       0.840830       5.648962          -0.000002
          150              O       6.010495       9.060588       7.979262      -0.601875      45.600291 0.64902099E+03  0.16396104E+05                                10.239212                            7.961619       0.013479       2.036140                    0.995928      29.013238      78.837091       0.661986       0.366248      -1.130413       0.026800      -0.032574      -0.005123       0.042492      -0.048511      -0.007943      -0.004639       0.014758       0.134204      -0.072084       0.026234       0.045849             12.732144      13.469296      -5.152778      -3.212315      15.986624       4.678332       8.740513          -0.000001
          151              O       1.691423      21.593447       9.255169      -0.597251      36.171105 0.53464651E+03  0.12860667E+05                                 8.731926                            7.186452       0.396974       2.167401                    0.995935      28.200396      74.640125       0.702936       0.362238      -1.134148      -0.016554       0.020416      -0.041406       0.049044      -0.006361       0.080709       0.020040      -0.073467      -0.004304      -0.103463       0.035045       0.068418             10.550367       7.625048       1.111410      -0.118381      18.324413      -0.485336       5.701640          -0.000000
          152              O       7.806093      23.265312      10.087029      -0.573512      35.552768 0.56001062E+03  0.13558656E+05                                 8.453534                            7.248267       0.661384       2.260135                    0.997953      27.600183      72.081877       0.719088       0.351806      -1.148289       0.026398      -0.009234      -0.022577       0.035942      -0.001398      -0.020750       0.012809       0.077594       0.103137      -0.057796       0.006922       0.050874              9.452139      12.029061      -0.690624      -3.368694       9.109206       0.324832       7.218149           0.000000
          153              O       6.653709      12.764209       9.565419      -0.547816      36.074690 0.54824966E+03  0.13177049E+05                                 8.531653                            7.167218       0.770141       2.306094                    0.996800      27.137634      70.151014       0.725291       0.351361      -1.150971      -0.023265       0.016107       0.029902       0.041168       0.015889      -0.005019      -0.025369       0.080843       0.034316      -0.057607       0.015985       0.041622              9.875667      14.795817       1.909755      -1.696032       8.983471       0.307478       5.847714           0.000000
          154              O       5.218364      11.092136       9.660434      -0.595414      41.997336 0.60779292E+03  0.15091910E+05                                 9.667310                            7.692372       0.178110       2.094184                    0.996609      28.630329      76.915414       0.675649       0.365087      -1.132269      -0.007287       0.019715       0.025579       0.033106       0.011633       0.044066      -0.011528      -0.111027       0.087640      -0.088585       0.037484       0.051101             11.928615       9.260479       0.814665       0.461873      19.654355       3.167695       6.871011          -0.000000
          155              O       8.318569      19.917243      11.919447      -0.605951      43.361928 0.58650270E+03  0.14453932E+05                                 9.863608                            7.534537       0.178587       2.087846                    0.996627      28.809290      77.453194       0.684724       0.362973      -1.132351      -0.022627      -0.028344       0.038214       0.052685       0.050930      -0.012450       0.042275       0.012729       0.164292      -0.089963       0.017488       0.072475             12.348799      14.837403       6.525527      -2.148030      15.478797      -3.074648       6.730198          -0.000001
          156              O       6.205582      19.732734      12.204490      -0.575460      34.138208 0.51555135E+03  0.12268679E+05                                 8.333950                            6.997995       0.395503       2.164918                    0.997473      27.955774      73.197163       0.722559       0.356210      -1.140811       0.020873      -0.019586      -0.002317       0.028717      -0.049912       0.034618       0.017925       0.046090       0.098998      -0.081691       0.022041       0.059650              9.614595      12.169396      -3.904045       1.243337      10.730911      -1.734190       5.943478          -0.000001
          157              O       9.051424      13.472409      17.360470      -0.546362      31.672496 0.45561114E+03  0.10489464E+05                                 7.858216                            6.519844       0.723539       2.290588                    0.998033      26.765324      68.441065       0.760389       0.349874      -1.148445       0.024667       0.012332      -0.000592       0.027584       0.009595       0.001450       0.035136       0.075687      -0.058828      -0.059575       0.010106       0.049469              8.737235      13.661326       0.006329      -0.028898       5.058296      -1.394487       7.492083           0.000001
          158              O       3.551330      12.557049      18.397871      -0.569186      34.865731 0.52303619E+03  0.12467258E+05                                 8.424753                            7.014152       0.662998       2.247229                    0.998697      27.917240      72.689226       0.728479       0.352736      -1.145855       0.016571       0.047861      -0.019498       0.054272      -0.004495       0.003063      -0.020008      -0.031044       0.098845      -0.032635      -0.009879       0.042514              9.675994       8.176799      -0.288817       0.477419       7.853762      -4.277984      12.997420           0.000001

******************************************************
Auxiliary information for the entire system
The total spin magnetic moment of the unit cell is   0.000031
The total net atomic charge of the unit cell is   0.000002
Accuracy of reproducing the electrostatic potential in the unit cell:
  The inner radius (bohr) =    5.0000
  The outer radius (bohr) =   12.0000
  Valid grid points have density less than (e/(bohr^3)) =    0.0001
  The number of valid grid points were=       236462
  The rms potential error without charges in kcal/mol is=      3.61639
  The rms potential error with partial charges in kcal/mol is=      0.84690
  The RRMSE value at monopole order=      0.23418
  The rms potential error with partial charges and cloud penetration in kcal/mol is=      0.85532
  The RRMSE value at monopole order with cloud penetration is=      0.23651
  The rms potential error with partial charges and atomic dipoles in kcal/mol is=      0.26072
  The RRMSE value at dipole order=      0.07209
  The rms potential error with partial charges, atomic dipoles and cloud penetration in kcal/mol is=      0.25651
  The RRMSE value at dipole order with cloud penetration=      0.07093

******************************************************
The electron densities and ab initio electrostatic potential were computed in VASP using the PBE functional and
projector augmented wave method. See the main text of the journal article for a description of computational details.
The atomic charges, dipoles, and quadrupoles were computed with the DDEC6 method as described in
(a) T. A. Manz and N. Gabaldon Limas, RSC Adv. 6 (2016) 47771-47801 DOI: 10.1039/c6ra04656h
(b) N. Gabaldon Limas and T. A. Manz, RSC Adv. 8 (2018) 2678-2707 DOI: 10.1039/c7ra11829e.
For each atom in the material, the electron cloud parameters were fit to the spherically averaged atom-in-material
electron density using radial positions for which this density was between 10^-4 and 10^-2 electrons per cubic bohr.
The polarizabilities, dispersion coefficients, and quantum Drude oscillator (QDO) parameters were fit using the MCLF method.
The magnetic structure of the system was optimized in VASP from the default ferromagnetic initial guess using spin polarization.
The atomic spin moments (ASMs) were computed on this optimized magnetic structure using the DDEC6 partition as inputs
to the method of T. A. Manz and D. S. Sholl, J. Chem. Theory Comput. 7 (2011) 4146-4164 DOI: 10.1021/ct200539n.
The RMSE and RRMSE were computed using a uniform grid with Ewald summation.
