# Supplementary material for: A collection of forcefield precursors for metal–organic frameworks
Source: RSC Adv. 2019 Nov 13;9(63):36492–507. doi: 10.1039/c9ra07327b (PMC9075174; doi:10.1039/c9ra07327b)
Supplement: RA-009-C9RA07327B-s3446 [file RA-009-C9RA07327B-s3446.xyz]

  144
jmolscript: load "" {1 1 1} spacegroup "x,y,z" unitcell [{      7.292000     0.000000     0.000000 }, {      0.000000    18.820000     0.000000 }, {      0.000000    -5.993236    19.623814 }]
Zn     4.712163     4.070427    19.187380     1.010412
Zn     4.712163    15.169719    10.248341     1.010412
Zn     2.579837     8.756337     0.436434     1.010412
Zn     2.579837    -2.342955     9.375473     1.010412
H      7.060114    10.087297     3.192795     0.125454
H      0.676698     9.829170     5.325903     0.118737
H      4.557500     8.161720     6.644623     0.113809
H      3.624853     8.483404     4.525252     0.120569
H      6.301017    11.243962     7.490410     0.119300
H      0.005104    13.194639     8.214529     0.114836
H      3.233273    11.161191     9.338973     0.117362
H      2.208747     9.179517     8.728672     0.112912
H      7.060114    15.146085     6.619112     0.125454
H      0.676698    15.404212     4.486004     0.118737
H      4.557500    17.071662     3.167284     0.113809
H      3.624853    16.749978     5.286655     0.120569
H      6.301017    13.989420     2.321497     0.119300
H      0.005104    12.038743     1.597378     0.114836
H      3.233273    14.072191     0.472934     0.117362
H      2.208747    16.053865     1.083235     0.112912
H      0.231886     2.739467    16.431019     0.125454
H      6.615302     2.997594    14.297911     0.118737
H      2.734500     4.665044    12.979191     0.113809
H      3.667147     4.343360    15.098562     0.120569
H      0.990983     1.582802    12.133404     0.119300
H     -0.005104    -0.367875    11.409285     0.114836
H      4.058727     1.665573    10.284841     0.117362
H      5.083253     3.647247    10.895142     0.112912
H      0.231886    -2.319321    13.004702     0.125454
H      6.615302    -2.577448    15.137810     0.118737
H      2.734500    -4.244898    16.456530     0.113809
H      3.667147    -3.923214    14.337159     0.120569
H      0.990983    -1.162656    17.302317     0.119300
H     -0.005104     0.788021    18.026436     0.114836
H      4.058727    -1.245427    19.150880     0.117362
H      5.083253    -3.227101    18.540579     0.112912
C      4.655213     9.411808     2.280287     0.612210
C      5.246594     9.308026     3.667691    -0.029916
C      6.557696     9.711917     3.879628    -0.095717
C      7.101679     9.537588     5.159101    -0.145810
C      6.379042     8.941243     6.187389     0.105315
C      5.059919     8.545311     5.961715    -0.150105
C      4.503539     8.739143     4.686167    -0.084735
C      7.092199     8.695123     7.535545    -0.306011
C      6.154448     8.318171     8.683538     0.700139
C      0.786078     7.537497     7.302021     0.697606
C      0.524295     9.991531     7.998667     0.095462
C      7.151994    11.217945     7.865225    -0.138827
C      0.463771    12.388354     8.291061    -0.094365
C      1.731850    12.380261     8.822867    -0.026340
C      2.377921    11.178565     8.973970    -0.080295
C      1.769768     9.988642     8.587381    -0.147687
C      2.388859    13.677794     9.233004     0.608342
C      4.655213    15.821574     7.531620     0.612210
C      5.246594    15.925356     6.144216    -0.029916
C      6.557696    15.521465     5.932279    -0.095717
C      7.101679    15.695794     4.652806    -0.145810
C      6.379042    16.292139     3.624518     0.105315
C      5.059919    16.688071     3.850192    -0.150105
C      4.503539    16.494239     5.125740    -0.084735
C      7.092199    16.538259     2.276362    -0.306011
C      6.154448    16.915211     1.128369     0.700139
C      0.786078    17.695885     2.509886     0.697606
C      0.524295    15.241851     1.813240     0.095462
C      7.151994    14.015437     1.946682    -0.138827
C      0.463771    12.845028     1.520846    -0.094365
C      1.731850    12.853121     0.989040    -0.026340
C      2.377921    14.054817     0.837937    -0.080295
C      1.769768    15.244740     1.224526    -0.147687
C      2.388859    11.555588     0.578903     0.608342
C      2.636787     3.414956    17.343527     0.612210
C      2.045406     3.518738    15.956123    -0.029916
C      0.734304     3.114847    15.744186    -0.095717
C      0.190321     3.289176    14.464713    -0.145810
C      0.912958     3.885521    13.436425     0.105315
C      2.232081     4.281453    13.662099    -0.150105
C      2.788461     4.087621    14.937647    -0.084735
C      0.199801     4.131641    12.088269    -0.306011
C      1.137552     4.508593    10.940276     0.700139
C      6.505922     5.289267    12.321793     0.697606
C      6.767705     2.835233    11.625147     0.095463
C      0.140006     1.608819    11.758589    -0.138827
C      6.828229     0.438410    11.332753    -0.094365
C      5.560150     0.446503    10.800947    -0.026340
C      4.914079     1.648199    10.649844    -0.080295
C      5.522232     2.838122    11.036433    -0.147687
C      4.903141    -0.851030    10.390810     0.608342
C      2.636787    -2.994810    12.092194     0.612210
C      2.045406    -3.098592    13.479598    -0.029916
C      0.734304    -2.694701    13.691535    -0.095716
C      0.190321    -2.869030    14.971008    -0.145810
C      0.912958    -3.465375    15.999296     0.105315
C      2.232081    -3.861307    15.773622    -0.150105
C      2.788461    -3.667475    14.498074    -0.084735
C      0.199801    -3.711495    17.347452    -0.306011
C      1.137552    -4.088447    18.495445     0.700139
C      6.505922    -4.869121    17.113928     0.697606
C      6.767705    -2.415087    17.810574     0.095463
C      0.140006    -1.188673    17.677132    -0.138827
C      6.828229    -0.018264    18.102968    -0.094365
C      5.560150    -0.026357    18.634774    -0.026340
C      4.914079    -1.228053    18.785877    -0.080295
C      5.522232    -2.417976    18.399288    -0.147687
C      4.903141     1.271176    19.044911     0.608342
O      5.309305     9.996649     1.412915    -0.544226
O      3.528599     8.865809     2.133109    -0.565679
O      3.534432    13.612390     9.749111    -0.570298
O      1.768310    14.747689     8.989669    -0.563878
O      5.309305    15.236733     8.398992    -0.544226
O      3.528599    16.367573     7.678798    -0.565679
O      3.534432    11.620992     0.062796    -0.570298
O      1.768310    10.485693     0.822238    -0.563878
O      1.982695     2.830115    18.210899    -0.544226
O      3.763401     3.960955    17.490705    -0.565679
O      3.757568    -0.785626     9.874703    -0.570298
O      5.523690    -1.920925    10.634145    -0.563878
O      1.982695    -2.409969    11.224822    -0.544226
O      3.763401    -3.540809    11.945016    -0.565679
O      3.757568     1.205772    19.561018    -0.570298
O      5.523690     2.341071    18.801576    -0.563878
F      5.595152     7.102875     8.497111    -0.210487
F      6.765518     8.288011     9.866854    -0.202308
F      5.145964     9.186171     8.799318    -0.193693
F      1.327144     7.050369     8.422541    -0.206089
F      1.810604     7.878602     6.499407    -0.203479
F      0.183029     6.503667     6.687796    -0.212519
F      5.595152    18.130507     1.314796    -0.210487
F      6.765518    10.952135    19.568867    -0.202308
F      5.145964    16.047211     1.012589    -0.193693
F      1.327144    18.183013     1.389366    -0.206089
F      1.810604    17.354780     3.312500    -0.203479
F      0.183029    -0.090285     3.124111    -0.212519
F      1.696848     5.723889    11.126703    -0.210487
F      0.526482     4.538753     9.756960    -0.202308
F      2.146036     3.640593    10.824496    -0.193693
F      5.964856     5.776395    11.201273    -0.206089
F      5.481396     4.948162    13.124407    -0.203479
F      7.108971     6.323097    12.936018    -0.212519
F      1.696848    -5.303743    18.309018    -0.210487
F      0.526482     1.874629     0.054947    -0.202308
F      2.146036    -3.220447    18.611225    -0.193693
F      5.964856    -5.356249    18.234448    -0.206089
F      5.481396    -4.528016    16.311314    -0.203479
F      7.108971    12.917049    16.499703    -0.212519

The following XYZ coordinates are in angstroms. Other properties are in atomic units.
The sperically averaged electron density of each atom fit to a function of the form exp(a - br)
eigen_1, eigen_2 and eigen_3 are the three eigenvalues of traceless quadrupole moment tensor
  atom number  atomic symbol              X              Y              Z     net charge C6 coefficient C8 coefficient C10 coefficient fluctuating dipole atomic polarizability isotropic forcefield polarizability              a              b squared Pearson coefficient          <r^3>          <r^4>         wp_QDO          m_QDO          q_QDO       dipole_x       dipole_y       dipole_z         dipole            Qxy            Qxz            Qyz     Q(x^2-y^2)  Q(3z^2 - R^2)        eigen_1        eigen_2        eigen_3 static polarizability      alpha(xx)      alpha(xy)      alpha(xz)      alpha(yy)      alpha(yz)      alpha(zz) atomic spin moment
            1             Zn       4.712163       4.070427      19.187380       1.010412      74.510985 0.13132412E+04  0.38305975E+05                                14.713025                           11.990082       0.263389       1.999725                    0.995956      41.907237     110.064485       0.511509       0.410517      -1.134827       0.181233       0.132893      -0.083446       0.239727       0.096040      -0.058225      -0.048264       0.030896      -0.128327      -0.076147      -0.072404       0.148551             18.206258      15.808262      -4.347720       3.338247      17.054987       4.701783      21.755525          -0.000005
            2             Zn       4.712163      15.169719      10.248341       1.010412      74.510987 0.13132412E+04  0.38305976E+05                                14.713025                           11.990082       0.263389       1.999725                    0.995956      41.907237     110.064486       0.511509       0.410517      -1.134827       0.181233      -0.132893       0.083446       0.239727      -0.096040       0.058225      -0.048264       0.030896      -0.128327      -0.076147      -0.072404       0.148551             18.206258      15.808262       4.347721      -3.338247      17.054988       4.701784      21.755525          -0.000005
            3             Zn       2.579837       8.756337       0.436434       1.010412      74.510987 0.13132413E+04  0.38305977E+05                                14.713025                           11.990082       0.263389       1.999725                    0.995956      41.907238     110.064488       0.511509       0.410517      -1.134827      -0.181233      -0.132893       0.083446       0.239727       0.096040      -0.058225      -0.048264       0.030896      -0.128327      -0.076147      -0.072404       0.148551             18.206258      15.808262      -4.347720       3.338247      17.054987       4.701783      21.755525          -0.000005
            4             Zn       2.579837      -2.342955       9.375473       1.010412      74.510989 0.13132413E+04  0.38305978E+05                                14.713025                           11.990082       0.263389       1.999725                    0.995956      41.907238     110.064489       0.511509       0.410517      -1.134827      -0.181233       0.132893      -0.083446       0.239727      -0.096040       0.058225      -0.048264       0.030896      -0.128327      -0.076147      -0.072404       0.148551             18.206259      15.808263       4.347721      -3.338247      17.054988       4.701784      21.755526          -0.000005
            5              H       7.060114      10.087297       3.192795       0.125454       0.970240 0.66692661E+01  0.62629148E+02                                 1.617102                            1.506424      -1.067413       2.380639                    0.997289       3.403394       9.351112       0.511164       1.275991      -0.708692       0.023208       0.014819      -0.027086       0.038625       0.007970      -0.001289      -0.004188       0.015940       0.002583      -0.012572       0.000970       0.011602              1.666187       1.614596       0.211027      -0.297093       1.431622      -0.312778       1.952341          -0.000002
            6              H       0.676698       9.829170       5.325903       0.118737       1.108439 0.83146615E+01  0.82133486E+02                                 1.752207                            1.674801      -1.002841       2.406062                    0.998258       3.424737       9.509336       0.490137       1.265065      -0.713437       0.037448       0.015683       0.001324       0.040621       0.013533      -0.002301      -0.006602       0.019723       0.001446      -0.018285       0.000272       0.018013              1.792424       2.247238       0.223286       0.228432       1.460302       0.020103       1.669732          -0.000002
            7              H       4.557500       8.161720       6.644623       0.113809       1.228160 0.91944558E+01  0.93810532E+02                                 1.908197                            1.782195      -1.375110       2.223538                    0.993942       3.803256      10.988185       0.463410       1.295435      -0.704126      -0.024628      -0.018988       0.022851       0.038591       0.008323      -0.002914      -0.004332       0.009084       0.002488      -0.010394      -0.000858       0.011251              1.972587       2.041389       0.221410      -0.328289       1.591063      -0.349873       2.285309           0.000002
            8              H       3.624853       8.483404       4.525252       0.120569       1.137269 0.81633287E+01  0.79928730E+02                                 1.746293                            1.629308      -1.049081       2.385582                    0.997362       3.404828       9.282588       0.512980       1.219467      -0.723081      -0.037799      -0.013386      -0.005803       0.040517       0.006996       0.001333      -0.004218       0.016589      -0.012342      -0.011455      -0.001455       0.012910              1.803621       2.372017       0.226748       0.156528       1.372594      -0.001180       1.666254           0.000001
            9              H       6.301017      11.243962       7.490410       0.119300       1.115120 0.83762586E+01  0.82979918E+02                                 1.767078                            1.687408      -1.021674       2.398979                    0.998136       3.436638       9.588193       0.485023       1.274739      -0.711349      -0.036534       0.007934      -0.015127       0.040330      -0.007961       0.011399      -0.000856       0.005733      -0.039851      -0.018258      -0.000068       0.018326              1.806334       2.239722       0.062125       0.351998       1.616403       0.084258       1.562877          -0.000002
           10              H       0.005104      13.194639       8.214529       0.114836       0.990172 0.68185941E+01  0.64479732E+02                                 1.641460                            1.523464      -1.197842       2.309054                    0.995887       3.541752       9.811334       0.507431       1.276440      -0.707609      -0.020471       0.031328      -0.003007       0.037544      -0.003894       0.006547       0.000926       0.003125      -0.023686      -0.010985       0.001300       0.009685              1.697312       1.623194      -0.355730       0.083450       2.162574      -0.022881       1.306169          -0.000001
           11              H       3.233273      11.161191       9.338973       0.117362       1.201527 0.87381438E+01  0.86753101E+02                                 1.793759                            1.673160      -1.042058       2.387289                    0.997349       3.408079       9.261120       0.513515       1.201398      -0.728057       0.036418      -0.002125       0.016960       0.040229      -0.002538       0.009826      -0.003381       0.007272      -0.020666      -0.012255      -0.000986       0.013241              1.846331       2.390469       0.004318       0.343607       1.642884       0.073006       1.505641           0.000002
           12              H       2.208747       9.179517       8.728672       0.112912       1.228909 0.92298478E+01  0.94117823E+02                                 1.906258                            1.784332      -1.283256       2.269608                    0.994459       3.721012      10.693847       0.464345       1.293565      -0.705460       0.020764      -0.030757       0.013173       0.039378      -0.006350       0.009550      -0.003439      -0.001884      -0.010864      -0.011322      -0.001950       0.013272              1.971139       1.919390      -0.340851       0.108216       2.501208      -0.072039       1.492818           0.000002
           13              H       7.060114      15.146085       6.619112       0.125454       0.970240 0.66692661E+01  0.62629148E+02                                 1.617102                            1.506424      -1.067413       2.380639                    0.997289       3.403394       9.351112       0.511164       1.275991      -0.708692       0.023208      -0.014819       0.027086       0.038625      -0.007970       0.001289      -0.004188       0.015940       0.002583      -0.012572       0.000970       0.011602              1.666186       1.614596      -0.211027       0.297093       1.431622      -0.312778       1.952341          -0.000002
           14              H       0.676698      15.404212       4.486004       0.118737       1.108439 0.83146627E+01  0.82133503E+02                                 1.752208                            1.674801      -1.002841       2.406062                    0.998258       3.424737       9.509337       0.490137       1.265065      -0.713437       0.037448      -0.015683      -0.001324       0.040621      -0.013533       0.002301      -0.006602       0.019723       0.001446      -0.018285       0.000272       0.018013              1.792424       2.247238      -0.223286      -0.228432       1.460302       0.020103       1.669733          -0.000002
           15              H       4.557500      17.071662       3.167284       0.113809       1.228159 0.91944503E+01  0.93810469E+02                                 1.908197                            1.782195      -1.375110       2.223538                    0.993942       3.803255      10.988184       0.463409       1.295435      -0.704126      -0.024628       0.018988      -0.022851       0.038591      -0.008323       0.002914      -0.004332       0.009084       0.002488      -0.010394      -0.000858       0.011251              1.972587       2.041389      -0.221410       0.328289       1.591063      -0.349873       2.285309           0.000002
           16              H       3.624853      16.749978       5.286655       0.120569       1.137269 0.81633288E+01  0.79928728E+02                                 1.746293                            1.629307      -1.049081       2.385582                    0.997362       3.404828       9.282587       0.512980       1.219467      -0.723081      -0.037799       0.013386       0.005803       0.040517      -0.006996      -0.001333      -0.004218       0.016589      -0.012342      -0.011455      -0.001455       0.012910              1.803621       2.372016      -0.226748      -0.156528       1.372594      -0.001180       1.666253           0.000001
           17              H       6.301017      13.989420       2.321497       0.119300       1.115120 0.83762597E+01  0.82979936E+02                                 1.767079                            1.687408      -1.021674       2.398979                    0.998136       3.436638       9.588195       0.485022       1.274739      -0.711349      -0.036534      -0.007934       0.015127       0.040330       0.007961      -0.011399      -0.000856       0.005733      -0.039851      -0.018258      -0.000068       0.018326              1.806335       2.239723      -0.062125      -0.351998       1.616404       0.084258       1.562877          -0.000002
           18              H       0.005104      12.038743       1.597378       0.114836       0.990172 0.68185941E+01  0.64479732E+02                                 1.641460                            1.523464      -1.197842       2.309054                    0.995887       3.541752       9.811334       0.507431       1.276440      -0.707609      -0.020471      -0.031328       0.003007       0.037544       0.003894      -0.006547       0.000926       0.003125      -0.023686      -0.010985       0.001300       0.009685              1.697312       1.623194       0.355730      -0.083450       2.162574      -0.022881       1.306169          -0.000001
           19              H       3.233273      14.072191       0.472934       0.117362       1.201527 0.87381438E+01  0.86753101E+02                                 1.793759                            1.673160      -1.042058       2.387289                    0.997349       3.408079       9.261120       0.513515       1.201398      -0.728057       0.036418       0.002125      -0.016960       0.040229       0.002538      -0.009826      -0.003381       0.007272      -0.020666      -0.012255      -0.000986       0.013241              1.846331       2.390469      -0.004318      -0.343607       1.642884       0.073006       1.505641           0.000002
           20              H       2.208747      16.053865       1.083235       0.112912       1.228909 0.92298478E+01  0.94117823E+02                                 1.906258                            1.784332      -1.283256       2.269608                    0.994459       3.721012      10.693847       0.464345       1.293565      -0.705460       0.020764       0.030757      -0.013173       0.039378       0.006350      -0.009550      -0.003439      -0.001884      -0.010864      -0.011322      -0.001951       0.013272              1.971139       1.919390       0.340851      -0.108216       2.501208      -0.072039       1.492818           0.000002
           21              H       0.231886       2.739467      16.431019       0.125454       0.970240 0.66692661E+01  0.62629148E+02                                 1.617102                            1.506424      -1.067412       2.380639                    0.997289       3.403394       9.351112       0.511164       1.275991      -0.708692      -0.023208      -0.014819       0.027086       0.038625       0.007970      -0.001289      -0.004188       0.015940       0.002583      -0.012572       0.000970       0.011602              1.666186       1.614596       0.211027      -0.297093       1.431622      -0.312778       1.952341          -0.000002
           22              H       6.615302       2.997594      14.297911       0.118737       1.108439 0.83146615E+01  0.82133486E+02                                 1.752207                            1.674801      -1.002841       2.406062                    0.998258       3.424737       9.509336       0.490137       1.265065      -0.713437      -0.037448      -0.015683      -0.001324       0.040621       0.013533      -0.002301      -0.006602       0.019723       0.001446      -0.018285       0.000272       0.018013              1.792424       2.247238       0.223286       0.228432       1.460302       0.020103       1.669732          -0.000002
           23              H       2.734500       4.665044      12.979191       0.113809       1.228159 0.91944503E+01  0.93810469E+02                                 1.908197                            1.782195      -1.375109       2.223538                    0.993942       3.803255      10.988184       0.463409       1.295435      -0.704126       0.024628       0.018988      -0.022851       0.038591       0.008323      -0.002914      -0.004332       0.009084       0.002488      -0.010394      -0.000858       0.011251              1.972587       2.041389       0.221410      -0.328289       1.591063      -0.349873       2.285309           0.000002
           24              H       3.667147       4.343360      15.098562       0.120569       1.137269 0.81633288E+01  0.79928728E+02                                 1.746293                            1.629307      -1.049081       2.385582                    0.997362       3.404828       9.282587       0.512980       1.219467      -0.723081       0.037799       0.013386       0.005803       0.040517       0.006996       0.001333      -0.004218       0.016589      -0.012342      -0.011455      -0.001455       0.012910              1.803621       2.372016       0.226748       0.156528       1.372594      -0.001180       1.666253           0.000001
           25              H       0.990983       1.582802      12.133404       0.119300       1.115119 0.83762555E+01  0.82979886E+02                                 1.767078                            1.687408      -1.021674       2.398979                    0.998136       3.436637       9.588193       0.485022       1.274740      -0.711349       0.036534      -0.007934       0.015127       0.040330      -0.007961       0.011399      -0.000856       0.005733      -0.039851      -0.018258      -0.000068       0.018326              1.806335       2.239723       0.062125       0.351998       1.616404       0.084258       1.562877          -0.000002
           26              H      -0.005104      -0.367875      11.409285       0.114836       0.990172 0.68185941E+01  0.64479732E+02                                 1.641460                            1.523464      -1.197842       2.309054                    0.995887       3.541752       9.811334       0.507431       1.276440      -0.707609       0.020471      -0.031328       0.003007       0.037544      -0.003894       0.006547       0.000926       0.003125      -0.023686      -0.010985       0.001300       0.009685              1.697312       1.623194      -0.355730       0.083450       2.162574      -0.022881       1.306169          -0.000001
           27              H       4.058727       1.665573      10.284841       0.117362       1.201527 0.87381422E+01  0.86753081E+02                                 1.793758                            1.673160      -1.042058       2.387289                    0.997349       3.408079       9.261119       0.513515       1.201398      -0.728057      -0.036418       0.002125      -0.016960       0.040229      -0.002538       0.009826      -0.003381       0.007272      -0.020666      -0.012255      -0.000986       0.013241              1.846331       2.390468       0.004318       0.343607       1.642883       0.073006       1.505641           0.000002
           28              H       5.083253       3.647247      10.895142       0.112912       1.228909 0.92298478E+01  0.94117823E+02                                 1.906258                            1.784332      -1.283256       2.269608                    0.994459       3.721012      10.693847       0.464345       1.293565      -0.705460      -0.020764       0.030757      -0.013173       0.039378      -0.006350       0.009550      -0.003439      -0.001884      -0.010864      -0.011322      -0.001951       0.013272              1.971139       1.919390      -0.340851       0.108216       2.501208      -0.072039       1.492818           0.000002
           29              H       0.231886      -2.319321      13.004702       0.125454       0.970240 0.66692661E+01  0.62629148E+02                                 1.617102                            1.506424      -1.067412       2.380639                    0.997289       3.403394       9.351112       0.511164       1.275991      -0.708692      -0.023208       0.014819      -0.027086       0.038625      -0.007970       0.001289      -0.004188       0.015940       0.002583      -0.012572       0.000970       0.011602              1.666187       1.614596      -0.211027       0.297093       1.431622      -0.312778       1.952341          -0.000002
           30              H       6.615302      -2.577448      15.137810       0.118737       1.108439 0.83146615E+01  0.82133486E+02                                 1.752207                            1.674801      -1.002841       2.406062                    0.998258       3.424737       9.509336       0.490137       1.265065      -0.713437      -0.037448       0.015683       0.001324       0.040621      -0.013533       0.002301      -0.006602       0.019723       0.001446      -0.018285       0.000272       0.018013              1.792424       2.247238      -0.223286      -0.228432       1.460302       0.020103       1.669732          -0.000002
           31              H       2.734500      -4.244898      16.456530       0.113809       1.228160 0.91944544E+01  0.93810515E+02                                 1.908197                            1.782194      -1.375110       2.223538                    0.993942       3.803256      10.988185       0.463410       1.295435      -0.704126       0.024628      -0.018988       0.022851       0.038591      -0.008323       0.002914      -0.004332       0.009084       0.002488      -0.010394      -0.000858       0.011251              1.972587       2.041389      -0.221410       0.328289       1.591063      -0.349873       2.285309           0.000002
           32              H       3.667147      -3.923214      14.337159       0.120569       1.137270 0.81633299E+01  0.79928747E+02                                 1.746293                            1.629308      -1.049081       2.385582                    0.997362       3.404828       9.282589       0.512980       1.219468      -0.723081       0.037799      -0.013386      -0.005803       0.040517      -0.006996      -0.001333      -0.004218       0.016589      -0.012342      -0.011455      -0.001455       0.012910              1.803622       2.372017      -0.226748      -0.156528       1.372594      -0.001180       1.666254           0.000001
           33              H       0.990983      -1.162656      17.302317       0.119300       1.115119 0.83762555E+01  0.82979886E+02                                 1.767078                            1.687408      -1.021674       2.398979                    0.998136       3.436637       9.588193       0.485022       1.274740      -0.711349       0.036534       0.007934      -0.015127       0.040330       0.007961      -0.011399      -0.000856       0.005733      -0.039851      -0.018258      -0.000068       0.018326              1.806335       2.239723      -0.062125      -0.351998       1.616404       0.084258       1.562877          -0.000002
           34              H      -0.005104       0.788021      18.026436       0.114836       0.990172 0.68185941E+01  0.64479732E+02                                 1.641460                            1.523464      -1.197842       2.309054                    0.995887       3.541752       9.811334       0.507431       1.276440      -0.707609       0.020471       0.031328      -0.003007       0.037544       0.003894      -0.006547       0.000926       0.003125      -0.023686      -0.010985       0.001300       0.009685              1.697312       1.623194       0.355730      -0.083450       2.162574      -0.022881       1.306169          -0.000001
           35              H       4.058727      -1.245427      19.150880       0.117362       1.201527 0.87381438E+01  0.86753101E+02                                 1.793759                            1.673160      -1.042058       2.387289                    0.997349       3.408079       9.261120       0.513515       1.201398      -0.728057      -0.036418      -0.002125       0.016960       0.040229       0.002538      -0.009826      -0.003381       0.007272      -0.020666      -0.012255      -0.000986       0.013241              1.846331       2.390469      -0.004318      -0.343607       1.642884       0.073006       1.505641           0.000002
           36              H       5.083253      -3.227101      18.540579       0.112912       1.228909 0.92298474E+01  0.94117821E+02                                 1.906258                            1.784333      -1.283256       2.269608                    0.994459       3.721012      10.693848       0.464345       1.293565      -0.705460      -0.020764      -0.030757       0.013173       0.039378       0.006350      -0.009550      -0.003439      -0.001884      -0.010864      -0.011322      -0.001951       0.013272              1.971139       1.919390       0.340851      -0.108216       2.501208      -0.072039       1.492818           0.000002
           37              C       4.655213       9.411808       2.280287       0.612210      22.664632 0.24718371E+03  0.50937417E+04                                 7.444427                            5.584833      -0.029994       2.052714                    0.999585      21.953639      60.925424       0.628141       0.473186      -1.021123      -0.024410       0.001298      -0.055291       0.060454      -0.054948      -0.041610       0.029495      -0.080009      -0.238790      -0.097618      -0.020658       0.118276              9.055935       8.470680       1.230988       3.213216       4.889065      -0.705008      13.808061          -0.000002
           38              C       5.246594       9.308026       3.667691      -0.029916      37.465982 0.42508321E+03  0.98280991E+04                                 9.602131                            6.756195       0.061595       2.024289                    0.999200      26.852716      73.832375       0.657883       0.402682      -1.085127       0.018893      -0.008093       0.043797       0.048380       0.006721       0.005073      -0.004096      -0.000825      -0.006198      -0.010639       0.002837       0.007803             12.222792      11.833860       1.572011       4.377538       5.587572      -1.447998      19.246945          -0.000004
           39              C       6.557696       9.711917       3.879628      -0.095717      33.977275 0.42032271E+03  0.97946167E+04                                 9.138620                            6.855262       0.129937       2.019098                    0.999720      28.748472      82.168895       0.626910       0.419273      -1.062834       0.000486      -0.012683       0.026215       0.029126       0.005979      -0.013314      -0.002392      -0.006985      -0.017705      -0.016973       0.002084       0.014889             10.801572      11.398777       1.540992       3.423192       5.584983      -1.496163      15.420955          -0.000005
           40              C       7.101679       9.537588       5.159101      -0.145810      34.821791 0.45076694E+03  0.10733637E+05                                 9.363979                            7.153807      -0.035540       1.960459                    0.999320      29.993903      87.840305       0.604168       0.425749      -1.054394      -0.014881       0.001971      -0.032355       0.035667       0.011913      -0.005711       0.005318       0.020808      -0.074480      -0.027172      -0.001232       0.028404             10.977169      10.132859       1.184730       2.863149       5.817524      -2.024389      16.981123          -0.000005
           41              C       6.379042       8.941243       6.187389       0.105315      36.152527 0.45492598E+03  0.10843013E+05                                 9.821829                            7.305589      -0.505786       1.842773                    0.998453      27.703486      80.816264       0.584112       0.439948      -1.047186       0.027048      -0.005248       0.041774       0.050042      -0.003557       0.040709       0.001008      -0.002203       0.130051      -0.042757      -0.019979       0.062736             11.969924      13.061211       1.528451       4.256627       6.370946      -1.856944      16.477615          -0.000001
           42              C       5.059919       8.545311       5.961715      -0.150105      36.672464 0.46104884E+03  0.11067420E+05                                 9.754515                            7.274467      -0.115178       1.933955                    0.998663      30.503422      90.408804       0.592816       0.430414      -1.048972      -0.014840      -0.009480      -0.035695       0.039802       0.004758      -0.017546      -0.000709      -0.038067      -0.049912      -0.031580       0.003424       0.028156             11.516110      13.274263       1.526626       3.551463       5.734765      -1.650528      15.539300           0.000002
           43              C       4.503539       8.739143       4.686167      -0.084735      34.020446 0.41548829E+03  0.96815937E+04                                 9.212215                            6.864054      -0.034976       1.967987                    0.999536      28.928340      83.455843       0.618136       0.425240      -1.056067       0.026197      -0.007297       0.014673       0.030900       0.003296       0.001135       0.009591      -0.003398      -0.072505      -0.026458       0.008745       0.017713             10.825524      10.709504       1.151893       2.194345       5.352285      -2.020577      16.414784           0.000001
           44              C       7.092199       8.695123       7.535545      -0.306011      38.975992 0.53278984E+03  0.13218325E+05                                10.963919                            8.480646      -0.460764       1.832403                    0.994821      31.994804      95.409239       0.487700       0.506213      -1.010493      -0.002635       0.072081      -0.049087       0.087248       0.021765       0.034791      -0.000339      -0.000628      -0.019496      -0.041944       0.001059       0.040885             13.246704      11.719796       0.908344       1.721837      13.312785      -0.312727      14.707531          -0.000001
           45              C       6.154448       8.318171       8.683538       0.700139      21.228095 0.29242242E+03  0.62866419E+04                                 7.244483                            6.200276      -0.363573       1.936355                    0.999567      22.273568      63.204111       0.577904       0.492995      -1.010374      -0.046576      -0.012670       0.051373       0.070491      -0.004017       0.024748       0.000520      -0.021009      -0.025173      -0.032332       0.013339       0.018994              8.016248       7.834261       0.301837      -0.756783       7.776769      -1.770931       8.437715           0.000002
           46              C       0.786078       7.537497       7.302021       0.697606      21.339697 0.29360451E+03  0.63170351E+04                                 7.248234                            6.206426      -0.378484       1.931707                    0.999482      22.296415      63.248444       0.578634       0.491985      -1.011115       0.049294      -0.050023      -0.015815       0.071988       0.024384       0.008587      -0.008368      -0.002498       0.029119      -0.032662       0.013096       0.019566              7.958072       7.927280      -1.025550       0.044823       8.602772      -0.891344       7.344163           0.000004
           47              C       0.524295       9.991531       7.998667       0.095462      35.678515 0.45650016E+03  0.10878269E+05                                 9.698340                            7.293667      -0.456819       1.856113                    0.998660      27.716727      80.563965       0.588173       0.437001      -1.050072      -0.026354      -0.038991      -0.018848       0.050696       0.039425       0.011754       0.026466      -0.050701      -0.012651      -0.044939      -0.016701       0.061639             11.657714      12.311270       2.812621       3.681562      15.395881       2.591891       7.265991          -0.000001
           48              C       7.151994      11.217945       7.865225      -0.138827      34.023742 0.44058712E+03  0.10425587E+05                                 9.186352                            7.048326       0.042518       1.987869                    0.999435      29.698685      86.542858       0.612161       0.422836      -1.056804       0.014762       0.026387       0.011654       0.032404      -0.014600       0.007131      -0.006299       0.044986       0.008278      -0.028731       0.000357       0.028374             10.696742       9.950483       2.002924       2.589861      15.775571       2.743791       6.364172          -0.000004
           49              C       0.463771      12.388354       8.291061      -0.094365      34.142630 0.41673325E+03  0.97079769E+04                                 9.207441                            6.856468       0.041213       1.991105                    0.999660      28.852141      82.948335       0.621529       0.423033      -1.058519       0.003990      -0.030000      -0.000213       0.030265      -0.018352      -0.008049      -0.011285      -0.001083       0.014747      -0.026722       0.009926       0.016796             10.889827      11.668791       2.554658       3.209777      14.620058       2.698808       6.380633          -0.000005
           50              C       1.731850      12.380261       8.822867      -0.026340      37.187113 0.41510673E+03  0.95438843E+04                                 9.553108                            6.676687       0.068628       2.028993                    0.999342      26.680810      73.236426       0.661526       0.402711      -1.084737      -0.017829      -0.035797      -0.011454       0.041599      -0.001104       0.004262      -0.004182       0.003760       0.005430      -0.005573      -0.001636       0.007210             12.154066      11.853066       3.717629       3.362541      18.048602       3.460289       6.560530          -0.000003
           51              C       2.377921      11.178565       8.973970      -0.080295      32.996604 0.39982397E+03  0.92294825E+04                                 9.011367                            6.720950      -0.002183       1.981594                    0.999594      28.637493      82.287157       0.626288       0.423666      -1.056820      -0.026204      -0.017327      -0.006256       0.032031      -0.000159       0.004397      -0.014377       0.035003       0.052415      -0.030574       0.007526       0.023048             10.529993      10.262060       1.604382       2.266015      15.614101       2.296832       5.713819           0.000003
           52              C       1.769768       9.988642       8.587381      -0.147687      35.441530 0.44514305E+03  0.10594811E+05                                 9.524758                            7.137605      -0.101663       1.940249                    0.999021      30.225230      89.274012       0.599620       0.429177      -1.049471       0.013439       0.030890       0.026337       0.042761      -0.021255      -0.006379      -0.021544      -0.013095       0.051596      -0.037172       0.004985       0.032188             11.167335      12.363682       2.597003       3.339978      14.644871       2.216009       6.493452           0.000003
           53              C       2.388859      13.677794       9.233004       0.608342      23.292555 0.25467919E+03  0.52811375E+04                                 7.563033                            5.656307      -0.014735       2.055175                    0.999580      22.065589      61.185193       0.627001       0.471090      -1.023497       0.024847       0.052963       0.016373       0.060750      -0.025607      -0.059602      -0.021231       0.060265       0.256246      -0.093026      -0.020928       0.113954              9.215619       9.013168       3.071411       2.407957      13.064440       2.487801       5.569249          -0.000002
           54              C       4.655213      15.821574       7.531620       0.612210      22.664632 0.24718370E+03  0.50937416E+04                                 7.444426                            5.584833      -0.029994       2.052714                    0.999585      21.953639      60.925423       0.628141       0.473186      -1.021123      -0.024410      -0.001298       0.055291       0.060454       0.054948       0.041610       0.029495      -0.080009      -0.238790      -0.097618      -0.020658       0.118276              9.055935       8.470680      -1.230988      -3.213216       4.889064      -0.705008      13.808061          -0.000002
           55              C       5.246594      15.925356       6.144216      -0.029916      37.465979 0.42508318E+03  0.98280982E+04                                 9.602130                            6.756195       0.061595       2.024289                    0.999200      26.852715      73.832371       0.657883       0.402682      -1.085127       0.018893       0.008093      -0.043797       0.048380      -0.006721      -0.005073      -0.004096      -0.000825      -0.006198      -0.010639       0.002837       0.007803             12.222792      11.833860      -1.572011      -4.377538       5.587572      -1.447997      19.246944          -0.000004
           56              C       6.557696      15.521465       5.932279      -0.095717      33.977279 0.42032277E+03  0.97946182E+04                                 9.138621                            6.855262       0.129936       2.019098                    0.999720      28.748474      82.168902       0.626910       0.419273      -1.062834       0.000486       0.012683      -0.026215       0.029126      -0.005979       0.013314      -0.002392      -0.006985      -0.017705      -0.016973       0.002084       0.014889             10.801572      11.398778      -1.540992      -3.423193       5.584983      -1.496163      15.420956          -0.000005
           57              C       7.101679      15.695794       4.652806      -0.145810      34.821792 0.45076695E+03  0.10733638E+05                                 9.363979                            7.153807      -0.035541       1.960459                    0.999320      29.993904      87.840308       0.604168       0.425749      -1.054394      -0.014881      -0.001971       0.032355       0.035667      -0.011913       0.005711       0.005318       0.020808      -0.074480      -0.027172      -0.001232       0.028404             10.977169      10.132859      -1.184730      -2.863149       5.817524      -2.024388      16.981123          -0.000005
           58              C       6.379042      16.292139       3.624518       0.105315      36.152527 0.45492598E+03  0.10843013E+05                                 9.821829                            7.305590      -0.505786       1.842773                    0.998453      27.703486      80.816264       0.584112       0.439948      -1.047186       0.027048       0.005248      -0.041774       0.050042       0.003557      -0.040709       0.001008      -0.002203       0.130051      -0.042757      -0.019979       0.062736             11.969924      13.061211      -1.528451      -4.256627       6.370946      -1.856944      16.477615          -0.000001
           59              C       5.059919      16.688071       3.850192      -0.150105      36.672461 0.46104881E+03  0.11067419E+05                                 9.754514                            7.274467      -0.115178       1.933956                    0.998663      30.503420      90.408796       0.592816       0.430414      -1.048972      -0.014840       0.009480       0.035695       0.039802      -0.004758       0.017546      -0.000709      -0.038067      -0.049912      -0.031580       0.003424       0.028156             11.516109      13.274262      -1.526625      -3.551463       5.734765      -1.650528      15.539299           0.000002
           60              C       4.503539      16.494239       5.125740      -0.084735      34.020442 0.41548823E+03  0.96815921E+04                                 9.212215                            6.864054      -0.034976       1.967987                    0.999536      28.928338      83.455834       0.618136       0.425240      -1.056067       0.026197       0.007297      -0.014673       0.030900      -0.003296      -0.001135       0.009591      -0.003398      -0.072505      -0.026458       0.008745       0.017713             10.825523      10.709503      -1.151893      -2.194345       5.352285      -2.020577      16.414782           0.000001
           61              C       7.092199      16.538259       2.276362      -0.306011      38.975990 0.53278980E+03  0.13218324E+05                                10.963919                            8.480646      -0.460764       1.832403                    0.994821      31.994803      95.409236       0.487700       0.506213      -1.010493      -0.002635      -0.072081       0.049087       0.087248      -0.021765      -0.034791      -0.000339      -0.000628      -0.019496      -0.041944       0.001059       0.040885             13.246704      11.719796      -0.908344      -1.721837      13.312785      -0.312727      14.707531          -0.000001
           62              C       6.154448      16.915211       1.128369       0.700139      21.228094 0.29242241E+03  0.62866418E+04                                 7.244483                            6.200276      -0.363573       1.936355                    0.999567      22.273568      63.204112       0.577904       0.492995      -1.010374      -0.046576       0.012670      -0.051373       0.070491       0.004017      -0.024748       0.000520      -0.021009      -0.025173      -0.032332       0.013339       0.018994              8.016249       7.834261      -0.301837       0.756783       7.776769      -1.770931       8.437715           0.000002
           63              C       0.786078      17.695885       2.509886       0.697606      21.339699 0.29360455E+03  0.63170362E+04                                 7.248234                            6.206427      -0.378484       1.931707                    0.999482      22.296416      63.248446       0.578634       0.491985      -1.011115       0.049294       0.050023       0.015815       0.071988      -0.024384      -0.008587      -0.008368      -0.002498       0.029119      -0.032662       0.013096       0.019566              7.958072       7.927281       1.025550      -0.044823       8.602772      -0.891344       7.344164           0.000004
           64              C       0.524295      15.241851       1.813240       0.095462      35.678515 0.45650016E+03  0.10878269E+05                                 9.698340                            7.293667      -0.456819       1.856113                    0.998660      27.716727      80.563965       0.588173       0.437001      -1.050072      -0.026354       0.038991       0.018848       0.050696      -0.039425      -0.011754       0.026466      -0.050701      -0.012651      -0.044939      -0.016701       0.061639             11.657714      12.311270      -2.812621      -3.681562      15.395880       2.591891       7.265991          -0.000001
           65              C       7.151994      14.015437       1.946682      -0.138827      34.023743 0.44058713E+03  0.10425587E+05                                 9.186352                            7.048326       0.042517       1.987869                    0.999435      29.698686      86.542861       0.612161       0.422836      -1.056804       0.014762      -0.026387      -0.011654       0.032404       0.014600      -0.007131      -0.006299       0.044986       0.008278      -0.028731       0.000357       0.028374             10.696742       9.950483      -2.002924      -2.589862      15.775570       2.743790       6.364172          -0.000004
           66              C       0.463771      12.845028       1.520846      -0.094365      34.142632 0.41673327E+03  0.97079776E+04                                 9.207441                            6.856469       0.041213       1.991105                    0.999660      28.852142      82.948338       0.621529       0.423033      -1.058519       0.003990       0.030000       0.000213       0.030265       0.018352       0.008049      -0.011285      -0.001083       0.014747      -0.026722       0.009926       0.016796             10.889828      11.668791      -2.554658      -3.209777      14.620058       2.698808       6.380633          -0.000005
           67              C       1.731850      12.853121       0.989040      -0.026340      37.187111 0.41510670E+03  0.95438836E+04                                 9.553107                            6.676687       0.068628       2.028993                    0.999342      26.680809      73.236423       0.661526       0.402711      -1.084737      -0.017829       0.035797       0.011454       0.041599       0.001104      -0.004262      -0.004182       0.003760       0.005430      -0.005573      -0.001636       0.007210             12.154065      11.853066      -3.717629      -3.362540      18.048601       3.460289       6.560529          -0.000003
           68              C       2.377921      14.054817       0.837937      -0.080295      32.996602 0.39982394E+03  0.92294817E+04                                 9.011366                            6.720950      -0.002183       1.981594                    0.999594      28.637492      82.287152       0.626288       0.423666      -1.056820      -0.026204       0.017327       0.006256       0.032031       0.000159      -0.004397      -0.014377       0.035003       0.052415      -0.030574       0.007526       0.023048             10.529993      10.262060      -1.604382      -2.266015      15.614099       2.296832       5.713819           0.000003
           69              C       1.769768      15.244740       1.224526      -0.147687      35.441530 0.44514305E+03  0.10594811E+05                                 9.524758                            7.137605      -0.101663       1.940249                    0.999021      30.225230      89.274011       0.599620       0.429177      -1.049471       0.013439      -0.030890      -0.026337       0.042761       0.021255       0.006379      -0.021544      -0.013094       0.051596      -0.037172       0.004985       0.032188             11.167335      12.363682      -2.597003      -3.339978      14.644870       2.216009       6.493452           0.000003
           70              C       2.388859      11.555588       0.578903       0.608342      23.292554 0.25467917E+03  0.52811370E+04                                 7.563033                            5.656307      -0.014735       2.055175                    0.999580      22.065588      61.185190       0.627001       0.471090      -1.023497       0.024847      -0.052963      -0.016373       0.060750       0.025607       0.059602      -0.021231       0.060265       0.256246      -0.093026      -0.020928       0.113954              9.215619       9.013167      -3.071411      -2.407957      13.064440       2.487800       5.569249          -0.000002
           71              C       2.636787       3.414956      17.343527       0.612210      22.664632 0.24718370E+03  0.50937416E+04                                 7.444427                            5.584834      -0.029994       2.052714                    0.999585      21.953639      60.925426       0.628141       0.473186      -1.021123       0.024410      -0.001298       0.055291       0.060454      -0.054948      -0.041610       0.029495      -0.080009      -0.238790      -0.097618      -0.020658       0.118276              9.055936       8.470680       1.230988       3.213216       4.889065      -0.705008      13.808062          -0.000002
           72              C       2.045406       3.518738      15.956123      -0.029916      37.465986 0.42508326E+03  0.98281007E+04                                 9.602131                            6.756196       0.061595       2.024289                    0.999200      26.852718      73.832381       0.657883       0.402682      -1.085127      -0.018893       0.008093      -0.043797       0.048380       0.006721       0.005073      -0.004096      -0.000825      -0.006198      -0.010639       0.002837       0.007803             12.222793      11.833861       1.572011       4.377539       5.587572      -1.447998      19.246946          -0.000004
           73              C       0.734304       3.114847      15.744186      -0.095717      33.977277 0.42032274E+03  0.97946173E+04                                 9.138620                            6.855262       0.129937       2.019098                    0.999720      28.748473      82.168898       0.626910       0.419273      -1.062834      -0.000486       0.012683      -0.026215       0.029126       0.005979      -0.013314      -0.002392      -0.006985      -0.017705      -0.016973       0.002084       0.014889             10.801572      11.398777       1.540992       3.423193       5.584983      -1.496163      15.420955          -0.000005
           74              C       0.190321       3.289176      14.464713      -0.145810      34.821791 0.45076693E+03  0.10733637E+05                                 9.363978                            7.153806      -0.035541       1.960459                    0.999320      29.993903      87.840301       0.604168       0.425749      -1.054394       0.014881      -0.001971       0.032355       0.035667       0.011913      -0.005711       0.005318       0.020808      -0.074480      -0.027172      -0.001232       0.028404             10.977168      10.132858       1.184730       2.863149       5.817524      -2.024388      16.981122          -0.000005
           75              C       0.912958       3.885521      13.436425       0.105315      36.152528 0.45492598E+03  0.10843013E+05                                 9.821829                            7.305590      -0.505786       1.842773                    0.998453      27.703486      80.816264       0.584112       0.439948      -1.047186      -0.027048       0.005248      -0.041774       0.050042      -0.003557       0.040709       0.001008      -0.002203       0.130051      -0.042757      -0.019979       0.062736             11.969924      13.061211       1.528451       4.256627       6.370946      -1.856944      16.477616          -0.000001
           76              C       2.232081       4.281453      13.662099      -0.150105      36.672461 0.46104881E+03  0.11067419E+05                                 9.754514                            7.274467      -0.115178       1.933956                    0.998663      30.503420      90.408796       0.592816       0.430414      -1.048972       0.014840       0.009480       0.035695       0.039802       0.004758      -0.017546      -0.000709      -0.038067      -0.049912      -0.031580       0.003424       0.028156             11.516109      13.274262       1.526625       3.551463       5.734765      -1.650528      15.539300           0.000002
           77              C       2.788461       4.087621      14.937647      -0.084735      34.020442 0.41548823E+03  0.96815921E+04                                 9.212215                            6.864054      -0.034976       1.967987                    0.999536      28.928338      83.455835       0.618136       0.425240      -1.056067      -0.026197       0.007297      -0.014673       0.030900       0.003296       0.001135       0.009591      -0.003398      -0.072505      -0.026458       0.008745       0.017713             10.825523      10.709503       1.151893       2.194345       5.352285      -2.020577      16.414783           0.000001
           78              C       0.199801       4.131641      12.088269      -0.306011      38.975991 0.53278981E+03  0.13218324E+05                                10.963919                            8.480646      -0.460764       1.832403                    0.994821      31.994803      95.409237       0.487700       0.506213      -1.010493       0.002635      -0.072081       0.049087       0.087248       0.021765       0.034791      -0.000339      -0.000628      -0.019496      -0.041944       0.001059       0.040885             13.246704      11.719796       0.908344       1.721837      13.312785      -0.312727      14.707531          -0.000001
           79              C       1.137552       4.508593      10.940276       0.700139      21.228094 0.29242240E+03  0.62866415E+04                                 7.244483                            6.200276      -0.363573       1.936355                    0.999567      22.273568      63.204112       0.577904       0.492995      -1.010374       0.046576       0.012670      -0.051373       0.070491      -0.004017       0.024748       0.000520      -0.021009      -0.025173      -0.032332       0.013339       0.018994              8.016248       7.834261       0.301837      -0.756783       7.776769      -1.770931       8.437715           0.000002
           80              C       6.505922       5.289267      12.321793       0.697606      21.339697 0.29360452E+03  0.63170353E+04                                 7.248234                            6.206426      -0.378484       1.931707                    0.999482      22.296415      63.248444       0.578634       0.491985      -1.011115      -0.049294       0.050023       0.015815       0.071988       0.024384       0.008587      -0.008368      -0.002498       0.029119      -0.032662       0.013096       0.019566              7.958072       7.927281      -1.025550       0.044823       8.602772      -0.891344       7.344163           0.000004
           81              C       6.767705       2.835233      11.625147       0.095463      35.678514 0.45650014E+03  0.10878268E+05                                 9.698340                            7.293667      -0.456819       1.856113                    0.998660      27.716726      80.563963       0.588173       0.437001      -1.050072       0.026354       0.038991       0.018848       0.050696       0.039425       0.011754       0.026465      -0.050701      -0.012651      -0.044939      -0.016701       0.061639             11.657713      12.311269       2.812621       3.681562      15.395880       2.591891       7.265991          -0.000001
           82              C       0.140006       1.608819      11.758589      -0.138827      34.023742 0.44058713E+03  0.10425587E+05                                 9.186351                            7.048326       0.042517       1.987869                    0.999435      29.698685      86.542856       0.612161       0.422835      -1.056804      -0.014762      -0.026387      -0.011654       0.032404      -0.014600       0.007131      -0.006299       0.044986       0.008278      -0.028731       0.000357       0.028374             10.696741       9.950483       2.002924       2.589861      15.775569       2.743790       6.364171          -0.000004
           83              C       6.828229       0.438410      11.332753      -0.094365      34.142629 0.41673324E+03  0.97079765E+04                                 9.207441                            6.856468       0.041213       1.991105                    0.999660      28.852141      82.948332       0.621529       0.423033      -1.058519      -0.003990       0.030000       0.000213       0.030265      -0.018352      -0.008049      -0.011285      -0.001083       0.014747      -0.026722       0.009926       0.016796             10.889827      11.668790       2.554658       3.209776      14.620057       2.698808       6.380633          -0.000005
           84              C       5.560150       0.446503      10.800947      -0.026340      37.187113 0.41510673E+03  0.95438843E+04                                 9.553108                            6.676687       0.068628       2.028993                    0.999342      26.680810      73.236426       0.661526       0.402711      -1.084737       0.017829       0.035797       0.011454       0.041599      -0.001104       0.004262      -0.004182       0.003760       0.005430      -0.005573      -0.001636       0.007210             12.154066      11.853066       3.717629       3.362541      18.048602       3.460289       6.560530          -0.000003
           85              C       4.914079       1.648199      10.649844      -0.080295      32.996604 0.39982397E+03  0.92294825E+04                                 9.011366                            6.720950      -0.002183       1.981594                    0.999594      28.637493      82.287155       0.626288       0.423666      -1.056820       0.026204       0.017327       0.006256       0.032031      -0.000159       0.004397      -0.014377       0.035003       0.052415      -0.030574       0.007526       0.023048             10.529993      10.262060       1.604382       2.266015      15.614101       2.296832       5.713819           0.000003
           86              C       5.522232       2.838122      11.036433      -0.147687      35.441531 0.44514308E+03  0.10594812E+05                                 9.524758                            7.137605      -0.101663       1.940249                    0.999021      30.225231      89.274013       0.599620       0.429177      -1.049471      -0.013439      -0.030890      -0.026337       0.042761      -0.021255      -0.006379      -0.021544      -0.013094       0.051596      -0.037172       0.004985       0.032188             11.167335      12.363682       2.597003       3.339978      14.644870       2.216009       6.493452           0.000003
           87              C       4.903141      -0.851030      10.390810       0.608342      23.292555 0.25467919E+03  0.52811375E+04                                 7.563034                            5.656308      -0.014735       2.055175                    0.999580      22.065589      61.185195       0.627001       0.471090      -1.023497      -0.024847      -0.052963      -0.016373       0.060750      -0.025607      -0.059602      -0.021231       0.060265       0.256246      -0.093026      -0.020928       0.113954              9.215619       9.013168       3.071411       2.407957      13.064441       2.487801       5.569249          -0.000002
           88              C       2.636787      -2.994810      12.092194       0.612210      22.664633 0.24718372E+03  0.50937420E+04                                 7.444427                            5.584833      -0.029994       2.052714                    0.999585      21.953640      60.925426       0.628141       0.473186      -1.021123       0.024410       0.001298      -0.055291       0.060454       0.054948       0.041610       0.029495      -0.080009      -0.238790      -0.097618      -0.020658       0.118276              9.055935       8.470680      -1.230988      -3.213216       4.889065      -0.705008      13.808061          -0.000002
           89              C       2.045406      -3.098592      13.479598      -0.029916      37.465983 0.42508323E+03  0.98280997E+04                                 9.602131                            6.756195       0.061595       2.024289                    0.999200      26.852717      73.832376       0.657883       0.402682      -1.085127      -0.018893      -0.008093       0.043797       0.048380      -0.006721      -0.005073      -0.004096      -0.000825      -0.006198      -0.010639       0.002837       0.007803             12.222792      11.833860      -1.572011      -4.377538       5.587572      -1.447998      19.246945          -0.000004
           90              C       0.734304      -2.694701      13.691535      -0.095716      33.977276 0.42032273E+03  0.97946172E+04                                 9.138620                            6.855261       0.129937       2.019098                    0.999720      28.748473      82.168896       0.626910       0.419273      -1.062834      -0.000486      -0.012683       0.026215       0.029126      -0.005979       0.013314      -0.002392      -0.006985      -0.017705      -0.016973       0.002084       0.014889             10.801571      11.398776      -1.540992      -3.423192       5.584983      -1.496163      15.420954          -0.000005
           91              C       0.190321      -2.869030      14.971008      -0.145810      34.821791 0.45076693E+03  0.10733637E+05                                 9.363978                            7.153806      -0.035540       1.960459                    0.999320      29.993903      87.840302       0.604168       0.425749      -1.054394       0.014881       0.001971      -0.032355       0.035667      -0.011913       0.005711       0.005318       0.020808      -0.074480      -0.027172      -0.001232       0.028404             10.977168      10.132858      -1.184730      -2.863149       5.817524      -2.024388      16.981122          -0.000004
           92              C       0.912958      -3.465375      15.999296       0.105315      36.152528 0.45492598E+03  0.10843013E+05                                 9.821829                            7.305589      -0.505786       1.842773                    0.998453      27.703486      80.816263       0.584112       0.439948      -1.047186      -0.027048      -0.005248       0.041774       0.050042       0.003557      -0.040709       0.001008      -0.002203       0.130051      -0.042757      -0.019979       0.062736             11.969924      13.061211      -1.528451      -4.256627       6.370946      -1.856944      16.477615          -0.000001
           93              C       2.232081      -3.861307      15.773622      -0.150105      36.672464 0.46104884E+03  0.11067420E+05                                 9.754515                            7.274468      -0.115178       1.933955                    0.998663      30.503422      90.408805       0.592816       0.430414      -1.048972       0.014840      -0.009480      -0.035695       0.039802      -0.004758       0.017546      -0.000709      -0.038067      -0.049912      -0.031580       0.003424       0.028156             11.516110      13.274264      -1.526625      -3.551464       5.734765      -1.650528      15.539301           0.000002
           94              C       2.788461      -3.667475      14.498074      -0.084735      34.020446 0.41548829E+03  0.96815939E+04                                 9.212216                            6.864054      -0.034977       1.967987                    0.999536      28.928340      83.455846       0.618136       0.425240      -1.056067      -0.026197      -0.007297       0.014673       0.030900      -0.003296      -0.001135       0.009591      -0.003398      -0.072505      -0.026458       0.008745       0.017713             10.825525      10.709505      -1.151893      -2.194345       5.352285      -2.020577      16.414784           0.000001
           95              C       0.199801      -3.711495      17.347452      -0.306011      38.975992 0.53278983E+03  0.13218325E+05                                10.963920                            8.480646      -0.460764       1.832403                    0.994821      31.994804      95.409240       0.487700       0.506213      -1.010493       0.002635       0.072081      -0.049087       0.087248      -0.021765      -0.034791      -0.000339      -0.000628      -0.019496      -0.041944       0.001059       0.040885             13.246704      11.719796      -0.908344      -1.721837      13.312785      -0.312727      14.707531          -0.000001
           96              C       1.137552      -4.088447      18.495445       0.700139      21.228092 0.29242238E+03  0.62866408E+04                                 7.244483                            6.200276      -0.363573       1.936355                    0.999567      22.273567      63.204110       0.577904       0.492995      -1.010374       0.046576      -0.012670       0.051373       0.070491       0.004017      -0.024748       0.000520      -0.021009      -0.025173      -0.032332       0.013339       0.018994              8.016248       7.834261      -0.301837       0.756783       7.776769      -1.770931       8.437715           0.000002
           97              C       6.505922      -4.869121      17.113928       0.697606      21.339698 0.29360453E+03  0.63170354E+04                                 7.248233                            6.206426      -0.378484       1.931707                    0.999482      22.296415      63.248441       0.578634       0.491985      -1.011115      -0.049294      -0.050023      -0.015815       0.071988      -0.024384      -0.008587      -0.008368      -0.002498       0.029119      -0.032662       0.013096       0.019566              7.958072       7.927280       1.025550      -0.044823       8.602771      -0.891344       7.344163           0.000004
           98              C       6.767705      -2.415087      17.810574       0.095463      35.678516 0.45650017E+03  0.10878269E+05                                 9.698340                            7.293667      -0.456819       1.856113                    0.998660      27.716727      80.563965       0.588173       0.437001      -1.050072       0.026354      -0.038991      -0.018848       0.050696      -0.039425      -0.011754       0.026466      -0.050701      -0.012651      -0.044939      -0.016701       0.061639             11.657714      12.311270      -2.812621      -3.681562      15.395880       2.591891       7.265991          -0.000001
           99              C       0.140006      -1.188673      17.677132      -0.138827      34.023742 0.44058712E+03  0.10425587E+05                                 9.186351                            7.048326       0.042518       1.987869                    0.999435      29.698685      86.542854       0.612161       0.422835      -1.056804      -0.014762       0.026387       0.011654       0.032404       0.014600      -0.007131      -0.006299       0.044986       0.008278      -0.028731       0.000357       0.028374             10.696741       9.950483      -2.002924      -2.589861      15.775569       2.743790       6.364171          -0.000004
          100              C       6.828229      -0.018264      18.102968      -0.094365      34.142631 0.41673327E+03  0.97079775E+04                                 9.207441                            6.856468       0.041213       1.991105                    0.999660      28.852142      82.948337       0.621529       0.423033      -1.058519      -0.003990      -0.030000      -0.000213       0.030265       0.018352       0.008049      -0.011285      -0.001083       0.014747      -0.026722       0.009926       0.016796             10.889827      11.668791      -2.554658      -3.209777      14.620058       2.698808       6.380633          -0.000005
          101              C       5.560150      -0.026357      18.634774      -0.026340      37.187111 0.41510671E+03  0.95438838E+04                                 9.553108                            6.676687       0.068628       2.028993                    0.999342      26.680809      73.236425       0.661526       0.402711      -1.084737       0.017829      -0.035797      -0.011454       0.041599       0.001104      -0.004262      -0.004182       0.003760       0.005430      -0.005573      -0.001637       0.007210             12.154066      11.853066      -3.717629      -3.362541      18.048602       3.460289       6.560530          -0.000003
          102              C       4.914079      -1.228053      18.785877      -0.080295      32.996604 0.39982397E+03  0.92294825E+04                                 9.011367                            6.720950      -0.002183       1.981594                    0.999594      28.637493      82.287157       0.626288       0.423666      -1.056820       0.026204      -0.017327      -0.006256       0.032031       0.000159      -0.004397      -0.014377       0.035003       0.052415      -0.030574       0.007526       0.023048             10.529993      10.262060      -1.604382      -2.266015      15.614101       2.296832       5.713819           0.000003
          103              C       5.522232      -2.417976      18.399288      -0.147687      35.441533 0.44514310E+03  0.10594812E+05                                 9.524759                            7.137605      -0.101663       1.940249                    0.999021      30.225232      89.274018       0.599620       0.429177      -1.049471      -0.013439       0.030890       0.026337       0.042761       0.021255       0.006379      -0.021544      -0.013095       0.051596      -0.037172       0.004985       0.032188             11.167335      12.363683      -2.597003      -3.339978      14.644871       2.216009       6.493452           0.000003
          104              C       4.903141       1.271176      19.044911       0.608342      23.292554 0.25467917E+03  0.52811371E+04                                 7.563033                            5.656307      -0.014735       2.055175                    0.999580      22.065588      61.185191       0.627001       0.471090      -1.023497      -0.024847       0.052963       0.016373       0.060750       0.025607       0.059602      -0.021231       0.060265       0.256246      -0.093026      -0.020928       0.113954              9.215619       9.013168      -3.071411      -2.407957      13.064440       2.487801       5.569249          -0.000002
          105              O       5.309305       9.996649       1.412915      -0.544226      32.716036 0.49921356E+03  0.11753620E+05                                 8.044607                            6.848647       0.518973       2.230615                    0.998258      26.689300      68.913139       0.738357       0.352334      -1.146954      -0.000655      -0.002296       0.023637       0.023757      -0.027996      -0.050436      -0.021508      -0.076256       0.031523      -0.084142       0.037974       0.046168              8.951631       7.296343       0.986690       0.439177       6.166307      -1.222565      13.392241          -0.000005
          106              O       3.528599       8.865809       2.133109      -0.565679      31.200700 0.46545405E+03  0.10764371E+05                                 7.757734                            6.549986       0.571748       2.235741                    0.999229      26.891385      68.727831       0.766230       0.345649      -1.152914       0.012950       0.002029       0.023368       0.026793       0.001612       0.022576       0.040851       0.018616      -0.211193      -0.088609       0.034512       0.054097              8.911241      10.585010       1.466867       3.969719       5.541504       1.100967      10.607210          -0.000003
          107              O       3.534432      13.612390       9.749111      -0.570298      30.987998 0.46853203E+03  0.10857838E+05                                 7.727243                            6.583665       0.594975       2.239151                    0.999218      27.108728      69.446709       0.761859       0.346918      -1.151389      -0.019515      -0.018641      -0.005091       0.027464       0.017277       0.003116       0.002983       0.144873       0.138321      -0.097569       0.044452       0.053117              8.773238      10.994128       3.168699       2.646930       8.701834       2.066395       6.623753          -0.000002
          108              O       1.768310      14.747689       8.989669      -0.563878      32.619339 0.50777177E+03  0.11988276E+05                                 7.981948                            6.866716       0.612545       2.252342                    0.998972      26.965134      69.385672       0.745001       0.348226      -1.152025       0.001552      -0.021929      -0.003860       0.022320      -0.039090      -0.039126      -0.021359      -0.094164       0.036264      -0.086907       0.030161       0.056746              8.835058       7.456934       0.541104       0.896751      13.100100       1.361660       5.948140          -0.000005
          109              O       5.309305      15.236733       8.398992      -0.544226      32.716037 0.49921359E+03  0.11753621E+05                                 8.044608                            6.848647       0.518973       2.230615                    0.998258      26.689300      68.913142       0.738357       0.352334      -1.146954      -0.000655       0.002296      -0.023637       0.023757       0.027996       0.050436      -0.021508      -0.076256       0.031523      -0.084142       0.037974       0.046168              8.951631       7.296344      -0.986690      -0.439177       6.166308      -1.222565      13.392243          -0.000005
          110              O       3.528599      16.367573       7.678798      -0.565679      31.200703 0.46545410E+03  0.10764373E+05                                 7.757735                            6.549986       0.571748       2.235741                    0.999229      26.891386      68.727835       0.766230       0.345649      -1.152914       0.012950      -0.002029      -0.023368       0.026793      -0.001612      -0.022576       0.040851       0.018616      -0.211193      -0.088609       0.034512       0.054097              8.911242      10.585011      -1.466867      -3.969719       5.541504       1.100967      10.607210          -0.000003
          111              O       3.534432      11.620992       0.062796      -0.570298      30.987998 0.46853205E+03  0.10857839E+05                                 7.727243                            6.583665       0.594974       2.239150                    0.999218      27.108729      69.446711       0.761859       0.346918      -1.151389      -0.019515       0.018641       0.005091       0.027464      -0.017277      -0.003116       0.002983       0.144873       0.138321      -0.097569       0.044452       0.053117              8.773238      10.994128      -3.168699      -2.646930       8.701833       2.066395       6.623753          -0.000002
          112              O       1.768310      10.485693       0.822238      -0.563878      32.619340 0.50777179E+03  0.11988277E+05                                 7.981948                            6.866716       0.612545       2.252342                    0.998972      26.965135      69.385673       0.745001       0.348226      -1.152025       0.001552       0.021929       0.003860       0.022320       0.039090       0.039126      -0.021359      -0.094164       0.036264      -0.086907       0.030161       0.056746              8.835058       7.456934      -0.541104      -0.896751      13.100100       1.361660       5.948140          -0.000005
          113              O       1.982695       2.830115      18.210899      -0.544226      32.716037 0.49921358E+03  0.11753621E+05                                 8.044607                            6.848647       0.518973       2.230615                    0.998258      26.689300      68.913141       0.738357       0.352334      -1.146954       0.000655       0.002296      -0.023637       0.023757      -0.027996      -0.050436      -0.021508      -0.076256       0.031523      -0.084142       0.037974       0.046168              8.951631       7.296343       0.986690       0.439177       6.166308      -1.222565      13.392242          -0.000005
          114              O       3.763401       3.960955      17.490705      -0.565679      31.200702 0.46545409E+03  0.10764372E+05                                 7.757735                            6.549986       0.571748       2.235741                    0.999229      26.891385      68.727833       0.766230       0.345649      -1.152914      -0.012950      -0.002029      -0.023368       0.026793       0.001612       0.022576       0.040851       0.018616      -0.211193      -0.088609       0.034512       0.054097              8.911242      10.585011       1.466867       3.969719       5.541504       1.100967      10.607210          -0.000003
          115              O       3.757568      -0.785626       9.874703      -0.570298      30.987998 0.46853204E+03  0.10857839E+05                                 7.727243                            6.583665       0.594975       2.239150                    0.999218      27.108728      69.446710       0.761859       0.346918      -1.151389       0.019515       0.018641       0.005091       0.027464       0.017277       0.003116       0.002983       0.144873       0.138321      -0.097569       0.044452       0.053117              8.773238      10.994128       3.168699       2.646930       8.701834       2.066395       6.623753          -0.000002
          116              O       5.523690      -1.920925      10.634145      -0.563878      32.619339 0.50777177E+03  0.11988276E+05                                 7.981948                            6.866716       0.612545       2.252342                    0.998972      26.965134      69.385672       0.745001       0.348226      -1.152025      -0.001552       0.021929       0.003860       0.022320      -0.039090      -0.039126      -0.021359      -0.094164       0.036264      -0.086907       0.030161       0.056746              8.835058       7.456934       0.541104       0.896751      13.100100       1.361660       5.948140          -0.000005
          117              O       1.982695      -2.409969      11.224822      -0.544226      32.716040 0.49921362E+03  0.11753622E+05                                 8.044608                            6.848648       0.518973       2.230615                    0.998258      26.689301      68.913145       0.738357       0.352334      -1.146954       0.000655      -0.002296       0.023637       0.023757       0.027996       0.050436      -0.021508      -0.076256       0.031523      -0.084142       0.037974       0.046168              8.951632       7.296344      -0.986690      -0.439177       6.166308      -1.222565      13.392243          -0.000005
          118              O       3.763401      -3.540809      11.945016      -0.565679      31.200703 0.46545410E+03  0.10764373E+05                                 7.757735                            6.549986       0.571748       2.235741                    0.999229      26.891386      68.727835       0.766230       0.345649      -1.152914      -0.012950       0.002029       0.023368       0.026793      -0.001612      -0.022576       0.040851       0.018616      -0.211193      -0.088609       0.034512       0.054097              8.911242      10.585011      -1.466867      -3.969719       5.541504       1.100967      10.607210          -0.000003
          119              O       3.757568       1.205772      19.561018      -0.570298      30.987996 0.46853200E+03  0.10857837E+05                                 7.727243                            6.583664       0.594975       2.239151                    0.999218      27.108728      69.446707       0.761859       0.346918      -1.151389       0.019515      -0.018641      -0.005091       0.027464      -0.017277      -0.003116       0.002983       0.144873       0.138321      -0.097569       0.044452       0.053117              8.773237      10.994127      -3.168699      -2.646930       8.701833       2.066394       6.623752          -0.000002
          120              O       5.523690       2.341071      18.801576      -0.563878      32.619339 0.50777176E+03  0.11988276E+05                                 7.981948                            6.866716       0.612545       2.252342                    0.998972      26.965134      69.385671       0.745001       0.348226      -1.152025      -0.001552      -0.021929      -0.003860       0.022320       0.039090       0.039126      -0.021359      -0.094164       0.036264      -0.086907       0.030161       0.056746              8.835058       7.456934      -0.541104      -0.896751      13.100100       1.361660       5.948139          -0.000005
          121              F       5.595152       7.102875       8.497111      -0.210487      13.536995 0.18701784E+03  0.34127239E+04                                 4.345389                            4.094162       0.861209       2.515890                    0.998787      18.921131      41.715346       0.998642       0.336108      -1.171470       0.002786      -0.005587       0.000648       0.006276       0.055209       0.015920       0.015549      -0.104303      -0.116807      -0.060319      -0.038188       0.098506              4.582019       3.995384       0.994744      -0.117599       5.955471      -0.924613       3.795202           0.000007
          122              F       6.765518       8.288011       9.866854      -0.202308      13.801410 0.19234949E+03  0.35406932E+04                                 4.421220                            4.172749       0.726471       2.461052                    0.998803      19.094846      42.513782       0.980221       0.339457      -1.166615       0.002756      -0.003661       0.003584       0.005817       0.001984       0.064853      -0.000118       0.036323       0.199770      -0.053007      -0.049379       0.102385              4.625490       3.756670      -0.147026       0.821105       4.005275      -1.188354       6.114524           0.000009
          123              F       5.145964       9.186171       8.799318      -0.193693      14.328773 0.19307382E+03  0.35385403E+04                                 4.474050                            4.141007       1.030398       2.589770                    0.998769      18.540559      40.481835       1.003427       0.333058      -1.178415       0.008899      -0.008438      -0.004631       0.013108      -0.069414      -0.011100       0.006832       0.031533      -0.143913      -0.050016      -0.046312       0.096328              4.697555       6.063396      -1.614038      -0.356292       4.533764       0.018404       3.495505           0.000003
          124              F       1.327144       7.050369       8.422541      -0.206089      15.790688 0.21473715E+03  0.40565462E+04                                 4.884013                            4.427786       0.543323       2.397414                    0.997891      19.234177      43.153883       0.947021       0.342371      -1.166008      -0.002117      -0.001163      -0.001853       0.003044      -0.012864       0.050075      -0.034512      -0.001696       0.144391      -0.051369      -0.034508       0.085877              5.360294       4.285083      -0.808724       0.995942       5.579376      -2.320383       6.216423           0.000005
          125              F       1.810604       7.878602       6.499407      -0.203479      14.877639 0.20108617E+03  0.37236152E+04                                 4.603546                            4.233269       1.064916       2.591313                    0.999388      18.771074      41.217977       0.989744       0.334196      -1.177229      -0.004756      -0.003974       0.002782       0.006793       0.024676      -0.066058      -0.023922       0.087020      -0.004456      -0.054877      -0.044540       0.099418              4.858026       6.331207       0.459100      -1.717016       3.625403      -0.468163       4.617468           0.000002
          126              F       0.183029       6.503667       6.687796      -0.212519      12.599012 0.17757253E+03  0.32042399E+04                                 4.101489                            3.977146       0.836220       2.492121                    0.999318      19.077336      42.063730       1.016151       0.334040      -1.171233      -0.001471      -0.003580       0.000622       0.003920       0.059247       0.035737       0.053164      -0.058203      -0.057241      -0.057156      -0.050692       0.107847              4.112992       3.543389       0.605765       0.388819       5.143822       0.632463       3.651766           0.000020
          127              F       5.595152      18.130507       1.314796      -0.210487      13.536994 0.18701782E+03  0.34127235E+04                                 4.345388                            4.094162       0.861209       2.515890                    0.998787      18.921131      41.715345       0.998642       0.336108      -1.171471       0.002786       0.005587      -0.000648       0.006276      -0.055209      -0.015920       0.015549      -0.104303      -0.116807      -0.060319      -0.038188       0.098506              4.582018       3.995384      -0.994744       0.117599       5.955470      -0.924613       3.795202           0.000007
          128              F       6.765518      10.952135      19.568867      -0.202308      13.801411 0.19234951E+03  0.35406937E+04                                 4.421220                            4.172749       0.726471       2.461053                    0.998803      19.094846      42.513783       0.980221       0.339457      -1.166615       0.002756       0.003661      -0.003584       0.005817      -0.001984      -0.064853      -0.000118       0.036323       0.199770      -0.053007      -0.049379       0.102385              4.625490       3.756670       0.147026      -0.821105       4.005275      -1.188355       6.114525           0.000009
          129              F       5.145964      16.047211       1.012589      -0.193693      14.328775 0.19307385E+03  0.35385409E+04                                 4.474050                            4.141007       1.030398       2.589770                    0.998769      18.540559      40.481836       1.003427       0.333058      -1.178415       0.008899       0.008438       0.004631       0.013108       0.069414       0.011100       0.006832       0.031533      -0.143913      -0.050016      -0.046312       0.096328              4.697555       6.063396       1.614038       0.356292       4.533765       0.018404       3.495505           0.000003
          130              F       1.327144      18.183013       1.389366      -0.206089      15.790685 0.21473711E+03  0.40565452E+04                                 4.884013                            4.427785       0.543323       2.397414                    0.997891      19.234177      43.153881       0.947021       0.342371      -1.166008      -0.002117       0.001163       0.001853       0.003044       0.012864      -0.050075      -0.034512      -0.001696       0.144391      -0.051369      -0.034508       0.085877              5.360293       4.285082       0.808724      -0.995942       5.579375      -2.320382       6.216422           0.000005
          131              F       1.810604      17.354780       3.312500      -0.203479      14.877636 0.20108612E+03  0.37236140E+04                                 4.603545                            4.233268       1.064917       2.591313                    0.999388      18.771074      41.217974       0.989744       0.334196      -1.177229      -0.004756       0.003974      -0.002782       0.006793      -0.024676       0.066058      -0.023922       0.087020      -0.004456      -0.054877      -0.044540       0.099418              4.858025       6.331206      -0.459100       1.717015       3.625402      -0.468163       4.617467           0.000003
          132              F       0.183029      -0.090285       3.124111      -0.212519      12.599010 0.17757251E+03  0.32042394E+04                                 4.101488                            3.977145       0.836220       2.492122                    0.999318      19.077336      42.063729       1.016152       0.334040      -1.171233      -0.001471       0.003580      -0.000622       0.003920      -0.059247      -0.035737       0.053164      -0.058203      -0.057241      -0.057156      -0.050692       0.107847              4.112992       3.543389      -0.605765      -0.388819       5.143821       0.632463       3.651766           0.000020
          133              F       1.696848       5.723889      11.126703      -0.210487      13.536997 0.18701787E+03  0.34127246E+04                                 4.345389                            4.094162       0.861208       2.515890                    0.998787      18.921131      41.715348       0.998642       0.336108      -1.171470      -0.002786       0.005587      -0.000648       0.006276       0.055209       0.015920       0.015549      -0.104303      -0.116807      -0.060319      -0.038188       0.098506              4.582020       3.995384       0.994745      -0.117599       5.955472      -0.924614       3.795202           0.000007
          134              F       0.526482       4.538753       9.756960      -0.202308      13.801414 0.19234954E+03  0.35406946E+04                                 4.421221                            4.172749       0.726471       2.461052                    0.998803      19.094847      42.513787       0.980221       0.339457      -1.166615      -0.002756       0.003661      -0.003584       0.005817       0.001984       0.064853      -0.000118       0.036323       0.199770      -0.053007      -0.049379       0.102385              4.625491       3.756670      -0.147026       0.821105       4.005276      -1.188355       6.114526           0.000009
          135              F       2.146036       3.640593      10.824496      -0.193693      14.328774 0.19307383E+03  0.35385405E+04                                 4.474050                            4.141007       1.030398       2.589770                    0.998769      18.540559      40.481835       1.003427       0.333058      -1.178416      -0.008899       0.008438       0.004631       0.013108      -0.069414      -0.011100       0.006832       0.031533      -0.143913      -0.050016      -0.046312       0.096328              4.697555       6.063396      -1.614038      -0.356292       4.533764       0.018404       3.495505           0.000003
          136              F       5.964856       5.776395      11.201273      -0.206089      15.790687 0.21473714E+03  0.40565460E+04                                 4.884013                            4.427786       0.543323       2.397414                    0.997891      19.234177      43.153883       0.947021       0.342371      -1.166008       0.002117       0.001163       0.001853       0.003044      -0.012864       0.050075      -0.034512      -0.001696       0.144391      -0.051369      -0.034508       0.085877              5.360294       4.285083      -0.808724       0.995942       5.579376      -2.320383       6.216423           0.000005
          137              F       5.481396       4.948162      13.124407      -0.203479      14.877638 0.20108615E+03  0.37236146E+04                                 4.603545                            4.233268       1.064916       2.591313                    0.999388      18.771074      41.217976       0.989744       0.334196      -1.177229       0.004756       0.003974      -0.002782       0.006793       0.024676      -0.066058      -0.023922       0.087020      -0.004456      -0.054877      -0.044540       0.099418              4.858026       6.331207       0.459100      -1.717016       3.625403      -0.468163       4.617468           0.000003
          138              F       7.108971       6.323097      12.936018      -0.212519      12.599010 0.17757250E+03  0.32042390E+04                                 4.101488                            3.977145       0.836220       2.492121                    0.999318      19.077336      42.063728       1.016152       0.334040      -1.171233       0.001471       0.003580      -0.000622       0.003920       0.059247       0.035737       0.053164      -0.058203      -0.057241      -0.057156      -0.050692       0.107847              4.112992       3.543389       0.605765       0.388819       5.143821       0.632462       3.651766           0.000020
          139              F       1.696848      -5.303743      18.309018      -0.210487      13.536996 0.18701786E+03  0.34127243E+04                                 4.345389                            4.094162       0.861208       2.515890                    0.998787      18.921131      41.715347       0.998642       0.336108      -1.171470      -0.002786      -0.005587       0.000648       0.006276      -0.055209      -0.015920       0.015549      -0.104303      -0.116807      -0.060319      -0.038188       0.098506              4.582019       3.995384      -0.994745       0.117599       5.955471      -0.924614       3.795202           0.000007
          140              F       0.526482       1.874629       0.054947      -0.202308      13.801413 0.19234954E+03  0.35406944E+04                                 4.421221                            4.172749       0.726471       2.461052                    0.998803      19.094848      42.513788       0.980221       0.339457      -1.166615      -0.002756      -0.003661       0.003584       0.005817      -0.001984      -0.064853      -0.000118       0.036323       0.199770      -0.053007      -0.049379       0.102385              4.625490       3.756670       0.147026      -0.821105       4.005275      -1.188355       6.114525           0.000009
          141              F       2.146036      -3.220447      18.611225      -0.193693      14.328775 0.19307384E+03  0.35385408E+04                                 4.474050                            4.141007       1.030398       2.589770                    0.998769      18.540559      40.481836       1.003427       0.333058      -1.178415      -0.008899      -0.008438      -0.004631       0.013108       0.069414       0.011100       0.006832       0.031533      -0.143913      -0.050016      -0.046312       0.096328              4.697555       6.063396       1.614038       0.356292       4.533765       0.018404       3.495505           0.000003
          142              F       5.964856      -5.356249      18.234448      -0.206089      15.790686 0.21473712E+03  0.40565453E+04                                 4.884013                            4.427785       0.543323       2.397414                    0.997891      19.234177      43.153881       0.947021       0.342371      -1.166008       0.002117      -0.001163      -0.001853       0.003044       0.012864      -0.050075      -0.034512      -0.001696       0.144391      -0.051369      -0.034508       0.085877              5.360293       4.285082       0.808724      -0.995942       5.579375      -2.320382       6.216422           0.000005
          143              F       5.481396      -4.528016      16.311314      -0.203479      14.877638 0.20108614E+03  0.37236144E+04                                 4.603545                            4.233268       1.064916       2.591313                    0.999388      18.771074      41.217975       0.989744       0.334196      -1.177229       0.004756      -0.003974       0.002782       0.006793      -0.024676       0.066058      -0.023922       0.087020      -0.004456      -0.054877      -0.044540       0.099418              4.858025       6.331206      -0.459100       1.717015       3.625402      -0.468163       4.617468           0.000002
          144              F       7.108971      12.917049      16.499703      -0.212519      12.599013 0.17757256E+03  0.32042404E+04                                 4.101489                            3.977146       0.836220       2.492121                    0.999318      19.077337      42.063733       1.016151       0.334040      -1.171233       0.001471      -0.003580       0.000622       0.003920      -0.059247      -0.035737       0.053164      -0.058203      -0.057241      -0.057156      -0.050691       0.107847              4.112993       3.543390      -0.605765      -0.388819       5.143822       0.632463       3.651766           0.000020

******************************************************
Auxiliary information for the entire system
The total spin magnetic moment of the unit cell is   0.000039
The total net atomic charge of the unit cell is   0.000007
Accuracy of reproducing the electrostatic potential in the unit cell:
  The inner radius (bohr) =    5.0000
  The outer radius (bohr) =   12.0000
  Valid grid points have density less than (e/(bohr^3)) =    0.0001
  The number of valid grid points were=       166788
  The rms potential error without charges in kcal/mol is=      3.80071
  The rms potential error with partial charges in kcal/mol is=      0.99903
  The RRMSE value at monopole order=      0.26285
  The rms potential error with partial charges and cloud penetration in kcal/mol is=      1.01260
  The RRMSE value at monopole order with cloud penetration is=      0.26642
  The rms potential error with partial charges and atomic dipoles in kcal/mol is=      0.59238
  The RRMSE value at dipole order=      0.15586
  The rms potential error with partial charges, atomic dipoles and cloud penetration in kcal/mol is=      0.57497
  The RRMSE value at dipole order with cloud penetration=      0.15128

******************************************************
The electron densities and ab initio electrostatic potential were computed in VASP using the PBE functional and
projector augmented wave method. See the main text of the journal article for a description of computational details.
The atomic charges, dipoles, and quadrupoles were computed with the DDEC6 method as described in
(a) T. A. Manz and N. Gabaldon Limas, RSC Adv. 6 (2016) 47771-47801 DOI: 10.1039/c6ra04656h
(b) N. Gabaldon Limas and T. A. Manz, RSC Adv. 8 (2018) 2678-2707 DOI: 10.1039/c7ra11829e.
For each atom in the material, the electron cloud parameters were fit to the spherically averaged atom-in-material
electron density using radial positions for which this density was between 10^-4 and 10^-2 electrons per cubic bohr.
The polarizabilities, dispersion coefficients, and quantum Drude oscillator (QDO) parameters were fit using the MCLF method.
The magnetic structure of the system was optimized in VASP from the default ferromagnetic initial guess using spin polarization.
The atomic spin moments (ASMs) were computed on this optimized magnetic structure using the DDEC6 partition as inputs
to the method of T. A. Manz and D. S. Sholl, J. Chem. Theory Comput. 7 (2011) 4146-4164 DOI: 10.1021/ct200539n.
The RMSE and RRMSE were computed using a uniform grid with Ewald summation.
