# Supplementary material for: A collection of forcefield precursors for metal–organic frameworks
Source: RSC Adv. 2019 Nov 13;9(63):36492–507. doi: 10.1039/c9ra07327b (PMC9075174; doi:10.1039/c9ra07327b)
Supplement: RA-009-C9RA07327B-s3447 [file RA-009-C9RA07327B-s3447.xyz]

  912
jmolscript: load "" {1 1 1} spacegroup "x,y,z" unitcell [{     11.810300     0.000000     0.000000 }, {      0.000000    23.221000     0.000000 }, {      0.000000   -11.396320    44.015588 }]
Cd    10.324682     5.291174    31.837355     0.762304
Cd     6.835684    20.317685     2.625970     0.774024
Cd     7.390768    10.989334     9.829561     0.762304
Cd    10.879766    14.619525    24.633764     0.774024
Cd     7.465999    -5.422905    32.404716     0.767570
Cd    10.770521     9.654661     3.234706     0.767326
Cd    10.249451     0.275255    10.396922     0.767570
Cd     6.944929     3.956501    25.242500     0.767326
Cd     4.419532     0.835346    34.186027     0.762304
Cd     0.930534    -2.794845    19.381824     0.774024
Cd     1.485618     6.533506    12.178233     0.762304
Cd     4.974616    -8.493005    41.389618     0.774024
Cd     1.560849    11.549425    33.618666     0.767570
Cd     4.865371     7.868179    18.773088     0.767326
Cd     4.344301    17.247585    11.610872     0.767570
Cd     1.039779     2.170019    40.780882     0.767326
H      9.846247     8.327621    35.907917     0.100668
H      9.233293     8.738657    38.060279     0.111529
H      8.580183     4.833175    38.597269     0.102380
H      9.260456     4.428052    36.466915     0.108098
H      7.154680     9.471015    41.823612     0.115539
H      7.599928     8.941424    39.644840     0.102202
H      8.651045     5.343933    40.723222     0.093560
H      7.919987     5.802250    42.809561     0.092483
H     10.804062     2.208612    27.738624     0.104619
H     10.972950     0.106203    26.836304     0.104496
H     10.727295    -1.523914    30.414771     0.096943
H     10.546598     0.555573    31.378713     0.103600
H     11.349698    -5.408494    28.566117     0.099459
H     11.439457    -3.347755    29.494846     0.094998
H     10.248978    -1.763223    26.092441     0.106391
H     10.145048    -3.837809    25.181318     0.112027
H     10.434400     6.221482    28.750982     0.099002
H     10.557227     8.002688    27.351286     0.124788
H     10.380073    10.421611    30.546818     0.128418
H     10.210004     8.572593    31.849679     0.087784
H     10.341099    11.528007    24.802784     0.101607
H     10.123789     9.703606    26.154062     0.127807
H     11.262302    11.933796    29.217547     0.127543
H     11.363871    13.718336    27.787041     0.095822
H      7.712126     3.545607    30.969368     0.087352
H      5.426833     3.440059    30.991376     0.136768
H      5.442186     7.193814    32.439488     0.122643
H      7.714488     7.155306    32.399874     0.088693
H      1.099539     7.281274    31.563578     0.090314
H      3.380108     7.335480    31.488752     0.127114
H      3.384832     3.336857    31.972923     0.139402
H      1.111349     3.409142    32.034545     0.097196
H      4.276510    20.543427     4.493992     0.089707
H      1.981768    20.460388     4.608432     0.131295
H      1.956967    19.599929     0.765871     0.125621
H      4.221001    19.711304     0.748265     0.098970
H      9.468318    18.907180     1.324869     0.077108
H     11.720542    18.749491     1.368885     0.118047
H     11.751249    21.206305     4.238701     0.116020
H      9.477766    21.271024     4.177079     0.083215
H      7.869203    14.025781    13.900123     0.100668
H      8.482157    14.436817    16.052485     0.111529
H      9.135267    10.531335    16.589475     0.102380
H      8.454994    10.126212    14.459121     0.108098
H     10.560770    15.169175    19.815818     0.115539
H     10.115522    14.639584    17.637046     0.102202
H      9.064405    11.042093    18.715428     0.093560
H      9.795463    11.500410    20.801767     0.092483
H      6.911388     7.906772     5.730830     0.104619
H      6.742500     5.804363     4.828510     0.104496
H      6.988155     4.174246     8.406977     0.096943
H      7.168852     6.253733     9.370919     0.103600
H      6.365752     0.289666     6.558323     0.099459
H      6.275993     2.350405     7.487052     0.094999
H      7.466472     3.934937     4.084647     0.106391
H      7.570402     1.860351     3.173524     0.112027
H      7.281050    11.919642     6.743188     0.099002
H      7.158223    13.700848     5.343492     0.124788
H      7.335377    16.119771     8.539024     0.128418
H      7.505446    14.270753     9.841885     0.087784
H      7.374351    17.226167     2.794990     0.101607
H      7.591661    15.401766     4.146268     0.127807
H      6.453148    17.631956     7.209753     0.127543
H      6.351579    19.416496     5.779247     0.095822
H     10.003324     9.243767     8.961574     0.087352
H      0.478317     9.138219     8.983582     0.136768
H      0.462964    12.891974    10.431694     0.122643
H     10.000962    12.853466    10.392080     0.088693
H      4.805611    12.979434     9.555784     0.090314
H      2.525042    13.033640     9.480958     0.127114
H      2.520318     9.035017     9.965129     0.139402
H      4.793801     9.107302    10.026751     0.097196
H      1.628640    14.845267    26.501786     0.089707
H      3.923382    14.762228    26.616226     0.131295
H      3.948183    13.901769    22.773665     0.125621
H      1.684149    14.013144    22.756059     0.098970
H      8.247132    13.209020    23.332663     0.077108
H      5.994908    13.051331    23.376679     0.118047
H      5.964202    15.508145    26.246495     0.116020
H      8.237684    15.572864    26.184873     0.083215
H      8.861268    -6.126827    36.990700     0.113140
H      9.391551    -5.608760    39.187078     0.103352
H      8.308546    -1.831337    38.579663     0.109177
H      7.787712    -2.330741    36.400891     0.098324
H      9.483671    -4.662435    43.496204     0.105606
H      8.881346    -5.137479    41.313031     0.097093
H      9.847428    -1.432032    40.230247     0.099180
H     10.534788    -0.954795    42.387011     0.127078
H      5.817754    13.356017    31.589988     0.102219
H      5.511867    11.310761    30.502802     0.104936
H      8.136116    12.420025    27.734222     0.099488
H      8.253038    14.510994    28.671754     0.109243
H      6.553535     7.114128    29.186736     0.104619
H      6.454329     9.273492    30.102261     0.099280
H      6.999965    10.808189    26.479778     0.106152
H      7.080275     8.715069    25.577458     0.118707
H      7.249162    -2.184308    32.373465     0.092154
H      7.148775    -0.356318    31.044194     0.123481
H      7.336558    -2.729895    27.861867     0.126327
H      7.578670    -4.507511    29.283571     0.104712
H      7.299946     3.063564    28.302023     0.090185
H      7.420411     1.312673    29.728128     0.122704
H      6.590147    -1.091503    26.699856     0.123488
H      6.468501     0.756076    25.339774     0.102240
H      4.816240    -7.258689    32.967675     0.100254
H      2.533309    -7.311857    32.778408     0.136307
H      2.610076    -3.450144    31.836475     0.126362
H      4.883559    -3.495772    32.003734     0.085704
H     10.069462    -7.139695    31.413925     0.093339
H      0.535007    -7.217378    31.435933     0.138999
H      0.518472    -3.492757    32.862038     0.123035
H     10.063557    -3.545282    32.804818     0.086399
H      1.519986    10.200416     5.132218     0.097289
H      3.786382    10.062829     5.251060     0.126537
H      3.895037     9.005163     1.443711     0.131825
H      1.575494     9.094414     1.412900     0.104225
H      8.160917     7.994003     2.183173     0.098281
H      5.888616     8.017978     2.099544     0.127955
H      5.892159    10.979896     4.740479     0.120702
H      8.157374    10.936744     4.700865     0.090138
H      8.854182    -0.428667    14.982906     0.113140
H      8.323899     0.089400    17.179284     0.103352
H      9.406904     3.866823    16.571869     0.109177
H      9.927738     3.367419    14.393097     0.098324
H      8.231779     1.035725    21.488410     0.105606
H      8.834104     0.560681    19.305237     0.097093
H      7.868022     4.266128    18.222453     0.099180
H      7.180662     4.743365    20.379217     0.127077
H      0.087396    19.054177     9.582194     0.102219
H      0.393283    17.008921     8.495008     0.104936
H      9.579334    18.118185     5.726428     0.099488
H      9.462412    20.209154     6.663960     0.109243
H     11.161915    12.812288     7.178942     0.104619
H     11.261121    14.971652     8.094467     0.099280
H     10.715485    16.506349     4.471984     0.106152
H     10.635175    14.413229     3.569664     0.118707
H     10.466288     3.513852    10.365671     0.092154
H     10.566675     5.341842     9.036400     0.123481
H     10.378892     2.968265     5.854073     0.126327
H     10.136780     1.190649     7.275777     0.104712
H     10.415504     8.761724     6.294229     0.090185
H     10.295039     7.010833     7.720334     0.122704
H     11.125303     4.606657     4.692062     0.123488
H     11.246949     6.454236     3.331980     0.102240
H      1.088910    -1.560529    10.959881     0.100254
H      3.371841    -1.613697    10.770614     0.136307
H      3.295074     2.248016     9.828681     0.126362
H      1.021591     2.202388     9.995940     0.085704
H      7.645988    -1.441535     9.406131     0.093339
H      5.370143    -1.519218     9.428139     0.138999
H      5.386678     2.205403    10.854244     0.123035
H      7.651893     2.152878    10.797024     0.086399
H      4.385164     4.502256    27.140012     0.097289
H      2.118768     4.364669    27.258854     0.126537
H      2.010113     3.307003    23.451505     0.131825
H      4.329656     3.396254    23.420694     0.104225
H      9.554533     2.295843    24.190967     0.098282
H      0.016534     2.319818    24.107338     0.127955
H      0.012991     5.281736    26.748273     0.120702
H      9.558076     5.238584    26.708659     0.090138
H      3.941097    -2.201101    30.115465     0.100668
H      3.328143    -2.612137    27.963103     0.111529
H      2.675033     1.293345    27.426113     0.102380
H      3.355306     1.698468    29.556467     0.108098
H      1.249530    -3.344495    24.199770     0.115539
H      1.694778    -2.814904    26.378542     0.102202
H      2.745895     0.782587    25.300160     0.093560
H      2.014837     0.324270    23.213821     0.092482
H      4.898912     3.917908    38.284758     0.104619
H      5.067800     6.020317    39.187078     0.104496
H      4.822145     7.650434    35.608611     0.096943
H      4.641448     5.570947    34.644669     0.103600
H      5.444548    11.535014    37.457265     0.099459
H      5.534307     9.474275    36.528536     0.094998
H      4.343828     7.889743    39.930941     0.106391
H      4.239898     9.964329    40.842064     0.112027
H      4.529250    -0.094962    37.272400     0.099002
H      4.652077    -1.876168    38.672096     0.124788
H      4.474923    -4.295091    35.476564     0.128418
H      4.304854    -2.446073    34.173703     0.087784
H      4.435949    -5.401487    41.220598     0.101607
H      4.218639    -3.577086    39.869320     0.127806
H      5.357152    -5.807276    36.805835     0.127543
H      5.458721    -7.591816    38.236341     0.095822
H      1.806976     2.580913    35.054014     0.087352
H     11.331983     2.686461    35.032006     0.136768
H     11.347336    -1.067294    33.583894     0.122644
H      1.809338    -1.028786    33.623508     0.088693
H      7.004689    -1.154754    34.459804     0.090314
H      9.285258    -1.208960    34.534630     0.127114
H      9.289982     2.789663    34.050459     0.139402
H      7.016499     2.717378    33.988837     0.097196
H     10.181660    -3.020587    17.513802     0.089707
H      7.886918    -2.937548    17.399362     0.131295
H      7.862117    -2.077089    21.241923     0.125621
H     10.126151    -2.188464    21.259529     0.098970
H      3.563168    -1.384340    20.682925     0.077108
H      5.815392    -1.226651    20.638909     0.118047
H      5.846098    -3.683465    17.769093     0.116020
H      3.572616    -3.748184    17.830715     0.083215
H      1.964053     3.497059     8.107671     0.100668
H      2.577007     3.086023     5.955309     0.111529
H      3.230117     6.991505     5.418319     0.102380
H      2.549844     7.396628     7.548673     0.108098
H      4.655620     2.353665     2.191976     0.115539
H      4.210372     2.883256     4.370748     0.102202
H      3.159255     6.480747     3.292366     0.093560
H      3.890313     6.022430     1.206027     0.092482
H      1.006238     9.616068    16.276964     0.104619
H      0.837350    11.718477    17.179284     0.104496
H      1.083005    13.348594    13.600817     0.096943
H      1.263702    11.269107    12.636875     0.103600
H      0.460602    17.233174    15.449471     0.099459
H      0.370843    15.172435    14.520742     0.094999
H      1.561322    13.587903    17.923147     0.106391
H      1.665252    15.662489    18.834270     0.112027
H      1.375900     5.603198    15.264606     0.099002
H      1.253073     3.821992    16.664302     0.124788
H      1.430227     1.403069    13.468770     0.128418
H      1.600296     3.252087    12.165909     0.087784
H      1.469201     0.296673    19.212804     0.101607
H      1.686511     2.121074    17.861526     0.127806
H      0.547998    -0.109116    14.798041     0.127543
H      0.446429    -1.893656    16.228547     0.095822
H      4.098174     8.279073    13.046220     0.087352
H      6.383467     8.384621    13.024212     0.136768
H      6.368114     4.630866    11.576100     0.122644
H      4.095812     4.669374    11.615714     0.088693
H     10.710761     4.543406    12.452010     0.090314
H      8.430192     4.489200    12.526836     0.127114
H      8.425468     8.487823    12.042665     0.139402
H     10.698951     8.415538    11.981043     0.097196
H      7.533790    -8.718747    39.521596     0.089707
H      9.828532    -8.635708    39.407156     0.131295
H      9.853333    -7.775249    43.249717     0.125621
H      7.589299    -7.886624    43.267323     0.098970
H      2.341982    -7.082500    42.690719     0.077108
H      0.089758    -6.924811    42.646703     0.118047
H      0.059052    -9.381625    39.776887     0.116020
H      2.332534    -9.446344    39.838509     0.083215
H      2.956118    12.253347    29.032682     0.113139
H      3.486401    11.735280    26.836304     0.103352
H      2.403396     7.957857    27.443719     0.109177
H      1.882562     8.457261    29.622491     0.098324
H      3.578521    10.788955    22.527178     0.105606
H      2.976196    11.263999    24.710351     0.097093
H      3.942278     7.558552    25.793135     0.099180
H      4.629638     7.081315    23.636371     0.127078
H     11.722904    -7.229497    34.433394     0.102219
H     11.417017    -5.184241    35.520580     0.104936
H      2.230966    -6.293505    38.289160     0.099488
H      2.347888    -8.384474    37.351628     0.109243
H      0.648385    -0.987608    36.836646     0.104619
H      0.549179    -3.146972    35.921121     0.099280
H      1.094815    -4.681669    39.543604     0.106152
H      1.175125    -2.588549    40.445924     0.118707
H      1.344012     8.310828    33.649917     0.092154
H      1.243625     6.482838    34.979188     0.123481
H      1.431408     8.856415    38.161515     0.126327
H      1.673520    10.634031    36.739811     0.104712
H      1.394796     3.062956    37.721359     0.090185
H      1.515261     4.813847    36.295254     0.122704
H      0.684997     7.218023    39.323526     0.123488
H      0.563351     5.370444    40.683608     0.102240
H     10.721390    13.385209    33.055707     0.100254
H      8.438459    13.438377    33.244974     0.136307
H      8.515226     9.576664    34.186907     0.126362
H     10.788709     9.622292    34.019648     0.085703
H      4.164312    13.266215    34.609457     0.093340
H      6.440157    13.343898    34.587449     0.138999
H      6.423622     9.619277    33.161344     0.123036
H      4.158407     9.671802    33.218564     0.086399
H      7.425136     7.322424    16.875576     0.097289
H      9.691532     7.460011    16.756734     0.126538
H      9.800187     8.517677    20.564083     0.131824
H      7.480644     8.428426    20.594894     0.104225
H      2.255767     9.528837    19.824621     0.098281
H     -0.016534     9.504862    19.908250     0.127954
H     -0.012991     6.542944    17.267315     0.120703
H      2.252224     6.586096    17.306929     0.090138
H      2.949032    17.951507     7.024888     0.113139
H      2.418749    17.433440     4.828510     0.103352
H      3.501754    13.656017     5.435925     0.109177
H      4.022588    14.155421     7.614697     0.098324
H      2.326629    16.487115     0.519384     0.105606
H      2.928954    16.962159     2.702557     0.097093
H      1.962872    13.256712     3.785341     0.099180
H      1.275512    12.779475     1.628577     0.127078
H      5.992546    -1.531337    12.425600     0.102219
H      6.298433     0.513919    13.512786     0.104936
H      3.674184    -0.595345    16.281366     0.099488
H      3.557262    -2.686314    15.343834     0.109243
H      5.256765     4.710552    14.828852     0.104619
H      5.355971     2.551188    13.913327     0.099280
H      4.810335     1.016491    17.535810     0.106152
H      4.730025     3.109611    18.438130     0.118707
H      4.561138    14.008988    11.642123     0.092154
H      4.661525    12.180998    12.971394     0.123481
H      4.473742    14.554575    16.153721     0.126327
H      4.231630    16.332191    14.732017     0.104712
H      4.510354     8.761116    15.713565     0.090185
H      4.389889    10.512007    14.287460     0.122704
H      5.220153    12.916183    17.315732     0.123488
H      5.341799    11.068604    18.675814     0.102240
H      6.994060    19.083369    11.047913     0.100254
H      9.276991    19.136537    11.237180     0.136307
H      9.200224    15.274824    12.179113     0.126362
H      6.926741    15.320452    12.011854     0.085703
H      1.740838    18.964375    12.601663     0.093340
H     11.275293    19.042058    12.579655     0.138999
H     11.291828    15.317437    11.153550     0.123036
H      1.746743    15.369962    11.210770     0.086399
H     10.290314     1.624264    38.883370     0.097289
H      8.023918     1.761851    38.764528     0.126538
H      7.915263     2.819517    42.571877     0.131824
H     10.234806     2.730266    42.602688     0.104225
H      3.649383     3.830677    41.832415     0.098281
H      5.921684     3.806702    41.916044     0.127954
H      5.918141     0.844784    39.275109     0.120703
H      3.652926     0.887936    39.314723     0.090138
C      9.591145     6.332212    35.925963    -0.029861
C      9.589964     7.618300    36.449308    -0.116953
C      9.221482     7.865745    37.742927    -0.150193
C      8.832923     6.843480    38.586265     0.081874
C      8.844734     5.545647    38.058958    -0.144400
C      9.234474     5.304646    36.777225    -0.101922
C      7.551506     7.693493    42.596525    -0.009644
C      7.452299     8.615112    41.613657    -0.098888
C      7.781807     8.318738    40.309916    -0.152905
C      8.377046     7.115841    39.965714     0.075652
C      8.364054     6.208469    40.917771    -0.157937
C      7.937703     6.496566    42.190702    -0.118788
C      9.980885     6.077956    34.497217     0.561015
C      7.129878    19.429082    -0.009243     0.568797
C     10.704856     1.613922    29.671348    -0.024800
C     10.798157     1.461508    28.294100    -0.109462
C     10.882010     0.191958    27.757110    -0.146888
C     10.838312    -0.958040    28.525182     0.084280
C     10.736744    -0.774104    29.866777    -0.152184
C     10.645804     0.479694    30.459227    -0.120748
C     10.871381    -4.848203    26.722304    -0.013930
C     11.163096    -4.665788    28.037489    -0.114174
C     11.191440    -3.427799    28.602209    -0.153929
C     10.869019    -2.312965    27.908964     0.071033
C     10.489908    -2.500306    26.607423    -0.151137
C     10.459202    -3.742209    26.049745    -0.092972
C     10.543055     2.961852    30.305613     0.556872
C     10.909174    -6.238480    26.094641     0.573819
C     10.413142     7.078709    29.113671     0.091878
C     10.496995     8.145085    28.268571    -0.180855
C     10.493452     9.439500    28.761546     0.118552
C     10.384797     9.576677    30.157280    -0.173955
C     10.289133     8.460950    30.929314     0.085243
C     10.513529    11.626240    25.711266     0.093330
C     10.387159    10.516046    26.522913    -0.180854
C     10.642261    10.597746    27.851303     0.111597
C     11.043812    11.822273    28.321830    -0.170474
C     11.118216    12.889196    27.445920     0.087999
C      7.240895     4.279675    31.290241     0.099935
C      5.862633     4.210285    31.274836    -0.160416
C      5.143386     5.327300    31.697826     0.120444
C      5.882710     6.433022    32.138422    -0.188471
C      7.247981     6.399051    32.124337     0.086420
C      1.568408     6.481367    31.646768     0.076121
C      2.939584     6.523512    31.598791    -0.188116
C      3.670641     5.329721    31.718073     0.105229
C      2.944308     4.150916    31.887093    -0.163393
C      1.577856     4.206708    31.923626     0.089039
C      3.800555    20.369303     3.713595     0.093987
C      2.410482    20.337065     3.793263    -0.192196
C      1.682968    20.126012     2.653260     0.119005
C      2.403396    19.836407     1.547588    -0.184289
C      3.772210    19.886425     1.542746     0.111509
C      9.923014    19.455786     1.923481     0.107416
C     11.308362    19.369868     1.923481    -0.185167
C      0.214947    20.096167     2.651939     0.128698
C     11.309543    20.753659     3.556460    -0.191158
C      9.919471    20.786681     3.518606     0.098532
C      8.124305    12.030372    13.918169    -0.029861
C      8.125486    13.316460    14.441514    -0.116953
C      8.493968    13.563905    15.735133    -0.150193
C      8.882527    12.541640    16.578471     0.081874
C      8.870716    11.243807    16.051164    -0.144400
C      8.480976    11.002806    14.769431    -0.101922
C     10.163944    13.391653    20.588731    -0.009644
C     10.263151    14.313272    19.605863    -0.098888
C      9.933643    14.016898    18.302122    -0.152904
C      9.338404    12.814001    17.957920     0.075652
C      9.351396    11.906629    18.909977    -0.157937
C      9.777747    12.194726    20.182908    -0.118788
C      7.734565    11.776116    12.489423     0.561015
C     10.585572    13.730922    21.998551     0.568797
C      7.010594     7.312082     7.663554    -0.024800
C      6.917293     7.159668     6.286306    -0.109462
C      6.833440     5.890118     5.749316    -0.146888
C      6.877138     4.740120     6.517388     0.084280
C      6.978706     4.924056     7.858983    -0.152184
C      7.069646     6.177854     8.451433    -0.120748
C      6.844069     0.849957     4.714510    -0.013930
C      6.552354     1.032372     6.029695    -0.114174
C      6.524010     2.270361     6.594415    -0.153929
C      6.846431     3.385195     5.901170     0.071033
C      7.225542     3.197854     4.599629    -0.151137
C      7.256248     1.955951     4.041951    -0.092972
C      7.172395     8.660012     8.297819     0.556872
C      6.806276    -0.540320     4.086847     0.573819
C      7.302308    12.776869     7.105877     0.091878
C      7.218455    13.843245     6.260777    -0.180855
C      7.221998    15.137660     6.753752     0.118552
C      7.330653    15.274837     8.149486    -0.173955
C      7.426317    14.159110     8.921520     0.085243
C      7.201921    17.324400     3.703472     0.093330
C      7.328291    16.214206     4.515119    -0.180854
C      7.073189    16.295906     5.843509     0.111597
C      6.671638    17.520433     6.314036    -0.170474
C      6.597234    18.587356     5.438126     0.087999
C     10.474555     9.977835     9.282447     0.099935
C      0.042517     9.908445     9.267042    -0.160416
C      0.761764    11.025460     9.690032     0.120444
C      0.022440    12.131182    10.130628    -0.188471
C     10.467469    12.097211    10.116543     0.086420
C      4.336742    12.179527     9.638974     0.076121
C      2.965566    12.221672     9.590997    -0.188116
C      2.234509    11.027881     9.710279     0.105229
C      2.960842     9.849076     9.879299    -0.163393
C      4.327294     9.904868     9.915832     0.089039
C      2.104595    14.671143    25.721389     0.093987
C      3.494668    14.638905    25.801057    -0.192196
C      4.222182    14.427852    24.661054     0.119005
C      3.501754    14.138247    23.555382    -0.184289
C      2.132940    14.188265    23.550540     0.111509
C      7.792436    13.757626    23.931275     0.107416
C      6.407088    13.671708    23.931275    -0.185167
C      5.690203    14.398007    24.659733     0.128699
C      6.405907    15.055499    25.564254    -0.191158
C      7.795979    15.088521    25.526400     0.098532
C      8.256581    -4.277924    36.451509    -0.031992
C      8.749070    -5.258129    37.301010    -0.107677
C      9.075035    -4.942395    38.622358    -0.151986
C      8.934492    -3.653406    39.097726     0.095981
C      8.433735    -2.697034    38.265832    -0.156882
C      8.111314    -3.003769    36.956368    -0.114286
C     10.064738    -2.747946    43.169168    -0.017255
C      9.568705    -4.009177    42.838611    -0.126589
C      9.202586    -4.290636    41.522105    -0.158535
C      9.302973    -3.344940    40.524272     0.062363
C      9.787196    -2.094831    40.883439    -0.144718
C     10.187565    -1.794286    42.185420    -0.090286
C      7.904634    -4.591114    35.032447     0.557784
C     10.428495     8.920874     0.585407     0.560568
C      7.047206    14.161833    30.215821    -0.019839
C      6.250011    13.191053    30.783182    -0.120708
C      6.089391    11.942483    30.143635    -0.150720
C      6.782655    11.653803    28.989547     0.068311
C      7.621187    12.613166    28.486008    -0.153055
C      7.718031    13.862164    29.070095    -0.124690
C      6.799190     7.713726    27.284383    -0.018967
C      6.635027     7.859640    28.638302    -0.115448
C      6.592509     9.167688    29.188937    -0.162218
C      6.750767    10.262833    28.410301     0.079452
C      6.913750    10.067592    27.036135    -0.151249
C      6.951543     8.817048    26.492102    -0.101074
C      7.207826    -7.701123    30.876495     0.586709
C      6.880681     6.327501    26.702056     0.547806
C      7.290498    -2.297586    31.451338     0.073236
C      7.203102    -1.200437    30.655096    -0.172986
C      7.193654    -1.319134    29.263324     0.114062
C      7.331834    -2.585857    28.782673    -0.182316
C      7.462929    -3.658425    29.643618     0.100423
C      7.158223     2.209927    27.961342     0.101962
C      7.239714     1.155966    28.828450    -0.179873
C      7.060197    -0.124737    28.385653     0.115715
C      6.751949    -0.247310    27.056382    -0.182239
C      6.677544     0.869938    26.239012     0.090455
C      4.367449    -6.483053    32.716346     0.092430
C      2.993911    -6.519723    32.624794    -0.172181
C      2.307733    -5.363049    32.298198     0.108792
C      3.038790    -4.243666    32.062715    -0.188815
C      4.408785    -4.279423    32.158669     0.090024
C     10.531245    -6.400751    31.734799     0.111162
C      0.093301    -6.458190    31.741401    -0.173452
C      0.812549    -5.365774    32.215449     0.119702
C      0.083853    -4.266901    32.584740    -0.191509
C     10.532426    -4.304484    32.544245     0.081655
C      1.997122     9.940959     4.376470     0.091243
C      3.363573     9.887281     4.440293    -0.190716
C      4.121795     9.589169     3.352227     0.112876
C      3.432073     9.257696     2.208262    -0.184390
C      2.027829     9.301773     2.199459     0.112391
C      7.701497     8.635207     2.675267     0.095314
C      6.333864     8.636745     2.633453    -0.186543
C      5.606349     9.551093     3.377316     0.113695
C      6.329140    10.382925     4.176199    -0.183346
C      7.694410    10.344959     4.152431     0.102953
C      9.458869     1.420236    14.443715    -0.031992
C      8.966380     0.440031    15.293216    -0.107677
C      8.640415     0.755765    16.614564    -0.151986
C      8.780958     2.044754    17.089932     0.095981
C      9.281715     3.001126    16.258038    -0.156882
C      9.604136     2.694391    14.948574    -0.114286
C      7.650712     2.950214    21.161374    -0.017255
C      8.146745     1.688983    20.830817    -0.126589
C      8.512864     1.407524    19.514311    -0.158535
C      8.412477     2.353220    18.516478     0.062363
C      7.928254     3.603329    18.875645    -0.144718
C      7.527885     3.903874    20.177626    -0.090286
C      9.810816     1.107046    13.024653     0.557784
C      7.286955     3.222714    22.593201     0.560568
C     10.668244    19.859993     8.208027    -0.019839
C     11.465439    18.889213     8.775388    -0.120708
C     11.626059    17.640643     8.135841    -0.150720
C     10.932795    17.351963     6.981753     0.068311
C     10.094263    18.311326     6.478214    -0.153055
C      9.997419    19.560324     7.062301    -0.124690
C     10.916260    13.411886     5.276589    -0.018967
C     11.080423    13.557800     6.630508    -0.115448
C     11.122941    14.865848     7.181143    -0.162218
C     10.964683    15.960993     6.402507     0.079452
C     10.801700    15.765752     5.028341    -0.151249
C     10.763907    14.515208     4.484308    -0.101074
C     10.507624    -2.002963     8.868701     0.586709
C     10.834769    12.025661     4.694262     0.547806
C     10.424952     3.400574     9.443544     0.073236
C     10.512348     4.497723     8.647302    -0.172986
C     10.521796     4.379026     7.255530     0.114062
C     10.383616     3.112303     6.774879    -0.182316
C     10.252521     2.039735     7.635824     0.100423
C     10.557227     7.908087     5.953548     0.101962
C     10.475736     6.854126     6.820656    -0.179873
C     10.655253     5.573423     6.377859     0.115715
C     10.963501     5.450850     5.048588    -0.182239
C     11.037906     6.568098     4.231218     0.090455
C      1.537701    -0.784893    10.708552     0.092429
C      2.911239    -0.821563    10.617000    -0.172181
C      3.597417     0.335111    10.290404     0.108792
C      2.866360     1.454494    10.054921    -0.188815
C      1.496365     1.418737    10.150875     0.090024
C      7.184205    -0.702591     9.727005     0.111162
C      5.811849    -0.760030     9.733607    -0.173452
C      5.092601     0.332386    10.207655     0.119702
C      5.821297     1.431259    10.576946    -0.191509
C      7.183024     1.393676    10.536451     0.081655
C      3.908028     4.242799    26.384264     0.091243
C      2.541577     4.189121    26.448087    -0.190716
C      1.783355     3.891009    25.360021     0.112876
C      2.473077     3.559536    24.216056    -0.184390
C      3.877321     3.603613    24.207253     0.112391
C     10.013953     2.937047    24.683061     0.095314
C     11.381586     2.938585    24.641247    -0.186543
C      0.298801     3.852933    25.385110     0.113695
C     11.386310     4.684765    26.183993    -0.183346
C     10.021040     4.646799    26.160225     0.102953
C      3.685995    -0.205692    30.097419    -0.029861
C      3.684814    -1.491780    29.574074    -0.116953
C      3.316332    -1.739225    28.280455    -0.150193
C      2.927773    -0.716960    27.437117     0.081874
C      2.939584     0.580873    27.964424    -0.144400
C      3.329324     0.821874    29.246157    -0.101922
C      1.646356    -1.566973    23.426857    -0.009644
C      1.547149    -2.488592    24.409725    -0.098888
C      1.876657    -2.192218    25.713466    -0.152905
C      2.471896    -0.989321    26.057668     0.075652
C      2.458904    -0.081949    25.105611    -0.157937
C      2.032553    -0.370046    23.832680    -0.118788
C      4.075735     0.048564    31.526165     0.561015
C      1.224728    -1.906242    22.017037     0.568797
C      4.799706     4.512598    36.352034    -0.024800
C      4.893007     4.665012    37.729282    -0.109462
C      4.976860     5.934562    38.266272    -0.146888
C      4.933162     7.084560    37.498200     0.084280
C      4.831594     6.900624    36.156605    -0.152184
C      4.740654     5.646826    35.564155    -0.120748
C      4.966231    10.974723    39.301078    -0.013930
C      5.257946    10.792308    37.985893    -0.114174
C      5.286290     9.554319    37.421173    -0.153929
C      4.963869     8.439485    38.114418     0.071033
C      4.584758     8.626826    39.415959    -0.151137
C      4.554052     9.868729    39.973637    -0.092972
C      4.637905     3.164668    35.717769     0.556872
C      5.004024    12.365000    39.928741     0.573819
C      4.507992    -0.952189    36.909711     0.091878
C      4.591845    -2.018565    37.754811    -0.180855
C      4.588302    -3.312980    37.261836     0.118552
C      4.479647    -3.450157    35.866102    -0.173955
C      4.383983    -2.334430    35.094068     0.085243
C      4.608379    -5.499720    40.312116     0.093330
C      4.482009    -4.389526    39.500469    -0.180854
C      4.737111    -4.471226    38.172079     0.111597
C      5.138662    -5.695753    37.701552    -0.170474
C      5.213066    -6.762676    38.577462     0.087999
C      1.335745     1.846845    34.733141     0.099935
C     11.767783     1.916235    34.748546    -0.160417
C     11.048536     0.799220    34.325556     0.120444
C     -0.022440    -0.306502    33.884960    -0.188471
C      1.342831    -0.272531    33.899045     0.086420
C      7.473558    -0.354847    34.376614     0.076121
C      8.844734    -0.396992    34.424591    -0.188116
C      9.575791     0.796799    34.305309     0.105229
C      8.849458     1.975604    34.136289    -0.163392
C      7.483006     1.919812    34.099756     0.089039
C      9.705705    -2.846463    18.294199     0.093987
C      8.315632    -2.814225    18.214531    -0.192196
C      7.588118    -2.603172    19.354534     0.119005
C      8.308546    -2.313567    20.460206    -0.184289
C      9.677360    -2.363585    20.465048     0.111509
C      4.017864    -1.932946    20.084313     0.107416
C      5.403212    -1.847028    20.084313    -0.185167
C      6.120097    -2.573327    19.355855     0.128699
C      5.404393    -3.230819    18.451334    -0.191158
C      4.014321    -3.263841    18.489188     0.098532
C      2.219155     5.492468     8.089625    -0.029861
C      2.220336     4.206380     7.566280    -0.116953
C      2.588818     3.958935     6.272661    -0.150193
C      2.977377     4.981200     5.429323     0.081874
C      2.965566     6.279033     5.956630    -0.144400
C      2.575826     6.520034     7.238363    -0.101922
C      4.258794     4.131187     1.419063    -0.009644
C      4.358001     3.209568     2.401931    -0.098888
C      4.028493     3.505942     3.705672    -0.152905
C      3.433254     4.708839     4.049874     0.075652
C      3.446246     5.616211     3.097817    -0.157937
C      3.872597     5.328114     1.824886    -0.118788
C      1.829415     5.746724     9.518371     0.561015
C      4.680422     3.791918     0.009243     0.568797
C      1.105444    10.210758    14.344240    -0.024800
C      1.012143    10.363172    15.721488    -0.109462
C      0.928290    11.632722    16.258478    -0.146888
C      0.971988    12.782720    15.490406     0.084280
C      1.073556    12.598784    14.148811    -0.152184
C      1.164496    11.344986    13.556361    -0.120748
C      0.938919    16.672883    17.293284    -0.013930
C      0.647204    16.490468    15.978099    -0.114174
C      0.618860    15.252479    15.413379    -0.153929
C      0.941281    14.137645    16.106624     0.071033
C      1.320392    14.324986    17.408165    -0.151137
C      1.351098    15.566889    17.965843    -0.092972
C      1.267245     8.862828    13.709975     0.556872
C      0.901126    18.063160    17.920947     0.573819
C      1.397158     4.745971    14.901917     0.091878
C      1.313305     3.679595    15.747017    -0.180855
C      1.316848     2.385180    15.254042     0.118552
C      1.425503     2.248003    13.858308    -0.173955
C      1.521167     3.363730    13.086274     0.085243
C      1.296771     0.198440    18.304322     0.093330
C      1.423141     1.308634    17.492675    -0.180854
C      1.168039     1.226934    16.164285     0.111597
C      0.766488     0.002407    15.693758    -0.170474
C      0.692084    -1.064516    16.569668     0.087999
C      4.569405     7.545005    12.725347     0.099935
C      5.947667     7.614395    12.740752    -0.160417
C      6.666914     6.497380    12.317762     0.120444
C      5.927590     5.391658    11.877166    -0.188471
C      4.562319     5.425629    11.891251     0.086420
C     10.241892     5.343313    12.368820     0.076121
C      8.870716     5.301168    12.416797    -0.188116
C      8.139659     6.494959    12.297515     0.105229
C      8.865992     7.673764    12.128495    -0.163392
C     10.232444     7.617972    12.091962     0.089039
C      8.009745    -8.544623    40.301993     0.093987
C      9.399818    -8.512385    40.222325    -0.192196
C     10.127332    -8.301332    41.362328     0.119005
C      9.406904    -8.011727    42.468000    -0.184289
C      8.038090    -8.061745    42.472842     0.111509
C      1.887286    -7.631106    42.092107     0.107416
C      0.501938    -7.545188    42.092107    -0.185167
C     11.595353    -8.271487    41.363649     0.128698
C      0.500757    -8.928979    40.459128    -0.191158
C      1.890829    -8.962001    40.496982     0.098532
C      2.351431    10.404444    29.571873    -0.031992
C      2.843920    11.384649    28.722372    -0.107677
C      3.169885    11.068915    27.401024    -0.151986
C      3.029342     9.779926    26.925656     0.095981
C      2.528585     8.823554    27.757550    -0.156882
C      2.206164     9.130289    29.067014    -0.114286
C      4.159588     8.874466    22.854214    -0.017255
C      3.663555    10.135697    23.184771    -0.126589
C      3.297436    10.417156    24.501277    -0.158535
C      3.397823     9.471460    25.499110     0.062363
C      3.882046     8.221351    25.139943    -0.144718
C      4.282415     7.920806    23.837962    -0.090286
C      1.999484    10.717634    30.990935     0.557784
C      4.523345     8.601966    21.422387     0.560568
C      1.142056    -8.035313    35.807561    -0.019839
C      0.344861    -7.064533    35.240200    -0.120708
C      0.184241    -5.815963    35.879747    -0.150720
C      0.877505    -5.527283    37.033835     0.068311
C      1.716037    -6.486646    37.537374    -0.153055
C      1.812881    -7.735644    36.953287    -0.124690
C      0.894040    -1.587206    38.738999    -0.018967
C      0.729877    -1.733120    37.385080    -0.115448
C      0.687359    -3.041168    36.834445    -0.162218
C      0.845617    -4.136313    37.613081     0.079452
C      1.008600    -3.941072    38.987247    -0.151249
C      1.046393    -2.690528    39.531280    -0.101074
C      1.302676    13.827643    35.146887     0.586709
C      0.975531    -0.200981    39.321326     0.547806
C      1.385348     8.424106    34.572044     0.073236
C      1.297952     7.326957    35.368286    -0.172986
C      1.288504     7.445654    36.760058     0.114062
C      1.426684     8.712377    37.240709    -0.182316
C      1.557779     9.784945    36.379764     0.100423
C      1.253073     3.916593    38.062040     0.101962
C      1.334564     4.970554    37.194932    -0.179873
C      1.155047     6.251257    37.637729     0.115715
C      0.846799     6.373830    38.967000    -0.182238
C      0.772394     5.256582    39.784370     0.090455
C     10.272599    12.609573    33.307036     0.092429
C      8.899061    12.646243    33.398588    -0.172181
C      8.212883    11.489569    33.725184     0.108792
C      8.943940    10.370186    33.960667    -0.188815
C     10.313935    10.405943    33.864713     0.090025
C      4.626095    12.527271    34.288583     0.111162
C      5.998451    12.584710    34.281981    -0.173452
C      6.717699    11.492294    33.807933     0.119702
C      5.989003    10.393421    33.438642    -0.191509
C      4.627276    10.431004    33.479137     0.081655
C      7.902272     7.581881    17.631324     0.091243
C      9.268723     7.635559    17.567501    -0.190716
C     10.026945     7.933671    18.655567     0.112876
C      9.337223     8.265144    19.799532    -0.184390
C      7.932979     8.221067    19.808335     0.112391
C      1.796347     8.887633    19.332527     0.095314
C      0.428714     8.886095    19.374341    -0.186543
C     11.511499     7.971747    18.630478     0.113695
C      0.423990     7.139915    17.831595    -0.183346
C      1.789260     7.177881    17.855363     0.102953
C      3.553719    16.102604     7.564079    -0.031992
C      3.061230    17.082809     6.714578    -0.107677
C      2.735265    16.767075     5.393230    -0.151986
C      2.875808    15.478086     4.917862     0.095981
C      3.376565    14.521714     5.749756    -0.156882
C      3.698986    14.828449     7.059220    -0.114286
C      1.745562    14.572626     0.846420    -0.017255
C      2.241595    15.833857     1.176977    -0.126589
C      2.607714    16.115316     2.493483    -0.158535
C      2.507327    15.169620     3.491316     0.062363
C      2.023104    13.919511     3.132149    -0.144718
C      1.622735    13.618966     1.830168    -0.090286
C      3.905666    16.415794     8.983141     0.557784
C      1.381805     2.903806    43.430181     0.560568
C      4.763094    -2.337153    13.799767    -0.019839
C      5.560289    -1.366373    13.232406    -0.120708
C      5.720909    -0.117803    13.871953    -0.150720
C      5.027645     0.170877    15.026041     0.068311
C      4.189113    -0.788486    15.529580    -0.153055
C      4.092269    -2.037484    14.945493    -0.124690
C      5.011110     4.110954    16.731205    -0.018967
C      5.175273     3.965040    15.377286    -0.115448
C      5.217791     2.656992    14.826651    -0.162218
C      5.059533     1.561847    15.605287     0.079452
C      4.896550     1.757088    16.979453    -0.151249
C      4.858757     3.007632    17.523486    -0.101074
C      4.602474    19.525803    13.139093     0.586709
C      4.929619     5.497179    17.313532     0.547806
C      4.519802    14.122266    12.564250     0.073236
C      4.607198    13.025117    13.360492    -0.172986
C      4.616646    13.143814    14.752264     0.114062
C      4.478466    14.410537    15.232915    -0.182316
C      4.347371    15.483105    14.371970     0.100423
C      4.652077     9.614753    16.054246     0.101962
C      4.570586    10.668714    15.187138    -0.179873
C      4.750103    11.949417    15.629935     0.115715
C      5.058351    12.071990    16.959206    -0.182238
C      5.132756    10.954742    17.776576     0.090455
C      7.442851    18.307733    11.299242     0.092429
C      8.816389    18.344403    11.390794    -0.172181
C      9.502567    17.187729    11.717390     0.108792
C      8.771510    16.068346    11.952873    -0.188815
C      7.401515    16.104103    11.856919     0.090025
C      1.279055    18.225431    12.280789     0.111162
C     11.716999    18.282870    12.274187    -0.173452
C     10.997751    17.190454    11.800139     0.119702
C     11.726447    16.091581    11.430848    -0.191509
C      1.277874    16.129164    11.471343     0.081655
C      9.813178     1.883721    39.639118     0.091243
C      8.446727     1.937399    39.575295    -0.190716
C      7.688505     2.235511    40.663361     0.112876
C      8.378227     2.566984    41.807326    -0.184390
C      9.782471     2.522907    41.816129     0.112391
C      4.108803     3.189473    41.340321     0.095314
C      5.476436     3.187935    41.382135    -0.186543
C      6.203951     2.273587    40.638272     0.113695
C      5.481160     1.441755    39.839389    -0.183346
C      4.115890     1.479721    39.863157     0.102953
N     10.299763     7.208160    30.448663    -0.219894
N     10.860752    12.804390    26.147460    -0.212413
N      7.949513     5.323384    31.728196    -0.209165
N      0.864514     5.340497    31.809185    -0.217502
N      4.480828    20.169952     2.616287    -0.195470
N      9.225025    20.205753     2.648418    -0.180105
N      7.415687    12.906320     8.440869    -0.219894
N      6.854698    18.502550     4.139666    -0.212413
N      9.765937    11.021544     9.720402    -0.209165
N      5.040636    11.038657     9.801391    -0.217502
N      1.424322    14.471792    24.624081    -0.195470
N      8.490425    14.507593    24.656212    -0.180105
N      7.432222    -3.531964    30.960565    -0.223040
N      6.893672     2.096487    26.695454    -0.211726
N      5.089058    -5.380128    32.462817    -0.213094
N      9.829713    -5.378744    32.150746    -0.202559
N      1.331021     9.628593     3.269918    -0.202887
N      8.401847     9.518187     3.391401    -0.200300
N     10.283228     2.166196     8.952771    -0.223040
N     10.821778     7.794647     4.687660    -0.211726
N      0.816092     0.318032    10.455023    -0.213094
N      7.885737     0.319416    10.142952    -0.202559
N      4.574129     3.930433    25.277712    -0.202887
N      9.313603     3.820027    25.399195    -0.200300
N      4.394613    -1.081640    35.574719    -0.219894
N      4.955602    -6.677870    39.875922    -0.212413
N      2.044363     0.803136    34.295186    -0.209165
N      6.769664     0.786023    34.214197    -0.217502
N     10.385978    -2.647112    19.391507    -0.195470
N      3.319875    -2.682913    19.359376    -0.180105
N      1.510537     4.616520    13.566925    -0.219894
N      0.949548    -0.979710    17.868128    -0.212413
N      3.860787     6.501296    12.287392    -0.209165
N     10.945786     6.484183    12.206403    -0.217502
N      7.329472    -8.345272    41.399301    -0.195470
N      2.585275    -8.381073    41.367170    -0.180105
N      1.527072     9.658484    35.062817    -0.223040
N      0.988522     4.030033    39.327928    -0.211726
N     10.994208    11.506648    33.560565    -0.213094
N      3.924563    11.505264    33.872636    -0.202559
N      7.236171     7.894247    18.737876    -0.202887
N      2.496697     8.004653    18.616393    -0.200300
N      4.378078    15.356644    13.055023    -0.223040
N      4.916628     9.728193    17.320134    -0.211726
N      6.721242    17.204808    11.552771    -0.213094
N      1.980587    17.203424    11.864842    -0.202559
N     10.479279     2.196087    40.745670    -0.202887
N      3.408453     2.306493    40.624187    -0.200300
O     10.009229     7.021525    33.682489    -0.587225
O     10.231263     4.890194    34.137610    -0.572489
O      6.957448    20.603407     0.308989    -0.541716
O      7.002327    18.497702     0.805045    -0.626564
O     10.559589     3.978561    29.585077    -0.592376
O     10.387159     3.022115    31.547292    -0.561487
O     10.780442    -6.271018    24.848120    -0.563760
O     10.998932    15.982261    26.759717    -0.595142
O      7.706221    12.719685    11.674695    -0.587225
O      7.484187    10.588354    12.129816    -0.572489
O     10.758002    14.905247    22.316783    -0.541715
O     10.713123    12.799542    22.812839    -0.626564
O      7.155861     9.676721     7.577283    -0.592376
O      7.328291     8.720275     9.539498    -0.561487
O      6.935008    -0.572858     2.840326    -0.563760
O      6.716518    21.680421     4.751923    -0.595142
O      7.797160    -5.800416    34.684283    -0.566347
O      7.725117    -3.648466    34.219479    -0.597508
O     10.622184     8.007822     1.396174    -0.613362
O     10.550141    10.115284     0.927408    -0.552742
O      7.263335    -7.721908    32.140623    -0.601294
O      7.349550    -6.696397    30.270400    -0.564507
O      6.796828     5.337404    27.427433    -0.593424
O      6.999965     6.214677    25.443651    -0.552335
O      9.918290    -0.102256    12.676489    -0.566347
O      9.990333     2.049694    12.211685    -0.597508
O      7.093266     2.309662    23.403968    -0.613362
O      7.165309     4.417124    22.935202    -0.552742
O     10.452115    -2.023748    10.132829    -0.601294
O     10.365900    -0.998237     8.262606    -0.564507
O     10.918622    11.035564     5.419639    -0.593424
O     10.715485    11.912837     3.435857    -0.552335
O      4.104079    -0.895005    32.340893    -0.587225
O      4.326113     1.236326    31.885772    -0.572489
O      1.052298    -3.080567    21.698805    -0.541715
O      1.097177    -0.974862    21.202749    -0.626564
O      4.654439     2.147959    36.438305    -0.592376
O      4.482009     3.104405    34.476090    -0.561487
O      4.875292    12.397538    41.175262    -0.563760
O      5.093782    -9.855741    39.263665    -0.595142
O      1.801071     4.803155    10.333099    -0.587225
O      1.579037     6.934486     9.877978    -0.572489
O      4.852852    -8.778727    43.706599    -0.541715
O      4.807973    -6.673022    43.210543    -0.626564
O      1.250711     7.846119    14.430511    -0.592376
O      1.423141     8.802565    12.468296    -0.561487
O      1.029858    18.095698    19.167468    -0.563760
O      0.811368    -4.157581    17.255871    -0.595142
O      1.892010    11.926936    31.339099    -0.566347
O      1.819967     9.774986    31.803903    -0.597508
O      4.717034     9.515018    20.611620    -0.613362
O      4.644991     7.407556    21.080386    -0.552742
O      1.358185    13.848428    33.882759    -0.601294
O      1.444400    12.822917    35.752982    -0.564507
O      0.891678     0.789116    38.595949    -0.593424
O      1.094815    -0.088157    40.579731    -0.552335
O      4.013140    17.625096     9.331305    -0.566347
O      4.085183    15.473146     9.796109    -0.597508
O      1.188116     3.816858    42.619414    -0.613362
O      1.260159     1.709396    43.088180    -0.552742
O      4.546965    19.546588    11.874965    -0.601294
O      4.460750    18.521077    13.745188    -0.564507
O      5.013472     6.487276    16.588155    -0.593424
O      4.810335     5.610003    18.571937    -0.552335

The following XYZ coordinates are in angstroms. Other properties are in atomic units.
The sperically averaged electron density of each atom fit to a function of the form exp(a - br)
eigen_1, eigen_2 and eigen_3 are the three eigenvalues of traceless quadrupole moment tensor
  atom number  atomic symbol              X              Y              Z     net charge C6 coefficient C8 coefficient C10 coefficient fluctuating dipole atomic polarizability isotropic forcefield polarizability              a              b squared Pearson coefficient          <r^3>          <r^4>         wp_QDO          m_QDO          q_QDO       dipole_x       dipole_y       dipole_z         dipole            Qxy            Qxz            Qyz     Q(x^2-y^2)  Q(3z^2 - R^2)        eigen_1        eigen_2        eigen_3 static polarizability      alpha(xx)      alpha(xy)      alpha(xz)      alpha(yy)      alpha(yz)      alpha(zz) atomic spin moment
            1             Cd      10.324682       5.291174      31.837355       0.762304     177.039988 0.46718282E+04  0.18108780E+06                                25.048395                           22.202399       1.183248       2.039874                    0.997378      82.515190     224.338856       0.399355       0.395680      -1.183673      -0.000385      -0.068762       0.051705       0.086033       0.002977      -0.008789       0.063298      -0.190965       0.217756      -0.132341       0.002723       0.129618             29.286174      35.931221      -0.220722      -1.328752      25.644029       1.895598      26.283273           0.000000
            2             Cd       6.835684      20.317685       2.625970       0.774024     202.857621 0.52968435E+04  0.21064462E+06                                25.877991                           22.354501       1.281733       2.072645                    0.997140      81.764956     220.969095       0.435340       0.353789      -1.224287       0.003189       0.080852      -0.062892       0.102483      -0.014728      -0.003028       0.066298      -0.175613       0.236402      -0.128467      -0.003669       0.132136             29.987283      34.095279      -0.860522      -0.060721      27.160620       3.132660      28.705948           0.000009
            3             Cd       7.390768      10.989334       9.829561       0.762304     177.039990 0.46718282E+04  0.18108781E+06                                25.048395                           22.202399       1.183248       2.039874                    0.997378      82.515190     224.338855       0.399355       0.395680      -1.183673       0.000385      -0.068762       0.051705       0.086033      -0.002977       0.008789       0.063298      -0.190965       0.217756      -0.132341       0.002723       0.129618             29.286174      35.931221       0.220722       1.328752      25.644029       1.895598      26.283273           0.000000
            4             Cd      10.879766      14.619525      24.633764       0.774024     202.857622 0.52968436E+04  0.21064462E+06                                25.877991                           22.354501       1.281733       2.072645                    0.997140      81.764957     220.969096       0.435340       0.353789      -1.224287      -0.003189       0.080852      -0.062892       0.102483       0.014728       0.003028       0.066298      -0.175613       0.236401      -0.128467      -0.003669       0.132136             29.987282      34.095278       0.860522       0.060721      27.160621       3.132660      28.705947           0.000009
            5             Cd       7.465999      -5.422905      32.404716       0.767570     192.814534 0.49695834E+04  0.19515506E+06                                26.082567                           22.570672       1.178417       2.039911                    0.997149      82.312319     223.476460       0.405738       0.384415      -1.195139       0.002377      -0.073539       0.056929       0.093030      -0.008110       0.024799       0.059420      -0.191480       0.180458      -0.130456       0.007544       0.122912             31.093113      36.344112       1.817112       2.489321      30.068417       5.125575      26.866809           0.000018
            6             Cd      10.770521       9.654661       3.234706       0.767326     188.504039 0.49348885E+04  0.19341939E+06                                25.691561                           22.466675       1.201167       2.048780                    0.997044      82.098127     222.552129       0.407429       0.383558      -1.196016      -0.008627       0.076408      -0.064698       0.100491      -0.002285      -0.003574       0.074813      -0.165974       0.256214      -0.125757      -0.015295       0.141052             29.615412      35.006484       2.562723       1.374514      24.807893       1.480620      29.031858          -0.000023
            7             Cd      10.249451       0.275255      10.396922       0.767570     192.814532 0.49695834E+04  0.19515506E+06                                26.082567                           22.570672       1.178417       2.039911                    0.997149      82.312319     223.476461       0.405738       0.384415      -1.195139      -0.002377      -0.073539       0.056929       0.093030       0.008110      -0.024799       0.059420      -0.191480       0.180458      -0.130456       0.007544       0.122912             31.093113      36.344112      -1.817112      -2.489321      30.068417       5.125575      26.866809           0.000018
            8             Cd       6.944929       3.956501      25.242500       0.767326     188.504035 0.49348884E+04  0.19341939E+06                                25.691561                           22.466675       1.201167       2.048780                    0.997044      82.098126     222.552127       0.407429       0.383558      -1.196016       0.008627       0.076408      -0.064698       0.100491       0.002285       0.003574       0.074813      -0.165974       0.256214      -0.125757      -0.015295       0.141052             29.615412      35.006484      -2.562723      -1.374514      24.807893       1.480621      29.031858          -0.000023
            9             Cd       4.419532       0.835346      34.186027       0.762304     177.039990 0.46718282E+04  0.18108781E+06                                25.048395                           22.202399       1.183248       2.039874                    0.997378      82.515190     224.338855       0.399355       0.395680      -1.183673      -0.000385       0.068762      -0.051705       0.086033      -0.002977       0.008789       0.063298      -0.190965       0.217756      -0.132341       0.002723       0.129618             29.286174      35.931220       0.220722       1.328752      25.644029       1.895598      26.283273           0.000000
           10             Cd       0.930534      -2.794845      19.381824       0.774024     202.857620 0.52968435E+04  0.21064462E+06                                25.877991                           22.354502       1.281733       2.072645                    0.997140      81.764956     220.969096       0.435340       0.353789      -1.224287       0.003189      -0.080852       0.062892       0.102483       0.014728       0.003028       0.066298      -0.175613       0.236401      -0.128467      -0.003669       0.132136             29.987283      34.095279       0.860522       0.060721      27.160620       3.132660      28.705949           0.000009
           11             Cd       1.485618       6.533506      12.178233       0.762304     177.039992 0.46718283E+04  0.18108781E+06                                25.048395                           22.202399       1.183248       2.039874                    0.997378      82.515190     224.338854       0.399355       0.395680      -1.183673       0.000385       0.068762      -0.051705       0.086033       0.002977      -0.008789       0.063298      -0.190965       0.217756      -0.132341       0.002723       0.129618             29.286174      35.931221      -0.220722      -1.328752      25.644029       1.895598      26.283273           0.000000
           12             Cd       4.974616      -8.493005      41.389618       0.774024     202.857624 0.52968437E+04  0.21064462E+06                                25.877991                           22.354501       1.281733       2.072645                    0.997140      81.764957     220.969097       0.435340       0.353789      -1.224287      -0.003189      -0.080852       0.062892       0.102483      -0.014728      -0.003028       0.066298      -0.175613       0.236401      -0.128467      -0.003669       0.132136             29.987282      34.095279      -0.860522      -0.060721      27.160620       3.132660      28.705948           0.000009
           13             Cd       1.560849      11.549425      33.618666       0.767570     192.814535 0.49695834E+04  0.19515506E+06                                26.082567                           22.570672       1.178417       2.039911                    0.997149      82.312319     223.476460       0.405738       0.384415      -1.195139       0.002377       0.073539      -0.056929       0.093030       0.008110      -0.024799       0.059420      -0.191480       0.180458      -0.130456       0.007544       0.122912             31.093113      36.344113      -1.817112      -2.489321      30.068418       5.125575      26.866809           0.000018
           14             Cd       4.865371       7.868179      18.773088       0.767326     188.504039 0.49348885E+04  0.19341940E+06                                25.691561                           22.466675       1.201167       2.048780                    0.997044      82.098127     222.552130       0.407429       0.383558      -1.196016      -0.008627      -0.076408       0.064698       0.100491       0.002285       0.003574       0.074813      -0.165974       0.256214      -0.125757      -0.015295       0.141052             29.615412      35.006485      -2.562723      -1.374514      24.807893       1.480620      29.031858          -0.000023
           15             Cd       4.344301      17.247585      11.610872       0.767570     192.814533 0.49695834E+04  0.19515506E+06                                26.082567                           22.570672       1.178417       2.039911                    0.997149      82.312319     223.476461       0.405738       0.384415      -1.195139      -0.002377       0.073539      -0.056929       0.093030      -0.008110       0.024799       0.059420      -0.191480       0.180458      -0.130456       0.007544       0.122912             31.093113      36.344113       1.817112       2.489321      30.068418       5.125575      26.866809           0.000018
           16             Cd       1.039779       2.170019      40.780882       0.767326     188.504036 0.49348884E+04  0.19341939E+06                                25.691561                           22.466675       1.201167       2.048780                    0.997044      82.098127     222.552131       0.407429       0.383558      -1.196016       0.008627      -0.076408       0.064698       0.100491      -0.002285      -0.003574       0.074813      -0.165974       0.256214      -0.125757      -0.015295       0.141052             29.615412      35.006485       2.562723       1.374514      24.807894       1.480621      29.031859          -0.000023
           17              H       9.846247       8.327621      35.907917       0.100668       1.054205 0.76029598E+01  0.74460758E+02                                 1.767295                            1.652355      -1.204349       2.301008                    0.994112       3.782736      10.939863       0.464415       1.346652      -0.692764       0.010514       0.029511      -0.019079       0.036680       0.005172      -0.006063      -0.001224      -0.023768       0.001304      -0.015265       0.002011       0.013254              1.832176       1.516078       0.188376      -0.216756       1.993012      -0.536088       1.987438           0.000004
           18              H       9.233293       8.738657      38.060279       0.111529       1.112806 0.84823792E+01  0.83545262E+02                                 1.703382                            1.651902      -0.888590       2.453544                    0.998984       3.343246       9.032739       0.515490       1.206374      -0.727701       0.000963       0.034921       0.009616       0.036233       0.005160      -0.005183      -0.000104      -0.028840       0.005401      -0.017556       0.003058       0.014498              1.691512       1.433184      -0.021543      -0.132217       2.007527       0.246413       1.633825           0.000009
           19              H       8.580183       4.833175      38.597269       0.102380       0.981588 0.72379640E+01  0.70060708E+02                                 1.687967                            1.616481      -1.154264       2.321680                    0.995970       3.731074      10.748034       0.467403       1.353805      -0.691441      -0.012099      -0.024678       0.016519       0.032066       0.004505      -0.006792       0.002085      -0.016074       0.016444      -0.014479       0.006422       0.008057              1.705501       1.431407       0.168069      -0.202711       1.846779      -0.361224       1.838316          -0.000004
           20              H       9.260456       4.428052      36.466915       0.108098       0.991130 0.72595010E+01  0.69804282E+02                                 1.659345                            1.589208      -0.975200       2.411542                    0.998235       3.514200       9.849403       0.488253       1.304626      -0.703037       0.000468      -0.034647      -0.010099       0.036092       0.001551      -0.002602      -0.000564      -0.026433      -0.005049      -0.013046      -0.001136       0.014181              1.678158       1.353745      -0.036259      -0.071050       2.080886       0.309388       1.599842          -0.000002
           21              H       7.154680       9.471015      41.823612       0.115539       1.178010 0.87854872E+01  0.87911313E+02                                 1.812172                            1.711176      -1.064451       2.377091                    0.997000       3.517328       9.801797       0.489747       1.249842      -0.716221      -0.010448       0.036898       0.009261       0.039451      -0.005453      -0.001963      -0.002812      -0.026020      -0.010623      -0.012999      -0.003166       0.016165              1.830251       1.511674      -0.332882      -0.060406       2.240897       0.198574       1.738183           0.000007
           22              H       7.599928       8.941424      39.644840       0.102202       1.197389 0.91583043E+01  0.93114200E+02                                 1.860942                            1.767936      -1.245329       2.281298                    0.993698       3.755836      10.743144       0.470713       1.279822      -0.708050      -0.013281       0.023281      -0.023380       0.035567      -0.009608      -0.001867      -0.002884      -0.021236       0.015638      -0.017271       0.004961       0.012310              1.886193       1.618750      -0.235296       0.111694       1.866048      -0.404898       2.173781           0.000005
           23              H       8.651045       5.343933      40.723222       0.093560       1.082336 0.79573548E+01  0.78757077E+02                                 1.786117                            1.680929      -1.236654       2.273100                    0.994914       3.885683      11.265523       0.464755       1.331561      -0.695311       0.010290      -0.026119      -0.008837       0.029431      -0.006692      -0.006194       0.001912      -0.013347       0.013993      -0.013241       0.002600       0.010641              1.807708       1.486580      -0.294905      -0.129249       2.255603       0.194185       1.680941          -0.000005
           24              H       7.919987       5.802250      42.809561       0.092483       1.258767 0.94846376E+01  0.96331719E+02                                 1.849243                            1.740484      -1.207392       2.285311                    0.995830       3.698108      10.239616       0.503509       1.197707      -0.726971      -0.001781      -0.023017       0.023622       0.033030      -0.004739      -0.000863      -0.007011      -0.022353      -0.001164      -0.012437      -0.002802       0.015240              1.877504       1.431579      -0.007747      -0.051185       2.009192      -0.371268       2.191740          -0.000008
           25              H      10.804062       2.208612      27.738624       0.104619       1.009983 0.74279109E+01  0.72811355E+02                                 1.754184                            1.662024      -1.441908       2.188498                    0.992056       3.948938      11.679042       0.448058       1.394566      -0.682139      -0.002261       0.027511      -0.020762       0.034540      -0.001306       0.000494      -0.004547      -0.011028       0.022662      -0.009444      -0.000658       0.010102              1.788056       1.397165       0.008521      -0.043373       2.159359      -0.477376       1.807643          -0.000003
           26              H      10.972950       0.106203      26.836304       0.104496       1.030417 0.78528847E+01  0.77070819E+02                                 1.707794                            1.657777      -0.975493       2.408591                    0.997857       3.605992      10.237880       0.475544       1.312364      -0.701425       0.006489      -0.003465      -0.034068       0.034853      -0.001376      -0.002956       0.001172      -0.017982       0.036858      -0.015533       0.002758       0.012775              1.705621       1.397039      -0.007590      -0.143694       1.602520       0.103454       2.117305          -0.000003
           27              H      10.727295      -1.523914      30.414771       0.096943       0.985046 0.72856428E+01  0.70403381E+02                                 1.673302                            1.607825      -0.956088       2.411850                    0.997877       3.660946      10.423202       0.476365       1.330580      -0.696754      -0.000574      -0.025230       0.018617       0.031360       0.000419      -0.002348      -0.001758      -0.019274       0.027149      -0.014400       0.004452       0.009948              1.696894       1.344455      -0.026079      -0.010209       2.050873      -0.300111       1.695353           0.000003
           28              H      10.546598       0.555573      31.378713       0.103600       1.009962 0.73716318E+01  0.71918326E+02                                 1.733735                            1.640173      -1.358784       2.223321                    0.993327       3.897993      11.395137       0.458758       1.368507      -0.687308      -0.004862       0.003147       0.033295       0.033795       0.001915      -0.004572      -0.003951      -0.013398       0.025497      -0.012044       0.000505       0.011539              1.769913       1.381586      -0.015820      -0.050863       1.525998       0.121601       2.402154           0.000001
           29              H      11.349698      -5.408494      28.566117       0.099459       1.216798 0.90968474E+01  0.91929654E+02                                 1.844664                            1.733252      -1.277235       2.259833                    0.994712       3.725197      10.472082       0.489416       1.238407      -0.717035       0.003396      -0.026300       0.018763       0.032485      -0.002315       0.004055      -0.003721      -0.010843       0.019421      -0.009839       0.000035       0.009804              1.886616       1.438142      -0.139184       0.112754       2.345641      -0.371327       1.876065           0.000010
           30              H      11.439457      -3.347755      29.494846       0.094998       1.046539 0.77715501E+01  0.76325622E+02                                 1.740525                            1.658462      -1.063759       2.357619                    0.996837       3.752658      10.773428       0.469904       1.327194      -0.697154       0.009978       0.002069       0.028553       0.030317      -0.000908       0.008028       0.000600      -0.019045       0.009373      -0.014751       0.006717       0.008035              1.762530       1.423630      -0.013397       0.225404       1.604258       0.097400       2.259701           0.000004
           31              H      10.248978      -1.763223      26.092441       0.106391       1.099274 0.82117875E+01  0.80402213E+02                                 1.700124                            1.631153      -0.876078       2.455534                    0.999011       3.390571       9.198725       0.514864       1.215019      -0.724822      -0.004924       0.025504      -0.023741       0.035190      -0.001920       0.009494      -0.003814      -0.020208       0.031479      -0.018481       0.003169       0.015313              1.710433       1.421872      -0.151341       0.084910       2.082256      -0.242826       1.627169          -0.000001
           32              H      10.145048      -3.837809      25.181318       0.112027       1.146341 0.84164792E+01  0.82428865E+02                                 1.710011                            1.621705      -0.972339       2.414601                    0.998499       3.320537       8.838484       0.533719       1.171775      -0.735734      -0.011990      -0.003359      -0.036587       0.038647      -0.002454       0.011560      -0.005921      -0.009142       0.028513      -0.014825      -0.002512       0.017338              1.726762       1.435344       0.054830       0.249888       1.569209       0.161641       2.175732           0.000007
           33              H      10.434400       6.221482      28.750982       0.099002       1.031100 0.70177585E+01  0.67647725E+02                                 1.774108                            1.610266      -1.180397       2.317878                    0.995077       3.748552      10.902445       0.458588       1.385570      -0.684993      -0.000923      -0.042591      -0.019303       0.046771       0.000395      -0.001786       0.007429      -0.016051       0.021645      -0.011888      -0.001538       0.013426              1.868031       1.373569      -0.025637      -0.010389       2.618028       0.346737       1.612497          -0.000003
           34              H      10.557227       8.002688      27.351286       0.124788       1.000816 0.75211865E+01  0.72741822E+02                                 1.660042                            1.612801      -0.854564       2.483032                    0.999193       3.371463       9.383041       0.488317       1.296900      -0.706229       0.000455      -0.006335      -0.035057       0.035628       0.000907      -0.002448       0.003037      -0.017890       0.038012      -0.015569       0.001897       0.013672              1.652560       1.356219      -0.017512      -0.037977       1.586201       0.032704       2.015261          -0.000007
           35              H      10.380073      10.421611      30.546818       0.128418       0.904961 0.66732458E+01  0.63274095E+02                                 1.605613                            1.560655      -0.979941       2.427505                    0.997610       3.477831       9.904460       0.471964       1.368700      -0.689790       0.000629       0.032577       0.015543       0.036100      -0.000979      -0.001442       0.003732      -0.021643       0.006433      -0.012057       0.000692       0.011366              1.617303       1.335335      -0.003794      -0.039588       1.959337       0.184869       1.557238           0.000004
           36              H      10.210004       8.572593      31.849679       0.087784       1.044884 0.72600825E+01  0.70743607E+02                                 1.796970                            1.642563      -1.256937       2.268055                    0.994465       3.939349      11.606822       0.451052       1.393586      -0.682425      -0.001438       0.004496       0.043171       0.043428       0.001470      -0.000335       0.001569      -0.009730       0.025844      -0.009407       0.000498       0.008909              1.883874       1.454144      -0.000277      -0.137395       1.546725       0.026824       2.650754           0.000002
           37              H      10.341099      11.528007      24.802784       0.101607       1.194990 0.83880089E+01  0.82789918E+02                                 1.815469                            1.656838      -1.059077       2.375219                    0.997336       3.484067       9.575238       0.505656       1.227249      -0.721043      -0.005597      -0.008392      -0.045728       0.046828       0.006510       0.005535       0.008663      -0.018009       0.013967      -0.013914      -0.003053       0.016967              1.903655       1.458289      -0.010421       0.173447       1.487967      -0.165100       2.764709          -0.000006
           38              H      10.123789       9.703606      26.154062       0.127807       1.020441 0.75259434E+01  0.71941029E+02                                 1.605935                            1.554253      -0.890384       2.465594                    0.998981       3.208101       8.539007       0.532325       1.203687      -0.728106      -0.009854      -0.030123      -0.016707       0.035828       0.005463       0.005493       0.005711      -0.022337       0.028885      -0.017890       0.002099       0.015791              1.596120       1.391058       0.187332       0.071212       1.938289       0.096332       1.459015          -0.000010
           39              H      11.262302      11.933796      29.217547       0.127543       0.989465 0.73340554E+01  0.70893002E+02                                 1.678949                            1.616660      -1.022997       2.406465                    0.997422       3.468757       9.834128       0.474157       1.336363      -0.696938       0.010940       0.006094       0.035086       0.037254       0.005252       0.004408       0.002601      -0.020898       0.026758      -0.016697       0.004669       0.012028              1.687918       1.470451       0.019375       0.187516       1.482502      -0.053829       2.110800           0.000006
           40              H      11.363871      13.718336      27.787041       0.095822       1.145243 0.81659212E+01  0.80282497E+02                                 1.784582                            1.651919      -0.958675       2.418157                    0.998290       3.486815       9.651498       0.497149       1.253152      -0.715291       0.010081       0.042437       0.020455       0.048176       0.007200       0.007368       0.006745      -0.013841       0.033908      -0.016361      -0.001545       0.017906              1.855113       1.534242       0.257505       0.032602       2.508026       0.151618       1.523070           0.000009
           41              H       7.712126       3.545607      30.969368       0.087352       1.001740 0.69738121E+01  0.66809463E+02                                 1.710631                            1.584287      -0.972851       2.410330                    0.997271       3.660682      10.455134       0.473707       1.349674      -0.692693       0.021206      -0.035927      -0.019159       0.045908      -0.000362      -0.003600       0.012188      -0.007558      -0.025922      -0.015623       0.000824       0.014800              1.790573       1.824655      -0.450343      -0.199431       2.032911       0.333707       1.514152          -0.000001
           42              H       5.426833       3.440059      30.991376       0.136768       0.948425 0.66912367E+01  0.63658191E+02                                 1.670904                            1.571600      -1.129007       2.356832                    0.996964       3.543526      10.197617       0.465103       1.384232      -0.686001      -0.017030      -0.029142      -0.007351       0.034545      -0.001234       0.001469       0.007726       0.006244      -0.015584      -0.011148       0.005194       0.005954              1.723248       1.731306       0.331191       0.059030       2.011469       0.231452       1.426970          -0.000001
           43              H       5.442186       7.193814      32.439488       0.122643       0.878668 0.61351968E+01  0.56697902E+02                                 1.546436                            1.473018      -0.794368       2.506983                    0.999560       3.357703       9.297813       0.499745       1.326231      -0.698493      -0.016535       0.026596       0.012560       0.033742      -0.002730      -0.003001       0.008594      -0.003557      -0.025596      -0.012683       0.001103       0.011580              1.580746       1.578163      -0.252663      -0.111051       1.793678       0.187855       1.370396           0.000003
           44              H       7.714488       7.155306      32.399874       0.088693       1.059580 0.75181638E+01  0.73235246E+02                                 1.759003                            1.632719      -1.011754       2.386535                    0.997377       3.704202      10.594445       0.472885       1.329666      -0.696758       0.021318       0.036447       0.012387       0.044003       0.002277      -0.002307       0.007946      -0.009965      -0.040427      -0.016226       0.002013       0.014213              1.830362       1.902264       0.464446       0.171891       2.085986       0.216761       1.502835           0.000002
           45              H       1.099539       7.281274      31.563578       0.090314       1.034019 0.71982400E+01  0.70075260E+02                                 1.791695                            1.641600      -1.291153       2.254800                    0.993886       3.950615      11.680290       0.448155       1.403912      -0.680349      -0.019952       0.039173      -0.001829       0.043999      -0.006168      -0.003847      -0.001224      -0.000644      -0.020850      -0.009159      -0.000689       0.009848              1.893401       1.899353      -0.475421       0.084560       2.261211      -0.160455       1.519639           0.000001
           46              H       3.380108       7.335480      31.488752       0.127114       0.983355 0.71075092E+01  0.68469538E+02                                 1.692515                            1.604492      -1.240762       2.299589                    0.995316       3.603872      10.348747       0.468099       1.358279      -0.691036       0.015763       0.031488      -0.006470       0.035802       0.006486      -0.002832      -0.003481      -0.000886      -0.029305      -0.010687      -0.001608       0.012295              1.741058       1.751874       0.279685      -0.023812       2.063692      -0.156137       1.407608           0.000002
           47              H       3.384832       3.336857      31.972923       0.139402       0.905450 0.62384713E+01  0.58843516E+02                                 1.667646                            1.551640      -1.366684       2.243706                    0.993839       3.746685      11.053990       0.448694       1.447221      -0.672378       0.017525      -0.030057       0.008230       0.035753       0.001328       0.001313      -0.006009       0.006757      -0.033699      -0.013652       0.004403       0.009248              1.734469       1.718349      -0.365646       0.010058       2.119931      -0.056032       1.365127          -0.000001
           48              H       1.111349       3.409142      32.034545       0.097196       1.035451 0.73519975E+01  0.71262118E+02                                 1.740703                            1.621355      -1.012651       2.394871                    0.997503       3.635677      10.393901       0.471271       1.340856      -0.694865      -0.018564      -0.040420       0.002515       0.044550      -0.001871      -0.001016       0.000444      -0.017985      -0.047910      -0.016042      -0.001137       0.017179              1.817720       1.900426       0.519679      -0.032888       2.152475      -0.102858       1.400261          -0.000000
           49              H       4.276510      20.543427       4.493992       0.089707       1.225682 0.88361638E+01  0.88175597E+02                                 1.832172                            1.691417      -1.002441       2.394114                    0.997823       3.516759       9.653781       0.505537       1.214140      -0.724457       0.021010       0.010870       0.039664       0.046182      -0.000795      -0.001884       0.004465       0.017041       0.050509      -0.017536      -0.000102       0.017638              1.891773       2.036628       0.169279       0.549079       1.550531       0.170464       2.088160           0.000010
           50              H       1.981768      20.460388       4.608432       0.131295       0.992810 0.71152867E+01  0.66868030E+02                                 1.561221                            1.498945      -0.789780       2.513564                    0.999803       3.096381       8.092466       0.550389       1.184160      -0.733276      -0.015682       0.001869       0.032844       0.036444       0.001583      -0.001063       0.002748       0.018821       0.039810      -0.016447       0.002844       0.013603              1.562626       1.626027      -0.059355      -0.278335       1.291229       0.067473       1.770621           0.000011
           51              H       1.956967      19.599929       0.765871       0.125621       1.056440 0.76307060E+01  0.72624636E+02                                 1.595789                            1.527001      -0.822614       2.492556                    0.999621       3.131213       8.106366       0.561618       1.145897      -0.742906      -0.014575      -0.009126      -0.028944       0.033667      -0.000554       0.000358       0.007707       0.016578       0.033183      -0.016034       0.002776       0.013258              1.597404       1.621930       0.096554       0.241876       1.311285       0.136626       1.858999           0.000002
           52              H       4.221001      19.711304       0.748265       0.098970       1.133927 0.78191082E+01  0.75403756E+02                                 1.720129                            1.575860      -0.876849       2.461935                    0.999006       3.305407       8.814945       0.533287       1.190993      -0.730591       0.022003      -0.007300      -0.042068       0.048033       0.001326      -0.001733       0.008964       0.015956       0.048673      -0.018571      -0.000071       0.018641              1.793272       1.855177      -0.078028      -0.563470       1.327485       0.136892       2.197154           0.000002
           53              H       9.468318      18.907180       1.324869       0.077108       1.263201 0.89601222E+01  0.89973995E+02                                 1.882221                            1.709925      -1.006041       2.379738                    0.997578       3.664068      10.181612       0.498461       1.223690      -0.721034      -0.022042      -0.025795      -0.027786       0.043855      -0.004304       0.002155       0.015665      -0.003149      -0.005134      -0.016694       0.000333       0.016361              1.964256       2.043505       0.356904       0.559014       1.708005       0.457784       2.141259          -0.000002
           54              H      11.720542      18.749491       1.368885       0.118047       1.079045 0.78210497E+01  0.75550537E+02                                 1.669072                            1.584028      -0.882927       2.459778                    0.999038       3.308541       8.878060       0.527038       1.203073      -0.727560       0.015868      -0.022917      -0.014745       0.031534      -0.000638      -0.000039       0.014416       0.004575      -0.015592      -0.017126       0.004857       0.012269              1.674173       1.699544      -0.251819      -0.221498       1.678474       0.358393       1.644502          -0.000003
           55              H      11.751249      21.206305       4.238701       0.116020       1.135380 0.84524449E+01  0.83027843E+02                                 1.710119                            1.635254      -0.904505       2.447365                    0.998888       3.339387       8.957612       0.525588       1.186369      -0.732061       0.016021       0.014642       0.026021       0.033885       0.000915       0.001529       0.014399       0.010886       0.011834      -0.017215       0.003172       0.014042              1.708721       1.760734       0.141378       0.236158       1.583786       0.323136       1.781644           0.000012
           56              H       9.477766      21.271024       4.177079       0.083215       1.203638 0.85546333E+01  0.85349453E+02                                 1.865517                            1.705219      -0.920474       2.429191                    0.998123       3.619997      10.195894       0.481633       1.274648      -0.710071      -0.022476       0.022485       0.030875       0.044317      -0.002550       0.000450       0.015510       0.007584       0.012739      -0.017440       0.001860       0.015580              1.944142       1.944686      -0.423374      -0.434416       1.856044       0.458390       2.031696           0.000007
           57              H       7.869203      14.025781      13.900123       0.100668       1.054205 0.76029590E+01  0.74460751E+02                                 1.767295                            1.652355      -1.204349       2.301008                    0.994112       3.782736      10.939864       0.464414       1.346653      -0.692764      -0.010514       0.029511      -0.019079       0.036680      -0.005172       0.006063      -0.001224      -0.023768       0.001304      -0.015265       0.002011       0.013254              1.832176       1.516078      -0.188376       0.216756       1.993012      -0.536088       1.987438           0.000004
           58              H       8.482157      14.436817      16.052485       0.111529       1.112806 0.84823792E+01  0.83545262E+02                                 1.703382                            1.651902      -0.888590       2.453544                    0.998984       3.343246       9.032739       0.515490       1.206374      -0.727701      -0.000963       0.034921       0.009616       0.036233      -0.005160       0.005183      -0.000104      -0.028840       0.005401      -0.017556       0.003058       0.014498              1.691512       1.433184       0.021543       0.132217       2.007527       0.246413       1.633825           0.000009
           59              H       9.135267      10.531335      16.589475       0.102380       0.981588 0.72379640E+01  0.70060708E+02                                 1.687967                            1.616481      -1.154264       2.321680                    0.995970       3.731074      10.748034       0.467403       1.353805      -0.691441       0.012099      -0.024678       0.016519       0.032066      -0.004505       0.006792       0.002085      -0.016074       0.016444      -0.014479       0.006422       0.008057              1.705501       1.431407      -0.168069       0.202711       1.846779      -0.361224       1.838316          -0.000004
           60              H       8.454994      10.126212      14.459121       0.108098       0.991130 0.72595023E+01  0.69804296E+02                                 1.659345                            1.589208      -0.975200       2.411542                    0.998235       3.514200       9.849403       0.488253       1.304626      -0.703037      -0.000468      -0.034647      -0.010099       0.036092      -0.001551       0.002602      -0.000564      -0.026433      -0.005049      -0.013046      -0.001136       0.014181              1.678158       1.353745       0.036259       0.071050       2.080886       0.309388       1.599842          -0.000002
           61              H      10.560770      15.169175      19.815818       0.115539       1.178010 0.87854872E+01  0.87911313E+02                                 1.812172                            1.711176      -1.064451       2.377091                    0.997000       3.517328       9.801797       0.489747       1.249842      -0.716221       0.010448       0.036898       0.009261       0.039451       0.005453       0.001963      -0.002812      -0.026020      -0.010623      -0.012999      -0.003166       0.016165              1.830251       1.511674       0.332882       0.060406       2.240897       0.198574       1.738183           0.000007
           62              H      10.115522      14.639584      17.637046       0.102202       1.197389 0.91583004E+01  0.93114156E+02                                 1.860942                            1.767936      -1.245329       2.281298                    0.993698       3.755835      10.743143       0.470712       1.279822      -0.708050       0.013281       0.023281      -0.023380       0.035567       0.009608       0.001867      -0.002884      -0.021236       0.015638      -0.017271       0.004961       0.012310              1.886193       1.618750       0.235296      -0.111694       1.866048      -0.404898       2.173781           0.000005
           63              H       9.064405      11.042093      18.715428       0.093560       1.082336 0.79573548E+01  0.78757076E+02                                 1.786117                            1.680929      -1.236654       2.273100                    0.994914       3.885683      11.265523       0.464755       1.331561      -0.695311      -0.010290      -0.026119      -0.008837       0.029431       0.006692       0.006194       0.001912      -0.013347       0.013993      -0.013241       0.002600       0.010641              1.807708       1.486580       0.294905       0.129249       2.255603       0.194185       1.680941          -0.000005
           64              H       9.795463      11.500410      20.801767       0.092483       1.258767 0.94846387E+01  0.96331737E+02                                 1.849244                            1.740484      -1.207392       2.285311                    0.995830       3.698108      10.239617       0.503508       1.197707      -0.726971       0.001781      -0.023017       0.023622       0.033030       0.004739       0.000863      -0.007011      -0.022353      -0.001164      -0.012437      -0.002802       0.015240              1.877504       1.431580       0.007747       0.051185       2.009193      -0.371269       2.191740          -0.000008
           65              H       6.911388       7.906772       5.730830       0.104619       1.009983 0.74279109E+01  0.72811355E+02                                 1.754184                            1.662024      -1.441908       2.188498                    0.992056       3.948938      11.679042       0.448058       1.394566      -0.682139       0.002261       0.027511      -0.020762       0.034540       0.001306      -0.000494      -0.004547      -0.011028       0.022662      -0.009444      -0.000658       0.010102              1.788056       1.397165      -0.008521       0.043373       2.159359      -0.477376       1.807643          -0.000003
           66              H       6.742500       5.804363       4.828510       0.104496       1.030417 0.78528841E+01  0.77070815E+02                                 1.707795                            1.657777      -0.975493       2.408591                    0.997857       3.605992      10.237881       0.475544       1.312364      -0.701425      -0.006489      -0.003465      -0.034068       0.034853       0.001376       0.002956       0.001172      -0.017982       0.036858      -0.015533       0.002758       0.012775              1.705621       1.397039       0.007590       0.143694       1.602520       0.103454       2.117305          -0.000003
           67              H       6.988155       4.174246       8.406977       0.096943       0.985046 0.72856428E+01  0.70403381E+02                                 1.673302                            1.607825      -0.956088       2.411850                    0.997877       3.660946      10.423202       0.476365       1.330580      -0.696754       0.000574      -0.025230       0.018617       0.031360      -0.000419       0.002348      -0.001758      -0.019274       0.027149      -0.014400       0.004452       0.009948              1.696894       1.344455       0.026079       0.010209       2.050873      -0.300111       1.695353           0.000003
           68              H       7.168852       6.253733       9.370919       0.103600       1.009962 0.73716327E+01  0.71918335E+02                                 1.733735                            1.640173      -1.358784       2.223321                    0.993327       3.897993      11.395136       0.458758       1.368506      -0.687308       0.004862       0.003147       0.033295       0.033795      -0.001915       0.004572      -0.003951      -0.013398       0.025497      -0.012044       0.000505       0.011539              1.769912       1.381586       0.015820       0.050862       1.525997       0.121601       2.402154           0.000001
           69              H       6.365752       0.289666       6.558323       0.099459       1.216798 0.90968522E+01  0.91929711E+02                                 1.844665                            1.733252      -1.277235       2.259833                    0.994712       3.725198      10.472084       0.489416       1.238407      -0.717035      -0.003396      -0.026300       0.018763       0.032485       0.002315      -0.004055      -0.003721      -0.010843       0.019421      -0.009839       0.000035       0.009804              1.886616       1.438142       0.139184      -0.112754       2.345641      -0.371327       1.876065           0.000010
           70              H       6.275993       2.350405       7.487052       0.094999       1.046539 0.77715511E+01  0.76325634E+02                                 1.740525                            1.658462      -1.063759       2.357619                    0.996837       3.752658      10.773428       0.469904       1.327194      -0.697154      -0.009978       0.002069       0.028553       0.030317       0.000908      -0.008028       0.000600      -0.019045       0.009373      -0.014751       0.006717       0.008035              1.762530       1.423630       0.013397      -0.225404       1.604258       0.097400       2.259701           0.000004
           71              H       7.466472       3.934937       4.084647       0.106391       1.099274 0.82117875E+01  0.80402213E+02                                 1.700124                            1.631153      -0.876078       2.455534                    0.999011       3.390571       9.198725       0.514864       1.215019      -0.724822       0.004924       0.025504      -0.023741       0.035190       0.001920      -0.009494      -0.003814      -0.020208       0.031479      -0.018481       0.003169       0.015313              1.710433       1.421872       0.151341      -0.084910       2.082256      -0.242826       1.627169          -0.000001
           72              H       7.570402       1.860351       3.173524       0.112027       1.146341 0.84164792E+01  0.82428865E+02                                 1.710011                            1.621705      -0.972339       2.414601                    0.998499       3.320537       8.838484       0.533719       1.171775      -0.735734       0.011990      -0.003359      -0.036587       0.038647       0.002454      -0.011560      -0.005921      -0.009142       0.028513      -0.014825      -0.002512       0.017338              1.726762       1.435344      -0.054830      -0.249888       1.569209       0.161641       2.175732           0.000007
           73              H       7.281050      11.919642       6.743188       0.099002       1.031100 0.70177585E+01  0.67647725E+02                                 1.774108                            1.610266      -1.180397       2.317879                    0.995077       3.748552      10.902445       0.458588       1.385570      -0.684993       0.000923      -0.042591      -0.019303       0.046771      -0.000395       0.001786       0.007429      -0.016051       0.021645      -0.011888      -0.001538       0.013426              1.868031       1.373569       0.025637       0.010389       2.618028       0.346737       1.612497          -0.000003
           74              H       7.158223      13.700848       5.343492       0.124788       1.000816 0.75211865E+01  0.72741822E+02                                 1.660042                            1.612801      -0.854564       2.483032                    0.999193       3.371463       9.383041       0.488317       1.296900      -0.706229      -0.000455      -0.006335      -0.035057       0.035628      -0.000907       0.002448       0.003037      -0.017890       0.038012      -0.015569       0.001897       0.013672              1.652560       1.356219       0.017512       0.037977       1.586201       0.032704       2.015261          -0.000007
           75              H       7.335377      16.119771       8.539024       0.128418       0.904961 0.66732458E+01  0.63274095E+02                                 1.605613                            1.560655      -0.979941       2.427505                    0.997610       3.477831       9.904460       0.471964       1.368700      -0.689790      -0.000629       0.032577       0.015543       0.036100       0.000979       0.001442       0.003732      -0.021643       0.006433      -0.012057       0.000692       0.011366              1.617303       1.335335       0.003794       0.039588       1.959337       0.184869       1.557238           0.000004
           76              H       7.505446      14.270753       9.841885       0.087784       1.044884 0.72600825E+01  0.70743607E+02                                 1.796970                            1.642563      -1.256937       2.268055                    0.994465       3.939349      11.606822       0.451052       1.393586      -0.682425       0.001438       0.004496       0.043171       0.043428      -0.001470       0.000335       0.001569      -0.009730       0.025844      -0.009407       0.000498       0.008909              1.883874       1.454144       0.000277       0.137395       1.546725       0.026824       2.650754           0.000002
           77              H       7.374351      17.226167       2.794990       0.101607       1.194990 0.83880101E+01  0.82789934E+02                                 1.815469                            1.656838      -1.059077       2.375219                    0.997336       3.484067       9.575239       0.505656       1.227249      -0.721043       0.005597      -0.008392      -0.045728       0.046828      -0.006510      -0.005535       0.008663      -0.018009       0.013967      -0.013914      -0.003053       0.016967              1.903656       1.458290       0.010421      -0.173447       1.487967      -0.165100       2.764710          -0.000006
           78              H       7.591661      15.401766       4.146268       0.127807       1.020441 0.75259434E+01  0.71941029E+02                                 1.605935                            1.554253      -0.890384       2.465594                    0.998981       3.208101       8.539007       0.532325       1.203687      -0.728106       0.009854      -0.030123      -0.016707       0.035828      -0.005463      -0.005493       0.005711      -0.022337       0.028884      -0.017890       0.002099       0.015791              1.596120       1.391058      -0.187332      -0.071212       1.938289       0.096332       1.459015          -0.000010
           79              H       6.453148      17.631956       7.209753       0.127543       0.989465 0.73340559E+01  0.70893006E+02                                 1.678949                            1.616660      -1.022997       2.406465                    0.997422       3.468757       9.834127       0.474158       1.336362      -0.696938      -0.010940       0.006094       0.035086       0.037254      -0.005252      -0.004408       0.002601      -0.020898       0.026758      -0.016697       0.004669       0.012028              1.687918       1.470451      -0.019375      -0.187516       1.482502      -0.053829       2.110800           0.000006
           80              H       6.351579      19.416496       5.779247       0.095822       1.145243 0.81659223E+01  0.80282512E+02                                 1.784582                            1.651920      -0.958675       2.418157                    0.998290       3.486815       9.651499       0.497149       1.253152      -0.715291      -0.010081       0.042437       0.020455       0.048176      -0.007200      -0.007368       0.006745      -0.013841       0.033908      -0.016361      -0.001545       0.017906              1.855113       1.534242      -0.257505      -0.032602       2.508026       0.151618       1.523071           0.000009
           81              H      10.003324       9.243767       8.961574       0.087352       1.001740 0.69738121E+01  0.66809463E+02                                 1.710631                            1.584287      -0.972851       2.410330                    0.997271       3.660682      10.455134       0.473707       1.349674      -0.692693      -0.021206      -0.035927      -0.019159       0.045908       0.000362       0.003600       0.012188      -0.007558      -0.025922      -0.015623       0.000824       0.014800              1.790573       1.824655       0.450343       0.199431       2.032911       0.333707       1.514152          -0.000001
           82              H       0.478317       9.138219       8.983582       0.136768       0.948425 0.66912367E+01  0.63658191E+02                                 1.670904                            1.571600      -1.129007       2.356832                    0.996964       3.543526      10.197617       0.465103       1.384232      -0.686001       0.017030      -0.029142      -0.007351       0.034545       0.001234      -0.001469       0.007726       0.006244      -0.015584      -0.011148       0.005194       0.005954              1.723248       1.731306      -0.331191      -0.059030       2.011469       0.231452       1.426970          -0.000001
           83              H       0.462964      12.891974      10.431694       0.122643       0.878668 0.61351968E+01  0.56697902E+02                                 1.546436                            1.473018      -0.794368       2.506983                    0.999560       3.357703       9.297813       0.499745       1.326231      -0.698493       0.016535       0.026596       0.012560       0.033742       0.002730       0.003001       0.008594      -0.003557      -0.025596      -0.012683       0.001103       0.011580              1.580746       1.578163       0.252663       0.111051       1.793678       0.187855       1.370396           0.000003
           84              H      10.000962      12.853466      10.392080       0.088693       1.059580 0.75181638E+01  0.73235246E+02                                 1.759003                            1.632719      -1.011754       2.386535                    0.997377       3.704202      10.594445       0.472885       1.329666      -0.696758      -0.021318       0.036447       0.012387       0.044003      -0.002277       0.002307       0.007946      -0.009965      -0.040427      -0.016226       0.002013       0.014213              1.830362       1.902264      -0.464446      -0.171891       2.085986       0.216761       1.502835           0.000002
           85              H       4.805611      12.979434       9.555784       0.090314       1.034019 0.71982388E+01  0.70075246E+02                                 1.791695                            1.641600      -1.291153       2.254800                    0.993886       3.950615      11.680290       0.448155       1.403912      -0.680349       0.019952       0.039173      -0.001829       0.043999       0.006168       0.003847      -0.001224      -0.000644      -0.020850      -0.009159      -0.000689       0.009848              1.893401       1.899352       0.475421      -0.084560       2.261211      -0.160455       1.519639           0.000001
           86              H       2.525042      13.033640       9.480958       0.127114       0.983355 0.71075092E+01  0.68469538E+02                                 1.692515                            1.604492      -1.240762       2.299589                    0.995316       3.603872      10.348747       0.468099       1.358279      -0.691036      -0.015763       0.031488      -0.006470       0.035802      -0.006486       0.002832      -0.003481      -0.000886      -0.029305      -0.010687      -0.001608       0.012295              1.741058       1.751874      -0.279685       0.023812       2.063692      -0.156137       1.407608           0.000002
           87              H       2.520318       9.035017       9.965129       0.139402       0.905450 0.62384713E+01  0.58843516E+02                                 1.667646                            1.551640      -1.366684       2.243706                    0.993839       3.746685      11.053990       0.448694       1.447221      -0.672378      -0.017525      -0.030057       0.008230       0.035753      -0.001328      -0.001313      -0.006009       0.006757      -0.033699      -0.013652       0.004403       0.009248              1.734469       1.718349       0.365646      -0.010058       2.119931      -0.056032       1.365127          -0.000001
           88              H       4.793801       9.107302      10.026751       0.097196       1.035451 0.73519975E+01  0.71262118E+02                                 1.740703                            1.621355      -1.012651       2.394871                    0.997503       3.635677      10.393901       0.471271       1.340856      -0.694865       0.018564      -0.040420       0.002515       0.044550       0.001871       0.001016       0.000444      -0.017985      -0.047910      -0.016042      -0.001137       0.017179              1.817720       1.900426      -0.519679       0.032888       2.152475      -0.102858       1.400261          -0.000000
           89              H       1.628640      14.845267      26.501786       0.089707       1.225682 0.88361681E+01  0.88175649E+02                                 1.832172                            1.691417      -1.002441       2.394114                    0.997823       3.516760       9.653784       0.505537       1.214140      -0.724457      -0.021010       0.010870       0.039664       0.046182       0.000795       0.001884       0.004465       0.017041       0.050509      -0.017536      -0.000102       0.017638              1.891773       2.036628      -0.169279      -0.549080       1.550531       0.170464       2.088161           0.000010
           90              H       3.923382      14.762228      26.616226       0.131295       0.992810 0.71152870E+01  0.66868035E+02                                 1.561222                            1.498945      -0.789780       2.513564                    0.999803       3.096381       8.092467       0.550389       1.184160      -0.733276       0.015682       0.001869       0.032844       0.036444      -0.001583       0.001063       0.002748       0.018821       0.039810      -0.016447       0.002844       0.013603              1.562626       1.626027       0.059355       0.278335       1.291229       0.067473       1.770621           0.000011
           91              H       3.948183      13.901769      22.773665       0.125621       1.056440 0.76307055E+01  0.72624627E+02                                 1.595789                            1.527001      -0.822614       2.492556                    0.999621       3.131213       8.106365       0.561619       1.145896      -0.742906       0.014575      -0.009126      -0.028944       0.033667       0.000554      -0.000358       0.007707       0.016578       0.033183      -0.016034       0.002776       0.013258              1.597404       1.621930      -0.096554      -0.241876       1.311284       0.136626       1.858998           0.000002
           92              H       1.684149      14.013144      22.756059       0.098970       1.133928 0.78191109E+01  0.75403784E+02                                 1.720129                            1.575859      -0.876849       2.461935                    0.999006       3.305408       8.814946       0.533288       1.190992      -0.730592      -0.022003      -0.007300      -0.042068       0.048033      -0.001326       0.001733       0.008964       0.015956       0.048673      -0.018571      -0.000071       0.018641              1.793272       1.855177       0.078028       0.563470       1.327485       0.136892       2.197154           0.000002
           93              H       8.247132      13.209020      23.332663       0.077108       1.263201 0.89601219E+01  0.89973994E+02                                 1.882221                            1.709925      -1.006041       2.379738                    0.997578       3.664068      10.181613       0.498461       1.223690      -0.721034       0.022042      -0.025795      -0.027786       0.043855       0.004304      -0.002155       0.015665      -0.003149      -0.005134      -0.016694       0.000333       0.016361              1.964257       2.043506      -0.356904      -0.559014       1.708005       0.457784       2.141260          -0.000002
           94              H       5.994908      13.051331      23.376679       0.118047       1.079045 0.78210497E+01  0.75550539E+02                                 1.669072                            1.584028      -0.882927       2.459778                    0.999038       3.308541       8.878061       0.527037       1.203073      -0.727560      -0.015868      -0.022917      -0.014745       0.031534       0.000638       0.000039       0.014416       0.004575      -0.015592      -0.017126       0.004857       0.012269              1.674174       1.699545       0.251819       0.221498       1.678474       0.358393       1.644502          -0.000003
           95              H       5.964202      15.508145      26.246495       0.116020       1.135380 0.84524427E+01  0.83027817E+02                                 1.710119                            1.635254      -0.904505       2.447365                    0.998888       3.339387       8.957612       0.525588       1.186369      -0.732061      -0.016021       0.014642       0.026021       0.033885      -0.000915      -0.001529       0.014399       0.010886       0.011834      -0.017215       0.003172       0.014042              1.708721       1.760733      -0.141378      -0.236158       1.583786       0.323136       1.781644           0.000012
           96              H       8.237684      15.572864      26.184873       0.083215       1.203638 0.85546337E+01  0.85349455E+02                                 1.865516                            1.705219      -0.920474       2.429191                    0.998123       3.619997      10.195893       0.481633       1.274648      -0.710071       0.022476       0.022485       0.030875       0.044317       0.002550      -0.000450       0.015510       0.007584       0.012739      -0.017440       0.001860       0.015580              1.944142       1.944686       0.423374       0.434416       1.856044       0.458390       2.031696           0.000007
           97              H       8.861268      -6.126827      36.990700       0.113140       1.148575 0.88544282E+01  0.88718835E+02                                 1.778703                            1.717661      -1.048115       2.380649                    0.997597       3.500882       9.742471       0.489221       1.249528      -0.716715       0.005875      -0.036784      -0.012340       0.039241      -0.006311       0.003049      -0.001148      -0.029540      -0.008413      -0.015274      -0.002340       0.017613              1.784358       1.528141      -0.121176      -0.013945       2.158075       0.255854       1.666860           0.000010
           98              H       9.391551      -5.608760      39.187078       0.103352       1.006762 0.74501947E+01  0.72425569E+02                                 1.698263                            1.625926      -1.086055       2.351756                    0.996976       3.692995      10.559742       0.473497       1.330654      -0.696466       0.013168      -0.022518       0.019092       0.032325      -0.007857       0.006000       0.002908      -0.014185       0.012573      -0.014995       0.006484       0.008511              1.712845       1.448791      -0.196478       0.189625       1.825746      -0.366049       1.863999           0.000002
           99              H       8.308546      -1.831337      38.579663       0.109177       0.999591 0.73935169E+01  0.71120526E+02                                 1.641846                            1.584321      -0.896374       2.446905                    0.998923       3.453075       9.548541       0.500145       1.273112      -0.710314      -0.004133       0.031154       0.010048       0.032995      -0.007653       0.004312      -0.000217      -0.020953       0.010722      -0.015612       0.004100       0.011513              1.639611       1.381288      -0.104288       0.072593       1.985790       0.258613       1.551754          -0.000006
          100              H       7.787712      -2.330741      36.400891       0.098324       1.053870 0.76702725E+01  0.75529343E+02                                 1.785153                            1.673364      -1.269664       2.266513                    0.993328       3.894787      11.414395       0.454360       1.368993      -0.687695      -0.011934       0.027436      -0.020733       0.036401      -0.006749       0.006448      -0.000654      -0.019920       0.003455      -0.014867       0.002747       0.012120              1.850728       1.578140      -0.243511       0.247138       1.959622      -0.502331       2.014422          -0.000000
          101              H       9.483671      -4.662435      43.496204       0.105606       1.214420 0.91041225E+01  0.91708314E+02                                 1.824893                            1.721596      -1.196437       2.301092                    0.996136       3.610888      10.022209       0.498058       1.220832      -0.722060      -0.005336      -0.025780       0.026070       0.037050       0.008691      -0.002369      -0.007148      -0.020662       0.004196      -0.014204      -0.002339       0.016543              1.855068       1.429035       0.090082      -0.040069       1.905256      -0.372850       2.230914          -0.000006
          102              H       8.881346      -5.137479      41.313031       0.097093       1.071162 0.79582116E+01  0.78670481E+02                                 1.769376                            1.678774      -1.188422       2.301980                    0.995216       3.804294      10.978530       0.466562       1.328006      -0.696636      -0.014556      -0.029431      -0.006979       0.033567       0.010575       0.003901       0.000678      -0.013447       0.015678      -0.015609       0.004569       0.011040              1.778433       1.477391       0.306108       0.102731       2.186120       0.182166       1.671788          -0.000002
          103              H       9.847428      -1.432032      40.230247       0.099180       1.034065 0.77442036E+01  0.76308804E+02                                 1.755120                            1.677770      -1.177490       2.312148                    0.994420       3.808158      11.101601       0.456025       1.363074      -0.689628       0.007450       0.025650      -0.022983       0.035237       0.009164       0.003851      -0.003459      -0.019718       0.019592      -0.017701       0.006621       0.011080              1.780359       1.457153       0.078033       0.014096       1.893390      -0.386272       1.990532          -0.000007
          104              H      10.534788      -0.954795      42.387011       0.127078       1.004675 0.72992654E+01  0.70804922E+02                                 1.723610                            1.631878      -1.102449       2.368340                    0.996358       3.584865      10.338687       0.461524       1.368131      -0.689607       0.019788       0.035019       0.008521       0.041116       0.010034       0.006732      -0.002031      -0.018744      -0.010827      -0.015901       0.000327       0.015573              1.735318       1.470492       0.310417       0.083402       2.099605       0.128726       1.635858          -0.000013
          105              H       5.817754      13.356017      31.589988       0.102219       1.103036 0.81978441E+01  0.81674504E+02                                 1.806725                            1.706593      -1.245119       2.275682                    0.995234       3.820265      11.081856       0.461454       1.332267      -0.695807      -0.018191       0.006643       0.028696       0.034620       0.004189      -0.011834       0.003500      -0.001351      -0.007113      -0.014623       0.003549       0.011074              1.841607       1.641723      -0.040818      -0.386314       1.669252       0.167680       2.213846           0.000007
          106              H       5.511867      11.310761      30.502802       0.104936       0.979296 0.72881853E+01  0.70902825E+02                                 1.706552                            1.639174      -1.201117       2.304442                    0.994596       3.789338      11.062158       0.455407       1.382490      -0.685557      -0.026232      -0.021061       0.011380       0.035514       0.007810      -0.012660       0.005365      -0.005639      -0.011601      -0.018752       0.007029       0.011723              1.736216       1.763005       0.372231      -0.206480       1.869586      -0.126615       1.576056           0.000003
          107              H       8.136116      12.420025      27.734222       0.099488       1.008777 0.75417694E+01  0.74193025E+02                                 1.753829                            1.676262      -1.307019       2.249302                    0.992779       3.943828      11.676582       0.445630       1.397146      -0.681972       0.020161      -0.005110      -0.027165       0.034213       0.006732      -0.012928       0.002715      -0.008274       0.010516      -0.017476       0.004604       0.012872              1.774228       1.781903      -0.090947      -0.419589       1.605033       0.187471       1.935747           0.000002
          108              H       8.253038      14.510994      28.671754       0.109243       1.051758 0.77179979E+01  0.75609174E+02                                 1.747236                            1.654209      -1.059506       2.375374                    0.996480       3.640294      10.410880       0.470250       1.329558      -0.697393       0.021046       0.026738      -0.016576       0.037850       0.008254      -0.009895       0.000442      -0.006445       0.002389      -0.014342       0.002396       0.011947              1.783907       1.669771       0.373701      -0.238080       2.017188      -0.199545       1.664763           0.000007
          109              H       6.553535       7.114128      29.186736       0.104619       1.072073 0.79781560E+01  0.79206170E+02                                 1.789107                            1.695674      -1.345226       2.230143                    0.993382       3.904814      11.428495       0.456495       1.351493      -0.691057      -0.001829      -0.030249       0.019446       0.036007      -0.000359      -0.001022      -0.006575      -0.012504       0.012671      -0.008531      -0.002239       0.010769              1.829355       1.421890       0.075183      -0.070270       2.178947      -0.451267       1.887226          -0.000002
          110              H       6.454329       9.273492      30.102261       0.099280       0.988768 0.73823722E+01  0.71554959E+02                                 1.673823                            1.616278      -1.010688       2.384868                    0.997630       3.674288      10.468108       0.476206       1.326990      -0.697407      -0.006785       0.003478       0.030535       0.031472       0.000950      -0.003663      -0.000480      -0.016837       0.029339      -0.013919       0.003516       0.010403              1.683003       1.353746      -0.032619      -0.139149       1.561217       0.101737       2.134046           0.000003
          111              H       6.999965      10.808189      26.479778       0.106152       1.009196 0.75238046E+01  0.72827391E+02                                 1.665750                            1.608319      -0.949514       2.422660                    0.998415       3.499285       9.766408       0.490807       1.289252      -0.706750      -0.000090       0.024921      -0.023485       0.034244      -0.000407      -0.002807      -0.001113      -0.024603       0.034334      -0.018299       0.006375       0.011924              1.668107       1.382869       0.090264      -0.005293       1.988078      -0.316098       1.633374          -0.000001
          112              H       7.080275       8.715069      25.577458       0.118707       1.117253 0.84242885E+01  0.83055969E+02                                 1.722653                            1.656650      -1.024982       2.394460                    0.997935       3.384591       9.230541       0.508521       1.221686      -0.723443       0.003610      -0.001421      -0.039645       0.039834       0.001184      -0.006420      -0.007794      -0.013004       0.047696      -0.015766      -0.004316       0.020081              1.730115       1.430674       0.003520      -0.036713       1.529482       0.145036       2.230188          -0.000011
          113              H       7.249162      -2.184308      32.373465       0.092154       1.021054 0.70263022E+01  0.68008478E+02                                 1.781227                            1.624920      -1.279322       2.262911                    0.994047       3.912491      11.544949       0.449057       1.409187      -0.679519      -0.005456       0.004952       0.043712       0.044329      -0.001950      -0.003318       0.002529      -0.011314       0.029023      -0.011225       0.000237       0.010989              1.869601       1.446566      -0.000695       0.018551       1.528611       0.023150       2.633627           0.000002
          114              H       7.148775      -0.356318      31.044194       0.123481       0.899731 0.66377055E+01  0.63019903E+02                                 1.613758                            1.567265      -1.022260       2.405232                    0.996592       3.555116      10.219281       0.464888       1.387709      -0.685596      -0.003094       0.032433       0.016181       0.036377       0.000311       0.000188       0.005026      -0.024285       0.010289      -0.013862       0.000805       0.013057              1.631900       1.363757      -0.045011      -0.021124       1.986461       0.145238       1.545481           0.000001
          115              H       7.336558      -2.729895      27.861867       0.126327       1.073834 0.81352519E+01  0.79475645E+02                                 1.678104                            1.629436      -0.895730       2.460976                    0.998919       3.302157       8.952212       0.512281       1.223869      -0.723426       0.000558      -0.006867      -0.033538       0.034239      -0.001522       0.002864       0.004810      -0.023391       0.030161      -0.017202       0.003669       0.013533              1.662257       1.393765      -0.064099      -0.024368       1.519303       0.014016       2.073704           0.000006
          116              H       7.578670      -4.507511      29.283571       0.104712       1.160442 0.81367951E+01  0.79958979E+02                                 1.802680                            1.649642      -1.016951       2.398791                    0.997870       3.483406       9.653326       0.496975       1.254173      -0.714839       0.007459      -0.042595      -0.020711       0.047947      -0.004471      -0.000049       0.007786      -0.016348       0.036692      -0.015575      -0.001026       0.016601              1.897721       1.435675      -0.142465      -0.068230       2.708558       0.249371       1.548929           0.000009
          117              H       7.299946       3.063564      28.302023       0.090185       1.042546 0.73867893E+01  0.71945241E+02                                 1.767502                            1.638731      -1.146073       2.327469                    0.995451       3.776893      10.953093       0.461285       1.363298      -0.689474       0.007584       0.042530       0.016169       0.046127       0.004141       0.004368       0.004646      -0.016052       0.016733      -0.012426       0.000758       0.011668              1.826636       1.430003       0.112357       0.058449       2.475169       0.232187       1.574735          -0.000003
          118              H       7.420411       1.312673      29.728128       0.122704       0.890776 0.64785078E+01  0.60998188E+02                                 1.590402                            1.538185      -0.937782       2.441830                    0.997816       3.489208       9.914634       0.474997       1.369535      -0.689417       0.006158       0.005766       0.033103       0.034161       0.001387       0.003834       0.003103      -0.018733       0.036976      -0.016096       0.002250       0.013846              1.604332       1.350137       0.021640       0.131141       1.494669       0.048103       1.968191          -0.000000
          119              H       6.590147      -1.091503      26.699856       0.123488       1.065748 0.80390161E+01  0.78050204E+02                                 1.651358                            1.606012      -0.849244       2.482360                    0.999337       3.237614       8.658428       0.524335       1.203167      -0.728864      -0.008145      -0.031954      -0.015314       0.036358       0.004353       0.006685       0.005943      -0.025139       0.025050      -0.018718       0.002542       0.016176              1.632014       1.400594       0.079331       0.088229       1.986848       0.114151       1.508601           0.000002
          120              H       6.468501       0.756076      25.339774       0.102240       1.227415 0.87910328E+01  0.87840208E+02                                 1.857354                            1.705623      -1.015838       2.398616                    0.997752       3.487516       9.661164       0.493964       1.240960      -0.718647      -0.010154      -0.007134      -0.046190       0.047828       0.003483       0.008120       0.007637      -0.023483       0.020961      -0.017923       0.000599       0.017324              1.933601       1.544139       0.032360       0.248795       1.512562      -0.096724       2.744100          -0.000006
          121              H       4.816240      -7.258689      32.967675       0.100254       1.061633 0.73291956E+01  0.70428478E+02                                 1.723364                            1.583253      -0.922329       2.438915                    0.998756       3.457506       9.591593       0.496979       1.282554      -0.708193       0.019064      -0.038971       0.013080       0.045313       0.002456       0.005570      -0.008942      -0.011466      -0.029572      -0.015689       0.001669       0.014020              1.820163       1.808503      -0.522757       0.065376       2.275147      -0.158954       1.376840           0.000009
          122              H       2.533309      -7.311857      32.778408       0.136307       1.014360 0.71667484E+01  0.68889910E+02                                 1.697010                            1.587001      -1.213843       2.312406                    0.996193       3.540801      10.016390       0.483514       1.317842      -0.699245      -0.015365      -0.031031       0.003157       0.034770      -0.002784       0.003884       0.001189      -0.002328      -0.031886      -0.011772       0.003359       0.008413              1.758959       1.761464       0.370838      -0.090938       2.144046      -0.188309       1.371367           0.000008
          123              H       2.610076      -3.450144      31.836475       0.126362       1.008437 0.72822526E+01  0.70326456E+02                                 1.698286                            1.606421      -1.160049       2.334826                    0.995912       3.561324      10.119463       0.477275       1.328875      -0.697334      -0.015355       0.028695      -0.010300       0.034136      -0.006605       0.003393      -0.005909       0.000340      -0.026497      -0.011156      -0.001855       0.013011              1.746988       1.729666      -0.252175       0.073744       2.069343      -0.254416       1.441955           0.000004
          124              H       4.883559      -3.495772      32.003734       0.085704       1.063191 0.73374701E+01  0.71665001E+02                                 1.815130                            1.649261      -1.276337       2.259194                    0.994233       3.950076      11.640119       0.451109       1.390156      -0.683059       0.020084       0.038125      -0.004872       0.043366       0.005716       0.004144      -0.003593      -0.001577      -0.017711      -0.010058       0.001336       0.008722              1.934108       1.979251       0.535083      -0.146197       2.306726      -0.246213       1.516347           0.000003
          125              H      10.069462      -7.139695      31.413925       0.093339       1.073591 0.73230345E+01  0.70021432E+02                                 1.708594                            1.561859      -0.821352       2.486184                    0.999402       3.373759       9.192515       0.512793       1.249176      -0.716267      -0.021966      -0.036291      -0.017918       0.046050       0.000834       0.001563       0.012714      -0.007867      -0.031843      -0.016877       0.001288       0.015589              1.816133       1.837676       0.529963       0.247452       2.147805       0.319219       1.462919           0.000009
          126              H       0.535007      -7.217378      31.435933       0.138999       1.008535 0.71569263E+01  0.67802306E+02                                 1.621319                            1.537021      -0.850548       2.493845                    0.999507       3.148679       8.441842       0.522305       1.237839      -0.720437       0.017896      -0.033082      -0.012368       0.039593      -0.003255      -0.001678       0.012854      -0.003176      -0.035969      -0.018359       0.003164       0.015195              1.662204       1.621366      -0.281709      -0.058416       1.944282       0.223143       1.420962           0.000013
          127              H       0.518472      -3.492757      32.862038       0.123035       0.905688 0.63680475E+01  0.59431984E+02                                 1.581383                            1.503516      -0.856919       2.478451                    0.999076       3.395924       9.466485       0.493005       1.331193      -0.697470       0.016739       0.027551       0.009652       0.033651       0.002882       0.001797       0.007439      -0.005935      -0.035971      -0.014404       0.001920       0.012484              1.618963       1.598935       0.274394       0.099462       1.885948       0.205038       1.372005           0.000004
          128              H      10.063557      -3.545282      32.804818       0.086399       1.051428 0.74226726E+01  0.72089096E+02                                 1.750559                            1.622822      -1.012094       2.385593                    0.997371       3.707622      10.595451       0.474006       1.330494      -0.696508      -0.021311       0.036538       0.013215       0.044315      -0.002808       0.002420       0.007634      -0.011891      -0.042802      -0.016775       0.001390       0.015385              1.828557       1.878217      -0.476194      -0.141684       2.111275       0.197136       1.496180           0.000004
          129              H       1.519986      10.200416       5.132218       0.097289       1.070289 0.76084784E+01  0.73643075E+02                                 1.715618                            1.602024      -0.957571       2.417981                    0.998610       3.471793       9.599601       0.500265       1.264945      -0.712149      -0.021250       0.015282       0.038058       0.046190       0.000373       0.001594       0.006438       0.011373       0.043287      -0.014342      -0.001681       0.016022              1.763021       1.874957      -0.213843      -0.461118       1.493991       0.209032       1.920115          -0.000005
          130              H       3.786382      10.062829       5.251060       0.126537       0.932425 0.66591543E+01  0.61969129E+02                                 1.531425                            1.475923      -0.800460       2.505292                    0.999755       3.172893       8.435224       0.536550       1.226704      -0.721958       0.015119       0.002764       0.031697       0.035227      -0.001819       0.001598       0.005154       0.017901       0.032831      -0.015659       0.003533       0.012126              1.538434       1.575880       0.062217       0.267190       1.294986       0.102273       1.744435          -0.000006
          131              H       3.895037       9.005163       1.443711       0.131825       1.029832 0.74101938E+01  0.70183490E+02                                 1.585916                            1.519340      -0.814506       2.503720                    0.999701       3.098935       8.067966       0.553591       1.168185      -0.737518       0.016572      -0.009522      -0.031099       0.036503      -0.000190      -0.001195       0.007119       0.015323       0.034093      -0.015249       0.001853       0.013395              1.590409       1.612340      -0.118322      -0.245704       1.336761       0.144076       1.822124          -0.000022
          132              H       1.575494       9.094414       1.412900       0.104225       1.142526 0.79846520E+01  0.77570787E+02                                 1.748273                            1.608964      -0.866499       2.471795                    0.999095       3.299106       8.892783       0.518556       1.215816      -0.725276      -0.022745      -0.007936      -0.044521       0.050621      -0.001760       0.002228       0.008580       0.017350       0.050406      -0.019379       0.000362       0.019017              1.820636       1.873185       0.102849       0.556787       1.383944       0.170473       2.204779          -0.000016
          133              H       8.160917       7.994003       2.183173       0.098281       1.156683 0.83227638E+01  0.82206835E+02                                 1.798489                            1.669388      -0.935051       2.429772                    0.998559       3.479831       9.651674       0.493842       1.255677      -0.714999       0.019392      -0.032590      -0.025428       0.045659       0.001544       0.002565       0.014734      -0.008960      -0.012181      -0.014551      -0.002708       0.017260              1.844739       1.927056      -0.346570      -0.425771       1.745999       0.367862       1.861162          -0.000008
          134              H       5.888616       8.017978       2.099544       0.127955       1.028876 0.74228982E+01  0.71159610E+02                                 1.651840                            1.570136      -0.912823       2.453695                    0.998847       3.307286       8.999272       0.512996       1.245467      -0.717379      -0.014635      -0.024677      -0.020765       0.035416      -0.001291       0.000870       0.014033       0.004294      -0.011514      -0.016293       0.004158       0.012136              1.659722       1.724465       0.275997       0.230364       1.671884       0.306160       1.582817          -0.000010
          135              H       5.892159      10.979896       4.740479       0.120702       1.016119 0.73479175E+01  0.70729433E+02                                 1.675904                            1.590901      -0.957093       2.429583                    0.998018       3.447461       9.605596       0.492625       1.291675      -0.706180      -0.015088       0.020367       0.022791       0.034087      -0.002410      -0.001342       0.012833       0.004220      -0.009671      -0.014787       0.002860       0.011927              1.692827       1.706604      -0.194315      -0.164182       1.761969       0.377542       1.609906          -0.000008
          136              H       8.157374      10.936744       4.700865       0.090138       1.057027 0.73527342E+01  0.71405081E+02                                 1.776099                            1.628594      -1.041863       2.379677                    0.996337       3.710180      10.682358       0.466249       1.352720      -0.692035       0.021654       0.027517       0.028466       0.045126       0.001741       0.001433       0.014810       0.000410      -0.007291      -0.015621       0.001035       0.014585              1.852640       1.902746       0.415025       0.310964       1.918915       0.468825       1.736259          -0.000006
          137              H       8.854182      -0.428667      14.982906       0.113140       1.148575 0.88544282E+01  0.88718837E+02                                 1.778703                            1.717662      -1.048115       2.380649                    0.997597       3.500882       9.742472       0.489221       1.249528      -0.716715      -0.005875      -0.036784      -0.012340       0.039241       0.006311      -0.003049      -0.001148      -0.029540      -0.008413      -0.015274      -0.002340       0.017613              1.784359       1.528141       0.121176       0.013945       2.158075       0.255854       1.666860           0.000010
          138              H       8.323899       0.089400      17.179284       0.103352       1.006762 0.74501947E+01  0.72425569E+02                                 1.698263                            1.625926      -1.086055       2.351756                    0.996976       3.692995      10.559742       0.473497       1.330654      -0.696466      -0.013168      -0.022518       0.019092       0.032325       0.007857      -0.006000       0.002908      -0.014185       0.012573      -0.014995       0.006484       0.008511              1.712845       1.448791       0.196478      -0.189625       1.825746      -0.366049       1.863999           0.000002
          139              H       9.406904       3.866823      16.571869       0.109177       0.999591 0.73935164E+01  0.71120523E+02                                 1.641846                            1.584321      -0.896374       2.446905                    0.998923       3.453075       9.548542       0.500144       1.273112      -0.710314       0.004133       0.031154       0.010048       0.032995       0.007653      -0.004312      -0.000217      -0.020953       0.010722      -0.015612       0.004100       0.011513              1.639611       1.381288       0.104288      -0.072593       1.985790       0.258613       1.551755          -0.000006
          140              H       9.927738       3.367419      14.393097       0.098324       1.053870 0.76702725E+01  0.75529342E+02                                 1.785153                            1.673364      -1.269664       2.266513                    0.993328       3.894787      11.414395       0.454360       1.368993      -0.687695       0.011934       0.027436      -0.020733       0.036401       0.006749      -0.006448      -0.000654      -0.019920       0.003455      -0.014867       0.002747       0.012120              1.850728       1.578140       0.243511      -0.247138       1.959622      -0.502331       2.014422          -0.000000
          141              H       8.231779       1.035725      21.488410       0.105606       1.214420 0.91041257E+01  0.91708349E+02                                 1.824892                            1.721596      -1.196437       2.301092                    0.996136       3.610889      10.022210       0.498058       1.220831      -0.722060       0.005336      -0.025780       0.026070       0.037050      -0.008691       0.002369      -0.007148      -0.020662       0.004196      -0.014204      -0.002339       0.016543              1.855068       1.429035      -0.090082       0.040069       1.905255      -0.372850       2.230914          -0.000006
          142              H       8.834104       0.560681      19.305237       0.097093       1.071162 0.79582116E+01  0.78670481E+02                                 1.769376                            1.678774      -1.188422       2.301980                    0.995216       3.804294      10.978530       0.466562       1.328006      -0.696636       0.014556      -0.029431      -0.006979       0.033567      -0.010575      -0.003901       0.000678      -0.013447       0.015678      -0.015609       0.004569       0.011040              1.778433       1.477391      -0.306108      -0.102731       2.186120       0.182166       1.671788          -0.000002
          143              H       7.868022       4.266128      18.222453       0.099180       1.034065 0.77442036E+01  0.76308804E+02                                 1.755120                            1.677770      -1.177490       2.312148                    0.994420       3.808158      11.101601       0.456025       1.363074      -0.689628      -0.007450       0.025650      -0.022983       0.035237      -0.009164      -0.003851      -0.003459      -0.019718       0.019592      -0.017701       0.006621       0.011080              1.780359       1.457153      -0.078033      -0.014096       1.893390      -0.386272       1.990532          -0.000007
          144              H       7.180662       4.743365      20.379217       0.127077       1.004676 0.72992688E+01  0.70804958E+02                                 1.723610                            1.631878      -1.102449       2.368340                    0.996358       3.584866      10.338688       0.461524       1.368130      -0.689607      -0.019788       0.035019       0.008521       0.041116      -0.010034      -0.006732      -0.002031      -0.018744      -0.010827      -0.015901       0.000327       0.015573              1.735318       1.470492      -0.310417      -0.083402       2.099605       0.128726       1.635858          -0.000013
          145              H       0.087396      19.054177       9.582194       0.102219       1.103036 0.81978433E+01  0.81674497E+02                                 1.806725                            1.706593      -1.245119       2.275682                    0.995234       3.820265      11.081857       0.461453       1.332267      -0.695807       0.018191       0.006643       0.028696       0.034620      -0.004189       0.011834       0.003500      -0.001351      -0.007113      -0.014623       0.003549       0.011074              1.841607       1.641723       0.040818       0.386314       1.669252       0.167681       2.213846           0.000007
          146              H       0.393283      17.008921       8.495008       0.104936       0.979296 0.72881841E+01  0.70902811E+02                                 1.706552                            1.639174      -1.201117       2.304442                    0.994596       3.789338      11.062158       0.455407       1.382490      -0.685557       0.026232      -0.021061       0.011380       0.035514      -0.007810       0.012660       0.005365      -0.005639      -0.011601      -0.018752       0.007029       0.011723              1.736216       1.763005      -0.372231       0.206480       1.869586      -0.126615       1.576056           0.000003
          147              H       9.579334      18.118185       5.726428       0.099488       1.008777 0.75417694E+01  0.74193025E+02                                 1.753829                            1.676262      -1.307019       2.249302                    0.992779       3.943828      11.676582       0.445630       1.397146      -0.681972      -0.020161      -0.005110      -0.027165       0.034213      -0.006732       0.012928       0.002715      -0.008274       0.010516      -0.017476       0.004604       0.012872              1.774228       1.781903       0.090947       0.419589       1.605033       0.187471       1.935747           0.000002
          148              H       9.462412      20.209154       6.663960       0.109243       1.051757 0.77179967E+01  0.75609159E+02                                 1.747236                            1.654209      -1.059505       2.375374                    0.996480       3.640294      10.410880       0.470250       1.329558      -0.697393      -0.021046       0.026738      -0.016576       0.037850      -0.008254       0.009895       0.000442      -0.006445       0.002389      -0.014342       0.002396       0.011947              1.783907       1.669771      -0.373701       0.238080       2.017188      -0.199545       1.664763           0.000007
          149              H      11.161915      12.812288       7.178942       0.104619       1.072073 0.79781547E+01  0.79206154E+02                                 1.789107                            1.695674      -1.345226       2.230143                    0.993382       3.904814      11.428495       0.456495       1.351493      -0.691057       0.001829      -0.030249       0.019446       0.036007       0.000359       0.001022      -0.006575      -0.012504       0.012671      -0.008531      -0.002239       0.010769              1.829354       1.421890      -0.075183       0.070270       2.178947      -0.451267       1.887226          -0.000002
          150              H      11.261121      14.971652       8.094467       0.099280       0.988768 0.73823722E+01  0.71554959E+02                                 1.673823                            1.616278      -1.010688       2.384868                    0.997630       3.674288      10.468108       0.476206       1.326990      -0.697407       0.006785       0.003478       0.030535       0.031472      -0.000950       0.003663      -0.000480      -0.016837       0.029339      -0.013919       0.003516       0.010403              1.683003       1.353746       0.032619       0.139149       1.561217       0.101737       2.134046           0.000003
          151              H      10.715485      16.506349       4.471984       0.106152       1.009196 0.75238046E+01  0.72827391E+02                                 1.665750                            1.608319      -0.949514       2.422660                    0.998415       3.499285       9.766408       0.490807       1.289252      -0.706750       0.000090       0.024921      -0.023485       0.034244       0.000407       0.002807      -0.001113      -0.024603       0.034334      -0.018299       0.006375       0.011924              1.668107       1.382869      -0.090264       0.005293       1.988078      -0.316098       1.633374          -0.000001
          152              H      10.635175      14.413229       3.569664       0.118707       1.117253 0.84242898E+01  0.83055988E+02                                 1.722654                            1.656651      -1.024983       2.394460                    0.997935       3.384591       9.230542       0.508521       1.221687      -0.723442      -0.003610      -0.001421      -0.039645       0.039834      -0.001184       0.006420      -0.007794      -0.013004       0.047696      -0.015766      -0.004316       0.020081              1.730115       1.430675      -0.003520       0.036713       1.529482       0.145036       2.230189          -0.000011
          153              H      10.466288       3.513852      10.365671       0.092154       1.021054 0.70263022E+01  0.68008478E+02                                 1.781227                            1.624920      -1.279322       2.262911                    0.994047       3.912491      11.544949       0.449057       1.409187      -0.679519       0.005456       0.004952       0.043712       0.044329       0.001950       0.003318       0.002529      -0.011314       0.029023      -0.011225       0.000237       0.010989              1.869601       1.446566       0.000695      -0.018551       1.528611       0.023150       2.633627           0.000002
          154              H      10.566675       5.341842       9.036400       0.123481       0.899731 0.66377055E+01  0.63019903E+02                                 1.613758                            1.567265      -1.022260       2.405232                    0.996592       3.555116      10.219281       0.464888       1.387709      -0.685596       0.003094       0.032433       0.016181       0.036377      -0.000311      -0.000188       0.005026      -0.024285       0.010289      -0.013862       0.000805       0.013057              1.631900       1.363757       0.045011       0.021124       1.986461       0.145238       1.545481           0.000001
          155              H      10.378892       2.968265       5.854073       0.126327       1.073834 0.81352518E+01  0.79475645E+02                                 1.678104                            1.629436      -0.895730       2.460976                    0.998919       3.302157       8.952212       0.512281       1.223869      -0.723426      -0.000558      -0.006867      -0.033538       0.034239       0.001522      -0.002864       0.004810      -0.023391       0.030161      -0.017202       0.003669       0.013533              1.662257       1.393765       0.064099       0.024368       1.519303       0.014016       2.073704           0.000006
          156              H      10.136780       1.190649       7.275777       0.104712       1.160442 0.81367951E+01  0.79958979E+02                                 1.802680                            1.649642      -1.016951       2.398791                    0.997870       3.483406       9.653326       0.496975       1.254173      -0.714839      -0.007459      -0.042595      -0.020711       0.047947       0.004471       0.000049       0.007786      -0.016348       0.036692      -0.015575      -0.001026       0.016601              1.897721       1.435675       0.142465       0.068230       2.708558       0.249371       1.548929           0.000009
          157              H      10.415504       8.761724       6.294229       0.090185       1.042546 0.73867893E+01  0.71945241E+02                                 1.767502                            1.638731      -1.146073       2.327469                    0.995451       3.776893      10.953093       0.461285       1.363298      -0.689474      -0.007584       0.042530       0.016169       0.046127      -0.004141      -0.004368       0.004646      -0.016052       0.016733      -0.012426       0.000758       0.011668              1.826636       1.430003      -0.112357      -0.058449       2.475169       0.232187       1.574735          -0.000003
          158              H      10.295039       7.010833       7.720334       0.122704       0.890776 0.64785078E+01  0.60998188E+02                                 1.590402                            1.538185      -0.937782       2.441830                    0.997816       3.489208       9.914634       0.474997       1.369535      -0.689417      -0.006158       0.005766       0.033103       0.034161      -0.001387      -0.003834       0.003103      -0.018733       0.036976      -0.016096       0.002250       0.013846              1.604332       1.350137      -0.021640      -0.131141       1.494669       0.048103       1.968191          -0.000000
          159              H      11.125303       4.606657       4.692062       0.123488       1.065748 0.80390161E+01  0.78050204E+02                                 1.651358                            1.606012      -0.849244       2.482360                    0.999337       3.237614       8.658428       0.524335       1.203167      -0.728864       0.008145      -0.031954      -0.015314       0.036358      -0.004353      -0.006685       0.005943      -0.025139       0.025050      -0.018718       0.002542       0.016176              1.632014       1.400594      -0.079331      -0.088229       1.986848       0.114151       1.508601           0.000002
          160              H      11.246949       6.454236       3.331980       0.102240       1.227415 0.87910328E+01  0.87840208E+02                                 1.857354                            1.705623      -1.015838       2.398616                    0.997752       3.487516       9.661164       0.493964       1.240960      -0.718647       0.010154      -0.007134      -0.046190       0.047828      -0.003483      -0.008120       0.007637      -0.023483       0.020961      -0.017923       0.000599       0.017324              1.933601       1.544139      -0.032360      -0.248795       1.512562      -0.096724       2.744100          -0.000006
          161              H       1.088910      -1.560529      10.959881       0.100254       1.061633 0.73291956E+01  0.70428478E+02                                 1.723364                            1.583253      -0.922329       2.438915                    0.998756       3.457506       9.591593       0.496979       1.282554      -0.708193      -0.019064      -0.038971       0.013080       0.045313      -0.002456      -0.005570      -0.008942      -0.011466      -0.029572      -0.015689       0.001669       0.014020              1.820163       1.808503       0.522757      -0.065376       2.275147      -0.158954       1.376840           0.000009
          162              H       3.371841      -1.613697      10.770614       0.136307       1.014360 0.71667484E+01  0.68889910E+02                                 1.697010                            1.587001      -1.213843       2.312406                    0.996193       3.540801      10.016390       0.483514       1.317842      -0.699245       0.015365      -0.031031       0.003157       0.034770       0.002784      -0.003884       0.001189      -0.002328      -0.031886      -0.011772       0.003359       0.008413              1.758959       1.761464      -0.370838       0.090938       2.144046      -0.188309       1.371367           0.000008
          163              H       3.295074       2.248016       9.828681       0.126362       1.008437 0.72822526E+01  0.70326456E+02                                 1.698286                            1.606421      -1.160049       2.334825                    0.995912       3.561324      10.119463       0.477275       1.328875      -0.697334       0.015355       0.028695      -0.010300       0.034136       0.006605      -0.003393      -0.005909       0.000340      -0.026497      -0.011156      -0.001855       0.013011              1.746988       1.729666       0.252175      -0.073744       2.069343      -0.254416       1.441955           0.000004
          164              H       1.021591       2.202388       9.995940       0.085704       1.063191 0.73374701E+01  0.71665001E+02                                 1.815130                            1.649261      -1.276337       2.259194                    0.994233       3.950076      11.640119       0.451109       1.390156      -0.683059      -0.020084       0.038125      -0.004872       0.043366      -0.005716      -0.004144      -0.003593      -0.001577      -0.017711      -0.010058       0.001336       0.008722              1.934108       1.979251      -0.535083       0.146197       2.306726      -0.246213       1.516347           0.000003
          165              H       7.645988      -1.441535       9.406131       0.093339       1.073591 0.73230349E+01  0.70021434E+02                                 1.708593                            1.561859      -0.821352       2.486184                    0.999402       3.373759       9.192514       0.512793       1.249176      -0.716267       0.021966      -0.036291      -0.017918       0.046050      -0.000834      -0.001563       0.012714      -0.007867      -0.031843      -0.016877       0.001288       0.015589              1.816133       1.837676      -0.529963      -0.247452       2.147805       0.319219       1.462919           0.000009
          166              H       5.370143      -1.519218       9.428139       0.138999       1.008535 0.71569263E+01  0.67802306E+02                                 1.621319                            1.537021      -0.850548       2.493845                    0.999507       3.148679       8.441842       0.522305       1.237839      -0.720437      -0.017896      -0.033082      -0.012368       0.039593       0.003255       0.001678       0.012854      -0.003176      -0.035969      -0.018359       0.003164       0.015195              1.662204       1.621366       0.281709       0.058416       1.944282       0.223143       1.420962           0.000013
          167              H       5.386678       2.205403      10.854244       0.123035       0.905688 0.63680475E+01  0.59431984E+02                                 1.581383                            1.503516      -0.856919       2.478451                    0.999076       3.395924       9.466485       0.493005       1.331193      -0.697470      -0.016739       0.027551       0.009652       0.033651      -0.002882      -0.001797       0.007439      -0.005935      -0.035971      -0.014404       0.001920       0.012484              1.618963       1.598935      -0.274394      -0.099462       1.885948       0.205038       1.372005           0.000004
          168              H       7.651893       2.152878      10.797024       0.086399       1.051428 0.74226726E+01  0.72089096E+02                                 1.750559                            1.622822      -1.012094       2.385593                    0.997371       3.707622      10.595451       0.474006       1.330494      -0.696508       0.021311       0.036538       0.013215       0.044315       0.002808      -0.002420       0.007634      -0.011891      -0.042802      -0.016775       0.001390       0.015385              1.828557       1.878217       0.476194       0.141684       2.111274       0.197136       1.496180           0.000004
          169              H       4.385164       4.502256      27.140012       0.097289       1.070289 0.76084785E+01  0.73643075E+02                                 1.715618                            1.602024      -0.957571       2.417981                    0.998610       3.471793       9.599601       0.500265       1.264945      -0.712149       0.021250       0.015282       0.038058       0.046190      -0.000373      -0.001594       0.006438       0.011373       0.043287      -0.014342      -0.001681       0.016022              1.763021       1.874957       0.213843       0.461118       1.493991       0.209032       1.920115          -0.000005
          170              H       2.118768       4.364669      27.258854       0.126537       0.932425 0.66591543E+01  0.61969129E+02                                 1.531425                            1.475923      -0.800460       2.505291                    0.999755       3.172893       8.435224       0.536550       1.226704      -0.721958      -0.015119       0.002764       0.031697       0.035227       0.001819      -0.001598       0.005154       0.017901       0.032831      -0.015659       0.003533       0.012126              1.538434       1.575880      -0.062217      -0.267190       1.294986       0.102273       1.744435          -0.000006
          171              H       2.010113       3.307003      23.451505       0.131825       1.029831 0.74101921E+01  0.70183474E+02                                 1.585916                            1.519340      -0.814506       2.503720                    0.999701       3.098934       8.067965       0.553591       1.168185      -0.737517      -0.016572      -0.009522      -0.031099       0.036503       0.000190       0.001195       0.007119       0.015323       0.034093      -0.015249       0.001853       0.013395              1.590409       1.612340       0.118322       0.245704       1.336762       0.144076       1.822125          -0.000023
          172              H       4.329656       3.396254      23.420694       0.104225       1.142526 0.79846520E+01  0.77570787E+02                                 1.748273                            1.608964      -0.866499       2.471795                    0.999095       3.299106       8.892783       0.518556       1.215816      -0.725276       0.022745      -0.007936      -0.044521       0.050621       0.001760      -0.002228       0.008580       0.017350       0.050406      -0.019379       0.000362       0.019017              1.820636       1.873185      -0.102849      -0.556787       1.383944       0.170473       2.204779          -0.000016
          173              H       9.554533       2.295843      24.190967       0.098282       1.156683 0.83227642E+01  0.82206840E+02                                 1.798489                            1.669387      -0.935051       2.429772                    0.998559       3.479831       9.651674       0.493842       1.255677      -0.714999      -0.019392      -0.032590      -0.025428       0.045659      -0.001544      -0.002565       0.014734      -0.008960      -0.012181      -0.014551      -0.002708       0.017260              1.844738       1.927055       0.346570       0.425771       1.745999       0.367861       1.861161          -0.000008
          174              H       0.016534       2.319818      24.107338       0.127955       1.028876 0.74228982E+01  0.71159610E+02                                 1.651840                            1.570136      -0.912823       2.453695                    0.998847       3.307286       8.999272       0.512996       1.245467      -0.717379       0.014635      -0.024677      -0.020765       0.035416       0.001291      -0.000870       0.014033       0.004294      -0.011514      -0.016293       0.004158       0.012136              1.659722       1.724465      -0.275997      -0.230364       1.671884       0.306160       1.582817          -0.000010
          175              H       0.012991       5.281736      26.748273       0.120702       1.016119 0.73479175E+01  0.70729433E+02                                 1.675904                            1.590901      -0.957093       2.429583                    0.998018       3.447461       9.605596       0.492625       1.291675      -0.706180       0.015088       0.020367       0.022791       0.034086       0.002410       0.001342       0.012833       0.004220      -0.009671      -0.014787       0.002860       0.011927              1.692827       1.706604       0.194315       0.164182       1.761969       0.377542       1.609906          -0.000008
          176              H       9.558076       5.238584      26.708659       0.090138       1.057027 0.73527342E+01  0.71405081E+02                                 1.776099                            1.628594      -1.041863       2.379677                    0.996337       3.710180      10.682358       0.466249       1.352720      -0.692035      -0.021654       0.027517       0.028466       0.045126      -0.001741      -0.001433       0.014810       0.000410      -0.007291      -0.015621       0.001035       0.014585              1.852640       1.902746      -0.415025      -0.310964       1.918915       0.468825       1.736259          -0.000006
          177              H       3.941097      -2.201101      30.115465       0.100668       1.054205 0.76029590E+01  0.74460751E+02                                 1.767295                            1.652355      -1.204349       2.301008                    0.994112       3.782736      10.939864       0.464414       1.346653      -0.692764       0.010514      -0.029511       0.019079       0.036680      -0.005172       0.006063      -0.001224      -0.023768       0.001304      -0.015265       0.002011       0.013254              1.832176       1.516078      -0.188376       0.216756       1.993012      -0.536088       1.987438           0.000004
          178              H       3.328143      -2.612137      27.963103       0.111529       1.112807 0.84823843E+01  0.83545321E+02                                 1.703382                            1.651902      -0.888590       2.453544                    0.998984       3.343247       9.032741       0.515490       1.206374      -0.727701       0.000963      -0.034921      -0.009616       0.036233      -0.005160       0.005183      -0.000104      -0.028840       0.005401      -0.017556       0.003058       0.014498              1.691512       1.433184       0.021543       0.132217       2.007527       0.246413       1.633825           0.000009
          179              H       2.675033       1.293345      27.426113       0.102380       0.981588 0.72379640E+01  0.70060708E+02                                 1.687967                            1.616481      -1.154264       2.321680                    0.995970       3.731074      10.748034       0.467403       1.353805      -0.691441      -0.012099       0.024678      -0.016519       0.032066      -0.004505       0.006792       0.002085      -0.016074       0.016444      -0.014479       0.006422       0.008057              1.705501       1.431407      -0.168069       0.202711       1.846779      -0.361224       1.838316          -0.000004
          180              H       3.355306       1.698468      29.556467       0.108098       0.991130 0.72595016E+01  0.69804287E+02                                 1.659345                            1.589208      -0.975200       2.411542                    0.998235       3.514200       9.849402       0.488253       1.304626      -0.703037       0.000468       0.034647       0.010099       0.036092      -0.001551       0.002602      -0.000564      -0.026433      -0.005049      -0.013046      -0.001136       0.014181              1.678157       1.353744       0.036259       0.071050       2.080886       0.309388       1.599842          -0.000002
          181              H       1.249530      -3.344495      24.199770       0.115539       1.178010 0.87854873E+01  0.87911312E+02                                 1.812171                            1.711176      -1.064451       2.377091                    0.997000       3.517328       9.801796       0.489748       1.249841      -0.716221      -0.010448      -0.036898      -0.009261       0.039451       0.005453       0.001963      -0.002812      -0.026020      -0.010623      -0.012999      -0.003166       0.016165              1.830251       1.511674       0.332882       0.060406       2.240897       0.198574       1.738183           0.000007
          182              H       1.694778      -2.814904      26.378542       0.102202       1.197388 0.91582990E+01  0.93114139E+02                                 1.860942                            1.767936      -1.245328       2.281298                    0.993698       3.755835      10.743143       0.470712       1.279822      -0.708050      -0.013281      -0.023281       0.023380       0.035567       0.009608       0.001867      -0.002884      -0.021236       0.015638      -0.017271       0.004961       0.012310              1.886193       1.618750       0.235296      -0.111694       1.866048      -0.404898       2.173781           0.000005
          183              H       2.745895       0.782587      25.300160       0.093560       1.082336 0.79573548E+01  0.78757076E+02                                 1.786117                            1.680929      -1.236654       2.273100                    0.994914       3.885683      11.265523       0.464755       1.331561      -0.695311       0.010290       0.026119       0.008837       0.029431       0.006692       0.006194       0.001912      -0.013347       0.013993      -0.013241       0.002600       0.010641              1.807708       1.486580       0.294905       0.129249       2.255603       0.194185       1.680941          -0.000005
          184              H       2.014837       0.324270      23.213821       0.092482       1.258767 0.94846417E+01  0.96331769E+02                                 1.849244                            1.740484      -1.207392       2.285311                    0.995830       3.698109      10.239618       0.503509       1.197707      -0.726971      -0.001781       0.023017      -0.023622       0.033030       0.004739       0.000863      -0.007011      -0.022353      -0.001164      -0.012437      -0.002802       0.015240              1.877504       1.431580       0.007747       0.051185       2.009193      -0.371269       2.191740          -0.000008
          185              H       4.898912       3.917908      38.284758       0.104619       1.009983 0.74279109E+01  0.72811355E+02                                 1.754184                            1.662024      -1.441908       2.188498                    0.992056       3.948938      11.679042       0.448058       1.394566      -0.682139      -0.002261      -0.027511       0.020762       0.034540       0.001306      -0.000494      -0.004547      -0.011028       0.022662      -0.009444      -0.000658       0.010102              1.788056       1.397165      -0.008521       0.043373       2.159359      -0.477376       1.807643          -0.000003
          186              H       5.067800       6.020317      39.187078       0.104496       1.030417 0.78528847E+01  0.77070819E+02                                 1.707794                            1.657777      -0.975493       2.408591                    0.997857       3.605992      10.237880       0.475544       1.312364      -0.701425       0.006489       0.003465       0.034068       0.034853       0.001376       0.002956       0.001172      -0.017982       0.036858      -0.015533       0.002758       0.012775              1.705621       1.397039       0.007590       0.143694       1.602520       0.103454       2.117305          -0.000003
          187              H       4.822145       7.650434      35.608611       0.096943       0.985046 0.72856428E+01  0.70403381E+02                                 1.673302                            1.607825      -0.956088       2.411850                    0.997877       3.660946      10.423202       0.476365       1.330580      -0.696754      -0.000574       0.025230      -0.018617       0.031360      -0.000419       0.002348      -0.001758      -0.019274       0.027149      -0.014400       0.004452       0.009948              1.696894       1.344455       0.026079       0.010209       2.050873      -0.300111       1.695353           0.000003
          188              H       4.641448       5.570947      34.644669       0.103600       1.009962 0.73716318E+01  0.71918326E+02                                 1.733735                            1.640173      -1.358784       2.223321                    0.993327       3.897993      11.395137       0.458758       1.368507      -0.687308      -0.004862      -0.003147      -0.033295       0.033795      -0.001915       0.004572      -0.003951      -0.013398       0.025497      -0.012044       0.000505       0.011539              1.769913       1.381586       0.015820       0.050863       1.525998       0.121601       2.402154           0.000001
          189              H       5.444548      11.535014      37.457265       0.099459       1.216798 0.90968471E+01  0.91929652E+02                                 1.844665                            1.733252      -1.277235       2.259833                    0.994712       3.725197      10.472083       0.489415       1.238408      -0.717035       0.003396       0.026300      -0.018763       0.032485       0.002315      -0.004055      -0.003721      -0.010843       0.019421      -0.009839       0.000035       0.009804              1.886616       1.438142       0.139184      -0.112754       2.345641      -0.371327       1.876065           0.000010
          190              H       5.534307       9.474275      36.528536       0.094998       1.046539 0.77715501E+01  0.76325622E+02                                 1.740525                            1.658462      -1.063759       2.357619                    0.996837       3.752658      10.773428       0.469904       1.327194      -0.697154       0.009978      -0.002069      -0.028553       0.030317       0.000908      -0.008028       0.000600      -0.019045       0.009373      -0.014751       0.006717       0.008035              1.762530       1.423630       0.013397      -0.225404       1.604258       0.097400       2.259701           0.000004
          191              H       4.343828       7.889743      39.930941       0.106391       1.099274 0.82117887E+01  0.80402228E+02                                 1.700124                            1.631154      -0.876078       2.455534                    0.999011       3.390571       9.198725       0.514864       1.215019      -0.724822      -0.004924      -0.025504       0.023741       0.035190       0.001920      -0.009494      -0.003814      -0.020208       0.031479      -0.018481       0.003169       0.015313              1.710433       1.421872       0.151341      -0.084911       2.082257      -0.242826       1.627169          -0.000001
          192              H       4.239898       9.964329      40.842064       0.112027       1.146341 0.84164805E+01  0.82428879E+02                                 1.710011                            1.621705      -0.972339       2.414601                    0.998499       3.320537       8.838484       0.533719       1.171775      -0.735734      -0.011990       0.003359       0.036587       0.038647       0.002454      -0.011560      -0.005921      -0.009142       0.028513      -0.014825      -0.002512       0.017338              1.726762       1.435344      -0.054830      -0.249888       1.569209       0.161641       2.175733           0.000007
          193              H       4.529250      -0.094962      37.272400       0.099002       1.031100 0.70177585E+01  0.67647725E+02                                 1.774108                            1.610266      -1.180397       2.317879                    0.995077       3.748552      10.902445       0.458588       1.385570      -0.684993      -0.000923       0.042591       0.019303       0.046771      -0.000395       0.001786       0.007429      -0.016051       0.021645      -0.011888      -0.001538       0.013426              1.868031       1.373569       0.025637       0.010389       2.618028       0.346737       1.612497          -0.000003
          194              H       4.652077      -1.876168      38.672096       0.124788       1.000816 0.75211865E+01  0.72741822E+02                                 1.660042                            1.612801      -0.854564       2.483032                    0.999193       3.371463       9.383041       0.488317       1.296900      -0.706229       0.000455       0.006335       0.035057       0.035628      -0.000907       0.002448       0.003037      -0.017890       0.038012      -0.015569       0.001897       0.013672              1.652560       1.356219       0.017512       0.037977       1.586201       0.032704       2.015261          -0.000007
          195              H       4.474923      -4.295091      35.476564       0.128418       0.904961 0.66732465E+01  0.63274101E+02                                 1.605613                            1.560655      -0.979941       2.427505                    0.997610       3.477831       9.904459       0.471964       1.368699      -0.689790       0.000629      -0.032577      -0.015543       0.036100       0.000979       0.001442       0.003732      -0.021643       0.006433      -0.012057       0.000692       0.011366              1.617303       1.335335       0.003794       0.039588       1.959336       0.184868       1.557238           0.000004
          196              H       4.304854      -2.446073      34.173703       0.087784       1.044884 0.72600825E+01  0.70743607E+02                                 1.796970                            1.642563      -1.256937       2.268055                    0.994465       3.939349      11.606822       0.451052       1.393586      -0.682425      -0.001438      -0.004496      -0.043171       0.043428      -0.001470       0.000335       0.001569      -0.009730       0.025844      -0.009407       0.000498       0.008910              1.883874       1.454144       0.000277       0.137395       1.546725       0.026824       2.650754           0.000002
          197              H       4.435949      -5.401487      41.220598       0.101607       1.194990 0.83880099E+01  0.82789935E+02                                 1.815470                            1.656839      -1.059077       2.375219                    0.997336       3.484067       9.575240       0.505655       1.227249      -0.721043      -0.005597       0.008392       0.045728       0.046828      -0.006510      -0.005535       0.008663      -0.018009       0.013967      -0.013914      -0.003053       0.016967              1.903656       1.458290       0.010421      -0.173448       1.487967      -0.165100       2.764711          -0.000006
          198              H       4.218639      -3.577086      39.869320       0.127806       1.020442 0.75259471E+01  0.71941071E+02                                 1.605936                            1.554253      -0.890384       2.465594                    0.998981       3.208102       8.539009       0.532325       1.203687      -0.728106      -0.009854       0.030123       0.016707       0.035828      -0.005463      -0.005493       0.005711      -0.022337       0.028885      -0.017890       0.002099       0.015791              1.596121       1.391058      -0.187332      -0.071212       1.938289       0.096333       1.459015          -0.000010
          199              H       5.357152      -5.807276      36.805835       0.127543       0.989465 0.73340559E+01  0.70893007E+02                                 1.678949                            1.616660      -1.022997       2.406465                    0.997422       3.468757       9.834127       0.474158       1.336362      -0.696938       0.010940      -0.006094      -0.035086       0.037254      -0.005252      -0.004408       0.002601      -0.020898       0.026758      -0.016697       0.004669       0.012028              1.687918       1.470451      -0.019375      -0.187516       1.482502      -0.053829       2.110800           0.000006
          200              H       5.458721      -7.591816      38.236341       0.095822       1.145243 0.81659212E+01  0.80282497E+02                                 1.784582                            1.651919      -0.958675       2.418157                    0.998290       3.486815       9.651498       0.497149       1.253152      -0.715291       0.010081      -0.042437      -0.020455       0.048176      -0.007200      -0.007368       0.006745      -0.013841       0.033908      -0.016361      -0.001545       0.017906              1.855113       1.534242      -0.257505      -0.032602       2.508026       0.151618       1.523070           0.000009
          201              H       1.806976       2.580913      35.054014       0.087352       1.001740 0.69738169E+01  0.66809515E+02                                 1.710631                            1.584288      -0.972851       2.410330                    0.997271       3.660683      10.455135       0.473707       1.349674      -0.692693       0.021206       0.035927       0.019159       0.045908       0.000362       0.003600       0.012188      -0.007558      -0.025922      -0.015623       0.000824       0.014800              1.790573       1.824655       0.450343       0.199431       2.032911       0.333707       1.514152          -0.000001
          202              H      11.331983       2.686461      35.032006       0.136768       0.948425 0.66912367E+01  0.63658191E+02                                 1.670904                            1.571600      -1.129007       2.356832                    0.996964       3.543526      10.197617       0.465103       1.384232      -0.686001      -0.017030       0.029142       0.007351       0.034545       0.001234      -0.001469       0.007726       0.006244      -0.015584      -0.011148       0.005194       0.005954              1.723248       1.731306      -0.331191      -0.059030       2.011469       0.231452       1.426970          -0.000001
          203              H      11.347336      -1.067294      33.583894       0.122644       0.878667 0.61351937E+01  0.56697867E+02                                 1.546435                            1.473018      -0.794368       2.506983                    0.999560       3.357702       9.297810       0.499745       1.326230      -0.698493      -0.016535      -0.026596      -0.012560       0.033742       0.002730       0.003001       0.008594      -0.003557      -0.025596      -0.012683       0.001103       0.011580              1.580745       1.578162       0.252663       0.111051       1.793678       0.187855       1.370395           0.000003
          204              H       1.809338      -1.028786      33.623508       0.088693       1.059579 0.75181599E+01  0.73235202E+02                                 1.759002                            1.632719      -1.011753       2.386535                    0.997377       3.704201      10.594443       0.472884       1.329666      -0.696758       0.021318      -0.036447      -0.012387       0.044003      -0.002277       0.002307       0.007946      -0.009965      -0.040427      -0.016226       0.002013       0.014213              1.830362       1.902264      -0.464446      -0.171891       2.085985       0.216761       1.502835           0.000002
          205              H       7.004689      -1.154754      34.459804       0.090314       1.034019 0.71982400E+01  0.70075260E+02                                 1.791695                            1.641600      -1.291153       2.254800                    0.993886       3.950615      11.680290       0.448155       1.403912      -0.680349      -0.019952      -0.039173       0.001829       0.043999       0.006168       0.003847      -0.001224      -0.000644      -0.020850      -0.009159      -0.000689       0.009848              1.893401       1.899353       0.475421      -0.084560       2.261211      -0.160455       1.519639           0.000001
          206              H       9.285258      -1.208960      34.534630       0.127114       0.983355 0.71075092E+01  0.68469538E+02                                 1.692515                            1.604492      -1.240762       2.299589                    0.995316       3.603872      10.348747       0.468099       1.358279      -0.691036       0.015763      -0.031488       0.006470       0.035802      -0.006486       0.002832      -0.003481      -0.000886      -0.029305      -0.010687      -0.001608       0.012295              1.741058       1.751874      -0.279685       0.023812       2.063692      -0.156137       1.407608           0.000002
          207              H       9.289982       2.789663      34.050459       0.139402       0.905450 0.62384713E+01  0.58843516E+02                                 1.667646                            1.551640      -1.366684       2.243706                    0.993839       3.746685      11.053990       0.448694       1.447221      -0.672378       0.017525       0.030057      -0.008230       0.035753      -0.001328      -0.001313      -0.006009       0.006757      -0.033699      -0.013652       0.004403       0.009248              1.734469       1.718349       0.365646      -0.010058       2.119931      -0.056032       1.365127          -0.000001
          208              H       7.016499       2.717378      33.988837       0.097196       1.035451 0.73519975E+01  0.71262118E+02                                 1.740703                            1.621355      -1.012651       2.394871                    0.997503       3.635677      10.393901       0.471271       1.340856      -0.694865      -0.018564       0.040420      -0.002515       0.044550       0.001871       0.001016       0.000444      -0.017985      -0.047910      -0.016042      -0.001137       0.017179              1.817720       1.900426      -0.519679       0.032888       2.152475      -0.102858       1.400261          -0.000000
          209              H      10.181660      -3.020587      17.513802       0.089707       1.225682 0.88361638E+01  0.88175599E+02                                 1.832172                            1.691417      -1.002441       2.394114                    0.997823       3.516759       9.653782       0.505536       1.214141      -0.724456       0.021010      -0.010870      -0.039664       0.046182       0.000795       0.001884       0.004465       0.017041       0.050509      -0.017536      -0.000102       0.017638              1.891773       2.036628      -0.169279      -0.549080       1.550531       0.170464       2.088161           0.000010
          210              H       7.886918      -2.937548      17.399362       0.131295       0.992810 0.71152870E+01  0.66868036E+02                                 1.561222                            1.498945      -0.789780       2.513564                    0.999803       3.096381       8.092467       0.550389       1.184160      -0.733276      -0.015682      -0.001869      -0.032844       0.036444      -0.001583       0.001063       0.002748       0.018821       0.039810      -0.016447       0.002844       0.013603              1.562626       1.626027       0.059355       0.278335       1.291229       0.067473       1.770621           0.000011
          211              H       7.862117      -2.077089      21.241923       0.125621       1.056441 0.76307127E+01  0.72624716E+02                                 1.595790                            1.527002      -0.822615       2.492556                    0.999621       3.131214       8.106370       0.561618       1.145897      -0.742906      -0.014575       0.009126       0.028944       0.033667       0.000554      -0.000358       0.007707       0.016578       0.033183      -0.016034       0.002776       0.013258              1.597405       1.621931      -0.096554      -0.241876       1.311285       0.136626       1.859000           0.000002
          212              H      10.126151      -2.188464      21.259529       0.098970       1.133928 0.78191109E+01  0.75403787E+02                                 1.720129                            1.575860      -0.876850       2.461935                    0.999006       3.305408       8.814947       0.533287       1.190992      -0.730591       0.022003       0.007300       0.042068       0.048033      -0.001326       0.001733       0.008964       0.015956       0.048673      -0.018571      -0.000071       0.018641              1.793272       1.855177       0.078028       0.563470       1.327485       0.136892       2.197154           0.000002
          213              H       3.563168      -1.384340      20.682925       0.077108       1.263201 0.89601219E+01  0.89973994E+02                                 1.882221                            1.709925      -1.006041       2.379738                    0.997578       3.664068      10.181613       0.498461       1.223690      -0.721034      -0.022042       0.025795       0.027786       0.043855       0.004304      -0.002155       0.015665      -0.003149      -0.005134      -0.016694       0.000333       0.016361              1.964257       2.043506      -0.356904      -0.559014       1.708005       0.457784       2.141260          -0.000002
          214              H       5.815392      -1.226651      20.638909       0.118047       1.079045 0.78210497E+01  0.75550539E+02                                 1.669072                            1.584028      -0.882927       2.459778                    0.999038       3.308541       8.878061       0.527037       1.203073      -0.727560       0.015868       0.022917       0.014745       0.031534       0.000638       0.000039       0.014416       0.004575      -0.015592      -0.017126       0.004857       0.012269              1.674174       1.699545       0.251819       0.221498       1.678474       0.358393       1.644502          -0.000003
          215              H       5.846098      -3.683465      17.769093       0.116020       1.135380 0.84524427E+01  0.83027817E+02                                 1.710119                            1.635254      -0.904505       2.447365                    0.998888       3.339387       8.957612       0.525588       1.186369      -0.732061       0.016021      -0.014642      -0.026021       0.033885      -0.000915      -0.001529       0.014399       0.010886       0.011834      -0.017215       0.003172       0.014042              1.708721       1.760733      -0.141378      -0.236158       1.583786       0.323136       1.781644           0.000012
          216              H       3.572616      -3.748184      17.830715       0.083215       1.203638 0.85546337E+01  0.85349455E+02                                 1.865516                            1.705219      -0.920474       2.429191                    0.998123       3.619997      10.195893       0.481633       1.274648      -0.710071      -0.022476      -0.022485      -0.030875       0.044317       0.002550      -0.000450       0.015510       0.007584       0.012739      -0.017440       0.001860       0.015580              1.944142       1.944686       0.423374       0.434416       1.856044       0.458390       2.031696           0.000007
          217              H       1.964053       3.497059       8.107671       0.100668       1.054205 0.76029590E+01  0.74460751E+02                                 1.767295                            1.652355      -1.204349       2.301008                    0.994112       3.782736      10.939864       0.464414       1.346653      -0.692764      -0.010514      -0.029511       0.019079       0.036680       0.005172      -0.006063      -0.001224      -0.023768       0.001304      -0.015265       0.002011       0.013254              1.832176       1.516078       0.188376      -0.216756       1.993012      -0.536088       1.987438           0.000004
          218              H       2.577007       3.086023       5.955309       0.111529       1.112807 0.84823843E+01  0.83545321E+02                                 1.703382                            1.651902      -0.888590       2.453544                    0.998984       3.343247       9.032741       0.515490       1.206374      -0.727701      -0.000963      -0.034921      -0.009616       0.036233       0.005160      -0.005183      -0.000104      -0.028840       0.005401      -0.017556       0.003058       0.014498              1.691512       1.433184      -0.021543      -0.132217       2.007527       0.246413       1.633825           0.000009
          219              H       3.230117       6.991505       5.418319       0.102380       0.981588 0.72379640E+01  0.70060708E+02                                 1.687967                            1.616481      -1.154264       2.321680                    0.995970       3.731074      10.748034       0.467403       1.353805      -0.691441       0.012099       0.024678      -0.016519       0.032066       0.004505      -0.006792       0.002085      -0.016074       0.016444      -0.014479       0.006422       0.008057              1.705501       1.431407       0.168069      -0.202711       1.846779      -0.361224       1.838316          -0.000004
          220              H       2.549844       7.396628       7.548673       0.108098       0.991130 0.72595016E+01  0.69804287E+02                                 1.659345                            1.589208      -0.975200       2.411542                    0.998235       3.514200       9.849402       0.488253       1.304626      -0.703037      -0.000468       0.034647       0.010099       0.036092       0.001551      -0.002602      -0.000564      -0.026433      -0.005049      -0.013046      -0.001136       0.014181              1.678157       1.353744      -0.036259      -0.071050       2.080886       0.309388       1.599842          -0.000002
          221              H       4.655620       2.353665       2.191976       0.115539       1.178010 0.87854872E+01  0.87911313E+02                                 1.812172                            1.711176      -1.064451       2.377091                    0.997000       3.517328       9.801797       0.489747       1.249842      -0.716221       0.010448      -0.036898      -0.009261       0.039451      -0.005453      -0.001963      -0.002812      -0.026020      -0.010623      -0.012999      -0.003166       0.016165              1.830251       1.511674      -0.332882      -0.060406       2.240897       0.198574       1.738183           0.000007
          222              H       4.210372       2.883256       4.370748       0.102202       1.197388 0.91582990E+01  0.93114139E+02                                 1.860942                            1.767936      -1.245328       2.281298                    0.993698       3.755835      10.743143       0.470712       1.279822      -0.708050       0.013281      -0.023281       0.023380       0.035567      -0.009608      -0.001867      -0.002884      -0.021236       0.015638      -0.017271       0.004961       0.012310              1.886193       1.618750      -0.235296       0.111694       1.866048      -0.404898       2.173781           0.000005
          223              H       3.159255       6.480747       3.292366       0.093560       1.082336 0.79573540E+01  0.78757069E+02                                 1.786117                            1.680929      -1.236654       2.273100                    0.994914       3.885683      11.265524       0.464755       1.331561      -0.695311      -0.010290       0.026119       0.008837       0.029431      -0.006692      -0.006194       0.001912      -0.013347       0.013993      -0.013241       0.002600       0.010641              1.807708       1.486580      -0.294905      -0.129249       2.255603       0.194185       1.680941          -0.000005
          224              H       3.890313       6.022430       1.206027       0.092482       1.258767 0.94846429E+01  0.96331787E+02                                 1.849244                            1.740485      -1.207392       2.285311                    0.995830       3.698109      10.239619       0.503508       1.197707      -0.726971       0.001781       0.023017      -0.023622       0.033030      -0.004739      -0.000863      -0.007011      -0.022353      -0.001164      -0.012437      -0.002802       0.015240              1.877505       1.431580      -0.007747      -0.051185       2.009193      -0.371269       2.191741          -0.000008
          225              H       1.006238       9.616068      16.276964       0.104619       1.009983 0.74279109E+01  0.72811355E+02                                 1.754184                            1.662024      -1.441908       2.188498                    0.992056       3.948938      11.679042       0.448058       1.394566      -0.682139       0.002261      -0.027511       0.020762       0.034540      -0.001306       0.000494      -0.004547      -0.011028       0.022662      -0.009444      -0.000658       0.010102              1.788056       1.397165       0.008521      -0.043373       2.159359      -0.477376       1.807643          -0.000003
          226              H       0.837350      11.718477      17.179284       0.104496       1.030417 0.78528847E+01  0.77070819E+02                                 1.707794                            1.657777      -0.975493       2.408591                    0.997857       3.605992      10.237880       0.475544       1.312364      -0.701425      -0.006489       0.003465       0.034068       0.034853      -0.001376      -0.002956       0.001172      -0.017982       0.036858      -0.015533       0.002758       0.012775              1.705621       1.397039      -0.007590      -0.143694       1.602520       0.103454       2.117305          -0.000003
          227              H       1.083005      13.348594      13.600817       0.096943       0.985046 0.72856427E+01  0.70403380E+02                                 1.673302                            1.607825      -0.956088       2.411850                    0.997877       3.660946      10.423202       0.476365       1.330580      -0.696754       0.000574       0.025230      -0.018617       0.031360       0.000419      -0.002348      -0.001758      -0.019274       0.027149      -0.014400       0.004452       0.009948              1.696894       1.344455      -0.026079      -0.010209       2.050873      -0.300111       1.695353           0.000003
          228              H       1.263702      11.269107      12.636875       0.103600       1.009962 0.73716318E+01  0.71918326E+02                                 1.733735                            1.640173      -1.358784       2.223321                    0.993327       3.897993      11.395137       0.458758       1.368507      -0.687308       0.004862      -0.003147      -0.033295       0.033795       0.001915      -0.004572      -0.003951      -0.013398       0.025497      -0.012044       0.000505       0.011539              1.769913       1.381586      -0.015820      -0.050863       1.525998       0.121601       2.402154           0.000001
          229              H       0.460602      17.233174      15.449471       0.099459       1.216798 0.90968518E+01  0.91929709E+02                                 1.844665                            1.733252      -1.277235       2.259833                    0.994712       3.725198      10.472085       0.489416       1.238407      -0.717035      -0.003396       0.026300      -0.018763       0.032485      -0.002315       0.004055      -0.003721      -0.010843       0.019421      -0.009839       0.000035       0.009804              1.886616       1.438143      -0.139184       0.112754       2.345641      -0.371327       1.876066           0.000010
          230              H       0.370843      15.172435      14.520742       0.094999       1.046539 0.77715504E+01  0.76325627E+02                                 1.740525                            1.658462      -1.063759       2.357619                    0.996837       3.752658      10.773429       0.469904       1.327194      -0.697154      -0.009978      -0.002069      -0.028553       0.030317      -0.000908       0.008028       0.000600      -0.019045       0.009373      -0.014751       0.006717       0.008035              1.762530       1.423630      -0.013397       0.225404       1.604258       0.097400       2.259701           0.000004
          231              H       1.561322      13.587903      17.923147       0.106391       1.099274 0.82117875E+01  0.80402213E+02                                 1.700124                            1.631153      -0.876078       2.455534                    0.999011       3.390571       9.198725       0.514864       1.215019      -0.724822       0.004924      -0.025504       0.023741       0.035190      -0.001920       0.009494      -0.003814      -0.020208       0.031479      -0.018481       0.003169       0.015313              1.710433       1.421872      -0.151341       0.084910       2.082256      -0.242826       1.627169          -0.000001
          232              H       1.665252      15.662489      18.834270       0.112027       1.146342 0.84164825E+01  0.82428900E+02                                 1.710010                            1.621705      -0.972339       2.414601                    0.998499       3.320538       8.838485       0.533720       1.171775      -0.735734       0.011990       0.003359       0.036587       0.038647      -0.002454       0.011560      -0.005921      -0.009142       0.028513      -0.014825      -0.002512       0.017338              1.726761       1.435344       0.054830       0.249887       1.569208       0.161641       2.175732           0.000006
          233              H       1.375900       5.603198      15.264606       0.099002       1.031100 0.70177585E+01  0.67647725E+02                                 1.774108                            1.610266      -1.180397       2.317878                    0.995077       3.748552      10.902445       0.458588       1.385570      -0.684993       0.000923       0.042591       0.019303       0.046771       0.000395      -0.001786       0.007429      -0.016051       0.021645      -0.011888      -0.001538       0.013426              1.868031       1.373569      -0.025637      -0.010389       2.618028       0.346737       1.612497          -0.000003
          234              H       1.253073       3.821992      16.664302       0.124788       1.000816 0.75211865E+01  0.72741822E+02                                 1.660042                            1.612801      -0.854564       2.483032                    0.999193       3.371463       9.383041       0.488317       1.296900      -0.706229      -0.000455       0.006335       0.035057       0.035628       0.000907      -0.002448       0.003037      -0.017890       0.038012      -0.015569       0.001897       0.013672              1.652560       1.356219      -0.017512      -0.037977       1.586201       0.032704       2.015261          -0.000007
          235              H       1.430227       1.403069      13.468770       0.128418       0.904961 0.66732458E+01  0.63274095E+02                                 1.605613                            1.560655      -0.979941       2.427505                    0.997610       3.477831       9.904460       0.471964       1.368700      -0.689790      -0.000629      -0.032577      -0.015543       0.036100      -0.000979      -0.001442       0.003732      -0.021643       0.006433      -0.012057       0.000692       0.011366              1.617303       1.335335      -0.003794      -0.039588       1.959337       0.184869       1.557238           0.000004
          236              H       1.600296       3.252087      12.165909       0.087784       1.044884 0.72600825E+01  0.70743607E+02                                 1.796970                            1.642563      -1.256937       2.268055                    0.994465       3.939349      11.606822       0.451052       1.393586      -0.682425       0.001438      -0.004496      -0.043171       0.043428       0.001470      -0.000335       0.001569      -0.009730       0.025844      -0.009407       0.000498       0.008910              1.883874       1.454144      -0.000277      -0.137395       1.546725       0.026824       2.650754           0.000002
          237              H       1.469201       0.296673      19.212804       0.101607       1.194990 0.83880112E+01  0.82789950E+02                                 1.815470                            1.656839      -1.059077       2.375219                    0.997336       3.484067       9.575240       0.505655       1.227249      -0.721043       0.005597       0.008392       0.045728       0.046828       0.006510       0.005535       0.008663      -0.018009       0.013967      -0.013914      -0.003053       0.016967              1.903656       1.458290      -0.010421       0.173448       1.487967      -0.165100       2.764711          -0.000006
          238              H       1.686511       2.121074      17.861526       0.127806       1.020442 0.75259469E+01  0.71941067E+02                                 1.605936                            1.554253      -0.890384       2.465594                    0.998981       3.208102       8.539008       0.532325       1.203687      -0.728106       0.009854       0.030123       0.016707       0.035828       0.005463       0.005493       0.005711      -0.022337       0.028885      -0.017890       0.002099       0.015791              1.596120       1.391058       0.187332       0.071212       1.938289       0.096332       1.459015          -0.000010
          239              H       0.547998      -0.109116      14.798041       0.127543       0.989465 0.73340559E+01  0.70893006E+02                                 1.678949                            1.616660      -1.022997       2.406465                    0.997422       3.468757       9.834127       0.474158       1.336362      -0.696938      -0.010940      -0.006094      -0.035086       0.037254       0.005252       0.004408       0.002601      -0.020898       0.026758      -0.016697       0.004669       0.012028              1.687918       1.470451       0.019375       0.187516       1.482502      -0.053829       2.110800           0.000006
          240              H       0.446429      -1.893656      16.228547       0.095822       1.145243 0.81659223E+01  0.80282512E+02                                 1.784582                            1.651920      -0.958675       2.418157                    0.998290       3.486815       9.651499       0.497149       1.253152      -0.715291      -0.010081      -0.042437      -0.020455       0.048176       0.007200       0.007368       0.006745      -0.013841       0.033908      -0.016361      -0.001545       0.017906              1.855113       1.534242       0.257505       0.032602       2.508026       0.151618       1.523071           0.000009
          241              H       4.098174       8.279073      13.046220       0.087352       1.001740 0.69738177E+01  0.66809523E+02                                 1.710631                            1.584287      -0.972851       2.410330                    0.997271       3.660683      10.455134       0.473707       1.349673      -0.692693      -0.021206       0.035927       0.019159       0.045908      -0.000362      -0.003600       0.012188      -0.007558      -0.025922      -0.015623       0.000824       0.014800              1.790573       1.824655      -0.450343      -0.199431       2.032911       0.333707       1.514152          -0.000001
          242              H       6.383467       8.384621      13.024212       0.136768       0.948425 0.66912367E+01  0.63658191E+02                                 1.670904                            1.571600      -1.129007       2.356832                    0.996964       3.543526      10.197617       0.465103       1.384232      -0.686001       0.017030       0.029142       0.007351       0.034545      -0.001234       0.001469       0.007726       0.006244      -0.015584      -0.011148       0.005194       0.005954              1.723248       1.731306       0.331191       0.059030       2.011469       0.231452       1.426970          -0.000001
          243              H       6.368114       4.630866      11.576100       0.122644       0.878667 0.61351937E+01  0.56697867E+02                                 1.546435                            1.473018      -0.794368       2.506983                    0.999560       3.357702       9.297810       0.499745       1.326230      -0.698493       0.016535      -0.026596      -0.012560       0.033742      -0.002730      -0.003001       0.008594      -0.003557      -0.025596      -0.012683       0.001103       0.011580              1.580745       1.578162      -0.252663      -0.111051       1.793678       0.187855       1.370395           0.000003
          244              H       4.095812       4.669374      11.615714       0.088693       1.059579 0.75181599E+01  0.73235202E+02                                 1.759002                            1.632719      -1.011753       2.386535                    0.997377       3.704201      10.594443       0.472884       1.329666      -0.696758      -0.021318      -0.036447      -0.012387       0.044003       0.002277      -0.002307       0.007946      -0.009965      -0.040427      -0.016226       0.002013       0.014213              1.830362       1.902264       0.464446       0.171891       2.085985       0.216761       1.502835           0.000002
          245              H      10.710761       4.543406      12.452010       0.090314       1.034019 0.71982390E+01  0.70075250E+02                                 1.791695                            1.641600      -1.291153       2.254800                    0.993886       3.950615      11.680291       0.448155       1.403912      -0.680349       0.019952      -0.039173       0.001829       0.043999      -0.006168      -0.003847      -0.001224      -0.000644      -0.020850      -0.009159      -0.000689       0.009848              1.893401       1.899353      -0.475421       0.084560       2.261211      -0.160455       1.519640           0.000001
          246              H       8.430192       4.489200      12.526836       0.127114       0.983355 0.71075091E+01  0.68469538E+02                                 1.692515                            1.604492      -1.240762       2.299589                    0.995316       3.603872      10.348747       0.468099       1.358279      -0.691036      -0.015763      -0.031488       0.006470       0.035802       0.006486      -0.002832      -0.003481      -0.000886      -0.029305      -0.010687      -0.001608       0.012295              1.741058       1.751874       0.279685      -0.023812       2.063692      -0.156137       1.407608           0.000002
          247              H       8.425468       8.487823      12.042665       0.139402       0.905450 0.62384713E+01  0.58843516E+02                                 1.667646                            1.551640      -1.366684       2.243706                    0.993839       3.746685      11.053990       0.448694       1.447221      -0.672378      -0.017525       0.030057      -0.008230       0.035753       0.001328       0.001313      -0.006009       0.006757      -0.033699      -0.013652       0.004403       0.009248              1.734469       1.718349      -0.365646       0.010058       2.119931      -0.056032       1.365127          -0.000001
          248              H      10.698951       8.415538      11.981043       0.097196       1.035451 0.73519968E+01  0.71262112E+02                                 1.740703                            1.621355      -1.012651       2.394871                    0.997503       3.635677      10.393902       0.471271       1.340857      -0.694865       0.018564       0.040420      -0.002515       0.044550      -0.001871      -0.001016       0.000444      -0.017985      -0.047910      -0.016042      -0.001137       0.017179              1.817721       1.900426       0.519679      -0.032888       2.152475      -0.102858       1.400261          -0.000000
          249              H       7.533790      -8.718747      39.521596       0.089707       1.225682 0.88361694E+01  0.88175665E+02                                 1.832172                            1.691417      -1.002441       2.394114                    0.997823       3.516760       9.653784       0.505537       1.214140      -0.724457      -0.021010      -0.010870      -0.039664       0.046182      -0.000795      -0.001884       0.004465       0.017041       0.050509      -0.017536      -0.000102       0.017638              1.891773       2.036628       0.169279       0.549080       1.550531       0.170464       2.088161           0.000010
          250              H       9.828532      -8.635708      39.407156       0.131295       0.992810 0.71152870E+01  0.66868035E+02                                 1.561222                            1.498945      -0.789780       2.513564                    0.999803       3.096381       8.092467       0.550389       1.184160      -0.733276       0.015682      -0.001869      -0.032844       0.036444       0.001583      -0.001063       0.002748       0.018821       0.039810      -0.016447       0.002844       0.013603              1.562626       1.626027      -0.059355      -0.278335       1.291229       0.067473       1.770621           0.000011
          251              H       9.853333      -7.775249      43.249717       0.125621       1.056441 0.76307110E+01  0.72624695E+02                                 1.595790                            1.527002      -0.822615       2.492556                    0.999621       3.131214       8.106369       0.561618       1.145897      -0.742906       0.014575       0.009126       0.028944       0.033667      -0.000554       0.000358       0.007707       0.016578       0.033183      -0.016034       0.002776       0.013258              1.597405       1.621931       0.096554       0.241876       1.311285       0.136626       1.858999           0.000002
          252              H       7.589299      -7.886624      43.267323       0.098970       1.133928 0.78191109E+01  0.75403784E+02                                 1.720129                            1.575859      -0.876849       2.461935                    0.999006       3.305408       8.814946       0.533288       1.190992      -0.730592      -0.022003       0.007300       0.042068       0.048033       0.001326      -0.001733       0.008964       0.015956       0.048673      -0.018571      -0.000071       0.018641              1.793272       1.855177      -0.078028      -0.563470       1.327485       0.136892       2.197153           0.000002
          253              H       2.341982      -7.082500      42.690719       0.077108       1.263201 0.89601216E+01  0.89973993E+02                                 1.882222                            1.709925      -1.006041       2.379738                    0.997578       3.664068      10.181614       0.498461       1.223691      -0.721034       0.022042       0.025795       0.027786       0.043855      -0.004304       0.002155       0.015665      -0.003149      -0.005134      -0.016694       0.000333       0.016361              1.964257       2.043506       0.356904       0.559014       1.708005       0.457784       2.141260          -0.000002
          254              H       0.089758      -6.924811      42.646703       0.118047       1.079045 0.78210497E+01  0.75550539E+02                                 1.669072                            1.584028      -0.882927       2.459778                    0.999038       3.308541       8.878061       0.527037       1.203073      -0.727560      -0.015868       0.022917       0.014745       0.031534      -0.000638      -0.000039       0.014416       0.004575      -0.015592      -0.017126       0.004857       0.012269              1.674174       1.699545      -0.251819      -0.221498       1.678474       0.358393       1.644502          -0.000003
          255              H       0.059052      -9.381625      39.776887       0.116020       1.135380 0.84524427E+01  0.83027817E+02                                 1.710119                            1.635254      -0.904505       2.447365                    0.998888       3.339387       8.957612       0.525588       1.186369      -0.732061      -0.016021      -0.014642      -0.026021       0.033885       0.000915       0.001529       0.014399       0.010886       0.011834      -0.017215       0.003172       0.014042              1.708721       1.760733       0.141378       0.236158       1.583786       0.323136       1.781644           0.000012
          256              H       2.332534      -9.446344      39.838509       0.083215       1.203638 0.85546337E+01  0.85349455E+02                                 1.865516                            1.705219      -0.920474       2.429191                    0.998123       3.619997      10.195893       0.481633       1.274648      -0.710071       0.022476      -0.022485      -0.030875       0.044317      -0.002550       0.000450       0.015510       0.007584       0.012739      -0.017440       0.001860       0.015580              1.944142       1.944686      -0.423374      -0.434416       1.856044       0.458390       2.031696           0.000007
          257              H       2.956118      12.253347      29.032682       0.113139       1.148575 0.88544293E+01  0.88718853E+02                                 1.778704                            1.717662      -1.048115       2.380649                    0.997597       3.500882       9.742473       0.489220       1.249528      -0.716715       0.005875       0.036784       0.012340       0.039241       0.006311      -0.003049      -0.001148      -0.029540      -0.008413      -0.015274      -0.002340       0.017613              1.784359       1.528142       0.121176       0.013945       2.158076       0.255854       1.666861           0.000010
          258              H       3.486401      11.735280      26.836304       0.103352       1.006762 0.74501955E+01  0.72425576E+02                                 1.698263                            1.625926      -1.086055       2.351757                    0.996976       3.692995      10.559741       0.473497       1.330653      -0.696466       0.013168       0.022518      -0.019092       0.032325       0.007857      -0.006000       0.002908      -0.014185       0.012573      -0.014995       0.006484       0.008511              1.712845       1.448790       0.196478      -0.189625       1.825746      -0.366049       1.863998           0.000002
          259              H       2.403396       7.957857      27.443719       0.109177       0.999590 0.73935123E+01  0.71120474E+02                                 1.641845                            1.584321      -0.896374       2.446905                    0.998923       3.453074       9.548539       0.500144       1.273113      -0.710314      -0.004133      -0.031154      -0.010048       0.032995       0.007653      -0.004312      -0.000217      -0.020953       0.010722      -0.015612       0.004100       0.011512              1.639610       1.381287       0.104288      -0.072593       1.985790       0.258613       1.551754          -0.000006
          260              H       1.882562       8.457261      29.622491       0.098324       1.053870 0.76702717E+01  0.75529334E+02                                 1.785153                            1.673364      -1.269664       2.266513                    0.993328       3.894787      11.414396       0.454360       1.368994      -0.687695      -0.011934      -0.027436       0.020733       0.036401       0.006749      -0.006448      -0.000654      -0.019920       0.003455      -0.014867       0.002747       0.012120              1.850728       1.578141       0.243511      -0.247138       1.959622      -0.502331       2.014422          -0.000000
          261              H       3.578521      10.788955      22.527178       0.105606       1.214420 0.91041269E+01  0.91708367E+02                                 1.824893                            1.721597      -1.196438       2.301092                    0.996136       3.610889      10.022211       0.498058       1.220831      -0.722060      -0.005336       0.025780      -0.026070       0.037050      -0.008691       0.002369      -0.007148      -0.020662       0.004196      -0.014204      -0.002339       0.016543              1.855068       1.429035      -0.090082       0.040069       1.905256      -0.372850       2.230914          -0.000006
          262              H       2.976196      11.263999      24.710351       0.097093       1.071162 0.79582104E+01  0.78670466E+02                                 1.769376                            1.678773      -1.188421       2.301980                    0.995216       3.804294      10.978530       0.466562       1.328006      -0.696636      -0.014556       0.029431       0.006979       0.033567      -0.010575      -0.003901       0.000678      -0.013447       0.015678      -0.015609       0.004569       0.011040              1.778433       1.477391      -0.306108      -0.102731       2.186120       0.182166       1.671788          -0.000002
          263              H       3.942278       7.558552      25.793135       0.099180       1.034065 0.77442084E+01  0.76308858E+02                                 1.755120                            1.677770      -1.177490       2.312148                    0.994420       3.808159      11.101602       0.456025       1.363073      -0.689628       0.007450      -0.025650       0.022983       0.035237      -0.009164      -0.003851      -0.003459      -0.019718       0.019592      -0.017701       0.006621       0.011080              1.780359       1.457153      -0.078033      -0.014096       1.893390      -0.386272       1.990532          -0.000007
          264              H       4.629638       7.081315      23.636371       0.127078       1.004676 0.72992697E+01  0.70804969E+02                                 1.723610                            1.631878      -1.102449       2.368340                    0.996358       3.584866      10.338688       0.461524       1.368130      -0.689607       0.019788      -0.035019      -0.008521       0.041116      -0.010034      -0.006732      -0.002031      -0.018744      -0.010827      -0.015901       0.000327       0.015573              1.735318       1.470492      -0.310417      -0.083402       2.099605       0.128726       1.635858          -0.000013
          265              H      11.722904      -7.229497      34.433394       0.102219       1.103036 0.81978434E+01  0.81674497E+02                                 1.806725                            1.706593      -1.245119       2.275682                    0.995234       3.820265      11.081857       0.461453       1.332267      -0.695807      -0.018191      -0.006643      -0.028696       0.034620      -0.004189       0.011834       0.003500      -0.001351      -0.007113      -0.014623       0.003549       0.011074              1.841607       1.641723       0.040818       0.386314       1.669252       0.167681       2.213846           0.000007
          266              H      11.417017      -5.184241      35.520580       0.104936       0.979296 0.72881853E+01  0.70902825E+02                                 1.706552                            1.639174      -1.201117       2.304442                    0.994596       3.789338      11.062158       0.455407       1.382490      -0.685557      -0.026232       0.021061      -0.011380       0.035514      -0.007810       0.012660       0.005365      -0.005639      -0.011601      -0.018752       0.007029       0.011723              1.736216       1.763005      -0.372231       0.206480       1.869586      -0.126615       1.576056           0.000003
          267              H       2.230966      -6.293505      38.289160       0.099488       1.008777 0.75417694E+01  0.74193025E+02                                 1.753829                            1.676262      -1.307019       2.249302                    0.992779       3.943828      11.676582       0.445630       1.397146      -0.681972       0.020161       0.005110       0.027165       0.034213      -0.006732       0.012928       0.002715      -0.008274       0.010516      -0.017476       0.004604       0.012872              1.774228       1.781903       0.090947       0.419589       1.605033       0.187471       1.935747           0.000002
          268              H       2.347888      -8.384474      37.351628       0.109243       1.051758 0.77179979E+01  0.75609174E+02                                 1.747236                            1.654209      -1.059506       2.375373                    0.996480       3.640294      10.410880       0.470250       1.329558      -0.697393       0.021046      -0.026738       0.016576       0.037850      -0.008254       0.009895       0.000442      -0.006445       0.002389      -0.014342       0.002396       0.011947              1.783907       1.669771      -0.373701       0.238080       2.017188      -0.199545       1.664763           0.000007
          269              H       0.648385      -0.987608      36.836646       0.104619       1.072073 0.79781560E+01  0.79206170E+02                                 1.789107                            1.695674      -1.345226       2.230143                    0.993382       3.904814      11.428495       0.456495       1.351493      -0.691057      -0.001829       0.030249      -0.019446       0.036007       0.000359       0.001022      -0.006575      -0.012504       0.012671      -0.008531      -0.002239       0.010769              1.829355       1.421890      -0.075183       0.070270       2.178947      -0.451267       1.887226          -0.000002
          270              H       0.549179      -3.146972      35.921121       0.099280       0.988768 0.73823717E+01  0.71554951E+02                                 1.673823                            1.616278      -1.010688       2.384869                    0.997630       3.674288      10.468107       0.476206       1.326989      -0.697408      -0.006785      -0.003478      -0.030535       0.031472      -0.000950       0.003663      -0.000480      -0.016837       0.029339      -0.013919       0.003516       0.010403              1.683003       1.353746       0.032619       0.139149       1.561217       0.101737       2.134046           0.000003
          271              H       1.094815      -4.681669      39.543604       0.106152       1.009196 0.75238046E+01  0.72827391E+02                                 1.665750                            1.608319      -0.949514       2.422660                    0.998415       3.499285       9.766408       0.490807       1.289252      -0.706750      -0.000090      -0.024921       0.023485       0.034244       0.000407       0.002807      -0.001113      -0.024603       0.034334      -0.018299       0.006375       0.011924              1.668107       1.382869      -0.090264       0.005293       1.988078      -0.316098       1.633374          -0.000001
          272              H       1.175125      -2.588549      40.445924       0.118707       1.117253 0.84242885E+01  0.83055969E+02                                 1.722653                            1.656650      -1.024982       2.394460                    0.997935       3.384591       9.230541       0.508521       1.221686      -0.723443       0.003610       0.001421       0.039645       0.039834      -0.001184       0.006420      -0.007794      -0.013004       0.047696      -0.015766      -0.004316       0.020081              1.730115       1.430674      -0.003520       0.036713       1.529482       0.145036       2.230188          -0.000011
          273              H       1.344012       8.310828      33.649917       0.092154       1.021054 0.70263013E+01  0.68008469E+02                                 1.781227                            1.624920      -1.279322       2.262911                    0.994047       3.912491      11.544950       0.449057       1.409187      -0.679519      -0.005456      -0.004952      -0.043713       0.044329       0.001950       0.003318       0.002529      -0.011314       0.029023      -0.011225       0.000237       0.010989              1.869602       1.446566       0.000695      -0.018551       1.528611       0.023150       2.633627           0.000002
          274              H       1.243625       6.482838      34.979188       0.123481       0.899731 0.66377055E+01  0.63019903E+02                                 1.613758                            1.567265      -1.022260       2.405232                    0.996592       3.555116      10.219281       0.464888       1.387709      -0.685596      -0.003094      -0.032433      -0.016181       0.036377      -0.000311      -0.000188       0.005026      -0.024285       0.010289      -0.013862       0.000805       0.013057              1.631900       1.363757       0.045011       0.021124       1.986461       0.145238       1.545481           0.000001
          275              H       1.431408       8.856415      38.161515       0.126327       1.073834 0.81352531E+01  0.79475660E+02                                 1.678104                            1.629436      -0.895730       2.460976                    0.998919       3.302157       8.952212       0.512281       1.223869      -0.723426       0.000558       0.006867       0.033538       0.034239       0.001522      -0.002864       0.004810      -0.023391       0.030161      -0.017202       0.003669       0.013533              1.662257       1.393765       0.064099       0.024368       1.519303       0.014016       2.073704           0.000006
          276              H       1.673520      10.634031      36.739811       0.104712       1.160442 0.81367951E+01  0.79958979E+02                                 1.802680                            1.649642      -1.016951       2.398791                    0.997870       3.483406       9.653326       0.496975       1.254173      -0.714839       0.007459       0.042595       0.020711       0.047947       0.004471       0.000049       0.007786      -0.016348       0.036692      -0.015575      -0.001026       0.016601              1.897721       1.435675       0.142465       0.068230       2.708558       0.249371       1.548929           0.000009
          277              H       1.394796       3.062956      37.721359       0.090185       1.042546 0.73867893E+01  0.71945241E+02                                 1.767502                            1.638731      -1.146073       2.327469                    0.995451       3.776893      10.953093       0.461285       1.363298      -0.689474       0.007584      -0.042530      -0.016169       0.046127      -0.004141      -0.004368       0.004646      -0.016052       0.016733      -0.012426       0.000758       0.011668              1.826636       1.430003      -0.112357      -0.058449       2.475169       0.232187       1.574735          -0.000003
          278              H       1.515261       4.813847      36.295254       0.122704       0.890776 0.64785078E+01  0.60998188E+02                                 1.590402                            1.538185      -0.937782       2.441830                    0.997816       3.489208       9.914634       0.474997       1.369535      -0.689417       0.006158      -0.005766      -0.033103       0.034161      -0.001387      -0.003834       0.003103      -0.018733       0.036976      -0.016096       0.002250       0.013846              1.604332       1.350137      -0.021640      -0.131141       1.494669       0.048103       1.968191          -0.000000
          279              H       0.684997       7.218023      39.323526       0.123488       1.065749 0.80390177E+01  0.78050225E+02                                 1.651359                            1.606013      -0.849245       2.482360                    0.999337       3.237614       8.658429       0.524335       1.203168      -0.728864      -0.008145       0.031954       0.015314       0.036358      -0.004353      -0.006685       0.005943      -0.025139       0.025050      -0.018718       0.002542       0.016176              1.632015       1.400594      -0.079331      -0.088230       1.986849       0.114151       1.508601           0.000002
          280              H       0.563351       5.370444      40.683608       0.102240       1.227415 0.87910342E+01  0.87840226E+02                                 1.857354                            1.705624      -1.015839       2.398616                    0.997752       3.487516       9.661165       0.493963       1.240960      -0.718647      -0.010154       0.007134       0.046190       0.047828      -0.003483      -0.008120       0.007637      -0.023483       0.020961      -0.017923       0.000599       0.017324              1.933601       1.544140      -0.032360      -0.248795       1.512562      -0.096724       2.744101          -0.000006
          281              H      10.721390      13.385209      33.055707       0.100254       1.061633 0.73291954E+01  0.70428472E+02                                 1.723363                            1.583253      -0.922329       2.438916                    0.998756       3.457506       9.591591       0.496980       1.282553      -0.708193       0.019064       0.038971      -0.013080       0.045313      -0.002456      -0.005570      -0.008942      -0.011466      -0.029572      -0.015689       0.001669       0.014020              1.820163       1.808502       0.522757      -0.065376       2.275146      -0.158954       1.376840           0.000009
          282              H       8.438459      13.438377      33.244974       0.136307       1.014360 0.71667484E+01  0.68889910E+02                                 1.697010                            1.587001      -1.213843       2.312406                    0.996193       3.540801      10.016390       0.483514       1.317842      -0.699245      -0.015365       0.031031      -0.003157       0.034770       0.002784      -0.003884       0.001189      -0.002328      -0.031886      -0.011772       0.003359       0.008413              1.758959       1.761464      -0.370838       0.090938       2.144046      -0.188309       1.371367           0.000008
          283              H       8.515226       9.576664      34.186907       0.126362       1.008437 0.72822526E+01  0.70326456E+02                                 1.698286                            1.606421      -1.160049       2.334825                    0.995912       3.561324      10.119463       0.477275       1.328875      -0.697334      -0.015355      -0.028695       0.010300       0.034136       0.006605      -0.003393      -0.005909       0.000340      -0.026497      -0.011156      -0.001855       0.013011              1.746988       1.729666       0.252175      -0.073744       2.069343      -0.254416       1.441955           0.000004
          284              H      10.788709       9.622292      34.019648       0.085703       1.063191 0.73374689E+01  0.71664989E+02                                 1.815130                            1.649261      -1.276337       2.259194                    0.994233       3.950076      11.640120       0.451109       1.390157      -0.683059       0.020084      -0.038125       0.004872       0.043366      -0.005716      -0.004144      -0.003593      -0.001577      -0.017711      -0.010058       0.001336       0.008722              1.934108       1.979251      -0.535083       0.146197       2.306727      -0.246213       1.516347           0.000003
          285              H       4.164312      13.266215      34.609457       0.093340       1.073591 0.73230354E+01  0.70021440E+02                                 1.708593                            1.561859      -0.821352       2.486184                    0.999402       3.373759       9.192514       0.512794       1.249176      -0.716268      -0.021966       0.036291       0.017918       0.046050      -0.000834      -0.001563       0.012714      -0.007867      -0.031843      -0.016877       0.001288       0.015589              1.816133       1.837676      -0.529963      -0.247452       2.147804       0.319219       1.462919           0.000009
          286              H       6.440157      13.343898      34.587449       0.138999       1.008536 0.71569288E+01  0.67802330E+02                                 1.621319                            1.537020      -0.850548       2.493845                    0.999507       3.148680       8.441842       0.522305       1.237838      -0.720437       0.017896       0.033082       0.012368       0.039593       0.003255       0.001678       0.012854      -0.003176      -0.035969      -0.018359       0.003164       0.015195              1.662203       1.621366       0.281709       0.058416       1.944282       0.223143       1.420962           0.000013
          287              H       6.423622       9.619277      33.161344       0.123036       0.905688 0.63680443E+01  0.59431948E+02                                 1.581383                            1.503515      -0.856918       2.478451                    0.999076       3.395923       9.466482       0.493005       1.331193      -0.697470       0.016739      -0.027551      -0.009652       0.033651      -0.002882      -0.001797       0.007439      -0.005935      -0.035971      -0.014404       0.001920       0.012484              1.618962       1.598935      -0.274394      -0.099461       1.885947       0.205038       1.372004           0.000004
          288              H       4.158407       9.671802      33.218564       0.086399       1.051427 0.74226675E+01  0.72089037E+02                                 1.750558                            1.622822      -1.012094       2.385593                    0.997371       3.707621      10.595449       0.474006       1.330495      -0.696507      -0.021311      -0.036538      -0.013215       0.044315       0.002808      -0.002420       0.007634      -0.011891      -0.042802      -0.016775       0.001390       0.015385              1.828557       1.878217       0.476194       0.141684       2.111274       0.197136       1.496180           0.000004
          289              H       7.425136       7.322424      16.875576       0.097289       1.070289 0.76084785E+01  0.73643075E+02                                 1.715618                            1.602024      -0.957571       2.417981                    0.998610       3.471793       9.599601       0.500265       1.264945      -0.712149      -0.021250      -0.015282      -0.038058       0.046190      -0.000373      -0.001594       0.006438       0.011373       0.043287      -0.014342      -0.001681       0.016022              1.763021       1.874957       0.213843       0.461118       1.493991       0.209032       1.920115          -0.000005
          290              H       9.691532       7.460011      16.756734       0.126538       0.932426 0.66591548E+01  0.61969134E+02                                 1.531425                            1.475923      -0.800460       2.505292                    0.999755       3.172893       8.435223       0.536550       1.226704      -0.721958       0.015119      -0.002764      -0.031697       0.035227       0.001819      -0.001598       0.005154       0.017901       0.032831      -0.015659       0.003533       0.012126              1.538433       1.575879      -0.062217      -0.267190       1.294986       0.102273       1.744434          -0.000006
          291              H       9.800187       8.517677      20.564083       0.131824       1.029832 0.74101988E+01  0.70183555E+02                                 1.585917                            1.519341      -0.814506       2.503720                    0.999701       3.098935       8.067969       0.553590       1.168186      -0.737517       0.016572       0.009522       0.031099       0.036503       0.000190       0.001195       0.007119       0.015323       0.034093      -0.015249       0.001853       0.013395              1.590410       1.612341       0.118322       0.245704       1.336762       0.144076       1.822126          -0.000022
          292              H       7.480644       8.428426      20.594894       0.104225       1.142526 0.79846520E+01  0.77570787E+02                                 1.748273                            1.608964      -0.866499       2.471795                    0.999095       3.299106       8.892783       0.518556       1.215816      -0.725276      -0.022745       0.007936       0.044521       0.050621       0.001760      -0.002228       0.008580       0.017350       0.050406      -0.019379       0.000362       0.019017              1.820636       1.873185      -0.102849      -0.556787       1.383944       0.170473       2.204779          -0.000016
          293              H       2.255767       9.528837      19.824621       0.098281       1.156683 0.83227638E+01  0.82206835E+02                                 1.798489                            1.669388      -0.935051       2.429772                    0.998559       3.479831       9.651674       0.493842       1.255677      -0.714999       0.019392       0.032590       0.025428       0.045659      -0.001544      -0.002565       0.014734      -0.008960      -0.012181      -0.014551      -0.002708       0.017260              1.844739       1.927056       0.346570       0.425771       1.745999       0.367862       1.861162          -0.000008
          294              H      -0.016534       9.504862      19.908250       0.127954       1.028876 0.74228978E+01  0.71159606E+02                                 1.651840                            1.570136      -0.912823       2.453695                    0.998847       3.307286       8.999272       0.512996       1.245467      -0.717379      -0.014635       0.024677       0.020765       0.035416       0.001291      -0.000870       0.014033       0.004294      -0.011514      -0.016293       0.004158       0.012136              1.659722       1.724465      -0.275997      -0.230364       1.671884       0.306160       1.582818          -0.000010
          295              H      -0.012991       6.542944      17.267315       0.120703       1.016120 0.73479191E+01  0.70729448E+02                                 1.675903                            1.590901      -0.957093       2.429584                    0.998018       3.447461       9.605594       0.492626       1.291674      -0.706180      -0.015088      -0.020367      -0.022791       0.034086       0.002410       0.001342       0.012833       0.004220      -0.009671      -0.014787       0.002860       0.011927              1.692826       1.706604       0.194315       0.164181       1.761969       0.377542       1.609906          -0.000008
          296              H       2.252224       6.586096      17.306929       0.090138       1.057027 0.73527342E+01  0.71405081E+02                                 1.776099                            1.628594      -1.041863       2.379677                    0.996337       3.710180      10.682358       0.466249       1.352720      -0.692035       0.021654      -0.027517      -0.028466       0.045126      -0.001741      -0.001433       0.014810       0.000410      -0.007291      -0.015621       0.001035       0.014585              1.852640       1.902746      -0.415025      -0.310964       1.918915       0.468825       1.736259          -0.000006
          297              H       2.949032      17.951507       7.024888       0.113139       1.148575 0.88544293E+01  0.88718853E+02                                 1.778704                            1.717662      -1.048115       2.380649                    0.997597       3.500882       9.742473       0.489220       1.249528      -0.716715      -0.005875       0.036784       0.012340       0.039241      -0.006311       0.003049      -0.001148      -0.029540      -0.008413      -0.015274      -0.002340       0.017613              1.784359       1.528142      -0.121176      -0.013945       2.158076       0.255854       1.666861           0.000010
          298              H       2.418749      17.433440       4.828510       0.103352       1.006762 0.74501955E+01  0.72425576E+02                                 1.698263                            1.625926      -1.086055       2.351757                    0.996976       3.692995      10.559741       0.473497       1.330653      -0.696466      -0.013168       0.022518      -0.019092       0.032325      -0.007857       0.006000       0.002908      -0.014185       0.012573      -0.014995       0.006484       0.008511              1.712845       1.448790      -0.196478       0.189625       1.825746      -0.366049       1.863998           0.000002
          299              H       3.501754      13.656017       5.435925       0.109177       0.999590 0.73935123E+01  0.71120474E+02                                 1.641845                            1.584321      -0.896374       2.446905                    0.998923       3.453074       9.548539       0.500144       1.273113      -0.710314       0.004133      -0.031154      -0.010048       0.032995      -0.007653       0.004312      -0.000217      -0.020953       0.010722      -0.015612       0.004100       0.011512              1.639610       1.381287      -0.104288       0.072593       1.985790       0.258613       1.551754          -0.000006
          300              H       4.022588      14.155421       7.614697       0.098324       1.053870 0.76702717E+01  0.75529334E+02                                 1.785153                            1.673364      -1.269664       2.266513                    0.993328       3.894787      11.414396       0.454360       1.368994      -0.687695       0.011934      -0.027436       0.020733       0.036401      -0.006749       0.006448      -0.000654      -0.019920       0.003455      -0.014867       0.002747       0.012120              1.850728       1.578141      -0.243511       0.247138       1.959622      -0.502331       2.014422          -0.000000
          301              H       2.326629      16.487115       0.519384       0.105606       1.214420 0.91041268E+01  0.91708368E+02                                 1.824893                            1.721597      -1.196438       2.301092                    0.996136       3.610889      10.022212       0.498058       1.220832      -0.722060       0.005336       0.025780      -0.026070       0.037050       0.008691      -0.002369      -0.007148      -0.020662       0.004196      -0.014204      -0.002339       0.016543              1.855069       1.429035       0.090082      -0.040069       1.905256      -0.372850       2.230915          -0.000006
          302              H       2.928954      16.962159       2.702557       0.097093       1.071162 0.79582116E+01  0.78670481E+02                                 1.769376                            1.678774      -1.188422       2.301980                    0.995216       3.804294      10.978530       0.466562       1.328006      -0.696636       0.014556       0.029431       0.006979       0.033567       0.010575       0.003901       0.000678      -0.013447       0.015678      -0.015609       0.004569       0.011040              1.778433       1.477391       0.306108       0.102731       2.186120       0.182166       1.671788          -0.000002
          303              H       1.962872      13.256712       3.785341       0.099180       1.034065 0.77442028E+01  0.76308796E+02                                 1.755120                            1.677770      -1.177490       2.312148                    0.994420       3.808158      11.101602       0.456025       1.363074      -0.689628      -0.007450      -0.025650       0.022983       0.035237       0.009164       0.003851      -0.003459      -0.019718       0.019592      -0.017701       0.006621       0.011080              1.780359       1.457153       0.078033       0.014096       1.893390      -0.386272       1.990533          -0.000007
          304              H       1.275512      12.779475       1.628577       0.127078       1.004675 0.72992654E+01  0.70804921E+02                                 1.723610                            1.631878      -1.102449       2.368340                    0.996358       3.584865      10.338687       0.461524       1.368131      -0.689607      -0.019788      -0.035019      -0.008521       0.041116       0.010034       0.006732      -0.002031      -0.018744      -0.010827      -0.015901       0.000327       0.015573              1.735318       1.470492       0.310417       0.083402       2.099605       0.128726       1.635858          -0.000013
          305              H       5.992546      -1.531337      12.425600       0.102219       1.103036 0.81978434E+01  0.81674497E+02                                 1.806725                            1.706593      -1.245119       2.275682                    0.995234       3.820265      11.081857       0.461453       1.332267      -0.695807       0.018191      -0.006643      -0.028696       0.034620       0.004189      -0.011834       0.003500      -0.001351      -0.007113      -0.014623       0.003549       0.011074              1.841607       1.641723      -0.040818      -0.386314       1.669252       0.167681       2.213846           0.000007
          306              H       6.298433       0.513919      13.512786       0.104936       0.979296 0.72881853E+01  0.70902825E+02                                 1.706552                            1.639174      -1.201117       2.304442                    0.994596       3.789338      11.062158       0.455407       1.382490      -0.685557       0.026232       0.021061      -0.011380       0.035514       0.007810      -0.012660       0.005365      -0.005639      -0.011601      -0.018752       0.007029       0.011723              1.736216       1.763005       0.372231      -0.206480       1.869586      -0.126615       1.576056           0.000003
          307              H       3.674184      -0.595345      16.281366       0.099488       1.008777 0.75417694E+01  0.74193025E+02                                 1.753829                            1.676262      -1.307019       2.249302                    0.992779       3.943828      11.676582       0.445630       1.397146      -0.681972      -0.020161       0.005110       0.027165       0.034213       0.006732      -0.012928       0.002715      -0.008274       0.010516      -0.017476       0.004604       0.012872              1.774228       1.781903      -0.090947      -0.419589       1.605033       0.187471       1.935747           0.000002
          308              H       3.557262      -2.686314      15.343834       0.109243       1.051758 0.77179979E+01  0.75609174E+02                                 1.747236                            1.654209      -1.059506       2.375374                    0.996480       3.640294      10.410880       0.470250       1.329558      -0.697393      -0.021046      -0.026738       0.016576       0.037850       0.008254      -0.009895       0.000442      -0.006445       0.002389      -0.014342       0.002396       0.011947              1.783907       1.669771       0.373701      -0.238080       2.017188      -0.199545       1.664763           0.000007
          309              H       5.256765       4.710552      14.828852       0.104619       1.072073 0.79781560E+01  0.79206170E+02                                 1.789107                            1.695674      -1.345226       2.230143                    0.993382       3.904814      11.428495       0.456495       1.351493      -0.691057       0.001829       0.030249      -0.019446       0.036007      -0.000359      -0.001022      -0.006575      -0.012504       0.012671      -0.008531      -0.002239       0.010769              1.829355       1.421890       0.075183      -0.070270       2.178947      -0.451267       1.887226          -0.000002
          310              H       5.355971       2.551188      13.913327       0.099280       0.988768 0.73823717E+01  0.71554951E+02                                 1.673823                            1.616278      -1.010688       2.384869                    0.997630       3.674288      10.468107       0.476206       1.326989      -0.697408       0.006785      -0.003478      -0.030535       0.031472       0.000950      -0.003663      -0.000480      -0.016837       0.029339      -0.013919       0.003516       0.010403              1.683003       1.353746      -0.032619      -0.139149       1.561217       0.101737       2.134046           0.000003
          311              H       4.810335       1.016491      17.535810       0.106152       1.009196 0.75238051E+01  0.72827395E+02                                 1.665750                            1.608318      -0.949513       2.422660                    0.998415       3.499285       9.766407       0.490807       1.289252      -0.706750       0.000090      -0.024921       0.023485       0.034244      -0.000407      -0.002807      -0.001113      -0.024603       0.034334      -0.018299       0.006375       0.011924              1.668107       1.382869       0.090264      -0.005293       1.988078      -0.316098       1.633374          -0.000001
          312              H       4.730025       3.109611      18.438130       0.118707       1.117253 0.84242859E+01  0.83055942E+02                                 1.722653                            1.656651      -1.024982       2.394460                    0.997935       3.384590       9.230540       0.508520       1.221687      -0.723442      -0.003610       0.001421       0.039645       0.039834       0.001184      -0.006420      -0.007794      -0.013004       0.047696      -0.015766      -0.004316       0.020081              1.730115       1.430675       0.003520      -0.036713       1.529482       0.145036       2.230188          -0.000011
          313              H       4.561138      14.008988      11.642123       0.092154       1.021055 0.70263075E+01  0.68008537E+02                                 1.781227                            1.624921      -1.279322       2.262911                    0.994047       3.912492      11.544950       0.449057       1.409186      -0.679519       0.005456      -0.004952      -0.043713       0.044329      -0.001950      -0.003318       0.002529      -0.011314       0.029023      -0.011225       0.000237       0.010989              1.869602       1.446566      -0.000695       0.018551       1.528611       0.023150       2.633628           0.000002
          314              H       4.661525      12.180998      12.971394       0.123481       0.899731 0.66377055E+01  0.63019903E+02                                 1.613758                            1.567265      -1.022260       2.405232                    0.996592       3.555116      10.219281       0.464888       1.387709      -0.685596       0.003094      -0.032433      -0.016181       0.036377       0.000311       0.000188       0.005026      -0.024285       0.010289      -0.013862       0.000805       0.013057              1.631900       1.363757      -0.045011      -0.021124       1.986461       0.145238       1.545481           0.000001
          315              H       4.473742      14.554575      16.153721       0.126327       1.073834 0.81352531E+01  0.79475660E+02                                 1.678104                            1.629436      -0.895730       2.460976                    0.998919       3.302157       8.952212       0.512281       1.223869      -0.723426      -0.000558       0.006867       0.033538       0.034239      -0.001522       0.002864       0.004810      -0.023391       0.030161      -0.017202       0.003669       0.013533              1.662257       1.393765      -0.064099      -0.024368       1.519303       0.014016       2.073704           0.000006
          316              H       4.231630      16.332191      14.732017       0.104712       1.160442 0.81367951E+01  0.79958979E+02                                 1.802680                            1.649642      -1.016951       2.398791                    0.997870       3.483406       9.653326       0.496975       1.254173      -0.714839      -0.007459       0.042595       0.020711       0.047947      -0.004471      -0.000049       0.007786      -0.016348       0.036692      -0.015575      -0.001026       0.016601              1.897721       1.435675      -0.142465      -0.068230       2.708558       0.249371       1.548929           0.000009
          317              H       4.510354       8.761116      15.713565       0.090185       1.042546 0.73867893E+01  0.71945241E+02                                 1.767502                            1.638731      -1.146073       2.327469                    0.995451       3.776893      10.953093       0.461285       1.363298      -0.689474      -0.007584      -0.042530      -0.016169       0.046127       0.004141       0.004368       0.004646      -0.016052       0.016733      -0.012426       0.000758       0.011668              1.826636       1.430003       0.112357       0.058449       2.475169       0.232187       1.574735          -0.000003
          318              H       4.389889      10.512007      14.287460       0.122704       0.890776 0.64785078E+01  0.60998188E+02                                 1.590402                            1.538185      -0.937782       2.441830                    0.997816       3.489208       9.914634       0.474997       1.369535      -0.689417      -0.006158      -0.005766      -0.033103       0.034161       0.001387       0.003834       0.003103      -0.018733       0.036976      -0.016096       0.002250       0.013846              1.604332       1.350137       0.021640       0.131141       1.494669       0.048103       1.968191          -0.000000
          319              H       5.220153      12.916183      17.315732       0.123488       1.065749 0.80390177E+01  0.78050225E+02                                 1.651359                            1.606013      -0.849245       2.482360                    0.999337       3.237614       8.658429       0.524335       1.203168      -0.728864       0.008145       0.031954       0.015314       0.036358       0.004353       0.006685       0.005943      -0.025139       0.025050      -0.018718       0.002542       0.016176              1.632015       1.400594       0.079331       0.088230       1.986849       0.114151       1.508601           0.000002
          320              H       5.341799      11.068604      18.675814       0.102240       1.227415 0.87910355E+01  0.87840245E+02                                 1.857355                            1.705624      -1.015839       2.398616                    0.997752       3.487516       9.661166       0.493963       1.240960      -0.718647       0.010154       0.007134       0.046190       0.047828       0.003483       0.008120       0.007637      -0.023483       0.020961      -0.017923       0.000599       0.017324              1.933601       1.544140       0.032360       0.248795       1.512563      -0.096724       2.744102          -0.000006
          321              H       6.994060      19.083369      11.047913       0.100254       1.061633 0.73291954E+01  0.70428472E+02                                 1.723363                            1.583253      -0.922329       2.438916                    0.998756       3.457506       9.591591       0.496980       1.282553      -0.708193      -0.019064       0.038971      -0.013080       0.045313       0.002456       0.005570      -0.008942      -0.011466      -0.029572      -0.015689       0.001669       0.014020              1.820163       1.808502      -0.522757       0.065376       2.275146      -0.158954       1.376840           0.000009
          322              H       9.276991      19.136537      11.237180       0.136307       1.014360 0.71667484E+01  0.68889910E+02                                 1.697010                            1.587001      -1.213843       2.312406                    0.996193       3.540801      10.016390       0.483514       1.317842      -0.699245       0.015365       0.031031      -0.003157       0.034770      -0.002784       0.003884       0.001189      -0.002328      -0.031886      -0.011772       0.003359       0.008413              1.758959       1.761464       0.370838      -0.090938       2.144046      -0.188309       1.371367           0.000008
          323              H       9.200224      15.274824      12.179113       0.126362       1.008437 0.72822526E+01  0.70326456E+02                                 1.698286                            1.606421      -1.160049       2.334826                    0.995912       3.561324      10.119463       0.477275       1.328875      -0.697334       0.015355      -0.028695       0.010300       0.034136      -0.006605       0.003393      -0.005909       0.000340      -0.026497      -0.011156      -0.001855       0.013011              1.746988       1.729666      -0.252175       0.073744       2.069343      -0.254416       1.441955           0.000004
          324              H       6.926741      15.320452      12.011854       0.085703       1.063191 0.73374689E+01  0.71664989E+02                                 1.815130                            1.649261      -1.276337       2.259194                    0.994233       3.950076      11.640120       0.451109       1.390157      -0.683059      -0.020084      -0.038125       0.004872       0.043366       0.005716       0.004144      -0.003593      -0.001577      -0.017711      -0.010058       0.001336       0.008722              1.934108       1.979251       0.535083      -0.146197       2.306727      -0.246213       1.516347           0.000003
          325              H       1.740838      18.964375      12.601663       0.093340       1.073591 0.73230357E+01  0.70021442E+02                                 1.708593                            1.561858      -0.821352       2.486184                    0.999402       3.373759       9.192513       0.512794       1.249175      -0.716268       0.021966       0.036291       0.017918       0.046050       0.000834       0.001563       0.012714      -0.007867      -0.031843      -0.016877       0.001288       0.015589              1.816133       1.837675       0.529963       0.247452       2.147804       0.319219       1.462919           0.000009
          326              H      11.275293      19.042058      12.579655       0.138999       1.008535 0.71569263E+01  0.67802306E+02                                 1.621319                            1.537021      -0.850548       2.493845                    0.999507       3.148679       8.441842       0.522305       1.237839      -0.720437      -0.017896       0.033082       0.012368       0.039593      -0.003255      -0.001678       0.012854      -0.003176      -0.035969      -0.018359       0.003164       0.015195              1.662204       1.621366      -0.281709      -0.058416       1.944282       0.223143       1.420962           0.000013
          327              H      11.291828      15.317437      11.153550       0.123036       0.905688 0.63680443E+01  0.59431948E+02                                 1.581383                            1.503515      -0.856918       2.478451                    0.999076       3.395923       9.466482       0.493005       1.331193      -0.697470      -0.016739      -0.027551      -0.009652       0.033651       0.002882       0.001797       0.007439      -0.005935      -0.035971      -0.014404       0.001920       0.012484              1.618962       1.598935       0.274394       0.099461       1.885947       0.205038       1.372004           0.000004
          328              H       1.746743      15.369962      11.210770       0.086399       1.051427 0.74226675E+01  0.72089037E+02                                 1.750558                            1.622822      -1.012094       2.385593                    0.997371       3.707621      10.595449       0.474006       1.330495      -0.696507       0.021311      -0.036538      -0.013215       0.044315      -0.002808       0.002420       0.007634      -0.011891      -0.042802      -0.016775       0.001390       0.015385              1.828557       1.878217      -0.476194      -0.141684       2.111274       0.197136       1.496180           0.000004
          329              H      10.290314       1.624264      38.883370       0.097289       1.070289 0.76084789E+01  0.73643078E+02                                 1.715618                            1.602024      -0.957571       2.417981                    0.998610       3.471793       9.599600       0.500265       1.264945      -0.712149       0.021250      -0.015282      -0.038058       0.046190       0.000373       0.001594       0.006438       0.011373       0.043287      -0.014342      -0.001681       0.016022              1.763021       1.874957      -0.213842      -0.461118       1.493991       0.209032       1.920115          -0.000005
          330              H       8.023918       1.761851      38.764528       0.126538       0.932426 0.66591548E+01  0.61969134E+02                                 1.531425                            1.475923      -0.800460       2.505292                    0.999755       3.172893       8.435223       0.536550       1.226704      -0.721958      -0.015119      -0.002764      -0.031697       0.035227      -0.001819       0.001598       0.005154       0.017901       0.032831      -0.015659       0.003533       0.012126              1.538433       1.575879       0.062217       0.267190       1.294986       0.102273       1.744434          -0.000006
          331              H       7.915263       2.819517      42.571877       0.131824       1.029832 0.74101988E+01  0.70183555E+02                                 1.585917                            1.519341      -0.814506       2.503720                    0.999701       3.098935       8.067969       0.553590       1.168186      -0.737517      -0.016572       0.009522       0.031099       0.036503      -0.000190      -0.001195       0.007119       0.015323       0.034093      -0.015249       0.001853       0.013395              1.590410       1.612341      -0.118322      -0.245704       1.336762       0.144076       1.822126          -0.000022
          332              H      10.234806       2.730266      42.602688       0.104225       1.142526 0.79846521E+01  0.77570790E+02                                 1.748274                            1.608964      -0.866499       2.471795                    0.999095       3.299106       8.892784       0.518556       1.215817      -0.725276       0.022745       0.007936       0.044521       0.050621      -0.001760       0.002228       0.008580       0.017350       0.050406      -0.019379       0.000362       0.019017              1.820636       1.873185       0.102849       0.556787       1.383944       0.170473       2.204779          -0.000016
          333              H       3.649383       3.830677      41.832415       0.098281       1.156683 0.83227638E+01  0.82206835E+02                                 1.798489                            1.669388      -0.935051       2.429772                    0.998559       3.479831       9.651674       0.493842       1.255677      -0.714999      -0.019392       0.032590       0.025428       0.045659       0.001544       0.002565       0.014734      -0.008960      -0.012181      -0.014551      -0.002708       0.017260              1.844739       1.927056      -0.346570      -0.425771       1.745999       0.367862       1.861162          -0.000008
          334              H       5.921684       3.806702      41.916044       0.127954       1.028876 0.74228976E+01  0.71159606E+02                                 1.651840                            1.570136      -0.912823       2.453695                    0.998847       3.307286       8.999273       0.512996       1.245468      -0.717379       0.014635       0.024677       0.020765       0.035416      -0.001291       0.000870       0.014033       0.004294      -0.011514      -0.016293       0.004158       0.012136              1.659722       1.724465       0.275997       0.230364       1.671884       0.306160       1.582818          -0.000010
          335              H       5.918141       0.844784      39.275109       0.120703       1.016120 0.73479186E+01  0.70729445E+02                                 1.675903                            1.590901      -0.957093       2.429584                    0.998018       3.447461       9.605595       0.492626       1.291674      -0.706180       0.015088      -0.020367      -0.022791       0.034086      -0.002410      -0.001342       0.012833       0.004220      -0.009671      -0.014787       0.002860       0.011927              1.692826       1.706604      -0.194315      -0.164181       1.761969       0.377542       1.609906          -0.000008
          336              H       3.652926       0.887936      39.314723       0.090138       1.057027 0.73527342E+01  0.71405081E+02                                 1.776099                            1.628594      -1.041863       2.379677                    0.996337       3.710180      10.682358       0.466249       1.352720      -0.692035      -0.021654      -0.027517      -0.028466       0.045126       0.001741       0.001433       0.014810       0.000410      -0.007291      -0.015621       0.001035       0.014585              1.852640       1.902746       0.415025       0.310964       1.918915       0.468825       1.736259          -0.000006
          337              C       9.591145       6.332212      35.925963      -0.029861      34.872654 0.45543845E+03  0.10785266E+05                                 9.313121                            7.137706      -0.056284       1.985542                    0.999249      27.688115      78.755701       0.616575       0.419487      -1.066903      -0.017067       0.007075       0.040790       0.044779      -0.002367       0.002967       0.001404      -0.002241      -0.017812      -0.007332       0.001727       0.005605             10.912988       6.152337       0.323421      -3.527985       9.553861       0.836197      17.032767           0.000001
          338              C       9.589964       7.618300      36.449308      -0.116953      32.387308 0.45379856E+03  0.10857552E+05                                 9.008491                            7.239449      -0.077283       1.942238                    0.999563      30.278278      89.789639       0.591096       0.433091      -1.046648      -0.013269      -0.013770       0.025379       0.031777       0.009713       0.001181      -0.023214      -0.020847      -0.045312      -0.028312      -0.003542       0.031854             10.087225       6.337556       0.294168      -3.295268       9.510418       0.441507      14.413702           0.000006
          339              C       9.221482       7.865745      37.742927      -0.150193      31.585397 0.43015037E+03  0.10123989E+05                                 8.754178                            6.963971       0.138918       2.015047                    0.999721      29.765947      86.678700       0.615531       0.422790      -1.056187      -0.003490      -0.010516      -0.025148       0.027481       0.000100       0.001114       0.016343      -0.032274      -0.068004      -0.027572      -0.004760       0.032332              9.891448       6.519336       0.443401      -4.081297       8.173440      -0.344196      14.981568           0.000008
          340              C       8.832923       6.843480      38.586265       0.081874      35.159509 0.42371013E+03  0.98740185E+04                                 9.508872                            6.959824      -0.110203       1.978349                    0.999417      26.648193      75.681715       0.613087       0.428705      -1.059011      -0.008033      -0.001516      -0.008771       0.011990      -0.011770      -0.003442      -0.000484      -0.005672       0.053737      -0.021294       0.002951       0.018343             11.826302       7.242002      -0.246652      -5.456085       8.980052       1.503622      19.256852          -0.000002
          341              C       8.844734       5.545647      38.058958      -0.144400      31.955020 0.45815770E+03  0.10968979E+05                                 8.888833                            7.247223       0.021978       1.979631                    0.999311      30.105549      88.800374       0.595107       0.429892      -1.050415      -0.001993       0.009810      -0.025807       0.027680       0.003997      -0.000011      -0.021581      -0.007327      -0.004323      -0.020697      -0.002896       0.023593              9.862934       6.263698      -0.146888      -3.328044       9.178060       1.465959      14.147042          -0.000006
          342              C       9.234474       5.304646      36.777225      -0.101922      31.041009 0.43042978E+03  0.10144271E+05                                 8.687274                            7.006140       0.052075       1.988421                    0.999742      29.533144      86.393998       0.607716       0.427648      -1.051922      -0.010418       0.026394       0.011645       0.030672      -0.000897       0.011927       0.010220      -0.016849      -0.079893      -0.032475       0.008529       0.023946              9.703867       6.098318       0.334428      -3.318998       8.897162       0.131045      14.116122          -0.000003
          343              C       7.551506       7.693493      42.596525      -0.009644      37.892460 0.39907337E+03  0.91363311E+04                                 9.841106                            6.635294      -0.009709       2.008678                    0.999422      26.658428      74.366698       0.646678       0.413713      -1.071440       0.010537      -0.006431      -0.029159       0.031664       0.010956       0.005866      -0.006221       0.017195      -0.042031      -0.019475      -0.001655       0.021131             13.117045       6.004415      -1.872157      -3.217398       9.677350       2.435905      23.669371          -0.000002
          344              C       7.452299       8.615112      41.613657      -0.098888      32.532700 0.40670339E+03  0.94587969E+04                                 8.999061                            6.812819      -0.045681       1.962881                    0.999608      29.204562      85.121041       0.615376       0.427964      -1.050770       0.005660      -0.022957      -0.013981       0.027468      -0.003183       0.008698       0.014622      -0.007025      -0.098030      -0.038141       0.014410       0.023731             10.589218       5.444454      -1.664474      -1.581788       8.842278       0.061593      17.480923           0.000009
          345              C       7.781807       8.318738      40.309916      -0.152905      34.049746 0.44758834E+03  0.10661337E+05                                 9.270986                            7.146171      -0.050986       1.951725                    0.999315      30.310091      89.387685       0.600999       0.427858      -1.050897      -0.018584      -0.017668       0.027667       0.037722       0.003779       0.004397      -0.027345      -0.028725      -0.001233      -0.024510      -0.010923       0.035433             10.763369       6.727152      -2.858537      -2.280526       9.362215       1.749365      16.200741           0.000006
          346              C       8.377046       7.115841      39.965714       0.075652      34.399978 0.38421003E+03  0.87503126E+04                                 9.342701                            6.602781      -0.067057       1.994505                    0.999463      26.295933      74.193458       0.632026       0.425516      -1.059392      -0.001821       0.005596      -0.000555       0.005911       0.008329      -0.003188       0.012388       0.005717       0.037746      -0.019651       0.001442       0.018209             11.826066       7.106959      -2.134586      -4.782770       8.785337       1.150460      19.585900          -0.000002
          347              C       8.364054       6.208469      40.917771      -0.157937      34.508923 0.42590459E+03  0.10028631E+05                                 9.333240                            6.953251       0.011258       1.971990                    0.999672      30.068283      88.422925       0.611057       0.425691      -1.051292      -0.016088       0.021729       0.025524       0.037181      -0.008575       0.004966       0.027765      -0.001791      -0.056195      -0.037222       0.008921       0.028301             11.098917       6.041889      -1.496445      -3.180597       9.412142       0.320773      17.842720          -0.000010
          348              C       7.937703       6.496566      42.190702      -0.118788      34.144111 0.41075528E+03  0.95840579E+04                                 9.262771                            6.833267      -0.072849       1.942325                    0.999727      29.786669      87.175838       0.615793       0.426290      -1.050997       0.004154       0.019772      -0.035059       0.040464       0.007536       0.012805      -0.031338       0.021365      -0.003400      -0.041095       0.013387       0.027708             11.034110       5.858045      -1.770898      -3.180287       9.924314       2.564343      17.319972          -0.000011
          349              C       9.980885       6.077956      34.497217       0.561015      23.525912 0.26409393E+03  0.55526156E+04                                 7.552761                            5.741636      -0.136994       1.994557                    0.999427      23.269883      65.988667       0.622333       0.468106      -1.020264       0.014219      -0.014004      -0.061025       0.064205       0.027257       0.024893       0.004623       0.110395      -0.140595      -0.051646      -0.038033       0.089678              8.804449       4.989271      -0.661232      -1.770854       8.636403       0.455381      12.787673           0.000001
          350              C       7.129878      19.429082      -0.009243       0.568797      24.691570 0.25599002E+03  0.53363612E+04                                 7.897052                            5.677454      -0.137351       2.005335                    0.999322      22.825288      64.290182       0.622255       0.472189      -1.018833      -0.021698       0.012251       0.049529       0.055444       0.005022       0.040378      -0.000821       0.129256      -0.110293      -0.050377      -0.045120       0.095498             10.057912       5.185275      -0.696220      -2.409659       7.685712       1.571420      17.302748          -0.000000
          351              C      10.704856       1.613922      29.671348      -0.024800      34.324754 0.44893544E+03  0.10590800E+05                                 9.191984                            7.065713      -0.015276       1.998272                    0.999400      27.564317      78.198414       0.622589       0.417022      -1.068709       0.012328      -0.037838      -0.021926       0.045436       0.001318       0.001087      -0.004673       0.000871      -0.002351      -0.005551       0.001260       0.004291             10.710067       5.043633      -0.668664      -0.705046      16.089490       3.026116      10.997078          -0.000002
          352              C      10.798157       1.461508      28.294100      -0.109462      31.752843 0.46098211E+03  0.11081670E+05                                 8.915551                            7.322907      -0.143373       1.925000                    0.999225      30.309754      90.331120       0.584078       0.436229      -1.043926       0.002838      -0.022783       0.013229       0.026498      -0.002529       0.003114      -0.017357       0.008406      -0.024368      -0.021967       0.006230       0.015737              9.692544       5.148727      -0.586557      -0.791890      13.383280       1.462241      10.545626          -0.000006
          353              C      10.882010       0.191958      27.757110      -0.146888      31.552175 0.45550419E+03  0.10900944E+05                                 8.827088                            7.231163       0.003965       1.972871                    0.999092      30.246262      89.500200       0.594537       0.430482      -1.048965       0.005458       0.016704       0.025090       0.030632      -0.002996      -0.003040       0.009737       0.030702       0.091223      -0.032265      -0.000035       0.032300              9.715490       5.153790      -0.456434      -0.882482      15.202682       1.068015       8.789998          -0.000004
          354              C      10.838312      -0.958040      28.525182       0.084280      33.465326 0.41201624E+03  0.95630263E+04                                 9.250515                            6.905056      -0.107160       1.982581                    0.999486      26.662611      76.310174       0.608098       0.433962      -1.052648       0.007151       0.004061      -0.002004       0.008464      -0.004827       0.008340       0.005650      -0.016591      -0.008544      -0.015550       0.003494       0.012056             11.146968       5.108180      -0.370717      -0.812489      17.677502       3.634177      10.655223           0.000001
          355              C      10.736744      -0.774104      29.866777      -0.152184      31.910507 0.45229652E+03  0.10801699E+05                                 8.865170                            7.188223       0.034843       1.979508                    0.999575      30.275925      89.403650       0.598668       0.428402      -1.050564       0.006253       0.032284       0.001154       0.032904      -0.000656      -0.001251      -0.028105      -0.020025      -0.052498      -0.032877      -0.001200       0.034077              9.889666       5.073894      -0.468681      -0.631086      13.540421       3.024778      11.054684           0.000004
          356              C      10.645804       0.479694      30.459227      -0.120748      32.527794 0.46228584E+03  0.11110595E+05                                 9.026261                            7.308830      -0.085454       1.939405                    0.999536      30.397011      90.308520       0.588116       0.433328      -1.046635       0.003831      -0.010716      -0.028505       0.030693       0.003469      -0.004844       0.004303       0.034314       0.040542      -0.024861       0.007762       0.017099             10.052627       5.069560      -0.319562      -0.383963      14.529453       1.723536      10.558867           0.000002
          357              C      10.871381      -4.848203      26.722304      -0.013930      37.578394 0.42125974E+03  0.97572921E+04                                 9.771098                            6.814142       0.074285       2.034660                    0.999406      26.804978      74.753328       0.639769       0.413336      -1.073694       0.006060       0.035748       0.005718       0.036706       0.012128      -0.014409      -0.008166       0.024369       0.015194      -0.019968      -0.007047       0.027015             12.687501       5.285826      -0.429589       0.827837      21.571630       4.999265      11.205048           0.000007
          358              C      11.163096      -4.665788      28.037489      -0.114174      32.580523 0.41814738E+03  0.97982206E+04                                 8.984607                            6.903868      -0.013727       1.963673                    0.999791      29.765595      87.244271       0.611507       0.427451      -1.050488      -0.014103       0.029709      -0.007362       0.033701      -0.001322      -0.008480      -0.023558       0.013281      -0.030549      -0.031093       0.010506       0.020587             10.425138       4.922388      -0.064265       0.980959      15.418731       3.163194      10.934294           0.000014
          359              C      11.191440      -3.427799      28.602209      -0.153929      33.049534 0.43699882E+03  0.10354514E+05                                 9.078064                            7.060840       0.038248       1.981805                    0.999509      30.131135      88.837666       0.604217       0.427823      -1.050154      -0.002998      -0.019750      -0.023829       0.031095       0.009857       0.005526       0.006707       0.019950       0.085771      -0.028624      -0.002142       0.030766             10.524606       5.259755      -0.729576       0.941123      16.684417       1.844494       9.629645           0.000007
          360              C      10.869019      -2.312965      27.908964       0.071033      33.940099 0.41247912E+03  0.95700976E+04                                 9.302259                            6.880763      -0.135456       1.970874                    0.999495      26.744785      76.364781       0.613323       0.430430      -1.055501       0.007892      -0.001403      -0.003559       0.008770       0.004669      -0.011863       0.010799      -0.032897       0.010407      -0.025367       0.003960       0.021408             11.386778       5.344763      -0.860033       0.551538      18.495406       3.890879      10.320166           0.000001
          361              C      10.489908      -2.500306      26.607423      -0.151137      31.957333 0.43340784E+03  0.10220405E+05                                 8.822167                            7.001586       0.053165       1.986812                    0.999611      29.797712      86.868780       0.612361       0.424158      -1.055284       0.021346      -0.025884      -0.009654       0.034912      -0.006548       0.003375      -0.029389      -0.018030       0.004537      -0.024933      -0.010658       0.035591             10.008175       5.248888      -0.253422       0.696502      14.410965       3.408210      10.364670           0.000001
          362              C      10.459202      -3.742209      26.049745      -0.092972      31.286407 0.39883429E+03  0.92150961E+04                                 8.721437                            6.734154      -0.041903       1.965202                    0.999635      28.887601      83.462187       0.621719       0.426388      -1.053508       0.024008       0.010648       0.019163       0.032511       0.008502      -0.001636      -0.007441       0.045523       0.074625      -0.037530       0.011272       0.026257             10.041605       5.109100      -0.381305       0.913181      15.908883       2.321896       9.106832           0.000008
          363              C      10.543055       2.961852      30.305613       0.556872      22.787649 0.25873622E+03  0.54143509E+04                                 7.399699                            5.689973      -0.081589       2.017259                    0.999535      23.133729      65.534255       0.623767       0.469239      -1.019236      -0.006566       0.052568       0.029357       0.060567       0.008811       0.018790      -0.002371       0.142638      -0.105038      -0.055057      -0.037037       0.092094              8.522817       4.512422      -0.455838      -0.531492      12.176537       1.948403       8.879491          -0.000002
          364              C      10.909174      -6.238480      26.094641       0.573819      24.147178 0.24919136E+03  0.51570437E+04                                 7.748117                            5.587777      -0.063369       2.030151                    0.999522      22.626264      63.387962       0.629886       0.469869      -1.020633       0.005592      -0.049561      -0.023366       0.055078       0.007121      -0.008949       0.000798       0.152973      -0.133409      -0.054733      -0.044869       0.099602              9.747719       4.442006       0.058111       0.208532      16.280338       2.957033       8.520811           0.000008
          365              C      10.413142       7.078709      29.113671       0.091878      26.410541 0.34106124E+03  0.75957556E+04                                 7.907217                            6.298195       0.206774       2.088388                    0.999451      26.228738      74.973410       0.630574       0.436145      -1.045105      -0.012416       0.023128       0.043707       0.050984       0.000890       0.008454       0.021039       0.059575      -0.077325      -0.043263      -0.000655       0.043918              8.814469       4.587639       0.168072      -0.321086      12.136531      -1.207562       9.719236          -0.000004
          366              C      10.496995       8.145085      28.268571      -0.180855      31.172829 0.44677424E+03  0.10609564E+05                                 8.691475                            7.124198       0.085256       2.007202                    0.998842      29.724069      86.787984       0.605455       0.426005      -1.054768      -0.009059      -0.001319       0.003751       0.009893      -0.000170       0.002667       0.006790       0.039157       0.053692      -0.029507       0.009876       0.019631              9.611058       5.126366       0.388772      -0.278569      14.488559      -2.259326       9.218250          -0.000007
          367              C      10.493452       9.439500      28.761546       0.118552      33.092455 0.41952696E+03  0.97765299E+04                                 9.228146                            7.006305      -0.181961       1.965670                    0.999201      26.352590      75.450898       0.599007       0.438783      -1.050270      -0.004227      -0.004145       0.004246       0.007285       0.005925       0.011984      -0.000765       0.006159      -0.002111      -0.012839      -0.001677       0.014515             11.004919       5.370195       0.668786      -0.671024      15.372823      -4.796894      12.271738           0.000001
          368              C      10.384797       9.576677      30.157280      -0.173955      31.324043 0.46032916E+03  0.11018440E+05                                 8.756669                            7.263066       0.026373       1.990823                    0.998205      29.814896      87.528525       0.595459       0.429737      -1.051994       0.009651      -0.002709      -0.000891       0.010064      -0.000413       0.007500       0.015554       0.007663      -0.069747      -0.030790       0.012678       0.018112              9.669928       5.296244       0.350564      -0.676204      11.396639      -2.903441      12.316901           0.000006
          369              C      10.289133       8.460950      30.929314       0.085243      26.823493 0.34993370E+03  0.78655621E+04                                 8.049850                            6.429484      -0.000856       2.017409                    0.998780      26.745489      77.510129       0.615126       0.442994      -1.038129       0.010218      -0.035636      -0.035575       0.051380       0.001578       0.008434       0.010790       0.073089      -0.010062      -0.038221      -0.001827       0.040048              9.044807       4.896848       0.288016      -0.668905      11.303744      -1.709793      10.933827           0.000004
          370              C      10.513529      11.626240      25.711266       0.093330      24.869375 0.31457177E+03  0.68487301E+04                                 7.508884                            5.989396       0.220747       2.094235                    0.999785      25.633730      71.865733       0.657867       0.427639      -1.052855       0.023738       0.021147       0.032084       0.045167      -0.010441      -0.007817       0.021894       0.071823      -0.001426      -0.046619       0.005722       0.040896              8.348347       4.671902       0.919697       0.436946       9.820365      -2.741120      10.552774          -0.000006
          371              C      10.387159      10.516046      26.522913      -0.180854      30.536282 0.42478678E+03  0.99347432E+04                                 8.499586                            6.897212       0.187358       2.038304                    0.999677      29.219739      83.941611       0.623610       0.419960      -1.061338       0.006352       0.009011      -0.006704       0.012904       0.000734      -0.000028       0.024576      -0.004138      -0.032094      -0.027838       0.003270       0.024568              9.391532       5.335503       0.972938       0.471271      11.117824      -3.881962      11.721269          -0.000011
          372              C      10.642261      10.597746      27.851303       0.111597      31.304947 0.39712560E+03  0.91389222E+04                                 8.887303                            6.813086      -0.178021       1.969158                    0.999257      26.193363      74.806181       0.607222       0.438320      -1.049338       0.003965       0.001650      -0.002587       0.005014      -0.006542      -0.010090       0.001165       0.005094      -0.019306      -0.012544      -0.001821       0.014365             10.508550       5.575277       1.322614       0.390243      14.213932      -4.987006      11.736442           0.000000
          373              C      11.043812      11.822273      28.321830      -0.170474      30.974958 0.44739471E+03  0.10627845E+05                                 8.669303                            7.140818       0.038137       1.994404                    0.998862      29.577103      86.369537       0.603275       0.427402      -1.053920       0.006190       0.002567      -0.004719       0.008195      -0.006332      -0.000521       0.014148       0.020742       0.043386      -0.024166       0.003899       0.020267              9.587959       5.853318       1.170202       0.645033      13.011242      -3.235342       9.899316           0.000008
          374              C      11.118216      12.889196      27.445920       0.087999      25.656047 0.33217331E+03  0.73380372E+04                                 7.706723                            6.190637       0.221211       2.092976                    0.999658      26.013304      73.691788       0.640846       0.432650      -1.048794      -0.017653      -0.020377      -0.037446       0.046141      -0.010091      -0.002314       0.030083       0.034107      -0.061412      -0.044777       0.011734       0.033043              8.586038       5.038656       1.038872       0.415824      11.180774      -2.543753       9.538683           0.000009
          375              C       7.240895       4.279675      31.290241       0.099935      26.670813 0.33895926E+03  0.75221073E+04                                 7.917456                            6.257160       0.265212       2.109637                    0.999438      25.921678      73.478495       0.637200       0.433150      -1.049019       0.004550       0.042735       0.011761       0.044557      -0.010336      -0.008300      -0.008151      -0.043371       0.099739      -0.041961       0.006118       0.035843              9.086507      12.760775       0.050921      -0.273872       9.196080       1.868955       5.302667          -0.000002
          376              C       5.862633       4.210285      31.274836      -0.160416      33.392294 0.44729267E+03  0.10615438E+05                                 9.131311                            7.152169       0.072480       2.014163                    0.998309      29.221147      85.044375       0.601790       0.428859      -1.053953       0.000464      -0.004324       0.014424       0.015065       0.013589      -0.003315      -0.013637      -0.013251       0.059541      -0.025534      -0.002463       0.027997             10.635668      15.780410      -0.917789      -0.974300      10.216936       1.785403       5.909657          -0.000003
          377              C       5.143386       5.327300      31.697826       0.120444      34.632166 0.40415187E+03  0.93002954E+04                                 9.392163                            6.811671      -0.096221       1.992624                    0.999228      25.919828      72.962907       0.618244       0.430521      -1.058726       0.007900      -0.001437       0.008408       0.011627       0.002721       0.001311      -0.017652      -0.012827       0.003077      -0.015283      -0.006050       0.021333             11.768129      19.911552      -0.178284      -0.712024       9.573786       1.477108       5.819049          -0.000001
          378              C       5.882710       6.433022      32.138422      -0.188471      33.026037 0.45321981E+03  0.10744573E+05                                 8.895813                            7.089676       0.374936       2.098739                    0.999617      29.278268      83.959609       0.621227       0.415887      -1.066722       0.003226      -0.009932       0.002345       0.010703      -0.021094      -0.009171      -0.007167      -0.027505       0.039941      -0.034592       0.015048       0.019543             10.184700      15.457790       1.193304      -0.229770       9.272141       1.312139       5.824168           0.000002
          379              C       7.247981       6.399051      32.124337       0.086420      26.320832 0.33979694E+03  0.75434930E+04                                 7.804343                            6.239423       0.235995       2.092140                    0.999776      26.185422      74.180165       0.642173       0.429636      -1.051417       0.009595      -0.047149      -0.013169       0.049885       0.007662       0.006296      -0.014742      -0.045490       0.107531      -0.042908       0.001064       0.041844              8.844172      12.722130       0.163181      -0.102300       8.737471       1.332261       5.072916           0.000001
          380              C       1.568408       6.481367      31.646768       0.076121      28.489102 0.36047094E+03  0.81466749E+04                                 8.337056                            6.498229      -0.025266       2.004957                    0.998934      26.900608      77.671246       0.616943       0.439290      -1.042361       0.001208      -0.045066       0.007214       0.045656      -0.007993      -0.002578       0.011250      -0.046593       0.141625      -0.048239      -0.001689       0.049927              9.663630      13.230951      -0.048417      -0.086763      10.780051      -1.019485       4.979889          -0.000000
          381              C       2.939584       6.523512      31.598791      -0.188116      34.772030 0.46261646E+03  0.11060984E+05                                 9.291978                            7.205961       0.118611       2.010020                    0.999419      29.986067      87.312005       0.608610       0.420915      -1.059943      -0.007967      -0.003893      -0.002851       0.009314       0.018462      -0.001677      -0.000224      -0.015728       0.067365      -0.031325       0.008750       0.022575             10.857839      15.982255      -1.856912       0.009117      11.204491      -1.154285       5.386771           0.000001
          382              C       3.670641       5.329721      31.718073       0.105229      35.155087 0.40100083E+03  0.91918155E+04                                 9.388982                            6.713731      -0.042193       2.004990                    0.999267      25.925107      72.373253       0.633923       0.421516      -1.066412      -0.003165      -0.004172       0.006313       0.008203      -0.001870      -0.000171       0.008200       0.000317       0.020496      -0.008546      -0.002870       0.011417             11.835538      19.755899      -0.418650      -0.281232      10.539820      -0.840740       5.210896          -0.000001
          383              C       2.944308       4.150916      31.887093      -0.163393      34.912650 0.46166439E+03  0.11063098E+05                                 9.457245                            7.307752      -0.152721       1.935713                    0.998251      29.737381      87.472266       0.589228       0.433783      -1.049087      -0.004204       0.005262       0.013653       0.015224      -0.004483       0.003387       0.003831      -0.012569       0.069637      -0.019779      -0.004126       0.023905             11.097021      16.623957       0.734891      -0.169774      11.305041      -0.821282       5.362066          -0.000001
          384              C       1.577856       4.206708      31.923626       0.089039      26.788221 0.33591713E+03  0.74361879E+04                                 7.906059                            6.199770       0.225409       2.092336                    0.999686      26.033541      73.651779       0.644819       0.429092      -1.051721      -0.006566       0.046264      -0.006378       0.047161       0.005120       0.006769       0.008698      -0.046594       0.091013      -0.039515       0.005277       0.034237              9.129914      13.179926      -0.073527       0.105190       9.784257      -0.617723       4.425558          -0.000001
          385              C       3.800555      20.369303       3.713595       0.093987      25.408182 0.31793764E+03  0.69282794E+04                                 7.571902                            5.991686       0.234718       2.093951                    0.999777      25.689216      71.641901       0.663797       0.423436      -1.057313      -0.001084       0.001125      -0.045950       0.045976       0.010416       0.013447      -0.009360      -0.071731       0.024735      -0.045504       0.010054       0.035450              8.377946      12.594917       0.662899       0.219318       4.564430       0.780484       7.974491           0.000011
          386              C       2.410482      20.337065       3.793263      -0.192196      31.430914 0.42220876E+03  0.98171944E+04                                 8.560730                            6.802314       0.366143       2.092933                    0.999807      28.948179      81.765284       0.640956       0.410977      -1.071681       0.009201      -0.003936      -0.000552       0.010023       0.002449      -0.017221      -0.003144      -0.007522       0.063194      -0.021377      -0.007106       0.028483              9.463877      15.134268       0.563014       0.765878       4.922261       0.579180       8.335104           0.000017
          387              C       1.682968      20.126012       2.653260       0.119005      33.426824 0.36652103E+03  0.82145834E+04                                 9.122905                            6.436202      -0.023672       2.020331                    0.999304      25.213925      69.596571       0.644804       0.423830      -1.064973      -0.001381       0.005983      -0.002871       0.006778       0.005125      -0.000729       0.003801      -0.008916      -0.044789      -0.015573       0.000973       0.014599             11.145231      20.088951      -0.117200      -0.658563       4.872466       0.759281       8.474276           0.000005
          388              C       2.403396      19.836407       1.547588      -0.184289      31.036786 0.40150367E+03  0.92360401E+04                                 8.529086                            6.663533       0.306198       2.080211                    0.999747      28.664858      81.014776       0.642035       0.414716      -1.067300       0.010524      -0.000299       0.005788       0.012014       0.007283       0.016753       0.005355      -0.031832       0.022661      -0.028134       0.006012       0.022121              9.511850      14.918494       0.102190      -1.794375       4.839544       0.853325       8.777510           0.000008
          389              C       3.772210      19.886425       1.542746       0.111509      24.990048 0.30061029E+03  0.64460332E+04                                 7.460839                            5.808881       0.317268       2.131311                    0.999823      24.898957      68.411140       0.678586       0.420932      -1.061103       0.005323       0.019513       0.038037       0.043080       0.002445      -0.012154      -0.005648      -0.083326      -0.000157      -0.044938       0.002298       0.042639              8.310409      12.049106       0.443406      -0.674348       4.221274       0.868315       8.660847           0.000005
          390              C       9.923014      19.455786       1.923481       0.107416      24.730763 0.29216068E+03  0.62426298E+04                                 7.465888                            5.751369       0.253360       2.111438                    0.999846      24.996518      69.362603       0.675162       0.424573      -1.055042       0.009388       0.041840       0.030579       0.052667       0.014606       0.020084      -0.021641      -0.064176       0.033320      -0.050848       0.009050       0.041798              8.332901      12.176290      -0.198682       0.731503       5.689173       2.321624       7.133240           0.000001
          391              C      11.308362      19.369868       1.923481      -0.185167      29.879962 0.37138537E+03  0.84012344E+04                                 8.323618                            6.402646       0.297962       2.081022                    0.999842      28.330621      80.114807       0.654127       0.413929      -1.064890      -0.020076       0.000212       0.008615       0.021847      -0.020420      -0.017680      -0.010302      -0.033681       0.015018      -0.038528       0.014286       0.024242              9.257753      14.785252       0.224218       1.036245       6.298751       2.148763       6.689256           0.000002
          392              C       0.214947      20.096167       2.651939       0.128698      30.363585 0.31713488E+03  0.68832289E+04                                 8.594164                            6.002681       0.016916       2.039971                    0.999260      24.569842      67.636239       0.662339       0.426067      -1.059233       0.010210       0.007424      -0.002551       0.012879      -0.008600      -0.001569      -0.032491      -0.011089       0.034476      -0.030431      -0.008603       0.039034             10.463955      18.777380       0.081398      -0.485593       5.929128       1.920555       6.685357           0.000005
          393              C      11.309543      20.753659       3.556460      -0.191158      31.532225 0.41204894E+03  0.95622249E+04                                 8.665338                            6.768485       0.234604       2.050920                    0.999793      29.184376      83.470907       0.633039       0.416932      -1.063430      -0.010751      -0.015987      -0.010182       0.021790       0.009899       0.024934       0.004890      -0.018774       0.042974      -0.031647       0.000512       0.031135              9.653673      15.073830      -1.288002      -1.283859       6.259601       2.267545       7.627589           0.000018
          394              C       9.919471      20.786681       3.518606       0.098532      24.453061 0.29813717E+03  0.64114464E+04                                 7.433880                            5.828410       0.241396       2.107489                    0.999636      25.280843      70.693516       0.666578       0.427283      -1.051922      -0.003758      -0.024654      -0.042481       0.049260      -0.014296      -0.020086      -0.019030      -0.053406       0.059148      -0.048954       0.011167       0.037788              8.223201      11.534522      -0.736787      -0.151537       5.848213       2.354529       7.286869           0.000011
          395              C       8.124305      12.030372      13.918169      -0.029861      34.872654 0.45543844E+03  0.10785266E+05                                 9.313122                            7.137707      -0.056285       1.985542                    0.999249      27.688115      78.755702       0.616575       0.419487      -1.066903       0.017067       0.007075       0.040790       0.044779       0.002367      -0.002967       0.001404      -0.002241      -0.017812      -0.007332       0.001727       0.005605             10.912988       6.152337      -0.323421       3.527985       9.553861       0.836197      17.032767           0.000001
          396              C       8.125486      13.316460      14.441514      -0.116953      32.387308 0.45379857E+03  0.10857552E+05                                 9.008490                            7.239449      -0.077283       1.942238                    0.999563      30.278278      89.789638       0.591096       0.433091      -1.046648       0.013269      -0.013770       0.025379       0.031777      -0.009713      -0.001181      -0.023214      -0.020847      -0.045312      -0.028312      -0.003542       0.031854             10.087225       6.337556      -0.294168       3.295268       9.510418       0.441507      14.413701           0.000006
          397              C       8.493968      13.563905      15.735133      -0.150193      31.585397 0.43015037E+03  0.10123989E+05                                 8.754179                            6.963971       0.138918       2.015047                    0.999721      29.765947      86.678701       0.615531       0.422790      -1.056187       0.003490      -0.010516      -0.025148       0.027481      -0.000100      -0.001114       0.016343      -0.032274      -0.068004      -0.027572      -0.004760       0.032332              9.891448       6.519336      -0.443401       4.081297       8.173440      -0.344196      14.981568           0.000008
          398              C       8.882527      12.541640      16.578471       0.081874      35.159509 0.42371013E+03  0.98740185E+04                                 9.508872                            6.959824      -0.110203       1.978349                    0.999417      26.648193      75.681715       0.613087       0.428705      -1.059011       0.008033      -0.001516      -0.008771       0.011990       0.011770       0.003442      -0.000484      -0.005672       0.053737      -0.021294       0.002951       0.018343             11.826302       7.242002       0.246652       5.456085       8.980052       1.503622      19.256851          -0.000002
          399              C       8.870716      11.243807      16.051164      -0.144400      31.955020 0.45815770E+03  0.10968979E+05                                 8.888833                            7.247223       0.021978       1.979631                    0.999311      30.105549      88.800375       0.595107       0.429892      -1.050415       0.001993       0.009810      -0.025807       0.027680      -0.003997       0.000011      -0.021581      -0.007327      -0.004323      -0.020697      -0.002896       0.023593              9.862934       6.263699       0.146888       3.328044       9.178060       1.465959      14.147042          -0.000006
          400              C       8.480976      11.002806      14.769431      -0.101922      31.041009 0.43042977E+03  0.10144271E+05                                 8.687274                            7.006140       0.052075       1.988421                    0.999742      29.533144      86.393998       0.607716       0.427648      -1.051922       0.010418       0.026394       0.011645       0.030672       0.000897      -0.011927       0.010220      -0.016849      -0.079893      -0.032475       0.008529       0.023946              9.703867       6.098317      -0.334428       3.318998       8.897162       0.131045      14.116122          -0.000003
          401              C      10.163944      13.391653      20.588731      -0.009644      37.892460 0.39907337E+03  0.91363310E+04                                 9.841106                            6.635294      -0.009709       2.008678                    0.999422      26.658428      74.366697       0.646678       0.413713      -1.071440      -0.010537      -0.006431      -0.029159       0.031664      -0.010956      -0.005866      -0.006221       0.017195      -0.042031      -0.019475      -0.001655       0.021131             13.117045       6.004415       1.872157       3.217398       9.677350       2.435905      23.669370          -0.000002
          402              C      10.263151      14.313272      19.605863      -0.098888      32.532700 0.40670339E+03  0.94587969E+04                                 8.999061                            6.812819      -0.045681       1.962881                    0.999608      29.204562      85.121041       0.615376       0.427964      -1.050770      -0.005660      -0.022957      -0.013981       0.027468       0.003183      -0.008698       0.014622      -0.007025      -0.098030      -0.038141       0.014410       0.023731             10.589218       5.444454       1.664474       1.581788       8.842278       0.061593      17.480923           0.000008
          403              C       9.933643      14.016898      18.302122      -0.152904      34.049744 0.44758833E+03  0.10661336E+05                                 9.270986                            7.146170      -0.050986       1.951725                    0.999315      30.310090      89.387681       0.600999       0.427858      -1.050897       0.018584      -0.017668       0.027667       0.037722      -0.003779      -0.004397      -0.027345      -0.028725      -0.001233      -0.024510      -0.010923       0.035433             10.763369       6.727151       2.858536       2.280526       9.362214       1.749365      16.200740           0.000006
          404              C       9.338404      12.814001      17.957920       0.075652      34.399978 0.38421003E+03  0.87503126E+04                                 9.342701                            6.602781      -0.067057       1.994505                    0.999463      26.295933      74.193458       0.632026       0.425516      -1.059392       0.001821       0.005596      -0.000555       0.005911      -0.008329       0.003188       0.012388       0.005717       0.037746      -0.019651       0.001442       0.018209             11.826066       7.106959       2.134586       4.782770       8.785338       1.150460      19.585901          -0.000002
          405              C       9.351396      11.906629      18.909977      -0.157937      34.508924 0.42590461E+03  0.10028632E+05                                 9.333239                            6.953251       0.011258       1.971990                    0.999672      30.068284      88.422925       0.611057       0.425691      -1.051292       0.016088       0.021729       0.025524       0.037181       0.008575      -0.004966       0.027765      -0.001791      -0.056195      -0.037222       0.008921       0.028301             11.098917       6.041889       1.496445       3.180597       9.412142       0.320773      17.842719          -0.000010
          406              C       9.777747      12.194726      20.182908      -0.118788      34.144110 0.41075528E+03  0.95840576E+04                                 9.262771                            6.833266      -0.072849       1.942325                    0.999727      29.786669      87.175837       0.615793       0.426290      -1.050997      -0.004154       0.019772      -0.035059       0.040464      -0.007536      -0.012805      -0.031338       0.021365      -0.003400      -0.041095       0.013387       0.027708             11.034110       5.858045       1.770897       3.180287       9.924314       2.564343      17.319971          -0.000011
          407              C       7.734565      11.776116      12.489423       0.561015      23.525912 0.26409394E+03  0.55526156E+04                                 7.552761                            5.741636      -0.136994       1.994557                    0.999427      23.269883      65.988666       0.622333       0.468106      -1.020264      -0.014219      -0.014004      -0.061025       0.064205      -0.027257      -0.024893       0.004623       0.110395      -0.140595      -0.051646      -0.038033       0.089678              8.804449       4.989270       0.661232       1.770854       8.636403       0.455381      12.787673           0.000001
          408              C      10.585572      13.730922      21.998551       0.568797      24.691573 0.25599005E+03  0.53363619E+04                                 7.897052                            5.677455      -0.137351       2.005335                    0.999322      22.825289      64.290186       0.622255       0.472189      -1.018833       0.021698       0.012251       0.049529       0.055444      -0.005022      -0.040378      -0.000821       0.129256      -0.110293      -0.050377      -0.045120       0.095498             10.057912       5.185275       0.696220       2.409659       7.685712       1.571421      17.302750           0.000000
          409              C       7.010594       7.312082       7.663554      -0.024800      34.324754 0.44893544E+03  0.10590800E+05                                 9.191984                            7.065713      -0.015276       1.998272                    0.999400      27.564317      78.198414       0.622589       0.417022      -1.068709      -0.012328      -0.037838      -0.021926       0.045436      -0.001318      -0.001087      -0.004673       0.000871      -0.002351      -0.005551       0.001260       0.004291             10.710067       5.043633       0.668664       0.705046      16.089490       3.026117      10.997078          -0.000002
          410              C       6.917293       7.159668       6.286306      -0.109462      31.752844 0.46098214E+03  0.11081670E+05                                 8.915550                            7.322906      -0.143373       1.925000                    0.999225      30.309755      90.331121       0.584078       0.436229      -1.043926      -0.002838      -0.022783       0.013229       0.026498       0.002529      -0.003114      -0.017357       0.008406      -0.024368      -0.021967       0.006230       0.015737              9.692544       5.148727       0.586557       0.791890      13.383280       1.462241      10.545626          -0.000006
          411              C       6.833440       5.890118       5.749316      -0.146888      31.552175 0.45550419E+03  0.10900944E+05                                 8.827088                            7.231163       0.003965       1.972871                    0.999092      30.246262      89.500200       0.594537       0.430482      -1.048965      -0.005458       0.016704       0.025090       0.030632       0.002996       0.003040       0.009737       0.030702       0.091223      -0.032265      -0.000035       0.032300              9.715490       5.153790       0.456434       0.882482      15.202682       1.068015       8.789998          -0.000004
          412              C       6.877138       4.740120       6.517388       0.084280      33.465326 0.41201624E+03  0.95630263E+04                                 9.250515                            6.905056      -0.107160       1.982581                    0.999486      26.662611      76.310174       0.608098       0.433962      -1.052648      -0.007151       0.004061      -0.002004       0.008464       0.004827      -0.008340       0.005650      -0.016591      -0.008544      -0.015550       0.003494       0.012056             11.146968       5.108180       0.370717       0.812489      17.677502       3.634177      10.655223           0.000001
          413              C       6.978706       4.924056       7.858983      -0.152184      31.910507 0.45229652E+03  0.10801699E+05                                 8.865170                            7.188223       0.034843       1.979508                    0.999575      30.275925      89.403650       0.598668       0.428402      -1.050564      -0.006253       0.032284       0.001154       0.032904       0.000656       0.001251      -0.028105      -0.020025      -0.052498      -0.032877      -0.001200       0.034077              9.889666       5.073894       0.468681       0.631086      13.540421       3.024778      11.054684           0.000004
          414              C       7.069646       6.177854       8.451433      -0.120748      32.527795 0.46228586E+03  0.11110596E+05                                 9.026261                            7.308830      -0.085454       1.939405                    0.999536      30.397012      90.308521       0.588116       0.433328      -1.046635      -0.003831      -0.010716      -0.028505       0.030693      -0.003469       0.004844       0.004303       0.034314       0.040542      -0.024861       0.007762       0.017099             10.052626       5.069559       0.319562       0.383963      14.529453       1.723536      10.558867           0.000002
          415              C       6.844069       0.849957       4.714510      -0.013930      37.578396 0.42125977E+03  0.97572928E+04                                 9.771098                            6.814142       0.074285       2.034660                    0.999406      26.804979      74.753329       0.639769       0.413336      -1.073694      -0.006060       0.035748       0.005718       0.036706      -0.012128       0.014409      -0.008166       0.024369       0.015194      -0.019968      -0.007047       0.027015             12.687501       5.285826       0.429589      -0.827837      21.571629       4.999265      11.205048           0.000007
          416              C       6.552354       1.032372       6.029695      -0.114174      32.580521 0.41814733E+03  0.97982193E+04                                 8.984607                            6.903868      -0.013727       1.963673                    0.999791      29.765594      87.244267       0.611507       0.427451      -1.050488       0.014103       0.029709      -0.007362       0.033701       0.001322       0.008480      -0.023558       0.013280      -0.030549      -0.031093       0.010506       0.020587             10.425137       4.922388       0.064265      -0.980959      15.418731       3.163194      10.934294           0.000014
          417              C       6.524010       2.270361       6.594415      -0.153929      33.049534 0.43699882E+03  0.10354514E+05                                 9.078064                            7.060840       0.038249       1.981805                    0.999509      30.131135      88.837666       0.604217       0.427823      -1.050154       0.002998      -0.019750      -0.023829       0.031095      -0.009857      -0.005526       0.006707       0.019950       0.085771      -0.028624      -0.002142       0.030766             10.524606       5.259755       0.729576      -0.941123      16.684418       1.844494       9.629645           0.000008
          418              C       6.846431       3.385195       5.901170       0.071033      33.940099 0.41247912E+03  0.95700975E+04                                 9.302259                            6.880763      -0.135456       1.970874                    0.999495      26.744785      76.364782       0.613323       0.430430      -1.055501      -0.007892      -0.001403      -0.003559       0.008770      -0.004669       0.011863       0.010799      -0.032897       0.010407      -0.025367       0.003960       0.021408             11.386779       5.344763       0.860033      -0.551538      18.495406       3.890879      10.320166           0.000001
          419              C       7.225542       3.197854       4.599629      -0.151137      31.957333 0.43340784E+03  0.10220405E+05                                 8.822167                            7.001586       0.053165       1.986812                    0.999611      29.797712      86.868781       0.612361       0.424158      -1.055284      -0.021346      -0.025884      -0.009654       0.034912       0.006548      -0.003375      -0.029389      -0.018030       0.004537      -0.024933      -0.010658       0.035591             10.008175       5.248888       0.253422      -0.696502      14.410966       3.408210      10.364670           0.000001
          420              C       7.256248       1.955951       4.041951      -0.092972      31.286407 0.39883429E+03  0.92150961E+04                                 8.721438                            6.734154      -0.041903       1.965202                    0.999635      28.887601      83.462188       0.621719       0.426388      -1.053508      -0.024008       0.010648       0.019163       0.032511      -0.008502       0.001636      -0.007441       0.045523       0.074625      -0.037530       0.011272       0.026257             10.041605       5.109100       0.381305      -0.913181      15.908883       2.321896       9.106833           0.000008
          421              C       7.172395       8.660012       8.297819       0.556872      22.787650 0.25873622E+03  0.54143510E+04                                 7.399699                            5.689973      -0.081589       2.017259                    0.999535      23.133729      65.534254       0.623767       0.469239      -1.019236       0.006566       0.052568       0.029357       0.060567      -0.008811      -0.018790      -0.002371       0.142638      -0.105038      -0.055057      -0.037037       0.092094              8.522817       4.512422       0.455838       0.531492      12.176537       1.948403       8.879491          -0.000002
          422              C       6.806276      -0.540320       4.086847       0.573819      24.147180 0.24919138E+03  0.51570442E+04                                 7.748117                            5.587778      -0.063369       2.030151                    0.999522      22.626265      63.387965       0.629886       0.469869      -1.020633      -0.005592      -0.049561      -0.023366       0.055078      -0.007121       0.008949       0.000798       0.152973      -0.133409      -0.054733      -0.044869       0.099602              9.747719       4.442006      -0.058111      -0.208532      16.280339       2.957033       8.520812           0.000008
          423              C       7.302308      12.776869       7.105877       0.091878      26.410542 0.34106124E+03  0.75957556E+04                                 7.907217                            6.298195       0.206774       2.088388                    0.999451      26.228738      74.973409       0.630574       0.436145      -1.045105       0.012416       0.023128       0.043707       0.050984      -0.000890      -0.008454       0.021039       0.059575      -0.077325      -0.043263      -0.000655       0.043918              8.814468       4.587639      -0.168072       0.321086      12.136531      -1.207562       9.719236          -0.000004
          424              C       7.218455      13.843245       6.260777      -0.180855      31.172829 0.44677424E+03  0.10609564E+05                                 8.691475                            7.124198       0.085256       2.007202                    0.998842      29.724069      86.787982       0.605455       0.426005      -1.054768       0.009059      -0.001319       0.003751       0.009893       0.000170      -0.002667       0.006790       0.039157       0.053692      -0.029507       0.009876       0.019631              9.611058       5.126366      -0.388772       0.278569      14.488558      -2.259326       9.218249          -0.000007
          425              C       7.221998      15.137660       6.753752       0.118552      33.092455 0.41952696E+03  0.97765299E+04                                 9.228146                            7.006305      -0.181961       1.965670                    0.999201      26.352590      75.450898       0.599007       0.438783      -1.050270       0.004227      -0.004145       0.004246       0.007285      -0.005925      -0.011984      -0.000765       0.006159      -0.002111      -0.012839      -0.001677       0.014515             11.004919       5.370195      -0.668786       0.671024      15.372823      -4.796894      12.271738           0.000001
          426              C       7.330653      15.274837       8.149486      -0.173955      31.324043 0.46032916E+03  0.11018440E+05                                 8.756669                            7.263066       0.026373       1.990823                    0.998205      29.814896      87.528525       0.595459       0.429737      -1.051994      -0.009651      -0.002709      -0.000891       0.010064       0.000413      -0.007500       0.015554       0.007663      -0.069747      -0.030790       0.012678       0.018112              9.669928       5.296244      -0.350564       0.676204      11.396639      -2.903441      12.316901           0.000006
          427              C       7.426317      14.159110       8.921520       0.085243      26.823493 0.34993370E+03  0.78655621E+04                                 8.049850                            6.429485      -0.000856       2.017409                    0.998780      26.745489      77.510129       0.615126       0.442994      -1.038129      -0.010218      -0.035636      -0.035575       0.051380      -0.001578      -0.008434       0.010790       0.073089      -0.010062      -0.038221      -0.001827       0.040048              9.044807       4.896848      -0.288016       0.668905      11.303744      -1.709793      10.933827           0.000004
          428              C       7.201921      17.324400       3.703472       0.093330      24.869373 0.31457175E+03  0.68487294E+04                                 7.508883                            5.989396       0.220748       2.094235                    0.999785      25.633729      71.865730       0.657867       0.427639      -1.052855      -0.023738       0.021147       0.032084       0.045167       0.010441       0.007817       0.021894       0.071823      -0.001426      -0.046619       0.005722       0.040896              8.348347       4.671902      -0.919697      -0.436946       9.820364      -2.741120      10.552774          -0.000006
          429              C       7.328291      16.214206       4.515119      -0.180854      30.536282 0.42478679E+03  0.99347433E+04                                 8.499586                            6.897212       0.187358       2.038304                    0.999677      29.219739      83.941611       0.623610       0.419960      -1.061338      -0.006352       0.009011      -0.006704       0.012904      -0.000734       0.000028       0.024576      -0.004138      -0.032094      -0.027838       0.003270       0.024568              9.391532       5.335503      -0.972938      -0.471271      11.117824      -3.881962      11.721270          -0.000011
          430              C       7.073189      16.295906       5.843509       0.111597      31.304947 0.39712560E+03  0.91389222E+04                                 8.887303                            6.813086      -0.178021       1.969158                    0.999257      26.193363      74.806181       0.607222       0.438320      -1.049338      -0.003965       0.001650      -0.002587       0.005014       0.006542       0.010090       0.001165       0.005094      -0.019306      -0.012544      -0.001821       0.014365             10.508550       5.575277      -1.322614      -0.390243      14.213932      -4.987006      11.736442           0.000000
          431              C       6.671638      17.520433       6.314036      -0.170474      30.974958 0.44739471E+03  0.10627845E+05                                 8.669303                            7.140818       0.038137       1.994404                    0.998862      29.577103      86.369537       0.603275       0.427402      -1.053920      -0.006190       0.002567      -0.004719       0.008195       0.006332       0.000521       0.014148       0.020742       0.043386      -0.024166       0.003899       0.020267              9.587959       5.853318      -1.170202      -0.645033      13.011242      -3.235342       9.899316           0.000008
          432              C       6.597234      18.587356       5.438126       0.087999      25.656046 0.33217328E+03  0.73380364E+04                                 7.706723                            6.190636       0.221211       2.092976                    0.999658      26.013303      73.691783       0.640846       0.432650      -1.048794       0.017653      -0.020377      -0.037446       0.046141       0.010091       0.002314       0.030083       0.034107      -0.061412      -0.044777       0.011734       0.033043              8.586037       5.038656      -1.038872      -0.415824      11.180774      -2.543752       9.538682           0.000009
          433              C      10.474555       9.977835       9.282447       0.099935      26.670813 0.33895926E+03  0.75221072E+04                                 7.917456                            6.257160       0.265212       2.109637                    0.999438      25.921678      73.478496       0.637200       0.433150      -1.049019      -0.004550       0.042735       0.011761       0.044557       0.010336       0.008300      -0.008151      -0.043371       0.099739      -0.041961       0.006118       0.035843              9.086507      12.760775      -0.050921       0.273872       9.196080       1.868955       5.302667          -0.000002
          434              C       0.042517       9.908445       9.267042      -0.160416      33.392294 0.44729267E+03  0.10615438E+05                                 9.131311                            7.152169       0.072480       2.014163                    0.998309      29.221147      85.044375       0.601790       0.428859      -1.053953      -0.000464      -0.004324       0.014424       0.015065      -0.013589       0.003315      -0.013637      -0.013251       0.059541      -0.025534      -0.002463       0.027997             10.635667      15.780410       0.917789       0.974300      10.216936       1.785403       5.909657          -0.000003
          435              C       0.761764      11.025460       9.690032       0.120444      34.632166 0.40415187E+03  0.93002954E+04                                 9.392163                            6.811671      -0.096220       1.992624                    0.999228      25.919828      72.962907       0.618244       0.430521      -1.058726      -0.007900      -0.001437       0.008408       0.011627      -0.002721      -0.001311      -0.017652      -0.012827       0.003077      -0.015283      -0.006050       0.021333             11.768129      19.911552       0.178284       0.712024       9.573786       1.477108       5.819049          -0.000001
          436              C       0.022440      12.131182      10.130628      -0.188471      33.026037 0.45321981E+03  0.10744573E+05                                 8.895813                            7.089676       0.374936       2.098739                    0.999617      29.278268      83.959609       0.621227       0.415887      -1.066722      -0.003226      -0.009932       0.002345       0.010703       0.021094       0.009171      -0.007167      -0.027505       0.039941      -0.034592       0.015048       0.019543             10.184700      15.457790      -1.193304       0.229770       9.272141       1.312139       5.824168           0.000002
          437              C      10.467469      12.097211      10.116543       0.086420      26.320832 0.33979693E+03  0.75434930E+04                                 7.804343                            6.239423       0.235995       2.092140                    0.999776      26.185422      74.180166       0.642173       0.429636      -1.051417      -0.009595      -0.047149      -0.013169       0.049885      -0.007662      -0.006296      -0.014742      -0.045490       0.107531      -0.042908       0.001064       0.041844              8.844173      12.722130      -0.163181       0.102301       8.737471       1.332261       5.072916           0.000001
          438              C       4.336742      12.179527       9.638974       0.076121      28.489102 0.36047095E+03  0.81466751E+04                                 8.337057                            6.498229      -0.025266       2.004957                    0.998934      26.900608      77.671246       0.616943       0.439290      -1.042361      -0.001208      -0.045066       0.007214       0.045656       0.007993       0.002578       0.011250      -0.046593       0.141625      -0.048239      -0.001689       0.049927              9.663630      13.230951       0.048417       0.086763      10.780051      -1.019485       4.979889          -0.000000
          439              C       2.965566      12.221672       9.590997      -0.188116      34.772030 0.46261646E+03  0.11060984E+05                                 9.291978                            7.205961       0.118611       2.010020                    0.999419      29.986067      87.312005       0.608610       0.420915      -1.059943       0.007967      -0.003893      -0.002851       0.009314      -0.018462       0.001677      -0.000224      -0.015728       0.067365      -0.031325       0.008750       0.022575             10.857839      15.982255       1.856912      -0.009117      11.204491      -1.154285       5.386771           0.000001
          440              C       2.234509      11.027881       9.710279       0.105229      35.155087 0.40100083E+03  0.91918155E+04                                 9.388982                            6.713730      -0.042193       2.004990                    0.999267      25.925107      72.373252       0.633923       0.421516      -1.066412       0.003165      -0.004172       0.006313       0.008203       0.001870       0.000171       0.008200       0.000317       0.020496      -0.008546      -0.002870       0.011417             11.835538      19.755898       0.418649       0.281232      10.539820      -0.840740       5.210895          -0.000001
          441              C       2.960842       9.849076       9.879299      -0.163393      34.912650 0.46166439E+03  0.11063098E+05                                 9.457245                            7.307752      -0.152721       1.935713                    0.998251      29.737381      87.472265       0.589228       0.433783      -1.049087       0.004204       0.005262       0.013653       0.015224       0.004483      -0.003387       0.003831      -0.012569       0.069637      -0.019779      -0.004126       0.023905             11.097021      16.623957      -0.734891       0.169774      11.305041      -0.821282       5.362066          -0.000001
          442              C       4.327294       9.904868       9.915832       0.089039      26.788221 0.33591713E+03  0.74361879E+04                                 7.906059                            6.199770       0.225409       2.092336                    0.999686      26.033541      73.651779       0.644819       0.429092      -1.051721       0.006566       0.046264      -0.006378       0.047161      -0.005120      -0.006769       0.008698      -0.046594       0.091013      -0.039515       0.005277       0.034237              9.129914      13.179926       0.073527      -0.105190       9.784257      -0.617723       4.425558          -0.000001
          443              C       2.104595      14.671143      25.721389       0.093987      25.408180 0.31793760E+03  0.69282784E+04                                 7.571901                            5.991685       0.234718       2.093951                    0.999777      25.689215      71.641895       0.663797       0.423436      -1.057313       0.001084       0.001125      -0.045950       0.045976      -0.010416      -0.013447      -0.009360      -0.071731       0.024735      -0.045504       0.010054       0.035450              8.377945      12.594915      -0.662899      -0.219318       4.564429       0.780484       7.974490           0.000011
          444              C       3.494668      14.638905      25.801057      -0.192196      31.430914 0.42220876E+03  0.98171945E+04                                 8.560730                            6.802314       0.366143       2.092933                    0.999807      28.948179      81.765285       0.640956       0.410977      -1.071681      -0.009201      -0.003936      -0.000552       0.010023      -0.002449       0.017221      -0.003144      -0.007522       0.063194      -0.021377      -0.007106       0.028483              9.463877      15.134267      -0.563014      -0.765878       4.922261       0.579180       8.335104           0.000017
          445              C       4.222182      14.427852      24.661054       0.119005      33.426823 0.36652103E+03  0.82145831E+04                                 9.122904                            6.436202      -0.023672       2.020331                    0.999304      25.213925      69.596567       0.644804       0.423830      -1.064973       0.001381       0.005983      -0.002871       0.006778      -0.005125       0.000729       0.003801      -0.008916      -0.044789      -0.015573       0.000973       0.014599             11.145230      20.088948       0.117200       0.658563       4.872466       0.759281       8.474275           0.000005
          446              C       3.501754      14.138247      23.555382      -0.184289      31.036785 0.40150365E+03  0.92360394E+04                                 8.529085                            6.663533       0.306198       2.080211                    0.999747      28.664857      81.014771       0.642035       0.414716      -1.067300      -0.010524      -0.000299       0.005788       0.012014      -0.007283      -0.016753       0.005355      -0.031832       0.022661      -0.028134       0.006012       0.022121              9.511849      14.918493      -0.102190       1.794375       4.839544       0.853324       8.777510           0.000008
          447              C       2.132940      14.188265      23.550540       0.111509      24.990048 0.30061028E+03  0.64460330E+04                                 7.460839                            5.808881       0.317268       2.131311                    0.999823      24.898957      68.411140       0.678586       0.420932      -1.061103      -0.005323       0.019513       0.038037       0.043080      -0.002445       0.012154      -0.005648      -0.083326      -0.000157      -0.044937       0.002298       0.042639              8.310409      12.049105      -0.443406       0.674348       4.221274       0.868315       8.660847           0.000004
          448              C       7.792436      13.757626      23.931275       0.107416      24.730761 0.29216066E+03  0.62426293E+04                                 7.465888                            5.751369       0.253360       2.111438                    0.999846      24.996517      69.362602       0.675162       0.424573      -1.055042      -0.009388       0.041840       0.030579       0.052667      -0.014606      -0.020084      -0.021641      -0.064176       0.033320      -0.050848       0.009050       0.041798              8.332901      12.176290       0.198683      -0.731503       5.689173       2.321624       7.133240           0.000001
          449              C       6.407088      13.671708      23.931275      -0.185167      29.879963 0.37138538E+03  0.84012346E+04                                 8.323618                            6.402646       0.297962       2.081022                    0.999842      28.330621      80.114809       0.654127       0.413929      -1.064890       0.020076       0.000212       0.008615       0.021847       0.020420       0.017680      -0.010302      -0.033681       0.015018      -0.038528       0.014286       0.024242              9.257753      14.785253      -0.224217      -1.036245       6.298751       2.148763       6.689256           0.000002
          450              C       5.690203      14.398007      24.659733       0.128699      30.363586 0.31713487E+03  0.68832287E+04                                 8.594163                            6.002681       0.016916       2.039971                    0.999260      24.569841      67.636235       0.662339       0.426067      -1.059233      -0.010210       0.007424      -0.002551       0.012879       0.008600       0.001569      -0.032491      -0.011089       0.034476      -0.030431      -0.008603       0.039034             10.463955      18.777379      -0.081398       0.485594       5.929128       1.920555       6.685357           0.000005
          451              C       6.405907      15.055499      25.564254      -0.191158      31.532212 0.41204876E+03  0.95622196E+04                                 8.665335                            6.768483       0.234604       2.050920                    0.999793      29.184376      83.470905       0.633039       0.416932      -1.063430       0.010751      -0.015987      -0.010182       0.021790      -0.009899      -0.024934       0.004890      -0.018774       0.042974      -0.031647       0.000512       0.031135              9.653670      15.073821       1.288003       1.283861       6.259601       2.267545       7.627589           0.000018
          452              C       7.795979      15.088521      25.526400       0.098532      24.453060 0.29813717E+03  0.64114465E+04                                 7.433880                            5.828410       0.241396       2.107489                    0.999636      25.280843      70.693515       0.666578       0.427283      -1.051922       0.003758      -0.024654      -0.042481       0.049260       0.014296       0.020086      -0.019030      -0.053406       0.059148      -0.048954       0.011167       0.037788              8.223201      11.534521       0.736786       0.151536       5.848212       2.354529       7.286868           0.000011
          453              C       8.256581      -4.277924      36.451509      -0.031992      34.955777 0.45741636E+03  0.10860772E+05                                 9.360836                            7.177625      -0.032953       1.994267                    0.999296      27.812685      79.619215       0.610768       0.422358      -1.063425       0.011337       0.007834       0.040240       0.042534       0.002025      -0.000605      -0.000948      -0.007103      -0.014105      -0.004841      -0.001700       0.006541             10.901789       6.549317      -0.973257       3.335495       9.414987       1.033820      16.741061           0.000003
          454              C       8.749070      -5.258129      37.301010      -0.107677      31.059363 0.44899552E+03  0.10705777E+05                                 8.730842                            7.190113      -0.066309       1.948248                    0.999519      30.058575      88.759574       0.594935       0.431778      -1.048256       0.008434       0.025524       0.010571       0.028885      -0.000081      -0.005007       0.010192      -0.024154      -0.065321      -0.024986      -0.000240       0.025227              9.548173       6.486747      -1.129756       2.729793       8.627090       0.144169      13.530682           0.000008
          455              C       9.075035      -4.942395      38.622358      -0.151986      31.582837 0.46537884E+03  0.11182263E+05                                 8.808089                            7.296509       0.022275       1.976651                    0.999308      30.294297      89.434145       0.594194       0.428998      -1.051267       0.000491       0.006353      -0.026849       0.027595      -0.012484       0.001014      -0.021107       0.001317       0.010714      -0.024334      -0.000804       0.025139              9.553181       5.894118      -0.490707       2.350269       9.215089       1.466444      13.550336           0.000002
          456              C       8.934492      -3.653406      39.097726       0.095981      33.117581 0.41077258E+03  0.95141568E+04                                 9.168017                            6.876090      -0.146501       1.969376                    0.999315      26.536101      75.535905       0.612667       0.431631      -1.055484       0.010312       0.001164      -0.010167       0.014528       0.019505      -0.000899      -0.001595       0.001889       0.039204      -0.026069       0.011283       0.014786             11.078536       6.510448      -0.541181       4.164518       8.938320       1.405200      17.786840          -0.000004
          457              C       8.433735      -2.697034      38.265832      -0.156882      32.030964 0.44282646E+03  0.10501900E+05                                 8.849651                            7.081709       0.120187       2.007963                    0.999671      29.981658      87.738147       0.608132       0.424692      -1.054639       0.004468      -0.010630      -0.024055       0.026676       0.001596      -0.004100       0.016947      -0.027191      -0.057836      -0.026081      -0.003083       0.029164              9.954168       6.569554      -1.058967       3.737815       8.463075      -0.011858      14.829877          -0.000008
          458              C       8.111314      -3.003769      36.956368      -0.114286      32.244055 0.46029462E+03  0.11060907E+05                                 8.999735                            7.303925      -0.122856       1.927297                    0.999315      30.441177      90.702528       0.586467       0.434618      -1.044902       0.016935      -0.014515       0.025624       0.033972      -0.006774       0.003683      -0.023635      -0.010020      -0.025952      -0.024974      -0.002728       0.027703             10.025224       6.362241      -0.904585       2.807512       9.511024       0.767418      14.202406          -0.000001
          459              C      10.064738      -2.747946      43.169168      -0.017255      39.670689 0.43795338E+03  0.10249162E+05                                10.125484                            6.945882      -0.046304       1.989346                    0.999336      27.294596      76.663198       0.633559       0.413103      -1.073199      -0.005994      -0.001737      -0.039841       0.040326       0.000952      -0.000100       0.005272       0.008819      -0.032260      -0.012784       0.002884       0.009900             13.372961       6.251158       1.880658       3.200268       9.649771       1.088500      24.217956          -0.000018
          460              C       9.568705      -4.009177      42.838611      -0.126589      35.011531 0.45410875E+03  0.10837071E+05                                 9.396887                            7.172183      -0.069796       1.936408                    0.999645      30.409687      89.260334       0.604199       0.424790      -1.054612      -0.004102       0.016476      -0.022892       0.028502       0.005133      -0.009545      -0.026037      -0.005388       0.005930      -0.024700      -0.006304       0.031005             10.890711       5.875019       1.977417       2.482498       9.579592       1.884478      17.217523          -0.000018
          461              C       9.202586      -4.290636      41.522105      -0.158535      35.285101 0.46060083E+03  0.11036002E+05                                 9.443353                            7.213300       0.021796       1.967291                    0.999733      30.602778      90.138007       0.603454       0.423618      -1.054870       0.006048       0.020861       0.021861       0.030816       0.022998      -0.003460       0.020643      -0.017636      -0.052164      -0.033115      -0.004634       0.037749             10.996819       5.786841       1.615032       2.284683       9.401999      -0.048611      17.801617          -0.000011
          462              C       9.302973      -3.344940      40.524272       0.062363      35.499504 0.42181737E+03  0.98116307E+04                                 9.498054                            6.896328      -0.116801       1.970031                    0.999398      26.890460      76.114008       0.622797       0.422807      -1.063474       0.008658      -0.002702       0.002239       0.009342      -0.005140       0.011852       0.006931      -0.006484       0.053495      -0.019976      -0.002842       0.022819             11.687094       6.290405       2.012054       3.378533       9.324968       1.208302      19.445909          -0.000007
          463              C       9.787196      -2.094831      40.883439      -0.144718      34.315446 0.46737172E+03  0.11255307E+05                                 9.348832                            7.328591      -0.069798       1.945613                    0.998994      30.521020      90.549584       0.590203       0.430933      -1.048858       0.022261      -0.009465       0.027527       0.036645       0.006459      -0.004370      -0.027763      -0.008766       0.007341      -0.025073      -0.007055       0.032128             10.719099       6.315093       2.188383       2.535289       9.928720       1.604614      15.913484          -0.000018
          464              C      10.187565      -1.794286      42.185420      -0.090286      34.113927 0.43620339E+03  0.10330475E+05                                 9.357627                            7.115096      -0.118374       1.942234                    0.999335      29.523406      87.010617       0.594253       0.435215      -1.045715       0.007513      -0.026899      -0.015935       0.032155       0.006488      -0.005279       0.008326       0.012027      -0.060841      -0.024074       0.005021       0.019053             11.032356       5.801478       1.652064       1.862958       9.181487      -0.579866      18.114104          -0.000029
          465              C       7.904634      -4.591114      35.032447       0.557784      23.451652 0.26940359E+03  0.56939166E+04                                 7.577649                            5.825170      -0.103987       2.007020                    0.999565      23.330310      66.386599       0.613555       0.472329      -1.017724      -0.013189      -0.012617      -0.056977       0.059829      -0.014878      -0.030652      -0.000894       0.118661      -0.133582      -0.052820      -0.037437       0.090256              8.779302       5.080156       0.178973       1.951257       8.199366       0.773060      13.058383           0.000005
          466              C      10.428495       8.920874       0.585407       0.560568      24.823429 0.25931022E+03  0.54278359E+04                                 7.927851                            5.714951      -0.146463       1.999081                    0.999266      23.058577      65.269971       0.619530       0.472320      -1.017857       0.018796       0.007832       0.050982       0.054898       0.012442      -0.039516      -0.002169       0.137167      -0.128382      -0.053921      -0.047991       0.101911             10.076712       5.154412       0.484409       2.597659       7.418894       0.976616      17.656830          -0.000016
          467              C       7.047206      14.161833      30.215821      -0.019839      37.916206 0.43360326E+03  0.10129276E+05                                 9.818432                            6.919302      -0.041492       1.991071                    0.999356      27.281210      76.735571       0.633223       0.414060      -1.071815      -0.002853      -0.038125      -0.017389       0.042001      -0.002578       0.014499      -0.007257       0.000838       0.024728      -0.013884      -0.006328       0.020212             12.753133       7.181496       2.436174      -1.735095      20.114359       5.375085      10.963544           0.000011
          468              C       6.250011      13.191053      30.783182      -0.120708      34.053416 0.46188030E+03  0.11095595E+05                                 9.307049                            7.296042      -0.096697       1.934238                    0.999405      30.462434      90.406460       0.589941       0.432192      -1.047588       0.007129      -0.013897      -0.027303       0.031455      -0.006302      -0.012957       0.007026       0.038429       0.024922      -0.025206      -0.001589       0.026795             10.830637       7.237038       2.850534      -1.632979      15.577648       2.740946       9.677225           0.000013
          469              C       6.089391      11.942483      30.143635      -0.150720      33.973064 0.47530702E+03  0.11487378E+05                                 9.267812                            7.380994      -0.040071       1.954780                    0.999180      30.545532      90.595966       0.589621       0.429820      -1.050204       0.000373       0.030576      -0.002823       0.030709       0.013051      -0.008025      -0.012838       0.003338      -0.074391      -0.029292      -0.000186       0.029477             10.621500       7.572314       1.637151      -2.059988      13.915987       4.124375      10.376199           0.000008
          470              C       6.782655      11.653803      28.989547       0.068311      33.932849 0.41569387E+03  0.96465130E+04                                 9.231993                            6.865069      -0.081376       1.984613                    0.999381      26.772809      76.015951       0.620814       0.425155      -1.060616      -0.004135       0.005232      -0.000098       0.006669       0.000389       0.009612       0.008681      -0.031937       0.018238      -0.022443       0.002688       0.019755             11.155534       7.278777       1.875055      -2.021934      16.932689       4.046077       9.255135           0.000004
          471              C       7.621187      12.613166      28.486008      -0.153055      34.052523 0.46707290E+03  0.11251898E+05                                 9.274994                            7.310866      -0.072407       1.940900                    0.999353      30.674973      91.169391       0.592490       0.429125      -1.049439      -0.007729       0.021630       0.025492       0.034313      -0.007074      -0.012663       0.007589       0.012321       0.077825      -0.022426      -0.009607       0.032033             10.631487       7.728154       2.170818      -2.116404      15.574879       2.596310       8.591426           0.000006
          472              C       7.718031      13.862164      29.070095      -0.124690      33.580188 0.44088905E+03  0.10461017E+05                                 9.161052                            7.087418      -0.022073       1.960446                    0.999672      30.041971      88.391071       0.604204       0.427246      -1.051396      -0.015079      -0.026130       0.005606       0.030686       0.017984      -0.002946      -0.021537       0.006863      -0.042433      -0.030183      -0.001478       0.031661             10.570744       6.654961       0.992005      -2.262324      14.620707       3.898508      10.436562           0.000013
          473              C       6.799190       7.713726      27.284383      -0.018967      34.626004 0.44479452E+03  0.10484404E+05                                 9.299439                            7.068543      -0.054031       1.989023                    0.999353      27.517068      78.411776       0.616865       0.421242      -1.064439      -0.013978       0.041734       0.008623       0.044849      -0.003756       0.005732      -0.002963       0.006972       0.002290      -0.005584      -0.003913       0.009496             10.814979       5.039167      -0.156403      -0.328011      16.857938       2.695595      10.547831          -0.000007
          474              C       6.635027       7.859640      28.638302      -0.115448      31.927540 0.46666306E+03  0.11247966E+05                                 8.934264                            7.356909      -0.096719       1.935145                    0.999548      30.505798      90.912339       0.584274       0.434929      -1.045139       0.001756       0.030912      -0.006344       0.031605       0.000002       0.008059      -0.017261      -0.001709      -0.053521      -0.027627       0.008344       0.019283              9.795768       5.070529       0.022898      -0.533039      13.573476       1.600869      10.743301          -0.000003
          475              C       6.592509       9.167688      29.188937      -0.162218      32.005459 0.47037941E+03  0.11338801E+05                                 8.875902                            7.330051       0.039181       1.976772                    0.999467      30.643660      90.771537       0.593185       0.428348      -1.051096      -0.010342      -0.025295      -0.023800       0.036239      -0.009588      -0.006158       0.014876       0.019098       0.081858      -0.029639      -0.003671       0.033310              9.817826       5.131595       0.229385      -0.620631      15.190315       1.088016       9.131568           0.000003
          476              C       6.750767      10.262833      28.410301       0.079452      32.729519 0.42585614E+03  0.99591453E+04                                 9.089924                            7.008612      -0.174547       1.957083                    0.999342      26.923829      77.169611       0.605501       0.432546      -1.054258      -0.005804      -0.000999      -0.002915       0.006571       0.007989      -0.012071       0.019504      -0.009948      -0.026496      -0.028693       0.006884       0.021810             10.759189       5.113364       0.647095      -0.271804      17.042695       3.185682      10.121507           0.000002
          477              C       6.913750      10.067592      27.036135      -0.151249      31.059364 0.45552719E+03  0.10883955E+05                                 8.685746                            7.208462       0.063576       1.990557                    0.999344      30.125171      88.599253       0.599282       0.427762      -1.052335      -0.018554      -0.027427       0.000100       0.033114       0.006597       0.004457      -0.026375      -0.013299       0.025187      -0.025400      -0.006593       0.031993              9.408410       5.139982       0.316330      -0.157968      13.033499       2.544792      10.051749          -0.000002
          478              C       6.951543       8.817048      26.492102      -0.101074      29.889433 0.42068084E+03  0.98747610E+04                                 8.510422                            6.968276      -0.073990       1.952518                    0.999642      29.506393      86.625103       0.602841       0.432842      -1.046961      -0.019957       0.006771       0.019926       0.029003      -0.003588      -0.004276      -0.007938       0.038939       0.070012      -0.032700       0.007422       0.025278              9.239606       4.975473       0.288931       0.007647      13.716404       1.386692       9.026942          -0.000011
          479              C       7.207826      -7.701123      30.876495       0.586709      23.120567 0.24152306E+03  0.49744258E+04                                 7.589320                            5.545679      -0.180632       1.997270                    0.999220      22.551876      63.652340       0.622787       0.477510      -1.013463       0.003821       0.046274       0.031314       0.056004      -0.015181      -0.018842       0.008065       0.169493      -0.146783      -0.064626      -0.048282       0.112908              9.597873       4.605368       1.320935       0.295620      15.904240       2.757446       8.284011           0.000011
          480              C       6.880681       6.327501      26.702056       0.547806      23.205284 0.26430842E+03  0.55585288E+04                                 7.527324                            5.763201      -0.034316       2.033316                    0.999625      23.209036      65.835089       0.618030       0.471246      -1.018510      -0.003610      -0.053914      -0.023290       0.058841      -0.002572       0.017624      -0.001490       0.141496      -0.113128      -0.052052      -0.039997       0.092050              8.684950       4.525814      -0.355329      -0.192410      13.249898       2.042562       8.279138          -0.000009
          481              C       7.290498      -2.297586      31.451338       0.073236      27.310322 0.35142294E+03  0.79061623E+04                                 8.135084                            6.432095       0.007544       2.018978                    0.998965      26.837219      77.770402       0.616686       0.441475      -1.039187      -0.001709      -0.035566      -0.033499       0.048889       0.005902      -0.002673       0.011420       0.071035      -0.008988      -0.038320       0.000741       0.037579              9.268044       5.006906      -0.718114       0.058013      11.658102      -2.010948      11.139125           0.000005
          482              C       7.203102      -1.200437      30.655096      -0.172986      31.997071 0.46583930E+03  0.11200817E+05                                 8.932279                            7.338364      -0.077631       1.956122                    0.997979      30.051234      88.868561       0.587623       0.433505      -1.048082      -0.006978      -0.006076      -0.003999       0.010080       0.000392      -0.008524       0.021176       0.005203      -0.082013      -0.037892       0.015533       0.022360             10.028302       5.499099      -0.655925       0.159052      11.870228      -3.455415      12.715579           0.000003
          483              C       7.193654      -1.319134      29.263324       0.114062      32.592224 0.41390678E+03  0.96198744E+04                                 9.128458                            6.953657      -0.211481       1.954596                    0.999230      26.410784      75.690961       0.601567       0.438082      -1.049949       0.000119      -0.001843       0.000765       0.002000       0.004543       0.002240      -0.002695       0.003725       0.006926      -0.007327       0.003313       0.004013             10.914288       5.450212      -1.398348       0.391538      15.257599      -4.823491      12.035053           0.000001
          484              C       7.331834      -2.585857      28.782673      -0.182316      30.542590 0.43523639E+03  0.10262336E+05                                 8.550402                            7.021748       0.122254       2.018354                    0.999214      29.583757      85.911524       0.611489       0.424812      -1.056111       0.008998      -0.011168       0.008154       0.016498       0.005477       0.003053       0.011715       0.032045       0.042532      -0.027036       0.007531       0.019504              9.437525       5.183558      -1.324131       0.013391      13.828574      -2.530105       9.300444           0.000009
          485              C       7.462929      -3.658425      29.643618       0.100423      25.101731 0.32052266E+03  0.70139537E+04                                 7.571323                            6.060032       0.227104       2.097591                    0.999743      25.707818      72.354781       0.651448       0.429657      -1.051183       0.000759       0.026840       0.034410       0.043647       0.010099      -0.001974       0.023909       0.049027      -0.067480      -0.043041       0.005135       0.037906              8.446218       4.493671      -0.912319      -0.207398      11.808018      -1.680101       9.036965           0.000012
          486              C       7.158223       2.209927      27.961342       0.101962      24.996874 0.32322103E+03  0.71190833E+04                                 7.648990                            6.160865       0.123671       2.067624                    0.999300      25.978342      74.415412       0.631490       0.440367      -1.040148      -0.003355      -0.025348      -0.037250       0.045181      -0.000844      -0.011382       0.021001       0.052702      -0.098463      -0.046288       0.001542       0.044746              8.471705       4.681342       0.190730       1.119284      10.904555      -1.917302       9.829219          -0.000006
          487              C       7.239714       1.155966      28.828450      -0.179873      31.427317 0.45643301E+03  0.10908035E+05                                 8.784081                            7.240437       0.020639       1.987802                    0.998544      29.820352      87.634336       0.595049       0.430709      -1.050817       0.002449       0.001389      -0.010730       0.011093      -0.001589      -0.001848       0.006593       0.041077       0.056267      -0.030836       0.010735       0.020101              9.740002       5.418398       0.277635       0.903487      13.926774      -2.675430       9.874834          -0.000002
          488              C       7.060197      -0.124737      28.385653       0.115715      31.789873 0.40362716E+03  0.93313731E+04                                 9.004930                            6.884791      -0.212182       1.958431                    0.999116      26.308192      75.440355       0.601601       0.440385      -1.047539      -0.000081       0.003009      -0.000253       0.003021      -0.001948      -0.003681      -0.001880       0.007202      -0.001532      -0.005629      -0.000391       0.006020             10.701208       5.499566      -0.377407       1.483206      14.859922      -4.867600      11.744138          -0.000001
          489              C       6.751949      -0.247310      27.056382      -0.182239      30.498380 0.44047558E+03  0.10406384E+05                                 8.526751                            7.049650       0.153498       2.024770                    0.999565      29.639481      85.872240       0.612750       0.423101      -1.058253      -0.006372       0.008179      -0.000779       0.010397       0.005997      -0.000469       0.024606      -0.015551      -0.038409      -0.027834      -0.001703       0.029537              9.293467       5.350272      -0.099957       1.519660      10.815520      -3.492681      11.714607          -0.000002
          490              C       6.677544       0.869938      26.239012       0.090455      24.874149 0.32402029E+03  0.71047865E+04                                 7.496685                            6.070123       0.244189       2.099505                    0.999778      25.847564      72.655242       0.655048       0.426436      -1.053899       0.010735       0.031352       0.031120       0.045461       0.002650      -0.005719       0.017872       0.058679       0.020718      -0.039966       0.012380       0.027585              8.195883       4.647379       0.346192       1.165910       9.633393      -2.255161      10.306878          -0.000009
          491              C       4.367449      -6.483053      32.716346       0.092430      26.278344 0.32409542E+03  0.70819203E+04                                 7.705966                            6.018312       0.343295       2.129786                    0.999754      25.538807      70.845685       0.668837       0.419090      -1.062213       0.009324       0.041434      -0.016586       0.045594      -0.006777      -0.003382       0.007300      -0.040838       0.089044      -0.036428       0.004319       0.032109              8.842455      12.186675      -0.147568      -0.028514      10.005509      -0.957621       4.335180           0.000015
          492              C       2.993911      -6.519723      32.624794      -0.172181      33.064353 0.43667734E+03  0.10290094E+05                                 9.005722                            7.027989       0.075056       2.006211                    0.999146      29.319945      84.722934       0.612794       0.424163      -1.058027       0.006172       0.004634      -0.002836       0.008222       0.007170      -0.003641       0.008784      -0.029387       0.051218      -0.025632       0.003673       0.021959             10.354274      15.053317      -0.772903       0.270068      10.954613      -1.428176       5.054891           0.000019
          493              C       2.307733      -5.363049      32.298198       0.108792      34.147786 0.38421173E+03  0.87143884E+04                                 9.211723                            6.570550      -0.007403       2.018557                    0.999300      25.662553      71.291655       0.640879       0.421370      -1.066372       0.001021      -0.001582       0.002505       0.003134      -0.000605      -0.002442       0.015385       0.005382       0.017336      -0.016351      -0.000472       0.016824             11.472257      18.934648       0.689904       0.544743      10.388877      -1.392144       5.093247           0.000010
          494              C       3.038790      -4.243666      32.062715      -0.188815      34.040053 0.43654779E+03  0.10300570E+05                                 9.184134                            7.014106       0.116342       2.014356                    0.999376      29.647596      86.115707       0.614232       0.422614      -1.057525       0.013833      -0.005465      -0.002814       0.015137      -0.020861       0.002314       0.006426      -0.015266       0.081991      -0.036369       0.007781       0.028588             10.756048      15.894499       2.090758       0.166763      11.012289      -1.622796       5.361356           0.000012
          495              C       4.408785      -4.279423      32.158669       0.090024      27.935605 0.34421188E+03  0.76920414E+04                                 8.241962                            6.351700      -0.031642       2.009335                    0.998781      26.483217      76.103226       0.623598       0.439527      -1.041940      -0.003181      -0.041899       0.011574       0.043584       0.012329      -0.001850       0.019460      -0.045207       0.142956      -0.050051      -0.004457       0.054508              9.600568      13.164148       0.338958       0.175779      10.664996      -1.478637       4.972559           0.000009
          496              C      10.531245      -6.400751      31.734799       0.111162      24.795186 0.30497702E+03  0.65660004E+04                                 7.414384                            5.846874       0.430284       2.168902                    0.999838      24.936043      68.743452       0.676801       0.420350      -1.061032      -0.005798       0.038766       0.016235       0.042426       0.013537       0.004168      -0.012596      -0.045066       0.115942      -0.046270       0.003602       0.042668              8.455442      11.562961       0.378060       0.673220       8.900117       1.719765       4.903247           0.000012
          497              C       0.093301      -6.458190      31.741401      -0.173452      31.633244 0.42680830E+03  0.99687862E+04                                 8.658569                            6.894641       0.281469       2.075796                    0.999530      28.776018      81.936534       0.627878       0.417659      -1.065471      -0.007757      -0.002183       0.008092       0.011420      -0.013703      -0.003707       0.000883      -0.028926       0.038452      -0.026580       0.011093       0.015487              9.872414      14.270184       1.115418       1.186216       9.571918       1.656568       5.775140           0.000016
          498              C       0.812549      -5.365774      32.215449       0.119702      33.846401 0.39881095E+03  0.91405750E+04                                 9.239151                            6.759313      -0.077742       1.999808                    0.999295      25.770136      72.231992       0.622057       0.429605      -1.060025      -0.005334      -0.002761       0.009515       0.011253       0.002203      -0.005046      -0.021558      -0.004698       0.012443      -0.019649      -0.005138       0.024788             11.413611      19.287796       0.198605       1.010373       9.319916       1.320528       5.633122           0.000007
          499              C       0.083853      -4.266901      32.584740      -0.191509      32.283060 0.44160690E+03  0.10418395E+05                                 8.773105                            7.004084       0.303978       2.074532                    0.999637      29.353092      84.414571       0.623222       0.416580      -1.064554      -0.005434      -0.009744       0.004836       0.012160       0.024556       0.000829      -0.004426      -0.023783       0.022936      -0.031347       0.007214       0.024133              9.970610      14.926351      -1.141386       0.298009       9.408207       1.210032       5.577271           0.000007
          500              C      10.532426      -4.304484      32.544245       0.081655      26.606264 0.34336537E+03  0.76445565E+04                                 7.874355                            6.282438       0.228489       2.089294                    0.999747      26.264331      74.571068       0.638233       0.431054      -1.050289      -0.009064      -0.051576      -0.006828       0.052810      -0.012436      -0.007424      -0.011208      -0.050108       0.101665      -0.046134       0.007964       0.038171              8.935316      12.742558      -0.244616       0.402511       8.904787       1.300743       5.158603           0.000007
          501              C       1.997122       9.940959       4.376470       0.091243      25.359848 0.32635435E+03  0.71565433E+04                                 7.563960                            6.083562       0.298520       2.116503                    0.999859      25.673653      71.766468       0.656802       0.425263      -1.056434      -0.008277      -0.003825      -0.042921       0.043879      -0.009055      -0.008835      -0.012934      -0.064338       0.030322      -0.040737       0.006433       0.034304              8.388526      12.479459      -0.793113      -0.030853       4.909878       1.070621       7.776240          -0.000010
          502              C       3.363573       9.887281       4.440293      -0.190716      31.526423 0.42669761E+03  0.99562057E+04                                 8.574036                            6.843287       0.381329       2.097889                    0.999811      28.978079      82.218042       0.637811       0.411567      -1.070396      -0.007897      -0.007943      -0.006537       0.012969       0.002797       0.021068      -0.002975      -0.017810       0.048822      -0.027753       0.001195       0.026558              9.584281      15.315926      -1.000966      -0.710321       5.221512       0.860697       8.215405          -0.000012
          503              C       4.121795       9.589169       3.352227       0.112876      33.465243 0.38451369E+03  0.87293222E+04                                 9.138274                            6.604726      -0.033609       2.010724                    0.999321      25.689912      71.571246       0.634174       0.425431      -1.063042      -0.002505       0.008014       0.002641       0.008802      -0.001148       0.003045       0.003758      -0.013982      -0.036158      -0.013417      -0.000186       0.013603             11.148514      19.711837      -0.347228       0.673693       5.176303       1.020855       8.557403          -0.000014
          504              C       3.432073       9.257696       2.208262      -0.184390      31.369630 0.42862193E+03  0.10015624E+05                                 8.605601                            6.900791       0.315903       2.079867                    0.999706      29.052392      82.576481       0.629141       0.416634      -1.066779      -0.011971       0.003678      -0.002051       0.012690      -0.009454      -0.014570       0.003882      -0.030183       0.040279      -0.028644       0.006302       0.022342              9.549714      14.562236      -0.302023       1.672730       5.150643       0.999900       8.936263          -0.000037
          505              C       2.027829       9.301773       2.199459       0.112391      24.710070 0.31033904E+03  0.67034634E+04                                 7.390899                            5.893951       0.401654       2.158221                    0.999853      25.002291      68.799425       0.675516       0.419767      -1.062533      -0.004582       0.024683       0.031827       0.040537      -0.001258       0.010895      -0.009531      -0.066600       0.016641      -0.038769       0.004695       0.034074              8.192664      11.675757      -0.429420       0.767006       4.431969       0.997388       8.470267          -0.000022
          506              C       7.701497       8.635207       2.675267       0.095314      25.287916 0.32072875E+03  0.70076653E+04                                 7.567388                            6.032902       0.267081       2.108858                    0.999823      25.623190      71.661955       0.658756       0.425545      -1.055506       0.007663       0.038370       0.021756       0.044769      -0.002406      -0.012007      -0.015845      -0.058996       0.070012      -0.043789       0.006353       0.037436              8.298502      12.161801       0.100783      -0.554897       6.262184       2.086350       6.471520          -0.000018
          507              C       6.333864       8.636745       2.633453      -0.186543      31.405860 0.42108187E+03  0.98025364E+04                                 8.582317                            6.807571       0.348191       2.089561                    0.999819      29.022510      82.519784       0.637507       0.412714      -1.068577       0.010415       0.005219       0.003814       0.012258       0.009889       0.008335       0.003036      -0.036763       0.034469      -0.028003       0.008973       0.019029              9.443206      14.805969      -0.434794      -0.574323       6.946259       2.066790       6.577389          -0.000027
          508              C       5.606349       9.551093       3.377316       0.113695      33.962703 0.38268788E+03  0.86727616E+04                                 9.218323                            6.575856      -0.005286       2.021170                    0.999329      25.590196      71.103355       0.637826       0.423732      -1.064692       0.003015      -0.003616      -0.005285       0.007078      -0.001446      -0.002376      -0.012134       0.015448       0.046699      -0.019916       0.000013       0.019902             11.247912      19.801864       0.042922       1.001989       7.194881       2.144683       6.746990          -0.000017
          509              C       6.329140      10.382925       4.176199      -0.183346      32.860431 0.42980031E+03  0.10103979E+05                                 8.986597                            6.973919       0.107910       2.013090                    0.999235      29.546800      85.721002       0.613991       0.424344      -1.056233       0.007860      -0.008776       0.006134       0.013282      -0.011387      -0.014867      -0.003913      -0.025382       0.039005      -0.029108       0.010264       0.018844             10.164791      15.656149       1.160357       1.394762       7.718617       2.588342       7.119607          -0.000024
          510              C       7.694410      10.344959       4.152431       0.102953      26.642609 0.33073666E+03  0.73121052E+04                                 7.966520                            6.214201       0.079741       2.049514                    0.999292      26.033236      74.231469       0.632742       0.437844      -1.043708       0.003489      -0.034964      -0.026664       0.044110       0.013172       0.007549      -0.022412      -0.049564       0.088945      -0.045273       0.000981       0.044292              8.938681      12.828901       0.425417      -0.007325       7.305239       2.635789       6.681902          -0.000018
          511              C       9.458869       1.420236      14.443715      -0.031992      34.955777 0.45741636E+03  0.10860772E+05                                 9.360836                            7.177625      -0.032953       1.994267                    0.999296      27.812685      79.619214       0.610768       0.422358      -1.063425      -0.011337       0.007834       0.040240       0.042534      -0.002025       0.000605      -0.000948      -0.007103      -0.014105      -0.004841      -0.001700       0.006541             10.901788       6.549317       0.973257      -3.335495       9.414987       1.033820      16.741061           0.000003
          512              C       8.966380       0.440031      15.293216      -0.107677      31.059363 0.44899552E+03  0.10705777E+05                                 8.730842                            7.190112      -0.066309       1.948248                    0.999519      30.058575      88.759574       0.594935       0.431778      -1.048256      -0.008434       0.025524       0.010571       0.028885       0.000081       0.005007       0.010192      -0.024154      -0.065321      -0.024986      -0.000240       0.025227              9.548173       6.486747       1.129756      -2.729793       8.627090       0.144169      13.530682           0.000008
          513              C       8.640415       0.755765      16.614564      -0.151986      31.582837 0.46537884E+03  0.11182263E+05                                 8.808089                            7.296509       0.022275       1.976651                    0.999308      30.294297      89.434145       0.594194       0.428998      -1.051267      -0.000491       0.006353      -0.026849       0.027595       0.012484      -0.001014      -0.021107       0.001317       0.010714      -0.024334      -0.000804       0.025139              9.553181       5.894118       0.490707      -2.350269       9.215089       1.466444      13.550335           0.000002
          514              C       8.780958       2.044754      17.089932       0.095981      33.117579 0.41077254E+03  0.95141560E+04                                 9.168017                            6.876090      -0.146501       1.969377                    0.999315      26.536100      75.535905       0.612667       0.431631      -1.055484      -0.010312       0.001164      -0.010167       0.014528      -0.019505       0.000899      -0.001595       0.001889       0.039204      -0.026069       0.011283       0.014786             11.078536       6.510448       0.541181      -4.164518       8.938321       1.405200      17.786840          -0.000004
          515              C       9.281715       3.001126      16.258038      -0.156882      32.030964 0.44282647E+03  0.10501900E+05                                 8.849651                            7.081709       0.120187       2.007963                    0.999671      29.981658      87.738147       0.608132       0.424692      -1.054639      -0.004468      -0.010630      -0.024055       0.026676      -0.001596       0.004100       0.016947      -0.027191      -0.057836      -0.026081      -0.003083       0.029164              9.954168       6.569553       1.058967      -3.737815       8.463075      -0.011858      14.829877          -0.000007
          516              C       9.604136       2.694391      14.948574      -0.114286      32.244056 0.46029462E+03  0.11060907E+05                                 8.999735                            7.303925      -0.122856       1.927297                    0.999315      30.441177      90.702528       0.586467       0.434618      -1.044902      -0.016935      -0.014515       0.025624       0.033972       0.006774      -0.003683      -0.023635      -0.010020      -0.025952      -0.024974      -0.002728       0.027703             10.025224       6.362241       0.904585      -2.807512       9.511024       0.767418      14.202406          -0.000001
          517              C       7.650712       2.950214      21.161374      -0.017255      39.670689 0.43795338E+03  0.10249162E+05                                10.125484                            6.945882      -0.046304       1.989346                    0.999336      27.294596      76.663198       0.633559       0.413103      -1.073199       0.005994      -0.001737      -0.039841       0.040326      -0.000952       0.000100       0.005272       0.008819      -0.032260      -0.012784       0.002884       0.009900             13.372961       6.251158      -1.880658      -3.200268       9.649771       1.088500      24.217956          -0.000018
          518              C       8.146745       1.688983      20.830817      -0.126589      35.011531 0.45410874E+03  0.10837071E+05                                 9.396887                            7.172183      -0.069796       1.936408                    0.999645      30.409687      89.260334       0.604199       0.424790      -1.054612       0.004102       0.016476      -0.022892       0.028502      -0.005133       0.009545      -0.026037      -0.005388       0.005930      -0.024700      -0.006304       0.031005             10.890711       5.875019      -1.977417      -2.482498       9.579592       1.884478      17.217523          -0.000018
          519              C       8.512864       1.407524      19.514311      -0.158535      35.285101 0.46060083E+03  0.11036002E+05                                 9.443352                            7.213300       0.021796       1.967291                    0.999733      30.602778      90.138006       0.603454       0.423618      -1.054870      -0.006048       0.020861       0.021861       0.030816      -0.022998       0.003460       0.020643      -0.017636      -0.052164      -0.033115      -0.004634       0.037749             10.996819       5.786841      -1.615032      -2.284683       9.401999      -0.048611      17.801617          -0.000011
          520              C       8.412477       2.353220      18.516478       0.062363      35.499504 0.42181737E+03  0.98116306E+04                                 9.498054                            6.896328      -0.116801       1.970031                    0.999398      26.890460      76.114006       0.622797       0.422807      -1.063474      -0.008658      -0.002702       0.002239       0.009342       0.005140      -0.011852       0.006931      -0.006484       0.053495      -0.019976      -0.002842       0.022819             11.687093       6.290404      -2.012054      -3.378533       9.324968       1.208302      19.445908          -0.000007
          521              C       7.928254       3.603329      18.875645      -0.144718      34.315446 0.46737172E+03  0.11255307E+05                                 9.348832                            7.328591      -0.069798       1.945613                    0.998994      30.521020      90.549584       0.590203       0.430933      -1.048858      -0.022261      -0.009465       0.027527       0.036645      -0.006459       0.004370      -0.027763      -0.008766       0.007341      -0.025073      -0.007055       0.032128             10.719099       6.315093      -2.188383      -2.535289       9.928720       1.604614      15.913484          -0.000018
          522              C       7.527885       3.903874      20.177626      -0.090286      34.113927 0.43620340E+03  0.10330475E+05                                 9.357627                            7.115096      -0.118374       1.942234                    0.999335      29.523407      87.010619       0.594253       0.435215      -1.045715      -0.007513      -0.026899      -0.015935       0.032155      -0.006488       0.005279       0.008326       0.012027      -0.060841      -0.024074       0.005021       0.019053             11.032356       5.801478      -1.652064      -1.862958       9.181487      -0.579866      18.114104          -0.000029
          523              C       9.810816       1.107046      13.024653       0.557784      23.451652 0.26940359E+03  0.56939166E+04                                 7.577649                            5.825170      -0.103987       2.007020                    0.999565      23.330310      66.386599       0.613555       0.472329      -1.017724       0.013189      -0.012617      -0.056977       0.059829       0.014878       0.030652      -0.000894       0.118661      -0.133582      -0.052820      -0.037437       0.090256              8.779302       5.080156      -0.178973      -1.951257       8.199366       0.773060      13.058383           0.000005
          524              C       7.286955       3.222714      22.593201       0.560568      24.823431 0.25931024E+03  0.54278365E+04                                 7.927851                            5.714951      -0.146463       1.999081                    0.999266      23.058578      65.269971       0.619530       0.472320      -1.017857      -0.018796       0.007832       0.050982       0.054898      -0.012442       0.039516      -0.002169       0.137167      -0.128382      -0.053921      -0.047991       0.101911             10.076712       5.154412      -0.484409      -2.597659       7.418894       0.976616      17.656829          -0.000016
          525              C      10.668244      19.859993       8.208027      -0.019839      37.916206 0.43360326E+03  0.10129276E+05                                 9.818432                            6.919302      -0.041492       1.991071                    0.999356      27.281210      76.735571       0.633223       0.414060      -1.071815       0.002853      -0.038125      -0.017389       0.042001       0.002578      -0.014499      -0.007257       0.000838       0.024728      -0.013884      -0.006328       0.020212             12.753133       7.181496      -2.436174       1.735095      20.114359       5.375085      10.963544           0.000011
          526              C      11.465439      18.889213       8.775388      -0.120708      34.053417 0.46188032E+03  0.11095596E+05                                 9.307049                            7.296042      -0.096697       1.934238                    0.999405      30.462435      90.406460       0.589941       0.432192      -1.047588      -0.007129      -0.013897      -0.027303       0.031455       0.006302       0.012957       0.007026       0.038429       0.024922      -0.025206      -0.001589       0.026795             10.830637       7.237038      -2.850534       1.632979      15.577647       2.740946       9.677225           0.000013
          527              C      11.626059      17.640643       8.135841      -0.150720      33.973064 0.47530703E+03  0.11487378E+05                                 9.267812                            7.380994      -0.040071       1.954780                    0.999180      30.545532      90.595966       0.589621       0.429820      -1.050204      -0.000373       0.030576      -0.002823       0.030709      -0.013051       0.008025      -0.012838       0.003338      -0.074391      -0.029292      -0.000186       0.029477             10.621500       7.572314      -1.637150       2.059988      13.915987       4.124375      10.376199           0.000008
          528              C      10.932795      17.351963       6.981753       0.068311      33.932847 0.41569383E+03  0.96465121E+04                                 9.231993                            6.865070      -0.081376       1.984613                    0.999381      26.772808      76.015951       0.620814       0.425155      -1.060616       0.004135       0.005232      -0.000098       0.006669      -0.000389      -0.009612       0.008681      -0.031937       0.018238      -0.022443       0.002688       0.019755             11.155534       7.278778      -1.875055       2.021934      16.932690       4.046077       9.255135           0.000004
          529              C      10.094263      18.311326       6.478214      -0.153055      34.052523 0.46707290E+03  0.11251898E+05                                 9.274994                            7.310865      -0.072407       1.940900                    0.999353      30.674973      91.169390       0.592490       0.429125      -1.049439       0.007729       0.021630       0.025492       0.034313       0.007074       0.012663       0.007589       0.012321       0.077826      -0.022426      -0.009607       0.032033             10.631486       7.728154      -2.170818       2.116404      15.574879       2.596310       8.591426           0.000006
          530              C       9.997419      19.560324       7.062301      -0.124690      33.580188 0.44088906E+03  0.10461018E+05                                 9.161052                            7.087418      -0.022073       1.960446                    0.999672      30.041971      88.391071       0.604204       0.427246      -1.051396       0.015079      -0.026130       0.005606       0.030686      -0.017984       0.002946      -0.021537       0.006863      -0.042433      -0.030183      -0.001478       0.031661             10.570744       6.654961      -0.992005       2.262324      14.620707       3.898508      10.436562           0.000013
          531              C      10.916260      13.411886       5.276589      -0.018967      34.626002 0.44479449E+03  0.10484404E+05                                 9.299439                            7.068543      -0.054030       1.989023                    0.999353      27.517067      78.411773       0.616865       0.421242      -1.064439       0.013978       0.041734       0.008623       0.044849       0.003756      -0.005732      -0.002963       0.006972       0.002290      -0.005584      -0.003913       0.009496             10.814979       5.039167       0.156403       0.328011      16.857938       2.695595      10.547831          -0.000007
[truncated: 252,484 more chars]
