# Supplementary material for: A collection of forcefield precursors for metal–organic frameworks
Source: RSC Adv. 2019 Nov 13;9(63):36492–507. doi: 10.1039/c9ra07327b (PMC9075174; doi:10.1039/c9ra07327b)
Supplement: RA-009-C9RA07327B-s3448 [file RA-009-C9RA07327B-s3448.xyz]

  178
jmolscript: load "" {1 1 1} spacegroup "x,y,z" unitcell [{     18.111500     0.000000     0.000000 }, {      9.055750    15.685019     0.000000 }, {      9.055750     5.228340    14.787978 }]
Zn     7.470994     6.143299     4.343969     0.964233
Zn     9.055659     3.398578     4.343969     0.964363
Zn     9.055659     5.228392     1.756220     0.963971
Zn    10.640325     6.143299     4.343969     0.963774
Zn    27.167341    17.514781    10.444009     0.964557
Zn    28.752006    14.770060    10.444009     0.965267
Zn    27.167341    15.684967    13.031758     0.965201
Zn    25.582675    14.770060    10.444009     0.965280
C      9.055750     8.129023     5.748087     0.651166
C      9.055750     9.341997     6.605790    -0.136018
C      9.055750     2.327657     1.645902     0.646015
C      9.055750     1.114682     0.788199    -0.134444
C      6.543685     6.678681     1.645902     0.651766
C      5.493218     7.285169     0.788199    -0.136131
C     11.567815     3.777998     5.748087     0.645780
C     12.618282     3.171511     6.605790    -0.134306
C      6.543685     3.777998     5.748087     0.646759
C      5.493218     3.171511     6.605790    -0.134701
C     11.567815     6.678681     1.645902     0.651131
C     12.618282     7.285169     0.788199    -0.136075
C     24.655185    17.135361     9.039891     0.661258
C     23.604718    17.741848     8.182188    -0.138886
C     29.679315    14.234678    13.142076     0.654781
C     30.729782    13.628190    13.999779    -0.137119
C     27.167250    18.585702    13.142076     0.660979
C     27.167250    19.798677    13.999779    -0.138765
C     27.167250    12.784336     9.039891     0.655336
C     27.167250    11.571362     8.182188    -0.137293
C     29.679315    17.135361     9.039891     0.659710
C     30.729782    17.741848     8.182188    -0.138539
C     24.655185    14.234678    13.142076     0.655281
C     23.604718    13.628190    13.999779    -0.137319
C      9.055750    10.571285     6.034087     0.081134
C      9.055750    10.728553     4.489630    -0.379331
C     10.232273     0.564661     0.399275     0.081066
C     11.584115     1.187879     0.839957    -0.383154
C      7.879227     0.564661     0.399275     0.081437
C      6.527385     1.187879     0.839957    -0.384618
C      9.055750     9.212753     7.955341     0.083820
C      9.055750     7.809048     8.618434    -0.390309
C      4.428624     6.541280     0.399275     0.083916
C      4.292425     5.058941     0.839957    -0.390872
C     13.682876     2.556867     6.034087     0.080938
C     13.819074     2.478233     4.489630    -0.383033
C     12.506353     3.236133     7.955341     0.081249
C     11.290709     3.937986     8.618434    -0.384307
C      5.605147     8.579078     0.399275     0.081293
C      6.820791     9.438199     0.839957    -0.380488
C      5.605147     3.236133     7.955341     0.081284
C      6.820791     3.937986     8.618434    -0.383050
C     13.682876     6.541280     0.399275     0.083359
C     13.819074     5.058941     0.839957    -0.387902
C     12.506353     8.579078     0.399275     0.081523
C     11.290709     9.438199     0.839957    -0.380053
C      4.428624     2.556867     6.034087     0.081414
C      4.292425     2.478233     4.489630    -0.384178
C     22.540124    18.356492     8.753891     0.083581
C     22.403925    18.435126    10.298348    -0.393303
C     30.617853    12.334281    14.388703     0.083686
C     29.402209    11.475160    13.948021    -0.390225
C     31.794376    14.372079    14.388703     0.080821
C     31.930575    15.854418    13.948021    -0.380959
C     23.716647    17.677226     6.832637     0.082663
C     24.932291    16.975373     6.169544    -0.389737
C     28.343773    20.348698    14.388703     0.082779
C     29.695615    19.725480    13.948021    -0.389967
C     27.167250    10.342074     8.753891     0.084144
C     27.167250    10.184806    10.298348    -0.391700
C     27.167250    11.700606     6.832637     0.081005
C     27.167250    13.104311     6.169544    -0.382021
C     25.990727    20.348698    14.388703     0.083218
C     24.638885    19.725480    13.948021    -0.391021
C     30.617853    17.677226     6.832637     0.083311
C     29.402209    16.975373     6.169544    -0.390562
C     23.716647    12.334281    14.388703     0.083365
C     24.932291    11.475160    13.948021    -0.388367
C     22.540124    14.372079    14.388703     0.081420
C     22.403925    15.854418    13.948021    -0.382890
C     31.794376    18.356492     8.753891     0.082507
C     31.930575    18.435126    10.298348    -0.388010
O      9.055750     5.228340     3.696995    -1.051571
O     27.167250    15.685019    11.090983    -1.049847
O      7.943342     7.667883     5.422012    -0.551661
O      9.055750     2.146547     2.880254    -0.545836
O      9.055750     3.431046     1.063699    -0.551636
O     10.168158     7.667883     5.422012    -0.546963
O      6.386839     6.769236     2.880254    -0.548166
O     11.724661     4.971942     5.422012    -0.547966
O     10.612252     3.045194     5.422012    -0.549280
O      7.499248     6.126987     1.063699    -0.550583
O      6.386839     4.971942     5.422012    -0.546921
O     10.612252     6.126987     1.063699    -0.545570
O     11.724661     6.769236     2.880254    -0.553181
O      7.499248     3.045194     5.422012    -0.550477
O     25.610748    17.868165     9.365966    -0.550777
O     29.836161    14.144123    11.907724    -0.551856
O     28.723752    14.786372    13.724279    -0.549341
O     24.498339    15.941417     9.365966    -0.552658
O     27.167250    18.766812    11.907724    -0.554391
O     26.054842    13.245476     9.365966    -0.552710
O     28.279658    13.245476     9.365966    -0.548500
O     27.167250    17.482313    13.724279    -0.548628
O     28.723752    17.868165     9.365966    -0.548960
O     25.610748    14.786372    13.724279    -0.554637
O     24.498339    14.144123    11.907724    -0.546903
O     29.836161    15.941417     9.365966    -0.553363
H     26.264029    11.346543     4.170653     0.119290
H      9.003046     9.699093     4.002810     0.115413
H     10.011675    11.255570     4.161337     0.123646
H     21.285269     6.612543    14.709010     0.120332
H     21.181218    16.151910     1.537506     0.124913
H     11.389960     2.170284     1.384894     0.116713
H     15.114771    16.227512     1.654627     0.126565
H     14.879141     6.468502    14.732819     0.122531
H      6.707141     2.238723     1.243965     0.114751
H      8.325766     7.128475     8.067434     0.120906
H      8.737531     7.903995     9.709047     0.121176
H     10.103953     7.363960     8.565788     0.123917
H      3.502492     4.543270     0.199933     0.122001
H      3.981360     5.015389     1.935894     0.122920
H      5.293448     4.529729     0.707753     0.121251
H     12.946734     3.027470     4.002810     0.115610
H     22.866584    17.071209     4.162520     0.121925
H     14.799812     2.963423     4.169470     0.125064
H     19.949183    18.973593     9.466968     0.122504
H     10.470620     4.091908     7.841769     0.117533
H     11.615448     4.948833     9.033532     0.123040
H     16.487170    14.959692    14.710933     0.119061
H      7.473348     8.835058     1.554069     0.117035
H     24.561911    10.379091     1.366409     0.122182
H      7.555665     4.267946     7.811749     0.115012
H     16.393262    18.896788     9.329144     0.121806
H     24.573321     4.849599     9.201376     0.125397
H     13.207992     4.397034     0.141225     0.125937
H     13.434024     4.942768     1.906614     0.119168
H     14.915092     4.748535     0.795593     0.119699
H     10.749809     8.918972     1.698695     0.116841
H     19.631327    14.792176    14.749086     0.124329
H     11.654026    10.462535     1.183630     0.117347
H      3.580462     3.292286     4.128951     0.122844
H      3.881023     1.456354     4.195941     0.121063
H      5.315635     2.628234     4.009760     0.118248
H     22.328853    17.381563    10.727347     0.123678
H     21.464935    19.022844    10.567637     0.118655
H     23.318013    18.958796    10.734297     0.122217
H     29.459713    10.451504    14.446524     0.121115
H     29.417604    11.347589    12.815262     0.120645
H     28.436685    11.995485    14.258716     0.121028
H     22.630410    11.308219     0.040223     0.120370
H     31.207292    16.064440    13.092241     0.116079
H     14.886747    16.050899    13.600060     0.120085
H     24.707256    16.785637     5.068136     0.117995
H     25.129978    15.982355     6.693482     0.122738
H     25.852174    17.642614     6.260047     0.122073
H     29.653234    19.472638    12.837148     0.120344
H     29.889046    18.774968    14.546934     0.124374
H     30.537166    20.471198    14.136272     0.116977
H     27.114546     9.078385    10.567637     0.120760
H     26.263848    10.725625    10.735333     0.120344
H     28.123356    10.634861    10.726164     0.121451
H     26.848940    13.886418     6.935414     0.115803
H     26.437266    13.110951     5.293948     0.118845
H     10.103953    13.346435     5.792303     0.122264
H     24.518534    18.699419    14.429961     0.125269
H     24.622494    19.616678    12.813339     0.120014
H     23.782935    20.402759    14.277201     0.118027
H     29.323967    15.905551     6.555659     0.122885
H     29.541939    16.961727     5.038264     0.117454
H     28.448095    17.543380     6.427890     0.121700
H     24.812302    11.180230    12.853415     0.122823
H     24.986535    10.535366    14.591002     0.119703
H     25.890661    12.078981    14.076085     0.118146
H     12.896384    11.235441     0.010943     0.117158
H     21.726193    15.918203    13.033532     0.122909
H     23.433293    16.269705    13.687900     0.116650
H     31.585822    17.451727    10.760768     0.121015
H     31.285262    19.287659    10.693778     0.123603
H     33.020434    18.623608    10.574587     0.117330

The following XYZ coordinates are in angstroms. Other properties are in atomic units.
The sperically averaged electron density of each atom fit to a function of the form exp(a - br)
eigen_1, eigen_2 and eigen_3 are the three eigenvalues of traceless quadrupole moment tensor
  atom number  atomic symbol              X              Y              Z     net charge C6 coefficient C8 coefficient C10 coefficient fluctuating dipole atomic polarizability isotropic forcefield polarizability              a              b squared Pearson coefficient          <r^3>          <r^4>         wp_QDO          m_QDO          q_QDO       dipole_x       dipole_y       dipole_z         dipole            Qxy            Qxz            Qyz     Q(x^2-y^2)  Q(3z^2 - R^2)        eigen_1        eigen_2        eigen_3 static polarizability      alpha(xx)      alpha(xy)      alpha(xz)      alpha(yy)      alpha(yz)      alpha(zz) atomic spin moment
            1             Zn       7.470994       6.143299       4.343969       0.964233      85.560165 0.16963956E+04  0.52938147E+05                                16.215023                           13.756912       0.083956       1.905241                    0.998529      45.143288     124.047772       0.469157       0.418356      -1.125517      -0.048594       0.027372       0.019419       0.059057      -0.073919      -0.051164       0.031465       0.083047      -0.129511      -0.065105      -0.062394       0.127499             19.842167      17.560944       2.537649       1.782126      20.633292      -1.106396      21.332265          -0.000005
            2             Zn       9.055659       3.398578       4.343969       0.964363      85.520530 0.16942341E+04  0.52846041E+05                                16.202890                           13.742702       0.088229       1.906667                    0.998510      45.114617     123.880319       0.469748       0.418025      -1.125906       0.000230      -0.056728       0.019958       0.060137      -0.000351       0.000143      -0.061026      -0.170789      -0.128117      -0.064459      -0.064042       0.128501             19.834912      22.073305       0.009690      -0.012013      16.119932       2.075759      21.311500          -0.000005
            3             Zn       9.055659       5.228392       1.756220       0.963971      85.660316 0.16978129E+04  0.52994983E+05                                16.229396                           13.763818       0.084090       1.905076                    0.998523      45.159191     124.118055       0.468967       0.418427      -1.125436       0.000238      -0.000318      -0.059706       0.059708      -0.000318       0.000025      -0.000644      -0.000515       0.382774      -0.064205      -0.063388       0.127593             19.867137      22.029182       0.008309       0.017878      22.167725      -0.000548      15.404504          -0.000005
            4             Zn      10.640325       6.143299       4.343969       0.963774      85.698999 0.16982988E+04  0.53013958E+05                                16.234036                           13.765506       0.083719       1.904896                    0.998521      45.166214     124.141925       0.468952       0.418409      -1.125448       0.048961       0.027833       0.020286       0.059861       0.075039       0.051054       0.029619       0.085402      -0.126213      -0.065303      -0.062570       0.127873             19.875681      17.643689      -2.582575      -1.821159      20.689392      -1.089021      21.293963          -0.000005
            5             Zn      27.167341      17.514781      10.444009       0.964557      85.317044 0.16968836E+04  0.52962211E+05                                16.188306                           13.762748       0.080854       1.903967                    0.998563      45.153142     124.123691       0.468816       0.418591      -1.125252      -0.000423       0.054423      -0.019005       0.057647       0.000494      -0.000061      -0.057917      -0.165861      -0.123416      -0.062375      -0.061459       0.123834             19.750013      21.945718      -0.003175       0.006554      16.086468       2.095220      21.217854          -0.000005
            6             Zn      28.752006      14.770060      10.444009       0.965267      85.205957 0.16926641E+04  0.52788776E+05                                16.165801                           13.738884       0.084799       1.905728                    0.998548      45.100941     123.863234       0.469647       0.418180      -1.125717       0.046790      -0.027889      -0.019584       0.057884      -0.072256      -0.052178       0.028042       0.085553      -0.123325      -0.064315      -0.061250       0.125564             19.729956      17.591241       2.577035       1.832480      20.406329      -0.976425      21.192298          -0.000005
            7             Zn      27.167341      15.684967      13.031758       0.965201      85.204736 0.16933128E+04  0.52815657E+05                                16.167437                           13.743064       0.084972       1.905645                    0.998548      45.107613     123.901572       0.469482       0.418274      -1.125620      -0.000200      -0.000154       0.058073       0.058074       0.000792       0.000243       0.000471      -0.000207       0.374435      -0.063205      -0.061608       0.124813             19.728842      22.000059       0.004852      -0.024394      21.851049       0.001545      15.335419          -0.000005
            8             Zn      25.582675      14.770060      10.444009       0.965280      85.169787 0.16930730E+04  0.52806567E+05                                16.163282                           13.742316       0.084558       1.905553                    0.998546      45.105318     123.895342       0.469481       0.418288      -1.125605      -0.047563      -0.027280      -0.018566       0.057889       0.070769       0.052099       0.029743       0.082579      -0.126035      -0.063627      -0.060919       0.124547             19.719316      17.523263      -2.525693      -1.803103      20.370639      -0.990210      21.264048          -0.000005
            9              C       9.055750       8.129023       5.748087       0.651166      24.300509 0.25079032E+03  0.52129872E+04                                 7.917931                            5.726423      -0.281093       1.968152                    0.999086      22.164922      62.802713       0.600956       0.490329      -1.006997       0.000877      -0.033348      -0.016726       0.037318      -0.001286       0.002551      -0.080095      -0.022361       0.135482      -0.068066      -0.033814       0.101880             10.376595       8.136311      -0.014472      -0.039278      13.675740       6.149783       9.317733           0.000000
           10              C       9.055750       9.341997       6.605790      -0.136018      45.510275 0.46164506E+03  0.10964533E+05                                10.995353                            7.124926      -0.209697       1.925821                    0.998547      28.654700      81.509460       0.625375       0.412367      -1.071945       0.000861       0.001011       0.003364       0.003616      -0.001032       0.000821      -0.004143       0.076687      -0.080589      -0.030143      -0.021655       0.051799             15.486844       5.406799       0.010984       0.001669      22.810160       6.507303      18.243574          -0.000001
           11              C       9.055750       2.327657       1.645902       0.646015      24.401445 0.25258785E+03  0.52553460E+04                                 7.907748                            5.725990      -0.209348       1.988137                    0.999021      22.214799      62.802536       0.604780       0.486766      -1.009677      -0.000557       0.029196       0.021815       0.036450       0.000986      -0.000855      -0.017555       0.150108      -0.128549      -0.066604      -0.029888       0.096492             10.359800       5.024604      -0.022863       0.002468      14.632726       4.642293      11.422072           0.000001
           12              C       9.055750       1.114682       0.788199      -0.134444      45.532749 0.46039681E+03  0.10926330E+05                                10.994494                            7.113505      -0.173723       1.937136                    0.998759      28.616455      81.340682       0.626178       0.412160      -1.072193      -0.000282      -0.003336      -0.000822       0.003448       0.000079      -0.000680      -0.039492      -0.019294       0.077393      -0.030819      -0.022538       0.053356             15.499960      13.670835      -0.025139      -0.013663      20.102308      10.376419      12.726739          -0.000000
           13              C       6.543685       6.678681       1.645902       0.651766      24.280152 0.25052713E+03  0.52062228E+04                                 7.915058                            5.724403      -0.286990       1.966641                    0.999087      22.150738      62.757610       0.600899       0.490498      -1.006896       0.023062      -0.019790       0.021782       0.037389       0.070129      -0.015409       0.005399      -0.075563      -0.137179      -0.068209      -0.034385       0.102594             10.372482      12.239118      -4.237991       4.047679       7.435291      -2.312863      11.443035           0.000001
           14              C       5.493218       7.285169       0.788199      -0.136131      45.509283 0.46166608E+03  0.10965270E+05                                10.995828                            7.125354      -0.211536       1.925283                    0.998530      28.655195      81.514492       0.625315       0.412398      -1.071914      -0.003239      -0.000717      -0.001248       0.003544      -0.008959      -0.034429       0.016616       0.008188       0.074514      -0.030133      -0.021543       0.051675             15.487028      18.466040      -2.792562       8.984734      15.255724      -5.183471      12.739321          -0.000001
           15              C      11.567815       3.777998       5.748087       0.645780      24.404040 0.25269096E+03  0.52575612E+04                                 7.905650                            5.725619      -0.207604       1.988582                    0.999017      22.213003      62.779671       0.605097       0.486504      -1.009903      -0.025970       0.015565      -0.020148       0.036369      -0.008316      -0.065094       0.040765       0.006076       0.125878      -0.066555      -0.029775       0.096331             10.355108      12.246547      -2.384146       5.247770       9.487568      -3.083238       9.331209           0.000001
           16              C      12.618282       3.171511       6.605790      -0.134306      45.512294 0.46016855E+03  0.10919200E+05                                10.989897                            7.111105      -0.171105       1.938015                    0.998770      28.609039      81.304488       0.626388       0.412087      -1.072276       0.002321      -0.000762       0.002128       0.003240       0.034589      -0.002970       0.003078      -0.042614      -0.077019      -0.030966      -0.022515       0.053481             15.490770      18.466915      -7.538304       5.611033       9.747808      -3.244599      18.257588          -0.000001
           17              C       6.543685       3.777998       5.748087       0.646759      24.381535 0.25227914E+03  0.52480791E+04                                 7.908544                            5.725716      -0.218210       1.985782                    0.999044      22.208526      62.809480       0.604196       0.487315      -1.009246       0.024325       0.015205      -0.022728       0.036599       0.006904       0.067711       0.037114       0.012678       0.128188      -0.066696      -0.030552       0.097248             10.361107      12.230459       2.419636      -5.273506       9.542462      -3.049646       9.310398           0.000001
           18              C       5.493218       3.171511       6.605790      -0.134701      45.535517 0.46067248E+03  0.10934877E+05                                10.996169                            7.116274      -0.179951       1.935150                    0.998728      28.625399      81.382535       0.625951       0.412234      -1.072108      -0.003129      -0.000637       0.001270       0.003437      -0.035532       0.003836       0.000536      -0.040256      -0.073673      -0.030670      -0.022474       0.053144             15.499773      18.511407       7.560244      -5.613001       9.764110      -3.227389      18.223803          -0.000000
           19              C      11.567815       6.678681       1.645902       0.651131      24.312697 0.25089865E+03  0.52161370E+04                                 7.921796                            5.728522      -0.274427       1.970212                    0.999089      22.174978      62.849799       0.600672       0.490476      -1.006857      -0.025170      -0.018418       0.020078       0.037093      -0.068412       0.013383       0.008887      -0.080027      -0.132115      -0.067974      -0.033307       0.101281             10.383556      12.324130       4.257500      -4.016803       7.438534      -2.335326      11.388002           0.000001
           20              C      12.618282       7.285169       0.788199      -0.136075      45.523364 0.46181663E+03  0.10969915E+05                                10.997952                            7.126617      -0.211400       1.925239                    0.998541      28.661034      81.539334       0.625236       0.412409      -1.071889       0.001955      -0.000479      -0.002899       0.003529       0.009726       0.033611       0.018782       0.008027       0.072196      -0.029640      -0.022175       0.051815             15.492643      18.451325       2.793861      -8.997271      15.248018      -5.205535      12.778585          -0.000001
           21              C      24.655185      17.135361       9.039891       0.661258      24.082972 0.24715353E+03  0.51260883E+04                                 7.926811                            5.720601      -0.396344       1.937154                    0.998875      22.047301      62.696769       0.594756       0.496533      -1.002383       0.026660      -0.014691       0.023102       0.038213      -0.012553      -0.075461       0.040163       0.018641       0.153114      -0.070194      -0.041126       0.111321             10.387927      12.317828      -2.394643       5.405574       9.553977      -3.073902       9.291976           0.000000
           22              C      23.604718      17.741848       8.182188      -0.138886      45.640201 0.46394416E+03  0.11037217E+05                                11.032006                            7.149938      -0.264462       1.908678                    0.998338      28.733058      81.905580       0.623078       0.413209      -1.070973      -0.001441       0.001393      -0.000895       0.002195       0.033148      -0.002463       0.000221      -0.035925      -0.069789      -0.027305      -0.022045       0.049350             15.522441      18.500066      -7.557854       5.595018       9.797833      -3.231686      18.269426          -0.000001
           23              C      29.679315      14.234678      13.142076       0.654781      24.207164 0.24931284E+03  0.51774454E+04                                 7.918090                            5.721892      -0.317392       1.958550                    0.999062      22.122953      62.766131       0.598921       0.492454      -1.005361      -0.029543       0.010604      -0.021446       0.038015       0.069688      -0.011511       0.010011      -0.085231      -0.140971      -0.068560      -0.036685       0.105244             10.373766      12.327782      -4.222577       4.010825       7.367925      -2.343763      11.425591           0.000000
           24              C      30.729782      13.628190      13.999779      -0.137119      45.595360 0.46270499E+03  0.10997860E+05                                11.016662                            7.136423      -0.225616       1.920673                    0.998619      28.690707      81.687018       0.624329       0.412751      -1.071515       0.000626      -0.002924       0.001930       0.003559      -0.008242      -0.031187       0.021228       0.011799       0.072467      -0.029545      -0.021406       0.050951             15.516182      18.476792      -2.785421       8.991191      15.293204      -5.210181      12.778552          -0.000001
           25              C      27.167250      18.585702      13.142076       0.660979      24.090684 0.24728734E+03  0.51293087E+04                                 7.926574                            5.721080      -0.391920       1.938376                    0.998889      22.051046      62.700199       0.594927       0.496347      -1.002526      -0.000301      -0.031753      -0.021206       0.038184      -0.001094       0.001183      -0.013659       0.171824      -0.150401      -0.070161      -0.040835       0.110996             10.387556       4.898817       0.021678      -0.002275      14.814913       4.667320      11.448938           0.000000
           26              C      27.167250      19.798677      13.999779      -0.138765      45.634973 0.46397001E+03  0.11037964E+05                                11.030768                            7.150098      -0.264253       1.908687                    0.998347      28.734049      81.908380       0.623077       0.413205      -1.070977      -0.000205       0.001150       0.002099       0.002402      -0.000272       0.000729      -0.036237      -0.020759       0.070527      -0.027255      -0.022134       0.049388             15.520599      13.703632       0.017700       0.010436      20.074217      10.380136      12.783948          -0.000001
           27              C      27.167250      12.784336       9.039891       0.655336      24.189548 0.24908066E+03  0.51718192E+04                                 7.916951                            5.720916      -0.321920       1.957413                    0.999066      22.116122      62.757736       0.598660       0.492745      -1.005135       0.000823       0.027476       0.026460       0.038154       0.000837      -0.002097      -0.082085      -0.026298       0.143501      -0.068633      -0.037091       0.105724             10.371572       8.153932       0.013863       0.041605      13.657375       6.163468       9.303409           0.000000
           28              C      27.167250      11.571362       8.182188      -0.137293      45.600071 0.46291991E+03  0.11004589E+05                                11.018420                            7.138687      -0.229828       1.919331                    0.998592      28.697321      81.720200       0.624131       0.412821      -1.071436       0.000887      -0.003458       0.000229       0.003577       0.000950      -0.000671      -0.002242       0.079528      -0.065984      -0.029448      -0.021332       0.050780             15.516018       5.420328      -0.017224      -0.008439      22.901646       6.478865      18.226080          -0.000001
           29              C      29.679315      17.135361       9.039891       0.659710      24.120781 0.24776717E+03  0.51410750E+04                                 7.927382                            5.722942      -0.377562       1.942243                    0.998945      22.070706      62.740146       0.595483       0.495708      -1.002980      -0.028557      -0.015252       0.020064       0.038088       0.014031       0.072618       0.043840       0.012269       0.148041      -0.069821      -0.039922       0.109743             10.387757      12.339350       2.366283      -5.387677       9.509921      -3.104531       9.314000           0.000000
           30              C      30.729782      17.741848       8.182188      -0.138539      45.622334 0.46378793E+03  0.11032123E+05                                11.027033                            7.147942      -0.258306       1.910521                    0.998394      28.728189      81.875718       0.623294       0.413118      -1.071075       0.000778       0.001480      -0.001939       0.002561      -0.032162       0.001895       0.002328      -0.037646      -0.074414      -0.027643      -0.022040       0.049683             15.515606      18.456953       7.540003      -5.610705       9.787440      -3.257021      18.302424          -0.000001
           31              C      24.655185      14.234678      13.142076       0.655281      24.201104 0.24917482E+03  0.51745746E+04                                 7.920665                            5.722688      -0.312831       1.960230                    0.999083      22.125990      62.802943       0.598423       0.492864      -1.005014       0.027690       0.012037      -0.023057       0.037990      -0.070324       0.013440       0.007162      -0.080677      -0.144096      -0.068419      -0.036671       0.105090             10.378818      12.260221       4.215478      -4.054971       7.374881      -2.323536      11.501351           0.000000
           32              C      23.604718      13.628190      13.999779      -0.137319      45.629146 0.46312574E+03  0.11011128E+05                                11.024317                            7.140967      -0.230848       1.918933                    0.998597      28.705017      81.758468       0.623917       0.412901      -1.071343      -0.002050      -0.002808       0.000421       0.003502       0.007711       0.031931       0.019034       0.012348       0.075046      -0.028891      -0.021925       0.050816             15.529262      18.532105       2.809012      -8.991972      15.309805      -5.199331      12.745876          -0.000001
           33              C       9.055750      10.571285       6.034087       0.081134      37.344270 0.40701655E+03  0.93665548E+04                                 9.746237                            6.753707      -0.017252       2.002675                    0.999580      26.530413      74.262236       0.633337       0.420246      -1.066983       0.000199      -0.008658      -0.074719       0.075219       0.000761       0.000416      -0.018641       0.027373       0.090153      -0.034148      -0.001318       0.035466             12.793324       4.673540      -0.004466      -0.004290      18.117967       3.577703      15.588466          -0.000001
           34              C       9.055750      10.728553       4.489630      -0.379331      36.161074 0.60146006E+03  0.15206112E+05                                 9.113524                            7.815293       0.253381       2.015366                    0.999331      33.410885      96.884467       0.636179       0.380816      -1.097513      -0.001331      -0.007484       0.071189       0.071594       0.002104       0.002599       0.007624       0.018346       0.014741      -0.014656       0.004096       0.010560             10.097167       6.841605      -0.028814      -0.049551       9.874808       1.534092      13.575087           0.000005
           35              C      10.232273       0.564661       0.399275       0.081066      37.236098 0.40544484E+03  0.93180948E+04                                 9.716742                            6.734696       0.026674       2.016856                    0.999517      26.471942      73.964927       0.635295       0.419503      -1.067830       0.055915       0.042504       0.030695       0.076650       0.017290       0.011990      -0.010684       0.046478      -0.034007      -0.032754      -0.003336       0.036090             12.750490      13.082315      -0.020435      -0.009274      15.220579       7.477623       9.948576          -0.000001
           36              C      11.584115       1.187879       0.839957      -0.383154      36.186832 0.59966875E+03  0.15139115E+05                                 9.090835                            7.778020       0.315486       2.033624                    0.999502      33.365462      96.466635       0.641297       0.378319      -1.100076      -0.065474      -0.029027      -0.020868       0.074598       0.005374       0.001892      -0.002911      -0.008555       0.015993      -0.010113       0.003097       0.007016             10.095046      10.838466       1.728607       1.266231      10.661315       2.786373       8.785358           0.000004
           37              C       7.879227       0.564661       0.399275       0.081437      37.171701 0.40465601E+03  0.92936031E+04                                 9.700463                            6.724762       0.034889       2.019669                    0.999517      26.443031      73.811230       0.636369       0.419082      -1.068309      -0.056087       0.042928       0.030764       0.077039      -0.017648      -0.010703      -0.010129       0.048034      -0.036568      -0.032349      -0.004610       0.036959             12.730838      13.033785      -0.000959      -0.016422      15.211416       7.477931       9.947312          -0.000001
           38              C       6.527385       1.187879       0.839957      -0.384618      36.164715 0.59711934E+03  0.15048809E+05                                 9.075448                            7.753791       0.331286       2.038563                    0.999517      33.279356      95.928637       0.643675       0.377571      -1.101344       0.065768      -0.028879      -0.023267       0.075504      -0.005317       0.000379      -0.003468      -0.008633       0.016894      -0.009755       0.001488       0.008267             10.097539      10.771935      -1.734272      -1.312304      10.743664       2.825320       8.777017           0.000005
           39              C       9.055750       9.212753       7.955341       0.083820      36.926262 0.40244460E+03  0.92268936E+04                                 9.651638                            6.702933       0.046254       2.024424                    0.999525      26.349295      73.401284       0.638119       0.418654      -1.068961       0.000239      -0.076029       0.016277       0.077753       0.001314      -0.000783      -0.035644      -0.018002      -0.007125      -0.032289      -0.007859       0.040148             12.655180       4.636592      -0.022048       0.006520      17.963512       3.513932      15.365435          -0.000001
           40              C       9.055750       7.809048       8.618434      -0.390309      35.923418 0.58770715E+03  0.14741070E+05                                 9.005025                            7.671683       0.384028       2.057041                    0.999594      33.073355      94.859034       0.650259       0.375536      -1.103717      -0.000686       0.075122      -0.026930       0.079806       0.001708       0.000507       0.008114       0.000601      -0.010734      -0.009577       0.001639       0.007938             10.030820       6.811675      -0.053732       0.081816      14.047905       0.273596       9.232880           0.000004
           41              C       4.428624       6.541280       0.399275       0.083916      36.937478 0.40242264E+03  0.92259561E+04                                 9.653004                            6.702247       0.044763       2.023912                    0.999524      26.347876      73.387600       0.638245       0.418591      -1.069036       0.008739      -0.071147       0.030395       0.077860       0.016630      -0.012598      -0.003008      -0.055317      -0.043522      -0.032418      -0.007852       0.040270             12.660635      14.552248      -0.982929       6.421175      13.512019      -3.771519       9.917637          -0.000001
           42              C       4.292425       5.058941       0.839957      -0.390872      35.904643 0.58656765E+03  0.14703116E+05                                 8.998185                            7.661486       0.393291       2.059965                    0.999539      33.054209      94.726852       0.651142       0.375266      -1.104083       0.001374       0.075248      -0.027107       0.079994      -0.007252       0.001890       0.000482       0.006111       0.011278      -0.009904       0.003287       0.006617             10.029718       9.209613      -0.954923       1.723356      12.119577      -2.549945       8.759964           0.000005
           43              C      13.682876       2.556867       6.034087       0.080938      37.240265 0.40550912E+03  0.93194218E+04                                 9.715316                            6.733931       0.025422       2.016292                    0.999513      26.474763      73.958736       0.635550       0.419342      -1.067992      -0.009172       0.005459      -0.075925       0.076671       0.011225      -0.015949       0.008824      -0.010539       0.091538      -0.032882      -0.002882       0.035764             12.747706      14.693520      -5.800560       3.035356       8.007602      -1.750993      15.541995          -0.000001
           44              C      13.819074       2.478233       4.489630      -0.383033      36.160461 0.59895400E+03  0.15112712E+05                                 9.081612                            7.770079       0.325297       2.036570                    0.999521      33.333323      96.266928       0.642197       0.377997      -1.100590      -0.009297       0.004613       0.073313       0.074044       0.010440       0.005131      -0.001044      -0.004528       0.003420      -0.012829       0.002047       0.010782             10.086507       9.162722      -1.427543       1.359523       7.629121      -0.825666      13.467676           0.000004
           45              C      12.506353       3.236133       7.955341       0.081249      37.187072 0.40480847E+03  0.92980374E+04                                 9.703473                            6.726438       0.036828       2.020200                    0.999514      26.445624      73.823658       0.636228       0.419133      -1.068270      -0.065523       0.037870       0.015169       0.077185      -0.006462      -0.029188       0.015489       0.010382      -0.024729      -0.032551      -0.004141       0.036692             12.733230      14.648173      -5.792857       3.037772       8.007623      -1.747556      15.543893          -0.000001
           46              C      11.290709       3.937986       8.618434      -0.384307      36.080044 0.59572402E+03  0.15007207E+05                                 9.057903                            7.740364       0.340116       2.041273                    0.999557      33.278480      95.954441       0.644677       0.377145      -1.101482       0.057152      -0.036715      -0.032730       0.075403       0.003978       0.000230      -0.002225       0.002046      -0.025525      -0.008984       0.000537       0.008446             10.069445      12.184029      -3.182752       0.196477       8.628689      -0.052269       9.395618           0.000004
           47              C       5.605147       8.579078       0.399275       0.081293      37.371526 0.40724054E+03  0.93737140E+04                                 9.753503                            6.757091      -0.021676       2.001214                    0.999572      26.538251      74.310646       0.632915       0.420436      -1.066781       0.063477       0.028153       0.029144       0.075307       0.028153      -0.004024       0.017887       0.006738      -0.029811      -0.034426      -0.000822       0.035248             12.804413      14.767809      -0.965912       6.518750      13.643593      -3.769684      10.001837          -0.000001
           48              C       6.820791       9.438199       0.839957      -0.380488      36.217268 0.60280655E+03  0.15253440E+05                                 9.125815                            7.824885       0.245994       2.012504                    0.999306      33.483216      97.235683       0.635488       0.380898      -1.097111      -0.056279      -0.040142      -0.019510       0.071829      -0.000823       0.001039       0.007434       0.019356       0.007938      -0.014329       0.005768       0.008560             10.107872      12.285787       1.056231       2.971250       9.257401      -0.223645       8.780426           0.000005
           49              C       5.605147       3.236133       7.955341       0.081284      37.243994 0.40556063E+03  0.93216768E+04                                 9.718865                            6.735916       0.015843       2.013431                    0.999519      26.477745      73.991418       0.635183       0.419536      -1.067780       0.064706       0.037581       0.015651       0.076447       0.006292       0.027999       0.017002       0.008999      -0.028274      -0.033063      -0.002952       0.036015             12.754688      14.697754       5.806534      -3.055639       8.017691      -1.766705      15.548619          -0.000001
           50              C       6.820791       3.937986       8.618434      -0.383050      36.239651 0.60054238E+03  0.15165461E+05                                 9.103728                            7.788488       0.305991       2.030361                    0.999456      33.378791      96.493296       0.640325       0.378786      -1.099825      -0.056543      -0.035278      -0.032656       0.074216      -0.005154      -0.001129       0.001019       0.004944      -0.036016      -0.012105       0.000292       0.011813             10.114485      12.244859       3.227884      -0.118458       8.707833      -0.076602       9.390764           0.000004
           51              C      13.682876       6.541280       0.399275       0.083359      36.993089 0.40321893E+03  0.92505003E+04                                 9.667366                            6.711712       0.034644       2.020507                    0.999535      26.380210      73.547278       0.637272       0.418945      -1.068612      -0.008468      -0.070680       0.029764       0.077157      -0.017529       0.013704      -0.005515      -0.052916      -0.037354      -0.032551      -0.007115       0.039666             12.679751      14.583510       1.010317      -6.447710      13.543621      -3.745651       9.912123          -0.000001
           52              C      13.819074       5.058941       0.839957      -0.387902      35.915299 0.58872206E+03  0.14777019E+05                                 9.014550                            7.686821       0.366495       2.051827                    0.999549      33.096753      95.046428       0.648358       0.376370      -1.102797       0.000620       0.074466      -0.024845       0.078504       0.004799      -0.001887      -0.002507       0.004841       0.022175      -0.009154       0.000470       0.008684             10.035790       9.116344       0.987336      -1.800533      12.252496      -2.410032       8.738529           0.000005
           53              C      12.506353       8.579078       0.399275       0.081523      37.280915 0.40627881E+03  0.93442957E+04                                 9.733490                            6.746362      -0.004734       2.006998                    0.999586      26.500808      74.131405       0.633924       0.420094      -1.067199      -0.063876       0.028011       0.028909       0.075502      -0.029725       0.002995       0.016646       0.002955      -0.028608      -0.033705      -0.002846       0.036551             12.777159      14.749462       0.979424      -6.507253      13.601160      -3.766605       9.980855          -0.000001
           54              C      11.290709       9.438199       0.839957      -0.380053      36.081766 0.59844530E+03  0.15107889E+05                                 9.092495                            7.789235       0.277147       2.023472                    0.999356      33.341705      96.550703       0.638161       0.380186      -1.098186       0.059336      -0.037435      -0.019703       0.072872       0.001295      -0.003778       0.005260       0.011481       0.019434      -0.011025       0.001403       0.009622             10.080910      12.361549      -0.980463      -2.941339       9.201298      -0.278374       8.679883           0.000005
           55              C       4.428624       2.556867       6.034087       0.081414      37.156132 0.40452456E+03  0.92897254E+04                                 9.698122                            6.724078       0.039531       2.021269                    0.999517      26.434572      73.781505       0.636350       0.419133      -1.068289       0.009060       0.005542      -0.076274       0.077010      -0.008952       0.016707       0.011564      -0.011191       0.092254      -0.032419      -0.004893       0.037312             12.725890      14.664354       5.783101      -3.025757       7.989364      -1.776356      15.523951          -0.000001
           56              C       4.292425       2.478233       4.489630      -0.384178      36.075948 0.59489337E+03  0.14982214E+05                                 9.059793                            7.737301       0.332996       2.039691                    0.999526      33.262539      95.919714       0.644463       0.377373      -1.101231       0.005349       0.000908       0.075752       0.075946      -0.003185      -0.005128      -0.000028      -0.003718      -0.004450      -0.006978       0.001249       0.005729             10.076176       9.252613       1.400969      -1.363808       7.562265      -0.900560      13.413651           0.000004
           57              C      22.540124      18.356492       8.753891       0.083581      37.265951 0.40574010E+03  0.93279847E+04                                 9.731998                            6.742030      -0.013877       2.004246                    0.999573      26.474616      74.021171       0.634164       0.420112      -1.067282       0.007297      -0.003610       0.076970       0.077400       0.008544      -0.020483       0.012503      -0.012907       0.093559      -0.034961      -0.004953       0.039914             12.779672      14.674487      -5.776044       3.094824       8.009486      -1.804548      15.655043          -0.000000
           58              C      22.403925      18.435126      10.298348      -0.393303      36.223936 0.59382058E+03  0.14953742E+05                                 9.085371                            7.734782       0.282298       2.024695                    0.999315      33.349977      96.278447       0.643783       0.377809      -1.100524       0.002343       0.000654      -0.076372       0.076410       0.000707       0.005031      -0.002327      -0.008469       0.016866      -0.009003       0.001026       0.007977             10.117168       9.177293      -1.273250       1.453025       7.612004      -0.830613      13.562208           0.000005
           59              C      30.617853      12.334281      14.388703       0.083686      36.974903 0.40262096E+03  0.92319906E+04                                 9.660473                            6.704111       0.038781       2.022020                    0.999529      26.355628      73.424220       0.638102       0.418617      -1.068979      -0.066008      -0.028298      -0.029972       0.077821       0.033061      -0.003661       0.012620      -0.003092      -0.041958      -0.033082      -0.007831       0.040913             12.675498      14.643031      -0.947973       6.482656      13.451878      -3.687026       9.931585          -0.000000
           60              C      29.402209      11.475160      13.948021      -0.390225      36.035434 0.58697420E+03  0.14714978E+05                                 9.029894                            7.674328       0.363698       2.051185                    0.999518      33.034087      94.656126       0.649341       0.376264      -1.103416       0.064552       0.037335       0.027449       0.079463      -0.004822       0.001043      -0.001445       0.008355       0.017590      -0.009363       0.002703       0.006660             10.078790      12.337794       0.795939       3.061016       9.101837      -0.229221       8.796739           0.000005
           61              C      31.794376      14.372079      14.388703       0.080821      37.426500 0.40776344E+03  0.93894294E+04                                 9.765511                            6.762523      -0.029984       1.998435                    0.999575      26.557167      74.395484       0.632462       0.420572      -1.066619      -0.006998       0.069065      -0.028957       0.075217       0.012553      -0.017950      -0.006075      -0.051581      -0.028590      -0.034826      -0.001035       0.035861             12.826544      14.752670      -0.999856       6.530206      13.705421      -3.785024      10.021541          -0.000000
           62              C      31.930575      15.854418      13.948021      -0.380959      36.291075 0.60204544E+03  0.15231929E+05                                 9.144412                            7.824629       0.208401       2.000742                    0.999147      33.510211      97.360296       0.634821       0.381355      -1.096598      -0.003766      -0.069161       0.018442       0.071677      -0.005901      -0.005742      -0.006931      -0.007850       0.006496      -0.012956       0.003503       0.009453             10.147038       9.114773      -0.852630       1.690637      12.528475      -2.454079       8.797866           0.000005
           63              C      23.716647      17.677226       6.832637       0.082663      37.335523 0.40670196E+03  0.93567152E+04                                 9.746642                            6.751646      -0.027252       1.999632                    0.999574      26.510558      74.175868       0.633410       0.420314      -1.067030       0.064448      -0.037491      -0.018004       0.076703      -0.006575      -0.030494       0.019577       0.003948      -0.018695      -0.035295      -0.003686       0.038981             12.798483      14.827693      -5.850584       3.055761       8.051768      -1.776525      15.515988          -0.000000
           64              C      24.932291      16.975373       6.169544      -0.389737      36.139291 0.59315614E+03  0.14937113E+05                                 9.077773                            7.734386       0.262268       2.018310                    0.999237      33.361386      96.401970       0.643124       0.378193      -1.099928      -0.061636       0.032859       0.027233       0.074968      -0.003316      -0.000580       0.002352      -0.001242      -0.030545      -0.010523       0.001805       0.008718             10.100001      12.398525      -3.129319       0.091213       8.663643      -0.080305       9.237834           0.000005
           65              C      28.343773      20.348698      14.388703       0.082779      37.318326 0.40655580E+03  0.93529643E+04                                 9.745066                            6.751293      -0.023750       2.000882                    0.999577      26.506327      74.174203       0.633274       0.420422      -1.066910       0.057691      -0.041261      -0.029046       0.076645      -0.014618      -0.012834      -0.011707       0.055246      -0.034943      -0.034929      -0.004104       0.039033             12.795319      13.082879      -0.065605      -0.037733      15.304209       7.519924       9.998869          -0.000001
           66              C      29.695615      19.725480      13.948021      -0.389967      36.215574 0.59538942E+03  0.15011614E+05                                 9.097740                            7.754790       0.258170       2.017283                    0.999202      33.401137      96.663249       0.641371       0.378765      -1.099208      -0.062987       0.034740       0.022784       0.075454      -0.004914      -0.005960       0.002656      -0.006642      -0.000204      -0.008389      -0.000804       0.009193             10.117498      10.801950      -1.881305      -1.289538      10.760955       2.696656       8.789589           0.000005
           67              C      27.167250      10.342074       8.753891       0.084144      36.964744 0.40257250E+03  0.92314206E+04                                 9.661327                            6.705383       0.035419       2.021093                    0.999527      26.354864      73.445527       0.637745       0.418827      -1.068750       0.000541       0.009400       0.077323       0.077894      -0.001332      -0.000127      -0.024899       0.015504       0.094215      -0.033136      -0.007887       0.041023             12.673864       4.645073      -0.005769      -0.013870      17.888421       3.560795      15.488096          -0.000001
           68              C      27.167250      10.184806      10.298348      -0.391700      36.168124 0.58998378E+03  0.14813468E+05                                 9.060419                            7.701195       0.350808       2.047013                    0.999500      33.106688      95.024319       0.647116       0.376971      -1.102592       0.000906      -0.000759      -0.079841       0.079850      -0.003018      -0.001188       0.008169      -0.000120      -0.009962      -0.009416       0.000346       0.009070             10.108743       6.895841       0.039803       0.021907       9.957262       1.755265      13.473126           0.000005
           69              C      27.167250      11.700606       6.832637       0.081005      37.412764 0.40764478E+03  0.93859666E+04                                 9.762973                            6.761479      -0.030990       1.998188                    0.999577      26.553656      74.381522       0.632523       0.420565      -1.066629      -0.000080       0.073213      -0.017330       0.075236      -0.001984       0.001485      -0.033897      -0.012484      -0.029137      -0.034765      -0.001549       0.036314             12.822579       4.683871       0.006097      -0.012025      18.220361       3.571133      15.563505          -0.000000
           70              C      27.167250      13.104311       6.169544      -0.382021      36.340618 0.60243599E+03  0.15243535E+05                                 9.154354                            7.829231       0.199334       1.997992                    0.999111      33.518828      97.375278       0.634414       0.381556      -1.096507      -0.003267      -0.066308       0.027965       0.072038      -0.002467       0.002004      -0.001276      -0.005146      -0.033097      -0.011359       0.002092       0.009267             10.163752       6.905166       0.053624      -0.031136      14.260189       0.038638       9.325903           0.000005
           71              C      25.990727      20.348698      14.388703       0.083218      37.251295 0.40570956E+03  0.93266167E+04                                 9.727800                            6.740778      -0.013725       2.004339                    0.999580      26.473096      74.001568       0.634397       0.419987      -1.067417      -0.057929      -0.041635      -0.029034       0.077020       0.015100       0.011338      -0.011235       0.057519      -0.036334      -0.034915      -0.005028       0.039943             12.773400      13.034270       0.072871       0.057764      15.289261       7.517735       9.996670          -0.000000
           72              C      24.638885      19.725480      13.948021      -0.391021      36.139001 0.59186802E+03  0.14889219E+05                                 9.069767                            7.721405       0.284172       2.025755                    0.999278      33.280873      95.964475       0.644555       0.377745      -1.100798       0.062559       0.035918       0.024555       0.076202       0.005592       0.004430       0.000712      -0.004893       0.010261      -0.008771       0.001477       0.007294             10.100806      10.721189       1.877221       1.328790      10.788398       2.718400       8.792832           0.000005
           73              C      30.617853      17.677226       6.832637       0.083311      37.208706 0.40526604E+03  0.93133519E+04                                 9.718825                            6.736330      -0.005767       2.007016                    0.999531      26.455526      73.926741       0.634750       0.419892      -1.067537      -0.065235      -0.037024      -0.017759       0.077083       0.006806       0.032219       0.017385       0.006281      -0.011957      -0.034525      -0.005418       0.039943             12.758407      14.752574       5.836140      -3.055726       8.044394      -1.765837      15.478253          -0.000001
           74              C      29.402209      16.975373       6.169544      -0.390562      36.110410 0.59148406E+03  0.14877909E+05                                 9.064300                            7.717854       0.302248       2.031729                    0.999316      33.258158      95.909708       0.644801       0.377643      -1.100816       0.062253       0.036828       0.026227       0.076938       0.004603      -0.001986      -0.003591      -0.000207      -0.017333      -0.007074      -0.001517       0.008591             10.091091      12.380058       3.120480      -0.161093       8.662047      -0.057544       9.231167           0.000005
           75              C      23.716647      12.334281      14.388703       0.083365      37.037929 0.40338145E+03  0.92559724E+04                                 9.677730                            6.714089       0.025826       2.017816                    0.999536      26.387678      73.596096       0.636957       0.419073      -1.068437       0.064960      -0.028754      -0.030243       0.077209      -0.031538       0.004289       0.013952      -0.001752      -0.047522      -0.033360      -0.007026       0.040386             12.700353      14.694912       0.964343      -6.488953      13.474828      -3.701248       9.931320          -0.000000
           76              C      24.932291      11.475160      13.948021      -0.388367      36.167092 0.59107394E+03  0.14852703E+05                                 9.074583                            7.719626       0.329570       2.040585                    0.999398      33.130660      95.236069       0.644704       0.378079      -1.101411      -0.064415       0.036185       0.026495       0.078490       0.007169      -0.000558       0.000417       0.010341      -0.001732      -0.008599      -0.000538       0.009138             10.120977      12.321397      -0.872934      -3.096872       9.137826      -0.223677       8.903706           0.000005
           77              C      22.540124      14.372079      14.388703       0.081420      37.351663 0.40686046E+03  0.93624577E+04                                 9.750549                            6.753755      -0.017114       2.002966                    0.999587      26.523620      74.251395       0.633119       0.420413      -1.066832       0.006969       0.069420      -0.029067       0.075582      -0.012457       0.015682      -0.002569      -0.055371      -0.037516      -0.034349      -0.002990       0.037339             12.807192      14.739970       1.005023      -6.506711      13.671907      -3.808947      10.009700          -0.000001
           78              C      22.403925      15.854418      13.948021      -0.382890      36.328836 0.60089691E+03  0.15191839E+05                                 9.148008                            7.816017       0.218206       2.004577                    0.999101      33.463875      97.111523       0.635468       0.381243      -1.096951       0.002613      -0.068825       0.025275       0.073365       0.006584       0.000484      -0.002011      -0.007079      -0.002200      -0.007428      -0.000665       0.008093             10.165106       9.170477       0.826864      -1.684752      12.441141      -2.571807       8.883701           0.000005
           79              C      31.794376      18.356492       8.753891       0.082507      37.321296 0.40668548E+03  0.93563061E+04                                 9.743906                            6.751467      -0.026794       1.999837                    0.999576      26.510941      74.178502       0.633419       0.420309      -1.067026      -0.006662      -0.004113       0.075961       0.076364      -0.010651       0.021035       0.009056      -0.010721       0.092088      -0.035115      -0.003621       0.038736             12.793195      14.688256       5.791512      -3.127663       8.028286      -1.796427      15.663044          -0.000000
           80              C      31.930575      18.435126      10.298348      -0.388010      36.110658 0.59361806E+03  0.14952022E+05                                 9.077689                            7.741549       0.257228       2.016846                    0.999212      33.352333      96.394124       0.642293       0.378599      -1.099606       0.000180      -0.003288      -0.074390       0.074463      -0.005196      -0.002244      -0.004975      -0.006593       0.019292      -0.010546       0.001366       0.009179             10.093842       9.112274       1.284353      -1.459874       7.620230      -0.759019      13.549021           0.000005
           81              O       9.055750       5.228340       3.696995      -1.051571      56.110579 0.13115447E+04  0.39130351E+05                                10.982122                           10.565409       0.027413       1.921568                    0.998621      37.817298     108.255762       0.643213       0.319169      -1.181159      -0.000037      -0.000434       0.000043       0.000437       0.000596       0.000473       0.000239       0.000747       0.001343      -0.000928      -0.000066       0.000993             12.249014      12.230345      -0.001605      -0.005649      12.277236      -0.014195      12.239460          -0.000001
           82              O      27.167250      15.685019      11.090983      -1.049847      55.560664 0.13009079E+04  0.38719643E+05                                10.890649                           10.512387       0.032375       1.924021                    0.998611      37.692298     107.637085       0.646002       0.318557      -1.182165      -0.000403      -0.000253       0.000184       0.000510       0.000001      -0.000024      -0.000505      -0.001601      -0.000247      -0.000760      -0.000304       0.001064             12.099843      12.118805       0.005817       0.002780      12.069859       0.014350      12.110863          -0.000001
           83              O       7.943342       7.667883       5.422012      -0.551661      32.013043 0.44755482E+03  0.10286314E+05                                 7.960645                            6.465168       0.508668       2.227141                    0.997317      26.770524      69.011379       0.760936       0.350223      -1.145012      -0.003287       0.013184       0.008119       0.015828       0.048991       0.039043      -0.028268       0.036956      -0.004484      -0.078971       0.019754       0.059217              9.613381       9.265221       4.451936       3.100843      11.289391       4.217780       8.285532          -0.000002
           84              O       9.055750       2.146547       2.880254      -0.545836      31.773651 0.44203128E+03  0.10128128E+05                                 7.929120                            6.428934       0.526816       2.236583                    0.997076      26.637711      68.568999       0.762384       0.350636      -1.144646      -0.000106      -0.014348      -0.007285       0.016092      -0.000420       0.000905      -0.004007       0.105207       0.169369      -0.080950       0.024351       0.056599              9.590195       5.255918      -0.007663      -0.018860       7.444344       4.148286      16.070325          -0.000002
           85              O       9.055750       3.431046       1.063699      -0.551636      32.149584 0.44865491E+03  0.10319850E+05                                 7.993476                            6.478246       0.499563       2.223443                    0.997347      26.805499      69.171257       0.759122       0.350779      -1.144345       0.001136      -0.010890      -0.012328       0.016488      -0.000144      -0.000229      -0.047053      -0.019114      -0.175375      -0.077498       0.019673       0.057826              9.674503       5.353426      -0.011302       0.005006      17.841850       0.535282       5.828234          -0.000002
           86              O      10.168158       7.667883       5.422012      -0.546963      31.939346 0.44519684E+03  0.10220237E+05                                 7.961284                            6.455965       0.521570       2.235253                    0.996723      26.674466      68.759435       0.759969       0.351076      -1.144134       0.001221       0.011246       0.009820       0.014980      -0.049701      -0.041279      -0.029542       0.033117       0.003898      -0.081621       0.022760       0.058861              9.627780       9.297811      -4.479813      -3.122813      11.328833       4.259447       8.256697          -0.000002
           87              O       6.386839       6.769236       2.880254      -0.548166      31.951327 0.44579047E+03  0.10236790E+05                                 7.959882                            6.458403       0.519121       2.233618                    0.996810      26.695741      68.813463       0.760190       0.350874      -1.144354      -0.012178       0.005016      -0.007341       0.015078       0.042925      -0.002263       0.005792      -0.058471       0.175586      -0.081359       0.022219       0.059139              9.621528       6.930754      -0.967619       3.594783       5.832300      -2.137174      16.101532          -0.000002
           88              O      11.724661       4.971942       5.422012      -0.547966      32.012738 0.44575528E+03  0.10236819E+05                                 7.976022                            6.460480       0.514318       2.231059                    0.997104      26.716900      68.893675       0.759579       0.351127      -1.144031       0.011380      -0.003849       0.010759       0.016127      -0.010687      -0.043507      -0.018452      -0.104212       0.007660      -0.079702       0.022440       0.057261              9.657633       6.946422      -3.106412       2.103577      13.715870      -4.877336       8.310606          -0.000002
           89              O      10.612252       3.045194       5.422012      -0.549280      31.835588 0.44379057E+03  0.10177478E+05                                 7.930847                            6.436231       0.514357       2.229679                    0.997365      26.710307      68.762975       0.763005       0.350039      -1.145253       0.010237      -0.010562       0.008007       0.016747       0.040349      -0.007048       0.045572       0.070101       0.001852      -0.078907       0.021745       0.057162              9.585145      14.581757       1.372057       5.200917       5.908077       0.608129       8.265603          -0.000002
           90              O       7.499248       6.126987       1.063699      -0.550583      31.970369 0.44656188E+03  0.10257690E+05                                 7.955443                            6.458519       0.513892       2.229764                    0.997240      26.739735      68.910215       0.761242       0.350280      -1.144977      -0.008403       0.007219      -0.010790       0.015465      -0.008266      -0.043392       0.020747       0.010108      -0.180302      -0.079514       0.020411       0.059104              9.610847      14.573303      -5.404242       0.488464       8.443500      -0.251253       5.815740          -0.000002
           91              O       6.386839       4.971942       5.422012      -0.546921      32.028162 0.44593003E+03  0.10242631E+05                                 7.982883                            6.465045       0.515491       2.232534                    0.996904      26.700310      68.874399       0.758671       0.351486      -1.143650      -0.012510      -0.005582       0.007378       0.015560       0.012627       0.042479      -0.015969      -0.108187       0.009058      -0.080515       0.023232       0.057283              9.666671       6.951934       3.101657      -2.116386      13.722582      -4.900366       8.325495          -0.000002
           92              O      10.612252       6.126987       1.063699      -0.545570      31.912800 0.44453873E+03  0.10201872E+05                                 7.960000                            6.453735       0.527685       2.238599                    0.996533      26.644602      68.682839       0.759612       0.351353      -1.143851       0.010166       0.005958      -0.009239       0.014973       0.006198       0.042427       0.021104       0.009553      -0.193832      -0.082867       0.024480       0.058386              9.627387      14.630509       5.461347      -0.476906       8.423602      -0.266074       5.828051          -0.000002
           93              O      11.724661       6.769236       2.880254      -0.553181      32.090325 0.44894561E+03  0.10326498E+05                                 7.972926                            6.474744       0.500244       2.223475                    0.997307      26.808796      69.142199       0.760438       0.350173      -1.145030       0.012858       0.007901      -0.005729       0.016143      -0.040699       0.005924       0.004778      -0.051335       0.177270      -0.078072       0.018530       0.059542              9.630276       6.955242       0.930911      -3.598623       5.875408      -2.113075      16.060178          -0.000002
           94              O       7.499248       3.045194       5.422012      -0.550477      31.936793 0.44563870E+03  0.10231124E+05                                 7.949253                            6.450870       0.507027       2.226598                    0.997376      26.747384      68.910411       0.761870       0.350175      -1.145071      -0.008759      -0.009711       0.009765       0.016321      -0.042028       0.006327       0.043544       0.069427       0.005272      -0.077964       0.020246       0.057717              9.607972      14.624087      -1.348677      -5.202498       5.931318       0.622670       8.268510          -0.000002
           95              O      25.610748      17.868165       9.365966      -0.550777      32.184997 0.45032523E+03  0.10368248E+05                                 8.002954                            6.494853       0.522892       2.235357                    0.996506      26.748458      69.064921       0.757327       0.351272      -1.143905      -0.009637       0.004112      -0.009018       0.013824       0.043049      -0.005502       0.046829       0.073321       0.005285      -0.081894       0.021128       0.060766              9.662004      14.696475       1.332459       5.294989       5.968816       0.589756       8.320720          -0.000002
           96              O      29.836161      14.144123      11.907724      -0.551856      32.167785 0.44990818E+03  0.10355913E+05                                 7.996068                            6.488737       0.506897       2.227671                    0.996916      26.789110      69.153476       0.758253       0.350936      -1.144215       0.009968      -0.007927       0.007442       0.014750       0.044673      -0.007003      -0.000165      -0.043021       0.178054      -0.079504       0.019535       0.059970              9.655755       6.977735      -0.945610       3.656338       5.865656      -2.047584      16.123874          -0.000002
           97              O      28.723752      14.786372      13.724279      -0.549341      32.059147 0.44778371E+03  0.10294677E+05                                 7.980277                            6.474646       0.517411       2.232801                    0.996874      26.725318      68.944303       0.758869       0.351071      -1.144122       0.011018      -0.003971       0.008387       0.014405      -0.008022      -0.039189       0.026970       0.008837      -0.186541      -0.080880       0.021983       0.058897              9.639090      14.710079      -5.394200       0.461741       8.370051      -0.296348       5.837140          -0.000002
           98              O      24.498339      15.941417       9.365966      -0.552658      32.066685 0.44944766E+03  0.10340474E+05                                 7.968642                            6.479743       0.519419       2.232255                    0.996924      26.763527      69.023494       0.759936       0.350322      -1.144959      -0.011217       0.005943      -0.006416       0.014223      -0.009462      -0.041991      -0.016772      -0.112789      -0.000600      -0.080684       0.019557       0.061127              9.603923       6.951860      -3.085373       2.114939      13.570757      -4.819964       8.289154          -0.000002
           99              O      27.167250      18.766812      11.907724      -0.554391      32.249730 0.45231018E+03  0.10424236E+05                                 8.004212                            6.503367       0.508889       2.227546                    0.997022      26.824974      69.271279       0.757926       0.350648      -1.144542      -0.000101       0.011703       0.007708       0.014014       0.000375      -0.000732      -0.006922       0.097840       0.182515      -0.079681       0.018489       0.061192              9.656577       5.322846       0.008020       0.017154       7.548990       4.208366      16.097893          -0.000002
          100              O      26.054842      13.245476       9.365966      -0.552710      32.183726 0.45059900E+03  0.10375539E+05                                 7.996270                            6.492641       0.503371       2.225798                    0.997055      26.806582      69.205465       0.758232       0.350820      -1.144338      -0.001264      -0.012828      -0.006895       0.014618      -0.053930      -0.032518      -0.026888       0.039398       0.002856      -0.078859       0.019099       0.059761              9.651062       9.297789      -4.421993      -3.175849      11.296040       4.253014       8.359358          -0.000002
          101              O      28.279658      13.245476       9.365966      -0.548500      32.084187 0.44786859E+03  0.10297884E+05                                 7.989395                            6.478329       0.519279       2.234389                    0.996648      26.712268      68.931635       0.758057       0.351404      -1.143765      -0.000409      -0.010927      -0.008863       0.014075       0.055097       0.034262      -0.028243       0.036146       0.011626      -0.081726       0.022540       0.059186              9.655091       9.326034       4.448131       3.189648      11.323149       4.287492       8.316090          -0.000002
          102              O      27.167250      17.482313      13.724279      -0.548628      31.961885 0.44679593E+03  0.10265111E+05                                 7.959491                            6.465645       0.535198       2.240791                    0.996419      26.674035      68.763066       0.759812       0.350870      -1.144418       0.001503       0.011873       0.007076       0.013903       0.000297       0.000308      -0.048932      -0.018525      -0.191579      -0.083122       0.022668       0.060454              9.600194       5.243854       0.014524      -0.004142      17.724611       0.565670       5.832117          -0.000002
          103              O      28.723752      17.868165       9.365966      -0.548960      32.124445 0.44903822E+03  0.10331598E+05                                 7.995362                            6.487463       0.526531       2.237619                    0.996384      26.713178      68.958622       0.757398       0.351478      -1.143696       0.010538       0.004342      -0.007498       0.013643      -0.041367       0.005799       0.048256       0.074417       0.002813      -0.082444       0.022225       0.060219              9.654224      14.683838      -1.353277      -5.298910       5.953319       0.576400       8.325517          -0.000002
          104              O      25.610748      14.786372      13.724279      -0.554637      32.278168 0.45232245E+03  0.10425327E+05                                 8.011008                            6.504324       0.496861       2.222371                    0.997179      26.854299      69.365719       0.757665       0.350742      -1.144384      -0.009208      -0.005707       0.010128       0.014830       0.009789       0.041033       0.026176       0.009270      -0.173195      -0.077879       0.018035       0.059844              9.671065      14.734699       5.367362      -0.483774       8.430016      -0.289965       5.848481          -0.000002
          105              O      24.498339      14.144123      11.907724      -0.546903      32.052740 0.44708842E+03  0.10276031E+05                                 7.987924                            6.475433       0.527063       2.238524                    0.996368      26.678207      68.842991       0.757702       0.351702      -1.143459      -0.009596      -0.004741       0.009093       0.014045      -0.047360       0.003800       0.000557      -0.049173       0.175629      -0.082721       0.024025       0.058696              9.654564       6.959109       0.982229      -3.652507       5.826651      -2.075382      16.177932          -0.000002
          106              O      29.836161      15.941417       9.365966      -0.553363      32.069537 0.44958872E+03  0.10344247E+05                                 7.966581                            6.479026       0.513145       2.229238                    0.997078      26.782395      69.067733       0.760304       0.350135      -1.145143       0.009830       0.004055      -0.009685       0.014383       0.007817       0.043175      -0.019680      -0.108024      -0.003244      -0.079820       0.018645       0.061175              9.601457       6.954995       3.096745      -2.104107      13.574168      -4.799303       8.275209          -0.000002
          107              H      26.264029      11.346543       4.170653       0.119290       1.763616 0.15581184E+02  0.17539228E+03                                 2.148322                            2.091393      -1.108055       2.271659                    0.999395       3.967782      10.790007       0.516885       1.052694      -0.766943      -0.030564       0.013949       0.001606       0.033635      -0.008764      -0.000593      -0.002502       0.016461      -0.008943      -0.011303      -0.002222       0.013525              2.162953       2.224850      -0.405340       0.361746       2.190891      -0.022971       2.073117           0.000003
          108              H       9.003046       9.699093       4.002810       0.115413       1.570579 0.12853847E+02  0.14136032E+03                                 2.163734                            2.027587      -1.348530       2.174106                    0.997737       4.330865      12.623824       0.464360       1.199381      -0.724141      -0.002710      -0.031566      -0.005981       0.032242       0.000972       0.000468       0.008535      -0.015772      -0.001662      -0.007670      -0.005773       0.013442              2.292357       1.675603       0.044787       0.032353       2.851882       0.589836       2.349585           0.000000
          109              H      10.011675      11.255570       4.161337       0.123646       1.783040 0.15924622E+02  0.18034554E+03                                 2.178083                            2.127427      -1.114643       2.277092                    0.999224       3.938774      10.764512       0.507456       1.065790      -0.764120       0.031221       0.012094       0.002154       0.033550       0.006356      -0.000100      -0.001358       0.018315      -0.009101      -0.009865      -0.002815       0.012680              2.187343       2.358600       0.374297      -0.417706       2.085532      -0.045959       2.117897           0.000003
          110              H      21.285269       6.612543      14.709010       0.120332       1.756876 0.15367156E+02  0.17223840E+03                                 2.138476                            2.072853      -1.140998       2.260945                    0.999228       3.930066      10.634633       0.521188       1.048516      -0.768363       0.008161       0.003264      -0.034301       0.035409       0.001430      -0.004962      -0.003025       0.011910       0.038694      -0.012823      -0.002117       0.014939              2.161436       2.133219       0.212149      -0.481001       2.074097       0.053721       2.276992           0.000003
          111              H      21.181218      16.151910       1.537506       0.124913       1.765202 0.15727847E+02  0.17754833E+03                                 2.166430                            2.116771      -1.076810       2.295653                    0.999377       3.902010      10.643877       0.507866       1.068341      -0.763732       0.003781      -0.027898       0.019926       0.034491      -0.001146       0.002703      -0.009691      -0.010726      -0.003552      -0.008626      -0.004436       0.013062              2.177712       2.114579      -0.291482       0.471087       2.147849      -0.177718       2.270708           0.000003
          112              H      11.389960       2.170284       1.384894       0.116713       1.600924 0.13158321E+02  0.14562451E+03                                 2.197934                            2.056845      -1.346106       2.176904                    0.997808       4.341700      12.714281       0.459027       1.205685      -0.722863      -0.013697       0.026643       0.013382       0.032811      -0.001805       0.000400       0.010195      -0.013873      -0.007921      -0.009211      -0.005247       0.014458              2.330860       1.994206      -0.036479      -0.033867       2.890728       0.703648       2.107647          -0.000000
          113              H      15.114771      16.227512       1.654627       0.126565       1.749979 0.15585026E+02  0.17535398E+03                                 2.147920                            2.102485      -1.025504       2.319195                    0.999486       3.863708      10.486493       0.511810       1.063628      -0.765367      -0.001669      -0.025256       0.023879       0.034798       0.000020      -0.003016      -0.010677      -0.009813       0.009106      -0.009221      -0.004892       0.014113              2.159399       2.038252       0.214565      -0.485823       2.038811      -0.187371       2.401134           0.000002
          114              H      14.879141       6.468502      14.732819       0.122531       1.707580 0.14663292E+02  0.16230102E+03                                 2.092583                            2.019904      -1.138466       2.266918                    0.999091       3.855591      10.340146       0.530341       1.043425      -0.769930      -0.010699      -0.000906      -0.034503       0.036135      -0.001097       0.006203      -0.001172       0.012842       0.033864      -0.012178      -0.002072       0.014251              2.121706       2.119141      -0.114350       0.479808       2.036862       0.177406       2.209115           0.000003
          115              H       6.707141       2.238723       1.243965       0.114751       1.637932 0.13471006E+02  0.14952001E+03                                 2.204423                            2.059182      -1.363264       2.164587                    0.997764       4.341761      12.610563       0.467505       1.180377      -0.728860       0.013694       0.028686       0.007242       0.032602       0.002096      -0.000620       0.007769      -0.014986      -0.011385      -0.008224      -0.004907       0.013132              2.341456       1.987219      -0.002528       0.025623       3.066573       0.605498       1.970576          -0.000000
          116              H       8.325766       7.128475       8.067434       0.120906       1.759957 0.14997474E+02  0.16932313E+03                                 2.243859                            2.122350      -1.220647       2.227333                    0.998694       4.164670      11.815380       0.481682       1.126282      -0.744720      -0.026876      -0.010405      -0.020707       0.035487       0.005898       0.008907       0.004893       0.003807      -0.014501      -0.010422      -0.003607       0.014029              2.352831       2.143881       0.640461       0.313294       2.744485       0.417628       2.170128           0.000000
          117              H       8.737531       7.903995       9.709047       0.121176       1.663719 0.13355713E+02  0.14473524E+03                                 2.068332                            1.929751      -1.233458       2.230536                    0.998581       3.831098      10.239973       0.540545       1.045603      -0.767832      -0.011469       0.013628       0.027643       0.032885      -0.003008      -0.005739      -0.002834       0.002374       0.029563      -0.009841      -0.002264       0.012105              2.146290       1.573174       0.053950      -0.198386       2.191686       0.425393       2.674011           0.000005
          118              H      10.103953       7.363960       8.565788       0.123917       1.779785 0.15763220E+02  0.17842544E+03                                 2.189692                            2.124541      -1.076473       2.289158                    0.999497       3.983454      10.956219       0.503938       1.073784      -0.761147       0.033539      -0.001791      -0.008421       0.034626      -0.002645      -0.004666       0.000763       0.017916      -0.028527      -0.010422      -0.004585       0.015007              2.231725       2.532049      -0.650047      -0.011175       2.360830       0.040017       1.802295           0.000000
          119              H       3.502492       4.543270       0.199933       0.122001       1.662683 0.13364710E+02  0.14482121E+03                                 2.065696                            1.929400      -1.235702       2.230480                    0.998551       3.824973      10.214917       0.541150       1.044519      -0.768222      -0.021626      -0.004643      -0.024752       0.033195       0.008922       0.004528       0.003935      -0.001010       0.003297      -0.009525      -0.002215       0.011741              2.142496       2.446488       0.019087       0.671124       1.987647       0.022962       1.993353           0.000004
          120              H       3.981360       5.015389       1.935894       0.122920       1.787243 0.15804900E+02  0.17908718E+03                                 2.197083                            2.127653      -1.095852       2.279265                    0.999444       4.008336      11.044966       0.503260       1.074091      -0.760787      -0.008324       0.012075       0.031197       0.034473      -0.003647      -0.005499       0.004422      -0.003452       0.036333      -0.010393      -0.004554       0.014947              2.244527       1.840750       0.057942      -0.159716       1.918635      -0.406689       2.974197           0.000000
          121              H       5.293448       4.529729       0.707753       0.121251       1.762955 0.15007116E+02  0.16915117E+03                                 2.232391                            2.112069      -1.211185       2.229947                    0.998751       4.128881      11.634780       0.487504       1.114680      -0.748010       0.032465      -0.006822      -0.011954       0.035262      -0.008147      -0.006189      -0.000173       0.011957      -0.013458      -0.009961      -0.004026       0.013987              2.339569       2.813309      -0.695152       0.095643       2.469186      -0.035347       1.736212          -0.000000
          122              H      12.946734       3.027470       4.002810       0.115610       1.591432 0.13023846E+02  0.14372076E+03                                 2.184420                            2.042024      -1.362131       2.168484                    0.997604       4.347200      12.698797       0.462288       1.200642      -0.723851      -0.027212       0.016319      -0.005478       0.032200      -0.007376       0.007783      -0.003902       0.007889      -0.001092      -0.008305      -0.005549       0.013855              2.318826       2.559154      -0.539908       0.501074       2.023251      -0.331584       2.374075          -0.000000
          123              H      22.866584      17.071209       4.162520       0.121925       1.758850 0.15547434E+02  0.17482929E+03                                 2.146174                            2.091049      -1.102824       2.278577                    0.999436       3.923136      10.645456       0.516475       1.054632      -0.766977      -0.004820      -0.034580       0.003026       0.035045       0.002156      -0.002402      -0.000942      -0.023697      -0.013997      -0.010614      -0.003833       0.014447              2.161469       1.853435      -0.088816       0.194348       2.552377       0.362734       2.078595           0.000002
          124              H      14.799812       2.963423       4.169470       0.125064       1.755632 0.15510815E+02  0.17422171E+03                                 2.144635                            2.090781      -1.104326       2.284142                    0.999324       3.874842      10.490203       0.515970       1.056851      -0.766983       0.030212       0.018558       0.003539       0.035632       0.010555      -0.000783       0.001607       0.011108      -0.011261      -0.010519      -0.003287       0.013806              2.157953       2.507486       0.238634      -0.234714       1.898051      -0.313202       2.068323           0.000003
          125              H      19.949183      18.973593       9.466968       0.122504       1.729366 0.14956151E+02  0.16656200E+03                                 2.121248                            2.049206      -1.137069       2.267421                    0.999134       3.884598      10.490857       0.522357       1.052889      -0.767276      -0.003776      -0.029303       0.020695       0.036073       0.000873      -0.006457      -0.008063      -0.015455       0.004679      -0.012146      -0.001567       0.013713              2.149233       2.182626       0.066935      -0.143138       1.894356      -0.460653       2.370718           0.000004
          126              H      10.470620       4.091908       7.841769       0.117533       1.630472 0.13444984E+02  0.14925294E+03                                 2.207881                            2.066226      -1.329295       2.184159                    0.997965       4.300456      12.517206       0.463358       1.190767      -0.726807      -0.019260      -0.002261      -0.027108       0.033330      -0.003508       0.009244      -0.001566       0.010618       0.003314      -0.007539      -0.005540       0.013079              2.340665       2.786336      -0.327095       0.614067       1.794586      -0.160240       2.441074          -0.000000
          127              H      11.615448       4.948833       9.033532       0.123040       1.777086 0.15843704E+02  0.17896792E+03                                 2.162152                            2.111981      -1.084196       2.287173                    0.999425       3.928709      10.677751       0.513609       1.055734      -0.766929       0.021731       0.026198       0.005842       0.034535       0.009951       0.001249       0.005204      -0.003584      -0.020614      -0.009719      -0.004910       0.014629              2.177322       1.862987      -0.053493       0.133043       2.737251       0.341183       1.931727           0.000002
          128              H      16.487170      14.959692      14.710933       0.119061       1.794805 0.16033062E+02  0.18186301E+03                                 2.178644                            2.125728      -1.115910       2.266841                    0.999329       4.004932      10.950316       0.510914       1.056891      -0.765803       0.011544      -0.001503      -0.031729       0.033797       0.003995      -0.007301       0.002403       0.002656       0.034006      -0.011714      -0.002525       0.014239              2.190741       2.416438       0.160914      -0.324002       1.844260      -0.323942       2.311527           0.000003
          129              H       7.473348       8.835058       1.554069       0.117035       1.569248 0.12869444E+02  0.14164552E+03                                 2.168929                            2.034346      -1.327660       2.185681                    0.997862       4.316127      12.606473       0.461468       1.205927      -0.722795       0.012953      -0.022490       0.019754       0.032616      -0.005185       0.008387      -0.005797       0.004207       0.001736      -0.007528      -0.005879       0.013407              2.295761       2.429830      -0.307418       0.653940       2.167903      -0.402641       2.289549           0.000000
          130              H      24.561911      10.379091       1.366409       0.122182       1.799353 0.16022181E+02  0.18181495E+03                                 2.191401                            2.133190      -1.169864       2.250201                    0.998931       3.978635      10.901455       0.506792       1.065047      -0.763886      -0.021039       0.020482       0.015181       0.033055      -0.003308      -0.005940       0.007884      -0.000442      -0.010064      -0.009939      -0.001572       0.011511              2.204970       1.954585      -0.232637       0.110271       2.565941       0.409761       2.094384           0.000003
          131              H       7.555665       4.267946       7.811749       0.115012       1.604577 0.13147547E+02  0.14532391E+03                                 2.189687                            2.046304      -1.373221       2.162566                    0.997515       4.351895      12.692897       0.463967       1.194337      -0.725330       0.015655       0.004433      -0.027924       0.032318       0.005403      -0.008655      -0.003874       0.009045       0.006964      -0.008212      -0.005539       0.013751              2.325442       2.604472       0.447401      -0.571026       1.914591      -0.269853       2.457263           0.000000
          132              H      16.393262      18.896788       9.329144       0.121806       1.730315 0.15123639E+02  0.16881073E+03                                 2.117209                            2.057347      -1.101987       2.279360                    0.999317       3.894168      10.511146       0.522844       1.049518      -0.768283       0.008935      -0.030752       0.014368       0.035099      -0.003959       0.005971      -0.006800      -0.014815      -0.009071      -0.010683      -0.003243       0.013926              2.135900       2.255859      -0.154281       0.198671       1.960519      -0.439212       2.191322           0.000003
          133              H      24.573321       4.849599       9.201376       0.125397       1.767739 0.15726732E+02  0.17732139E+03                                 2.159223                            2.109417      -1.089100       2.291174                    0.999239       3.884539      10.548723       0.511995       1.061005      -0.765960      -0.022549       0.024358       0.011457       0.035114      -0.008186      -0.002326       0.007208      -0.001985      -0.016589      -0.009914      -0.003680       0.013593              2.170061       1.891753       0.021488      -0.193785       2.542416       0.425794       2.076016           0.000002
          134              H      13.207992       4.397034       0.141225       0.125937       1.769585 0.15730378E+02  0.17775011E+03                                 2.177041                            2.120576      -1.019735       2.317424                    0.999625       3.925712      10.746513       0.505633       1.072013      -0.762364      -0.021909      -0.008178      -0.026034       0.034995       0.006614       0.011241       0.003705       0.003230       0.011068      -0.010996      -0.004795       0.015792              2.208153       2.131501       0.526776       0.206967       2.508976       0.344218       1.983981           0.000001
          135              H      13.434024       4.942768       1.906614       0.119168       1.742120 0.14730499E+02  0.16589608E+03                                 2.242124                            2.113022      -1.235674       2.220168                    0.998554       4.204928      11.993057       0.478482       1.136637      -0.741530      -0.009047       0.008216       0.032972       0.035164       0.002111      -0.005122       0.000044      -0.002668       0.036139      -0.009508      -0.003820       0.013328              2.360448       2.045173       0.072199      -0.538418       2.034415      -0.454541       3.001757          -0.000000
          136              H      14.915092       4.748535       0.795593       0.119699       1.672731 0.13599833E+02  0.14800517E+03                                 2.071844                            1.945263      -1.223905       2.231383                    0.998589       3.857800      10.323026       0.539397       1.043408      -0.768466       0.032249       0.002264      -0.002819       0.032451      -0.004944       0.002493       0.001376       0.011066      -0.027701      -0.010040      -0.002157       0.012197              2.140407       2.742409      -0.066490      -0.382985       1.831293      -0.232487       1.847521           0.000004
          137              H      10.749809       8.918972       1.698695       0.116841       1.612237 0.13307761E+02  0.14736704E+03                                 2.191213                            2.055579      -1.311904       2.190835                    0.998061       4.298136      12.499471       0.464532       1.190679      -0.726742      -0.007680      -0.019356       0.025971       0.033289       0.003310      -0.007629      -0.006479       0.003913       0.013019      -0.007795      -0.005242       0.013037              2.318558       2.306953       0.218415      -0.696079       2.116050      -0.400216       2.532672           0.000000
          138              H      19.631327      14.792176      14.749086       0.124329       1.779391 0.15963816E+02  0.18104749E+03                                 2.184113                            2.137142      -1.039174       2.310032                    0.999539       3.939858      10.803775       0.503372       1.072905      -0.762230      -0.013170      -0.005767      -0.030314       0.033550      -0.000111       0.007710       0.004568       0.006700       0.026482      -0.009650      -0.004127       0.013777              2.194540       2.572874      -0.122785       0.422773       1.774714      -0.186612       2.236032           0.000002
          139              H      11.654026      10.462535       1.183630       0.117347       1.746756 0.15127243E+02  0.16904853E+03                                 2.131333                            2.056177      -1.146337       2.254662                    0.999155       3.968587      10.757211       0.522952       1.048075      -0.767695       0.020496       0.023646       0.010627       0.033048       0.004163       0.005400       0.007176      -0.005802      -0.022467      -0.011553      -0.001178       0.012731              2.159685       1.967680       0.307116      -0.204619       2.591100       0.199453       1.920274           0.000004
          140              H       3.580462       3.292286       4.128951       0.122844       1.778270 0.15871145E+02  0.17945117E+03                                 2.168240                            2.117767      -1.067170       2.294596                    0.999488       3.934483      10.717268       0.511198       1.059691      -0.765804      -0.020875       0.027395       0.003134       0.034584      -0.011292      -0.000086       0.000978      -0.004801      -0.015884      -0.008980      -0.005246       0.014226              2.186243       2.136240      -0.345818       0.228867       2.250684      -0.488508       2.171804           0.000001
          141              H       3.881023       1.456354       4.195941       0.121063       1.722426 0.14689997E+02  0.16292001E+03                                 2.115352                            2.028823      -1.171814       2.251829                    0.998879       3.893383      10.504318       0.525600       1.050746      -0.767408      -0.010263      -0.033879       0.003815       0.035604       0.005649       0.005453       0.000221      -0.020462      -0.010594      -0.012873      -0.000735       0.013608              2.154647       2.067591       0.455554      -0.154554       2.384416       0.216435       2.011934           0.000004
          142              H       5.315635       2.628234       4.009760       0.118248       1.662070 0.13815616E+02  0.15423870E+03                                 2.228475                            2.088813      -1.313157       2.190798                    0.998095       4.295027      12.490562       0.463258       1.184296      -0.728623       0.033751       0.001909      -0.005133       0.034192       0.001833      -0.007985      -0.002745       0.016635      -0.002570      -0.008907      -0.004760       0.013667              2.358973       2.872939       0.273103      -0.640826       1.793150      -0.063419       2.410830           0.000000
          143              H      22.328853      17.381563      10.727347       0.123678       1.774840 0.15531746E+02  0.17600954E+03                                 2.220182                            2.133869      -1.151473       2.255970                    0.999153       4.074865      11.393554       0.491636       1.099377      -0.753010      -0.002142      -0.034771       0.000876       0.034848       0.002711       0.002160      -0.002609      -0.024630      -0.012273      -0.011396      -0.003555       0.014951              2.289038       1.817479      -0.076509      -0.001636       2.699842      -0.691160       2.349793           0.000000
          144              H      21.464935      19.022844      10.567637       0.118655       1.858735 0.15770064E+02  0.17807714E+03                                 2.217766                            2.093885      -1.346999       2.165296                    0.998559       4.053540      11.045240       0.520269       1.042566      -0.768698      -0.026301       0.018971      -0.002754       0.032546      -0.007843      -0.008358       0.004297       0.005289       0.008532      -0.009950      -0.004441       0.014390              2.282646       2.720305      -0.612851       0.059285       2.010121       0.010621       2.117512           0.000006
          145              H      23.318013      18.958796      10.734297       0.122217       1.751593 0.15075396E+02  0.16954238E+03                                 2.195743                            2.096434      -1.171172       2.244467                    0.999075       4.071336      11.334594       0.498163       1.093263      -0.754180       0.029090       0.018772       0.000925       0.034633       0.011309       0.003327       0.000282       0.006550      -0.012637      -0.010221      -0.004093       0.014315              2.277710       2.589251       0.308388       0.630406       1.892991       0.317618       2.350887          -0.000000
          146              H      29.459713      10.451504      14.446524       0.121115       1.670268 0.13353778E+02  0.14467899E+03                                 2.070754                            1.927030      -1.244756       2.225857                    0.998419       3.837551      10.249017       0.542126       1.042808      -0.768505       0.009809      -0.023724       0.019915       0.032491       0.004035      -0.001047      -0.004024      -0.016556      -0.007778      -0.007916      -0.003797       0.011713              2.153119       2.091768      -0.269050       0.375710       2.456776      -0.531304       1.910812           0.000005
          147              H      29.417604      11.347589      12.815262       0.120645       1.773972 0.15402956E+02  0.17367347E+03                                 2.192064                            2.102230      -1.145540       2.254291                    0.999246       4.051397      11.190988       0.504881       1.075939      -0.759317       0.012326       0.001901      -0.032010       0.034354       0.000736      -0.005302       0.001143       0.006585       0.039100      -0.010044      -0.004598       0.014642              2.263812       1.871377       0.074823       0.394297       1.853666       0.190465       3.066392           0.000000
          148              H      28.436685      11.995485      14.258716       0.121028       1.764849 0.15115057E+02  0.16998776E+03                                 2.200535                            2.093629      -1.183697       2.238149                    0.999028       4.075222      11.320932       0.500815       1.087479      -0.755680      -0.020746       0.022405       0.016639       0.034774      -0.008129      -0.005535       0.007195       0.008253      -0.006695      -0.010297      -0.004324       0.014621              2.290840       3.143416      -0.414151      -0.094121       1.992798       0.006604       1.736306          -0.000000
          149              H      22.630410      11.308219       0.040223       0.120370       1.816309 0.16334932E+02  0.18621470E+03                                 2.202352                            2.150797      -1.101950       2.274029                    0.999405       4.012315      11.009808       0.505937       1.061971      -0.764632      -0.011924       0.008980       0.030293       0.033771      -0.001083      -0.009345       0.005078      -0.006932       0.029481      -0.012418      -0.002906       0.015323              2.216428       1.892093      -0.295254      -0.033247       2.495630       0.454547       2.261563           0.000002
          150              H      31.207292      16.064440      13.092241       0.116079       1.619069 0.13359051E+02  0.14799167E+03                                 2.190872                            2.054086      -1.333687       2.179151                    0.997987       4.308910      12.509526       0.466822       1.184385      -0.728127      -0.021377      -0.002527      -0.025286       0.033207      -0.003984       0.009792      -0.003703       0.004360       0.008424      -0.008127      -0.005242       0.013369              2.319409       2.347783      -0.186832       0.687211       2.068493      -0.407109       2.541951          -0.000000
          151              H      14.886747      16.050899      13.600060       0.120085       1.799587 0.15822605E+02  0.17883134E+03                                 2.178523                            2.108135      -1.201787       2.232162                    0.998951       3.992515      10.886292       0.514506       1.053296      -0.766681       0.030810      -0.005242      -0.010331       0.032916       0.001446      -0.009182      -0.000081       0.006190      -0.017937      -0.010968      -0.000223       0.011191              2.201123       2.747249       0.150551      -0.131660       1.908703      -0.270990       1.947417           0.000004
          152              H      24.707256      16.785637       5.068136       0.117995       1.883828 0.16177210E+02  0.18382117E+03                                 2.236208                            2.120460      -1.349112       2.161358                    0.998726       4.084248      11.159555       0.517162       1.042288      -0.768839      -0.015050      -0.001413      -0.028303       0.032086      -0.002177      -0.002995       0.007172       0.004882       0.031595      -0.010355      -0.003417       0.013772              2.293105       2.104732      -0.223259       0.373355       1.863319       0.071806       2.911263           0.000006
          153              H      25.129978      15.982355       6.693482       0.122738       1.724174 0.14688934E+02  0.16485045E+03                                 2.208680                            2.097381      -1.198389       2.237795                    0.998789       4.107493      11.588570       0.485971       1.123041      -0.745842      -0.005381      -0.029653       0.018892       0.035569      -0.000080      -0.000758      -0.008718      -0.013702      -0.016626      -0.009608      -0.003989       0.013597              2.307710       1.990441      -0.551807       0.178623       2.835220      -0.451190       2.097469           0.000000
          154              H      25.852174      17.642614       6.260047       0.122073       1.794968 0.15848078E+02  0.17979130E+03                                 2.206207                            2.131977      -1.103510       2.273825                    0.999433       4.032712      11.137457       0.501989       1.075523      -0.760143       0.019025       0.027678       0.008332       0.034604       0.009801       0.001309       0.005063      -0.004743      -0.030008      -0.011547      -0.004428       0.015975              2.256274       3.031806       0.388394       0.081916       1.923096       0.004970       1.813919           0.000001
          155              H      29.653234      19.472638      12.837148       0.120344       1.720466 0.14671412E+02  0.16485468E+03                                 2.212365                            2.100571      -1.221341       2.223799                    0.998739       4.175939      11.847445       0.483329       1.127805      -0.743924      -0.010714      -0.000701      -0.032958       0.034663      -0.003354       0.003312       0.002459      -0.002849       0.035738      -0.010362      -0.002316       0.012678              2.311922       1.943177      -0.043545      -0.193739       1.950173       0.557161       3.042416           0.000000
          156              H      29.889046      18.774968      14.546934       0.124374       1.791881 0.15907982E+02  0.18085653E+03                                 2.217509                            2.148379      -1.081336       2.287384                    0.999479       4.020162      11.157992       0.495164       1.088023      -0.757048      -0.005447      -0.026421       0.022469       0.035108      -0.001020      -0.004507      -0.011673      -0.014592       0.004467      -0.012207      -0.003934       0.016141              2.262450       1.964514      -0.409050       0.139490       2.901587      -0.321462       1.921248           0.000001
          157              H      30.537166      20.471198      14.136272       0.116977       1.875793 0.16044342E+02  0.18200631E+03                                 2.233342                            2.113970      -1.331012       2.169702                    0.998647       4.082095      11.158433       0.516933       1.044496      -0.768135       0.016062       0.026180       0.008597       0.031895       0.005593      -0.000431       0.000626       0.014320      -0.029523      -0.009936      -0.004072       0.014008              2.293407       2.402583       0.453916       0.071264       2.558770       0.436761       1.918866           0.000006
          158              H      27.114546       9.078385      10.567637       0.120760       1.670790 0.13307722E+02  0.14412144E+03                                 2.074326                            1.925572      -1.246180       2.224884                    0.998480       3.844535      10.280937       0.541295       1.044833      -0.767781      -0.000212      -0.031521      -0.003101       0.031674       0.000832      -0.000662      -0.008326      -0.011583      -0.004409      -0.006717      -0.005114       0.011831              2.159821       1.514193       0.085513       0.023751       2.974526       0.199251       1.990744           0.000005
          159              H      26.263848      10.725625      10.735333       0.120344       1.764769 0.15227090E+02  0.17171806E+03                                 2.206125                            2.106263      -1.182344       2.238250                    0.999031       4.105509      11.454220       0.497127       1.092546      -0.754125      -0.029703       0.017016       0.000243       0.034232      -0.008844      -0.001264       0.003526       0.013603      -0.012636      -0.010237      -0.003438       0.013675              2.290214       2.332868      -0.459740      -0.590571       2.176392       0.389200       2.361382           0.000000
          160              H      28.123356      10.634861      10.726164       0.121451       1.766340 0.15263709E+02  0.17183322E+03                                 2.190637                            2.096017      -1.156513       2.248840                    0.999192       4.056091      11.220752       0.504079       1.079346      -0.758187       0.031268       0.014034      -0.000114       0.034274       0.007842       0.001395       0.002848       0.017907      -0.014119      -0.010411      -0.004124       0.014535              2.265985       2.397460       0.415439       0.609300       2.066222       0.343185       2.334273           0.000000
          161              H      26.848940      13.886418       6.935414       0.115803       1.633371 0.13503205E+02  0.14986615E+03                                 2.196045                            2.058979      -1.338577       2.175454                    0.997945       4.313327      12.500045       0.468750       1.177330      -0.729821      -0.012429       0.015361       0.026685       0.033205      -0.002462      -0.003885       0.008988      -0.011952       0.003299      -0.008394      -0.005062       0.013455              2.324961       1.779904      -0.306145      -0.183628       2.798005       0.587529       2.396973           0.000000
          162              H      26.437266      13.110951       5.293948       0.118845       1.793289 0.15683267E+02  0.17684470E+03                                 2.170163                            2.095531      -1.185431       2.237374                    0.999136       3.997865      10.884134       0.517330       1.049984      -0.767372      -0.024321      -0.008363      -0.019801       0.032458       0.002388       0.009041      -0.004809       0.008027       0.000620      -0.011120      -0.000268       0.011388              2.196330       2.028277      -0.096289       0.516541       2.097895       0.104002       2.462819           0.000004
          163              H      10.103953      13.346435       5.792303       0.122264       1.803786 0.16201007E+02  0.18422296E+03                                 2.191554                            2.142002      -1.081412       2.286017                    0.999440       3.973840      10.874038       0.507196       1.062011      -0.764980       0.033894      -0.002782      -0.003739       0.034213      -0.000689      -0.003111      -0.004182       0.020846      -0.029583      -0.012720      -0.003013       0.015733              2.205165       2.522956       0.416150      -0.353870       2.166618      -0.061782       1.925921           0.000002
          164              H      24.518534      18.699419      14.429961       0.125269       1.779194 0.15588817E+02  0.17630820E+03                                 2.206319                            2.125159      -1.108910       2.276602                    0.999332       3.994954      11.054286       0.498478       1.086428      -0.757429       0.006202      -0.028492       0.021179       0.036040       0.001183       0.003641      -0.012073      -0.016407      -0.002036      -0.012158      -0.004747       0.016905              2.267432       1.930159       0.357311      -0.083571       3.046451      -0.235101       1.825686           0.000000
          165              H      24.622494      19.616678      12.813339       0.120014       1.748942 0.15001660E+02  0.16875588E+03                                 2.202208                            2.097324      -1.188814       2.235281                    0.998972       4.116840      11.518248       0.495181       1.099570      -0.751983       0.009441       0.004671      -0.032880       0.034526       0.003221      -0.002364      -0.001660      -0.001090       0.039466      -0.009869      -0.003769       0.013639              2.292480       1.923917       0.058369       0.273482       1.863967       0.431147       3.089558          -0.000000
          166              H      23.782935      20.402759      14.277201       0.118027       1.833049 0.15465265E+02  0.17376537E+03                                 2.195774                            2.071984      -1.316373       2.179307                    0.998314       4.033249      10.958435       0.523665       1.040990      -0.769077      -0.016308       0.023726       0.013501       0.031799      -0.005082      -0.001241       0.001953       0.016696      -0.022098      -0.008494      -0.005104       0.013598              2.260296       2.354363      -0.395935      -0.174912       2.499777       0.500566       1.926748           0.000005
          167              H      29.323967      15.905551       6.555659       0.122885       1.764619 0.15329449E+02  0.17342400E+03                                 2.223450                            2.128601      -1.169098       2.249029                    0.999018       4.095171      11.500212       0.488461       1.108392      -0.750281       0.008384      -0.030070       0.016659       0.035384      -0.001682       0.002091      -0.009345      -0.013928      -0.022442      -0.011624      -0.003334       0.014958              2.303312       1.927301       0.468684      -0.101928       2.995818      -0.349280       1.986817           0.000000
          168              H      29.541939      16.961727       5.038264       0.117454       1.822581 0.15284363E+02  0.17131687E+03                                 2.193314                            2.063811      -1.303976       2.186860                    0.998188       4.020471      10.928911       0.522913       1.045018      -0.767938       0.011756       0.006247      -0.029500       0.032365       0.002157       0.004529       0.003582       0.000868       0.035215      -0.008070      -0.005592       0.013662              2.262768       2.140804       0.245627      -0.368458       1.745235      -0.094674       2.902266           0.000006
          169              H      28.448095      17.543380       6.427890       0.121700       1.770967 0.15408994E+02  0.17404488E+03                                 2.203785                            2.113988      -1.148320       2.253308                    0.999266       4.069626      11.311816       0.498606       1.087582      -0.756031      -0.020195       0.024978       0.012707       0.034543      -0.008261      -0.004570       0.005768      -0.000867      -0.025651      -0.010904      -0.003942       0.014846              2.273180       3.110125      -0.320539      -0.229117       1.834133       0.067587       1.875284           0.000000
          170              H      24.812302      11.180230      12.853415       0.122823       1.772164 0.15542776E+02  0.17523626E+03                                 2.177279                            2.103343      -1.080393       2.284507                    0.999514       3.982979      10.917887       0.508965       1.067389      -0.762613      -0.015148      -0.002674      -0.030969       0.034579       0.000161       0.007098       0.004146       0.006800       0.036443      -0.010468      -0.005142       0.015610              2.227878       1.838941      -0.061470      -0.274052       1.890743       0.342161       2.953951           0.000001
          171              H      24.986535      10.535366      14.591002       0.119703       1.676418 0.13520149E+02  0.14694497E+03                                 2.074571                            1.938535      -1.226441       2.230094                    0.998593       3.864727      10.340059       0.540675       1.042310      -0.768548      -0.006519      -0.021209       0.021922       0.031191      -0.005456       0.002039      -0.006067      -0.012546      -0.000345      -0.008265      -0.003541       0.011805              2.150339       2.017445       0.140021      -0.349540       2.333475      -0.611107       2.100098           0.000004
          172              H      25.890661      12.078981      14.076085       0.118146       1.730900 0.14646235E+02  0.16420376E+03                                 2.203974                            2.084113      -1.225297       2.219157                    0.998721       4.169320      11.745811       0.491249       1.112110      -0.747887       0.020891       0.024865       0.011037       0.034300       0.008959       0.001615       0.004980       0.006208      -0.012057      -0.009549      -0.003039       0.012588              2.311735       3.123982       0.480971      -0.073725       2.094759      -0.067833       1.716464           0.000000
          173              H      12.896384      11.235441       0.010943       0.117158       1.776030 0.15293988E+02  0.17139049E+03                                 2.154264                            2.066094      -1.181843       2.238479                    0.999020       3.994120      10.843535       0.522191       1.046672      -0.767909      -0.010199       0.008630       0.029117       0.032036      -0.006336      -0.001980       0.005840      -0.011165       0.019512      -0.011719      -0.000310       0.012029              2.191806       2.066306      -0.065649      -0.529467       2.212429       0.264083       2.296681           0.000004
          174              H      21.726193      15.918203      13.033532       0.122909       1.796241 0.16100758E+02  0.18292561E+03                                 2.192611                            2.140797      -1.050143       2.301099                    0.999575       3.967614      10.876878       0.505059       1.067422      -0.763480      -0.018839      -0.010792      -0.026232       0.034052       0.003109       0.011859       0.003814      -0.001089       0.018870      -0.011594      -0.003898       0.015493              2.210991       2.125049      -0.092642       0.405822       1.899407      -0.362106       2.608517           0.000002
          175              H      23.433293      16.269705      13.687900       0.116650       1.655232 0.13775096E+02  0.15348506E+03                                 2.208628                            2.074604      -1.317033       2.184714                    0.998191       4.298759      12.439222       0.469167       1.171675      -0.731474       0.033620       0.004517      -0.002699       0.034030       0.006485      -0.004302      -0.004894       0.012461      -0.014688      -0.009367      -0.004006       0.013373              2.334123       2.839855       0.529998      -0.423653       2.305505      -0.215872       1.857007           0.000000
          176              H      31.585822      17.451727      10.760768       0.121015       1.709025 0.14456735E+02  0.16194497E+03                                 2.209375                            2.090495      -1.220077       2.227616                    0.998703       4.155997      11.796581       0.482336       1.133598      -0.742513      -0.007096      -0.034346       0.003619       0.035258       0.002857      -0.003037      -0.005267      -0.017957      -0.008961      -0.009017      -0.003944       0.012961              2.317501       1.977702       0.439410      -0.217728       2.589810      -0.652788       2.384991           0.000000
          177              H      31.285262      19.287659      10.693778       0.123603       1.795565 0.15957312E+02  0.18104857E+03                                 2.198336                            2.134435      -1.064740       2.293277                    0.999556       3.981684      10.939124       0.504236       1.070625      -0.762243      -0.022353       0.027146       0.000037       0.035165      -0.014427      -0.000759       0.001542      -0.006497      -0.012893      -0.012656      -0.004413       0.017069              2.236003       2.196240      -0.385137      -0.466034       2.240670       0.426650       2.271099           0.000001
          178              H      33.020434      18.623608      10.574587       0.117330       1.850647 0.15868346E+02  0.17946230E+03                                 2.211034                            2.101146      -1.311110       2.179205                    0.998772       4.059349      11.068921       0.519102       1.043306      -0.768576       0.031263       0.004356      -0.002018       0.031629       0.001142       0.007475       0.003187       0.014933       0.006167      -0.009455      -0.002967       0.012422              2.263358       2.905274       0.347294       0.045279       1.777803      -0.106384       2.106997           0.000005

******************************************************
Auxiliary information for the entire system
The total spin magnetic moment of the unit cell is   0.000135
The total net atomic charge of the unit cell is   0.000002
Accuracy of reproducing the electrostatic potential in the unit cell:
  The inner radius (bohr) =    5.0000
  The outer radius (bohr) =   12.0000
  Valid grid points have density less than (e/(bohr^3)) =    0.0001
  The number of valid grid points were=       557547
  The rms potential error without charges in kcal/mol is=      6.27714
  The rms potential error with partial charges in kcal/mol is=      1.35243
  The RRMSE value at monopole order=      0.21545
  The rms potential error with partial charges and cloud penetration in kcal/mol is=      1.35265
  The RRMSE value at monopole order with cloud penetration is=      0.21549
  The rms potential error with partial charges and atomic dipoles in kcal/mol is=      0.19277
  The RRMSE value at dipole order=      0.03071
  The rms potential error with partial charges, atomic dipoles and cloud penetration in kcal/mol is=      0.20060
  The RRMSE value at dipole order with cloud penetration=      0.03196

******************************************************
The electron densities and ab initio electrostatic potential were computed in VASP using the PBE functional and
projector augmented wave method. See the main text of the journal article for a description of computational details.
The atomic charges, dipoles, and quadrupoles were computed with the DDEC6 method as described in
(a) T. A. Manz and N. Gabaldon Limas, RSC Adv. 6 (2016) 47771-47801 DOI: 10.1039/c6ra04656h
(b) N. Gabaldon Limas and T. A. Manz, RSC Adv. 8 (2018) 2678-2707 DOI: 10.1039/c7ra11829e.
For each atom in the material, the electron cloud parameters were fit to the spherically averaged atom-in-material
electron density using radial positions for which this density was between 10^-4 and 10^-2 electrons per cubic bohr.
The polarizabilities, dispersion coefficients, and quantum Drude oscillator (QDO) parameters were fit using the MCLF method.
The magnetic structure of the system was optimized in VASP from the default ferromagnetic initial guess using spin polarization.
The atomic spin moments (ASMs) were computed on this optimized magnetic structure using the DDEC6 partition as inputs
to the method of T. A. Manz and D. S. Sholl, J. Chem. Theory Comput. 7 (2011) 4146-4164 DOI: 10.1021/ct200539n.
The RMSE and RRMSE were computed using a uniform grid with Ewald summation.
