# Supplementary material for: A collection of forcefield precursors for metal–organic frameworks
Source: RSC Adv. 2019 Nov 13;9(63):36492–507. doi: 10.1039/c9ra07327b (PMC9075174; doi:10.1039/c9ra07327b)
Supplement: RA-009-C9RA07327B-s3449 [file RA-009-C9RA07327B-s3449.xyz]

  272
jmolscript: load "" {1 1 1} spacegroup "x,y,z" unitcell [{     18.769800     0.000000     0.000000 }, {     -6.256532    17.696361     0.000000 }, {     -6.256532    -8.848036    15.325582 }]
Ni     1.934754     5.735927     9.934809     0.934685
Ni    -7.750216    12.584199     5.390773     0.934704
Ni    -7.750216    -1.623424    13.593638     0.934709
Ni     7.309351     0.999949     1.731944     0.915110
Ni    14.447890    -3.112297     5.390773     0.934069
Ni    -1.493661     7.224644     1.731944     0.934693
Ni     4.762980     3.736061     9.934809     0.934492
Ni     1.052796    -7.848119    13.593638     0.930110
Ni    14.447890     6.224695     0.000000     0.934116
Ni     4.762980     6.735843     8.202865     0.934480
Ni    -1.493661    -2.112347     7.122717     0.934683
Ni     1.052796    15.696495     0.000000     0.930639
H      1.277712     9.618967    11.621389     0.113352
H     -0.750722     2.434221     9.153970     0.133805
H     -1.948247     0.599986     8.380028     0.093494
H     -3.870257    13.259033     3.704193     0.114480
H      8.801860     8.951762     6.171612     0.133682
H      7.471706     7.211333     6.945554     0.093121
H     10.785180    -4.876130    10.815263     0.113370
H     -5.936165     2.294459    13.307203     0.133517
H     -5.304239     4.528625    13.388428     0.093211
H      4.320837    -0.305220     4.510319     0.113004
H     10.398498     4.016208     2.018379     0.133341
H     12.294252     5.356707     1.937154     0.093831
H      7.534260    14.103126     1.184667     0.113009
H     11.762457    -2.137639     8.640563     0.133401
H     10.564958    -1.890756    10.616031     0.093376
H      2.386301     5.426608     1.990793     0.114100
H     -3.711348     9.717114     4.487330     0.133644
H     -5.041488    11.257593     5.607630     0.093358
H      4.528633     2.956310    14.140915     0.113432
H      6.576988     1.529029     6.685019     0.135093
H      7.208888     0.482270     4.709551     0.094086
H     -1.935722    -4.789394    13.334789     0.114335
H     -2.114626     8.588146    10.838252     0.133683
H     -0.218886     7.847543     9.717952     0.093417
H     13.790825     2.822593     2.519526     0.112890
H      5.505892    -0.296293    12.856631     0.133522
H      4.308377     1.291059    11.655105     0.093425
H      8.642962     7.859045     9.630596     0.113288
H      2.545246     7.875809     4.666640     0.133509
H      1.215081     8.075760     2.772398     0.093295
H     -1.728028     1.920109     5.694986     0.113385
H      0.320394    -3.823198    10.658942     0.133201
H      0.952319    -5.010606    12.553184     0.092066
H     -8.192287     5.094903    12.806056     0.113308
H      4.141939    13.940332     2.468951     0.134306
H      6.037695    13.340436     3.670477     0.094151
H     13.790825     0.770711     3.704193     0.112874
H      5.505892    11.282373     6.171612     0.133517
H      4.308377     9.448153     6.945554     0.093440
H      8.642962     4.410928    11.621389     0.113302
H      2.545246     0.103610     9.153970     0.133532
H      1.215081    -1.636834     8.380028     0.093346
H     -1.728028     3.971991     4.510319     0.113384
H      0.320394    11.142533     2.018379     0.133309
H      0.952319    13.376698     1.937154     0.092241
H     -8.192287     8.543020    10.815263     0.113330
H      4.141939    -4.831866    13.307203     0.134305
H      6.037695    -3.491366    13.388428     0.094089
H      1.277712     5.255068    14.140915     0.113350
H     -0.750722     6.710523     6.685019     0.133803
H     -1.948247     6.957369     4.709551     0.093488
H     -3.870257    -3.421466    13.334789     0.114585
H      8.801860     0.868994    10.838252     0.133662
H      7.471706     2.409451     9.717952     0.093103
H     10.785180    11.804369     1.184667     0.113382
H     -5.936165    10.377228     8.640563     0.133419
H     -5.304239     9.330506    10.616031     0.093060
H      4.320837     4.058679     1.990793     0.113085
H     10.398498    -0.260094     4.487330     0.133377
H     12.294252    -1.000676     5.607630     0.093845
H      7.534260    -6.025490    12.806056     0.113028
H     11.762457     8.551790     2.468951     0.133406
H     10.564958    10.139165     3.670477     0.093366
H      2.386301    -0.989173     5.694986     0.114024
H     -3.711348    -0.972315    10.658942     0.133641
H     -5.041488    -0.772328    12.553184     0.093327
H      4.528633    10.768326     9.630596     0.113421
H      6.576988     5.024926     4.666640     0.135082
H      7.208888     3.837482     2.772398     0.094069
H     -1.935722    13.942987     2.519526     0.114203
H     -2.114626     5.092249    12.856631     0.133642
H     -0.218886     4.492331    11.655105     0.093400
H      3.466232     4.901972     8.490372     0.352085
H     -2.790413    -3.946224     6.835210     0.352501
H     -2.790413     7.892577     0.000000     0.352501
H      8.371331     0.000000     0.000000     0.352317
C      2.023501    10.203831    11.558554    -0.117177
C     -0.304005     1.616647     8.966998    -0.160769
C     -1.012259     0.508851     8.510296     0.095042
C     -3.567434    14.157124     3.767028    -0.115500
C      7.882142     9.100414     6.358584    -0.160970
C      7.073788     8.063411     6.815286     0.094493
C     10.209572    -5.581328    11.086526    -0.117242
C     -5.852319     2.736876    14.143980    -0.160906
C     -5.466907     4.072951    14.205282     0.095730
C      3.847833    -1.082977     4.239056    -0.118459
C     10.787654     4.242714     1.181602    -0.161926
C     11.918850     5.051437     1.120300     0.096687
C      8.280042    13.756273     0.709574    -0.117459
C     12.209185    -1.890767     9.442091    -0.161087
C     11.500946    -1.732374    10.629824     0.094979
C      2.689114     5.031971     1.181602    -0.115418
C     -4.631069     9.804709     4.265109    -0.160948
C     -5.439414    10.718732     4.934837     0.094836
C      3.953031     3.543834    14.616008    -0.117049
C      6.660823     2.032483     5.883491    -0.158237
C      7.046220     1.417523     4.695758     0.093414
C     -2.408715    -4.635428    14.143980    -0.114555
C     -1.725467     7.750226    11.060473    -0.160925
C     -0.594280     7.292768    10.390745     0.094925
C     14.536615     2.584582     3.057454    -0.117550
C      5.952612     0.274409    12.242075    -0.160993
C      5.244363     1.223812    11.511045     0.095020
C      8.945784     7.355590    10.376952    -0.117401
C      1.625525     7.639563     4.701889    -0.161432
C      0.817166     7.762542     3.575458     0.094558
C     -2.303639     2.037783     4.948630    -0.117031
C      0.404229    -4.769069    10.623693    -0.161624
C      0.789640    -5.490185    11.750124     0.093713
C     -8.665287     5.718695    12.268128    -0.117164
C      4.531106    14.551747     3.083507    -0.159127
C      5.662303    14.200481     3.814537     0.096508
C     14.536615     1.355577     3.767028    -0.117564
C      5.952612    10.464803     6.358584    -0.161001
C      5.244363     9.357015     6.815286     0.095021
C      8.945784     5.309017    11.558554    -0.117419
C      1.625525     0.252258     8.966998    -0.161387
C      0.817166    -0.784753     8.510296     0.094623
C     -2.303639     3.266788     4.239056    -0.117036
C      0.404229    11.584934     1.181602    -0.161461
C      0.789640    12.921009     1.120300     0.093733
C     -8.665287     7.765268    11.086526    -0.117265
C      4.531106    -4.605345    14.143980    -0.159268
C      5.662303    -3.796620    14.205282     0.096475
C      2.023501     4.908224    14.616008    -0.117187
C     -0.304005     6.957380     5.883491    -0.160758
C     -1.012259     7.115751     4.695758     0.095067
C     -3.567434    -3.816087    14.143980    -0.115375
C      7.882142     0.956593    11.060473    -0.160988
C      7.073788     1.870603    10.390745     0.094482
C     10.209572    12.391883     0.709574    -0.117220
C     -5.852319    10.880697     9.442091    -0.161010
C     -5.466907    10.265759    10.629824     0.095689
C      3.847833     4.212630     1.181602    -0.118527
C     10.787654    -1.098019     4.265109    -0.161940
C     11.918850    -1.555464     4.934837     0.096801
C      8.280042    -6.263511    12.268128    -0.117435
C     12.209185     9.122503     3.083507    -0.161092
C     11.500946    10.071920     3.814537     0.094953
C      2.689114    -1.492641     4.948630    -0.115586
C     -4.631069    -1.208561    10.623693    -0.160975
C     -5.439414    -1.085561    11.750124     0.094780
C      3.953031    10.886014    10.376952    -0.117063
C      6.660823     4.079056     4.701889    -0.158254
C      7.046220     3.357918     3.575458     0.093234
C     -2.408715    14.566788     3.057454    -0.114808
C     -1.725467     5.703653    12.242075    -0.161023
C     -0.594280     5.352373    11.511045     0.094926
C      1.919598     2.714711     9.431363     0.591373
C      1.062437     1.502507     9.143242     0.028128
C      8.176209    11.562858     5.894219     0.591535
C      7.319052    10.350660     6.182340     0.028202
C     -0.475465     9.536569     0.000000     0.591386
C      0.146446    10.915115     0.000000     0.027861
C      9.149662     2.730549     0.000000     0.590789
C     10.242069     3.776403     0.000000     0.027231
C     -4.337028    -2.037658     8.258956     0.591521
C     -5.194173    -1.681065     9.452819     0.028184
C     -4.337028     8.171317     2.364737     0.591521
C     -5.194173     9.026945     3.270479     0.028182
C      5.781161     4.079963     7.066626     0.590474
C      6.403057     3.390678     5.872763     0.030916
C     -3.363433     7.483028    12.960845     0.591293
C     -2.271039     6.960092    12.055103     0.027985
C      8.176209    -0.676764    12.960845     0.591539
C      7.319052     0.178847    12.055103     0.028209
C      1.919598     6.810511     7.066626     0.591374
C      1.062437     7.167082     5.872763     0.028135
C     -0.475465    -4.768207     8.258956     0.591434
C      0.146446    -5.457469     9.452819     0.027716
C      9.149662    -1.365252     2.364737     0.590896
C     10.242069    -1.888171     3.270479     0.027161
C      3.195971     8.504082    10.128677     0.616540
C      3.110891     9.856975    10.770819    -0.015325
C      0.695757    -3.000369     5.196905     0.616214
C      1.999630    -2.629636     4.554763    -0.013488
C      9.452542    -4.175334    13.025212     0.616593
C      9.367442    -5.407893    12.174642    -0.015603
C      5.425734    -1.328090     2.300370     0.615450
C      4.292042    -1.819156     3.150940    -0.016557
C      9.452542    13.367858     2.896535     0.616604
C      9.367442    13.247509     1.403823    -0.015605
C      0.695757     6.000836     0.000000     0.616172
C      1.999630     5.259358     0.000000    -0.013296
C      3.195971     4.519768    12.429047     0.616545
C      3.110891     4.399447    13.921759    -0.015314
C      5.425734     2.656224     0.000000     0.615325
C      4.292042     3.638372     0.000000    -0.016301
C     -3.060695     4.672746     2.300370     0.616622
C     -3.145784     3.440202     3.150940    -0.015435
C      6.952424     5.847858    10.128677     0.616447
C      8.256305     6.218603    10.770819    -0.015821
C     -3.060695    -0.344145     5.196905     0.616632
C     -3.145784     1.008736     4.554763    -0.015442
C     -7.087361     7.520191    13.025212     0.616288
C     -8.221064     7.029109    12.174642    -0.016209
N     -0.464187    -0.656457     8.251293    -0.172320
N      5.792439     8.191712     7.074289    -0.172723
N      0.944799    13.589036     0.000000    -0.175990
N     12.496954     5.420395     0.000000    -0.171786
N     -6.720767    -1.374011    11.768514    -0.172341
N     -6.720767    10.878882     4.694226    -0.172301
N      7.201378     2.053696     3.557068    -0.167022
N     -0.016173     6.138083    10.631356    -0.172245
N      5.792439     2.030758    10.631356    -0.172721
N     -0.464187     7.474092     3.557068    -0.172361
N      0.944799    -6.794407    11.768514    -0.176903
N     12.496954    -2.710153     4.694226    -0.171727
O      2.321923     7.686070    10.443618    -0.537592
O      1.312838     3.807904     9.509677    -0.546645
O     -6.040663    13.599257     4.881964    -0.538004
O      9.409133    11.355190     5.815905    -0.546767
O     10.386654    -3.399793    12.783834    -0.537703
O     -6.981144     0.200545    14.198998    -0.546762
O      5.845558    -0.188885     2.541748    -0.517853
O      8.772646     2.333010     1.126584    -0.531277
O      8.578501    14.049616     3.447490    -0.538596
O     13.825999    -2.516442     7.273061    -0.547508
O      0.215884     6.276467     1.107273    -0.538171
O     -3.104101     8.207331     2.583740    -0.546922
O      4.130076     3.922953    11.878092    -0.537922
O      5.532027     3.348316     8.052521    -0.546933
O     -0.410989    -6.552386    14.218309    -0.535223
O     -3.740453     8.657445    12.741842    -0.548044
O     14.835052     4.809000     1.434474    -0.538579
O      7.569447    -1.291173    13.868426    -0.547470
O      6.472540     6.668962     9.336345    -0.537685
O      3.152523     6.982165     6.925937    -0.547338
O     -2.126580    -0.522871     5.989237    -0.537777
O     -0.724597    -3.548572     8.399645    -0.546953
O     -6.667540     6.741560    13.891108    -0.540961
O      2.516099    15.554230     1.457156    -0.543443
O     14.835052    -1.162162     4.881964    -0.538630
O      7.569447    12.656050     5.815905    -0.547484
O      6.472540     4.751129    10.443618    -0.537674
O      3.152523     2.507045     9.509677    -0.547294
O     -2.126580     5.448291     2.541748    -0.537818
O     -0.724597     9.048602     1.126584    -0.546935
O     -6.667540     8.659392    12.783834    -0.539772
O      2.516099    -6.515047    14.198998    -0.543122
O      2.321923     5.201515    11.878092    -0.537615
O      1.312838     6.331745     8.052521    -0.546674
O     -6.040663    -2.571590    14.218309    -0.538044
O      9.409133    -0.640754    12.741842    -0.546845
O     10.386654    12.771054     3.447490    -0.537655
O     -6.981144    12.196489     7.273061    -0.546760
O      5.845558     2.295671     1.107273    -0.514907
O      8.772646    -0.190831     2.583740    -0.529519
O      8.578501    -4.039063    13.891108    -0.538533
O     13.825999     7.556891     1.457156    -0.547463
O      0.215884    -2.179250     5.989237    -0.538138
O     -3.104101    -1.866002     8.399645    -0.546895
O      4.130076     8.325341     9.336345    -0.537918
O      5.532027     5.299595     6.925937    -0.546952
O     -0.410989    15.589623     1.434474    -0.535391
O     -3.740453     6.706167    13.868426    -0.547838
O      3.799090     5.372703     9.305693    -0.750927
O     -2.457566    -3.475509     6.019889    -0.751391
O     -2.457566     6.951131     0.000000    -0.751460
O      7.372777     0.000000     0.000000    -0.749782

The following XYZ coordinates are in angstroms. Other properties are in atomic units.
The sperically averaged electron density of each atom fit to a function of the form exp(a - br)
eigen_1, eigen_2 and eigen_3 are the three eigenvalues of traceless quadrupole moment tensor
  atom number  atomic symbol              X              Y              Z     net charge C6 coefficient C8 coefficient C10 coefficient fluctuating dipole atomic polarizability isotropic forcefield polarizability              a              b squared Pearson coefficient          <r^3>          <r^4>         wp_QDO          m_QDO          q_QDO       dipole_x       dipole_y       dipole_z         dipole            Qxy            Qxz            Qyz     Q(x^2-y^2)  Q(3z^2 - R^2)        eigen_1        eigen_2        eigen_3 static polarizability      alpha(xx)      alpha(xy)      alpha(xz)      alpha(yy)      alpha(yz)      alpha(zz) atomic spin moment
            1             Ni       1.934754       5.735927       9.934809       0.934685      93.194788 0.16309536E+04  0.49435664E+05                                16.400456                           12.925531       0.753432       2.154359                    0.992592      42.600496     108.328802       0.526043       0.384137      -1.172164       0.048011      -0.002282      -0.003954       0.048227       0.018296       0.031686       0.010668      -0.013312       0.037885      -0.036975      -0.005825       0.042800             20.694999      19.529855      -1.117124      -1.934804      21.401514      -0.214794      21.153627           1.495251
            2             Ni      -7.750216      12.584199       5.390773       0.934704      93.283625 0.16329007E+04  0.49506903E+05                                16.406528                           12.930330       0.753961       2.154538                    0.992596      42.597919     108.317429       0.526150       0.383964      -1.172356      -0.018029       0.044579       0.003962       0.048249       0.018484       0.000604      -0.033340      -0.012656       0.037988      -0.037024      -0.005692       0.042715             20.701383      21.894440      -0.287092      -0.442243      19.042764       1.900740      21.166946           1.498042
            3             Ni      -7.750216      -1.623424      13.593638       0.934709      93.280858 0.16328554E+04  0.49505266E+05                                16.406323                           12.930251       0.753989       2.154551                    0.992597      42.597653     108.317037       0.526144       0.383970      -1.172350      -0.018025      -0.018857       0.040595       0.048254      -0.008714       0.016330      -0.011172      -0.051045      -0.077181      -0.037053      -0.005671       0.042724             20.700830      21.893610      -0.239348      -0.470374      18.988948       1.870066      21.219933           1.498741
            4             Ni       7.309351       0.999949       1.731944       0.915110      94.114401 0.16544280E+04  0.50357148E+05                                16.535732                           13.043806       0.703488       2.135367                    0.992718      42.994669     109.776660       0.521796       0.385649      -1.170305      -0.010713      -0.023130      -0.039739       0.047212       0.006083       0.017698      -0.013591       0.050970      -0.084952      -0.040123      -0.003990       0.044113             20.845085      19.561001      -1.110247      -1.936232      21.565310      -0.136866      21.408944          -0.067747
            5             Ni      14.447890      -3.112297       5.390773       0.934069      93.293729 0.16329806E+04  0.49512314E+05                                16.410837                           12.933051       0.754333       2.154425                    0.992612      42.611300     108.371747       0.525922       0.384107      -1.172191       0.048120      -0.002286       0.004001       0.048341       0.018388      -0.031670      -0.010638      -0.013177       0.038149      -0.036985      -0.005861       0.042846             20.707258      19.527868      -1.114046       1.929150      21.421900       0.216703      21.172005           1.507282
            6             Ni      -1.493661       7.224644       1.731944       0.934693      93.210517 0.16312186E+04  0.49445171E+05                                16.401497                           12.926007       0.754252       2.154623                    0.992597      42.598028     108.320321       0.526074       0.384103      -1.172202      -0.018063      -0.018830      -0.040610       0.048270      -0.008666      -0.016248       0.011353      -0.050959      -0.077221      -0.036996      -0.005742       0.042738             20.695853      21.890554      -0.238984       0.469069      18.984758      -1.869540      21.212248           1.499290
            7             Ni       4.762980       3.736061       9.934809       0.934492      93.180802 0.16306319E+04  0.49425020E+05                                16.401106                           12.925968       0.753311       2.154277                    0.992598      42.603484     108.346474       0.525913       0.384239      -1.172050      -0.018141       0.044503      -0.004035       0.048228       0.018554      -0.000551       0.033457      -0.012241       0.038766      -0.037210      -0.005647       0.042857             20.695245      21.901018      -0.280740       0.451995      19.041029      -1.899941      21.143687           1.501472
            8             Ni       1.052796      -7.848119      13.593638       0.930110      93.430544 0.16356764E+04  0.49623323E+05                                16.437931                           12.952309       0.755931       2.153780                    0.992695      42.680196     108.642065       0.524915       0.384617      -1.171594      -0.012235      -0.023363       0.039864       0.047798       0.009238      -0.017039       0.014519       0.052155      -0.083649      -0.041148      -0.003504       0.044652             20.743622      19.496474      -1.108303       1.924358      21.470640       0.165579      21.263753           1.564996
            9             Ni      14.447890       6.224695       0.000000       0.934116      93.292917 0.16329561E+04  0.49511225E+05                                16.410552                           12.932795       0.754372       2.154452                    0.992611      42.610298     108.367690       0.525939       0.384098      -1.172202       0.048119       0.004611       0.000017       0.048340      -0.036620       0.000089       0.000101      -0.031773      -0.017502      -0.037001      -0.005834       0.042835             20.706997      19.527967       2.228142      -0.000263      21.046486       0.000074      21.546538           1.506847
           10             Ni       4.762980       6.735843       8.202865       0.934480      93.180663 0.16306176E+04  0.49424571E+05                                16.401229                           12.926010       0.753288       2.154268                    0.992599      42.603769     108.347844       0.525905       0.384245      -1.172043      -0.018143      -0.025747       0.036523       0.048229      -0.009760       0.015790       0.022478       0.006771       0.095838      -0.037214      -0.005643       0.042857             20.695482      21.901341       0.531571      -0.016927      22.263674      -0.039426      17.921431           1.501672
           11             Ni      -1.493661      -2.112347       7.122717       0.934683      93.212732 0.16312408E+04  0.49446022E+05                                16.401782                           12.926095       0.754200       2.154602                    0.992598      42.598414     108.321575       0.526072       0.384103      -1.172202      -0.018070      -0.025748      -0.036609       0.048267      -0.009719      -0.015616      -0.022055       0.006931       0.096480      -0.036963      -0.005761       0.042725             20.696574      21.891638       0.525062       0.027000      22.274952       0.029110      17.923132           1.498792
           12             Ni       1.052796      15.696495       0.000000       0.930639      93.411792 0.16352726E+04  0.49607088E+05                                16.434658                           12.949872       0.755449       2.153770                    0.992694      42.671005     108.607712       0.525026       0.384567      -1.171654      -0.012315       0.046188      -0.000279       0.047802      -0.018272      -0.002389      -0.000204       0.074448      -0.013226      -0.039278      -0.004501       0.043779             20.739297      19.494358       2.219218       0.002693      21.162818      -0.006902      21.560715           1.559424
           13              H       1.277712       9.618967      11.621389       0.113352       1.175027 0.86147451E+01  0.85479110E+02                                 1.778083                            1.668110      -1.118738       2.340477                    0.996961       3.518091       9.650946       0.509625       1.211262      -0.724406      -0.031277      -0.023000       0.003844       0.039013       0.004859      -0.009272       0.004306       0.012493      -0.025007      -0.014864       0.000115       0.014749              1.821797       2.030497       0.520148      -0.066662       2.013981       0.110358       1.420914           0.000124
           14              H      -0.750722       2.434221       9.153970       0.133805       1.164474 0.84862498E+01  0.83230973E+02                                 1.728383                            1.628826      -1.039052       2.392787                    0.998198       3.256517       8.656280       0.532687       1.172371      -0.736108      -0.017943       0.034919       0.007048       0.039887      -0.009758       0.001439       0.005063       0.004560      -0.039291      -0.015234      -0.001478       0.016712              1.766565       1.614394      -0.217923      -0.042614       2.232082       0.285538       1.453219           0.000274
           15              H      -1.948247       0.599986       8.380028       0.093494       1.425650 0.10588879E+02  0.11007832E+03                                 2.006598                            1.838403      -1.091728       2.350164                    0.996896       3.567569       9.855346       0.492256       1.196914      -0.730202      -0.048316       0.007227      -0.007875       0.049485      -0.009720       0.002797       0.005191       0.013488      -0.056803      -0.020818      -0.000480       0.021298              2.096876       2.895443       0.131167       0.228484       1.709904       0.051336       1.685280           0.000397
           16              H      -3.870257      13.259033       3.704193       0.114480       1.168915 0.85574500E+01  0.84757525E+02                                 1.771338                            1.662157      -1.115260       2.343108                    0.997016       3.504117       9.599672       0.510789       1.210684      -0.724591      -0.011354      -0.037270      -0.003877       0.039153      -0.000137      -0.007003       0.007319      -0.015886      -0.024651      -0.014690      -0.000038       0.014728              1.814577       1.681974       0.396895      -0.125216       2.345788       0.026166       1.415969          -0.000012
           17              H       8.801860       8.951762       6.171612       0.133682       1.164336 0.84860793E+01  0.83236065E+02                                 1.728639                            1.629083      -1.040111       2.392145                    0.998187       3.258930       8.665488       0.532465       1.172764      -0.735983       0.038916      -0.005212      -0.006931       0.039871      -0.009034      -0.004280      -0.003073       0.008734      -0.039329      -0.015255      -0.001473       0.016728              1.766844       2.300736       0.024748      -0.283543       1.546292      -0.055052       1.453505           0.000276
           18              H       7.471706       7.211333       6.945554       0.093121       1.431389 0.10640104E+02  0.11073336E+03                                 2.011308                            1.842383      -1.094008       2.348702                    0.996869       3.571622       9.868797       0.491958       1.196314      -0.730367       0.022930      -0.043007       0.008044       0.049397      -0.011775      -0.003966      -0.004336       0.001765      -0.057012      -0.020865      -0.000445       0.021310              2.101940       1.763153      -0.271396       0.027752       2.853760      -0.233497       1.688905           0.000398
           19              H      10.785180      -4.876130      10.815263       0.113370       1.174886 0.86133609E+01  0.85460359E+02                                 1.777865                            1.667929      -1.118163       2.340779                    0.996968       3.517211       9.647665       0.509683       1.211194      -0.724429       0.024434       0.027842      -0.012299       0.039032       0.007704      -0.012588      -0.000315      -0.001497       0.004983      -0.014905       0.000110       0.014796              1.821526       1.735030       0.495995      -0.201104       2.195110      -0.079741       1.534439           0.000123
           20              H      -5.936165       2.294459      13.307203       0.133517       1.164119 0.84837179E+01  0.83201413E+02                                 1.727883                            1.628434      -1.039593       2.392311                    0.998191       3.258652       8.662212       0.532815       1.172156      -0.736129      -0.004762      -0.018829      -0.034803       0.039856       0.002910      -0.000797       0.001902      -0.012559       0.049590      -0.015231      -0.001501       0.016732              1.765976       1.378819       0.103657       0.046984       1.894142       0.411993       2.024967           0.000299
           21              H      -5.304239       4.528625      13.388428       0.093211       1.427162 0.10601207E+02  0.11022695E+03                                 2.007250                            1.838914      -1.089507       2.351083                    0.996918       3.567718       9.853284       0.492465       1.196186      -0.730390       0.006196       0.022592      -0.043544       0.049445       0.006090      -0.002372      -0.002128      -0.016778       0.062493      -0.020844      -0.000405       0.021249              2.097596       1.703050       0.198359      -0.219963       2.212231      -0.583067       2.377505           0.000465
           22              H       4.320837      -0.305220       4.510319       0.113004       1.174271 0.86068413E+01  0.85367940E+02                                 1.776400                            1.666658      -1.113948       2.342755                    0.996978       3.514628       9.634749       0.510240       1.210265      -0.724666       0.017916       0.032276       0.012532       0.038985       0.006550      -0.004090       0.011900      -0.008432       0.005367      -0.015050       0.000346       0.014704              1.819921       1.830374       0.529510       0.008301       2.096094       0.216105       1.533295          -0.000089
           23              H      10.398498       4.016208       2.018379       0.133341       1.162842 0.84705416E+01  0.83025511E+02                                 1.725617                            1.626415      -1.034514       2.394737                    0.998219       3.254468       8.643759       0.533609       1.171070      -0.736428      -0.016018      -0.010601       0.034899       0.039836       0.006441      -0.002063       0.000158       0.006079       0.049442      -0.015411      -0.001272       0.016683              1.763603       1.769170       0.241893      -0.372028       1.499278      -0.181248       2.022361           0.000101
           24              H      12.294252       5.356707       1.937154       0.093831       1.421789 0.10554119E+02  0.10962799E+03                                 2.002906                            1.835308      -1.090767       2.350937                    0.996916       3.564265       9.842570       0.492696       1.196816      -0.730210       0.019273       0.013490       0.043639       0.049576       0.009956       0.001268       0.003007       0.005344       0.062705      -0.020823      -0.000515       0.021338              2.092823       2.026181       0.312981       0.474658       1.880190       0.400284       2.372098           0.000395
           25              H       7.534260      14.103126       1.184667       0.113009       1.176746 0.86302360E+01  0.85666374E+02                                 1.779346                            1.669247      -1.119017       2.339989                    0.996965       3.520338       9.657193       0.509646       1.210737      -0.724526      -0.031226       0.014809       0.017920       0.038929      -0.010487       0.000459       0.000546       0.021010       0.000230      -0.014913       0.000104       0.014809              1.823060       2.031913      -0.318110      -0.417392       1.474543       0.201774       1.962724           0.000124
           26              H      11.762457      -2.137639       8.640563       0.133401       1.165324 0.84947928E+01  0.83336436E+02                                 1.728918                            1.629364      -1.041420       2.391261                    0.998177       3.260682       8.668721       0.532732       1.171966      -0.736166      -0.017885      -0.011437      -0.033685       0.039816       0.006143       0.007737       0.004994       0.022025       0.012861      -0.015256      -0.001484       0.016740              1.767073       1.614862       0.072040       0.209892       1.401083       0.194557       2.285273           0.000277
           27              H      10.564958      -1.890756      10.616031       0.093376       1.428905 0.10618022E+02  0.11045236E+03                                 2.009333                            1.840711      -1.092595       2.349643                    0.996888       3.570077       9.864050       0.492057       1.196627      -0.730278      -0.048279      -0.010466      -0.002284       0.049454       0.007285       0.007018       0.006825       0.034221       0.005383      -0.020832      -0.000474       0.021306              2.099847       2.900030       0.132483      -0.228506       1.648975      -0.015026       1.750537           0.000402
           28              H       2.386301       5.426608       1.990793       0.114100       1.170679 0.85738724E+01  0.84965729E+02                                 1.773397                            1.663949      -1.116167       2.342384                    0.997002       3.508519       9.616096       0.510393       1.210973      -0.724506      -0.011350       0.015328       0.034178       0.039140      -0.006022       0.003633       0.005163       0.005672       0.039902      -0.014726       0.000000       0.014725              1.816856       1.684145      -0.307614      -0.281678       1.627736       0.390287       2.138688           0.000123
           29              H      -3.711348       9.717114       4.487330       0.133644       1.164675 0.84877923E+01  0.83246348E+02                                 1.728121                            1.628588      -1.040263       2.392059                    0.998186       3.257717       8.658281       0.532938       1.171815      -0.736227       0.038888      -0.003520       0.008109       0.039880       0.000794       0.009992       0.008167       0.017560      -0.012675      -0.015260      -0.001481       0.016740              1.766291       2.300066      -0.257715       0.120348       1.523794       0.067658       1.475015           0.000279
           30              H      -5.041488      11.257593       5.607630       0.093358       1.423709 0.10571628E+02  0.10984669E+03                                 2.003833                            1.836133      -1.092078       2.349832                    0.996896       3.567770       9.851354       0.492905       1.195908      -0.730406       0.022873       0.028316       0.033467       0.049447       0.002463       0.012225       0.014108       0.018647      -0.006187      -0.020839      -0.000489       0.021328              2.093793       1.756911       0.158878       0.219942       2.173501       0.617489       2.350965           0.000402
           31              H       4.528633       2.956310      14.140915       0.113432       1.173881 0.86041050E+01  0.85344956E+02                                 1.776798                            1.666988      -1.117510       2.341145                    0.996975       3.515925       9.642576       0.509851       1.211130      -0.724444       0.024459      -0.024555      -0.017979       0.039044      -0.014738      -0.000384      -0.000579      -0.003077       0.000191      -0.014880       0.000092       0.014788              1.820417       1.734016      -0.421754      -0.328741       1.767587       0.325676       1.959647           0.000124
           32              H       6.576988       1.529029       6.685019       0.135093       1.157739 0.84237372E+01  0.82462232E+02                                 1.721875                            1.622971      -1.034906       2.395922                    0.998252       3.243700       8.613040       0.533590       1.172595      -0.736101      -0.004722      -0.020691       0.034020       0.040097      -0.002049      -0.002044      -0.009041      -0.024522       0.012726      -0.015031      -0.001677       0.016708              1.759771       1.374456      -0.010935      -0.112660       1.629845      -0.261867       2.275010           0.000050
           33              H       7.208888       0.482270       4.709551       0.094086       1.421632 0.10552160E+02  0.10958797E+03                                 2.002051                            1.834648      -1.089101       2.351738                    0.996942       3.560238       9.826291       0.493048       1.196177      -0.730404       0.006345      -0.049106       0.002910       0.049600      -0.005062      -0.003980      -0.009071      -0.035854       0.005140      -0.020787      -0.000708       0.021495              2.091792       1.698959      -0.288280      -0.061437       2.832046       0.218565       1.744372          -0.000080
           34              H      -1.935722      -4.789394      13.334789       0.114335       1.167643 0.85452520E+01  0.84605955E+02                                 1.770139                            1.661045      -1.111579       2.344885                    0.997046       3.501951       9.591781       0.510930       1.210790      -0.724580       0.018095      -0.005495      -0.034507       0.039349      -0.006471      -0.003650      -0.005078       0.002980       0.040008      -0.014700      -0.000034       0.014734              1.813410       1.823768      -0.256154      -0.460752       1.481936       0.135235       2.134528           0.000127
           35              H      -2.114626       8.588146      10.838252       0.133683       1.163779 0.84807740E+01  0.83167564E+02                                 1.727760                            1.628318      -1.039897       2.392245                    0.998188       3.258114       8.661284       0.532738       1.172395      -0.736072      -0.016276       0.035460      -0.008128       0.039855      -0.004886      -0.004372      -0.012133      -0.014596      -0.012793      -0.015256      -0.001456       0.016713              1.765899       1.771758      -0.444161      -0.023683       2.051208      -0.135957       1.474731           0.000288
           36              H      -0.218886       7.847543       9.717952       0.093417       1.429615 0.10623870E+02  0.11052908E+03                                 2.010366                            1.841540      -1.091755       2.350079                    0.996898       3.568732       9.861240       0.491814       1.197047      -0.730209       0.019120       0.031059      -0.033407       0.049459      -0.003928      -0.009226      -0.016189      -0.017567      -0.006115      -0.020799      -0.000483       0.021282              2.100981       2.034293       0.255897      -0.511595       1.909252      -0.415371       2.359397           0.000411
           37              H      13.790825       2.822593       2.519526       0.112890       1.178157 0.86431946E+01  0.85829255E+02                                 1.780835                            1.670532      -1.120658       2.339071                    0.996948       3.523245       9.667855       0.509423       1.210783      -0.724501      -0.031138       0.008139      -0.021839       0.038894       0.005618       0.008877      -0.004839       0.013413      -0.022128      -0.014872       0.000109       0.014762              1.824678       2.033694      -0.202742       0.484877       1.667402      -0.312798       1.772939           0.000123
           38              H       5.505892      -0.296293      12.856631       0.133522       1.164536 0.84875699E+01  0.83248761E+02                                 1.728283                            1.628792      -1.040477       2.391787                    0.998186       3.259263       8.664376       0.532761       1.172139      -0.736131      -0.017901      -0.023468       0.026715       0.039811       0.003642      -0.009166      -0.010036       0.013255      -0.013462      -0.015237      -0.001487       0.016723              1.766411       1.614281       0.145725      -0.167265       1.895057      -0.479868       1.789895           0.000279
           39              H       4.308377       1.291059      11.655105       0.093425       1.429968 0.10627159E+02  0.11057457E+03                                 2.010902                            1.841982      -1.091949       2.350003                    0.996894       3.569264       9.864006       0.491681       1.197250      -0.730160      -0.048295       0.003260       0.010216       0.049472       0.002453      -0.009770      -0.011978       0.025287      -0.021526      -0.020819      -0.000469       0.021288              2.101592       2.902916      -0.264386      -0.000542       1.739411      -0.036513       1.662448           0.000407
           40              H       8.642962       7.859045       9.630596       0.113288       1.174362 0.86087989E+01  0.85404466E+02                                 1.777364                            1.667504      -1.117390       2.341095                    0.996974       3.517216       9.647330       0.509736       1.211219      -0.724420      -0.011221       0.021972      -0.030255       0.039039       0.006278       0.003457      -0.012556      -0.006844       0.001900      -0.014923       0.000114       0.014810              1.821001       1.688199      -0.090239       0.408639       1.676525      -0.417469       2.098280           0.000137
           41              H       2.545246       7.875809       4.666640       0.133509       1.167286 0.85121794E+01  0.83550881E+02                                 1.731177                            1.631303      -1.042085       2.391034                    0.998168       3.261318       8.673090       0.532275       1.172356      -0.736094       0.038820       0.008817      -0.000988       0.039821       0.008264      -0.005657      -0.005123       0.022807       0.003174      -0.015280      -0.001433       0.016712              1.769513       2.304631       0.233694       0.163625       1.430837      -0.012747       1.573071           0.000278
           42              H       1.215081       8.075760       2.772398       0.093295       1.427062 0.10601928E+02  0.11024595E+03                                 2.007652                            1.839318      -1.093113       2.349294                    0.996879       3.569888       9.862607       0.492230       1.196631      -0.730259       0.022846       0.014814      -0.041257       0.049432       0.009348      -0.008218      -0.009732       0.026198       0.016506      -0.020837      -0.000457       0.021294              2.098026       1.760028       0.111306      -0.248112       1.774987      -0.386769       2.759062           0.000401
           43              H      -1.728028       1.920109       5.694986       0.113385       1.174677 0.86112955E+01  0.85435060E+02                                 1.777683                            1.667746      -1.118356       2.340737                    0.996967       3.516986       9.646893       0.509701       1.211219      -0.724423       0.024390      -0.003256       0.030316       0.039045       0.007048       0.012945       0.000950      -0.002564       0.001974      -0.014879       0.000084       0.014794              1.821361       1.734878      -0.073862       0.530055       1.630387      -0.246187       2.098818           0.000125
           44              H       0.320394      -3.823198      10.658942       0.133201       1.167755 0.85162464E+01  0.83598461E+02                                 1.731281                            1.631386      -1.042315       2.390685                    0.998161       3.263242       8.677817       0.532427       1.171915      -0.736184      -0.004701       0.039535       0.000990       0.039826      -0.000761       0.002956       0.007061      -0.028167       0.003118      -0.015299      -0.001449       0.016748              1.769638       1.381171      -0.092857       0.066564       2.354623      -0.150021       1.573120           0.000311
           45              H       0.952319      -5.010606      12.553184       0.092066       1.428758 0.10617283E+02  0.11043065E+03                                 2.007608                            1.839345      -1.089782       2.350005                    0.996886       3.575685       9.875379       0.492817       1.194935      -0.730616       0.006235       0.026300       0.041008       0.049115      -0.001008       0.006455       0.010811      -0.032080       0.016472      -0.020821      -0.000282       0.021103              2.097845       1.703323       0.091276       0.281795       1.831784       0.362836       2.758426           0.000499
           46              H      -8.192287       5.094903      12.806056       0.113308       1.175162 0.86159362E+01  0.85491796E+02                                 1.778049                            1.668102      -1.118525       2.340532                    0.996965       3.517972       9.649899       0.509695       1.211083      -0.724450       0.018172      -0.026792       0.021769       0.039012       0.000162       0.007535      -0.006753      -0.017557      -0.022285      -0.014917       0.000112       0.014805              1.821721       1.832465      -0.272243       0.455281       1.862700      -0.352095       1.769998           0.000134
           47              H       4.141939      13.940332       2.468951       0.134306       1.157718 0.84244283E+01  0.82472545E+02                                 1.721729                            1.622912      -1.031922       2.396776                    0.998265       3.247240       8.623259       0.533650       1.172413      -0.736113      -0.016185      -0.025020      -0.026868       0.040123      -0.001264       0.006423       0.012009      -0.014884      -0.013019      -0.015183      -0.001557       0.016740              1.759594       1.765156       0.200787       0.394359       1.730513       0.316184       1.783112           0.000273
           48              H       6.037695      13.340436       3.670477       0.094151       1.423814 0.10571353E+02  0.10984290E+03                                 2.004626                            1.836749      -1.090816       2.351174                    0.996924       3.561686       9.834448       0.492566       1.196741      -0.730280       0.019286      -0.044555      -0.010158       0.049601      -0.006054       0.007985       0.013237      -0.022772      -0.021575      -0.020805      -0.000525       0.021330              2.094591       2.027791      -0.568254       0.033748       2.598284       0.012935       1.657697           0.000391
           49              H      13.790825       0.770711       3.704193       0.112874       1.178244 0.86439717E+01  0.85838660E+02                                 1.780896                            1.670587      -1.120696       2.339036                    0.996948       3.523376       9.668221       0.509425       1.210754      -0.724508      -0.031134      -0.022980      -0.003872       0.038889       0.004878       0.009303      -0.004308       0.012493      -0.024897      -0.014873       0.000110       0.014763              1.824740       2.033762       0.521307       0.066861       2.017517      -0.110712       1.422941           0.000122
           50              H       5.505892      11.282373       6.171612       0.133517       1.164559 0.84877789E+01  0.83251250E+02                                 1.728298                            1.628806      -1.040580       2.391739                    0.998185       3.259295       8.664459       0.532762       1.172131      -0.736133      -0.017900       0.034873      -0.006961       0.039812      -0.009758      -0.001431      -0.005063       0.004640      -0.039312      -0.015239      -0.001485       0.016724              1.766426       1.614297      -0.217716       0.042570       2.231774      -0.285478       1.453205           0.000276
           51              H       4.308377       9.448153       6.945554       0.093440       1.429932 0.10626850E+02  0.11057085E+03                                 2.010893                            1.841975      -1.091967       2.350006                    0.996895       3.569205       9.863903       0.491672       1.197276      -0.730155      -0.048299       0.007215       0.007934       0.049475      -0.009687      -0.002761      -0.005175       0.013507      -0.056886      -0.020822      -0.000468       0.021290              2.101583       2.902902       0.131721      -0.229234       1.713304      -0.051581       1.688543           0.000402
           52              H       8.642962       4.410928      11.621389       0.113302       1.174361 0.86088042E+01  0.85404643E+02                                 1.777373                            1.667512      -1.117454       2.341073                    0.996973       3.517207       9.647354       0.509731       1.211229      -0.724417      -0.011228      -0.037188       0.003901       0.039041      -0.000143       0.007165      -0.007349      -0.015863      -0.025155      -0.014923       0.000114       0.014809              1.821011       1.688206       0.399015       0.126168       2.354396      -0.026117       1.420430           0.000132
           53              H       2.545246       0.103610       9.153970       0.133532       1.167091 0.85103974E+01  0.83529082E+02                                 1.731003                            1.631148      -1.041872       2.391160                    0.998170       3.260981       8.671992       0.532292       1.172380      -0.736090       0.038827      -0.005265       0.007138       0.039827      -0.009028       0.004328       0.003062       0.008633      -0.039366      -0.015279      -0.001432       0.016711              1.769329       2.304365       0.024838       0.284147       1.548398       0.055201       1.455223           0.000275
           54              H       1.215081      -1.636834       8.380028       0.093346       1.426809 0.10599641E+02  0.11021725E+03                                 2.007517                            1.839200      -1.092851       2.349466                    0.996883       3.569484       9.861570       0.492209       1.196736      -0.730236       0.022851      -0.043147      -0.007802       0.049444      -0.011794       0.003983       0.004377       0.001744      -0.056818      -0.020835      -0.000461       0.021296              2.097887       1.759917      -0.270523      -0.027672       2.847793       0.232689       1.685952           0.000396
           55              H      -1.728028       3.971991       4.510319       0.113384       1.174687 0.86113839E+01  0.85436064E+02                                 1.777683                            1.667748      -1.118392       2.340720                    0.996965       3.516996       9.646894       0.509705       1.211209      -0.724425       0.024388       0.027884       0.012338       0.039045       0.007687       0.012577       0.000347      -0.001521       0.005103      -0.014880       0.000085       0.014795              1.821360       1.734875       0.495969       0.201059       2.194915       0.079738       1.534291           0.000125
           56              H       0.320394      11.142533       2.018379       0.133309       1.167139 0.85106252E+01  0.83529594E+02                                 1.730718                            1.630887      -1.041879       2.390988                    0.998166       3.262144       8.674221       0.532488       1.171973      -0.736174      -0.004727      -0.018917       0.034748       0.039845       0.002941       0.000812      -0.001897      -0.012642       0.049645      -0.015291      -0.001458       0.016749              1.769046       1.380774       0.104006      -0.047111       1.897716      -0.413210       2.028648           0.000304
           57              H       0.952319      13.376698       1.937154       0.092241       1.428062 0.10611060E+02  0.11035091E+03                                 2.007084                            1.838907      -1.089793       2.350122                    0.996888       3.574572       9.871977       0.492830       1.195067      -0.730588       0.006236       0.022361       0.043327       0.049154       0.006112       0.002371       0.002031      -0.016830       0.062189      -0.020830      -0.000300       0.021129              2.097277       1.702924       0.198304       0.219848       2.211910       0.582433       2.376996           0.000480
           58              H      -8.192287       8.543020      10.815263       0.113330       1.175102 0.86154787E+01  0.85486896E+02                                 1.778060                            1.668115      -1.118612       2.340527                    0.996961       3.517929       9.650046       0.509662       1.211166      -0.724431       0.018175       0.032247      -0.012326       0.039014       0.006452       0.003917      -0.011993      -0.008463       0.004996      -0.014922       0.000126       0.014795              1.821731       1.832475       0.530407      -0.008140       2.098105      -0.216201       1.534612           0.000128
           59              H       4.141939      -4.831866      13.307203       0.134305       1.157779 0.84250974E+01  0.82481499E+02                                 1.721853                            1.623027      -1.032126       2.396694                    0.998261       3.247413       8.624106       0.533601       1.172487      -0.736094      -0.016190      -0.010765      -0.035096       0.040122       0.006205       0.002120      -0.000035       0.005977       0.049560      -0.015190      -0.001547       0.016737              1.759722       1.765289       0.241157       0.371088       1.496245       0.180878       2.017631           0.000292
           60              H       6.037695      -3.491366      13.388428       0.094089       1.423961 0.10572623E+02  0.10985885E+03                                 2.004710                            1.836816      -1.090779       2.351150                    0.996922       3.561977       9.835219       0.492577       1.196685      -0.730292       0.019274       0.013474      -0.043663       0.049593       0.009942      -0.001247      -0.002981       0.005323       0.062701      -0.020805      -0.000523       0.021328              2.094688       2.027893       0.313381      -0.475288       1.881722      -0.400844       2.374449           0.000298
           61              H       1.277712       5.255068      14.140915       0.113350       1.175076 0.86152219E+01  0.85485294E+02                                 1.778154                            1.668172      -1.118827       2.340432                    0.996960       3.518207       9.651446       0.509606       1.211285      -0.724400      -0.031273       0.014832      -0.018002       0.039014      -0.010460      -0.000426      -0.000557       0.020913       0.000266      -0.014865       0.000117       0.014748              1.821875       2.030583      -0.317821       0.417164       1.473656      -0.201635       1.961386           0.000121
           62              H      -0.750722       6.710523       6.685019       0.133803       1.164446 0.84859759E+01  0.83227295E+02                                 1.728325                            1.628776      -1.039038       2.392788                    0.998198       3.256474       8.656005       0.532709       1.172336      -0.736117      -0.017946      -0.011352       0.033762       0.039885       0.006124      -0.007734      -0.004985       0.021967       0.012926      -0.015230      -0.001482       0.016713              1.766501       1.614341       0.072051      -0.210024       1.400608      -0.194468       2.284554           0.000278
           63              H      -1.948247       6.957369       4.709551       0.093488       1.425610 0.10588468E+02  0.11007275E+03                                 2.006544                            1.838355      -1.091683       2.350186                    0.996895       3.567505       9.855040       0.492269       1.196898      -0.730206      -0.048316      -0.010432       0.002323       0.049484       0.007282      -0.007020      -0.006780       0.034224       0.005417      -0.020816      -0.000480       0.021296              2.096816       2.895359       0.132289       0.227829       1.646936       0.015008       1.748154           0.000403
           64              H      -3.870257      -3.421466      13.334789       0.114585       1.168415 0.85528145E+01  0.84699338E+02                                 1.770792                            1.661679      -1.115042       2.343295                    0.997020       3.503009       9.595645       0.510880       1.210644      -0.724604      -0.011363       0.015281      -0.034222       0.039164      -0.005986      -0.003614      -0.005114       0.005641       0.039968      -0.014676      -0.000050       0.014726              1.813990       1.681412      -0.306708       0.280981       1.625245      -0.389359       2.135311           0.000126
           65              H       8.801860       0.868994      10.838252       0.133662       1.164468 0.84872825E+01  0.83250729E+02                                 1.728753                            1.629184      -1.040219       2.392072                    0.998186       3.259161       8.666221       0.532456       1.172743      -0.735987       0.038910      -0.003397      -0.007983       0.039865       0.000811      -0.009967      -0.008160       0.017541      -0.012889      -0.015254      -0.001474       0.016728              1.766962       2.300901      -0.257962      -0.120347       1.524476      -0.067715       1.475509           0.000279
           66              H       7.471706       2.409451       9.717952       0.093103       1.431464 0.10640782E+02  0.11074205E+03                                 2.011363                            1.842430      -1.093991       2.348694                    0.996869       3.571747       9.869178       0.491957       1.196299      -0.730370       0.022929       0.028466      -0.033221       0.049393       0.002451      -0.012180      -0.014128       0.018726      -0.006130      -0.020863      -0.000444       0.021308              2.101999       1.763197       0.159731      -0.221166       2.182391      -0.621172       2.360411           0.000405
           67              H      10.785180      11.804369       1.184667       0.113382       1.174806 0.86126259E+01  0.85451371E+02                                 1.777802                            1.667872      -1.118085       2.340828                    0.996970       3.517065       9.647216       0.509684       1.211215      -0.724425       0.024439      -0.024571       0.017966       0.039035      -0.014752       0.000380       0.000597      -0.003077       0.000246      -0.014904       0.000111       0.014793              1.821462       1.734974      -0.422135       0.328985       1.768599      -0.325934       1.960813           0.000121
           68              H      -5.936165      10.377228       8.640563       0.133419       1.164661 0.84886859E+01  0.83262479E+02                                 1.728402                            1.628894      -1.039894       2.392080                    0.998187       3.259636       8.665524       0.532746       1.172132      -0.736131      -0.004759      -0.020725      -0.033689       0.039839      -0.002149       0.002129       0.008965      -0.024803       0.012865      -0.015235      -0.001495       0.016730              1.766521       1.379184      -0.011149       0.113324       1.635945       0.262738       2.284435           0.000309
           69              H      -5.304239       9.330506      10.616031       0.093060       1.427888 0.10607761E+02  0.11031163E+03                                 2.007852                            1.839419      -1.089649       2.350904                    0.996914       3.568873       9.857065       0.492424       1.196104      -0.730406       0.006218      -0.048967      -0.002192       0.049409      -0.005110       0.004098       0.008824      -0.035736       0.005561      -0.020843      -0.000386       0.021229              2.098250       1.703517      -0.289811       0.061848       2.842119      -0.220098       1.749114           0.000482
           70              H       4.320837       4.058679       1.990793       0.113085       1.173709 0.86016203E+01  0.85302582E+02                                 1.775823                            1.666150      -1.113465       2.343082                    0.996983       3.513424       9.630449       0.510323       1.210261      -0.724672       0.017895      -0.005272       0.034249       0.039001      -0.006819       0.003629       0.005266       0.002985       0.039693      -0.015036       0.000351       0.014685              1.819309       1.829722      -0.257397       0.462517       1.486367      -0.135580       2.141838           0.000138
           71              H      10.398498      -0.260094       4.487330       0.133377       1.162506 0.84674690E+01  0.82987866E+02                                 1.725315                            1.626148      -1.034006       2.395035                    0.998223       3.253836       8.641688       0.533639       1.171110      -0.736421      -0.016015       0.035536       0.008277       0.039847      -0.005019       0.004553       0.012086      -0.014621      -0.012621      -0.015414      -0.001265       0.016679              1.763283       1.768829      -0.443013       0.023446       2.048188       0.135851       1.472833           0.000263
           72              H      12.294252      -1.000676       5.607630       0.093845       1.421644 0.10552763E+02  0.10961013E+03                                 2.002762                            1.835185      -1.090563       2.351049                    0.996920       3.564000       9.841591       0.492716       1.196809      -0.730212       0.019275       0.031050       0.033506       0.049581      -0.003878       0.009256       0.016237      -0.017569      -0.006035      -0.020821      -0.000518       0.021338              2.092660       2.026003       0.254562       0.508306       1.902353       0.413126       2.349623           0.000405
           73              H       7.534260      -6.025490      12.806056       0.113028       1.176617 0.86290490E+01  0.85651688E+02                                 1.779226                            1.669141      -1.118882       2.340073                    0.996966       3.520113       9.656427       0.509658       1.210749      -0.724524      -0.031233       0.008116       0.021782       0.038934       0.005640      -0.008851       0.004871       0.013518      -0.022242      -0.014911       0.000103       0.014808              1.822935       2.031775      -0.202406      -0.484142       1.665825       0.312241       1.771206           0.000127
           74              H      11.762457       8.551790       2.468951       0.133406       1.165337 0.84949371E+01  0.83338645E+02                                 1.728974                            1.629412      -1.041332       2.391307                    0.998178       3.260701       8.668962       0.532705       1.172015      -0.736154      -0.017884      -0.023457      -0.026747       0.039818       0.003628       0.009187       0.010052       0.013264      -0.013411      -0.015257      -0.001482       0.016739              1.767136       1.614912       0.145765       0.167346       1.895820       0.480176       1.790677           0.000277
           75              H      10.564958      10.139165       3.670477       0.093366       1.428989 0.10618803E+02  0.11046253E+03                                 2.009409                            1.840776      -1.092617       2.349619                    0.996889       3.570202       9.864490       0.492050       1.196624      -0.730278      -0.048276       0.003253      -0.010207       0.049450       0.002436       0.009818       0.011987       0.025278      -0.021437      -0.020831      -0.000474       0.021305              2.099929       2.900150      -0.264144       0.000487       1.738226       0.036469       1.661410           0.000403
           76              H       2.386301      -0.989173       5.694986       0.114024       1.171152 0.85783058E+01  0.85021541E+02                                 1.773924                            1.664414      -1.116518       2.342151                    0.996997       3.509545       9.619909       0.510301       1.211023      -0.724491      -0.011343       0.021931       0.030358       0.039131       0.006167      -0.003400       0.012454      -0.006941       0.002033      -0.014737       0.000007       0.014730              1.817417       1.684684      -0.090161      -0.407446       1.673431       0.416548       2.094134           0.000115
           77              H      -3.711348      -0.972315      10.658942       0.133641       1.164737 0.84883560E+01  0.83253252E+02                                 1.728179                            1.628638      -1.040366       2.392007                    0.998185       3.257816       8.658613       0.532932       1.171809      -0.736228       0.038887       0.008783       0.001002       0.039879       0.008256       0.005683       0.005142       0.022804       0.003050      -0.015261      -0.001480       0.016741              1.766354       2.300163       0.233089      -0.163037       1.428656       0.012711       1.570243           0.000278
           78              H      -5.041488      -0.772328      12.553184       0.093327       1.423854 0.10572940E+02  0.10986273E+03                                 2.003876                            1.836174      -1.092323       2.349684                    0.996892       3.567997       9.851799       0.492933       1.195813      -0.730427       0.022868       0.014825       0.041248       0.049438       0.009358       0.008242       0.009751       0.026200       0.016441      -0.020841      -0.000486       0.021327              2.093830       1.756948       0.111045       0.247548       1.771868       0.385606       2.752675           0.000402
           79              H       4.528633      10.768326       9.630596       0.113421       1.173949 0.86047261E+01  0.85352617E+02                                 1.776858                            1.667041      -1.117547       2.341115                    0.996975       3.516057       9.643008       0.509847       1.211119      -0.724446       0.024457      -0.003290      -0.030253       0.039041       0.007038      -0.012956      -0.000916      -0.002495       0.001932      -0.014881       0.000090       0.014790              1.820480       1.734074      -0.073833      -0.529646       1.629651       0.246025       2.097715           0.000126
           80              H       6.576988       5.024926       4.666640       0.135082       1.157831 0.84245291E+01  0.82471705E+02                                 1.721940                            1.623025      -1.035042       2.395846                    0.998251       3.243853       8.613462       0.533594       1.172563      -0.736108      -0.004720       0.039806      -0.000906       0.040095      -0.000750      -0.002806      -0.007077      -0.027923       0.002499      -0.015032      -0.001677       0.016708              1.759842       1.374501      -0.092113      -0.065806       2.340617       0.148441       1.564408           0.000051
           81              H       7.208888       3.837482       2.772398       0.094069       1.421713 0.10552941E+02  0.10959755E+03                                 2.002070                            1.834670      -1.089257       2.351638                    0.996940       3.560413       9.826676       0.493066       1.196117      -0.730417       0.006417       0.027083      -0.041047       0.049594      -0.000911      -0.006398      -0.011186      -0.032183       0.016097      -0.020791      -0.000704       0.021495              2.091808       1.698983       0.090925      -0.280396       1.827027      -0.361670       2.749415           0.000003
           82              H      -1.935722      13.942987       2.519526       0.114203       1.168358 0.85519284E+01  0.84689157E+02                                 1.770864                            1.661692      -1.111957       2.344585                    0.997040       3.503447       9.597057       0.510827       1.210788      -0.724575       0.018087      -0.027104      -0.022001       0.039317       0.000083      -0.007447       0.006764      -0.017554      -0.021592      -0.014727      -0.000016       0.014743              1.814169       1.824546      -0.271062      -0.452482       1.855050       0.350370       1.762912           0.000165
           83              H      -2.114626       5.092249      12.856631       0.133642       1.164007 0.84828759E+01  0.83193118E+02                                 1.727956                            1.628494      -1.040065       2.392127                    0.998187       3.258498       8.662490       0.532723       1.172359      -0.736079      -0.016269      -0.024762       0.026639       0.039843      -0.001350      -0.006424      -0.011993      -0.014834      -0.013499      -0.015262      -0.001448       0.016710              1.766101       1.771966       0.201585      -0.396560       1.736785      -0.317641       1.789551           0.000283
           84              H      -0.218886       4.492331      11.655105       0.093400       1.429756 0.10625157E+02  0.11054613E+03                                 2.010518                            1.841667      -1.091809       2.350042                    0.996896       3.568940       9.862067       0.491790       1.197066      -0.730204       0.019119      -0.044458       0.010194       0.049456      -0.006026      -0.008015      -0.013221      -0.022704      -0.021530      -0.020798      -0.000482       0.021280              2.101153       2.034467      -0.571082      -0.034189       2.606811      -0.012769       1.662182           0.000415
           85              H       3.466232       4.901972       8.490372       0.352085       1.041652 0.87146928E+01  0.89779954E+02                                 1.847125                            1.835636      -2.121269       1.935807                    0.995596       3.728905      11.673022       0.410040       1.449947      -0.668954      -0.014905      -0.021095      -0.036539       0.044746       0.008128       0.014078       0.019975      -0.005727       0.051856      -0.017312      -0.017243       0.034555              1.908740       1.848930       0.042355       0.073364       1.878879       0.103518       1.998410          -0.001162
           86              H      -2.790413      -3.946224       6.835210       0.352501       1.039896 0.86955607E+01  0.89534591E+02                                 1.845211                            1.833771      -2.121588       1.935999                    0.995589       3.724816      11.657483       0.410194       1.450186      -0.668919      -0.014951      -0.021098       0.036549       0.044772       0.008153      -0.014101      -0.019924      -0.005784       0.051837      -0.017294      -0.017242       0.034536              1.906702       1.846912       0.042214      -0.073137       1.876894      -0.103401       1.996300          -0.001167
           87              H      -2.790413       7.892577       0.000000       0.352501       1.039893 0.86955527E+01  0.89534524E+02                                 1.845214                            1.833775      -2.121605       1.935995                    0.995588       3.724801      11.657452       0.410192       1.450194      -0.668918      -0.014950       0.042200       0.000000       0.044770      -0.016285       0.000010       0.000009      -0.040308      -0.051734      -0.017292      -0.017241       0.034533              1.906701       1.846907      -0.084443      -0.000008       2.055988       0.000002       1.817207          -0.001168
           88              H       8.371331       0.000000       0.000000       0.352317       1.042475 0.87212105E+01  0.89851690E+02                                 1.847139                            1.835522      -2.121946       1.935464                    0.995605       3.726682      11.661186       0.410377       1.448684      -0.669190       0.044717      -0.000163      -0.000313       0.044719       0.000126       0.000260       0.000353       0.051913      -0.051285      -0.017639      -0.016867       0.034506              1.908746       2.088518      -0.000006      -0.000017       1.818833       0.000032       1.818886          -0.000907
           89              C       2.023501      10.203831      11.558554      -0.117177      36.402721 0.45034803E+03  0.10692395E+05                                 9.581074                            7.107705       0.018427       1.968975                    0.999624      29.871608      86.591002       0.613250       0.420670      -1.060408       0.025405       0.016532       0.010616       0.032116       0.019059      -0.005777      -0.013887       0.014644      -0.060195      -0.026892      -0.006620       0.033512             11.408625       9.200275       0.597167      -2.293751      15.687186       5.832357       9.338413           0.000220
           90              C      -0.304005       1.616647       8.966998      -0.160769      34.829167 0.42701187E+03  0.99631628E+04                                 9.184648                            6.837264       0.194541       2.031694                    0.999654      29.170693      82.703051       0.639430       0.410540      -1.071302       0.017011       0.000440      -0.014200       0.022163      -0.018580      -0.006064      -0.002926      -0.019430       0.006580      -0.023793       0.003898       0.019894             11.115281      12.808568       4.048929       2.548909      14.043977       3.734317       6.493297           0.002013
           91              C      -1.012259       0.508851       8.510296       0.095042      28.248389 0.32287089E+03  0.70580711E+04                                 8.096171                            6.005087       0.180734       2.072555                    0.999717      25.812680      71.938709       0.668972       0.418833      -1.060933       0.040815      -0.029562      -0.019307       0.053968      -0.014980      -0.013857      -0.027900       0.042246       0.064720      -0.049993       0.014245       0.035748              9.684771      10.919735       2.536867       1.983387      12.259304       3.007976       5.875275          -0.001739
           92              C      -3.567434      14.157124       3.767028      -0.115500      36.227734 0.44818052E+03  0.10625689E+05                                 9.546102                            7.087928       0.024885       1.972093                    0.999625      29.781718      86.204514       0.614589       0.420356      -1.060848       0.007050       0.028950      -0.010765       0.031681       0.009827       0.011525       0.010033      -0.033881      -0.057681      -0.026507      -0.005913       0.032419             11.359584      14.519972       2.483638      -6.230604      10.256718       0.223200       9.302063          -0.000935
           93              C       7.882142       9.100414       6.358584      -0.160970      34.857772 0.42738535E+03  0.99744544E+04                                 9.190735                            6.841015       0.192893       2.031047                    0.999656      29.183357      82.760427       0.639122       0.410632      -1.071200      -0.005139       0.016487       0.014992       0.022868      -0.008377       0.000882       0.006662       0.038741       0.006488      -0.023909       0.003872       0.020037             11.123057      11.369684       3.542083      -2.674588      15.500982      -3.651915       6.498504           0.002028
           94              C       7.073788       8.063411       6.815286       0.094493      28.274635 0.32315460E+03  0.70663112E+04                                 8.101732                            6.008014       0.178989       2.071647                    0.999716      25.833641      72.023710       0.668715       0.418873      -1.060835      -0.041376       0.028911       0.020130       0.054342      -0.025004       0.021836       0.022262      -0.014066       0.063943      -0.050030       0.014500       0.035530              9.691765      10.523926       2.394993      -2.177277      12.671665      -2.875846       5.879704          -0.001733
           95              C      10.209572      -5.581328      11.086526      -0.117242      36.399302 0.45033115E+03  0.10691806E+05                                 9.580042                            7.107311       0.018706       1.969028                    0.999624      29.871887      86.588740       0.613306       0.420639      -1.060437      -0.007567      -0.029177       0.011152       0.032139       0.026560      -0.005139      -0.012588       0.012653      -0.016017      -0.026971      -0.006668       0.033639             11.406889       7.680080       1.091817      -2.628994      15.742181       5.358140      10.798406           0.000208
           96              C      -5.852319       2.736876      14.143980      -0.160906      34.846255 0.42727748E+03  0.99710976E+04                                 9.188305                            6.839986       0.194020       2.031450                    0.999655      29.178191      82.736598       0.639207       0.410612      -1.071235      -0.017809      -0.000130       0.013646       0.022436      -0.006269       0.006265       0.014587       0.017397       0.040507      -0.024127       0.003868       0.020258             11.119183       5.885812       3.659857      -0.504981      18.066167      -0.585334       9.405570           0.002263
           97              C      -5.466907       4.072951      14.205282       0.095730      28.230234 0.32263068E+03  0.70517304E+04                                 8.093298                            6.003301       0.179225       2.072186                    0.999718      25.805910      71.921701       0.668975       0.418896      -1.060860      -0.015655       0.011961       0.050552       0.054255      -0.014905      -0.004640      -0.014950       0.075558       0.030800      -0.049778       0.014159       0.035619              9.680308       5.254816       2.724437      -0.220267      14.815288      -0.110557       8.970820          -0.001827
           98              C       3.847833      -1.082977       4.239056      -0.118459      36.376481 0.45023289E+03  0.10687410E+05                                 9.570885                            7.103246       0.025514       1.971028                    0.999632      29.870427      86.536998       0.613993       0.420250      -1.060829      -0.025550      -0.017126      -0.010166       0.032395       0.016835       0.010581       0.009791      -0.044187      -0.015677      -0.027589      -0.006918       0.034506             11.391503      14.134791       3.370952      -5.916584       9.251094       0.697965      10.788625           0.000963
           99              C      10.787654       4.242714       1.181602      -0.161926      34.826023 0.42718192E+03  0.99674012E+04                                 9.181576                            6.837377       0.199869       2.033237                    0.999662      29.177444      82.703761       0.639646       0.410391      -1.071477       0.006604      -0.015947      -0.013420       0.021864      -0.010232      -0.011663      -0.010532      -0.005874       0.043123      -0.024196       0.003372       0.020824             11.107055      14.392845       6.661267       0.384859       9.527107       0.672068       9.401212           0.002489
          100              C      11.918850       5.051437       1.120300       0.096687      28.195412 0.32223870E+03  0.70407534E+04                                 8.088003                            6.000974       0.178908       2.072690                    0.999718      25.776524      71.818536       0.668910       0.419080      -1.060784       0.016088      -0.010803      -0.050210       0.053819      -0.035690       0.012413       0.009454      -0.040509       0.028857      -0.049879       0.013496       0.036383              9.671837      12.028100       5.116008       0.026753       8.021816       0.241739       8.965595          -0.001904
          101              C       8.280042      13.756273       0.709574      -0.117459      36.417149 0.45054596E+03  0.10698345E+05                                 9.583078                            7.108876       0.018036       1.968633                    0.999623      29.882903      86.630823       0.613246       0.420624      -1.060430       0.025473       0.000977      -0.019682       0.032206      -0.014684      -0.013414       0.017000       0.020069      -0.044783      -0.027031      -0.006593       0.033625             11.411281       9.201980      -2.285597       0.632217       5.875853      -0.168586      19.156010           0.000206
          102              C      12.209185      -1.890767       9.442091      -0.161087      34.860062 0.42742887E+03  0.99756039E+04                                 9.190590                            6.841021       0.193324       2.031093                    0.999654      29.186180      82.765734       0.639178       0.410591      -1.071240       0.017115      -0.012910       0.006815       0.022496       0.004101       0.019195       0.004603      -0.017108       0.013438      -0.023838       0.003643       0.020195             11.123226      12.818889       0.181935      -4.788511       5.150178       1.403852      15.400609           0.002026
          103              C      11.500946      -1.732374      10.629824       0.094979      28.257380 0.32295027E+03  0.70605968E+04                                 8.098865                            6.006501       0.179944       2.072237                    0.999717      25.819474      71.973540       0.668747       0.418927      -1.060820       0.040902      -0.002077       0.035384       0.054123      -0.004515       0.019849      -0.008993      -0.022095      -0.128443      -0.050025       0.014280       0.035745              9.688262      10.925100       0.448955      -3.191860       4.867742       1.261056      13.271944          -0.001728
          104              C       2.689114       5.031971       1.181602      -0.115418      36.270196 0.44863552E+03  0.10640175E+05                                 9.556292                            7.093393       0.020848       1.970686                    0.999624      29.800290      86.299766       0.614052       0.420577      -1.060609       0.007296      -0.023826      -0.019819       0.031839       0.005069      -0.014155       0.015290       0.009240       0.071080      -0.026740      -0.005760       0.032500             11.373779      14.541217      -6.648731       0.962182       9.359314       0.304705      10.220807           0.000138
          105              C      -4.631069       9.804709       4.265109      -0.160948      34.838421 0.42716365E+03  0.99676423E+04                                 9.186065                            6.838514       0.194320       2.031505                    0.999654      29.177526      82.727746       0.639363       0.410545      -1.071294      -0.005311       0.004025      -0.021025       0.022056       0.004722       0.007012      -0.013012       0.027797      -0.025529      -0.023735       0.003758       0.019977             11.116247      11.364938      -4.083738      -1.728980      11.900438       5.719125      10.083363           0.002026
          106              C      -5.439414      10.718732       4.934837       0.094836      28.261193 0.32305222E+03  0.70630553E+04                                 8.099157                            6.007452       0.181216       2.072601                    0.999717      25.818163      71.960152       0.668724       0.418928      -1.060869      -0.041661       0.002217      -0.034236       0.053969       0.031147       0.010886      -0.022061      -0.013641       0.066754      -0.050044       0.014304       0.035740              9.688072      10.521302      -3.084343      -0.987741      10.062063       4.375989       8.480852          -0.001720
          107              C       3.953031       3.543834      14.616008      -0.117049      36.389767 0.45020579E+03  0.10687903E+05                                 9.578249                            7.106254       0.018964       1.969198                    0.999624      29.864901      86.559904       0.613371       0.420631      -1.060460      -0.007478       0.024267       0.019670       0.032121      -0.017600      -0.020343       0.007160       0.003182      -0.045115      -0.026864      -0.006711       0.033575             11.404623       7.678721      -2.821892       0.368493       7.392604      -0.538864      19.142545           0.000205
          108              C       6.660823       2.032483       5.883491      -0.158237      34.662091 0.42483818E+03  0.98980442E+04                                 9.153000                            6.818363       0.199819       2.034584                    0.999655      29.080260      82.338840       0.640637       0.410363      -1.071609      -0.016989       0.011530      -0.006193       0.021446       0.008498       0.002681      -0.018444       0.010335       0.011280      -0.023522       0.005284       0.018238             11.071339       5.864265      -2.255454      -2.901204      12.027031       4.018381      15.322719          -0.000731
          109              C       7.046220       1.417523       4.695758       0.093414      28.242682 0.32301242E+03  0.70605382E+04                                 8.090734                            6.003830       0.187890       2.074728                    0.999717      25.808568      71.877475       0.669605       0.418474      -1.061371      -0.014867       0.038110      -0.034293       0.053380       0.003396       0.015289      -0.016788       0.022320      -0.127858      -0.050454       0.014990       0.035464              9.674675       5.252892      -1.549596      -2.248022      10.515214       2.577639      13.255918           0.000303
          110              C      -2.408715      -4.635428      14.143980      -0.114555      36.209057 0.44801956E+03  0.10620773E+05                                 9.542487                            7.086517       0.024566       1.971923                    0.999625      29.776027      86.179707       0.614677       0.420339      -1.060873      -0.025296      -0.001324       0.020255       0.032434       0.001548      -0.019084       0.008604      -0.014156       0.075213      -0.027582      -0.005997       0.033579             11.353599      14.086276      -6.783084       0.030353       9.767593      -1.004398      10.206928           0.000526
          111              C      -1.725467       7.750226      11.060473      -0.160925      34.846433 0.42725857E+03  0.99704954E+04                                 9.188151                            6.839639       0.193871       2.031388                    0.999655      29.178091      82.734277       0.639254       0.410589      -1.071256       0.005561      -0.003723       0.020994       0.022034      -0.004873       0.014665      -0.002198      -0.027184      -0.026539      -0.023764       0.003910       0.019853             11.119303      14.415108      -3.005404      -5.971478       8.857474      -0.277958      10.085326           0.002020
          112              C      -0.594280       7.292768      10.390745       0.094925      28.251102 0.32286445E+03  0.70581668E+04                                 8.097133                            6.005211       0.180769       2.072515                    0.999716      25.816987      71.960966       0.668909       0.418859      -1.060876       0.016123      -0.038384       0.034444       0.054034       0.028661       0.024551      -0.002769      -0.028580       0.066073      -0.050107       0.014244       0.035863              9.685630      12.047584      -2.537817      -4.453865       8.529775      -0.531212       8.479532          -0.001680
          113              C      14.536615       2.584582       3.057454      -0.117550      36.432578 0.45069298E+03  0.10702942E+05                                 9.586195                            7.110221       0.017375       1.968363                    0.999624      29.889875      86.661660       0.613150       0.420646      -1.060393       0.025698      -0.017472       0.008836       0.032307      -0.004410       0.019629      -0.002803       0.043551       0.027966      -0.026904      -0.006774       0.033678             11.416369       9.204107       1.689530       1.664742      15.990029      -5.670546       9.054972           0.000195
          114              C       5.952612       0.274409      12.242075      -0.160993      34.852626 0.42733451E+03  0.99727991E+04                                 9.189381                            6.840310       0.193487       2.031212                    0.999655      29.181795      82.749385       0.639208       0.410596      -1.071242       0.017129       0.012491       0.007850       0.022607       0.014696      -0.012996      -0.001267      -0.011824       0.028834      -0.023860       0.003947       0.019913             11.121306      12.816980      -4.236547       2.235129      11.621416      -5.138953       8.925522           0.002040
          115              C       5.244363       1.223812      11.511045       0.095020      28.253592 0.32288979E+03  0.70590463E+04                                 8.098200                            6.005836       0.179708       2.072179                    0.999717      25.819007      71.974484       0.668791       0.418913      -1.060814       0.040936       0.031865      -0.015726       0.054207       0.019585      -0.005890       0.037169       0.026535       0.016830      -0.050098       0.014228       0.035870              9.687161      10.926157      -2.987055       1.205315      10.077598      -4.267828       8.057726          -0.001721
          116              C       8.945784       7.355590      10.376952      -0.117401      36.418342 0.45058389E+03  0.10699463E+05                                 9.583744                            7.109568       0.018205       1.968771                    0.999624      29.880141      86.623466       0.613166       0.420670      -1.060402       0.007200      -0.005523       0.030804       0.032113      -0.014759       0.003266      -0.026146      -0.008222       0.020489      -0.027170      -0.006672       0.033842             11.411690      14.596493       4.174585       5.299740       9.770205      -0.524755       9.868371           0.000314
          117              C       1.625525       7.639563       4.701889      -0.161432      34.871381 0.42753434E+03  0.99787994E+04                                 9.192188                            6.841418       0.193005       2.030857                    0.999653      29.194671      82.796061       0.639214       0.410537      -1.071262      -0.005440      -0.020037       0.007141       0.021956       0.003857      -0.007405       0.006242       0.015934      -0.061412      -0.023656       0.003659       0.019997             11.126161      11.373971       0.545041       4.407122       5.587623      -2.074191      16.416890           0.002030
          118              C       0.817166       7.762542       3.575458       0.094558      28.273213 0.32314754E+03  0.70658097E+04                                 8.101041                            6.007677       0.180218       2.072131                    0.999716      25.827685      71.995068       0.668808       0.418836      -1.060905      -0.041661      -0.030739       0.015220       0.053964      -0.006124      -0.032382      -0.000332      -0.052549      -0.049974      -0.049941       0.014292       0.035649              9.691856      10.523939       0.686991       3.166561       5.087299      -1.504223      13.464330          -0.001721
          119              C      -2.303639       2.037783       4.948630      -0.117031      36.389864 0.45018481E+03  0.10687336E+05                                 9.578279                            7.106035       0.018960       1.969199                    0.999625      29.865246      86.562075       0.613384       0.420625      -1.060458      -0.007787       0.005021      -0.030583       0.031956      -0.008799       0.025525       0.005851       0.024667       0.021359      -0.027140      -0.006452       0.033592             11.405202       7.678694       1.730068       2.260031      16.672323      -4.818732       9.864588           0.000212
          120              C       0.404229      -4.769069      10.623693      -0.161624      34.898349 0.42790563E+03  0.99899853E+04                                 9.197489                            6.844949       0.190922       2.029978                    0.999653      29.209935      82.859348       0.638948       0.410605      -1.071180      -0.017438      -0.012014      -0.007283       0.022393      -0.002205      -0.008270       0.005142      -0.017740      -0.062671      -0.024017       0.003462       0.020555             11.131933       5.891485      -1.396324       3.426584      11.082663      -3.467114      16.421649           0.002329
          121              C       0.789640      -5.490185      11.750124       0.093713      28.300372 0.32349815E+03  0.70755998E+04                                 8.105575                            6.010654       0.183709       2.072817                    0.999722      25.850599      72.076612       0.668670       0.418796      -1.060899      -0.015281      -0.049690      -0.015145       0.054148       0.011790      -0.010324       0.030798       0.048102      -0.048497      -0.049848       0.014679       0.035169              9.696701       5.262322      -1.175471       2.474485      10.360500      -2.486687      13.467282          -0.001723
          122              C      -8.665287       5.718695      12.268128      -0.117164      36.412442 0.45047632E+03  0.10696454E+05                                 9.583278                            7.109111       0.017249       1.968522                    0.999623      29.877744      86.619565       0.613124       0.420717      -1.060354      -0.024597       0.018076      -0.009304       0.031911      -0.017030       0.009460      -0.017341      -0.028466       0.026314      -0.026636      -0.006890       0.033526             11.411071      14.167098       3.444117       5.895977      11.017207       0.318870       9.048907           0.000129
          123              C       4.531106      14.551747       3.083507      -0.159127      34.729237 0.42587849E+03  0.99289438E+04                                 9.165800                            6.827703       0.199245       2.033845                    0.999655      29.117761      82.488804       0.640021       0.410483      -1.071467       0.006069       0.020125      -0.007412       0.022289       0.015373      -0.003599       0.012976      -0.010008       0.029683      -0.024535       0.004224       0.020310             11.086293      14.366310      -3.652121       5.568182       9.991534      -0.388974       8.901036           0.002220
          124              C       5.662303      14.200481       3.814537       0.096508      28.173898 0.32200316E+03  0.70339093E+04                                 8.082000                            5.997371       0.181796       2.073708                    0.999717      25.767069      71.769813       0.669386       0.418883      -1.060971       0.016247       0.048746       0.015756       0.053744       0.007233      -0.036943      -0.007127      -0.044041       0.018070      -0.049642       0.013343       0.036299              9.663425      12.015649      -2.577697       4.412236       8.932729       0.288754       8.041898          -0.001909
          125              C      14.536615       1.355577       3.767028      -0.117564      36.433238 0.45070216E+03  0.10703214E+05                                 9.586277                            7.110269       0.017355       1.968347                    0.999624      29.890363      86.663280       0.613152       0.420643      -1.060395       0.025703       0.016388      -0.010720       0.032313       0.019202       0.006003       0.014079       0.014305      -0.059800      -0.026906      -0.006775       0.033681             11.416484       9.204202       0.596814       2.295651      15.699638      -5.838363       9.345613           0.000194
          126              C       5.952612      10.464803       6.358584      -0.161001      34.853400 0.42734468E+03  0.99731010E+04                                 9.189520                            6.840391       0.193423       2.031185                    0.999655      29.182235      82.751040       0.639204       0.410596      -1.071241       0.017124       0.000557       0.014768       0.022620      -0.018604       0.006221       0.003049      -0.019308       0.006334      -0.023849       0.003922       0.019927             11.121508      12.817297       4.054098      -2.551491      14.050114      -3.736937       6.497115           0.002030
          127              C       5.244363       9.357015       6.815286       0.095021      28.253960 0.32289415E+03  0.70591734E+04                                 8.098304                            6.005898       0.179683       2.072171                    0.999716      25.819169      71.975364       0.668783       0.418916      -1.060811       0.040940      -0.029544       0.019745       0.054211      -0.014887       0.014015       0.027972       0.042463       0.064575      -0.050090       0.014229       0.035861              9.687306      10.926337       2.537421      -1.984252      12.258893      -3.008630       5.876688          -0.001733
          128              C       8.945784       5.309017      11.558554      -0.117419      36.418550 0.45058827E+03  0.10699583E+05                                 9.583743                            7.109577       0.018235       1.968778                    0.999624      29.880288      86.623708       0.613169       0.420667      -1.060404       0.007181       0.029442       0.010621       0.032113       0.010227      -0.011145      -0.010418      -0.035462      -0.061215      -0.027160      -0.006687       0.033847             11.411690      14.596453       2.502478       6.265151      10.298294      -0.219858       9.340322           0.000286
          129              C       1.625525       0.252258       8.966998      -0.161387      34.868223 0.42749634E+03  0.99776575E+04                                 9.191605                            6.841098       0.193145       2.030926                    0.999653      29.192939      82.789199       0.639233       0.410535      -1.071267      -0.005425       0.016188      -0.013811       0.021959      -0.008340      -0.000373      -0.006724       0.038379       0.005971      -0.023650       0.003662       0.019988             11.125310      11.372940       3.543535       2.675184      15.504824       3.651697       6.498166           0.002019
          130              C       0.817166      -0.784753       8.510296       0.094623      28.270382 0.32311453E+03  0.70648913E+04                                 8.100530                            6.007389       0.180306       2.072196                    0.999716      25.825731      71.988085       0.668822       0.418838      -1.060906      -0.041645       0.028554      -0.019026       0.053960      -0.024972      -0.021499      -0.022374      -0.014378       0.064531      -0.049943       0.014276       0.035667              9.691141      10.523065       2.398336       2.177860      12.671929       2.874872       5.878427          -0.001729
          131              C      -2.303639       3.266788       4.239056      -0.117036      36.390071 0.45018760E+03  0.10687419E+05                                 9.578319                            7.106060       0.018945       1.969194                    0.999625      29.865352      86.562476       0.613382       0.420625      -1.060458      -0.007794      -0.028992      -0.010936       0.031951       0.026500       0.005147       0.012891       0.012462      -0.015238      -0.027130      -0.006461       0.033591             11.405257       7.678726       1.092089       2.628399      15.739664      -5.357272      10.797383           0.000212
          132              C       0.404229      11.584934       1.181602      -0.161461      34.886957 0.42776457E+03  0.99857577E+04                                 9.195396                            6.843785       0.191364       2.030211                    0.999653      29.203666      82.834675       0.639014       0.410600      -1.071195      -0.017490      -0.000273      -0.013979       0.022391      -0.006029      -0.006058      -0.014774       0.016931       0.040891      -0.023959       0.003506       0.020453             11.128908       5.890151       3.664244       0.504025      18.083795       0.578595       9.412777           0.002290
          133              C       0.789640      12.921009       1.120300       0.093733      28.296785 0.32346670E+03  0.70746421E+04                                 8.104822                            6.010355       0.183997       2.072964                    0.999722      25.847229      72.062582       0.668697       0.418795      -1.060914      -0.015380       0.011707      -0.050577       0.054145      -0.014839       0.005057       0.015266       0.074990       0.032084      -0.049872       0.014687       0.035185              9.695530       5.261819       2.730040       0.219164      14.841924       0.101822       8.982847          -0.001703
          134              C      -8.665287       7.765268      11.086526      -0.117265      36.415017 0.45051504E+03  0.10697619E+05                                 9.583737                            7.109431       0.017376       1.968555                    0.999623      29.879086      86.624858       0.613107       0.420719      -1.060351      -0.024598      -0.017108       0.010935       0.031896       0.016717      -0.010041      -0.009149      -0.042671      -0.016330      -0.026649      -0.006894       0.033543             11.411589      14.167689       3.384099       5.930883       9.265249      -0.693072      10.801828           0.000183
          135              C       4.531106      -4.605345      14.143980      -0.159268      34.735701 0.42595866E+03  0.99313509E+04                                 9.167079                            6.828441       0.199047       2.033755                    0.999655      29.120765      82.501459       0.639968       0.410494      -1.071452       0.006083      -0.016488       0.013699       0.022283      -0.010791       0.011547       0.010759      -0.006195       0.041256      -0.024551       0.004219       0.020332             11.088114      14.368804       6.649617      -0.379067       9.512101      -0.666981       9.383437           0.001441
          136              C       5.662303      -3.796620      14.205282       0.096475      28.176494 0.32203047E+03  0.70346925E+04                                 8.082585                            5.997680       0.181640       2.073632                    0.999717      25.768664      71.776450       0.669356       0.418891      -1.060960       0.016241      -0.010721       0.050111       0.053757      -0.035619      -0.012213      -0.009196      -0.040477       0.028896      -0.049671       0.013384       0.036287              9.664304      12.016869       5.110628      -0.026433       8.015307      -0.241491       8.960737          -0.002700
          137              C       2.023501       4.908224      14.616008      -0.117187      36.404008 0.45036285E+03  0.10692857E+05                                 9.581354                            7.107854       0.018368       1.968950                    0.999624      29.872195      86.593743       0.613238       0.420674      -1.060404       0.025416       0.000945       0.019622       0.032123      -0.014539       0.013626      -0.016807       0.019695      -0.044986      -0.026885      -0.006633       0.033518             11.409032       9.200514      -2.285108      -0.629597       5.874799       0.167180      19.151782           0.000214
          138              C      -0.304005       6.957380       5.883491      -0.160758      34.828283 0.42700114E+03  0.99628424E+04                                 9.184497                            6.837187       0.194569       2.031710                    0.999654      29.170207      82.701182       0.639432       0.410542      -1.071302       0.017012      -0.012501      -0.006712       0.022152       0.004034      -0.019129      -0.004234      -0.017172       0.013383      -0.023807       0.003924       0.019883             11.115077      12.808429       0.182991       4.780889       5.146855      -1.402234      15.389946           0.002026
          139              C      -1.012259       7.115751       4.695758       0.095067      28.247214 0.32285688E+03  0.70576825E+04                                 8.095940                            6.004957       0.180680       2.072549                    0.999717      25.812025      71.936270       0.668980       0.418833      -1.060934       0.040809      -0.001927      -0.035258       0.053966      -0.004511      -0.019905       0.009217      -0.022051      -0.128111      -0.050000       0.014238       0.035762              9.684455      10.919487       0.449260       3.188645       4.866143      -1.260205      13.267736          -0.001729
          140              C      -3.567434      -3.816087      14.143980      -0.115375      36.212932 0.44800238E+03  0.10620192E+05                                 9.543094                            7.086270       0.025400       1.972345                    0.999625      29.774260      86.171998       0.614706       0.420326      -1.060888       0.007053      -0.023794       0.019639       0.031648       0.005088       0.014238      -0.014758       0.009167       0.071127      -0.026459      -0.005847       0.032306             11.355262      14.513844      -6.634261      -0.964497       9.343650      -0.301387      10.208293           0.000147
          141              C       7.882142       0.956593      11.060473      -0.160988      34.859174 0.42740238E+03  0.99749704E+04                                 9.191010                            6.841172       0.192872       2.031029                    0.999656      29.184139      82.763656       0.639111       0.410634      -1.071196      -0.005147       0.004723       0.021770       0.022864       0.004951      -0.006819       0.013128       0.027540      -0.027082      -0.023912       0.003879       0.020034             11.123442      11.370038      -4.087494       1.730348      11.912168      -5.724408      10.088120           0.002038
          142              C       7.073788       1.870603      10.390745       0.094482      28.275081 0.32315875E+03  0.70664290E+04                                 8.101816                            6.008050       0.179001       2.071646                    0.999716      25.833935      72.024814       0.668713       0.418873      -1.060834      -0.041384       0.002973       0.035093       0.054341       0.031418      -0.010738       0.021936      -0.013502       0.065664      -0.050038       0.014501       0.035537              9.691896      10.524038      -3.083174       0.985557      10.068375      -4.379028       8.483276          -0.001720
          143              C      10.209572      12.391883       0.709574      -0.117220      36.397857 0.45031320E+03  0.10691263E+05                                 9.579790                            7.107172       0.018738       1.969049                    0.999624      29.871084      86.585658       0.613312       0.420640      -1.060437      -0.007546       0.024259      -0.019693       0.032145      -0.017727       0.020436      -0.007017       0.003014      -0.044929      -0.026973      -0.006661       0.033634             11.406537       7.679914      -2.822620      -0.368784       7.393928       0.538434      19.145769           0.000204
          144              C      -5.852319      10.880697       9.442091      -0.161010      34.855831 0.42739149E+03  0.99745429E+04                                 9.190170                            6.840992       0.193583       2.031242                    0.999655      29.183237      82.757400       0.639139       0.410623      -1.071215      -0.017743       0.011953       0.006715       0.022423       0.008563      -0.002252       0.019926       0.008330       0.013266      -0.024200       0.003838       0.020361             11.121936       5.886991      -2.267853       2.918162      12.080060      -4.044175      15.398757           0.002330
          145              C      -5.466907      10.265759      10.629824       0.095689      28.234534 0.32267282E+03  0.70529875E+04                                 8.094196                            6.003702       0.178808       2.071990                    0.999718      25.809777      71.937713       0.668942       0.418897      -1.060844      -0.015582       0.037810       0.035661       0.054260       0.003407      -0.015259       0.015512       0.022712      -0.127720      -0.049774       0.014147       0.035627              9.681663       5.255425      -1.553331       2.249891      10.529147      -2.586688      13.260418          -0.001805
          146              C       3.847833       4.212630       1.181602      -0.118527      36.366070 0.45012475E+03  0.10683949E+05                                 9.568403                            7.101983       0.026589       1.971411                    0.999634      29.865857      86.513443       0.614115       0.420202      -1.060885      -0.025664      -0.000147      -0.019840       0.032439       0.000906       0.019859      -0.008125      -0.013332       0.077287      -0.027687      -0.006857       0.034544             11.387732      14.129256      -6.806011      -0.039131       9.796182       1.014723      10.237758           0.000467
          147              C      10.787654      -1.098019       4.265109      -0.161940      34.821036 0.42713158E+03  0.99658482E+04                                 9.180508                            6.836868       0.200318       2.033410                    0.999662      29.175209      82.693554       0.639690       0.410378      -1.071495       0.006650      -0.003654      -0.020471       0.021832      -0.004953      -0.014746       0.002802      -0.029028      -0.026157      -0.024265       0.003420       0.020845             11.105317      14.390191      -2.996394       5.959930       8.849556       0.281901      10.076204           0.002213
          148              C      11.918850      -1.555464       4.934837       0.096801      28.190467 0.32218106E+03  0.70391452E+04                                 8.087042                            6.000442       0.178944       2.072751                    0.999718      25.773543      71.807320       0.668942       0.419081      -1.060789       0.016072      -0.038072      -0.034457       0.053806       0.028594      -0.024728       0.002169      -0.027929       0.066525      -0.049876       0.013452       0.036424              9.670416      12.026037      -2.534253       4.443010       8.519333       0.529681       8.465877          -0.001789
          149              C       8.280042      -6.263511      12.268128      -0.117435      36.415258 0.45052260E+03  0.10697634E+05                                 9.582742                            7.108696       0.018127       1.968678                    0.999623      29.881831      86.626616       0.613254       0.420624      -1.060432       0.025456      -0.017522      -0.009015       0.032192      -0.004281      -0.019412       0.003136       0.044065       0.027188      -0.027034      -0.006580       0.033614             11.410791       9.201671       1.690126      -1.663305      15.981268       5.665790       9.049433           0.000212
          150              C      12.209185       9.122503       3.083507      -0.161092      34.860140 0.42742924E+03  0.99756179E+04                                 9.190595                            6.841013       0.193356       2.031103                    0.999654      29.186235      82.765990       0.639179       0.410590      -1.071240       0.017118       0.012354      -0.007770       0.022495       0.014572       0.013144       0.001513      -0.011759       0.029502      -0.023833       0.003641       0.020192             11.123206      12.818688      -4.237820      -2.236521      11.622452       5.140530       8.928477           0.002025
          151              C      11.500946      10.071920       3.814537       0.094953      28.258130 0.32295911E+03  0.70608367E+04                                 8.098982                            6.006561       0.180029       2.072254                    0.999717      25.819939      71.975015       0.668747       0.418924      -1.060822       0.040904       0.031678       0.015892       0.054122       0.019449       0.006017      -0.037086       0.026576       0.017550      -0.050026       0.014285       0.035741              9.688413      10.925153      -2.988653      -1.207023      10.079114       4.269770       8.060972          -0.001726
          152              C       2.689114      -1.492641       4.948630      -0.115586      36.284810 0.44881738E+03  0.10645734E+05                                 9.559080                            7.094940       0.020581       1.970504                    0.999624      29.807888      86.331251       0.613962       0.420590      -1.060584       0.007283      -0.005314      -0.030542       0.031845      -0.014803      -0.002726       0.025133      -0.007676       0.020544      -0.026798      -0.005824       0.032622             11.377811      14.547022       4.159325      -5.279653       9.744396       0.525140       9.842015          -0.000006
          153              C      -4.631069      -1.208561      10.623693      -0.160975      34.840058 0.42718358E+03  0.99682337E+04                                 9.186334                            6.838658       0.194214       2.031457                    0.999654      29.178466      82.731202       0.639358       0.410543      -1.071294      -0.005318      -0.020214      -0.007042       0.022056       0.003717       0.007588      -0.006011       0.015696      -0.061908      -0.023737       0.003749       0.019988             11.116646      11.365585       0.544444      -4.401625       5.584900       2.072945      16.399452           0.002028
          154              C      -5.439414      -1.085561      11.750124       0.094780      28.263500 0.32308060E+03  0.70638364E+04                                 8.099544                            6.007683       0.181159       2.072551                    0.999716      25.819780      71.965659       0.668716       0.418923      -1.060871      -0.041670      -0.030748      -0.015204       0.053972      -0.006133       0.032418       0.000480      -0.052644      -0.050265      -0.050036       0.014319       0.035717              9.688598      10.522026       0.686765      -3.165515       5.086642       1.503458      13.457127          -0.001721
          155              C       3.953031      10.886014      10.376952      -0.117063      36.390862 0.45021904E+03  0.10688305E+05                                 9.578432                            7.106350       0.018951       1.969185                    0.999624      29.865552      86.562373       0.613367       0.420630      -1.060460      -0.007492       0.004902       0.030848       0.032121      -0.008820      -0.025418      -0.005504       0.025114       0.020660      -0.026872      -0.006708       0.033581             11.404877       7.678831       1.729985      -2.259670      16.672276       4.818580       9.863525           0.000210
          156              C       6.660823       4.079056       4.701889      -0.158254      34.663467 0.42485181E+03  0.98984431E+04                                 9.153177                            6.818422       0.199779       2.034549                    0.999655      29.081132      82.341706       0.640642       0.410357      -1.071613      -0.016882      -0.011132       0.006930       0.021376      -0.001936       0.008599      -0.004551      -0.013702      -0.061125      -0.023511       0.005267       0.018244             11.071614       5.864423      -1.384973      -3.404048      11.019289       3.436591      16.331129          -0.000809
          157              C       7.046220       3.357918       3.575458       0.093234      28.248061 0.32308138E+03  0.70624252E+04                                 8.091658                            6.004410       0.188235       2.074781                    0.999716      25.811899      71.888775       0.669583       0.418466      -1.061376      -0.014709      -0.048721       0.015919       0.053325       0.011645       0.010483      -0.031268       0.047341      -0.052882      -0.050484       0.014993       0.035491              9.675881       5.253544      -1.172318      -2.466571      10.340010       2.476235      13.434090          -0.000007
          158              C      -2.408715      14.566788       3.057454      -0.114808      36.228076 0.44825171E+03  0.10627900E+05                                 9.546227                            7.088602       0.023961       1.971621                    0.999625      29.785730      86.220927       0.614540       0.420369      -1.060830      -0.025277       0.018181       0.008954       0.032399      -0.017262      -0.008339       0.017523      -0.029545       0.028856      -0.027531      -0.006076       0.033607             11.358887      14.093332       3.420286      -5.862517      10.971771      -0.312721       9.011558          -0.000663
          159              C      -1.725467       5.703653      12.242075      -0.161023      34.850687 0.42731397E+03  0.99721362E+04                                 9.188875                            6.840061       0.193724       2.031308                    0.999655      29.180561      82.743393       0.639236       0.410586      -1.071255       0.005580       0.020030       0.007266       0.022025       0.015138       0.003103      -0.012747      -0.008958       0.028194      -0.023768       0.003892       0.019876             11.120322      14.416527      -3.669465      -5.588946      10.020103       0.392867       8.924335           0.002045
          160              C      -0.594280       5.352373      11.511045       0.094926      28.251855 0.32287011E+03  0.70583443E+04                                 8.097339                            6.005298       0.180639       2.072468                    0.999717      25.817443      71.963263       0.668896       0.418863      -1.060870       0.016122       0.049029      -0.016021       0.054041       0.006929       0.037103       0.006737      -0.045045       0.016710      -0.050116       0.014246       0.035870              9.685954      12.048057      -2.588552      -4.424869       8.952452      -0.287293       8.057353          -0.001660
          161              C       1.919598       2.714711       9.431363       0.591373      24.862751 0.24290996E+03  0.49826486E+04                                 7.844803                            5.504251       0.107254       2.100862                    0.999542      21.898755      60.583718       0.638423       0.467716      -1.024352       0.036069       0.050953       0.006191       0.062733      -0.008658      -0.013633      -0.019480       0.006114       0.330757      -0.067488      -0.045945       0.113433             10.065510      11.552075       2.827458       1.738482      13.552632       2.458012       5.091822          -0.000978
          162              C       1.062437       1.502507       9.143242       0.028128      37.879099 0.41197388E+03  0.94669060E+04                                 9.797397                            6.717614      -0.016041       2.004119                    0.999228      26.423910      72.837819       0.648897       0.410763      -1.077902      -0.018931      -0.026775      -0.019299       0.038049      -0.012850      -0.002257      -0.003421       0.009002       0.088261      -0.028615      -0.001095       0.029710             13.121847      14.275365       6.167002       2.957058      18.636748       4.181477       6.453428           0.005871
          163              C       8.176209      11.562858       5.894219       0.591535      24.854584 0.24283281E+03  0.49805634E+04                                 7.842820                            5.503218       0.107811       2.101110                    0.999543      21.893438      60.561696       0.638525       0.467689      -1.024388       0.036084       0.051090      -0.005702       0.062807      -0.008625       0.013719       0.019457       0.006019       0.331044      -0.067495      -0.046040       0.113535             10.061985      11.548543       2.826928      -1.737894      13.546861      -2.456881       5.090550          -0.000975
          164              C       7.319052      10.350660       6.182340       0.028202      37.872405 0.41189996E+03  0.94648074E+04                                 9.796358                            6.717100      -0.015884       2.004221                    0.999227      26.421403      72.829991       0.648908       0.410774      -1.077892      -0.018808      -0.026666       0.019953       0.038249      -0.012879       0.002445       0.003403       0.009135       0.088641      -0.028740      -0.001109       0.029848             13.119301      14.273672       6.166281      -2.956774      18.631214      -4.180850       6.453017           0.005847
          165              C      -0.475465       9.536569       0.000000       0.591386      24.864877 0.24292793E+03  0.49830774E+04                                 7.845161                            5.504401       0.107807       2.100994                    0.999541      21.898843      60.583064       0.638428       0.467707      -1.024363      -0.031433      -0.054345       0.000002       0.062781      -0.074356       0.000051       0.000018       0.103099      -0.137273      -0.067599      -0.045758       0.113356             10.065419       5.740579       3.927909       0.000053      14.901932      -0.000383       9.553747          -0.000936
          166              C       0.146446      10.915115       0.000000       0.027861      37.893439 0.41215523E+03  0.94721498E+04                                 9.799486                            6.718925      -0.016697       2.003860                    0.999227      26.428898      72.856573       0.648856       0.410743      -1.077912       0.002820       0.038191       0.000057       0.038295      -0.025541       0.000100       0.000004       0.026810      -0.002916      -0.028359      -0.000972       0.029331             13.123663       7.141594       6.093675      -0.000348      22.313544      -0.001883       9.915851           0.005701
          167              C       9.149662       2.730549       0.000000       0.590789      24.867998 0.24304901E+03  0.49855291E+04                                 7.845724                            5.506303       0.109639       2.101853                    0.999538      21.880977      60.507551       0.638309       0.467797      -1.024448      -0.040130      -0.047691       0.001195       0.062340      -0.090292      -0.000224      -0.000337       0.012509      -0.135341      -0.067958      -0.045107       0.113065             10.062983      11.410183       5.930118       0.004254       9.223174       0.002855       9.555592          -0.002920
          168              C      10.242069       3.776403       0.000000       0.027231      37.841904 0.41197947E+03  0.94656996E+04                                 9.785031                            6.714229      -0.008648       2.006284                    0.999239      26.424916      72.801114       0.649652       0.410344      -1.078333       0.034441       0.014913      -0.000765       0.037538      -0.026207       0.000330       0.000258       0.011780      -0.003818      -0.026231      -0.001266       0.027498             13.094579      16.755878       9.478053       0.009465      12.626850       0.007664       9.901010          -0.003464
          169              C      -4.337028      -2.037658       8.258956       0.591521      24.856730 0.24285804E+03  0.49812740E+04                                 7.843508                            5.503672       0.107657       2.101039                    0.999542      21.895294      60.570544       0.638461       0.467718      -1.024360       0.036091      -0.020535      -0.047155       0.062832      -0.007514       0.014326      -0.063123      -0.137219      -0.098720      -0.067457      -0.045976       0.113433             10.063001      11.550555       0.090935      -3.318011       5.077712       2.434118      13.560735          -0.000974
          170              C      -5.194173      -1.681065       9.452819       0.028184      37.878928 0.41199556E+03  0.94674575E+04                                 9.797087                            6.717687      -0.016145       2.004112                    0.999227      26.422434      72.832163       0.648914       0.410751      -1.077919      -0.018881      -0.003641       0.032998       0.038192       0.004428       0.012302      -0.019246      -0.030625      -0.030461      -0.028650      -0.001088       0.029738             13.120472      14.276383      -0.523708      -6.820579       5.878139       3.184774      19.206895           0.005855
          171              C      -4.337028       8.171317       2.364737       0.591521      24.856643 0.24285749E+03  0.49812586E+04                                 7.843491                            5.503670       0.107619       2.101027                    0.999542      21.895207      60.570221       0.638460       0.467719      -1.024360       0.036090      -0.030572      -0.041354       0.062827       0.016165       0.000658      -0.082647      -0.103405       0.002707      -0.067462      -0.045973       0.113435             10.062934      11.550350      -2.918832      -1.580047       9.332107       4.890326       9.306344          -0.000972
          172              C      -5.194173       9.026945       3.270479       0.028182      37.878453 0.41199191E+03  0.94673462E+04                                 9.796987                            6.717649      -0.016128       2.004119                    0.999228      26.422287      72.831491       0.648917       0.410750      -1.077920      -0.018882       0.030394       0.013342       0.038188       0.008441       0.009985      -0.022849      -0.024393      -0.011766      -0.028652      -0.001089       0.029741             13.120238      14.275930      -5.644684      -3.863473      13.116695       7.363815      11.968090           0.005859
          173              C       5.781161       4.079963       7.066626       0.590474      24.837661 0.24276838E+03  0.49783734E+04                                 7.836039                            5.500682       0.112267       2.102791                    0.999545      21.887242      60.517906       0.639055       0.467382      -1.024667      -0.030908       0.027249       0.047196       0.062652       0.036986       0.064054       0.008219       0.117044      -0.098070      -0.066613      -0.046923       0.113536             10.048748       5.732042      -1.958272      -3.391734      10.876722       2.304414      13.537480          -0.001060
          174              C       6.403057       3.390678       5.872763       0.030916      37.726788 0.41040669E+03  0.94209347E+04                                 9.771746                            6.705667      -0.013567       2.005764                    0.999224      26.359901      72.598425       0.649420       0.410867      -1.077946       0.003221      -0.018629      -0.032277       0.037406       0.013758       0.023801      -0.005876       0.020597      -0.034180      -0.030901      -0.001211       0.032112             13.077380       7.119888      -3.033430      -5.253961      12.972329       5.341573      19.139922           0.007923
          175              C      -3.363433       7.483028      12.960845       0.591293      24.868543 0.24297174E+03  0.49840432E+04                                 7.844640                            5.504045       0.108896       2.101185                    0.999545      21.901901      60.585671       0.638617       0.467562      -1.024475      -0.041574       0.023359       0.040507       0.062569       0.045191       0.078242       0.026649       0.060075       0.001586      -0.067785      -0.045673       0.113458             10.064527      11.416411      -2.966336      -5.137404       9.471410      -0.143199       9.305760          -0.001086
          176              C      -2.271039       6.960092      12.055103       0.027985      37.877912 0.41196667E+03  0.94666726E+04                                 9.796931                            6.717461      -0.016019       2.004145                    0.999228      26.424163      72.837594       0.648920       0.410752      -1.077913       0.034628      -0.007870      -0.013677       0.038054       0.014322       0.024832      -0.001886       0.008441      -0.012832      -0.028761      -0.000997       0.029758             13.119508      16.795560      -4.751718      -8.229407      10.597875       1.184635      11.965090           0.006199
          177              C       8.176209      -0.676764      12.960845       0.591539      24.854475 0.24283151E+03  0.49805328E+04                                 7.842803                            5.503207       0.107771       2.101097                    0.999543      21.893450      60.561818       0.638524       0.467690      -1.024388       0.036090      -0.030497       0.041391       0.062815       0.016195      -0.000611       0.082711      -0.103533       0.002388      -0.067502      -0.046040       0.113542             10.061946      11.548362      -2.918440       1.579176       9.332305      -4.890166       9.305170          -0.000970
          178              C       7.319052       0.178847      12.055103       0.028209      37.872154 0.41189653E+03  0.94647114E+04                                 9.796327                            6.717081      -0.015898       2.004218                    0.999228      26.421268      72.829616       0.648907       0.410775      -1.077891      -0.018817       0.030610      -0.013130       0.038255       0.008567      -0.009931       0.022881      -0.024587      -0.012509      -0.028751      -0.001108       0.029859             13.119239      14.273455      -5.643658       3.861705      13.118207      -7.363778      11.966054           0.005863
          179              C       1.919598       6.810511       7.066626       0.591374      24.862766 0.24290961E+03  0.49826440E+04                                 7.844817                            5.504250       0.107250       2.100859                    0.999542      21.898849      60.584166       0.638422       0.467717      -1.024351       0.036076      -0.020111       0.047235       0.062746      -0.007479      -0.014313       0.063195      -0.137093      -0.098847      -0.067490      -0.045949       0.113439             10.065560      11.552112       0.091816       3.318006       5.078304      -2.434590      13.566265          -0.000973
          180              C       1.062437       7.167082       5.872763       0.028135      37.879290 0.41197363E+03  0.94669074E+04                                 9.797457                            6.717627      -0.016068       2.004111                    0.999228      26.423919      72.838085       0.648894       0.410765      -1.077900      -0.018937      -0.003315      -0.032845       0.038058       0.004466      -0.012263       0.019344      -0.030451      -0.030081      -0.028622      -0.001095       0.029717             13.122010      14.275580      -0.522618       6.819561       5.877983      -3.184738      19.212465           0.005879
          181              C      -0.475465      -4.768207       8.258956       0.591434      24.866188 0.24293491E+03  0.49832951E+04                                 7.845639                            5.504591       0.107403       2.100848                    0.999541      21.899521      60.586932       0.638393       0.467726      -1.024345      -0.031417       0.027185      -0.047084       0.062793       0.037236      -0.064387      -0.007359       0.115900      -0.098833      -0.067646      -0.045718       0.113363             10.066379       5.741055      -1.964209       3.402232      10.891870      -2.316813      13.566211          -0.000924
          182              C       0.146446      -5.457469       9.452819       0.027716      37.901549 0.41223435E+03  0.94744743E+04                                 9.800877                            6.719526      -0.016866       2.003765                    0.999227      26.432135      72.868737       0.648830       0.410738      -1.077909       0.002863      -0.019067       0.033134       0.038335       0.012812      -0.021964       0.005135       0.017742      -0.029610      -0.028218      -0.000973       0.029191             13.126245       7.142768      -3.047901       5.278474      13.019224      -5.371002      19.216744           0.005692
          183              C       9.149662      -1.365252       2.364737       0.590896      24.863832 0.24301576E+03  0.49846495E+04                                 7.845059                            5.506112       0.109170       2.101789                    0.999538      21.877444      60.495511       0.638291       0.467829      -1.024436      -0.040182       0.024920      -0.040668       0.062366       0.044952      -0.078306      -0.026836       0.058150       0.001737      -0.067956      -0.045109       0.113065             10.061750      11.408683      -2.960796       5.136978       9.468873       0.145466       9.307694           0.000268
          184              C      10.242069      -1.888171       3.270479       0.027161      37.836928 0.41195610E+03  0.94649205E+04                                 9.783782                            6.713807      -0.008178       2.006438                    0.999239      26.424158      72.795375       0.649714       0.410316      -1.078364       0.034405      -0.008234       0.012539       0.037533       0.013444      -0.022472       0.001885       0.009173      -0.012123      -0.026211      -0.001293       0.027504             13.092134      16.752352      -4.729010       8.211237      10.573745      -1.175658      11.950306           0.004579
          185              C       3.195971       8.504082      10.128677       0.616540      23.657909 0.22786382E+03  0.46072282E+04                                 7.597451                            5.346792       0.118713       2.110161                    0.999457      21.491657      59.339134       0.643871       0.470482      -1.021215       0.015708      -0.064753      -0.011717       0.067653      -0.030175       0.066934      -0.047663       0.048892       0.109094      -0.065081      -0.045402       0.110484              9.457240       7.853555       0.866468      -2.567141      13.054515       3.332667       7.463649           0.000294
          186              C       3.110891       9.856975      10.770819      -0.015325      38.345561 0.42635612E+03  0.98930647E+04                                 9.847284                            6.824702      -0.024485       1.996676                    0.999234      27.042938      75.186214       0.644350       0.409663      -1.077399       0.013759       0.030747       0.040236       0.052475       0.000023       0.010778       0.000419       0.005998       0.028443      -0.008346      -0.007680       0.016027             12.698712       8.581477       0.303509      -2.754035      20.107135       6.113892       9.407524           0.007652
          187              C       0.695757      -3.000369       5.196905       0.616214      23.639159 0.22774299E+03  0.46038986E+04                                 7.592004                            5.344691       0.120955       2.111146                    0.999464      21.482657      59.296968       0.644160       0.470361      -1.021341      -0.066113      -0.006788       0.011782       0.067497      -0.038793       0.067235      -0.047459       0.000829       0.109208      -0.064697      -0.045962       0.110659              9.446953      11.913463       2.304261      -3.989764       8.970774       1.310756       7.456623           0.000273
          188              C       1.999630      -2.629636       4.554763      -0.013488      38.239216 0.42526412E+03  0.98605981E+04                                 9.829108                            6.816384      -0.022434       1.997900                    0.999232      26.998009      75.014209       0.644735       0.409714      -1.077453       0.024031       0.023117      -0.040113       0.052162      -0.002496       0.004545      -0.010678      -0.005583       0.030492      -0.008956      -0.008407       0.017363             12.667647      18.583577       3.845523      -6.660314      10.033111       0.560359       9.386253           0.008322
          189              C       9.452542      -4.175334      13.025212       0.616593      23.663762 0.22791536E+03  0.46087350E+04                                 7.599618                            5.347967       0.117166       2.109586                    0.999460      21.496710      59.364670       0.643669       0.470582      -1.021115       0.015689       0.042592       0.050271       0.067731      -0.042795       0.059621      -0.057966       0.030813       0.055770      -0.064981      -0.045457       0.110438              9.460507       7.853558       1.790625      -2.033549      11.754277       4.090197       8.773687           0.000262
          190              C       9.367442      -5.407893      12.174642      -0.015603      38.367017 0.42657066E+03  0.98994830E+04                                 9.851315                            6.826594      -0.025113       1.996378                    0.999234      27.050951      75.218807       0.644223       0.409683      -1.077364       0.013708      -0.050277      -0.006624       0.052532      -0.009257       0.005356      -0.007177      -0.007364      -0.010968      -0.008357      -0.007530       0.015887             12.705369       8.584489       2.234824      -1.640261      17.388756       7.695068      12.142863           0.007607
          191              C       5.425734      -1.328090       2.300370       0.615450      23.674503 0.22813362E+03  0.46135706E+04                                 7.601450                            5.350947       0.120417       2.110901                    0.999452      21.481703      59.297302       0.643509       0.470656      -1.021226       0.034271       0.029885      -0.049717       0.067376      -0.042316       0.074640      -0.036554       0.028192       0.054896      -0.065293      -0.044493       0.109785              9.459067      10.188911       2.612511      -4.532420       9.412801       0.559473       8.775489          -0.002556
          192              C       4.292042      -1.819156       3.150940      -0.016557      38.315124 0.42647882E+03  0.98950167E+04                                 9.835205                            6.821711      -0.017006       1.998685                    0.999247      27.050461      75.163841       0.645159       0.409186      -1.077888      -0.051309      -0.004644       0.005972       0.051864      -0.003858       0.006210      -0.002356       0.017983      -0.009872      -0.008505      -0.005428       0.013933             12.673152      14.958970       4.477351      -7.779449      10.937185      -1.004784      12.123301          -0.002513
          193              C       9.452542      13.367858       2.896535       0.616604      23.663419 0.22791184E+03  0.46086446E+04                                 7.599549                            5.347928       0.117141       2.109582                    0.999460      21.496498      59.363900       0.643672       0.470582      -1.021115       0.015699       0.022262       0.062017       0.067736       0.073034      -0.007258      -0.010242      -0.051859      -0.192247      -0.064985      -0.045459       0.110444              9.460430       7.853518      -2.656351       0.534137       5.976553       0.754482      14.551219           0.000263
          194              C       9.367442      13.247509       1.403823      -0.015605      38.366748 0.42656737E+03  0.98993847E+04                                 9.851269                            6.826565      -0.025133       1.996373                    0.999234      27.050826      75.218304       0.644225       0.409683      -1.077364       0.013729       0.019430      -0.046855       0.052549       0.009272      -0.005333      -0.007550      -0.006713      -0.009023      -0.008358      -0.007529       0.015887             12.705331       8.584510      -2.537884       1.115535       6.790211       1.576076      22.741272           0.007615
          195              C       0.695757       6.000836       0.000000       0.616172      23.637357 0.22773240E+03  0.46036018E+04                                 7.591451                            5.344487       0.121200       2.111250                    0.999464      21.481860      59.293005       0.644191       0.470347      -1.021355      -0.066113       0.013581       0.000012       0.067493       0.077619       0.000021       0.000094      -0.081512      -0.138062      -0.064658      -0.046021       0.110679              9.445837      11.911445      -4.606286       0.000694       6.699038      -0.000217       9.727030           0.000266
          196              C       1.999630       5.259358       0.000000      -0.013296      38.228295 0.42515684E+03  0.98574062E+04                                 9.827208                            6.815560      -0.022259       1.998010                    0.999232      26.993631      74.997314       0.644774       0.409718      -1.077459       0.023979      -0.046292      -0.000043       0.052134       0.005313       0.000113       0.000049      -0.024354      -0.025322      -0.009081      -0.008425       0.017506             12.664234      18.577873      -7.687813       0.000148       9.060026       0.000150      10.354804           0.007932
          197              C       3.195971       4.519768      12.429047       0.616545      23.657754 0.22786198E+03  0.46071814E+04                                 7.597420                            5.346772       0.118705       2.110162                    0.999458      21.491556      59.338778       0.643873       0.470482      -1.021215       0.015711       0.022232      -0.061930       0.067649       0.073056       0.007335       0.010374      -0.051634      -0.192475      -0.065083      -0.045404       0.110487              9.457206       7.853556      -2.656466      -0.533153       5.975173      -0.754472      14.542889           0.000290
          198              C       3.110891       4.399447      13.921759      -0.015314      38.345026 0.42634933E+03  0.98928691E+04                                 9.847212                            6.824660      -0.024488       1.996680                    0.999234      27.042666      75.185341       0.644350       0.409664      -1.077398       0.013762       0.019480       0.046741       0.052475       0.009325       0.005414       0.007675      -0.006564      -0.009235      -0.008347      -0.007693       0.016040             12.698613       8.581437      -2.536837      -1.114098       6.787580      -1.575924      22.726821           0.007657
          199              C       5.425734       2.656224       0.000000       0.615325      23.674259 0.22814876E+03  0.46138572E+04                                 7.601360                            5.351199       0.120985       2.111159                    0.999450      21.478823      59.285189       0.643494       0.470669      -1.021240       0.034280      -0.058005       0.001155       0.067387       0.085708       0.000690      -0.000423      -0.034589      -0.133828      -0.065162      -0.044578       0.109740              9.458425      10.187684      -5.230487      -0.003981       8.449247       0.003891       9.738346           0.001029
          200              C       4.292042       3.638372       0.000000      -0.016301      38.300580 0.42637331E+03  0.98917296E+04                                 9.831980                            6.820455      -0.015744       1.999090                    0.999250      27.046731      75.144652       0.645291       0.409136      -1.077945      -0.051074       0.007408      -0.001167       0.051622       0.007022      -0.000336       0.000631       0.012986      -0.025488      -0.008648      -0.005163       0.013812             12.667351      14.951071      -8.970242      -0.013338      12.690647       0.012213      10.360335           0.006499
          201              C      -3.060695       4.672746       2.300370       0.616622      23.660392 0.22787967E+03  0.46077715E+04                                 7.598627                            5.347351       0.117584       2.109762                    0.999459      21.494444      59.354269       0.643751       0.470547      -1.021148       0.015671       0.042622      -0.050235       0.067718      -0.042774      -0.059591       0.058068       0.030666       0.055922      -0.065025      -0.045443       0.110469              9.459463       7.852737       1.790763       2.033056      11.752914      -4.089681       8.772739           0.000262
          202              C      -3.145784       3.440202       3.150940      -0.015435      38.356428 0.42642746E+03  0.98952221E+04                                 9.849389                            6.825314      -0.024890       1.996516                    0.999233      27.045737      75.198087       0.644309       0.409667      -1.077386       0.013672      -0.050292       0.006633       0.052538      -0.009301      -0.005335       0.007464      -0.007522      -0.010496      -0.008373      -0.007706       0.016079             12.703356       8.583072       2.235049       1.639748      17.385815      -7.693603      12.141180           0.007615
          203              C       6.952424       5.847858      10.128677       0.616447      23.668366 0.22794858E+03  0.46094407E+04                                 7.599874                            5.347842       0.118399       2.109923                    0.999455      21.497173      59.360519       0.643789       0.470491      -1.021194      -0.066423      -0.006647      -0.011511       0.067740      -0.038836      -0.067264       0.047050      -0.000272       0.108932      -0.065181      -0.045184       0.110365              9.461091      11.938758       2.309335       3.999874       8.978760      -1.310324       7.465756           0.000279
          204              C       8.256305       6.218603      10.770819      -0.015821      38.376685 0.42669066E+03  0.99029803E+04                                 9.852612                            6.827334      -0.025315       1.996231                    0.999235      27.056052      75.236093       0.644218       0.409657      -1.077379       0.024448       0.023262       0.040298       0.052562      -0.001727      -0.002996       0.010075      -0.004356       0.027632      -0.008243      -0.007318       0.015561             12.707053      18.651048       3.860957       6.687306      10.057740      -0.558913       9.412370           0.007517
          205              C      -3.060695      -0.344145       5.196905       0.616632      23.660171 0.22787742E+03  0.46077146E+04                                 7.598585                            5.347327       0.117572       2.109759                    0.999459      21.494332      59.353890       0.643752       0.470547      -1.021147       0.015678      -0.064824       0.011781       0.067726      -0.030217      -0.066843       0.047780       0.048487       0.109380      -0.065026      -0.045444       0.110471              9.459420       7.852696       0.865172       2.567379      13.059439      -3.335369       7.466124           0.000263
          206              C      -3.145784       1.008736       4.554763      -0.015442      38.356640 0.42642983E+03  0.98952888E+04                                 9.849413                            6.825323      -0.024910       1.996507                    0.999233      27.045842      75.198370       0.644310       0.409666      -1.077387       0.013689       0.030883      -0.040257       0.052553       0.000020      -0.010720      -0.000158       0.005691       0.029126      -0.008373      -0.007695       0.016068             12.703414       8.583130       0.302368       2.755571      20.115181      -6.117924       9.411932           0.007617
          207              C      -7.087361       7.520191      13.025212       0.616288      23.680633 0.22807035E+03  0.46125544E+04                                 7.601353                            5.348467       0.118037       2.109457                    0.999454      21.509309      59.399726       0.643891       0.470350      -1.021263       0.035580       0.028547       0.049444       0.067273      -0.043091      -0.074718       0.036537       0.029504       0.054821      -0.065394      -0.044990       0.110384              9.462876      10.197948       2.618195       4.534645       9.416183      -0.555819       8.774498           0.000278
          208              C      -8.221064       7.029109      12.174642      -0.016209      38.393027 0.42683416E+03  0.99073817E+04                                 9.856149                            6.829016      -0.027057       1.995688                    0.999230      27.060626      75.258790       0.644048       0.409721      -1.077311      -0.051865      -0.004179      -0.007138       0.052521      -0.005118      -0.008837       0.002373       0.017303      -0.011639      -0.008132      -0.008036       0.016168             12.711909      15.016145       4.506845       7.806686      10.971636       1.018078      12.147948           0.008828
          209              N      -0.464187      -0.656457       8.251293      -0.172320      36.645579 0.46589652E+03  0.10956383E+05                                 9.292646                            7.035258      -0.153237       1.991538                    0.998272      26.834971      72.987826       0.653772       0.398384      -1.094504       0.077849       0.110084       0.039841       0.140592      -0.053573      -0.029353      -0.041636       0.037805       0.085921      -0.092545       0.042489       0.050056             11.107287      12.748843       1.002118       2.237168      13.455854       3.161728       7.117164           0.028951
          210              N       5.792439       8.191712       7.074289      -0.172723      36.667656 0.46621160E+03  0.10965977E+05                                 9.296999                            7.038071      -0.153282       1.991396                    0.998273      26.844652      73.028614       0.653561       0.398433      -1.094437       0.078005       0.110470      -0.039277       0.140824      -0.053461       0.029626       0.041687       0.038014       0.085588      -0.092597       0.042471       0.050125             11.112254      12.757188       1.000604      -2.237525      13.458716      -3.164171       7.120858           0.029090
          211              N       0.944799      13.589036       0.000000      -0.175990      36.751424 0.46745958E+03  0.11003153E+05                                 9.311083                            7.047613      -0.151437       1.991515                    0.998266      26.885088      73.174874       0.653073       0.398448      -1.094381      -0.046289      -0.134469      -0.000350       0.142214      -0.030717      -0.000030      -0.000164       0.130526       0.128671      -0.093576       0.042891       0.050685             11.130680       5.825723       2.036553      -0.000851      15.506555      -0.008309      12.059761           0.032102
          212              N      12.496954       5.420395       0.000000      -0.171786      36.593845 0.46530509E+03  0.10938425E+05                                 9.283019                            7.030500      -0.151655       1.992394                    0.998277      26.812649      72.901096       0.654069       0.398351      -1.094584      -0.110411      -0.087290      -0.000095       0.140748      -0.064917       0.000001       0.000040      -0.063945       0.128146      -0.093721       0.042715       0.051006             11.091148      13.093829       4.600382      -0.000214       8.151439      -0.000232      12.028175           0.029664
          213              N      -6.720767      -1.374011      11.768514      -0.172341      36.640794 0.46584930E+03  0.10954978E+05                                 9.291601                            7.034792      -0.152482       1.991806                    0.998273      26.833690      72.982990       0.653810       0.398372      -1.094514       0.077832      -0.020516      -0.115296       0.140612       0.001307       0.061078      -0.005783      -0.044815      -0.161607      -0.092589       0.042476       0.050113             11.105245      12.745462       1.435722      -1.986402       5.963058       1.164081      14.607214           0.028953
          214              N      -6.720767      10.878882       4.694226      -0.172301      36.638869 0.46582204E+03  0.10954155E+05                                 9.291243                            7.034560      -0.152438       1.991831                    0.998273      26.832797      72.979479       0.653826       0.398369      -1.094519       0.077828      -0.089576      -0.075402       0.140594       0.052240       0.031663      -0.047575       0.027580       0.055603      -0.092579       0.042469       0.050110             11.104760      12.744742      -2.437607       0.250425      11.437652       4.324879       9.131885           0.028945
          215              N       7.201378       2.053696       3.557068      -0.167022      36.416027 0.46283379E+03  0.10863922E+05                                 9.246403                            7.006715      -0.149343       1.993515                    0.998304      26.750582      72.635272       0.656008       0.397773      -1.095177      -0.043731       0.064919       0.112514       0.137063       0.014126       0.024446      -0.053253       0.030724      -0.153885      -0.088188       0.041009       0.047179             11.041982       5.785516      -1.006840      -1.744416      12.825483       1.463912      14.514946          -0.005588
          216              N      -0.016173       6.138083      10.631356      -0.172245      36.637698 0.46579951E+03  0.10953459E+05                                 9.291165                            7.034432      -0.152036       1.991967                    0.998276      26.831522      72.974724       0.653828       0.398373      -1.094519      -0.110288       0.043590       0.075499       0.140583       0.031987       0.055399      -0.013879      -0.087136       0.055094      -0.092528       0.042400       0.050128             11.104269      13.112060      -2.304337      -3.991193      11.070813      -1.680911       9.129935           0.028962
          217              N       5.792439       2.030758      10.631356      -0.172721      36.667300 0.46620640E+03  0.10965816E+05                                 9.296918                            7.038017      -0.153249       1.991407                    0.998273      26.844515      73.027953       0.653566       0.398431      -1.094439       0.078009      -0.089262       0.076029       0.140832       0.052386      -0.031487       0.047601       0.027760       0.054828      -0.092593       0.042472       0.050121             11.112153      12.757087      -2.438089      -0.252196      11.445436      -4.326403       9.133936           0.029099
          218              N      -0.464187       7.474092       3.557068      -0.172361      36.647252 0.46591977E+03  0.10957083E+05                                 9.292944                            7.035447      -0.153243       1.991525                    0.998273      26.835765      72.990853       0.653761       0.398386      -1.094501       0.077856      -0.020532       0.115285       0.140619       0.001371      -0.061077       0.005974      -0.044648      -0.161458      -0.092552       0.042495       0.050057             11.107698      12.749496       1.436492       1.986968       5.963802      -1.163695      14.609795           0.028969
          219              N       0.944799      -6.794407      11.768514      -0.176903      36.786906 0.46796328E+03  0.11018295E+05                                 9.317565                            7.051776      -0.152004       1.991123                    0.998265      26.900830      73.235565       0.652810       0.398489      -1.094320      -0.046344       0.067151      -0.116956       0.142603       0.015492      -0.026697       0.056189       0.033352      -0.163793      -0.093866       0.042978       0.050888             11.139463       5.829654      -1.020335       1.765612      12.937974      -1.499901      14.650760           0.032967
          220              N      12.496954      -2.710153       4.694226      -0.171727      36.589952 0.46525749E+03  0.10936977E+05                                 9.282270                            7.030091      -0.151623       1.992426                    0.998276      26.811021      72.894493       0.654097       0.398345      -1.094593      -0.110396       0.043560      -0.075631       0.140730       0.032479      -0.056250       0.013907      -0.088005       0.056059      -0.093759       0.042710       0.051049             11.089982      13.092137      -2.299837       3.983256      11.058287       1.678616       9.119523           0.029408
          221              O       2.321923       7.686070      10.443618      -0.537592      39.328680 0.54500841E+03  0.13140389E+05                                 9.223286                            7.241880       0.345900       2.161509                    0.998361      27.394370      72.005937       0.703996       0.360853      -1.138050       0.043590       0.002780      -0.003849       0.043847       0.009576       0.032481      -0.033487       0.019537      -0.026077      -0.054423       0.013111       0.041312             10.945379      10.341827       5.392495      -1.184187      15.971375       0.297279       6.522936           0.033754
          222              O       1.312838       3.807904       9.509677      -0.546645      39.575703 0.55294214E+03  0.13372756E+05                                 9.242914                            7.270174       0.289213       2.134213                    0.998238      27.738587      72.895154       0.706519       0.358460      -1.140556       0.024178      -0.017971      -0.003522       0.030331      -0.031745      -0.011621      -0.006465      -0.055026       0.121870      -0.064000       0.021644       0.042356             11.162326       7.894545      -0.921509      -0.006070      19.037715       2.909714       6.554717           0.030438
          223              O      -6.040663      13.599257       4.881964      -0.538004      39.305173 0.54477700E+03  0.13133024E+05                                 9.217792                            7.239290       0.347430       2.161900                    0.998372      27.395203      71.996220       0.704297       0.360748      -1.138167      -0.012422       0.041908       0.004185       0.043911       0.001350       0.043138      -0.019432      -0.027941      -0.025849      -0.055261       0.013460       0.041801             10.934806      11.938398       5.952645      -0.671503      14.346103       1.020458       6.519918           0.034128
          224              O       9.409133      11.355190       5.815905      -0.546767      39.566487 0.55283256E+03  0.13369250E+05                                 9.240875                            7.269081       0.290378       2.134607                    0.998242      27.737001      72.885214       0.706636       0.358424      -1.140602      -0.024978       0.016895       0.003848       0.030400      -0.007443       0.002199       0.013200       0.082737       0.122288      -0.064112       0.021603       0.042509             11.158903      18.371458       2.784095      -2.745812       8.551053      -0.963810       6.554198           0.030633
          225              O      10.386654      -3.399793      12.783834      -0.537703      39.339300 0.54516862E+03  0.13145447E+05                                 9.225433                            7.243303       0.345368       2.161299                    0.998357      27.397932      72.022686       0.703863       0.360889      -1.138002      -0.019135      -0.020098       0.033899       0.043809       0.011885       0.030317      -0.036534       0.010067      -0.003585      -0.054447       0.013149       0.041298             10.947623      11.156940       6.113841      -0.436067      14.549868       1.357368       7.136062           0.033608
          226              O      -6.981144       0.200545      14.198998      -0.546762      39.573521 0.55289660E+03  0.13371225E+05                                 9.242100                            7.269472       0.289761       2.134369                    0.998240      27.738880      72.891996       0.706620       0.358421      -1.140601      -0.002767       0.002871       0.030158       0.030420      -0.034464       0.016343       0.033225       0.049721       0.001556      -0.064000       0.021751       0.042249             11.160777       6.950594       2.933390       1.834207      14.055311       5.512284      12.476427           0.030406
          227              O       5.845558      -0.188885       2.541748      -0.517853      38.616305 0.53359559E+03  0.12795979E+05                                 9.113623                            7.166579       0.337841       2.163220                    0.998319      27.123969      71.078491       0.707623       0.360946      -1.138097      -0.012086      -0.027793      -0.036517       0.047455       0.008467       0.034980      -0.015925      -0.016205       0.003469      -0.044585       0.011126       0.033459             10.799903      10.181606       5.723819      -1.393170      15.169371      -0.029871       7.048733          -0.054043
          228              O       8.772646       2.333010       1.126584      -0.531277      38.961174 0.54310253E+03  0.13074501E+05                                 9.147299                            7.205021       0.283606       2.136108                    0.998189      27.511694      72.106499       0.709811       0.358443      -1.140697       0.003421      -0.002678      -0.033238       0.033521      -0.034480      -0.024317      -0.024468       0.004630      -0.003800      -0.055751       0.020502       0.035248             11.031248      11.278181       4.442924      -4.521401       9.471887      -3.517564      12.343676          -0.045999
          229              O       8.578501      14.049616       3.447490      -0.538596      39.375144 0.54576711E+03  0.13163563E+05                                 9.230824                            7.247155       0.346155       2.161312                    0.998359      27.411849      72.070686       0.703689       0.360877      -1.138005       0.043927      -0.004744      -0.000437       0.044185       0.023528      -0.024563       0.018388      -0.007260      -0.106212      -0.054725       0.013145       0.041580             10.954481      10.344841      -3.723269      -4.080696       8.634315       3.947146      13.884288           0.033887
          230              O      13.825999      -2.516442       7.273061      -0.547508      39.597967 0.55336007E+03  0.13385255E+05                                 9.245430                            7.272282       0.290928       2.134525                    0.998246      27.750465      72.930453       0.706517       0.358397      -1.140618       0.024569       0.005555       0.017619       0.030740       0.005793       0.033361      -0.011242      -0.086044       0.030117      -0.064202       0.021714       0.042488             11.164874       7.895147       0.454572       0.796673       7.158091       3.952242      18.441385           0.030568
          231              O       0.215884       6.276467       1.107273      -0.538171      39.325039 0.54511476E+03  0.13143415E+05                                 9.221532                            7.242119       0.347112       2.161733                    0.998374      27.399849      72.018396       0.704062       0.360807      -1.138102      -0.012480      -0.017278      -0.038408       0.043926       0.036747      -0.022641       0.021584      -0.024607      -0.015768      -0.055359       0.013451       0.041909             10.939919      11.944553      -3.560160      -4.821032       7.596295       2.880213      13.278908           0.034100
          232              O      -3.104101       8.207331       2.583740      -0.546922      39.580834 0.55305886E+03  0.13376226E+05                                 9.243410                            7.270770       0.289829       2.134363                    0.998240      27.741690      72.904020       0.706518       0.358443      -1.140575      -0.025029      -0.005251      -0.016484       0.030426       0.005606       0.005387      -0.050926       0.017453      -0.073653      -0.064024       0.021628       0.042397             11.162288      18.378253      -3.770631      -1.039533       7.889312       1.347046       7.219298           0.030670
          233              O       4.130076       3.922953      11.878092      -0.537922      39.329210 0.54504476E+03  0.13141396E+05                                 9.222918                            7.241832       0.346372       2.161644                    0.998359      27.396185      72.009481       0.704046       0.360824      -1.138081      -0.018874       0.039482       0.000503       0.043764       0.020388      -0.025317       0.017186      -0.023826      -0.106434      -0.054629       0.013184       0.041445             10.943899      11.156733      -3.433424      -5.074653       7.811839       2.529771      13.863124           0.034320
          234              O       5.532027       3.348316       8.052521      -0.546933      39.555759 0.55281841E+03  0.13368710E+05                                 9.238216                            7.268636       0.290853       2.134572                    0.998258      27.741173      72.893630       0.706715       0.358389      -1.140639      -0.002870       0.025558      -0.016609       0.030616       0.031815       0.022109      -0.028228       0.060309       0.029820      -0.065012       0.021959       0.043054             11.152304       6.946876       0.122796      -3.449394       8.097179      -2.075617      18.412858           0.030706
          235              O      -0.410989      -6.552386      14.218309      -0.535223      39.172594 0.54254646E+03  0.13065834E+05                                 9.199241                            7.225767       0.340478       2.161065                    0.998315      27.337404      71.807306       0.704764       0.360880      -1.138064      -0.013191      -0.017425       0.033368       0.039888       0.038922      -0.028776       0.015279      -0.027197      -0.012448      -0.058442       0.014641       0.043802             10.912744      10.294318      -4.127222      -4.314580       9.206535       3.579774      13.237378           0.034367
          236              O      -3.740453       8.657445      12.741842      -0.548044      39.601202 0.55334942E+03  0.13384891E+05                                 9.245439                            7.271751       0.291804       2.134814                    0.998237      27.753591      72.937627       0.706612       0.358352      -1.140658       0.002574      -0.025576       0.015036       0.029780      -0.001089       0.050150       0.012082      -0.021015      -0.075335      -0.064692       0.022015       0.042678             11.165442      11.430417      -6.231713      -1.615082      14.847161       0.527250       7.218749           0.031601
          237              O      14.835052       4.809000       1.434474      -0.538579      39.371075 0.54570010E+03  0.13161399E+05                                 9.229802                            7.246400       0.346326       2.161373                    0.998361      27.410903      72.064125       0.703779       0.360846      -1.138042       0.043936       0.002026       0.004270       0.044190      -0.033058      -0.007967       0.015585       0.051155       0.069214      -0.054787       0.013204       0.041583             10.953618      10.343952      -1.671990       5.264432       9.152697      -4.246474      13.364206           0.033865
          238              O       7.569447      -1.291173      13.868426      -0.547470      39.593280 0.55327472E+03  0.13382635E+05                                 9.244693                            7.271676       0.291145       2.134620                    0.998248      27.748872      72.924048       0.706555       0.358393      -1.140625       0.024545       0.012461      -0.013637       0.030720       0.026026      -0.021600       0.017847      -0.074846       0.063736      -0.064192       0.021566       0.042626             11.163892       7.894293       0.463060      -0.792363      12.197771      -6.861378      13.399613           0.030586
          239              O       6.472540       6.668962       9.336345      -0.537685      39.335586 0.54506039E+03  0.13141997E+05                                 9.224572                            7.242249       0.346026       2.161565                    0.998357      27.395298      72.010092       0.703973       0.360856      -1.138045      -0.011891      -0.024011       0.034703       0.043843      -0.037278      -0.020056      -0.001896       0.009470       0.084460      -0.054346       0.013130       0.041216             10.947410      11.960010      -2.398055       5.503519       9.363873      -3.902728      11.518348           0.033617
          240              O       3.152523       6.982165       6.925937      -0.547338      39.621854 0.55368693E+03  0.13395567E+05                                 9.250596                            7.275449       0.288433       2.133700                    0.998238      27.754687      72.955718       0.706192       0.358498      -1.140502      -0.025249      -0.011231       0.013080       0.030574       0.001810      -0.007327       0.037599      -0.005502      -0.142971      -0.064027       0.021667       0.042360             11.173173      18.396340       0.987329       3.792480       6.224325      -0.383947       8.898855           0.030464
          241              O      -2.126580      -0.522871       5.989237      -0.537777      39.346546 0.54527597E+03  0.13148667E+05                                 9.226629                            7.244045       0.345339       2.161260                    0.998360      27.399390      72.027970       0.703823       0.360892      -1.138001      -0.019152      -0.019390      -0.034315       0.043821      -0.032157      -0.004817       0.019797       0.039457       0.084591      -0.054597       0.013189       0.041409             10.949497      11.159154      -2.680477       5.513677      10.167089      -3.889953      11.522249           0.033609
          242              O      -0.724597      -3.548572       8.399645      -0.546953      39.599341 0.55328896E+03  0.13383350E+05                                 9.246976                            7.272644       0.289083       2.134085                    0.998238      27.745165      72.920379       0.706365       0.358479      -1.140532      -0.002653      -0.027587      -0.012635       0.030459       0.003171      -0.037875      -0.005493       0.001876      -0.142257      -0.063830       0.021603       0.042227             11.168439       6.954668      -3.057655       1.625238      17.657693      -3.444452       8.892957           0.030443
          243              O      -6.667540       6.741560      13.891108      -0.540961      39.438260 0.54671131E+03  0.13192000E+05                                 9.239334                            7.252422       0.348880       2.161772                    0.998355      27.439261      72.157605       0.703581       0.360777      -1.138087      -0.012251       0.040518      -0.005331       0.042664      -0.042357      -0.017735       0.001852       0.001393       0.070414      -0.055705       0.013764       0.041940             10.965831      10.346890      -1.680398       5.764768       9.175405      -3.557010      13.375199           0.036634
          244              O       2.516099      15.554230       1.457156      -0.543443      39.393969 0.54997837E+03  0.13282370E+05                                 9.213987                            7.249929       0.288476       2.135179                    0.998219      27.672997      72.656473       0.707657       0.358388      -1.140687       0.004281       0.023445       0.011305       0.026378       0.045461      -0.025786       0.015349       0.024668       0.065280      -0.066862       0.022405       0.044457             11.124090      11.385595       1.710754       6.178796       8.635090       3.024000      13.351585           0.030495
          245              O      14.835052      -1.162162       4.881964      -0.538630      39.372651 0.54572873E+03  0.13162263E+05                                 9.230016                            7.246572       0.346396       2.161383                    0.998361      27.411648      72.066577       0.703773       0.360844      -1.138043       0.043959       0.002681       0.003888       0.044212       0.009637      -0.032626       0.033860       0.019507      -0.025705      -0.054804       0.013209       0.041595             10.953851      10.343970       5.395124       1.184143      15.989409      -0.299810       6.528174           0.033891
          246              O       7.569447      12.656050       5.815905      -0.547484      39.593202 0.55327651E+03  0.13382685E+05                                 9.244655                            7.271673       0.291184       2.134631                    0.998247      27.748970      72.924255       0.706557       0.358392      -1.140626       0.024553      -0.018036       0.003996       0.030726      -0.031712       0.011734       0.006521      -0.055223       0.122592      -0.064185       0.021562       0.042623             11.163792       7.894263      -0.917517       0.004789      19.041012      -2.910314       6.556102           0.030574
          247              O       6.472540       4.751129      10.443618      -0.537674      39.335096 0.54505314E+03  0.13141777E+05                                 9.224494                            7.242201       0.346076       2.161585                    0.998357      27.395123      72.009472       0.703975       0.360856      -1.138045      -0.011891       0.042059      -0.003442       0.043842       0.001272      -0.042305       0.019385      -0.027397      -0.026141      -0.054340       0.013132       0.041208             10.947290      11.959824       5.965089       0.674926      14.359462      -1.018522       6.522584           0.033618
          248              O       3.152523       2.507045       9.509677      -0.547294      39.618782 0.55363817E+03  0.13394074E+05                                 9.250080                            7.275100       0.288472       2.133729                    0.998237      27.753698      72.951929       0.706214       0.358495      -1.140505      -0.025236       0.016931      -0.003196       0.030557      -0.007253      -0.002095      -0.013330       0.082713       0.121702      -0.064004       0.021663       0.042341             11.172437      18.395070       2.790314       2.751061       8.562155       0.966013       6.560087           0.030444
          249              O      -2.126580       5.448291       2.541748      -0.537818      39.347869 0.54529977E+03  0.13149390E+05                                 9.226821                            7.244199       0.345352       2.161254                    0.998360      27.400023      72.030133       0.703816       0.360892      -1.138001      -0.019168      -0.020014      -0.033938       0.043815       0.011917      -0.030263       0.036760       0.010084      -0.003511      -0.054608       0.013196       0.041413             10.949676      11.159227       6.115286       0.435548      14.552552      -1.358226       7.137247           0.033632
          250              O      -0.724597       9.048602       1.126584      -0.546935      39.594766 0.55322582E+03  0.13381393E+05                                 9.246105                            7.272134       0.289330       2.134174                    0.998238      27.744214      72.915871       0.706406       0.358470      -1.140543      -0.002705       0.002825      -0.030205       0.030458      -0.034419      -0.016201      -0.033151       0.049776       0.001444      -0.063867       0.021617       0.042251             11.167021       6.953886       2.935608      -1.835034      14.064508      -5.516548      12.482669           0.030430
          251              O      -6.667540       8.659392      12.783834      -0.539772      39.399744 0.54607348E+03  0.13172705E+05                                 9.233627                            7.248359       0.348539       2.161895                    0.998362      27.423411      72.104176       0.703757       0.360794      -1.138079      -0.012089      -0.025130       0.032565       0.042873       0.005945      -0.044951       0.016401      -0.023537      -0.005035      -0.055036       0.013597       0.041439             10.958516      10.339445       5.828037       1.424992      15.395761       0.038633       7.140344           0.035013
          252              O       2.516099      -6.515047      14.198998      -0.543122      39.389707 0.54988115E+03  0.13279482E+05                                 9.213561                            7.249440       0.288674       2.135270                    0.998228      27.669961      72.647853       0.707656       0.358403      -1.140671       0.004281      -0.001971       0.026126       0.026548      -0.044737       0.026517       0.027122       0.004404       0.003825      -0.066617       0.022454       0.044163             11.123640      11.384311       4.494896       4.571079       9.552605       3.554234      12.434003           0.029952
          253              O       2.321923       5.201515      11.878092      -0.537615      39.329400 0.54501956E+03  0.13140727E+05                                 9.223402                            7.241957       0.345854       2.161491                    0.998360      27.394621      72.006829       0.703992       0.360854      -1.138050       0.043585      -0.004716       0.000484       0.043842       0.023341       0.024535      -0.018155      -0.007009      -0.105750      -0.054426       0.013110       0.041317             10.945568      10.342028      -3.721837       4.078077       8.627636      -3.942673      13.867041           0.033775
          254              O       1.312838       6.331745       8.052521      -0.546674      39.576686 0.55295853E+03  0.13373250E+05                                 9.243042                            7.270264       0.289233       2.134211                    0.998238      27.739046      72.896599       0.706517       0.358459      -1.140558       0.024183       0.005942      -0.017328       0.030337       0.005812      -0.033314       0.011245      -0.085721       0.029862      -0.064021       0.021648       0.042373             11.162460       7.894632       0.455471      -0.801033       7.155606      -3.950409      18.437143           0.030468
          255              O      -6.040663      -2.571590      14.218309      -0.538044      39.303912 0.54477158E+03  0.13132836E+05                                 9.217458                            7.239189       0.347602       2.161941                    0.998373      27.395496      71.996409       0.704312       0.360742      -1.138174      -0.012485      -0.017320       0.038395       0.043932       0.036737       0.022766      -0.021389      -0.024654      -0.015784      -0.055338       0.013482       0.041856             10.934021      11.936954      -3.557015       4.818818       7.591938      -2.878173      13.273171           0.034094
          256              O       9.409133      -0.640754      12.741842      -0.546845      39.569419 0.55288306E+03  0.13370782E+05                                 9.241297                            7.269396       0.290414       2.134596                    0.998242      27.738263      72.889479       0.706623       0.358422      -1.140603      -0.024998      -0.005134       0.016551       0.030418       0.005627      -0.005346       0.051014       0.017279      -0.074105      -0.064140       0.021606       0.042534             11.159387      18.372167      -3.770245       1.038205       7.888489      -1.346691       7.217507           0.030688
          257              O      10.386654      12.771054       3.447490      -0.537655      39.337376 0.54513475E+03  0.13144417E+05                                 9.225141                            7.243077       0.345339       2.161304                    0.998357      27.397090      72.019722       0.703874       0.360889      -1.138003      -0.019110       0.039417      -0.000463       0.043808       0.020305       0.025434      -0.016863      -0.023995      -0.105792      -0.054431       0.013141       0.041289             10.947320      11.156782      -3.434367       5.076696       7.813702      -2.531431      13.871475           0.033593
          258              O      -6.981144      12.196489       7.273061      -0.546760      39.576231 0.55293093E+03  0.13372294E+05                                 9.242636                            7.269763       0.289580       2.134310                    0.998239      27.739285      72.894278       0.706594       0.358427      -1.140593      -0.002720       0.024663       0.017592       0.030416       0.031373      -0.021654       0.027689       0.059227       0.030180      -0.063956       0.021737       0.042219             11.161701       6.951072       0.121754       3.458000       8.097721       2.072268      18.436309           0.030419
          259              O       5.845558       2.295671       1.107273      -0.514907      38.513832 0.53195816E+03  0.12746611E+05                                 9.097834                            7.155770       0.336840       2.163600                    0.998328      27.082889      70.937210       0.708145       0.360966      -1.138109      -0.011916      -0.018021      -0.042761       0.047909       0.025240       0.024588      -0.010679      -0.024905      -0.024230      -0.043867       0.011146       0.032721             10.779224      10.160347      -4.057165       4.250738       9.086863      -3.523577      13.090461           0.032399
          260              O       8.772646      -0.190831       2.583740      -0.529519      38.898206 0.54210579E+03  0.13044422E+05                                 9.137955                            7.198800       0.282033       2.136047                    0.998198      27.486009      72.020723       0.710065       0.358482      -1.140674       0.003324      -0.027715      -0.019209       0.033884      -0.003959      -0.041482      -0.012043      -0.016620      -0.067997      -0.055189       0.020422       0.034767             11.018421      11.264077      -6.127846       1.583809      14.655125      -0.513725       7.136061           0.026832
          261              O       8.578501      -4.039063      13.891108      -0.538533      39.373313 0.54573395E+03  0.13162564E+05                                 9.230576                            7.246958       0.346106       2.161310                    0.998359      27.410997      72.067913       0.703696       0.360879      -1.138003       0.043904       0.002005      -0.004337       0.044163      -0.033025       0.008091      -0.015363       0.051204       0.069207      -0.054709       0.013145       0.041564             10.954199      10.344744      -1.672370      -5.264799       9.153126       4.246666      13.364726           0.033847
          262              O      13.825999       7.556891       1.457156      -0.547463      39.596755 0.55333714E+03  0.13384564E+05                                 9.245287                            7.272160       0.290908       2.134532                    0.998246      27.749805      72.928392       0.706518       0.358400      -1.140615       0.024557       0.012470       0.013625       0.030727       0.025997       0.021688      -0.017721      -0.074788       0.063808      -0.064188       0.021713       0.042475             11.164761       7.895036       0.462854       0.792179      12.197925       6.861900      13.401322           0.030551
          263              O       0.215884      -2.179250       5.989237      -0.538138      39.326658 0.54512624E+03  0.13143789E+05                                 9.221929                            7.242265       0.346938       2.161687                    0.998373      27.399703      72.018773       0.704044       0.360814      -1.138094      -0.012422      -0.024618      -0.034175       0.043912      -0.037935       0.020479       0.002043       0.009260       0.085612      -0.055289       0.013427       0.041862             10.940754      11.946122      -2.395242      -5.494721       9.364016       3.900684      11.512123           0.034137
          264              O      -3.104101      -1.866002       8.399645      -0.546895      39.581304 0.55306250E+03  0.13376352E+05                                 9.243560                            7.270844       0.289763       2.134347                    0.998240      27.741532      72.903993       0.706506       0.358448      -1.140569      -0.025022      -0.011662      -0.012792       0.030426       0.001861       0.007548      -0.037622      -0.005578      -0.142755      -0.064022       0.021629       0.042393             11.162606      18.378950       0.984873      -3.785499       6.220345       0.383462       8.888522           0.030646
          265              O       4.130076       8.325341       9.336345      -0.537918      39.329381 0.54504761E+03  0.13141485E+05                                 9.222953                            7.241858       0.346388       2.161647                    0.998359      27.396219      72.009688       0.704043       0.360825      -1.138080      -0.018880      -0.019308       0.034447       0.043771      -0.032126       0.005000      -0.019608       0.039901       0.084759      -0.054633       0.013184       0.041449             10.943954      11.156747      -2.678186      -5.510720      10.159662       3.885262      11.515453           0.034302
          266              O       5.532027       5.299595       6.925937      -0.546952      39.557591 0.55284628E+03  0.13369569E+05                                 9.238548                            7.268852       0.290815       2.134553                    0.998257      27.741686      72.895771       0.706699       0.358392      -1.140635      -0.002868      -0.027166       0.013840       0.030624       0.003241       0.038600       0.005404       0.002078      -0.144963      -0.065019       0.021959       0.043060             11.152798       6.947176      -3.048943      -1.618432      17.632368       3.429194       8.878849           0.030746
          267              O      -0.410989      15.589623       1.434474      -0.535391      39.189952 0.54279694E+03  0.13073479E+05                                 9.202183                            7.227596       0.340611       2.160982                    0.998326      27.342365      71.826634       0.704646       0.360896      -1.138042      -0.013369       0.038050       0.001812       0.040371      -0.044064       0.019099      -0.000992       0.000842       0.071485      -0.058018       0.014558       0.043460             10.916754      10.297778      -1.673207      -5.734112       9.132644       3.536752      13.319842           0.033964
          268              O      -3.740453       6.706167      13.868426      -0.547838      39.592946 0.55321905E+03  0.13380914E+05                                 9.244141                            7.270887       0.292202       2.134971                    0.998242      27.750601      72.926898       0.706657       0.358351      -1.140661       0.002586       0.025990      -0.014753       0.029997       0.043773       0.023999      -0.014729       0.025563       0.064176      -0.064389       0.021897       0.042492             11.163672      11.428668       1.716464      -6.203099       8.667811      -3.038789      13.394537           0.030643
          269              O       3.799090       5.372703       9.305693      -0.750927      43.088793 0.84930974E+03  0.22963727E+05                                 9.704435                            8.839079      -0.046091       1.955130                    0.999239      32.890376      92.662902       0.656675       0.344968      -1.146684       0.036378       0.051603       0.089373       0.109425       0.030450       0.052748       0.074816      -0.021434       0.194214      -0.064847      -0.064588       0.129435             11.065398      11.665459      -0.423445      -0.733313      11.366965      -1.042025      10.163769           0.052900
          270              O      -2.457566      -3.475509       6.019889      -0.751391      43.096634 0.84952796E+03  0.22970719E+05                                 9.705333                            8.840160      -0.046182       1.955095                    0.999238      32.892233      92.665273       0.656652       0.344964      -1.146707       0.036278       0.051641      -0.089452       0.109474       0.030538      -0.052765      -0.074116      -0.022262       0.193812      -0.065006      -0.063906       0.128912             11.065876      11.662765      -0.425074       0.735986      11.368823       1.041503      10.166040           0.053521
          271              O      -2.457566       6.951131       0.000000      -0.751460      43.098212 0.84956647E+03  0.22972006E+05                                 9.705524                            8.840322      -0.046111       1.955108                    0.999239      32.893025      92.667810       0.656651       0.344961      -1.146710       0.036272      -0.103294      -0.000004       0.109477      -0.060961       0.000061       0.000080      -0.150777      -0.191817      -0.064989      -0.063932       0.128921             11.066061      11.662764       0.849972      -0.000101       9.564775      -0.000043      11.970643           0.053535
          272              O       7.372777       0.000000       0.000000      -0.749782      43.036303 0.84766929E+03  0.22908105E+05                                 9.694058                            8.827818      -0.045370       1.955632                    0.999214      32.873772      92.590815       0.657403       0.344756      -1.146870      -0.109261      -0.000411      -0.001211       0.109269      -0.000740      -0.001483       0.007269       0.196069      -0.183733      -0.072225      -0.056447       0.128671             11.052704       9.252867       0.001357       0.001469      11.949784       0.003655      11.955460           0.034430

******************************************************
Auxiliary information for the entire system
The total spin magnetic moment of the unit cell is   18.617135
The total net atomic charge of the unit cell is   -0.000006
Accuracy of reproducing the electrostatic potential in the unit cell:
  The inner radius (bohr) =    5.0000
  The outer radius (bohr) =   12.0000
  Valid grid points have density less than (e/(bohr^3)) =    0.0001
  The number of valid grid points were=       390211
  The rms potential error without charges in kcal/mol is=     10.53277
  The rms potential error with partial charges in kcal/mol is=      4.08434
  The RRMSE value at monopole order=      0.38777
  The rms potential error with partial charges and cloud penetration in kcal/mol is=      4.07331
  The RRMSE value at monopole order with cloud penetration is=      0.38673
  The rms potential error with partial charges and atomic dipoles in kcal/mol is=      0.65159
  The RRMSE value at dipole order=      0.06186
  The rms potential error with partial charges, atomic dipoles and cloud penetration in kcal/mol is=      0.63712
  The RRMSE value at dipole order with cloud penetration=      0.06049

******************************************************
The electron densities and ab initio electrostatic potential were computed in VASP using the PBE functional and
projector augmented wave method. See the main text of the journal article for a description of computational details.
The atomic charges, dipoles, and quadrupoles were computed with the DDEC6 method as described in
(a) T. A. Manz and N. Gabaldon Limas, RSC Adv. 6 (2016) 47771-47801 DOI: 10.1039/c6ra04656h
(b) N. Gabaldon Limas and T. A. Manz, RSC Adv. 8 (2018) 2678-2707 DOI: 10.1039/c7ra11829e.
For each atom in the material, the electron cloud parameters were fit to the spherically averaged atom-in-material
electron density using radial positions for which this density was between 10^-4 and 10^-2 electrons per cubic bohr.
The polarizabilities, dispersion coefficients, and quantum Drude oscillator (QDO) parameters were fit using the MCLF method.
The magnetic structure of the system was optimized in VASP from the default ferromagnetic initial guess using spin polarization.
The atomic spin moments (ASMs) were computed on this optimized magnetic structure using the DDEC6 partition as inputs
to the method of T. A. Manz and D. S. Sholl, J. Chem. Theory Comput. 7 (2011) 4146-4164 DOI: 10.1021/ct200539n.
The RMSE and RRMSE were computed using a uniform grid with Ewald summation.
