# Supplementary material for: A collection of forcefield precursors for metal–organic frameworks
Source: RSC Adv. 2019 Nov 13;9(63):36492–507. doi: 10.1039/c9ra07327b (PMC9075174; doi:10.1039/c9ra07327b)
Supplement: RA-009-C9RA07327B-s3450 [file RA-009-C9RA07327B-s3450.xyz]

  632
jmolscript: load "" {1 1 1} spacegroup "x,y,z" unitcell [{     22.612900     0.000000     0.000000 }, {      0.000000    22.612900     0.000000 }, {    -11.306383   -11.306383    22.612558 }]
Co    11.306483     9.996518    11.306279     0.623509
Co     0.000034    12.616449    11.306279     0.623259
Co    15.649710     5.653225     0.000000     0.623295
Co    18.269640    16.959675     0.000000     0.623549
Co     0.000034     1.309999    11.306279     0.623495
Co    11.306483    -1.309932    11.306279     0.623172
Co     6.963190    16.959675     0.000000     0.623160
Co     4.343260     5.653225     0.000000     0.623478
H     -7.950637     8.706025    19.659358     0.111386
H     -8.816711    12.627102    19.713628     0.113796
H     12.446186    11.272576    15.426287     0.088048
H     12.633874     9.700981    15.665980     0.098960
H     -9.427254   -10.225489    21.721623     0.141098
H     -7.914449   -10.336291    22.228145     0.160224
H      2.211543     0.318843     0.479386     0.149981
H     -7.625006     8.778392    21.567858     0.140227
H      3.360278    20.708895     0.393459     0.135486
H     -6.758930    10.006274    22.119604     0.157723
H     -9.881774     8.866581    21.282940     0.136504
H     11.892187    10.227878    21.364345     0.141029
H      1.236926    20.919194     0.076883     0.135372
H     10.553469     1.024393     9.497274     0.103381
H     10.503720     3.339953     9.447527     0.133504
H      9.581116     5.343459    10.270624     0.130703
H      9.621820     7.649975    10.311326     0.103359
H     -3.355696    -8.705908    19.659358     0.111560
H     -2.489622     9.985915    19.713628     0.113306
H     -1.139644    11.340415    15.426287     0.087567
H     -1.327331    12.912012    15.665980     0.098283
H     -1.879068    10.225618    21.721623     0.141466
H     -3.391869    10.336422    22.228145     0.160548
H      9.094910    22.294060     0.479386     0.149342
H     -3.681316    -8.778264    21.567858     0.140591
H      7.946174     1.904007     0.393459     0.135938
H     -4.547389   -10.006143    22.119604     0.158002
H     -1.424550    -8.866455    21.282940     0.136105
H     -0.585611   -10.227751    21.364345     0.140734
H     10.069525     1.693706     0.076883     0.134863
H      0.753038    -1.024336     9.497274     0.104370
H      0.802786    -3.339897     9.447527     0.133913
H      1.725395    17.269502    10.270624     0.129376
H      1.684692    14.962986    10.311326     0.102717
H     14.359216     2.297495     8.353079     0.111982
H     18.280293     3.163570     8.407349     0.113844
H     16.925768     4.513547     4.120008     0.087799
H     15.354172     4.325861     4.359701     0.097897
H     -4.572298     3.774124    10.415344     0.141558
H     -4.683099     2.261322    10.921866     0.160324
H     -5.334348     3.441718    11.785665     0.150423
H     14.431583     1.971875    10.261579     0.140093
H     15.055703     2.292983    11.699738     0.135711
H     15.659465     1.105803    10.813325     0.157192
H     14.519773     4.228642     9.976661     0.135882
H     15.881069     5.067581    10.058066     0.140329
H     15.266003     4.416333    11.383162     0.135170
H     -4.628799    -4.900154    20.803553     0.104005
H     -2.313238    -4.850406    20.753806     0.134189
H     -0.309733    -3.927797    21.576903     0.130619
H      1.996783    -3.968500    21.617605     0.103286
H     -3.052717    -2.297446     8.353079     0.110580
H     15.639107    -3.163520     8.407349     0.113013
H     16.993607    18.099377     4.120008     0.088901
H     18.565204    18.287065     4.359701     0.098774
H     15.878809    -3.774062    10.415344     0.141753
H     15.989614    -2.261258    10.921866     0.160153
H     16.640868    -3.441648    11.785665     0.150858
H     -3.125072    -1.971814    10.261579     0.140393
H     -3.749184    -2.292913    11.699738     0.136580
H     -4.352951    -1.105739    10.813325     0.157537
H     -3.213264    -4.228583     9.976661     0.136037
H     -4.574560    17.545379    10.058066     0.140683
H     -3.959485    -4.416266    11.383162     0.134776
H     -6.677528     4.900277    20.803553     0.104263
H     -8.993089     4.850529    20.753806     0.133905
H     11.616311     3.927925    21.576903     0.131074
H      9.309795     3.968628    21.617605     0.102161
H      3.355763    13.906942     2.953200     0.111981
H      2.489689     9.985865     2.898930     0.113844
H      1.139711    11.340391     7.186271     0.087799
H      1.327398    12.911986     6.946578     0.097897
H      1.879135    10.225556     0.890935     0.141558
H      3.391936    10.336358     0.384413     0.160324
H     -9.094843    -0.318776    22.133172     0.150423
H      3.681383    13.834575     1.044700     0.140093
H     -7.946107     1.904072    22.219099     0.135711
H      4.547456    12.606693     0.492954     0.157193
H      1.424617    13.746386     1.329618     0.135881
H      0.585678    12.385089     1.248213     0.140330
H    -10.069458     1.693773    22.535675     0.135170
H     -0.752971    -1.024326    13.115284     0.104006
H     -0.802719    -3.339886    13.165031     0.134189
H     -1.725328    -5.343392    12.341934     0.130619
H     -1.684625    14.962992    12.301232     0.103286
H      7.950704     8.705975     2.953200     0.110580
H      8.816778    12.627052     2.898930     0.113012
H     10.166781    11.272552     7.186271     0.088902
H      9.979093     9.700955     6.946578     0.098775
H      9.427321    12.387349     0.890935     0.141752
H      7.914516    12.276545     0.384413     0.160154
H     -2.211476     0.318907    22.133172     0.150857
H      7.625073     8.778331     1.044700     0.140394
H     -3.360211    -1.903940    22.219099     0.136579
H      6.758997    10.006210     0.492954     0.157537
H      9.881841     8.866522     1.329618     0.136038
H     10.720780    10.227818     1.248213     0.140683
H     -1.236859    -1.693639    22.535675     0.134775
H     12.059498     1.024403    13.115284     0.104264
H     12.109247     3.339964    13.165031     0.133904
H     13.031851     5.343465    12.341934     0.131073
H     12.991147     7.649981    12.301232     0.102161
H      3.052784    -2.297428    14.259479     0.111560
H      6.973860    -3.163503    14.205209     0.113306
H      5.619360    -4.513480    18.492550     0.087567
H      4.047763    -4.325794    18.252857     0.098284
H      6.734158    -3.774057    12.197214     0.141467
H      6.623353    -2.261255    11.690692     0.160547
H      5.972099    -3.441651    10.826893     0.149342
H      3.125139    -1.971808    12.350979     0.140591
H      3.749251    -2.292916    10.912820     0.135938
H      4.353018    -1.105736    11.799233     0.158002
H      3.213331    -4.228575    12.635897     0.136105
H      4.574627    -5.067514    12.554492     0.140734
H      3.959552    -4.416266    11.229396     0.134863
H      6.677595     4.900221     1.809005     0.104369
H      8.993156     4.850473     1.858752     0.133913
H     10.996656     3.927864     1.035655     0.129376
H     13.303172     3.968567     0.994953     0.102717
H      8.253751     2.297513    14.259479     0.111386
H      4.332674     3.163587    14.205209     0.113796
H      5.687199     4.513590    18.492550     0.088048
H      7.258795     4.325902    18.252857     0.098960
H      4.572365     3.774129    12.197214     0.141098
H      4.683166     2.261325    11.690692     0.160224
H      5.334415     3.441715    10.826893     0.149981
H      8.181384     1.971881    12.350979     0.140227
H      7.557264     2.292980    10.912820     0.135486
H      6.953502     1.105806    11.799233     0.157722
H      8.093194     4.228650    12.635897     0.136505
H      6.731898     5.067588    12.554492     0.141029
H      7.346964     4.416333    11.229396     0.135372
H      4.628866    17.712690     1.809005     0.103380
H      2.313305    17.762438     1.858752     0.133505
H      0.309800    18.685042     1.035655     0.130703
H     20.616184    18.644339     0.994953     0.103359
H     19.257154     2.600492     2.953200     0.111386
H     20.123228    -1.320585     2.898930     0.113795
H     -1.139669     0.033941     7.186271     0.088047
H     -1.327357     1.605536     6.946578     0.098960
H     20.733771    21.532006     0.890935     0.141097
H     19.220966    21.642808     0.384413     0.160224
H      9.094974    10.987674    22.133172     0.149980
H     18.931523     2.528125     1.044700     0.140227
H      7.946239    -9.402378    22.219099     0.135486
H     18.065447     1.300243     0.492954     0.157721
H     21.188291     2.439936     1.329618     0.136504
H     -0.585670     1.078639     1.248213     0.141028
H     10.069591    -9.612677    22.535675     0.135371
H      0.753048    10.282124    13.115284     0.103380
H      0.802797     7.966564    13.165031     0.133502
H      1.725401     5.963058    12.341934     0.130702
H      1.684697     3.656542    12.301232     0.103359
H     14.662213    20.012425     2.953200     0.111559
H     13.796139     1.320602     2.898930     0.113306
H     12.446161    -0.033898     7.186271     0.087568
H     12.633848    -1.605495     6.946578     0.098284
H     13.185585     1.080899     0.890935     0.141467
H     14.698386     0.970095     0.384413     0.160546
H      2.211607   -10.987543    22.133172     0.149342
H     14.987833    20.084781     1.044700     0.140591
H      3.360343     9.402510    22.219099     0.135938
H     15.853906    21.312660     0.492954     0.158003
H     12.731067    20.172972     1.329618     0.136104
H     11.892128    21.534268     1.248213     0.140734
H      1.236992     9.612811    22.535675     0.134863
H     10.553479    12.330853    13.115284     0.104369
H     10.503731    14.646414    13.165031     0.133913
H      9.581122    -5.962985    12.341934     0.129377
H      9.621825    -3.656469    12.301232     0.102718
H     -3.052699     9.009022    14.259479     0.111983
H     -6.973776     8.142947    14.205209     0.113844
H     -5.619251     6.792970    18.492550     0.087801
H     -4.047655     6.980656    18.252857     0.097899
H     15.878815     7.532393    12.197214     0.141558
H     15.989616     9.045195    11.690692     0.160325
H     16.640865     7.864799    10.826893     0.150424
H     -3.125066     9.334642    12.350979     0.140093
H     -3.749186     9.013534    10.912820     0.135711
H     -4.352948    10.200714    11.799233     0.157192
H     -3.213256     7.077875    12.635897     0.135882
H     -4.574552     6.238936    12.554492     0.140329
H     -3.959486     6.890184    11.229396     0.135171
H     15.935316    16.206671     1.809005     0.104006
H     13.619755    16.156923     1.858752     0.134190
H     11.616250    15.234314     1.035655     0.130620
H      9.309734    15.275017     0.994953     0.103287
H     14.359234    13.603963    14.259479     0.110580
H     -4.332590    14.470037    14.205209     0.113012
H     -5.687090    -6.792860    18.492550     0.088902
H     -7.258687    -6.980548    18.252857     0.098774
H     -4.572292    15.080579    12.197214     0.141752
H     -4.683097    13.567775    11.690692     0.160152
H     -5.334351    14.748165    10.826893     0.150857
H     14.431589    13.278331    12.350979     0.140394
H     15.055701    13.599430    10.912820     0.136579
H     15.659468    12.412256    11.799233     0.157537
H     14.519781    15.535100    12.635897     0.136037
H     15.881077    -6.238862    12.554492     0.140683
H     15.266002    15.722783    11.229396     0.134775
H     17.984045     6.406240     1.809005     0.104264
H     20.299606     6.455988     1.858752     0.133904
H     -0.309794     7.378592     1.035655     0.131073
H      1.996722     7.337889     0.994953     0.102161
H      7.950754    -2.600425    19.659358     0.111982
H      8.816828     1.320652    19.713628     0.113843
H     10.166806    -0.033874    15.426287     0.087800
H      9.979119    -1.605469    15.665980     0.097898
H      9.427382     1.080961    21.721623     0.141557
H      7.914581     0.970159    22.228145     0.160324
H     20.401360    11.625293     0.479386     0.150423
H      7.625134    -2.528058    21.567858     0.140093
H     19.252624     9.402445     0.393459     0.135711
H      6.759061    -1.300176    22.119604     0.157192
H      9.881900    -2.439869    21.282940     0.135882
H     10.720839    -1.078572    21.364345     0.140329
H     21.375975     9.612744     0.076883     0.135171
H     12.059488    12.330843     9.497274     0.104006
H     12.109236    14.646403     9.447527     0.134189
H     13.031845    16.649909    10.270624     0.130619
H     12.991142    -3.656475    10.311326     0.103286
H      3.355813     2.600542    19.659358     0.110579
H      2.489739    -1.320535    19.713628     0.113012
H      1.139736     0.033965    15.426287     0.088901
H      1.327424     1.605562    15.665980     0.098774
H      1.879196    -1.080832    21.721623     0.141753
H      3.392001    -0.970028    22.228145     0.160152
H     13.517993    10.987610     0.479386     0.150857
H      3.681444     2.528186    21.567858     0.140393
H     14.666728    13.210457     0.393459     0.136579
H      4.547520     1.300307    22.119604     0.157537
H      1.424676     2.439995    21.282940     0.136037
H      0.585737     1.078699    21.364345     0.140683
H     12.543376    13.000156     0.076883     0.134775
H     -0.752981    10.282114     9.497274     0.104264
H     -0.802730     7.966553     9.447527     0.133903
H     -1.725334     5.963052    10.270624     0.131073
H     -1.684630     3.656536    10.311326     0.102161
H      8.253733    13.603945     8.353079     0.111560
H      4.332657    14.470020     8.407349     0.113307
H      5.687157    15.819997     4.120008     0.087569
H      7.258754    15.632311     4.359701     0.098285
H      4.572359    15.080574    10.415344     0.141467
H      4.683164    13.567772    10.921866     0.160547
H      5.334418    14.748168    11.785665     0.149342
H      8.181378    13.278325    10.261579     0.140591
H      7.557266    13.599433    11.699738     0.135939
H      6.953499    12.412253    10.813325     0.158003
H      8.093186    15.535092     9.976661     0.136105
H      6.731890    16.374031    10.058066     0.140734
H      7.346965    15.722783    11.383162     0.134864
H      4.628922     6.406296    20.803553     0.104369
H      2.313361     6.456044    20.753806     0.133914
H      0.309861     7.378653    21.576903     0.129378
H     -1.996655     7.337950    21.617605     0.102718
H      3.052766     9.009004     8.353079     0.111386
H      6.973843     8.142930     8.407349     0.113795
H      5.619318     6.792927     4.120008     0.088049
H      4.047722     6.980615     4.359701     0.098961
H      6.734152     7.532388    10.415344     0.141098
H      6.623351     9.045192    10.921866     0.160225
H      5.972102     7.864802    11.785665     0.149981
H      3.125133     9.334636    10.261579     0.140227
H      3.749253     9.013537    11.699738     0.135486
H      4.353015    10.200711    10.813325     0.157721
H      3.213323     7.077867     9.976661     0.136505
H      4.574619     6.238929    10.058066     0.141028
H      3.959553     6.890184    11.383162     0.135372
H      6.677651    -6.406173    20.803553     0.103381
H      8.993212    -6.455921    20.753806     0.133503
H     10.996717    -7.378525    21.576903     0.130702
H     -9.309667    -7.337822    21.617605     0.103358
C     -8.307703    10.720374    17.121777     0.160893
C     -8.057602     9.535008    17.813269    -0.003882
C     -8.138778     9.514887    19.199871    -0.172434
C     -8.484075    10.638072    19.929804     0.084987
C     -8.647342    11.827282    19.231076    -0.176388
C     -6.225962     8.388755    16.076624     0.000144
C     13.024171    10.495144    15.222774    -0.160989
C     13.047006    10.272855    13.738033     0.616261
C     -8.623592    10.575439    21.456152     0.281658
C     -8.778262   -10.797594    22.182919    -0.509295
C     -7.652140     9.606025    22.094278    -0.503573
C     -9.951873     9.741702    21.723432    -0.521223
C     10.865303     1.507180    10.255700     0.106931
C     10.838393     2.888150    10.214545    -0.176345
C     10.296137     5.798432    10.701619    -0.175809
C     10.330509     7.172844    10.726493     0.102495
C     -2.998646    11.892627    17.121777     0.161221
C     -3.248743    13.077997    17.813269    -0.004520
C     -3.167558    -9.514773    19.199871    -0.172687
C     -2.822257    11.974946    19.929804     0.085145
C     -2.658994    10.785732    19.231076    -0.176659
C     -5.080393    14.224240    16.076624     0.000945
C     -1.717631    12.117846    15.222774    -0.159522
C     -1.740474    12.340126    13.738033     0.618383
C     -2.682731   -10.575311    21.456152     0.281094
C     -2.528056    10.797725    22.182919    -0.509092
C     -3.654179    -9.605894    22.094278    -0.505015
C     -1.354448    -9.741573    21.723432    -0.519242
C      0.441208    -1.507119    10.255700     0.104651
C      0.468117    -2.888089    10.214545    -0.176328
C      1.010376    16.814532    10.701619    -0.173359
C      0.976005    15.440120    10.726493     0.101227
C     16.373566     2.654546     5.815498     0.161245
C     15.188200     2.404449     6.506990    -0.004468
C     15.168078     2.485633     7.893592    -0.172772
C     16.291263     2.830935     8.623525     0.084994
C     17.480474     2.994198     7.924797    -0.177062
C     14.041947     0.572799     4.770345     0.000238
C     16.148336     3.935561     3.916495    -0.159490
C     15.926047     3.912717     2.431754     0.616897
C     16.228630     2.970461    10.149873     0.282404
C     -5.144403     3.125135    10.876640    -0.510989
C     15.259217     1.999012    10.787999    -0.503400
C     15.394893     4.298743    10.417153    -0.519150
C     -4.146011    -5.211983    21.561979     0.106830
C     -2.765042    -5.185074    21.520824    -0.177798
C      0.145240    -4.642815    22.007898    -0.176467
C      1.519652    -4.677187    22.032772     0.103208
C     17.545819    -2.654511     5.815498     0.161050
C     18.731189    -2.404410     6.506990    -0.005148
C     -3.861582    -2.485587     7.893592    -0.170658
C     17.628138    -2.830883     8.623525     0.085289
C     16.438923    -2.994151     7.924797    -0.177385
C     19.877432    -0.572771     4.770345    -0.000367
C     17.771037    18.677362     3.916495    -0.162268
C     17.993318    18.700197     2.431754     0.617352
C     -4.922120    -2.970400    10.149873     0.282505
C     16.450917    -3.125071    10.876640    -0.510773
C     -3.952703    -1.998948    10.787999    -0.505195
C     -4.088381    -4.298681    10.417153    -0.519746
C     -7.160311     5.212111    21.561979     0.107040
C     -8.541281     5.185202    21.520824    -0.178522
C     11.161340     4.642946    22.007898    -0.177220
C      9.786928     4.677318    22.032772     0.105518
C      2.998713    11.892593     5.490781     0.161244
C      3.248810    13.077959     4.799289    -0.004467
C      3.167625    13.098080     3.412687    -0.172772
C      2.822324    11.974895     2.682754     0.084994
C      2.659061    10.785685     3.381482    -0.177061
C      5.080460    14.224212     6.535934     0.000239
C      1.717698    12.117823     7.389784    -0.159490
C      1.740541    12.340112     8.874525     0.616896
C      2.682798    12.037528     1.156406     0.282404
C      2.528123    10.797661     0.429639    -0.510988
C      3.654246    13.006942     0.518280    -0.503399
C      1.354515    12.871265     0.889126    -0.519152
C     -0.441141    -1.507113    12.356858     0.106831
C     -0.468050    -2.888083    12.398013    -0.177795
C     -1.010309    -5.798365    11.910939    -0.176465
C     -0.975938    15.440123    11.886065     0.103208
C      8.307770    10.720340     5.490781     0.161048
C      8.057669     9.534970     4.799289    -0.005148
C      8.138845     9.514840     3.412687    -0.170656
C      8.484142    10.638021     2.682754     0.085290
C      8.647409    11.827235     3.381482    -0.177384
C      6.226029     8.388727     6.535934    -0.000368
C      9.588796    10.495121     7.389784    -0.162270
C      9.565961    10.272841     8.874525     0.617350
C      8.623659    10.575378     1.156406     0.282505
C      8.778329    11.815242     0.429639    -0.510772
C      7.652207     9.605961     0.518280    -0.505193
C      9.951940     9.741640     0.889126    -0.519747
C     11.747664     1.507186    12.356858     0.107039
C     11.774574     2.888156    12.398013    -0.178518
C     12.316830     5.798435    11.910939    -0.177219
C     12.282458     7.172847    11.886065     0.105518
C      5.067148    -2.654479    16.797060     0.161222
C      3.881778    -2.404382    16.105568    -0.004520
C      3.861649    -2.485566    14.718966    -0.172689
C      4.984829    -2.830868    13.989033     0.085144
C      6.174044    -2.994131    14.687761    -0.176658
C      2.735535    -0.572732    17.842213     0.000946
C      4.841930    -3.935494    18.696063    -0.159525
C      4.619649    -3.912650    20.180804     0.618385
C      4.922187    -2.970394    12.462685     0.281095
C      6.162050    -3.125068    11.735918    -0.509093
C      3.952770    -1.998945    11.824559    -0.505016
C      4.088448    -4.298676    12.195405    -0.519243
C      7.160378     5.212050     1.050579     0.104650
C      8.541348     5.185141     1.091734    -0.176331
C     11.451627     4.642882     0.604660    -0.173360
C     12.826039     4.677254     0.579786     0.101226
C      6.239401     2.654578    16.797060     0.160894
C      7.424767     2.404477    16.105568    -0.003882
C      7.444889     2.485654    14.718966    -0.172432
C      6.321704     2.830950    13.989033     0.084986
C      5.132493     2.994218    14.687761    -0.176390
C      8.571020     0.572838    17.842213     0.000145
C      6.464631     3.935605    18.696063    -0.160990
C      6.686920     3.912770    20.180804     0.616266
C      6.384337     2.970467    12.462685     0.281658
C      5.144470     3.125138    11.735918    -0.509296
C      7.353750     1.999015    11.824559    -0.503575
C      7.218074     4.298748    12.195405    -0.521222
C      4.146078    17.400856     1.050579     0.106935
C      2.765109    17.427765     1.091734    -0.176349
C     -0.145173    17.970021     0.604660    -0.175811
C     21.093315    17.935649     0.579786     0.102497
C     19.614220     0.586143     5.490781     0.160891
C     19.364119     1.771509     4.799289    -0.003883
C     19.445295     1.791630     3.412687    -0.172430
C     19.790592     0.668445     2.682754     0.084988
C     19.953859    -0.520765     3.381482    -0.176386
C     17.532479     2.917762     6.535934     0.000141
C     -1.717654     0.811373     7.389784    -0.160985
C     -1.740489     1.033662     8.874525     0.616262
C     19.930109     0.731078     1.156406     0.281658
C     20.084779    22.104111     0.429639    -0.509295
C     18.958657     1.700492     0.518280    -0.503575
C     21.258390     1.564815     0.889126    -0.521221
C      0.441214     9.799337    12.356858     0.106932
C      0.468124     8.418367    12.398013    -0.176340
C      1.010380     5.508085    11.910939    -0.175805
C      0.976008     4.133673    11.886065     0.102493
C     14.305163    -0.586110     5.490781     0.161220
C     14.555260    -1.771480     4.799289    -0.004516
C     14.474075    20.821290     3.412687    -0.172687
C     14.128774    -0.668429     2.682754     0.085144
C     13.965511     0.520785     3.381482    -0.176659
C     16.386910    -2.917723     6.535934     0.000946
C     13.024148    -0.811329     7.389784    -0.159524
C     13.046991    -1.033609     8.874525     0.618380
C     13.989248    21.881828     1.156406     0.281095
C     13.834573     0.508792     0.429639    -0.509093
C     14.960696    20.912411     0.518280    -0.505015
C     12.660965    21.048090     0.889126    -0.519243
C     10.865309    12.813636    12.356858     0.104651
C     10.838400    14.194606    12.398013    -0.176331
C     10.296141    -5.508015    11.910939    -0.173363
C     10.330512    -4.133603    11.886065     0.101227
C     -5.067049     8.651971    16.797060     0.161242
C     -3.881683     8.902068    16.105568    -0.004469
C     -3.861561     8.820884    14.718966    -0.172772
C     -4.984746     8.475582    13.989033     0.084994
C     -6.173957     8.312319    14.687761    -0.177061
C     -2.735430    10.733718    17.842213     0.000238
C     -4.841819     7.370956    18.696063    -0.159497
C     -4.619530     7.393800    20.180804     0.616899
C     -4.922113     8.336056    12.462685     0.282403
C     16.450920     8.181382    11.735918    -0.510988
C     -3.952700     9.307505    11.824559    -0.503400
C     -4.088376     7.007774    12.195405    -0.519150
C     15.452528    16.518500     1.050579     0.106834
C     14.071559    16.491591     1.091734    -0.177800
C     11.161277    15.949332     0.604660    -0.176472
C      9.786865    15.983704     0.579786     0.103211
C     -6.239302    13.961028    16.797060     0.161048
C     -7.424672    13.710927    16.105568    -0.005146
C     15.168099    13.792104    14.718966    -0.170654
C     -6.321621    14.137400    13.989033     0.085291
C     -5.132406    14.300668    14.687761    -0.177385
C     -8.570915    11.879288    17.842213    -0.000369
C     -6.464520    -7.370845    18.696063    -0.162268
C     -6.686801    -7.393680    20.180804     0.617349
C     16.228637    14.276917    12.462685     0.282506
C     -5.144400    14.431588    11.735918    -0.510773
C     15.259220    13.305465    11.824559    -0.505194
C     15.394898    15.605198    12.195405    -0.519746
C     18.466828     6.094406     1.050579     0.107038
C     19.847798     6.121315     1.091734    -0.178516
C      0.145177     6.663571     0.604660    -0.177218
C      1.519589     6.629199     0.579786     0.105514
C      8.307804    -0.586076    17.121777     0.161244
C      8.057707    -1.771442    17.813269    -0.004468
C      8.138892    -1.791563    19.199871    -0.172773
C      8.484193    -0.668378    19.929804     0.084993
C      8.647456     0.520832    19.231076    -0.177061
C      6.226057    -2.917695    16.076624     0.000239
C      9.588819    -0.811306    15.222774    -0.159491
C      9.565976    -1.033595    13.738033     0.616893
C      8.623719    -0.731011    21.456152     0.282403
C      8.778394     0.508856    22.182919    -0.510988
C      7.652271    -1.700425    22.094278    -0.503401
C      9.952002    -1.564748    21.723432    -0.519150
C     11.747658    12.813630    10.255700     0.106832
C     11.774567    14.194600    10.214545    -0.177798
C     12.316826    17.104882    10.701619    -0.176468
C     12.282455    -4.133606    10.726493     0.103208
C      2.998747     0.586177    17.121777     0.161048
C      3.248848     1.771547    17.813269    -0.005145
C      3.167672     1.791677    19.199871    -0.170653
C      2.822375     0.668496    19.929804     0.085291
C      2.659108    -0.520718    19.231076    -0.177384
C      5.080488     2.917790    16.076624    -0.000370
C      1.717721     0.811396    15.222774    -0.162265
C      1.740556     1.033676    13.738033     0.617350
C      2.682858     0.731139    21.456152     0.282506
C      2.528188    -0.508725    22.182919    -0.510773
C      3.654310     1.700556    22.094278    -0.505194
C      1.354577     1.564877    21.723432    -0.519747
C     -0.441147     9.799331    10.255700     0.107038
C     -0.468057     8.418361    10.214545    -0.178513
C     -1.010313     5.508082    10.701619    -0.177215
C     -0.975941     4.133670    10.726493     0.105515
C      6.239369    13.960996     5.815498     0.161221
C      7.424739    13.710899     6.506990    -0.004517
C      7.444868    13.792083     7.893592    -0.172689
C      6.321688    14.137385     8.623525     0.085143
C      5.132473    14.300648     7.924797    -0.176660
C      8.570982    11.879249     4.770345     0.000948
C      6.464587    15.242011     3.916495    -0.159528
C      6.686868    15.219167     2.431754     0.618383
C      6.384330    14.276911    10.149873     0.281094
C      5.144467    14.431585    10.876640    -0.509094
C      7.353747    13.305462    10.787999    -0.505015
C      7.218069    15.605193    10.417153    -0.519244
C      4.146139     6.094467    21.561979     0.104654
C      2.765169     6.121376    21.520824    -0.176333
C     -0.145110     6.663635    22.007898    -0.173366
C     -1.519522     6.629263    22.032772     0.101227
C      5.067116     8.651939     5.815498     0.160892
C      3.881750     8.902040     6.506990    -0.003882
C      3.861628     8.820863     7.893592    -0.172432
C      4.984813     8.475567     8.623525     0.084987
C      6.174024     8.312299     7.924797    -0.176388
C      2.735497    10.733679     4.770345     0.000141
C      4.841886     7.370912     3.916495    -0.160990
C      4.619597     7.393747     2.431754     0.616264
C      4.922180     8.336050    10.149873     0.281658
C      6.162047     8.181379    10.876640    -0.509295
C      3.952767     9.307502    10.787999    -0.503575
C      4.088443     7.007769    10.417153    -0.521221
C      7.160439    -6.094339    21.561979     0.106931
C      8.541408    -6.121248    21.520824    -0.176342
C     11.451690    -6.663504    22.007898    -0.175808
C     -9.786798    -6.629132    22.032772     0.102495
C     11.306483     3.604078    11.306279     0.109857
C     11.306483     5.089067    11.306279     0.106552
C      0.000034    -3.604011    11.306279     0.109042
C      0.000034    -5.089000    11.306279     0.106446
C      9.257269     5.653225     0.000000     0.109039
C     10.742258     5.653225     0.000000     0.106442
C      2.049181    16.959675     0.000000     0.109852
C      0.564192    16.959675     0.000000     0.106547
C      0.000034     7.702439    11.306279     0.109868
C      0.000034     6.217450    11.306279     0.106561
C     11.306483    14.910528    11.306279     0.109033
C     11.306483    16.395517    11.306279     0.106440
C     13.355631    16.959675     0.000000     0.109029
C     11.870642    16.959675     0.000000     0.106435
C     20.563719     5.653225     0.000000     0.109862
C     22.048708     5.653225     0.000000     0.106558
S     -7.752104     8.030795    16.918716    -0.090132
S     -3.554245    -8.030695    16.918716    -0.090126
S     13.683987     2.098946     5.612437    -0.090526
S     -2.377504    -2.098913     5.612437    -0.090183
S      3.554312    14.582172     5.693842    -0.090526
S      7.752171     8.030762     5.693842    -0.090182
S      2.377571    -2.098879    17.000121    -0.090127
S      8.928980     2.098980    17.000121    -0.090133
S     19.058621     3.275722     5.693842    -0.090132
S     14.860762    19.337212     5.693842    -0.090128
S     -2.377470     9.207571    17.000121    -0.090526
S     13.684021    13.405430    17.000121    -0.090182
S      7.752205    -3.275655    16.918716    -0.090526
S      3.554346     3.275755    16.918716    -0.090182
S      8.928946    13.405396     5.612437    -0.090127
S      2.377537     9.207537     5.612437    -0.090131
N     11.306483     0.820882    11.306279    -0.173550
N     11.306483     7.870453    11.306279    -0.175397
N      0.000034    -0.820815    11.306279    -0.172651
N      0.000034    14.742514    11.306279    -0.173129
N      6.474073     5.653225     0.000000    -0.172641
N     13.523645     5.653225     0.000000    -0.173126
N      4.832377    16.959675     0.000000    -0.173538
N     20.395705    16.959675     0.000000    -0.175394
N      0.000034    10.485635    11.306279    -0.173573
N      0.000034     3.436064    11.306279    -0.175399
N     11.306483    12.127332    11.306279    -0.172646
N     11.306483    -3.435997    11.306279    -0.173106
N     16.138827    16.959675     0.000000    -0.172640
N      9.089255    16.959675     0.000000    -0.173090
N     17.780523     5.653225     0.000000    -0.173568
N      2.217195     5.653225     0.000000    -0.175391
O     14.329841    10.731903    15.748742    -0.187297
O     11.897364    10.005343    13.267240    -0.565457
O     14.096016    10.355164    13.114831    -0.536284
O     -3.023298    11.881090    15.748742    -0.187109
O     -0.590836    12.607636    13.267240    -0.566886
O     -2.789488    12.257814    13.114831    -0.537311
O     16.385094     2.629893     4.442463    -0.187117
O     15.658535     5.062356     1.960961    -0.566098
O     16.008356     2.863703     1.808552    -0.536543
O     17.534282    19.983033     4.442463    -0.186469
O     18.260827    17.550556     1.960961    -0.565423
O     17.911005    19.749208     1.808552    -0.537558
O      3.023365    11.881064     6.863816    -0.187115
O      0.590903    12.607624     9.345318    -0.566085
O      2.789555    12.257803     9.497727    -0.536548
O      8.283126    10.731877     6.863816    -0.186469
O     10.715603    10.005331     9.345318    -0.565411
O      8.516951    10.355153     9.497727    -0.537562
O      5.078685    -2.629826    18.170095    -0.187110
O      4.352140    -5.062289    20.651597    -0.566904
O      4.701962    -2.863636    20.804006    -0.537309
O      6.227873     2.629934    18.170095    -0.187296
O      6.954432     5.062411    20.651597    -0.565474
O      6.604611     2.863759    20.804006    -0.536289
O     -3.023324     0.574614     6.863816    -0.187299
O     -0.590847     1.301174     9.345318    -0.565460
O     -2.789499     0.951353     9.497727    -0.536278
O     14.329815    -0.574573     6.863816    -0.187111
O     11.897353    -1.301119     9.345318    -0.566864
O     14.096005    -0.951297     9.497727    -0.537309
O     -5.078577     8.676624    18.170095    -0.187118
O     -4.352018     6.244161    20.651597    -0.566033
O     -4.701839     8.442814    20.804006    -0.536575
O     -6.227765    -8.676516    18.170095    -0.186472
O     -6.954310    -6.244039    20.651597    -0.565392
O     -6.604488    -8.442691    20.804006    -0.537558
O      8.283152    -0.574547    15.748742    -0.187117
O     10.715614    -1.301107    13.267240    -0.566059
O      8.516962    -0.951286    13.114831    -0.536547
O      3.023391     0.574640    15.748742    -0.186471
O      0.590914     1.301186    13.267240    -0.565414
O      2.789566     0.951364    13.114831    -0.537551
O      6.227832    13.936343     4.442463    -0.187111
O      6.954377    16.368806     1.960961    -0.566829
O      6.604555    14.170153     1.808552    -0.537331
O      5.078644     8.676583     4.442463    -0.187298
O      4.352085     6.244106     1.960961    -0.565445
O      4.701906     8.442758     1.808552    -0.536291

The following XYZ coordinates are in angstroms. Other properties are in atomic units.
The sperically averaged electron density of each atom fit to a function of the form exp(a - br)
eigen_1, eigen_2 and eigen_3 are the three eigenvalues of traceless quadrupole moment tensor
  atom number  atomic symbol              X              Y              Z     net charge C6 coefficient C8 coefficient C10 coefficient fluctuating dipole atomic polarizability isotropic forcefield polarizability              a              b squared Pearson coefficient          <r^3>          <r^4>         wp_QDO          m_QDO          q_QDO       dipole_x       dipole_y       dipole_z         dipole            Qxy            Qxz            Qyz     Q(x^2-y^2)  Q(3z^2 - R^2)        eigen_1        eigen_2        eigen_3 static polarizability      alpha(xx)      alpha(xy)      alpha(xz)      alpha(yy)      alpha(yz)      alpha(zz) atomic spin moment
            1             Co      11.306483       9.996518      11.306279       0.623509     171.799771 0.30218258E+04  0.10712812E+06                                23.327309                           16.749848       0.456184       1.956154                    0.996093      52.888594     146.632852       0.496236       0.348164      -1.198356      -0.000049      -0.005494      -0.000346       0.005505       0.000316      -0.231096      -0.000136       0.269908       0.467399      -0.212855      -0.129884       0.342739             32.665065      22.707666       0.001295      14.929081      44.009449       0.002252      31.278079           1.114639
            2             Co       0.000034      12.616449      11.306279       0.623259     171.804451 0.30218791E+04  0.10713145E+06                                23.328724                           16.750675       0.457335       1.956724                    0.996174      52.886522     146.632457       0.496189       0.348192      -1.198320      -0.000013       0.005047       0.000170       0.005050       0.000486       0.230668      -0.000476       0.271219       0.467242      -0.213489      -0.129069       0.342558             32.666443      22.709570       0.001712     -14.931421      44.007723      -0.000864      31.282036           1.114798
            3             Co      15.649710       5.653225       0.000000       0.623295     171.798388 0.30217525E+04  0.10712579E+06                                23.328188                           16.750315       0.457342       1.956734                    0.996174      52.885594     146.628844       0.496195       0.348192      -1.198321      -0.005046       0.000012      -0.000171       0.005049       0.000582      -0.000429       0.230663      -0.271361       0.466958      -0.213513      -0.129029       0.342542             32.665671      44.006609       0.001699      -0.000864      22.709024     -14.931065      31.281379           1.114771
            4             Co      18.269640      16.959675       0.000000       0.623549     171.787262 0.30215740E+04  0.10711692E+06                                23.326298                           16.749213       0.456136       1.956161                    0.996092      52.886460     146.625212       0.496243       0.348166      -1.198354       0.005494       0.000052       0.000345       0.005505       0.000347      -0.000146      -0.231071      -0.270173       0.466841      -0.212894      -0.129797       0.342691             32.663544      44.007321       0.001286       0.002240      22.706613      14.928334      31.276698           1.114564
            5             Co       0.000034       1.309999      11.306279       0.623495     171.796187 0.30217597E+04  0.10712517E+06                                23.327013                           16.749681       0.456153       1.956152                    0.996092      52.888039     146.630816       0.496238       0.348164      -1.198355       0.000052       0.005493       0.000345       0.005504       0.000338      -0.231096      -0.000142       0.270056       0.467125      -0.212883      -0.129848       0.342731             32.664566      22.707324       0.001294      14.928807      44.008780       0.002254      31.277595           1.114781
            6             Co      11.306483      -1.309932      11.306279       0.623172     171.826933 0.30223387E+04  0.10715200E+06                                23.330677                           16.751954       0.457328       1.956688                    0.996175      52.890007     146.645831       0.496169       0.348192      -1.198318       0.000015      -0.005047      -0.000170       0.005050       0.000505       0.230708      -0.000471       0.270851       0.468030      -0.213436      -0.129195       0.342631             32.669307      22.711618       0.001706     -14.932874      44.011561      -0.000858      31.284742           1.114812
            7             Co       6.963190      16.959675       0.000000       0.623160     171.834079 0.30224894E+04  0.10715875E+06                                23.331315                           16.752391       0.457329       1.956677                    0.996176      52.891085     146.650111       0.496162       0.348193      -1.198317       0.005046      -0.000012       0.000171       0.005049       0.000646      -0.000380       0.230696      -0.270680       0.468344      -0.213404      -0.129224       0.342628             32.670210      44.012877       0.001692      -0.000859      22.712242     -14.933274      31.285511           1.114448
            8             Co       4.343260       5.653225       0.000000       0.623478     171.801377 0.30218651E+04  0.10712994E+06                                23.327533                           16.750031       0.456133       1.956139                    0.996093      52.888641     146.633622       0.496230       0.348167      -1.198352      -0.005493      -0.000049      -0.000347       0.005505       0.000212      -0.000078      -0.231105      -0.269965       0.467334      -0.212872      -0.129878       0.342749             32.665326      44.009844       0.001304       0.002248      22.707867      14.929171      31.278265           1.114702
            9              H      -7.950637       8.706025      19.659358       0.111386       1.174509 0.90218500E+01  0.92482281E+02                                 1.923243                            1.819516      -1.333688       2.242238                    0.992653       3.953889      11.808361       0.434206       1.376093      -0.687064       0.014310      -0.024908       0.016873       0.033314      -0.007144       0.000771      -0.006020      -0.008961      -0.001405      -0.008950      -0.002456       0.011405              1.977222       1.561825      -0.205222      -0.000925       2.199342      -0.448609       2.170498          -0.000002
           10              H      -8.816711      12.627102      19.713628       0.113796       1.273084 0.98114598E+01  0.10230708E+03                                 1.996631                            1.872008      -1.487125       2.169582                    0.991785       3.986049      11.853815       0.438552       1.339409      -0.694435       0.003322       0.029828       0.018701       0.035362      -0.004446      -0.001157       0.006014      -0.019091       0.006697      -0.011648      -0.001272       0.012920              2.066423       1.561849      -0.117865      -0.217089       2.416451       0.459150       2.220968           0.000006
           11              H      12.446186      11.272576      15.426287       0.088048       1.768429 0.16092984E+02  0.18671927E+03                                 2.347202                            2.284069      -1.470186       2.137185                    0.995321       4.304519      12.777250       0.434251       1.215663      -0.723605      -0.019663       0.019858       0.005991       0.028581      -0.001509      -0.001769      -0.005701       0.029556      -0.002891      -0.016531       0.001052       0.015479              2.345733       2.228423      -0.485165       0.123153       2.676863       0.145594       2.131913          -0.000082
           12              H      12.633874       9.700981      15.665980       0.098960       1.790181 0.16387922E+02  0.19080874E+03                                 2.381000                            2.320636      -1.453088       2.162691                    0.993975       4.141852      12.274343       0.426884       1.232314      -0.721896      -0.017730      -0.026197       0.015593       0.035268       0.012373      -0.002724      -0.003520       0.015808      -0.002840      -0.014453      -0.001683       0.016136              2.379283       2.072111       0.370169       0.033099       2.678358      -0.403767       2.387381           0.000017
           13              H      -9.427254     -10.225489      21.721623       0.141098       1.049384 0.80424581E+01  0.79313864E+02                                 1.731734                            1.673937      -0.987747       2.402966                    0.998722       3.552422      10.072978       0.475363       1.306534      -0.702999      -0.006492       0.000341      -0.013430       0.014920      -0.002962       0.005415      -0.002080      -0.003152      -0.001475      -0.006424      -0.000549       0.006973              1.756351       1.791236      -0.380131       0.046837       1.887647      -0.145080       1.590169          -0.000009
           14              H      -7.914449     -10.336291      22.228145       0.160224       1.128370 0.84954028E+01  0.84303162E+02                                 1.773691                            1.687455      -1.076517       2.379408                    0.997602       3.396306       9.427065       0.491060       1.256932      -0.715165       0.019823      -0.001867      -0.007760       0.021369      -0.001945      -0.003620       0.000860       0.014408      -0.000701      -0.007368      -0.001688       0.009055              1.816397       2.198242       0.487454      -0.023568       1.835683       0.022393       1.415265          -0.000038
           15              H       2.211543       0.318843       0.479386       0.149981       1.175734 0.89732912E+01  0.89091858E+02                                 1.740639                            1.671428      -0.971963       2.416155                    0.998976       3.256248       8.660253       0.528403       1.167495      -0.738136      -0.002070      -0.010428       0.008232       0.013446       0.001060      -0.000511      -0.000770      -0.006973       0.007600      -0.004932       0.001626       0.003306              1.778790       1.615487       0.045335      -0.412931       1.536920      -0.054112       2.183963           0.000003
           16              H      -7.625006       8.778392      21.567858       0.140227       0.989730 0.76998601E+01  0.76205559E+02                                 1.746881                            1.702056      -1.337092       2.244198                    0.993859       3.882688      11.561612       0.438638       1.410899      -0.679737       0.000542      -0.007787      -0.016030       0.017830      -0.002752       0.000638       0.006263      -0.006255       0.001596      -0.006448      -0.001877       0.008325              1.763865       1.488097      -0.109864      -0.048311       2.072798       0.229855       1.730699          -0.000026
           17              H       3.360278      20.708895       0.393459       0.135486       1.234490 0.97815576E+01  0.99469874E+02                                 1.804028                            1.749759      -1.060200       2.360735                    0.998519       3.455622       9.373742       0.513148       1.173762      -0.735397      -0.008027       0.004693       0.008776       0.012786      -0.003062      -0.001436       0.000166       0.004763       0.014065      -0.006245       0.001031       0.005214              1.829952       1.633929       0.045834      -0.241546       1.627810      -0.314469       2.228116          -0.000020
           18              H      -6.758930      10.006274      22.119604       0.157723       0.996147 0.73827740E+01  0.70794309E+02                                 1.642527                            1.583323      -0.804676       2.510100                    0.999556       3.231282       8.840562       0.501622       1.273359      -0.712257       0.013214       0.013301      -0.008275       0.020493       0.005604      -0.003605      -0.003003       0.000138      -0.007115      -0.004747      -0.004010       0.008757              1.668928       2.195998       0.292195      -0.008787       1.507942      -0.008724       1.302844          -0.000004
           19              H      -9.881774       8.866581      21.282940       0.136504       1.264220 0.10383543E+02  0.10853131E+03                                 1.914595                            1.867679      -1.270859       2.266525                    0.996207       3.741338      10.718928       0.465164       1.259767      -0.713514       0.008735      -0.010028      -0.010941       0.017221      -0.000861       0.000341       0.006769      -0.002026      -0.005062      -0.007006      -0.000107       0.007113              1.928930       1.669117      -0.003787      -0.164528       2.421397       0.250002       1.696276          -0.000009
           20              H      11.892187      10.227878      21.364345       0.141029       1.165722 0.92577295E+01  0.93563975E+02                                 1.793540                            1.749862      -0.920483       2.438209                    0.999097       3.439447       9.534626       0.488616       1.240321      -0.719841      -0.005074       0.013859      -0.007412       0.016515      -0.001709       0.003469      -0.001447      -0.006350      -0.004304      -0.005467       0.000232       0.005235              1.797615       2.172163      -0.369454       0.036646       1.723102      -0.106341       1.497580          -0.000003
           21              H       1.236926      20.919194       0.076883       0.135372       1.223677 0.98317145E+01  0.10094732E+03                                 1.850353                            1.798876      -1.069581       2.357963                    0.998550       3.586666      10.046506       0.483321       1.234254      -0.720176       0.004481       0.003485       0.012220       0.013474       0.002480      -0.000168      -0.000561       0.001954       0.016774      -0.005474      -0.000166       0.005639              1.887209       1.723627       0.085723      -0.354918       1.663222      -0.207591       2.274779          -0.000001
           22              H      10.553469       1.024393       9.497274       0.103381       1.322507 0.98913690E+01  0.10077054E+03                                 1.898484                            1.772308      -0.870030       2.463022                    0.999028       3.351641       9.071399       0.504865       1.190840      -0.733452      -0.017685      -0.023210      -0.042714       0.051730       0.003594       0.014213       0.001286      -0.009412       0.035670      -0.017954      -0.001172       0.019126              1.945121       1.631358       0.080604       0.107298       2.032474       0.548852       2.171532          -0.000125
           23              H      10.503720       3.339953       9.447527       0.133504       1.179012 0.89012454E+01  0.88397069E+02                                 1.760114                            1.685538      -0.890173       2.465251                    0.999108       3.214868       8.614201       0.515302       1.196899      -0.731913      -0.013172       0.016433      -0.032097       0.038390       0.000546       0.013080      -0.002840      -0.015668       0.027414      -0.018709       0.002958       0.015751              1.770041       1.557301      -0.195072       0.164249       1.834294      -0.280038       1.918526          -0.000044
           24              H       9.581116       5.343459      10.270624       0.130703       1.171330 0.86810706E+01  0.86363022E+02                                 1.795535                            1.693694      -1.023892       2.401307                    0.997735       3.379413       9.303931       0.496848       1.239161      -0.719789      -0.027791      -0.015452      -0.016247       0.035709       0.000529       0.014845       0.001578      -0.000610      -0.020907      -0.017628       0.003655       0.013973              1.838070       2.111783       0.310907       0.231765       1.901112       0.101139       1.501314          -0.000042
           25              H       9.621820       7.649975      10.311326       0.103359       1.183134 0.80972826E+01  0.80215183E+02                                 1.891624                            1.689578      -1.167285       2.326940                    0.995082       3.677116      10.546349       0.467671       1.322052      -0.698962      -0.036847       0.021768      -0.024302       0.049215      -0.000879       0.014567      -0.002543       0.006727      -0.011615      -0.014736      -0.001528       0.016263              2.053285       2.319904      -0.587232       0.528170       2.146252      -0.443285       1.693700          -0.000401
           26              H      -3.355696      -8.705908      19.659358       0.111560       1.172112 0.89985987E+01  0.92177275E+02                                 1.920115                            1.816796      -1.327650       2.244890                    0.992763       3.948825      11.785982       0.434699       1.375526      -0.687188      -0.014404       0.024721       0.016998       0.033280      -0.006996      -0.000700       0.006022      -0.009152      -0.001502      -0.008880      -0.002466       0.011346              1.973874       1.559660      -0.204632       0.001026       2.195354       0.447278       2.166607          -0.000002
           27              H      -2.489622       9.985915      19.713628       0.113306       1.275696 0.98344061E+01  0.10258160E+03                                 1.997086                            1.872401      -1.487700       2.168975                    0.991784       3.989049      11.855465       0.439242       1.336844      -0.694934      -0.003438      -0.030234       0.018670       0.035700      -0.004636       0.001142      -0.005932      -0.019161       0.006741      -0.011770      -0.001161       0.012931              2.066911       1.562111      -0.117873       0.217205       2.416970      -0.459294       2.221653           0.000005
           28              H      -1.139644      11.340415      15.426287       0.087567       1.765492 0.16053018E+02  0.18607778E+03                                 2.340802                            2.278148      -1.461575       2.140566                    0.995268       4.301781      12.749139       0.435843       1.212379      -0.724336       0.019651      -0.020221       0.005683       0.028764      -0.001510       0.001932       0.005625       0.029633      -0.002612      -0.016553       0.001047       0.015505              2.339234       2.222449      -0.483184      -0.122386       2.669123      -0.145057       2.126130          -0.000082
           29              H      -1.327331      12.912012      15.665980       0.098283       1.789121 0.16372215E+02  0.19054715E+03                                 2.378020                            2.317889      -1.448183       2.164457                    0.994002       4.141693      12.264394       0.427663       1.230578      -0.722275       0.017443       0.026196       0.015768       0.035201       0.012473       0.002539       0.003625       0.015898      -0.003313      -0.014535      -0.001722       0.016257              2.376247       2.069787       0.369631      -0.032887       2.674557       0.402997       2.384398           0.000017
           30              H      -1.879068      10.225618      21.721623       0.141466       1.050910 0.80585647E+01  0.79527867E+02                                 1.734712                            1.676617      -0.987734       2.403157                    0.998697       3.556776      10.095208       0.474464       1.308101      -0.702653       0.006405      -0.000404      -0.013645       0.015079      -0.002998      -0.005367       0.001933      -0.003378      -0.000894      -0.006448      -0.000419       0.006867              1.759430       1.794607      -0.381364      -0.047119       1.891010       0.145483       1.592674          -0.000009
           31              H      -3.391869      10.336422      22.228145       0.160548       1.130824 0.85202681E+01  0.84639480E+02                                 1.778989                            1.692082      -1.089908       2.374184                    0.997567       3.399703       9.451617       0.489289       1.260146      -0.714474      -0.019749       0.002146      -0.007737       0.021318      -0.001915       0.003656      -0.000839       0.014086      -0.000754      -0.007193      -0.001750       0.008943              1.822024       2.205876       0.490071       0.023644       1.841376      -0.022565       1.418821          -0.000038
           32              H       9.094910      22.294060       0.479386       0.149342       1.177656 0.89902277E+01  0.89290687E+02                                 1.741471                            1.672102      -0.967216       2.417921                    0.999004       3.259611       8.667067       0.528792       1.166234      -0.738429       0.002042       0.010551       0.008450       0.013671       0.001014       0.000484       0.000711      -0.007139       0.007988      -0.005061       0.001746       0.003315              1.779692       1.616220       0.045541       0.413478       1.537536       0.054440       2.185319           0.000003
           33              H      -3.681316      -8.778264      21.567858       0.140591       0.988505 0.76868209E+01  0.76036282E+02                                 1.744798                            1.700113      -1.330415       2.247145                    0.993931       3.877499      11.539141       0.439129       1.410068      -0.679909      -0.000283       0.007638      -0.015884       0.017627      -0.002763      -0.000515      -0.006260      -0.006260       0.001503      -0.006368      -0.001979       0.008347              1.761713       1.486457      -0.109820       0.048370       2.069914      -0.229645       1.728768          -0.000026
           34              H       7.946174       1.904007       0.393459       0.135938       1.237675 0.98169763E+01  0.99950358E+02                                 1.809715                            1.755051      -1.074587       2.354628                    0.998533       3.458828       9.397319       0.511289       1.176611      -0.734730       0.007908      -0.004824       0.008754       0.012745      -0.003077       0.001276      -0.000151       0.004237       0.013722      -0.006044       0.001045       0.004999              1.835827       1.638604       0.045964       0.242463       1.632839       0.316267       2.236037          -0.000020
           35              H      -4.547389     -10.006143      22.119604       0.158002       0.994686 0.73665932E+01  0.70576771E+02                                 1.638452                            1.579581      -0.796889       2.513077                    0.999607       3.227226       8.815916       0.503341       1.270131      -0.712948      -0.013142      -0.013380      -0.008507       0.020593       0.005627       0.003466       0.002922       0.000230      -0.007436      -0.004665      -0.004032       0.008698              1.664707       2.189736       0.291193       0.009039       1.504390       0.008783       1.299996          -0.000004
           36              H      -1.424550      -8.866455      21.282940       0.136105       1.269593 0.10440556E+02  0.10928912E+03                                 1.920902                            1.873489      -1.282498       2.261239                    0.996137       3.749527      10.754342       0.464133       1.260695      -0.713302      -0.008639       0.010414      -0.010459       0.017102      -0.000931      -0.000273      -0.006826      -0.001707      -0.004153      -0.006994      -0.000110       0.007104              1.935395       1.673966      -0.003677       0.165374       2.430772      -0.251452       1.701448          -0.000009
           37              H      -0.585611     -10.227751      21.364345       0.140734       1.165928 0.92577225E+01  0.93553157E+02                                 1.792853                            1.749102      -0.914713       2.440176                    0.999126       3.439536       9.530754       0.489096       1.239246      -0.720080       0.005077      -0.013931      -0.007350       0.016549      -0.001673      -0.003507       0.001397      -0.006076      -0.004682      -0.005444       0.000298       0.005146              1.796950       2.171306      -0.369669      -0.036815       1.722689       0.106396       1.496856          -0.000003
           38              H      10.069525       1.693706       0.076883       0.134863       1.225375 0.98487304E+01  0.10116660E+03                                 1.852224                            1.800563      -1.068678       2.358111                    0.998513       3.589002      10.055540       0.483038       1.234433      -0.720144      -0.004248      -0.003619       0.012435       0.013630       0.002411       0.000125       0.000623       0.002300       0.016799      -0.005490      -0.000162       0.005652              1.889163       1.725184       0.085846       0.355627       1.664515       0.207761       2.277788          -0.000001
           39              H       0.753038      -1.024336       9.497274       0.104370       1.322664 0.98965870E+01  0.10087758E+03                                 1.902455                            1.775836      -0.876610       2.461150                    0.999010       3.349761       9.080660       0.502858       1.194956      -0.732525       0.017430       0.023042      -0.042257       0.051190       0.003400      -0.014216      -0.001476      -0.009693       0.035762      -0.017996      -0.001152       0.019148              1.949304       1.634546       0.080667      -0.107427       2.037145      -0.550437       2.176219          -0.000124
           40              H       0.802786      -3.339897       9.447527       0.133913       1.178320 0.88960929E+01  0.88348521E+02                                 1.761089                            1.686422      -0.896457       2.463090                    0.999049       3.212526       8.612959       0.514448       1.198849      -0.731488       0.013024      -0.016255      -0.031948       0.038139       0.000458      -0.013028       0.002758      -0.015650       0.027713      -0.018667       0.002897       0.015770              1.771038       1.558088      -0.195255      -0.164380       1.835448       0.280320       1.919578          -0.000044
           41              H       1.725395      17.269502      10.270624       0.129376       1.172220 0.86860367E+01  0.86391092E+02                                 1.793168                            1.691577      -1.011884       2.405446                    0.997894       3.381377       9.296341       0.498501       1.235358      -0.720623       0.028562       0.015519      -0.016632       0.036514       0.000536      -0.014700      -0.001521      -0.001273      -0.021496      -0.017694       0.004072       0.013622              1.835589       2.108746       0.310380      -0.231268       1.898536      -0.101001       1.499484          -0.000042
           42              H       1.684692      14.962986      10.311326       0.102717       1.184155 0.81060229E+01  0.80314184E+02                                 1.891732                            1.689761      -1.170332       2.325634                    0.995075       3.678900      10.548315       0.468002       1.320913      -0.699193       0.037208      -0.022216      -0.024516       0.049789      -0.000734      -0.014655       0.002412       0.006886      -0.011023      -0.014695      -0.001661       0.016355              2.053352       2.319890      -0.587019      -0.528014       2.146400       0.443193       1.693765          -0.000401
           43              H      14.359216       2.297495       8.353079       0.111982       1.173252 0.90111171E+01  0.92363429E+02                                 1.923631                            1.819805      -1.339067       2.240364                    0.992589       3.952669      11.811945       0.433593       1.378168      -0.686667      -0.024539      -0.014325       0.016854       0.033037       0.006995      -0.005981      -0.000786       0.008899      -0.001431      -0.008790      -0.002485       0.011275              1.977668       2.200028       0.205301      -0.448916       1.562038       0.000907       2.170936          -0.000002
           44              H      18.280293       3.163570       8.407349       0.113844       1.273301 0.98140032E+01  0.10234519E+03                                 1.997283                            1.872574      -1.490373       2.168377                    0.991756       3.986783      11.858545       0.438351       1.339871      -0.694341       0.029784      -0.003369       0.018753       0.035357       0.004497       0.005904       0.001095       0.019194       0.006564      -0.011696      -0.001179       0.012875              2.067162       2.417327       0.117901       0.459311       1.562344       0.217224       2.221814           0.000006
           45              H      16.925768       4.513547       4.120008       0.087799       1.772047 0.16130838E+02  0.18723039E+03                                 2.347787                            2.284575      -1.474150       2.135143                    0.995263       4.309798      12.786889       0.434912       1.213347      -0.724097       0.020018       0.019666       0.006214       0.028741       0.001491      -0.005910       0.001877      -0.029730      -0.002520      -0.016785       0.001261       0.015524              2.346325       2.677570       0.485452       0.145746       2.229035      -0.123132       2.132368          -0.000082
           46              H      15.354172       4.325861       4.359701       0.097897       1.789123 0.16371593E+02  0.19053962E+03                                 2.378346                            2.318101      -1.448012       2.164664                    0.994083       4.141465      12.264029       0.427570       1.230850      -0.722230      -0.026749       0.017772       0.015657       0.035729      -0.012328      -0.003653       0.002641      -0.015995      -0.002750      -0.014528      -0.001602       0.016130              2.376612       2.675517      -0.369681      -0.403267       2.069829      -0.032867       2.384491           0.000017
           47              H      -4.572298       3.774124      10.415344       0.141558       1.048284 0.80317755E+01  0.79181844E+02                                 1.730514                            1.672811      -0.978931       2.407283                    0.998768       3.550009      10.064294       0.475531       1.306513      -0.703005       0.000545       0.006452      -0.013537       0.015006       0.002873      -0.001967      -0.005305       0.003213      -0.001231      -0.006325      -0.000440       0.006764              1.755100       1.886279       0.379630      -0.144988       1.789820      -0.046785       1.589202          -0.000009
           48              H      -4.683099       2.261322      10.921866       0.160324       1.127717 0.84887240E+01  0.84211361E+02                                 1.772147                            1.686093      -1.073324       2.380985                    0.997649       3.395043       9.418856       0.491616       1.255891      -0.715390      -0.001637      -0.020154      -0.007911       0.021713       0.002102       0.000779       0.003622      -0.014306      -0.000030      -0.007460      -0.001520       0.008980              1.814779       1.834083      -0.486715       0.022296       2.196012       0.023608       1.414241          -0.000038
           49              H      -5.334348       3.441718      11.785665       0.150423       1.175937 0.89762479E+01  0.89136814E+02                                 1.741582                            1.672307      -0.978714       2.413501                    0.998965       3.256059       8.663130       0.527929       1.168337      -0.737934      -0.010470       0.001865       0.008022       0.013321      -0.001125      -0.000780       0.000499       0.007213       0.007874      -0.005109       0.001704       0.003405              1.779771       1.537775      -0.045324      -0.054071       1.616300       0.413210       2.185239           0.000003
           50              H      14.431583       1.971875      10.261579       0.140093       0.989154 0.76921184E+01  0.76094594E+02                                 1.744927                            1.700192      -1.324974       2.249352                    0.993968       3.877653      11.536484       0.439357       1.409228      -0.680075      -0.007880      -0.000452      -0.015915       0.017764       0.002637       0.006231      -0.000606       0.006039       0.001282      -0.006319      -0.001885       0.008204              1.761869       2.070253       0.109678       0.229695       1.486440       0.048271       1.728913          -0.000026
           51              H      15.055703       2.292983      11.699738       0.135711       1.236054 0.97982485E+01  0.99694078E+02                                 1.806558                            1.752077      -1.065261       2.358627                    0.998513       3.457177       9.384211       0.512385       1.174868      -0.735135       0.004735       0.007998       0.008795       0.012796       0.002985       0.000244       0.001361      -0.004541       0.013960      -0.006091       0.000950       0.005141              1.832583       1.630032      -0.045926      -0.315332       1.635976       0.242089       2.231741          -0.000020
           52              H      15.659465       1.105803      10.813325       0.157192       0.997925 0.73965081E+01  0.70932320E+02                                 1.641632                            1.582478      -0.797612       2.512093                    0.999589       3.232740       8.834099       0.503047       1.269638      -0.713046       0.013269      -0.013603      -0.008661       0.020883      -0.005679      -0.002968       0.003511       0.000411      -0.007123      -0.004825      -0.003927       0.008753              1.667997       1.507155      -0.292029      -0.008781       2.194642       0.008935       1.302193          -0.000004
           53              H      14.519773       4.228642       9.976661       0.135882       1.264840 0.10388497E+02  0.10858276E+03                                 1.914193                            1.867315      -1.268540       2.267600                    0.996240       3.741924      10.716307       0.465569       1.258676      -0.713756      -0.010261      -0.008789      -0.010954       0.017393       0.001030       0.006658      -0.000283       0.002160      -0.004849      -0.006860      -0.000217       0.007077              1.928500       2.420745       0.003612       0.249989       1.668717       0.164427       1.696038          -0.000009
           54              H      15.881069       5.067581      10.058066       0.140329       1.164593 0.92424993E+01  0.93338588E+02                                 1.789392                            1.745985      -0.906265       2.443783                    0.999174       3.438149       9.516380       0.490356       1.236866      -0.720598       0.013914       0.005231      -0.007601       0.016695       0.001989      -0.001486      -0.003448       0.006267      -0.005169      -0.005480      -0.000012       0.005492              1.793395       1.719229       0.368165      -0.106043       2.166447      -0.036700       1.494509          -0.000003
           55              H      15.266003       4.416333      11.383162       0.135170       1.223457 0.98296171E+01  0.10092281E+03                                 1.850397                            1.798929      -1.070288       2.357700                    0.998527       3.586126      10.045629       0.483204       1.234589      -0.720110       0.003077      -0.004308       0.012141       0.013245      -0.002451      -0.000423       0.000146      -0.001982       0.016953      -0.005476      -0.000204       0.005679              1.887256       1.663204      -0.085734      -0.207507       1.723729       0.355031       2.274836          -0.000001
           56              H      -4.628799      -4.900154      20.803553       0.104005       1.324346 0.99093688E+01  0.10102330E+03                                 1.902403                            1.775633      -0.876034       2.460824                    0.998975       3.352368       9.083377       0.503546       1.193141      -0.732928      -0.023131       0.017276      -0.042379       0.051278      -0.003486       0.001292      -0.014251       0.009258       0.035893      -0.017909      -0.001300       0.019209              1.949278       2.037033      -0.080877       0.550712       1.634379      -0.107700       2.176422          -0.000125
           57              H      -2.313238      -4.850406      20.753806       0.134189       1.175322 0.88691221E+01  0.88019328E+02                                 1.758706                            1.684367      -0.898421       2.463060                    0.999026       3.208623       8.601253       0.514499       1.199567      -0.731333       0.016630       0.013132      -0.032045       0.038417      -0.000497      -0.002570      -0.012952       0.015953       0.027185      -0.018685       0.003180       0.015505              1.768590       1.832819       0.194684      -0.279444       1.556283      -0.163899       1.916668          -0.000044
           58              H      -0.309733      -3.927797      21.576903       0.130619       1.168829 0.86558360E+01  0.86009393E+02                                 1.788822                            1.687927      -1.008926       2.406716                    0.997938       3.377065       9.277847       0.499390       1.234325      -0.720827      -0.015355       0.028345      -0.015957       0.035970      -0.000536       0.001677      -0.014828       0.000859      -0.020898      -0.017659       0.003763       0.013896              1.830962       1.893727      -0.308647       0.100377       2.102813      -0.230113       1.496346          -0.000042
           59              H       1.996783      -3.968500      21.617605       0.103286       1.184456 0.81073493E+01  0.80352133E+02                                 1.894243                            1.691495      -1.164138       2.328448                    0.995037       3.680457      10.563648       0.466975       1.323409      -0.698676       0.022137       0.036952      -0.024232       0.049423       0.000795      -0.002350      -0.014693      -0.006614      -0.011426      -0.014819      -0.001486       0.016306              2.056471       2.149605       0.588876      -0.444453       2.323807      -0.529572       1.696001          -0.000401
           60              H      -3.052717      -2.297446       8.353079       0.110580       1.171707 0.89897372E+01  0.92015023E+02                                 1.915515                            1.812683      -1.309675       2.251913                    0.993015       3.942533      11.742280       0.436583       1.370654      -0.688163       0.025160       0.014400       0.017156       0.033685       0.007121       0.005987       0.000825       0.009154      -0.001276      -0.008938      -0.002487       0.011426              1.969008       2.189810       0.203927       0.445694       1.556347      -0.000894       2.160869          -0.000002
           61              H      15.639107      -3.163520       8.407349       0.113013       1.272991 0.98084328E+01  0.10223202E+03                                 1.993535                            1.869400      -1.477632       2.173203                    0.991886       3.984266      11.832524       0.439828       1.336092      -0.695107      -0.030536       0.003193       0.018829       0.036016       0.004408      -0.005791      -0.001089       0.018962       0.006878      -0.011605      -0.001051       0.012657              2.063093       2.411947       0.117436      -0.457671       1.559906      -0.216576       2.217426           0.000005
           62              H      16.993607      18.099377       4.120008       0.088901       1.758834 0.15981613E+02  0.18507267E+03                                 2.336428                            2.274329      -1.463133       2.140681                    0.995328       4.294577      12.728188       0.435780       1.213717      -0.724023      -0.019829      -0.019335       0.006117       0.028363       0.001455       0.005733      -0.001719      -0.029401      -0.002789      -0.016487       0.001114       0.015373              2.334784       2.663058       0.481336      -0.144515       2.218605       0.121999       2.122689          -0.000081
           63              H      18.565204      18.287065       4.359701       0.098774       1.779854 0.16268241E+02  0.18904708E+03                                 2.370498                            2.311129      -1.437661       2.169503                    0.994124       4.132315      12.229648       0.428092       1.231230      -0.722136       0.026427      -0.017737       0.015548       0.035422      -0.012160       0.003632      -0.002622      -0.015870      -0.002749      -0.014355      -0.001595       0.015950              2.368605       2.665134      -0.367527       0.400728       2.063928       0.032661       2.376753           0.000017
           64              H      15.878809      -3.774062      10.415344       0.141753       1.049658 0.80482241E+01  0.79415123E+02                                 1.734797                            1.676747      -0.994080       2.400952                    0.998769       3.555553      10.097201       0.473845       1.309985      -0.702269      -0.000281      -0.006394      -0.013243       0.014708       0.002832       0.001994       0.005369       0.003092      -0.001057      -0.006335      -0.000467       0.006801              1.759534       1.891507       0.381185       0.145418       1.794227       0.046816       1.592869          -0.000009
           65              H      15.989614      -2.261258      10.921866       0.160153       1.126241 0.84732895E+01  0.84002688E+02                                 1.768959                            1.683243      -1.064548       2.384353                    0.997691       3.392683       9.402863       0.492711       1.253929      -0.715817       0.001665       0.020009      -0.007682       0.021498       0.002140      -0.000860      -0.003610      -0.014515      -0.000783      -0.007454      -0.001696       0.009150              1.811412       1.830416      -0.485229      -0.022248       2.191876      -0.023409       1.411945          -0.000038
           66              H      16.640868      -3.441648      11.785665       0.150858       1.174307 0.89607438E+01  0.88946639E+02                                 1.740224                            1.671078      -0.973257       2.416449                    0.998996       3.253261       8.654634       0.528008       1.168639      -0.737868       0.010244      -0.001688       0.007688       0.012919      -0.001069       0.000776      -0.000511       0.006986       0.008042      -0.005013       0.001643       0.003370              1.778321       1.536626      -0.045231       0.054117       1.614856      -0.412502       2.183481           0.000003
           67              H      -3.125072      -1.971814      10.261579       0.140393       0.989386 0.76957816E+01  0.76150760E+02                                 1.746187                            1.701381      -1.330059       2.247248                    0.993977       3.879809      11.549791       0.438836       1.410529      -0.679821       0.007832       0.000488      -0.016171       0.017975       0.002716      -0.006288       0.000462       0.006238       0.001789      -0.006320      -0.002052       0.008372              1.763153       2.072165       0.109794      -0.229888       1.487478      -0.048321       1.729815          -0.000026
           68              H      -3.749184      -2.292913      11.699738       0.136580       1.233309 0.97714979E+01  0.99362509E+02                                 1.804738                            1.750382      -1.069350       2.357540                    0.998466       3.452266       9.370711       0.512282       1.175807      -0.734925      -0.004801      -0.008030       0.008627       0.012726       0.003075      -0.000160      -0.001255      -0.004485       0.013176      -0.006020       0.001172       0.004847              1.830699       1.628430      -0.045879       0.314768       1.634443      -0.241786       2.229223          -0.000020
           69              H      -4.352951      -1.105739      10.813325       0.157537       0.997900 0.73973231E+01  0.70952327E+02                                 1.642666                            1.583398      -0.802081       2.510722                    0.999591       3.233216       8.840324       0.502432       1.270974      -0.712756      -0.013541       0.013400      -0.008467       0.020847      -0.005572       0.002881      -0.003585       0.000046      -0.007036      -0.004799      -0.003850       0.008649              1.669084       1.508080      -0.292337       0.008767       2.196286      -0.008856       1.302885          -0.000004
           70              H      -3.213264      -4.228583       9.976661       0.136037       1.264244 0.10383440E+02  0.10852541E+03                                 1.914339                            1.867482      -1.269669       2.267218                    0.996193       3.741070      10.716453       0.465279       1.259514      -0.713580       0.010381       0.008835      -0.010678       0.017316       0.000814      -0.006760       0.000251       0.001792      -0.004583      -0.006952      -0.000092       0.007044              1.928644       2.420947       0.003585      -0.249811       1.668925      -0.164378       1.696061          -0.000009
           71              H      -4.574560      17.545379      10.058066       0.140683       1.163919 0.92370214E+01  0.93279233E+02                                 1.789534                            1.746153      -0.907169       2.443832                    0.999184       3.437394       9.517347       0.489992       1.237838      -0.720381      -0.013792      -0.005226      -0.007560       0.016574       0.001832       0.001520       0.003490       0.006339      -0.004995      -0.005520       0.000092       0.005428              1.793541       1.719405       0.368098       0.105970       2.166581       0.036555       1.494638          -0.000003
           72              H      -3.959485      -4.416266      11.383162       0.134776       1.222842 0.98219262E+01  0.10080876E+03                                 1.848481                            1.797173      -1.062421       2.361063                    0.998576       3.585555      10.037290       0.483939       1.233145      -0.720431      -0.003510       0.004340       0.012437       0.013632      -0.002428       0.000670      -0.000128      -0.001793       0.017092      -0.005457      -0.000300       0.005757              1.885241       1.661639      -0.085514       0.207107       1.722010      -0.354356       2.272073          -0.000001
           73              H      -6.677528       4.900277      20.803553       0.104263       1.325264 0.99178244E+01  0.10113994E+03                                 1.904231                            1.777145      -0.883561       2.457737                    0.998949       3.352084       9.086580       0.502967       1.194155      -0.732708       0.022946      -0.017354      -0.042189       0.051064      -0.003615      -0.001399       0.014262       0.009586       0.035619      -0.018045      -0.001123       0.019167              1.951232       2.039109      -0.081019      -0.551745       1.635732       0.107896       2.178857          -0.000124
           74              H      -8.993089       4.850529      20.753806       0.133905       1.173795 0.88532243E+01  0.87804479E+02                                 1.755314                            1.681345      -0.888876       2.466696                    0.999105       3.208116       8.591449       0.515760       1.197411      -0.731809      -0.016692      -0.013265      -0.032016       0.038466      -0.000408       0.002717       0.012862       0.015987       0.027621      -0.018660       0.003061       0.015599              1.765135       1.829198       0.194077       0.278463       1.553549       0.163276       1.912658          -0.000043
           75              H      11.616311       3.927925      21.576903       0.131074       1.167399 0.86454077E+01  0.85905838E+02                                 1.790106                            1.689114      -1.015914       2.404768                    0.997837       3.374409       9.279708       0.498087       1.237553      -0.720139       0.015477      -0.027958      -0.016107       0.035786      -0.000473      -0.001457       0.014831       0.000994      -0.020543      -0.017614       0.003804       0.013810              1.832301       1.895170      -0.308885      -0.100381       2.104395       0.230288       1.497339          -0.000042
           76              H       9.309795       3.968628      21.617605       0.102161       1.187942 0.81339739E+01  0.80667268E+02                                 1.896416                            1.693109      -1.164250       2.327572                    0.995113       3.684821      10.573177       0.467319       1.321595      -0.699044      -0.022087      -0.037281      -0.024550       0.049804       0.000757       0.002481       0.014733      -0.006475      -0.011694      -0.014950      -0.001359       0.016309              2.059074       2.152351       0.590237       0.445434       2.326957       0.530758       1.697914          -0.000401
           77              H       3.355763      13.906942       2.953200       0.111981       1.173253 0.90111293E+01  0.92363573E+02                                 1.923632                            1.819805      -1.339065       2.240365                    0.992589       3.952670      11.811944       0.433594       1.378167      -0.686667       0.014325       0.024539      -0.016854       0.033037       0.006995      -0.000786      -0.005981      -0.008898      -0.001431      -0.008790      -0.002485       0.011275              1.977668       1.562039       0.205301       0.000907       2.200030      -0.448917       2.170937          -0.000002
           78              H       2.489689       9.985865       2.898930       0.113844       1.273304 0.98140295E+01  0.10234552E+03                                 1.997285                            1.872576      -1.490373       2.168376                    0.991755       3.986786      11.858554       0.438351       1.339870      -0.694341       0.003370      -0.029784      -0.018753       0.035357       0.004497       0.001095       0.005904      -0.019194       0.006565      -0.011696      -0.001178       0.012875              2.067164       1.562345       0.117901       0.217224       2.417330       0.459312       2.221816           0.000006
           79              H       1.139711      11.340391       7.186271       0.087799       1.772043 0.16130786E+02  0.18722961E+03                                 2.347782                            2.284571      -1.474147       2.135144                    0.995263       4.309791      12.786858       0.434913       1.213347      -0.724097      -0.019666      -0.020018      -0.006214       0.028742       0.001491       0.001877      -0.005910       0.029730      -0.002520      -0.016785       0.001261       0.015524              2.346320       2.229031       0.485451      -0.123132       2.677564       0.145745       2.132363          -0.000082
           80              H       1.327398      12.911986       6.946578       0.097897       1.789119 0.16371543E+02  0.19053887E+03                                 2.378342                            2.318097      -1.448009       2.164665                    0.994083       4.141460      12.264006       0.427570       1.230849      -0.722230      -0.017773       0.026749      -0.015657       0.035729      -0.012328       0.002641      -0.003653       0.015995      -0.002751      -0.014528      -0.001602       0.016130              2.376607       2.069825      -0.369680      -0.032867       2.675511      -0.403266       2.384486           0.000017
           81              H       1.879135      10.225556       0.890935       0.141558       1.048285 0.80317767E+01  0.79181853E+02                                 1.730513                            1.672811      -0.978931       2.407282                    0.998768       3.550009      10.064292       0.475531       1.306512      -0.703006      -0.006452      -0.000545       0.013537       0.015006       0.002873      -0.005305      -0.001967      -0.003213      -0.001231      -0.006325      -0.000440       0.006764              1.755100       1.789819       0.379630      -0.046785       1.886280      -0.144988       1.589202          -0.000009
           82              H       3.391936      10.336358       0.384413       0.160324       1.127708 0.84886401E+01  0.84210331E+02                                 1.772139                            1.686086      -1.073312       2.380992                    0.997649       3.395029       9.418810       0.491616       1.255893      -0.715389       0.020154       0.001636       0.007911       0.021713       0.002102       0.003622       0.000779       0.014305      -0.000031      -0.007460      -0.001520       0.008980              1.814771       2.196003      -0.486711       0.023607       1.834074       0.022296       1.414236          -0.000038
           83              H      -9.094843      -0.318776      22.133172       0.150423       1.175938 0.89762520E+01  0.89136863E+02                                 1.741583                            1.672307      -0.978713       2.413501                    0.998965       3.256059       8.663130       0.527929       1.168337      -0.737934      -0.001864       0.010470      -0.008022       0.013321      -0.001125       0.000499      -0.000780      -0.007213       0.007874      -0.005109       0.001704       0.003405              1.779772       1.616300      -0.045324       0.413210       1.537775      -0.054072       2.185239           0.000003
           84              H       3.681383      13.834575       1.044700       0.140093       0.989150 0.76920745E+01  0.76094024E+02                                 1.744920                            1.700185      -1.324964       2.249356                    0.993969       3.877639      11.536418       0.439358       1.409224      -0.680075       0.000452       0.007880       0.015915       0.017764       0.002637      -0.000606       0.006231      -0.006039       0.001282      -0.006320      -0.001885       0.008204              1.761862       1.486434       0.109678       0.048271       2.070244       0.229694       1.728906          -0.000026
           85              H      -7.946107       1.904072      22.219099       0.135711       1.236054 0.97982501E+01  0.99694084E+02                                 1.806557                            1.752076      -1.065261       2.358626                    0.998513       3.457177       9.384206       0.512385       1.174867      -0.735136      -0.007998      -0.004735      -0.008795       0.012796       0.002985       0.001361       0.000244       0.004541       0.013960      -0.006092       0.000950       0.005141              1.832582       1.635974      -0.045925       0.242087       1.630031      -0.315331       2.231741          -0.000020
           86              H       4.547456      12.606693       0.492954       0.157193       0.997914 0.73964057E+01  0.70931059E+02                                 1.641618                            1.582465      -0.797595       2.512102                    0.999589       3.232716       8.834002       0.503050       1.269635      -0.713047       0.013603      -0.013269       0.008661       0.020883      -0.005678       0.003512      -0.002968      -0.000411      -0.007123      -0.004825      -0.003927       0.008752              1.667982       2.194619      -0.292025       0.008935       1.507143      -0.008781       1.302184          -0.000004
           87              H       1.424617      13.746386       1.329618       0.135881       1.264842 0.10388517E+02  0.10858299E+03                                 1.914192                            1.867315      -1.268541       2.267599                    0.996240       3.741926      10.716305       0.465570       1.258673      -0.713757       0.008789       0.010261       0.010954       0.017393       0.001030      -0.000283       0.006658      -0.002160      -0.004850      -0.006860      -0.000217       0.007077              1.928500       1.668717       0.003613       0.164427       2.420745       0.249989       1.696038          -0.000009
           88              H       0.585678      12.385089       1.248213       0.140330       1.164590 0.92424671E+01  0.93338186E+02                                 1.789389                            1.745982      -0.906265       2.443784                    0.999174       3.438144       9.516364       0.490356       1.236867      -0.720598      -0.005231      -0.013914       0.007601       0.016695       0.001989      -0.003448      -0.001486      -0.006267      -0.005169      -0.005480      -0.000012       0.005492              1.793392       2.166442       0.368164      -0.036700       1.719227      -0.106043       1.494507          -0.000003
           89              H     -10.069458       1.693773      22.535675       0.135170       1.223455 0.98295994E+01  0.10092258E+03                                 1.850396                            1.798927      -1.070287       2.357701                    0.998527       3.586123      10.045618       0.483205       1.234589      -0.720110       0.004308      -0.003077      -0.012141       0.013245      -0.002451       0.000146      -0.000423       0.001982       0.016953      -0.005476      -0.000204       0.005679              1.887255       1.723728      -0.085733       0.355030       1.663203      -0.207507       2.274833          -0.000001
           90              H      -0.752971      -1.024326      13.115284       0.104006       1.324313 0.99090579E+01  0.10101926E+03                                 1.902365                            1.775601      -0.876003       2.460840                    0.998976       3.352327       9.083205       0.503552       1.193135      -0.732929      -0.017276       0.023131       0.042379       0.051278      -0.003486      -0.014251       0.001291      -0.009260       0.035891      -0.017909      -0.001299       0.019208              1.949239       1.634350      -0.080875      -0.107698       2.036989       0.550695       2.176377          -0.000124
           91              H      -0.802719      -3.339886      13.165031       0.134189       1.175327 0.88691704E+01  0.88019940E+02                                 1.758712                            1.684373      -0.898421       2.463059                    0.999026       3.208628       8.601277       0.514497       1.199568      -0.731332      -0.013132      -0.016630       0.032045       0.038417      -0.000497      -0.012952      -0.002570      -0.015954       0.027185      -0.018685       0.003180       0.015505              1.768596       1.556289       0.194686      -0.163901       1.832824      -0.279445       1.916676          -0.000044
           92              H      -1.725328      -5.343392      12.341934       0.130619       1.168831 0.86558555E+01  0.86009637E+02                                 1.788824                            1.687929      -1.008927       2.406715                    0.997938       3.377067       9.277856       0.499390       1.234325      -0.720827      -0.028345       0.015355       0.015957       0.035970      -0.000536      -0.014828       0.001677      -0.000859      -0.020898      -0.017659       0.003763       0.013896              1.830964       2.102816      -0.308647      -0.230114       1.893729       0.100377       1.496347          -0.000042
           93              H      -1.684625      14.962992      12.301232       0.103286       1.184454 0.81073290E+01  0.80351860E+02                                 1.894239                            1.691492      -1.164135       2.328449                    0.995037       3.680449      10.563611       0.466976       1.323407      -0.698677      -0.036953      -0.022136       0.024232       0.049424       0.000795      -0.014693      -0.002349       0.006614      -0.011425      -0.014819      -0.001487       0.016306              2.056467       2.323803       0.588875      -0.529571       2.149600      -0.444452       1.695997          -0.000401
           94              H       7.950704       8.705975       2.953200       0.110580       1.171709 0.89897507E+01  0.92015186E+02                                 1.915516                            1.812683      -1.309673       2.251913                    0.993015       3.942535      11.742284       0.436583       1.370653      -0.688163      -0.014400      -0.025160      -0.017156       0.033685       0.007121       0.000825       0.005987      -0.009154      -0.001276      -0.008938      -0.002487       0.011426              1.969009       1.556347       0.203927      -0.000894       2.189811       0.445695       2.160870          -0.000002
           95              H       8.816778      12.627052       2.898930       0.113012       1.272989 0.98084134E+01  0.10223172E+03                                 1.993530                            1.869396      -1.477626       2.173205                    0.991887       3.984259      11.832483       0.439829       1.336088      -0.695108      -0.003193       0.030536      -0.018829       0.036016       0.004408      -0.001089      -0.005791      -0.018963       0.006878      -0.011605      -0.001051       0.012657              2.063088       1.559903       0.117435      -0.216575       2.411942      -0.457669       2.217419           0.000006
           96              H      10.166781      11.272552       7.186271       0.088902       1.758822 0.15981482E+02  0.18507076E+03                                 2.336417                            2.274320      -1.463128       2.140684                    0.995328       4.294559      12.728116       0.435781       1.213717      -0.724023       0.019335       0.019829      -0.006117       0.028363       0.001455      -0.001719       0.005733       0.029401      -0.002790      -0.016487       0.001114       0.015373              2.334773       2.218595       0.481332       0.121998       2.663044      -0.144515       2.122680          -0.000081
           97              H       9.979093       9.700955       6.946578       0.098775       1.779835 0.16268016E+02  0.18904377E+03                                 2.370479                            2.311112      -1.437654       2.169507                    0.994124       4.132293      12.229552       0.428095       1.231228      -0.722137       0.017737      -0.026427      -0.015549       0.035422      -0.012160      -0.002622       0.003632       0.015870      -0.002750      -0.014355      -0.001596       0.015951              2.368586       2.063913      -0.367522       0.032661       2.665110       0.400724       2.376734           0.000017
           98              H       9.427321      12.387349       0.890935       0.141752       1.049657 0.80482167E+01  0.79415017E+02                                 1.734795                            1.676745      -0.994075       2.400954                    0.998769       3.555550      10.097184       0.473846       1.309983      -0.702269       0.006394       0.000281       0.013243       0.014708       0.002832       0.005369       0.001994      -0.003092      -0.001057      -0.006335      -0.000466       0.006801              1.759532       1.794225       0.381184       0.046816       1.891505       0.145417       1.592867          -0.000009
           99              H       7.914516      12.276545       0.384413       0.160154       1.126228 0.84731755E+01  0.84001327E+02                                 1.768952                            1.683237      -1.064520       2.384368                    0.997691       3.392663       9.402814       0.492709       1.253937      -0.715815      -0.020009      -0.001665       0.007682       0.021498       0.002140      -0.003610      -0.000860       0.014515      -0.000784      -0.007453      -0.001696       0.009149              1.811405       2.191867      -0.485226      -0.023409       1.830408      -0.022248       1.411940          -0.000038
          100              H      -2.211476       0.318907      22.133172       0.150857       1.174307 0.89607374E+01  0.88946553E+02                                 1.740223                            1.671077      -0.973256       2.416449                    0.998996       3.253258       8.654623       0.528008       1.168639      -0.737868       0.001688      -0.010244      -0.007688       0.012919      -0.001069      -0.000511       0.000776      -0.006986       0.008043      -0.005014       0.001643       0.003370              1.778320       1.614856      -0.045232      -0.412501       1.536626       0.054117       2.183480           0.000003
          101              H       7.625073       8.778331       1.044700       0.140394       0.989381 0.76957293E+01  0.76150123E+02                                 1.746182                            1.701377      -1.330051       2.247253                    0.993977       3.879797      11.549751       0.438837       1.410531      -0.679821      -0.000488      -0.007832       0.016171       0.017974       0.002716       0.000462      -0.006288      -0.006237       0.001789      -0.006320      -0.002052       0.008372              1.763148       1.487474       0.109794      -0.048321       2.072158      -0.229887       1.729811          -0.000026
          102              H      -3.360211      -1.903940      22.219099       0.136579       1.233307 0.97714739E+01  0.99362187E+02                                 1.804735                            1.750379      -1.069347       2.357541                    0.998466       3.452263       9.370694       0.512282       1.175806      -0.734926       0.008029       0.004801      -0.008627       0.012726       0.003075      -0.001255      -0.000160       0.004485       0.013176      -0.006020       0.001173       0.004847              1.830695       1.634440      -0.045878      -0.241785       1.628427       0.314767       2.229219          -0.000020
          103              H       6.758997      10.006210       0.492954       0.157537       0.997898 0.73973097E+01  0.70952150E+02                                 1.642663                            1.583395      -0.802077       2.510724                    0.999591       3.233211       8.840301       0.502433       1.270973      -0.712756      -0.013400       0.013540       0.008467       0.020847      -0.005572      -0.003585       0.002881      -0.000046      -0.007036      -0.004799      -0.003850       0.008648              1.669081       2.196281      -0.292336      -0.008856       1.508078       0.008767       1.302883          -0.000004
          104              H       9.881841       8.866522       1.329618       0.136038       1.264244 0.10383442E+02  0.10852543E+03                                 1.914338                            1.867481      -1.269670       2.267218                    0.996193       3.741069      10.716446       0.465279       1.259512      -0.713580      -0.008835      -0.010381       0.010678       0.017316       0.000814       0.000251      -0.006760      -0.001792      -0.004583      -0.006952      -0.000092       0.007044              1.928644       1.668925       0.003586      -0.164378       2.420946      -0.249810       1.696060          -0.000009
          105              H      10.720780      10.227818       1.248213       0.140683       1.163920 0.92370307E+01  0.93279346E+02                                 1.789534                            1.746153      -0.907172       2.443831                    0.999184       3.437396       9.517352       0.489993       1.237837      -0.720381       0.005226       0.013792       0.007560       0.016574       0.001831       0.003490       0.001520      -0.006339      -0.004995      -0.005520       0.000092       0.005428              1.793542       2.166583       0.368097       0.036555       1.719404       0.105970       1.494639          -0.000003
          106              H      -1.236859      -1.693639      22.535675       0.134775       1.222843 0.98219384E+01  0.10080891E+03                                 1.848481                            1.797173      -1.062422       2.361062                    0.998576       3.585557      10.037292       0.483939       1.233144      -0.720431      -0.004340       0.003510      -0.012437       0.013632      -0.002428      -0.000128       0.000670       0.001793       0.017092      -0.005457      -0.000300       0.005757              1.885241       1.722010      -0.085514      -0.354355       1.661639       0.207107       2.272073          -0.000001
          107              H      12.059498       1.024403      13.115284       0.104264       1.325266 0.99178543E+01  0.10114036E+03                                 1.904237                            1.777150      -0.883575       2.457732                    0.998949       3.352088       9.086607       0.502965       1.194158      -0.732707       0.017354      -0.022947       0.042189       0.051065      -0.003614       0.014262      -0.001399      -0.009585       0.035619      -0.018044      -0.001124       0.019168              1.951238       1.635736      -0.081018       0.107895       2.039116      -0.551747       2.178863          -0.000124
          108              H      12.109247       3.339964      13.165031       0.133904       1.173804 0.88533062E+01  0.87805479E+02                                 1.755321                            1.681351      -0.888885       2.466691                    0.999105       3.208129       8.591488       0.515760       1.197409      -0.731809       0.013265       0.016693       0.032016       0.038465      -0.000408       0.012862       0.002717      -0.015987       0.027621      -0.018660       0.003061       0.015599              1.765142       1.553554       0.194079       0.163278       1.829206       0.278465       1.912666          -0.000044
          109              H      13.031851       5.343465      12.341934       0.131073       1.167403 0.86454416E+01  0.85906254E+02                                 1.790109                            1.689117      -1.015919       2.404765                    0.997837       3.374415       9.279727       0.498087       1.237552      -0.720139       0.027958      -0.015477       0.016107       0.035785      -0.000473       0.014831      -0.001457      -0.000994      -0.020544      -0.017614       0.003804       0.013810              1.832305       2.104399      -0.308887       0.230289       1.895175      -0.100381       1.497341          -0.000042
          110              H      12.991147       7.649981      12.301232       0.102161       1.187948 0.81340311E+01  0.80668065E+02                                 1.896431                            1.693121      -1.164260       2.327568                    0.995113       3.684844      10.573296       0.467314       1.321604      -0.699042       0.037282       0.022087       0.024550       0.049804       0.000757       0.014733       0.002481       0.006476      -0.011693      -0.014950      -0.001360       0.016310              2.059092       2.326976       0.590244       0.530764       2.152372       0.445440       1.697927          -0.000402
          111              H       3.052784      -2.297428      14.259479       0.111560       1.172109 0.89985725E+01  0.92176943E+02                                 1.920112                            1.816794      -1.327649       2.244891                    0.992763       3.948819      11.785961       0.434699       1.375527      -0.687188      -0.024721       0.014404      -0.016998       0.033280      -0.006996       0.006022      -0.000700       0.009153      -0.001503      -0.008880      -0.002466       0.011346              1.973871       2.195351      -0.204632       0.447276       1.559658       0.001026       2.166604          -0.000002
          112              H       6.973860      -3.163503      14.205209       0.113306       1.275699 0.98344283E+01  0.10258192E+03                                 1.997090                            1.872405      -1.487706       2.168972                    0.991784       3.989057      11.855506       0.439241       1.336847      -0.694934       0.030234       0.003438      -0.018670       0.035700      -0.004636      -0.005932       0.001142       0.019161       0.006741      -0.011770      -0.001161       0.012931              2.066916       2.416975      -0.117873      -0.459296       1.562114       0.217206       2.221659           0.000006
          113              H       5.619360      -4.513480      18.492550       0.087567       1.765485 0.16052934E+02  0.18607661E+03                                 2.340798                            2.278144      -1.461574       2.140567                    0.995268       4.301773      12.749117       0.435842       1.212382      -0.724335       0.020221      -0.019651      -0.005683       0.028764      -0.001510       0.005625       0.001932      -0.029633      -0.002612      -0.016553       0.001047       0.015505              2.339230       2.669119      -0.483183      -0.145057       2.222445      -0.122386       2.126126          -0.000082
          114              H       4.047763      -4.325794      18.252857       0.098284       1.789118 0.16372176E+02  0.19054658E+03                                 2.378017                            2.317886      -1.448183       2.164457                    0.994002       4.141688      12.264375       0.427664       1.230578      -0.722275      -0.026196      -0.017443      -0.015768       0.035201       0.012473       0.003625       0.002539      -0.015898      -0.003313      -0.014535      -0.001721       0.016257              2.376244       2.674555       0.369630       0.402996       2.069784      -0.032887       2.384394           0.000016
          115              H       6.734158      -3.774057      12.197214       0.141467       1.050908 0.80585426E+01  0.79527619E+02                                 1.734712                            1.676617      -0.987734       2.403158                    0.998697       3.556772      10.095205       0.474463       1.308104      -0.702652       0.000404      -0.006405       0.013645       0.015079      -0.002998       0.001933      -0.005368       0.003378      -0.000893      -0.006448      -0.000419       0.006867              1.759430       1.891009      -0.381365       0.145483       1.794607      -0.047118       1.592673          -0.000009
          116              H       6.623353      -2.261255      11.690692       0.160547       1.130843 0.85204489E+01  0.84641701E+02                                 1.779005                            1.692097      -1.089942       2.374166                    0.997567       3.399735       9.451721       0.489288       1.260141      -0.714475      -0.002147       0.019748       0.007737       0.021318      -0.001916      -0.000839       0.003657      -0.014086      -0.000753      -0.007194      -0.001750       0.008943              1.822042       1.841394       0.490079      -0.022566       2.205898       0.023644       1.418832          -0.000038
          117              H       5.972099      -3.441651      10.826893       0.149342       1.177655 0.89902205E+01  0.89290613E+02                                 1.741471                            1.672102      -0.967214       2.417922                    0.999004       3.259610       8.667069       0.528791       1.166236      -0.738429      -0.010551      -0.002042      -0.008450       0.013671       0.001014       0.000710       0.000484       0.007139       0.007988      -0.005061       0.001746       0.003315              1.779693       1.537537       0.045541       0.054439       1.616222       0.413479       2.185320           0.000003
          118              H       3.125139      -1.971808      12.350979       0.140591       0.988507 0.76868330E+01  0.76036419E+02                                 1.744798                            1.700114      -1.330414       2.247145                    0.993931       3.877498      11.539133       0.439129       1.410067      -0.679909      -0.007638       0.000283       0.015884       0.017627      -0.002763      -0.006260      -0.000515       0.006260       0.001503      -0.006368      -0.001979       0.008347              1.761714       2.069915      -0.109820      -0.229645       1.486458       0.048370       1.728768          -0.000026
          119              H       3.749251      -2.292916      10.912820       0.135938       1.237673 0.98169645E+01  0.99950213E+02                                 1.809715                            1.755050      -1.074586       2.354629                    0.998533       3.458825       9.397311       0.511289       1.176611      -0.734730       0.004824      -0.007908      -0.008754       0.012746      -0.003077      -0.000151       0.001276      -0.004237       0.013722      -0.006044       0.001045       0.004999              1.835826       1.632839       0.045964       0.316267       1.638604       0.242463       2.236035          -0.000020
          120              H       4.353018      -1.105736      11.799233       0.158002       0.994682 0.73665542E+01  0.70576302E+02                                 1.638447                            1.579577      -0.796885       2.513079                    0.999607       3.227219       8.815890       0.503342       1.270131      -0.712948       0.013380       0.013142       0.008507       0.020594       0.005627       0.002922       0.003467      -0.000230      -0.007436      -0.004666      -0.004032       0.008698              1.664703       1.504386       0.291192       0.008783       2.189729       0.009039       1.299993          -0.000004
          121              H       3.213331      -4.228575      12.635897       0.136105       1.269590 0.10440521E+02  0.10928868E+03                                 1.920900                            1.873487      -1.282495       2.261241                    0.996137       3.749522      10.754327       0.464133       1.260696      -0.713302      -0.010414       0.008638       0.010459       0.017101      -0.000931      -0.006826      -0.000273       0.001707      -0.004153      -0.006994      -0.000110       0.007104              1.935393       2.430769      -0.003676      -0.251451       1.673963       0.165373       1.701446          -0.000009
          122              H       4.574627      -5.067514      12.554492       0.140734       1.165925 0.92576941E+01  0.93552807E+02                                 1.792851                            1.749101      -0.914710       2.440178                    0.999126       3.439530       9.530737       0.489096       1.239248      -0.720080       0.013931      -0.005077       0.007350       0.016549      -0.001673       0.001397      -0.003507       0.006076      -0.004682      -0.005444       0.000298       0.005146              1.796949       1.722688      -0.369669       0.106396       2.171304      -0.036815       1.496854          -0.000003
          123              H       3.959552      -4.416266      11.229396       0.134863       1.225374 0.98487196E+01  0.10116646E+03                                 1.852223                            1.800562      -1.068678       2.358111                    0.998513       3.589000      10.055532       0.483039       1.234433      -0.720144       0.003619       0.004248      -0.012435       0.013630       0.002411       0.000623       0.000125      -0.002300       0.016799      -0.005490      -0.000162       0.005652              1.889161       1.664515       0.085846       0.207761       1.725183       0.355626       2.277786          -0.000001
          124              H       6.677595       4.900221       1.809005       0.104369       1.322655 0.98964968E+01  0.10087638E+03                                 1.902443                            1.775825      -0.876600       2.461153                    0.999010       3.349750       9.080602       0.502861       1.194951      -0.732526      -0.023042      -0.017430       0.042256       0.051189       0.003401      -0.001475      -0.014216       0.009694       0.035762      -0.017996      -0.001151       0.019147              1.949290       2.037130       0.080666      -0.550432       1.634536      -0.107425       2.176204          -0.000124
          125              H       8.993156       4.850473       1.858752       0.133913       1.178318 0.88960660E+01  0.88348186E+02                                 1.761086                            1.686419      -0.896457       2.463090                    0.999049       3.212524       8.612950       0.514449       1.198849      -0.731488       0.016255      -0.013024       0.031948       0.038139       0.000458       0.002758      -0.013028       0.015649       0.027713      -0.018667       0.002897       0.015770              1.771035       1.835445      -0.195254       0.280319       1.558086      -0.164379       1.919575          -0.000044
          126              H      10.996656       3.927864       1.035655       0.129376       1.172219 0.86860259E+01  0.86390964E+02                                 1.793167                            1.691576      -1.011882       2.405448                    0.997894       3.381377       9.296342       0.498501       1.235359      -0.720623      -0.015519      -0.028562       0.016632       0.036514       0.000536      -0.001521      -0.014700       0.001273      -0.021496      -0.017694       0.004072       0.013622              1.835587       1.898536       0.310380      -0.101001       2.108743      -0.231268       1.499483          -0.000042
          127              H      13.303172       3.968567       0.994953       0.102717       1.184148 0.81059710E+01  0.80313509E+02                                 1.891722                            1.689754      -1.170324       2.325638                    0.995075       3.678886      10.548250       0.468004       1.320909      -0.699194       0.022216      -0.037207       0.024516       0.049789      -0.000734       0.002412      -0.014655      -0.006885      -0.011023      -0.014695      -0.001660       0.016355              2.053341       2.146388      -0.587014       0.443189       2.319878      -0.528010       1.693757          -0.000401
          128              H       8.253751       2.297513      14.259479       0.111386       1.174508 0.90218335E+01  0.92482083E+02                                 1.923242                            1.819516      -1.333691       2.242237                    0.992653       3.953887      11.808359       0.434205       1.376094      -0.687064       0.024908      -0.014310      -0.016873       0.033315      -0.007144      -0.006020       0.000771       0.008962      -0.001405      -0.008950      -0.002456       0.011406              1.977221       2.199341      -0.205222      -0.448608       1.561825      -0.000925       2.170497          -0.000002
          129              H       4.332674       3.163587      14.205209       0.113796       1.273079 0.98114104E+01  0.10230643E+03                                 1.996626                            1.872003      -1.487123       2.169583                    0.991785       3.986039      11.853775       0.438552       1.339409      -0.694435      -0.029828      -0.003322      -0.018702       0.035362      -0.004446       0.006014      -0.001157       0.019090       0.006697      -0.011648      -0.001272       0.012920              2.066417       2.416442      -0.117865       0.459148       1.561846      -0.217089       2.220962           0.000006
          130              H       5.687199       4.513590      18.492550       0.088048       1.768431 0.16093015E+02  0.18671975E+03                                 2.347206                            2.284073      -1.470186       2.137185                    0.995321       4.304521      12.777267       0.434250       1.215665      -0.723605      -0.019858       0.019663      -0.005991       0.028581      -0.001509      -0.005700      -0.001769      -0.029556      -0.002890      -0.016531       0.001052       0.015479              2.345737       2.676869      -0.485167       0.145594       2.228427       0.123153       2.131916          -0.000082
          131              H       7.258795       4.325902      18.252857       0.098960       1.790189 0.16388023E+02  0.19081027E+03                                 2.381011                            2.320646      -1.453090       2.162691                    0.993975       4.141858      12.274385       0.426882       1.232318      -0.721895       0.026197       0.017730      -0.015593       0.035267       0.012373      -0.003520      -0.002724      -0.015808      -0.002838      -0.014453      -0.001682       0.016136              2.379294       2.678372       0.370171      -0.403770       2.072121       0.033099       2.387391           0.000017
          132              H       4.572365       3.774129      12.197214       0.141098       1.049385 0.80424663E+01  0.79313961E+02                                 1.731735                            1.673937      -0.987749       2.402966                    0.998722       3.552424      10.072983       0.475363       1.306533      -0.703000      -0.000341       0.006492       0.013430       0.014920      -0.002963      -0.002080       0.005415       0.003152      -0.001475      -0.006424      -0.000549       0.006973              1.756351       1.887648      -0.380131      -0.145081       1.791236       0.046837       1.590170          -0.000009
          133              H       4.683166       2.261325      11.690692       0.160224       1.128368 0.84953877E+01  0.84302941E+02                                 1.773686                            1.687451      -1.076519       2.379407                    0.997602       3.396302       9.427038       0.491062       1.256928      -0.715166       0.001867      -0.019823       0.007760       0.021369      -0.001945       0.000860      -0.003620      -0.014408      -0.000701      -0.007368      -0.001688       0.009056              1.816392       1.835679       0.487452       0.022393       2.198235      -0.023568       1.415261          -0.000038
          134              H       5.334415       3.441715      10.826893       0.149981       1.175735 0.89732979E+01  0.89091954E+02                                 1.740641                            1.671430      -0.971965       2.416155                    0.998976       3.256249       8.660261       0.528402       1.167496      -0.738135       0.010428       0.002070      -0.008232       0.013446       0.001060      -0.000770      -0.000511       0.006972       0.007600      -0.004931       0.001626       0.003306              1.778792       1.536921       0.045334      -0.054112       1.615488      -0.412931       2.183966           0.000003
          135              H       8.181384       1.971881      12.350979       0.140227       0.989736 0.76999243E+01  0.76206377E+02                                 1.746890                            1.702064      -1.337109       2.244190                    0.993859       3.882708      11.561697       0.438636       1.410901      -0.679737       0.007787      -0.000542       0.016030       0.017830      -0.002752       0.006263       0.000638       0.006256       0.001596      -0.006448      -0.001877       0.008325              1.763874       2.072810      -0.109864       0.229857       1.488104      -0.048311       1.730707          -0.000026
          136              H       7.557264       2.292980      10.912820       0.135486       1.234493 0.97815900E+01  0.99470302E+02                                 1.804032                            1.749763      -1.060205       2.360733                    0.998519       3.455628       9.373768       0.513147       1.173763      -0.735397      -0.004693       0.008028      -0.008776       0.012786      -0.003062       0.000166      -0.001436      -0.004763       0.014065      -0.006245       0.001031       0.005214              1.829956       1.627814       0.045835      -0.314471       1.633933      -0.241548       2.228121          -0.000020
          137              H       6.953502       1.105806      11.799233       0.157722       0.996160 0.73828968E+01  0.70795828E+02                                 1.642545                            1.583339      -0.804698       2.510089                    0.999556       3.231311       8.840682       0.501618       1.273364      -0.712256      -0.013301      -0.013213       0.008275       0.020493       0.005605      -0.003003      -0.003605      -0.000137      -0.007115      -0.004747      -0.004010       0.008757              1.668946       1.507957       0.292200      -0.008724       2.196026      -0.008787       1.302856          -0.000004
          138              H       8.093194       4.228650      12.635897       0.136505       1.264215 0.10383493E+02  0.10853068E+03                                 1.914592                            1.867676      -1.270859       2.266527                    0.996207       3.741331      10.718910       0.465164       1.259769      -0.713514       0.010028      -0.008735       0.010941       0.017221      -0.000861       0.006769       0.000341       0.002025      -0.005062      -0.007006      -0.000107       0.007113              1.928927       2.421393      -0.003786       0.250002       1.669115      -0.164527       1.696273          -0.000009
          139              H       6.731898       5.067588      12.554492       0.141029       1.165723 0.92577323E+01  0.93564006E+02                                 1.793540                            1.749861      -0.920482       2.438209                    0.999097       3.439448       9.534627       0.488616       1.240320      -0.719841      -0.013859       0.005074       0.007412       0.016515      -0.001709      -0.001447       0.003469       0.006349      -0.004304      -0.005467       0.000232       0.005235              1.797615       1.723101      -0.369454      -0.106341       2.172163       0.036646       1.497579          -0.000003
          140              H       7.346964       4.416333      11.229396       0.135372       1.223676 0.98317103E+01  0.10094727E+03                                 1.850354                            1.798877      -1.069582       2.357963                    0.998550       3.586665      10.046507       0.483321       1.234256      -0.720176      -0.003485      -0.004481      -0.012220       0.013474       0.002480      -0.000561      -0.000167      -0.001954       0.016774      -0.005474      -0.000166       0.005639              1.887210       1.663222       0.085723      -0.207591       1.723628      -0.354919       2.274780          -0.000001
          141              H       4.628866      17.712690       1.809005       0.103380       1.322552 0.98917974E+01  0.10077612E+03                                 1.898538                            1.772354      -0.870065       2.463006                    0.999028       3.351693       9.071630       0.504855       1.190850      -0.733450       0.023210       0.017685       0.042714       0.051730       0.003594       0.001286       0.014213       0.009410       0.035672      -0.017953      -0.001174       0.019127              1.945178       2.032536       0.080607       0.548877       1.631399       0.107302       2.171597          -0.000125
          142              H       2.313305      17.762438       1.858752       0.133505       1.179000 0.89011334E+01  0.88395673E+02                                 1.760102                            1.685527      -0.890166       2.465256                    0.999108       3.214851       8.614140       0.515303       1.196899      -0.731913      -0.016433       0.013173       0.032097       0.038390       0.000546      -0.002840       0.013080       0.015667       0.027415      -0.018709       0.002958       0.015751              1.770029       1.834283      -0.195070      -0.280035       1.557292       0.164246       1.918511          -0.000044
          143              H       0.309800      18.685042       1.035655       0.130703       1.171328 0.86810564E+01  0.86362850E+02                                 1.795533                            1.693693      -1.023890       2.401308                    0.997735       3.379411       9.303925       0.496848       1.239161      -0.719789       0.015452       0.027791       0.016248       0.035709       0.000529       0.001578       0.014845       0.000609      -0.020907      -0.017628       0.003655       0.013973              1.838068       1.901109       0.310905       0.101139       2.111781       0.231764       1.501313          -0.000042
          144              H      20.616184      18.644339       0.994953       0.103359       1.183127 0.80972220E+01  0.80214370E+02                                 1.891611                            1.689568      -1.167273       2.326945                    0.995083       3.677094      10.546245       0.467674       1.322045      -0.698964      -0.021768       0.036846       0.024302       0.049215      -0.000879      -0.002542       0.014567      -0.006726      -0.011615      -0.014736      -0.001527       0.016263              2.053270       2.146235      -0.587226      -0.443280       2.319887       0.528164       1.693688          -0.000400
          145              H      19.257154       2.600492       2.953200       0.111386       1.174510 0.90218626E+01  0.92482462E+02                                 1.923246                            1.819519      -1.333693       2.242236                    0.992653       3.953894      11.808388       0.434205       1.376095      -0.687064      -0.014310       0.024908      -0.016873       0.033315      -0.007144       0.000771      -0.006020      -0.008962      -0.001404      -0.008950      -0.002456       0.011405              1.977224       1.561827      -0.205222      -0.000925       2.199345      -0.448609       2.170501          -0.000002
          146              H      20.123228      -1.320585       2.898930       0.113795       1.273092 0.98115392E+01  0.10230811E+03                                 1.996639                            1.872015      -1.487128       2.169580                    0.991785       3.986064      11.853871       0.438551       1.339408      -0.694435      -0.003322      -0.029828      -0.018701       0.035362      -0.004446      -0.001157       0.006014      -0.019090       0.006698      -0.011649      -0.001272       0.012920              2.066431       1.561855      -0.117866      -0.217091       2.416461       0.459153       2.220978           0.000005
          147              H      -1.139669       0.033941       7.186271       0.088047       1.768437 0.16093086E+02  0.18672081E+03                                 2.347214                            2.284080      -1.470183       2.137186                    0.995321       4.304529      12.777306       0.434248       1.215666      -0.723604       0.019663      -0.019858      -0.005991       0.028581      -0.001509      -0.001769      -0.005700       0.029556      -0.002890      -0.016531       0.001052       0.015479              2.345744       2.228433      -0.485169       0.123154       2.676878       0.145594       2.131922          -0.000082
          148              H      -1.327357       1.605536       6.946578       0.098960       1.790188 0.16388006E+02  0.19081009E+03                                 2.381014                            2.320649      -1.453081       2.162695                    0.993975       4.141854      12.274387       0.426881       1.232321      -0.721894       0.017731       0.026197      -0.015593       0.035268       0.012373      -0.002724      -0.003520       0.015807      -0.002838      -0.014453      -0.001682       0.016136              2.379297       2.072123       0.370173       0.033099       2.678375      -0.403771       2.387394           0.000017
          149              H      20.733771      21.532006       0.890935       0.141097       1.049389 0.80425136E+01  0.79314540E+02                                 1.731740                            1.673942      -0.987755       2.402962                    0.998722       3.552434      10.073017       0.475363       1.306532      -0.703000       0.006491      -0.000341       0.013430       0.014920      -0.002962       0.005415      -0.002080      -0.003152      -0.001475      -0.006424      -0.000549       0.006973              1.756356       1.791241      -0.380133       0.046837       1.887653      -0.145081       1.590174          -0.000009
          150              H      19.220966      21.642808       0.384413       0.160224       1.128366 0.84953644E+01  0.84302630E+02                                 1.773682                            1.687447      -1.076519       2.379406                    0.997602       3.396298       9.427014       0.491063       1.256926      -0.715167      -0.019823       0.001867       0.007760       0.021369      -0.001945      -0.003620       0.000860       0.014408      -0.000700      -0.007368      -0.001687       0.009055              1.816387       2.198230       0.487449      -0.023568       1.835673       0.022393       1.415258          -0.000038
          151              H       9.094974      10.987674      22.133172       0.149980       1.175735 0.89733005E+01  0.89091970E+02                                 1.740640                            1.671429      -0.971965       2.416154                    0.998976       3.256250       8.660258       0.528403       1.167495      -0.738136       0.002070       0.010428      -0.008232       0.013446       0.001060      -0.000511      -0.000770      -0.006973       0.007600      -0.004931       0.001626       0.003306              1.778791       1.615487       0.045334      -0.412931       1.536921      -0.054112       2.183965           0.000003
          152              H      18.931523       2.528125       1.044700       0.140227       0.989741 0.76999748E+01  0.76207001E+02                                 1.746895                            1.702069      -1.337117       2.244186                    0.993859       3.882721      11.561745       0.438636       1.410900      -0.679737      -0.000541       0.007787       0.016031       0.017830      -0.002752       0.000638       0.006263      -0.006256       0.001597      -0.006447      -0.001877       0.008325              1.763879       1.488108      -0.109864      -0.048311       2.072817       0.229858       1.730712          -0.000026
          153              H       7.946239      -9.402378      22.219099       0.135486       1.234493 0.97815858E+01  0.99470223E+02                                 1.804029                            1.749761      -1.060203       2.360733                    0.998519       3.455630       9.373764       0.513148       1.173760      -0.735397       0.008028      -0.004693      -0.008776       0.012786      -0.003062      -0.001436       0.000166       0.004763       0.014066      -0.006245       0.001031       0.005214              1.829954       1.633932       0.045835      -0.241548       1.627812      -0.314470       2.228118          -0.000020
          154              H      18.065447       1.300243       0.492954       0.157721       0.996173 0.73830226E+01  0.70797358E+02                                 1.642561                            1.583354      -0.804716       2.510080                    0.999556       3.231335       8.840777       0.501614       1.273366      -0.712255      -0.013213      -0.013301       0.008275       0.020493       0.005605      -0.003605      -0.003003       0.000137      -0.007114      -0.004747      -0.004010       0.008757              1.668963       2.196051       0.292205      -0.008787       1.507971      -0.008724       1.302868          -0.000004
          155              H      21.188291       2.439936       1.329618       0.136504       1.264220 0.10383547E+02  0.10853138E+03                                 1.914597                            1.867681      -1.270864       2.266524                    0.996207       3.741339      10.718939       0.465163       1.259769      -0.713514      -0.008735       0.010028       0.010940       0.017221      -0.000861       0.000341       0.006769      -0.002025      -0.005062      -0.007005      -0.000107       0.007113              1.928932       1.669119      -0.003786      -0.164528       2.421399       0.250002       1.696277          -0.000009
          156              H      -0.585670       1.078639       1.248213       0.141028       1.165730 0.92578049E+01  0.93564911E+02                                 1.793546                            1.749867      -0.920490       2.438204                    0.999097       3.439461       9.534668       0.488616       1.240319      -0.719842       0.005074      -0.013859       0.007412       0.016515      -0.001709       0.003469      -0.001447      -0.006350      -0.004304      -0.005467       0.000232       0.005235              1.797621       2.172171      -0.369456       0.036646       1.723107      -0.106341       1.497584          -0.000003
          157              H      10.069591      -9.612677      22.535675       0.135371       1.223680 0.98317508E+01  0.10094779E+03                                 1.850357                            1.798880      -1.069583       2.357961                    0.998550       3.586672      10.046529       0.483321       1.234255      -0.720176      -0.004482      -0.003485      -0.012220       0.013474       0.002480      -0.000167      -0.000561       0.001954       0.016774      -0.005474      -0.000166       0.005639              1.887214       1.723631       0.085723      -0.354920       1.663225      -0.207592       2.274784          -0.000001
          158              H       0.753048      10.282124      13.115284       0.103380       1.322500 0.98912967E+01  0.10076954E+03                                 1.898471                            1.772296      -0.870039       2.463017                    0.999028       3.351632       9.071339       0.504870       1.190832      -0.733454       0.017685       0.023210       0.042714       0.051730       0.003594       0.014213       0.001286      -0.009412       0.035670      -0.017953      -0.001172       0.019126              1.945107       1.631347       0.080603       0.107297       2.032458       0.548847       2.171516          -0.000125
          159              H       0.802797       7.966564      13.165031       0.133502       1.179027 0.89013794E+01  0.88398719E+02                                 1.760126                            1.685549      -0.890189       2.465242                    0.999108       3.214889       8.614269       0.515301       1.196897      -0.731914       0.013172      -0.016434       0.032097       0.038390       0.000546       0.013080      -0.002840      -0.015668       0.027414      -0.018709       0.002959       0.015751              1.770053       1.557312      -0.195074       0.164251       1.834307      -0.280041       1.918541          -0.000044
          160              H       1.725401       5.963058      12.341934       0.130702       1.171337 0.86811399E+01  0.86363882E+02                                 1.795542                            1.693700      -1.023898       2.401303                    0.997735       3.379425       9.303972       0.496848       1.239160      -0.719789       0.027791       0.015453       0.016247       0.035709       0.000529       0.014845       0.001578      -0.000610      -0.020908      -0.017628       0.003655       0.013973              1.838077       2.111793       0.310909       0.231767       1.901119       0.101140       1.501319          -0.000042
          161              H       1.684697       3.656542      12.301232       0.103359       1.183131 0.80972514E+01  0.80214730E+02                                 1.891614                            1.689570      -1.167280       2.326941                    0.995083       3.677102      10.546271       0.467674       1.322044      -0.698964       0.036847      -0.021767       0.024303       0.049215      -0.000879       0.014567      -0.002542       0.006727      -0.011614      -0.014736      -0.001528       0.016264              2.053273       2.319890      -0.587227       0.528165       2.146239      -0.443281       1.693691          -0.000401
          162              H      14.662213      20.012425       2.953200       0.111559       1.172114 0.89986140E+01  0.92177468E+02                                 1.920117                            1.816798      -1.327649       2.244890                    0.992763       3.948828      11.785992       0.434699       1.375526      -0.687188       0.014404      -0.024721      -0.016998       0.033280      -0.006996      -0.000700       0.006022      -0.009153      -0.001502      -0.008880      -0.002466       0.011346              1.973875       1.559661      -0.204632       0.001026       2.195356       0.447278       2.166609          -0.000002
          163              H      13.796139       1.320602       2.898930       0.113306       1.275704 0.98344849E+01  0.10258267E+03                                 1.997096                            1.872411      -1.487711       2.168970                    0.991784       3.989067      11.855549       0.439240       1.336847      -0.694934       0.003438       0.030234      -0.018670       0.035700      -0.004636       0.001142      -0.005931      -0.019161       0.006741      -0.011770      -0.001161       0.012931              2.066923       1.562119      -0.117874       0.217207       2.416983      -0.459297       2.221666           0.000005
          164              H      12.446161      -0.033898       7.186271       0.087568       1.765485 0.16052941E+02  0.18607668E+03                                 2.340797                            2.278144      -1.461577       2.140566                    0.995268       4.301772      12.749110       0.435843       1.212381      -0.724336      -0.019652       0.020221      -0.005684       0.028764      -0.001510       0.001932       0.005626       0.029634      -0.002613      -0.016553       0.001047       0.015506              2.339229       2.222444      -0.483182      -0.122386       2.669117      -0.145058       2.126126          -0.000082
          165              H      12.633848      -1.605495       6.946578       0.098284       1.789112 0.16372106E+02  0.19054555E+03                                 2.378011                            2.317881      -1.448183       2.164457                    0.994002       4.141682      12.264348       0.427664       1.230577      -0.722276      -0.017443      -0.026196      -0.015769       0.035202       0.012473       0.002539       0.003624       0.015898      -0.003315      -0.014535      -0.001722       0.016257              2.376238       2.069779       0.369628      -0.032887       2.674546       0.402995       2.384390           0.000017
          166              H      13.185585       1.080899       0.890935       0.141467       1.050911 0.80585747E+01  0.79528010E+02                                 1.734714                            1.676619      -0.987741       2.403154                    0.998697       3.556781      10.095233       0.474463       1.308102      -0.702652      -0.006405       0.000404       0.013645       0.015079      -0.002998      -0.005368       0.001933      -0.003378      -0.000893      -0.006448      -0.000419       0.006867              1.759432       1.794610      -0.381365      -0.047118       1.891011       0.145483       1.592676          -0.000009
          167              H      14.698386       0.970095       0.384413       0.160546       1.130847 0.85204799E+01  0.84641958E+02                                 1.778997                            1.692090      -1.089968       2.374153                    0.997567       3.399737       9.451677       0.489295       1.260126      -0.714478       0.019748      -0.002147       0.007737       0.021318      -0.001916       0.003656      -0.000839       0.014086      -0.000751      -0.007194      -0.001749       0.008943              1.822033       2.205888       0.490075       0.023644       1.841384      -0.022566       1.418827          -0.000038
          168              H       2.211607     -10.987543      22.133172       0.149342       1.177652 0.89901913E+01  0.89290223E+02                                 1.741466                            1.672097      -0.967212       2.417922                    0.999004       3.259608       8.667050       0.528793       1.166233      -0.738430      -0.002042      -0.010551      -0.008450       0.013671       0.001014       0.000483       0.000710      -0.007139       0.007988      -0.005061       0.001746       0.003315              1.779687       1.616216       0.045541       0.413476       1.537532       0.054439       2.185312           0.000003
          169              H      14.987833      20.084781       1.044700       0.140591       0.988508 0.76868438E+01  0.76036547E+02                                 1.744799                            1.700114      -1.330414       2.247145                    0.993931       3.877500      11.539138       0.439129       1.410066      -0.679910       0.000283      -0.007638       0.015884       0.017627      -0.002763      -0.000515      -0.006260      -0.006260       0.001503      -0.006368      -0.001979       0.008347              1.761714       1.486458      -0.109820       0.048370       2.069915      -0.229645       1.728769          -0.000026
          170              H       3.360343       9.402510      22.219099       0.135938       1.237673 0.98169612E+01  0.99950158E+02                                 1.809713                            1.755049      -1.074583       2.354630                    0.998533       3.458825       9.397306       0.511290       1.176610      -0.734730      -0.007908       0.004824      -0.008754       0.012745      -0.003077       0.001276      -0.000151       0.004237       0.013722      -0.006044       0.001045       0.004999              1.835825       1.638602       0.045964       0.242462       1.632837       0.316266       2.236035          -0.000020
          171              H      15.853906      21.312660       0.492954       0.158003       0.994680 0.73665310E+01  0.70576021E+02                                 1.638444                            1.579575      -0.796882       2.513081                    0.999607       3.227212       8.815866       0.503342       1.270131      -0.712948       0.013142       0.013380       0.008507       0.020594       0.005627       0.003466       0.002922       0.000230      -0.007436      -0.004666      -0.004032       0.008698              1.664700       2.189725       0.291192       0.009039       1.504384       0.008783       1.299991          -0.000004
          172              H      12.731067      20.172972       1.329618       0.136104       1.269595 0.10440575E+02  0.10928935E+03                                 1.920902                            1.873490      -1.282497       2.261239                    0.996137       3.749530      10.754344       0.464134       1.260693      -0.713302       0.008639      -0.010414       0.010459       0.017101      -0.000931      -0.000273      -0.006826      -0.001707      -0.004154      -0.006994      -0.000110       0.007104              1.935395       1.673966      -0.003676       0.165374       2.430772      -0.251451       1.701448          -0.000009
          173              H      11.892128      21.534268       1.248213       0.140734       1.165925 0.92576921E+01  0.93552783E+02                                 1.792850                            1.749100      -0.914713       2.440176                    0.999126       3.439531       9.530740       0.489096       1.239247      -0.720080      -0.005077       0.013931       0.007350       0.016549      -0.001673      -0.003507       0.001397      -0.006076      -0.004682      -0.005444       0.000298       0.005146              1.796948       2.171304      -0.369668      -0.036815       1.722687       0.106396       1.496854          -0.000003
          174              H       1.236992       9.612811      22.535675       0.134863       1.225374 0.98487211E+01  0.10116647E+03                                 1.852222                            1.800561      -1.068676       2.358111                    0.998513       3.589000      10.055529       0.483039       1.234432      -0.720145       0.004248       0.003619      -0.012435       0.013630       0.002411       0.000125       0.000623       0.002300       0.016799      -0.005490      -0.000162       0.005652              1.889161       1.725183       0.085846       0.355626       1.664514       0.207761       2.277786          -0.000001
          175              H      10.553479      12.330853      13.115284       0.104369       1.322672 0.98966629E+01  0.10087856E+03                                 1.902464                            1.775844      -0.876615       2.461146                    0.999010       3.349772       9.080702       0.502856       1.194956      -0.732525      -0.017430      -0.023042       0.042257       0.051189       0.003400      -0.014216      -0.001476      -0.009693       0.035762      -0.017996      -0.001152       0.019148              1.949313       1.634553       0.080667      -0.107427       2.037155      -0.550441       2.176230          -0.000124
          176              H      10.503731      14.646414      13.165031       0.133913       1.178316 0.88960502E+01  0.88347987E+02                                 1.761084                            1.686418      -0.896454       2.463092                    0.999049       3.212521       8.612939       0.514449       1.198849      -0.731488      -0.013024       0.016255       0.031948       0.038139       0.000458      -0.013028       0.002758      -0.015649       0.027713      -0.018667       0.002897       0.015770              1.771033       1.558084      -0.195254      -0.164379       1.835444       0.280319       1.919572          -0.000044
          177              H       9.581122      -5.962985      12.341934       0.129377       1.172214 0.86859742E+01  0.86390314E+02                                 1.793161                            1.691571      -1.011878       2.405450                    0.997894       3.381367       9.296305       0.498502       1.235358      -0.720623      -0.028562      -0.015519       0.016632       0.036514       0.000536      -0.014700      -0.001521      -0.001273      -0.021496      -0.017694       0.004072       0.013622              1.835581       2.108736       0.310379      -0.231267       1.898530      -0.101001       1.499478          -0.000042
          178              H       9.621825      -3.656469      12.301232       0.102718       1.184162 0.81060931E+01  0.80315166E+02                                 1.891750                            1.689776      -1.170346       2.325629                    0.995075       3.678929      10.548465       0.467996       1.320924      -0.699191      -0.037208       0.022216       0.024516       0.049789      -0.000734      -0.014655       0.002413       0.006887      -0.011023      -0.014695      -0.001661       0.016356              2.053373       2.319915      -0.587027      -0.528022       2.146424       0.443199       1.693781          -0.000401
          179              H      -3.052699       9.009022      14.259479       0.111983       1.173246 0.90110628E+01  0.92362743E+02                                 1.923626                            1.819800      -1.339065       2.240366                    0.992589       3.952657      11.811905       0.433593       1.378170      -0.686666       0.024539       0.014325      -0.016854       0.033037       0.006995      -0.005981      -0.000786       0.008899      -0.001431      -0.008790      -0.002485       0.011275              1.977662       2.200022       0.205300      -0.448914       1.562035       0.000907       2.170930          -0.000002
          180              H      -6.973776       8.142947      14.205209       0.113844       1.273302 0.98140121E+01  0.10234532E+03                                 1.997286                            1.872576      -1.490374       2.168376                    0.991755       3.986786      11.858563       0.438350       1.339873      -0.694341      -0.029784       0.003370      -0.018753       0.035357       0.004497       0.005904       0.001095       0.019194       0.006564      -0.011697      -0.001178       0.012875              2.067164       2.417330       0.117901       0.459313       1.562346       0.217224       2.221817           0.000005
          181              H      -5.619251       6.792970      18.492550       0.087801       1.772031 0.16130649E+02  0.18722757E+03                                 2.347769                            2.284559      -1.474155       2.135141                    0.995263       4.309775      12.786784       0.434915       1.213344      -0.724098      -0.020018      -0.019666      -0.006215       0.028742       0.001491      -0.005910       0.001878      -0.029731      -0.002522      -0.016786       0.001261       0.015525              2.346306       2.677546       0.485446       0.145746       2.229018      -0.123131       2.132353          -0.000081
          182              H      -4.047655       6.980656      18.252857       0.097899       1.789098 0.16371298E+02  0.19053521E+03                                 2.378317                            2.318075      -1.448016       2.164663                    0.994083       4.141435      12.263884       0.427574       1.230844      -0.722231       0.026749      -0.017773      -0.015658       0.035729      -0.012329      -0.003653       0.002642      -0.015996      -0.002754      -0.014528      -0.001604       0.016131              2.376583       2.675481      -0.369674      -0.403259       2.069805      -0.032866       2.384462           0.000017
          183              H      15.878815       7.532393      12.197214       0.141558       1.048285 0.80317838E+01  0.79181939E+02                                 1.730514                            1.672812      -0.978929       2.407283                    0.998768       3.550010      10.064295       0.475531       1.306512      -0.703006      -0.000545      -0.006452       0.013537       0.015005       0.002873      -0.001967      -0.005305       0.003213      -0.001231      -0.006325      -0.000439       0.006764              1.755101       1.886280       0.379630      -0.144988       1.789820      -0.046785       1.589202          -0.000009
          184              H      15.989616       9.045195      11.690692       0.160325       1.127711 0.84886700E+01  0.84210737E+02                                 1.772146                            1.686092      -1.073313       2.380992                    0.997649       3.395034       9.418843       0.491614       1.255897      -0.715388       0.001636       0.020155       0.007910       0.021713       0.002102       0.000780       0.003622      -0.014305      -0.000030      -0.007460      -0.001520       0.008980              1.814777       1.834082      -0.486714       0.022296       2.196011       0.023607       1.414240          -0.000038
          185              H      16.640865       7.864799      10.826893       0.150424       1.175934 0.89762206E+01  0.89136486E+02                                 1.741581                            1.672305      -0.978708       2.413504                    0.998965       3.256053       8.663115       0.527929       1.168339      -0.737934       0.010470      -0.001864      -0.008022       0.013321      -0.001125      -0.000780       0.000499       0.007213       0.007874      -0.005109       0.001704       0.003405              1.779769       1.537773      -0.045324      -0.054071       1.616299       0.413210       2.185237           0.000003
          186              H      -3.125066       9.334642      12.350979       0.140093       0.989156 0.76921442E+01  0.76094905E+02                                 1.744929                            1.700194      -1.324977       2.249350                    0.993968       3.877657      11.536496       0.439357       1.409226      -0.680075       0.007880       0.000451       0.015915       0.017764       0.002637       0.006231      -0.000606       0.006040       0.001282      -0.006319      -0.001885       0.008204              1.761871       2.070257       0.109678       0.229696       1.486442       0.048271       1.728915          -0.000026
          187              H      -3.749186       9.013534      10.912820       0.135711       1.236052 0.97982332E+01  0.99693879E+02                                 1.806556                            1.752075      -1.065259       2.358628                    0.998513       3.457175       9.384202       0.512385       1.174868      -0.735135      -0.004735      -0.007998      -0.008795       0.012796       0.002985       0.000244       0.001361      -0.004541       0.013960      -0.006091       0.000950       0.005141              1.832581       1.630031      -0.045926      -0.315332       1.635974       0.242089       2.231739          -0.000020
          188              H      -4.352948      10.200714      11.799233       0.157192       0.997931 0.73965657E+01  0.70933023E+02                                 1.641639                            1.582485      -0.797622       2.512089                    0.999589       3.232751       8.834143       0.503046       1.269639      -0.713046      -0.013269       0.013602       0.008661       0.020883      -0.005679      -0.002968       0.003511       0.000412      -0.007122      -0.004825      -0.003927       0.008753              1.668005       1.507162      -0.292031      -0.008781       2.194653       0.008935       1.302199          -0.000004
          189              H      -3.213256       7.077875      12.635897       0.135882       1.264843 0.10388523E+02  0.10858311E+03                                 1.914195                            1.867318      -1.268544       2.267598                    0.996240       3.741928      10.716323       0.465569       1.258676      -0.713756       0.010261       0.008789       0.010954       0.017393       0.001030       0.006658      -0.000283       0.002160      -0.004849      -0.006860      -0.000218       0.007077              1.928503       2.420749       0.003612       0.249989       1.668720       0.164427       1.696040          -0.000009
          190              H      -4.574552       6.238936      12.554492       0.140329       1.164597 0.92425397E+01  0.93339086E+02                                 1.789394                            1.745987      -0.906269       2.443781                    0.999174       3.438156       9.516400       0.490356       1.236864      -0.720599      -0.013914      -0.005231       0.007600       0.016695       0.001989      -0.001486      -0.003448       0.006267      -0.005169      -0.005480      -0.000012       0.005492              1.793398       1.719232       0.368166      -0.106043       2.166451      -0.036700       1.494511          -0.000003
          191              H      -3.959486       6.890184      11.229396       0.135171       1.223455 0.98295995E+01  0.10092260E+03                                 1.850397                            1.798928      -1.070288       2.357701                    0.998527       3.586123      10.045625       0.483204       1.234591      -0.720110      -0.003076       0.004308      -0.012141       0.013245      -0.002451      -0.000423       0.000146      -0.001982       0.016953      -0.005476      -0.000204       0.005679              1.887256       1.663204      -0.085734      -0.207507       1.723729       0.355031       2.274835          -0.000001
          192              H      15.935316      16.206671       1.809005       0.104006       1.324324 0.99091532E+01  0.10102047E+03                                 1.902375                            1.775609      -0.876020       2.460831                    0.998976       3.352338       9.083244       0.503551       1.193135      -0.732930       0.023132      -0.017275       0.042378       0.051278      -0.003486       0.001291      -0.014251       0.009260       0.035891      -0.017909      -0.001299       0.019208              1.949249       2.037002      -0.080876       0.550701       1.634357      -0.107698       2.176389          -0.000124
          193              H      13.619755      16.156923       1.858752       0.134190       1.175317 0.88690756E+01  0.88018762E+02                                 1.758702                            1.684364      -0.898412       2.463065                    0.999026       3.208614       8.601227       0.514499       1.199568      -0.731332      -0.016629      -0.013132       0.032045       0.038417      -0.000497      -0.002570      -0.012952       0.015953       0.027185      -0.018685       0.003180       0.015505              1.768586       1.832814       0.194683      -0.279443       1.556280      -0.163898       1.916664          -0.000043
          194              H      11.616250      15.234314       1.035655       0.130620       1.168817 0.86557220E+01  0.86007962E+02                                 1.788809                            1.687915      -1.008918       2.406721                    0.997938       3.377045       9.277771       0.499392       1.234324      -0.720828       0.015355      -0.028346       0.015957       0.035971      -0.000536       0.001677      -0.014828       0.000859      -0.020897      -0.017659       0.003763       0.013896              1.830948       1.893714      -0.308644       0.100376       2.102795      -0.230110       1.496336          -0.000042
          195              H       9.309734      15.275017       0.994953       0.103287       1.184474 0.81075106E+01  0.80354380E+02                                 1.894285                            1.691529      -1.164160       2.328439                    0.995037       3.680520      10.563978       0.466962       1.323435      -0.698671      -0.022137      -0.036953       0.024232       0.049424       0.000796      -0.002351      -0.014693      -0.006616      -0.011426      -0.014819      -0.001487       0.016307              2.056520       2.149658       0.588896      -0.444468       2.323864      -0.529591       1.696037          -0.000400
          196              H      14.359234      13.603963      14.259479       0.110580       1.171710 0.89897624E+01  0.92015345E+02                                 1.915518                            1.812685      -1.309675       2.251912                    0.993015       3.942538      11.742299       0.436583       1.370653      -0.688163      -0.025160      -0.014400      -0.017156       0.033685       0.007121       0.005987       0.000825       0.009154      -0.001276      -0.008939      -0.002487       0.011426              1.969011       2.189813       0.203927       0.445696       1.556349      -0.000894       2.160873          -0.000002
          197              H      -4.332590      14.470037      14.205209       0.113012       1.272996 0.98084774E+01  0.10223261E+03                                 1.993540                            1.869405      -1.477635       2.173202                    0.991886       3.984275      11.832562       0.439827       1.336092      -0.695107       0.030536      -0.003193      -0.018829       0.036016       0.004409      -0.005790      -0.001089       0.018962       0.006878      -0.011605      -0.001051       0.012656              2.063099       2.411954       0.117436      -0.457672       1.559910      -0.216577       2.217432           0.000006
          198              H      -5.687090      -6.792860      18.492550       0.088902       1.758827 0.15981540E+02  0.18507163E+03                                 2.336422                            2.274324      -1.463132       2.140682                    0.995328       4.294569      12.728158       0.435780       1.213717      -0.724023       0.019829       0.019335      -0.006117       0.028363       0.001455       0.005733      -0.001720      -0.029401      -0.002790      -0.016487       0.001114       0.015373              2.334778       2.663051       0.481334      -0.144515       2.218600       0.121998       2.122684          -0.000081
          199              H      -7.258687      -6.980548      18.252857       0.098774       1.779850 0.16268201E+02  0.18904648E+03                                 2.370495                            2.311126      -1.437662       2.169503                    0.994124       4.132310      12.229627       0.428093       1.231230      -0.722137      -0.026427       0.017737      -0.015549       0.035423      -0.012160       0.003632      -0.002623      -0.015870      -0.002750      -0.014355      -0.001596       0.015951              2.368601       2.665129      -0.367526       0.400728       2.063925       0.032661       2.376749           0.000017
          200              H      -4.572292      15.080579      12.197214       0.141752       1.049661 0.80482474E+01  0.79415402E+02                                 1.734799                            1.676749      -0.994084       2.400950                    0.998769       3.555558      10.097215       0.473846       1.309984      -0.702269       0.000280       0.006394       0.013243       0.014708       0.002832       0.001995       0.005369       0.003092      -0.001057      -0.006335      -0.000467       0.006802              1.759536       1.891509       0.381185       0.145418       1.794229       0.046816       1.592871          -0.000009
          201              H      -4.683097      13.567775      11.690692       0.160152       1.126243 0.84733004E+01  0.84002718E+02                                 1.768951                            1.683236      -1.064566       2.384343                    0.997691       3.392682       9.402818       0.492716       1.253917      -0.715819      -0.001666      -0.020009       0.007682       0.021498       0.002140      -0.000860      -0.003610      -0.014515      -0.000782      -0.007454      -0.001695       0.009149              1.811404       1.830406      -0.485225      -0.022248       2.191866      -0.023409       1.411940          -0.000038
          202              H      -5.334351      14.748165      10.826893       0.150857       1.174306 0.89607260E+01  0.88946388E+02                                 1.740219                            1.671074      -0.973257       2.416448                    0.998996       3.253261       8.654621       0.528010       1.168636      -0.737869      -0.010244       0.001688      -0.007688       0.012919      -0.001069       0.000776      -0.000511       0.006986       0.008043      -0.005013       0.001643       0.003370              1.778316       1.536622      -0.045231       0.054117       1.614852      -0.412500       2.183475           0.000003
          203              H      14.431589      13.278331      12.350979       0.140394       0.989381 0.76957368E+01  0.76150225E+02                                 1.746184                            1.701378      -1.330053       2.247252                    0.993977       3.879800      11.549766       0.438836       1.410532      -0.679820      -0.007832      -0.000488       0.016171       0.017975       0.002716      -0.006288       0.000462       0.006237       0.001789      -0.006320      -0.002052       0.008372              1.763149       2.072160       0.109794      -0.229887       1.487475      -0.048321       1.729812          -0.000026
          204              H      15.055701      13.599430      10.912820       0.136579       1.233308 0.97714852E+01  0.99362333E+02                                 1.804736                            1.750381      -1.069345       2.357542                    0.998466       3.452264       9.370699       0.512282       1.175806      -0.734925       0.004801       0.008029      -0.008627       0.012726       0.003075      -0.000160      -0.001255      -0.004485       0.013176      -0.006020       0.001173       0.004847              1.830697       1.628428      -0.045879       0.314768       1.634441      -0.241785       2.229221          -0.000020
          205              H      15.659468      12.412256      11.799233       0.157537       0.997898 0.73973074E+01  0.70952135E+02                                 1.642664                            1.583396      -0.802079       2.510724                    0.999591       3.233213       8.840312       0.502432       1.270974      -0.712756       0.013540      -0.013400       0.008467       0.020847      -0.005572       0.002881      -0.003585       0.000046      -0.007037      -0.004799      -0.003850       0.008648              1.669082       1.508078      -0.292336       0.008767       2.196283      -0.008856       1.302883          -0.000004
          206              H      14.519781      15.535100      12.635897       0.136037       1.264244 0.10383447E+02  0.10852549E+03                                 1.914339                            1.867482      -1.269671       2.267217                    0.996193       3.741071      10.716452       0.465279       1.259512      -0.713580      -0.010381      -0.008835       0.010678       0.017316       0.000814      -0.006760       0.000251       0.001792      -0.004584      -0.006952      -0.000092       0.007044              1.928644       2.420946       0.003585      -0.249810       1.668925      -0.164378       1.696061          -0.000009
          207              H      15.881077      -6.238862      12.554492       0.140683       1.163920 0.92370339E+01  0.93279378E+02                                 1.789534                            1.746152      -0.907172       2.443831                    0.999184       3.437397       9.517352       0.489993       1.237836      -0.720381       0.013793       0.005226       0.007560       0.016574       0.001831       0.001520       0.003490       0.006339      -0.004995      -0.005520       0.000092       0.005428              1.793541       1.719404       0.368098       0.105970       2.166581       0.036555       1.494638          -0.000003
          208              H      15.266002      15.722783      11.229396       0.134775       1.222844 0.98219378E+01  0.10080889E+03                                 1.848480                            1.797172      -1.062421       2.361062                    0.998576       3.585557      10.037289       0.483939       1.233143      -0.720431       0.003510      -0.004340      -0.012437       0.013632      -0.002428       0.000670      -0.000128      -0.001793       0.017092      -0.005457      -0.000300       0.005757              1.885240       1.661639      -0.085514       0.207107       1.722010      -0.354356       2.272073          -0.000001
          209              H      17.984045       6.406240       1.809005       0.104264       1.325244 0.99176317E+01  0.10113738E+03                                 1.904203                            1.777121      -0.883579       2.457729                    0.998949       3.352061       9.086462       0.502974       1.194145      -0.732710      -0.022947       0.017353       0.042189       0.051065      -0.003614      -0.001399       0.014262       0.009585       0.035617      -0.018044      -0.001123       0.019167              1.951203       2.039077      -0.081017      -0.551732       1.635711       0.107893       2.178822          -0.000124
          210              H      20.299606       6.455988       1.858752       0.133904       1.173811 0.88533739E+01  0.87806318E+02                                 1.755328                            1.681357      -0.888892       2.466686                    0.999105       3.208139       8.591523       0.515759       1.197408      -0.731809       0.016693       0.013264       0.032015       0.038465      -0.000408       0.002717       0.012862       0.015987       0.027620      -0.018660       0.003061       0.015599              1.765149       1.829212       0.194079       0.278466       1.553560       0.163279       1.912675          -0.000044
          211              H      -0.309794       7.378592       1.035655       0.131073       1.167405 0.86454686E+01  0.85906590E+02                                 1.790112                            1.689120      -1.015921       2.404764                    0.997837       3.374420       9.279745       0.498086       1.237552      -0.720139      -0.015477       0.027958       0.016107       0.035785      -0.000473      -0.001457       0.014831       0.000994      -0.020544      -0.017614       0.003804       0.013810              1.832308       1.895178      -0.308887      -0.100381       2.104403       0.230290       1.497344          -0.000042
          212              H       1.996722       7.337889       0.994953       0.102161       1.187942 0.81339747E+01  0.80667271E+02                                 1.896415                            1.693109      -1.164250       2.327572                    0.995113       3.684821      10.573174       0.467319       1.321594      -0.699045       0.022087       0.037282       0.024550       0.049804       0.000757       0.002480       0.014733      -0.006476      -0.011694      -0.014950      -0.001360       0.016309              2.059073       2.152350       0.590236       0.445433       2.326957       0.530757       1.697914          -0.000402
          213              H       7.950754      -2.600425      19.659358       0.111982       1.173248 0.90110866E+01  0.92363047E+02                                 1.923629                            1.819803      -1.339066       2.240365                    0.992589       3.952663      11.811926       0.433593       1.378169      -0.686666      -0.014325      -0.024539       0.016854       0.033037       0.006995      -0.000786      -0.005981      -0.008899      -0.001431      -0.008791      -0.002484       0.011275              1.977665       1.562036       0.205300       0.000908       2.200024      -0.448915       2.170934          -0.000002
          214              H       8.816828       1.320652      19.713628       0.113843       1.273306 0.98140519E+01  0.10234582E+03                                 1.997288                            1.872578      -1.490373       2.168376                    0.991755       3.986791      11.858575       0.438350       1.339871      -0.694341      -0.003370       0.029784       0.018753       0.035357       0.004497       0.001095       0.005904      -0.019194       0.006565      -0.011696      -0.001178       0.012875              2.067167       1.562347       0.117901       0.217224       2.417334       0.459313       2.221819           0.000006
          215              H      10.166806      -0.033874      15.426287       0.087800       1.772039 0.16130750E+02  0.18722910E+03                                 2.347780                            2.284568      -1.474150       2.135143                    0.995263       4.309787      12.786844       0.434913       1.213347      -0.724097       0.019666       0.020018       0.006215       0.028742       0.001491       0.001878      -0.005910       0.029731      -0.002521      -0.016786       0.001261       0.015525              2.346317       2.229029       0.485450      -0.123132       2.677560       0.145746       2.132362          -0.000082
          216              H       9.979119      -1.605469      15.665980       0.097898       1.789111 0.16371449E+02  0.19053748E+03                                 2.378333                            2.318089      -1.448010       2.164665                    0.994083       4.141452      12.263967       0.427571       1.230847      -0.722230       0.017773      -0.026749       0.015657       0.035729      -0.012329       0.002642      -0.003653       0.015995      -0.002752      -0.014528      -0.001603       0.016131              2.376599       2.069817      -0.369677      -0.032867       2.675500      -0.403264       2.384478           0.000017
          217              H       9.427382       1.080961      21.721623       0.141557       1.048287 0.80317956E+01  0.79182080E+02                                 1.730515                            1.672812      -0.978933       2.407281                    0.998768       3.550013      10.064303       0.475531       1.306511      -0.703006       0.006452       0.000545      -0.013537       0.015005       0.002873      -0.005305      -0.001967      -0.003213      -0.001231      -0.006325      -0.000440       0.006764              1.755102       1.789820       0.379631      -0.046785       1.886282      -0.144988       1.589203          -0.000009
          218              H       7.914581       0.970159      22.228145       0.160324       1.127706 0.84886228E+01  0.84210086E+02                                 1.772135                            1.686082      -1.073312       2.380992                    0.997649       3.395024       9.418781       0.491618       1.255890      -0.715390      -0.020154      -0.001636      -0.007911       0.021713       0.002102       0.003622       0.000780       0.014305      -0.000030      -0.007460      -0.001520       0.008980              1.814766       2.195997      -0.486709       0.023607       1.834069       0.022296       1.414233          -0.000038
          219              H      20.401360      11.625293       0.479386       0.150423       1.175934 0.89762183E+01  0.89136442E+02                                 1.741579                            1.672304      -0.978710       2.413503                    0.998965       3.256053       8.663109       0.527929       1.168337      -0.737934       0.001864      -0.010470       0.008022       0.013321      -0.001125       0.000499      -0.000780      -0.007213       0.007874      -0.005109       0.001704       0.003405              1.779768       1.616297      -0.045324       0.413209       1.537772      -0.054072       2.185235           0.000003
          220              H       7.625134      -2.528058      21.567858       0.140093       0.989158 0.76921584E+01  0.76095070E+02                                 1.744929                            1.700194      -1.324980       2.249348                    0.993968       3.877660      11.536501       0.439357       1.409224      -0.680075      -0.000451      -0.007880      -0.015915       0.017764       0.002637      -0.000606       0.006231      -0.006040       0.001282      -0.006319      -0.001885       0.008204              1.761871       1.486442       0.109678       0.048271       2.070257       0.229696       1.728916          -0.000026
          221              H      19.252624       9.402445       0.393459       0.135711       1.236053 0.97982379E+01  0.99693922E+02                                 1.806555                            1.752074      -1.065261       2.358626                    0.998513       3.457177       9.384202       0.512386       1.174866      -0.735136       0.007998       0.004735       0.008795       0.012796       0.002985       0.001361       0.000244       0.004541       0.013960      -0.006091       0.000950       0.005141              1.832580       1.635973      -0.045926       0.242088       1.630029      -0.315331       2.231739          -0.000020
          222              H       6.759061      -1.300176      22.119604       0.157192       0.997932 0.73965801E+01  0.70933185E+02                                 1.641640                            1.582486      -0.797622       2.512088                    0.999589       3.232752       8.834143       0.503046       1.269638      -0.713046      -0.013602       0.013269      -0.008661       0.020883      -0.005679       0.003511      -0.002968      -0.000412      -0.007122      -0.004825      -0.003927       0.008753              1.668005       2.194654      -0.292032       0.008935       1.507162      -0.008781       1.302199          -0.000004
          223              H       9.881900      -2.439869      21.282940       0.135882       1.264843 0.10388533E+02  0.10858323E+03                                 1.914196                            1.867319      -1.268545       2.267598                    0.996240       3.741929      10.716328       0.465569       1.258676      -0.713756      -0.008789      -0.010261      -0.010954       0.017393       0.001030      -0.000283       0.006658      -0.002160      -0.004849      -0.006860      -0.000217       0.007077              1.928504       1.668721       0.003612       0.164428       2.420750       0.249989       1.696040          -0.000009
          224              H      10.720839      -1.078572      21.364345       0.140329       1.164597 0.92425439E+01  0.93339139E+02                                 1.789395                            1.745987      -0.906270       2.443780                    0.999174       3.438158       9.516406       0.490356       1.236864      -0.720599       0.005231       0.013914      -0.007600       0.016695       0.001989      -0.003448      -0.001486      -0.006267      -0.005169      -0.005480      -0.000012       0.005492              1.793398       2.166450       0.368166      -0.036700       1.719233      -0.106044       1.494511          -0.000003
          225              H      21.375975       9.612744       0.076883       0.135171       1.223456 0.98296137E+01  0.10092277E+03                                 1.850397                            1.798929      -1.070287       2.357701                    0.998527       3.586125      10.045628       0.483204       1.234590      -0.720110      -0.004308       0.003076       0.012141       0.013245      -0.002451       0.000146      -0.000423       0.001982       0.016953      -0.005476      -0.000204       0.005679              1.887257       1.723729      -0.085734       0.355031       1.663205      -0.207507       2.274836          -0.000001
          226              H      12.059488      12.330843       9.497274       0.104006       1.324326 0.99091793E+01  0.10102084E+03                                 1.902380                            1.775614      -0.876012       2.460835                    0.998976       3.352344       9.083276       0.503550       1.193138      -0.732929       0.017276      -0.023132      -0.042378       0.051278      -0.003486      -0.014251       0.001292      -0.009260       0.035891      -0.017909      -0.001299       0.019208              1.949254       1.634361      -0.080876      -0.107699       2.037006       0.550702       2.176395          -0.000125
          227              H      12.109236      14.646403       9.447527       0.134189       1.175321 0.88691181E+01  0.88019280E+02                                 1.758705                            1.684367      -0.898419       2.463060                    0.999026       3.208622       8.601250       0.514499       1.199567      -0.731333       0.013132       0.016630      -0.032045       0.038417      -0.000497      -0.012952      -0.002570      -0.015953       0.027185      -0.018685       0.003180       0.015505              1.768590       1.556283       0.194684      -0.163899       1.832818      -0.279444       1.916668          -0.000044
          228              H      13.031845      16.649909      10.270624       0.130619       1.168826 0.86558007E+01  0.86008939E+02                                 1.788817                            1.687923      -1.008923       2.406718                    0.997938       3.377058       9.277817       0.499391       1.234324      -0.720828       0.028345      -0.015355      -0.015957       0.035970      -0.000536      -0.014828       0.001677      -0.000859      -0.020898      -0.017659       0.003763       0.013896              1.830957       2.102806      -0.308646      -0.230112       1.893722       0.100376       1.496342          -0.000042
          229              H      12.991142      -3.656475      10.311326       0.103286       1.184465 0.81074276E+01  0.80353221E+02                                 1.894264                            1.691512      -1.164151       2.328442                    0.995037       3.680487      10.563805       0.466969       1.323422      -0.698674       0.036953       0.022136      -0.024232       0.049424       0.000795      -0.014693      -0.002350       0.006615      -0.011425      -0.014819      -0.001487       0.016306              2.056495       2.323836       0.588886      -0.529582       2.149632      -0.444461       1.696019          -0.000401
          230              H       3.355813       2.600542      19.659358       0.110579       1.171714 0.89898032E+01  0.92015857E+02                                 1.915522                            1.812688      -1.309676       2.251911                    0.993015       3.942546      11.742325       0.436583       1.370652      -0.688163       0.014400       0.025160       0.017156       0.033685       0.007121       0.000825       0.005987      -0.009154      -0.001275      -0.008939      -0.002487       0.011425              1.969015       1.556351       0.203928      -0.000894       2.189818       0.445697       2.160877          -0.000002
          231              H       2.489739      -1.320535      19.713628       0.113012       1.272998 0.98084987E+01  0.10223287E+03                                 1.993542                            1.869406      -1.477634       2.173201                    0.991886       3.984277      11.832566       0.439827       1.336091      -0.695107       0.003193      -0.030536       0.018829       0.036016       0.004409      -0.001089      -0.005790      -0.018962       0.006879      -0.011605      -0.001051       0.012656              2.063100       1.559911       0.117436      -0.216577       2.411956      -0.457672       2.217433           0.000006
          232              H       1.139736       0.033965      15.426287       0.088901       1.758830 0.15981577E+02  0.18507219E+03                                 2.336428                            2.274329      -1.463127       2.140684                    0.995328       4.294569      12.728169       0.435779       1.213719      -0.724023      -0.019335      -0.019829       0.006117       0.028363       0.001455      -0.001719       0.005733       0.029401      -0.002789      -0.016487       0.001114       0.015373              2.334784       2.218605       0.481336       0.121999       2.663058      -0.144515       2.122688          -0.000081
          233              H       1.327424       1.605562      15.665980       0.098774       1.779850 0.16268190E+02  0.18904640E+03                                 2.370499                            2.311129      -1.437650       2.169509                    0.994124       4.132306      12.229631       0.428091       1.231234      -0.722136      -0.017738       0.026427       0.015548       0.035422      -0.012160      -0.002622       0.003632       0.015870      -0.002749      -0.014355      -0.001595       0.015950              2.368605       2.063929      -0.367527       0.032661       2.665134       0.400729       2.376753           0.000017
          234              H       1.879196      -1.080832      21.721623       0.141753       1.049661 0.80482533E+01  0.79415471E+02                                 1.734798                            1.676749      -0.994085       2.400949                    0.998769       3.555559      10.097217       0.473846       1.309983      -0.702270      -0.006394      -0.000280      -0.013243       0.014708       0.002832       0.005369       0.001994      -0.003092      -0.001057      -0.006335      -0.000467       0.006802              1.759536       1.794229       0.381185       0.046816       1.891508       0.145417       1.592871          -0.000009
          235              H       3.392001      -0.970028      22.228145       0.160152       1.126242 0.84732905E+01  0.84002586E+02                                 1.768949                            1.683235      -1.064564       2.384344                    0.997691       3.392679       9.402804       0.492716       1.253916      -0.715820       0.020009       0.001666      -0.007682       0.021497       0.002140      -0.003610      -0.000860       0.014515      -0.000782      -0.007454      -0.001695       0.009149              1.811402       2.191863      -0.485225      -0.023409       1.830404      -0.022248       1.411939          -0.000038
          236              H      13.517993      10.987610       0.479386       0.150857       1.174306 0.89607296E+01  0.88946439E+02                                 1.740220                            1.671075      -0.973257       2.416449                    0.998996       3.253260       8.654621       0.528009       1.168637      -0.737869      -0.001688       0.010244       0.007688       0.012919      -0.001069      -0.000511       0.000776      -0.006986       0.008042      -0.005013       0.001643       0.003370              1.778317       1.614853      -0.045231      -0.412500       1.536623       0.054117       2.183476           0.000003
          237              H       3.681444       2.528186      21.567858       0.140393       0.989386 0.76957788E+01  0.76150715E+02                                 1.746186                            1.701380      -1.330057       2.247249                    0.993977       3.879806      11.549775       0.438837       1.410527      -0.679821       0.000488       0.007831      -0.016171       0.017975       0.002716       0.000462      -0.006288      -0.006237       0.001789      -0.006320      -0.002052       0.008372              1.763151       1.487477       0.109794      -0.048321       2.072162      -0.229888       1.729815          -0.000026
          238              H      14.666728      13.210457       0.393459       0.136579       1.233311 0.97715136E+01  0.99362689E+02                                 1.804738                            1.750382      -1.069349       2.357539                    0.998466       3.452269       9.370714       0.512282       1.175805      -0.734926      -0.008029      -0.004802       0.008627       0.012726       0.003075      -0.001255      -0.000160       0.004485       0.013176      -0.006020       0.001173       0.004847              1.830699       1.634443      -0.045879      -0.241786       1.628430       0.314768       2.229224          -0.000020
          239              H       4.547520       1.300307      22.119604       0.157537       0.997897 0.73972951E+01  0.70951977E+02                                 1.642662                            1.583394      -0.802076       2.510725                    0.999591       3.233208       8.840291       0.502433       1.270973      -0.712756       0.013400      -0.013541      -0.008467       0.020847      -0.005572      -0.003585       0.002881      -0.000046      -0.007036      -0.004799      -0.003850       0.008648              1.669079       2.196280      -0.292336      -0.008856       1.508076       0.008767       1.302882          -0.000004
          240              H       1.424676       2.439995      21.282940       0.136037       1.264247 0.10383472E+02  0.10852578E+03                                 1.914338                            1.867481      -1.269670       2.267217                    0.996194       3.741074      10.716451       0.465280       1.259509      -0.713581       0.008835       0.010381      -0.010678       0.017316       0.000814       0.000251      -0.006760      -0.001791      -0.004584      -0.006952      -0.000092       0.007044              1.928644       1.668925       0.003585      -0.164378       2.420946      -0.249810       1.696060          -0.000009
          241              H       0.585737       1.078699      21.364345       0.140683       1.163918 0.92370081E+01  0.93279048E+02                                 1.789531                            1.746150      -0.907173       2.443831                    0.999184       3.437393       9.517336       0.489994       1.237836      -0.720382      -0.005226      -0.013793      -0.007560       0.016574       0.001831       0.003490       0.001520      -0.006339      -0.004995      -0.005520       0.000092       0.005428              1.793539       2.166578       0.368096       0.036555       1.719401       0.105970       1.494636          -0.000003
          242              H      12.543376      13.000156       0.076883       0.134775       1.222843 0.98219337E+01  0.10080884E+03                                 1.848480                            1.797172      -1.062420       2.361063                    0.998576       3.585556      10.037285       0.483939       1.233143      -0.720431       0.004340      -0.003510       0.012437       0.013632      -0.002428      -0.000128       0.000670       0.001793       0.017092      -0.005457      -0.000300       0.005757              1.885240       1.722009      -0.085514      -0.354355       1.661638       0.207106       2.272071          -0.000001
          243              H      -0.752981      10.282114       9.497274       0.104264       1.325259 0.99177832E+01  0.10113938E+03                                 1.904224                            1.777138      -0.883584       2.457727                    0.998949       3.352080       9.086553       0.502969       1.194151      -0.732709      -0.017354       0.022946      -0.042190       0.051065      -0.003614       0.014262      -0.001399      -0.009584       0.035618      -0.018044      -0.001124       0.019168              1.951224       1.635726      -0.081018       0.107894       2.039100      -0.551741       2.178847          -0.000124
          244              H      -0.802730       7.966553       9.447527       0.133903       1.173816 0.88534227E+01  0.87806924E+02                                 1.755333                            1.681362      -0.888897       2.466683                    0.999105       3.208146       8.591548       0.515758       1.197409      -0.731809      -0.013264      -0.016693      -0.032015       0.038465      -0.000408       0.012862       0.002717      -0.015988       0.027620      -0.018660       0.003062       0.015599              1.765154       1.553564       0.194081       0.163280       1.829218       0.278468       1.912680          -0.000043
          245              H      -1.725334       5.963052      10.270624       0.131073       1.167408 0.86454879E+01  0.85906838E+02                                 1.790115                            1.689122      -1.015922       2.404763                    0.997837       3.374423       9.279759       0.498086       1.237553      -0.720139      -0.027957       0.015477      -0.016107       0.035785      -0.000473       0.014831      -0.001457      -0.000994      -0.020544      -0.017614       0.003804       0.013810              1.832311       2.104407      -0.308888       0.230291       1.895180      -0.100382       1.497346          -0.000042
          246              H      -1.684630       3.656536      10.311326       0.102161       1.187943 0.81339843E+01  0.80667425E+02                                 1.896420                            1.693112      -1.164253       2.327571                    0.995113       3.684827      10.573210       0.467317       1.321598      -0.699044      -0.037282      -0.022087      -0.024550       0.049804       0.000757       0.014733       0.002481       0.006476      -0.011693      -0.014950      -0.001360       0.016310              2.059078       2.326961       0.590238       0.530759       2.152357       0.445435       1.697917          -0.000402
          247              H       8.253733      13.603945       8.353079       0.111560       1.172108 0.89985571E+01  0.92176744E+02                                 1.920111                            1.816793      -1.327646       2.244893                    0.992763       3.948815      11.785946       0.434699       1.375527      -0.687188       0.024721      -0.014404       0.016998       0.033280      -0.006996       0.006022      -0.000700       0.009152      -0.001503      -0.008880      -0.002466       0.011346              1.973869       2.195349      -0.204632       0.447276       1.559657       0.001026       2.166602          -0.000002
          248              H       4.332657      14.470020       8.407349       0.113307       1.275696 0.98344076E+01  0.10258164E+03                                 1.997087                            1.872402      -1.487705       2.168973                    0.991784       3.989051      11.855481       0.439241       1.336846      -0.694934      -0.030234      -0.003438       0.018670       0.035700      -0.004636      -0.005931       0.001142       0.019161       0.006740      -0.011770      -0.001161       0.012931              2.066913       2.416970      -0.117873      -0.459294       1.562112       0.217205       2.221656           0.000006
          249              H       5.687157      15.819997       4.120008       0.087569       1.765473 0.16052786E+02  0.18607437E+03                                 2.340781                            2.278129      -1.461580       2.140565                    0.995268       4.301757      12.749032       0.435845       1.212377      -0.724336      -0.020221       0.019652       0.005684       0.028765      -0.001510       0.005626       0.001933      -0.029634      -0.002614      -0.016554       0.001047       0.015507              2.339213       2.669097      -0.483177      -0.145056       2.222430      -0.122384       2.126113          -0.000081
          250              H       7.258754      15.632311       4.359701       0.098285       1.789103 0.16371992E+02  0.19054375E+03                                 2.377995                            2.317866      -1.448193       2.164453                    0.994002       4.141671      12.264273       0.427668       1.230571      -0.722277       0.026196       0.017443       0.015769       0.035202       0.012474       0.003625       0.002540      -0.015898      -0.003317      -0.014535      -0.001723       0.016258              2.376222       2.674527       0.369625       0.402991       2.069766      -0.032886       2.384373           0.000017
          251              H       4.572359      15.080574      10.415344       0.141467       1.050910 0.80585600E+01  0.79527823E+02                                 1.734713                            1.676617      -0.987736       2.403157                    0.998697       3.556775      10.095211       0.474463       1.308102      -0.702652      -0.000405       0.006405      -0.013645       0.015079      -0.002998       0.001933      -0.005368       0.003378      -0.000893      -0.006448      -0.000419       0.006867              1.759431       1.891010      -0.381365       0.145483       1.794608      -0.047118       1.592674          -0.000009
          252              H       4.683164      13.567772      10.921866       0.160547       1.130843 0.85204397E+01  0.84641502E+02                                 1.778997                            1.692089      -1.089956       2.374159                    0.997567       3.399730       9.451670       0.489293       1.260131      -0.714477       0.002147      -0.019748      -0.007736       0.021318      -0.001916      -0.000839       0.003656      -0.014086      -0.000752      -0.007194      -0.001749       0.008943              1.822033       1.841384       0.490075      -0.022566       2.205887       0.023644       1.418827          -0.000038
          253              H       5.334418      14.748168      11.785665       0.149342       1.177651 0.89901786E+01  0.89290087E+02                                 1.741467                            1.672098      -0.967210       2.417924                    0.999004       3.259604       8.667046       0.528792       1.166236      -0.738429       0.010551       0.002042       0.008450       0.013671       0.001014       0.000710       0.000483       0.007139       0.007988      -0.005061       0.001747       0.003315              1.779688       1.537533       0.045540       0.054439       1.616217       0.413477       2.185314           0.000003
          254              H       8.181378      13.278325      10.261579       0.140591       0.988502 0.76867889E+01  0.76035873E+02                                 1.744793                            1.700109      -1.330406       2.247150                    0.993931       3.877487      11.539092       0.439129       1.410068      -0.679909       0.007638      -0.000283      -0.015884       0.017627      -0.002763      -0.006260      -0.000515       0.006260       0.001503      -0.006368      -0.001979       0.008347              1.761709       2.069909      -0.109820      -0.229644       1.486454       0.048370       1.728763          -0.000026
          255              H       7.557266      13.599433      11.699738       0.135939       1.237670 0.98169365E+01  0.99949861E+02                                 1.809712                            1.755048      -1.074582       2.354632                    0.998533       3.458819       9.397293       0.511289       1.176612      -0.734730      -0.004824       0.007908       0.008754       0.012745      -0.003078      -0.000151       0.001276      -0.004237       0.013722      -0.006044       0.001045       0.004999              1.835824       1.632837       0.045964       0.316266       1.638602       0.242462       2.236033          -0.000020
          256              H       6.953499      12.412253      10.813325       0.158003       0.994676 0.73664894E+01  0.70575506E+02                                 1.638438                            1.579569      -0.796874       2.513085                    0.999607       3.227205       8.815833       0.503344       1.270129      -0.712948      -0.013380      -0.013142      -0.008507       0.020593       0.005627       0.002922       0.003466      -0.000230      -0.007436      -0.004665      -0.004032       0.008698              1.664694       1.504378       0.291190       0.008783       2.189716       0.009039       1.299987          -0.000004
          257              H       8.093186      15.535092       9.976661       0.136105       1.269590 0.10440522E+02  0.10928867E+03                                 1.920898                            1.873486      -1.282495       2.261241                    0.996137       3.749522      10.754319       0.464134       1.260694      -0.713302       0.010414      -0.008638      -0.010459       0.017101      -0.000931      -0.006826      -0.000273       0.001707      -0.004153      -0.006994      -0.000110       0.007104              1.935391       2.430766      -0.003676      -0.251451       1.673962       0.165373       1.701445          -0.000009
          258              H       6.731890      16.374031      10.058066       0.140734       1.165924 0.92576799E+01  0.93552610E+02                                 1.792848                            1.749098      -0.914709       2.440178                    0.999126       3.439528       9.530723       0.489097       1.239246      -0.720080      -0.013931       0.005077      -0.007350       0.016549      -0.001673       0.001397      -0.003507       0.006076      -0.004682      -0.005444       0.000298       0.005146              1.796946       1.722685      -0.369668       0.106396       2.171300      -0.036815       1.496852          -0.000003
          259              H       7.346965      15.722783      11.383162       0.134864       1.225371 0.98486850E+01  0.10116602E+03                                 1.852220                            1.800559      -1.068677       2.358112                    0.998513       3.588994      10.055513       0.483039       1.234434      -0.720144      -0.003619      -0.004248       0.012435       0.013630       0.002411       0.000623       0.000125      -0.002300       0.016799      -0.005490      -0.000162       0.005652              1.889158       1.664512       0.085846       0.207761       1.725181       0.355625       2.277782          -0.000001
          260              H       4.628922       6.406296      20.803553       0.104369       1.322670 0.98966336E+01  0.10087815E+03                                 1.902459                            1.775839      -0.876624       2.461142                    0.999010       3.349767       9.080674       0.502858       1.194953      -0.732526       0.023042       0.017430      -0.042257       0.051189       0.003400      -0.001476      -0.014216       0.009693       0.035761      -0.017995      -0.001152       0.019147              1.949308       2.037150       0.080667      -0.550440       1.634548      -0.107426       2.176224          -0.000123
          261              H       2.313361       6.456044      20.753806       0.133914       1.178309 0.88959862E+01  0.88347196E+02                                 1.761078                            1.686412      -0.896446       2.463096                    0.999049       3.212511       8.612906       0.514450       1.198849      -0.731488      -0.016255       0.013024      -0.031949       0.038139       0.000458       0.002758      -0.013028       0.015649       0.027713      -0.018667       0.002897       0.015770              1.771027       1.835437      -0.195252       0.280317       1.558079      -0.164377       1.919565          -0.000044
          262              H       0.309861       7.378653      21.576903       0.129378       1.172206 0.86859066E+01  0.86389482E+02                                 1.793155                            1.691565      -1.011874       2.405453                    0.997894       3.381356       9.296269       0.498502       1.235360      -0.720623       0.015519       0.028562      -0.016633       0.036514       0.000536      -0.001521      -0.014700       0.001272      -0.021495      -0.017694       0.004072       0.013622              1.835575       1.898524       0.310377      -0.101000       2.108726      -0.231265       1.499473          -0.000042
          263              H      -1.996655       7.337950      21.617605       0.102718       1.184159 0.81060673E+01  0.80314864E+02                                 1.891749                            1.689775      -1.170337       2.325633                    0.995075       3.678925      10.548458       0.467995       1.320927      -0.699190      -0.022216       0.037208      -0.024515       0.049789      -0.000735       0.002413      -0.014655      -0.006886      -0.011024      -0.014695      -0.001661       0.016356              2.053372       2.146421      -0.587026       0.443198       2.319914      -0.528021       1.693780          -0.000400
          264              H       3.052766       9.009004       8.353079       0.111386       1.174507 0.90218336E+01  0.92482088E+02                                 1.923242                            1.819516      -1.333691       2.242237                    0.992653       3.953887      11.808361       0.434205       1.376095      -0.687064      -0.024908       0.014310       0.016873       0.033315      -0.007144      -0.006020       0.000771       0.008962      -0.001405      -0.008950      -0.002456       0.011405              1.977221       2.199341      -0.205221      -0.448608       1.561825      -0.000925       2.170497          -0.000002
          265              H       6.973843       8.142930       8.407349       0.113795       1.273084 0.98114589E+01  0.10230706E+03                                 1.996631                            1.872008      -1.487124       2.169582                    0.991785       3.986050      11.853816       0.438552       1.339408      -0.694435       0.029828       0.003322       0.018702       0.035362      -0.004446       0.006014      -0.001157       0.019090       0.006698      -0.011648      -0.001272       0.012920              2.066423       2.416450      -0.117865       0.459150       1.561849      -0.217090       2.220969           0.000006
          266              H       5.619318       6.792927       4.120008       0.088049       1.768430 0.16093002E+02  0.18671956E+03                                 2.347205                            2.284072      -1.470188       2.137185                    0.995321       4.304519      12.777259       0.434250       1.215664      -0.723605       0.019858      -0.019663       0.005991       0.028581      -0.001509      -0.005700      -0.001769      -0.029556      -0.002891      -0.016531       0.001052       0.015479              2.345735       2.676866      -0.485166       0.145594       2.228425       0.123153       2.131915          -0.000082
          267              H       4.047722       6.980615       4.359701       0.098961       1.790185 0.16387970E+02  0.19080948E+03                                 2.381006                            2.320642      -1.453089       2.162691                    0.993975       4.141852      12.274360       0.426883       1.232317      -0.721895      -0.026197      -0.017731       0.015594       0.035268       0.012373      -0.003520      -0.002724      -0.015808      -0.002839      -0.014453      -0.001683       0.016136              2.379290       2.678366       0.370170      -0.403768       2.072117       0.033099       2.387386           0.000017
          268              H       6.734152       7.532388      10.415344       0.141098       1.049386 0.80424763E+01  0.79314078E+02                                 1.731735                            1.673938      -0.987749       2.402965                    0.998722       3.552426      10.072987       0.475363       1.306532      -0.703000       0.000341      -0.006491      -0.013430       0.014920      -0.002962      -0.002080       0.005415       0.003152      -0.001475      -0.006424      -0.000549       0.006973              1.756352       1.887648      -0.380131      -0.145081       1.791237       0.046837       1.590171          -0.000009
          269              H       6.623351       9.045192      10.921866       0.160225       1.128363 0.84953427E+01  0.84302416E+02                                 1.773684                            1.687449      -1.076507       2.379413                    0.997603       3.396295       9.427026       0.491061       1.256932      -0.715165      -0.001867       0.019823      -0.007760       0.021369      -0.001945       0.000860      -0.003620      -0.014408      -0.000701      -0.007368      -0.001688       0.009055              1.816390       1.835677       0.487451       0.022393       2.198233      -0.023568       1.415260          -0.000038
          270              H       5.972102       7.864802      11.785665       0.149981       1.175734 0.89732876E+01  0.89091819E+02                                 1.740639                            1.671428      -0.971964       2.416155                    0.998976       3.256247       8.660252       0.528402       1.167496      -0.738136      -0.010428      -0.002070       0.008232       0.013446       0.001060      -0.000770      -0.000511       0.006973       0.007600      -0.004932       0.001626       0.003306              1.778790       1.536920       0.045334      -0.054112       1.615486      -0.412931       2.183964           0.000003
          271              H       3.125133       9.334636      10.261579       0.140227       0.989739 0.76999553E+01  0.76206754E+02                                 1.746893                            1.702067      -1.337114       2.244187                    0.993859       3.882714      11.561717       0.438636       1.410900      -0.679737      -0.007787       0.000541      -0.016031       0.017830      -0.002752       0.006263       0.000638       0.006256       0.001596      -0.006448      -0.001877       0.008325              1.763877       2.072814      -0.109864       0.229857       1.488106      -0.048311       1.730709          -0.000026
          272              H       3.749253       9.013537      11.699738       0.135486       1.234493 0.97815930E+01  0.99470321E+02                                 1.804031                            1.749762      -1.060207       2.360732                    0.998519       3.455630       9.373767       0.513148       1.173761      -0.735397       0.004693      -0.008028       0.008776       0.012786      -0.003062       0.000166      -0.001436      -0.004763       0.014066      -0.006245       0.001031       0.005214              1.829955       1.627813       0.045835      -0.314471       1.633932      -0.241548       2.228120          -0.000020
          273              H       4.353015      10.200711      10.813325       0.157721       0.996170 0.73829870E+01  0.70796925E+02                                 1.642557                            1.583350      -0.804712       2.510082                    0.999556       3.231329       8.840752       0.501615       1.273365      -0.712255       0.013301       0.013213      -0.008275       0.020493       0.005605      -0.003003      -0.003605      -0.000137      -0.007114      -0.004747      -0.004010       0.008757              1.668959       1.507967       0.292204      -0.008724       2.196044      -0.008787       1.302864          -0.000004
          274              H       3.213323       7.077867       9.976661       0.136505       1.264217 0.10383516E+02  0.10853099E+03                                 1.914595                            1.867679      -1.270861       2.266525                    0.996207       3.741335      10.718927       0.465163       1.259770      -0.713514      -0.010028       0.008735      -0.010940       0.017221      -0.000861       0.006769       0.000341       0.002026      -0.005062      -0.007005      -0.000107       0.007113              1.928929       2.421396      -0.003786       0.250002       1.669117      -0.164528       1.696275          -0.000009
          275              H       4.574619       6.238929      10.058066       0.141028       1.165729 0.92577934E+01  0.93564765E+02                                 1.793545                            1.749866      -0.920488       2.438205                    0.999097       3.439459       9.534661       0.488616       1.240319      -0.719842       0.013859      -0.005074      -0.007412       0.016515      -0.001709      -0.001447       0.003469       0.006350      -0.004304      -0.005467       0.000232       0.005235              1.797620       1.723106      -0.369456      -0.106341       2.172170       0.036646       1.497583          -0.000003
          276              H       3.959553       6.890184      11.383162       0.135372       1.223679 0.98317347E+01  0.10094758E+03                                 1.850356                            1.798879      -1.069584       2.357962                    0.998550       3.586669      10.046520       0.483321       1.234255      -0.720176       0.003485       0.004482       0.012220       0.013474       0.002480      -0.000561      -0.000167      -0.001954       0.016774      -0.005474      -0.000166       0.005639              1.887212       1.663224       0.085723      -0.207591       1.723630      -0.354920       2.274783          -0.000001
          277              H       6.677651      -6.406173      20.803553       0.103381       1.322508 0.98913700E+01  0.10077051E+03                                 1.898480                            1.772304      -0.870055       2.463011                    0.999028       3.351641       9.071381       0.504868       1.190835      -0.733453      -0.023210      -0.017685      -0.042714       0.051730       0.003594       0.001287       0.014213       0.009411       0.035670      -0.017953      -0.001173       0.019126              1.945117       2.032470       0.080604       0.548851       1.631355       0.107297       2.171526          -0.000125
          278              H       8.993212      -6.455921      20.753806       0.133503       1.179020 0.89013194E+01  0.88397978E+02                                 1.760121                            1.685544      -0.890183       2.465246                    0.999108       3.214879       8.614236       0.515301       1.196897      -0.731913       0.016433      -0.013172      -0.032097       0.038390       0.000546      -0.002840       0.013080       0.015668       0.027414      -0.018709       0.002959       0.015751              1.770048       1.834302      -0.195073      -0.280040       1.557307       0.164250       1.918534          -0.000044
          279              H      10.996717      -7.378525      21.576903       0.130702       1.171335 0.86811192E+01  0.86363624E+02                                 1.795539                            1.693698      -1.023898       2.401303                    0.997735       3.379422       9.303961       0.496848       1.239160      -0.719789      -0.015453      -0.027791      -0.016247       0.035709       0.000529       0.001578       0.014845       0.000610      -0.020907      -0.017628       0.003655       0.013973              1.838075       1.901117       0.310908       0.101140       2.111789       0.231766       1.501318          -0.000042
          280              H      -9.309667      -7.337822      21.617605       0.103358       1.183142 0.80973488E+01  0.80216019E+02                                 1.891633                            1.689586      -1.167295       2.326934                    0.995082       3.677133      10.546417       0.467669       1.322053      -0.698962       0.021768      -0.036847      -0.024302       0.049215      -0.000879      -0.002543       0.014567      -0.006728      -0.011614      -0.014736      -0.001528       0.016264              2.053296       2.146263      -0.587236      -0.443288       2.319917       0.528173       1.693707          -0.000401
          281              C      -8.307703      10.720374      17.121777       0.160893      32.053454 0.39120003E+03  0.89860970E+04                                 8.940130                            6.744702      -0.049066       1.992267                    0.999591      26.664144      76.561722       0.611471       0.436072      -1.048664       0.039837       0.008925      -0.080050       0.089859       0.024576       0.006247      -0.000188       0.115826       0.080376      -0.076328       0.025284       0.051043             10.697284       5.154705      -1.085112       1.776337      10.079493       0.242479      16.857654          -0.000514
          282              C      -8.057602       9.535008      17.813269      -0.003882      37.711677 0.50133159E+03  0.12188879E+05                                 9.857848                            7.558656      -0.239811       1.909281                    0.998905      28.859961      83.813562       0.589484       0.427362      -1.059478       0.035656      -0.039945       0.012844       0.055063       0.022711      -0.012518       0.036145       0.001586      -0.044091      -0.051348       0.012863       0.038485             11.537436       6.216179      -2.298168      -1.009174      10.557436      -0.736060      17.838692          -0.000366
          283              C      -8.138778       9.514887      19.199871      -0.172434      36.836931 0.48528574E+03  0.11820405E+05                                 9.792232                            7.473218      -0.192065       1.899873                    0.998880      31.357266      94.165558       0.582669       0.431568      -1.046407       0.028281       0.023166      -0.007857       0.037392       0.019234       0.017027      -0.021507       0.047715      -0.069682      -0.047642       0.003972       0.043669             11.424280       5.920433      -1.817174      -2.238217      10.099968       0.412743      18.252439          -0.000024
          284              C      -8.484075      10.638072      19.929804       0.084987      32.539674 0.40384396E+03  0.92825369E+04                                 8.967568                            6.773310      -0.047832       2.019701                    0.998263      25.851243      72.500676       0.625509       0.426010      -1.062536       0.018622      -0.001098      -0.007127       0.019969       0.014606      -0.004605      -0.002122       0.041010      -0.048975      -0.017543      -0.016299       0.033843             10.718712       5.243653      -0.800684      -2.615636      10.116529      -1.319738      16.795955          -0.000580
          285              C      -8.647342      11.827282      19.231076      -0.176388      37.324932 0.48442419E+03  0.11787691E+05                                 9.838630                            7.439580      -0.194456       1.895891                    0.999007      31.445449      94.213949       0.587491       0.428452      -1.048881       0.043225      -0.005851      -0.013728       0.045728       0.000219       0.007260       0.024645       0.048134      -0.049229      -0.041127       0.007420       0.033707             11.513781       5.181191      -0.338756      -1.634679      11.699300      -1.724361      17.660853           0.000003
          286              C      -6.225962       8.388755      16.076624       0.000144      37.523197 0.49936652E+03  0.12136050E+05                                 9.849497                            7.565218      -0.260801       1.905478                    0.998823      28.814547      83.818987       0.586399       0.429788      -1.057381      -0.053481       0.016093      -0.017188       0.058435       0.013421      -0.036356      -0.005317      -0.031556      -0.055445      -0.049650       0.011172       0.038478             11.526543      11.806261       0.060271      -0.090069       5.171498       1.093905      17.601871          -0.000479
          287              C      13.024171      10.495144      15.222774      -0.160989      27.982199 0.39081011E+03  0.90656672E+04                                 8.147444                            6.546376      -0.370128       1.864643                    0.997542      30.410392      90.680010       0.642103       0.411214      -1.053511       0.091408       0.020804       0.028475       0.097974       0.029183       0.008629      -0.006676       0.113410      -0.109041      -0.050761      -0.031579       0.082341              9.818567       8.238589       0.545495       4.213598       6.714427       1.082563      14.502685          -0.004284
          288              C      13.047006      10.272855      13.738033       0.616261      22.938791 0.24901260E+03  0.51759548E+04                                 7.640213                            5.720044      -0.128674       2.022485                    0.999595      22.350974      63.695124       0.598037       0.492730      -1.003997      -0.019961      -0.009887      -0.026827       0.034870      -0.015076       0.019129      -0.019096      -0.143547      -0.197792      -0.076408      -0.032442       0.108850              9.409391      10.555157       1.188634       3.644016       4.860742       1.550697      12.812275          -0.002408
          289              C      -8.623592      10.575439      21.456152       0.281658      25.727216 0.36357674E+03  0.81869552E+04                                 7.990787                            6.648437      -0.484642       1.897261                    0.996185      24.210370      68.468633       0.596631       0.455905      -1.038729       0.000789       0.002995       0.053848       0.053937       0.009134      -0.001525      -0.001847       0.001116      -0.094572      -0.031626       0.006614       0.025012              9.198629       7.148520      -0.464254      -1.528428       9.470798      -0.040118      10.976570          -0.000011
          290              C      -8.778262     -10.797594      22.182919      -0.509295      27.302478 0.43543879E+03  0.10280829E+05                                 7.695885                            6.732094       0.074419       1.979384                    0.998179      32.600862      95.114515       0.664662       0.390305      -1.077402       0.008558      -0.060677      -0.033386       0.069783      -0.006083       0.002942      -0.008514       0.000196      -0.006583      -0.009576      -0.002492       0.012068              8.314967       7.123570      -0.143172      -1.267117       9.938637       1.558750       7.882695          -0.000057
          291              C      -7.652140       9.606025      22.094278      -0.503573      27.568508 0.47451825E+03  0.11451398E+05                                 7.782326                            7.078143      -0.077263       1.924989                    0.998120      33.318265      98.405169       0.641038       0.395929      -1.073128      -0.040377       0.044007      -0.030504       0.067063      -0.011557      -0.008076       0.011812       0.009730      -0.004796      -0.015462      -0.005856       0.021317              8.170875       8.536543      -1.134652       0.207684       8.429334      -1.330387       7.546748          -0.000074
          292              C      -9.951873       9.741702      21.723432      -0.521223      28.541852 0.50093932E+03  0.12258757E+05                                 7.958429                            7.247365      -0.045253       1.917824                    0.998725      34.458698     102.618655       0.636558       0.393194      -1.074562       0.058531       0.036746      -0.002315       0.069148       0.003435       0.009753       0.015951       0.007944      -0.064700      -0.030013       0.007908       0.022105              8.568538       9.778749       1.227505      -2.422469       8.336478      -0.987945       7.590388          -0.000095
          293              C      10.865303       1.507180      10.255700       0.106931      24.785770 0.32010424E+03  0.69834393E+04                                 7.454929                            6.015311       0.331511       2.131152                    0.999829      25.460535      70.914923       0.662327       0.423893      -1.057619       0.022114      -0.007793       0.042517       0.048554       0.004744      -0.008576       0.013982       0.075008       0.032574      -0.046915       0.011807       0.035108              8.355280       4.892692      -0.518269       0.509565      12.690103       0.415876       7.483045          -0.004939
          294              C      10.838393       2.888150      10.214545      -0.176345      31.113378 0.42843151E+03  0.10012499E+05                                 8.529741                            6.860823       0.348767       2.090132                    0.999781      29.047419      82.633483       0.636125       0.412005      -1.069503       0.000313      -0.005410       0.003648       0.006532      -0.006015       0.006987      -0.014440       0.016789       0.032644      -0.020781      -0.000962       0.021743              9.692468       5.703940      -0.199768       0.773955      15.616087       1.017429       7.757376          -0.000724
          295              C      10.296137       5.798432      10.701619      -0.175809      34.234709 0.42256537E+03  0.98518281E+04                                 9.138318                            6.824846       0.252510       2.059965                    0.999681      29.049374      82.825595       0.635565       0.413355      -1.067500       0.000651       0.009520       0.007489       0.012130       0.010759       0.001026       0.010361       0.029135       0.021432      -0.024581       0.007653       0.016927             11.043864       9.689548      -1.293958       2.102526      17.769333      -1.276539       5.672709          -0.001043
          296              C      10.330509       7.172844      10.726493       0.102495      28.748647 0.32478501E+03  0.71074354E+04                                 8.260410                            6.045335       0.248489       2.100739                    0.999787      25.553377      71.156303       0.663305       0.421965      -1.059403       0.045522       0.004162       0.024605       0.051913      -0.006822      -0.016992      -0.010688       0.062617       0.103254      -0.051146       0.006698       0.044448             10.099571       9.369525      -0.388980       2.921268      15.085597      -0.837255       5.843592          -0.004678
          297              C      -2.998646      11.892627      17.121777       0.161221      32.054804 0.39122775E+03  0.89869395E+04                                 8.940392                            6.744802      -0.038555       1.995710                    0.999622      26.665542      76.567916       0.611482       0.436054      -1.048669      -0.039938      -0.008840      -0.079645       0.089535       0.024158      -0.005475       0.000947       0.115149       0.082830      -0.076281       0.026440       0.049842             10.697512       5.154373      -1.084935      -1.775294      10.080192      -0.242722      16.857970          -0.000514
          298              C      -3.248743      13.077997      17.813269      -0.004520      37.718536 0.50144156E+03  0.12192079E+05                                 9.858123                            7.558833      -0.239194       1.909403                    0.998850      28.865156      83.827237       0.589560       0.427288      -1.059536      -0.035411       0.040488       0.013208       0.055386       0.023211       0.012999      -0.036456       0.002390      -0.043977      -0.052167       0.013502       0.038665             11.537524       6.216196      -2.298002       1.009928      10.558450       0.734904      17.837925          -0.000365
          299              C      -3.167558      -9.514773      19.199871      -0.172687      36.861024 0.48568916E+03  0.11832620E+05                                 9.796870                            7.476918      -0.206293       1.895227                    0.998990      31.367204      94.203116       0.582459       0.431636      -1.046371      -0.028354      -0.023196      -0.007570       0.037407       0.019412      -0.016351       0.021534       0.047820      -0.068734      -0.047355       0.003894       0.043461             11.429715       5.923345      -1.817405       2.241011      10.102736      -0.415317      18.263063          -0.000024
          300              C      -2.822257      11.974946      19.929804       0.085145      32.521392 0.40357796E+03  0.92749030E+04                                 8.964547                            6.771244      -0.043350       2.021145                    0.998272      25.842321      72.469928       0.625581       0.426031      -1.062522      -0.018836       0.000506      -0.007760       0.020379       0.015081       0.005095       0.002007       0.040813      -0.047283      -0.017574      -0.016284       0.033858             10.714931       5.241745      -0.799814       2.614465      10.112636       1.319789      16.790412          -0.000580
          301              C      -2.658994      10.785732      19.231076      -0.176659      37.325645 0.48440182E+03  0.11786940E+05                                 9.838580                            7.439398      -0.195646       1.895484                    0.998980      31.447990      94.218872       0.587503       0.428451      -1.048888      -0.042449       0.005816      -0.012892       0.044743       0.000136      -0.006998      -0.024641       0.048357      -0.049165      -0.041153       0.007462       0.033692             11.513977       5.181126      -0.338614       1.635141      11.699059       1.724280      17.661747           0.000003
          302              C      -5.080393      14.224240      16.076624       0.000945      37.502777 0.49900132E+03  0.12125343E+05                                 9.847794                            7.563888      -0.262362       1.905087                    0.998852      28.802926      83.787556       0.586265       0.429952      -1.057247       0.053699      -0.015891      -0.016911       0.058498       0.013110       0.035979       0.005449      -0.031577      -0.052826      -0.048943       0.011007       0.037936             11.524731      11.804062       0.060117       0.090617       5.170917      -1.093541      17.599214          -0.000480
          303              C      -1.717631      12.117846      15.222774      -0.159522      27.933588 0.38996148E+03  0.90415184E+04                                 8.144513                            6.544509      -0.370538       1.865239                    0.997481      30.367311      90.543979       0.641391       0.411873      -1.053036      -0.090148      -0.019753       0.029303       0.096827       0.029136      -0.008692       0.006606       0.114193      -0.107001      -0.051031      -0.031309       0.082340              9.815294       8.235943       0.546669      -4.213271       6.710956      -1.082687      14.498981          -0.004286
          304              C      -1.740474      12.340126      13.738033       0.618383      22.920908 0.24878894E+03  0.51705888E+04                                 7.639551                            5.719642      -0.129403       2.022292                    0.999608      22.340577      63.678964       0.597667       0.493103      -1.003720       0.019775       0.009937      -0.027253       0.035108      -0.013988      -0.018993       0.019184      -0.140361      -0.199455      -0.076493      -0.030865       0.107359              9.408660      10.555368       1.189090      -3.644828       4.860493      -1.550204      12.810120          -0.002408
          305              C      -2.682731     -10.575311      21.456152       0.281094      25.739705 0.36382040E+03  0.81942374E+04                                 7.995490                            6.652464      -0.488351       1.895974                    0.996196      24.220083      68.515174       0.596177       0.456152      -1.038535      -0.001874      -0.002675       0.053441       0.053540       0.007717       0.001799       0.001889       0.001850      -0.095248      -0.031872       0.008103       0.023769              9.204226       7.149767      -0.462696       1.528733       9.478816       0.041501      10.984096          -0.000011
          306              C      -2.528056      10.797725      22.182919      -0.509092      27.281958 0.43497542E+03  0.10266719E+05                                 7.687673                            6.724167       0.078966       1.980595                    0.998210      32.592662      95.062715       0.665726       0.389802      -1.077796      -0.008248       0.061520      -0.032467       0.070049      -0.005806      -0.001872       0.007776       0.000712      -0.005085      -0.009136      -0.001544       0.010680              8.305883       7.119292      -0.140754       1.264091       9.926223      -1.553616       7.872134          -0.000057
          307              C      -3.654179      -9.605894      22.094278      -0.505015      27.568678 0.47451809E+03  0.11450468E+05                                 7.778868                            7.075342      -0.075315       1.925632                    0.998138      33.320638      98.382219       0.641597       0.395616      -1.073427       0.039720      -0.043974      -0.030429       0.066613      -0.012425       0.008211      -0.012084       0.010062      -0.005920      -0.016076      -0.006182       0.022259              8.167126       8.528678      -1.133701      -0.205943       8.425008       1.332019       7.547693          -0.000074
          308              C      -1.354448      -9.741573      21.723432      -0.519242      28.490276 0.49971576E+03  0.12221242E+05                                 7.946513                            7.236180      -0.044476       1.918442                    0.998736      34.424812     102.483304       0.637363       0.392941      -1.074744      -0.059470      -0.037062      -0.002666       0.070124       0.003966      -0.010054      -0.015961       0.009678      -0.062417      -0.029588       0.006853       0.022735              8.554898       9.758454       1.222559       2.415505       8.326853       0.983288       7.579387          -0.000095
          309              C       0.441208      -1.507119      10.255700       0.104651      24.848405 0.32110542E+03  0.70113407E+04                                 7.468347                            6.024944       0.320487       2.126872                    0.999805      25.505957      71.091641       0.661703       0.423926      -1.057510      -0.022184       0.006973       0.042637       0.048566       0.004902       0.008479      -0.014317       0.076441       0.032455      -0.047743       0.012042       0.035701              8.371279       4.900660      -0.519784      -0.510252      12.716756      -0.417759       7.496422          -0.004937
          310              C       0.468117      -2.888089      10.214545      -0.176328      31.117480 0.42846078E+03  0.10013551E+05                                 8.530614                            6.860702       0.352652       2.091292                    0.999788      29.050520      82.649143       0.636168       0.411962      -1.069510      -0.000071       0.005218       0.003770       0.006438      -0.005925      -0.006717       0.014393       0.016008       0.030547      -0.020251      -0.000904       0.021155              9.694082       5.704128      -0.199707      -0.774206      15.620258      -1.018630       7.757860          -0.000725
          311              C       1.010376      16.814532      10.701619      -0.173359      34.187218 0.42180800E+03  0.98299821E+04                                 9.132280                            6.820777       0.252217       2.060315                    0.999678      29.020112      82.730620       0.635454       0.413603      -1.067316       0.000263      -0.008662       0.007979       0.011779       0.010331      -0.001623      -0.010534       0.028997       0.022903      -0.024504       0.007361       0.017143             11.036401       9.681785      -1.293825      -2.100198      17.758543       1.276055       5.668874          -0.001041
          312              C       0.976005      15.440120      10.726493       0.101227      28.801814 0.32548941E+03  0.71271223E+04                                 8.272063                            6.053369       0.248291       2.100418                    0.999788      25.581630      71.269836       0.662583       0.422171      -1.059212      -0.044560      -0.004597       0.023527       0.050598      -0.007472       0.016795       0.010428       0.064253       0.102834      -0.051945       0.007635       0.044310             10.114545       9.382522      -0.389360      -2.925389      15.109930       0.838822       5.851182          -0.004676
          313              C      16.373566       2.654546       5.815498       0.161245      32.066622 0.39138943E+03  0.89918952E+04                                 8.943531                            6.746878      -0.042782       1.994235                    0.999602      26.672919      76.603091       0.611274       0.436142      -1.048580       0.008032      -0.039765      -0.080548       0.090187      -0.024091      -0.001546      -0.006089      -0.115589       0.081536      -0.076275       0.025864       0.050411             10.701499      10.084202       1.085803       0.242411       5.156073      -1.776012      16.864222          -0.000515
          314              C      15.188200       2.404449       6.506990      -0.004468      37.714909 0.50137452E+03  0.12190480E+05                                 9.859490                            7.559786      -0.241843       1.908684                    0.998851      28.862592      83.829770       0.589331       0.427453      -1.059396      -0.040764      -0.035263       0.012624       0.055358      -0.023696       0.037222       0.013379      -0.002549      -0.044382      -0.053287       0.013911       0.039376             11.539412      10.560328       2.298615      -0.736801       6.216951       1.009589      17.840956          -0.000365
          315              C      15.168078       2.485633       7.893592      -0.172772      36.834430 0.48527484E+03  0.11819265E+05                                 9.788232                            7.470230      -0.199467       1.897230                    0.998966      31.356239      94.137966       0.583166       0.431232      -1.046682       0.023517      -0.028920      -0.008206       0.038168      -0.019235      -0.021215      -0.016109      -0.047575      -0.067474      -0.046737       0.003708       0.043029             11.419408      10.097522       1.816397       0.411180       5.917871       2.236544      18.242831          -0.000024
          316              C      16.291263       2.830935       8.623525       0.084994      32.540817 0.40385735E+03  0.92825360E+04                                 8.966461                            6.772346      -0.046605       2.020008                    0.998233      25.851356      72.489946       0.625728       0.425874      -1.062665      -0.000626      -0.018032      -0.007494       0.019537      -0.014662      -0.001806       0.004531      -0.041375      -0.050174      -0.017450      -0.016734       0.034184             10.717538      10.116173       0.800659      -1.319606       5.242917       2.615109      16.793526          -0.000580
          317              C      17.480474       2.994198       7.924797      -0.177062      37.354967 0.48487288E+03  0.11801612E+05                                 9.844574                            7.443400      -0.199447       1.894279                    0.998992      31.461746      94.281839       0.587282       0.428495      -1.048830      -0.005348      -0.043377      -0.013866       0.045852       0.000101       0.024625      -0.007015      -0.048384      -0.049764      -0.041221       0.007462       0.033758             11.521582      11.706590       0.338868      -1.725410       5.184240       1.636629      17.673916           0.000003
          318              C      14.041947       0.572799       4.770345       0.000238      37.523829 0.49938515E+03  0.12137270E+05                                 9.852162                            7.567388      -0.259554       1.905742                    0.998839      28.813953      83.834657       0.586048       0.430019      -1.057182       0.015957       0.054055      -0.017159       0.058915      -0.013767      -0.005776       0.035103       0.032690      -0.052598      -0.048317       0.009951       0.038366             11.529478       5.172794      -0.060010       1.094014      11.809582       0.091215      17.606058          -0.000479
          319              C      16.148336       3.935561       3.916495      -0.159490      27.938489 0.39006742E+03  0.90440871E+04                                 8.140490                            6.541435      -0.369647       1.865262                    0.997507      30.378744      90.562221       0.642160       0.411375      -1.053413       0.019168      -0.090514       0.029024       0.096967      -0.028848      -0.007732      -0.008485      -0.113398      -0.107308      -0.051559      -0.030297       0.081856              9.809152       6.709839      -0.544405       1.081550       8.231047      -4.207818      14.486571          -0.004283
          320              C      15.926047       3.912717       2.431754       0.616897      22.935677 0.24898703E+03  0.51752437E+04                                 7.639432                            5.719656      -0.128275       2.022588                    0.999604      22.348277      63.684455       0.598078       0.492713      -1.004014      -0.010182       0.019944      -0.026834       0.034950       0.015165      -0.018620      -0.018665       0.141588      -0.201655      -0.076770      -0.031654       0.108424              9.408131       4.860446      -1.188680       1.550979      10.554301      -3.643161      12.809647          -0.002404
          321              C      16.228630       2.970461      10.149873       0.282404      25.710808 0.36327515E+03  0.81782310E+04                                 7.987538                            6.645920      -0.484406       1.897356                    0.996184      24.198346      68.420092       0.596728       0.455938      -1.038740       0.003503      -0.001293       0.053489       0.053619      -0.008169      -0.001798       0.001917      -0.001862      -0.097761      -0.032708       0.008072       0.024636              9.194839       9.466945       0.463844      -0.040866       7.144115       1.527549      10.973457          -0.000011
          322              C      -5.144403       3.125135      10.876640      -0.510989      27.330699 0.43602623E+03  0.10297520E+05                                 7.698835                            6.734800       0.076340       1.979759                    0.998173      32.623685      95.174549       0.664841       0.390093      -1.077617      -0.060600      -0.008887      -0.032690       0.069426       0.006391      -0.008267      -0.002827      -0.001406      -0.006790      -0.009734      -0.002236       0.011970              8.318326       9.942865       0.143666       1.559738       7.124805       1.268405       7.887308          -0.000056
          323              C      15.259217       1.999012      10.787999      -0.503400      27.549506 0.47403519E+03  0.11436201E+05                                 7.777082                            7.073432      -0.073953       1.926143                    0.998073      33.303173      98.327774       0.641437       0.395805      -1.073271       0.044277       0.039543      -0.030321       0.066659       0.012063       0.012526       0.007796      -0.009501      -0.006901      -0.016274      -0.005687       0.021961              8.165291       8.423002       1.132647      -1.330082       8.529103      -0.206039       7.543769          -0.000073
          324              C      15.394893       4.298743      10.417153      -0.519150      28.512603 0.50028498E+03  0.12239128E+05                                 7.956247                            7.246019      -0.048166       1.917343                    0.998747      34.429347     102.526580       0.636151       0.393562      -1.074277       0.037111      -0.058709      -0.002801       0.069511      -0.003470       0.016666      -0.009898      -0.009028      -0.065187      -0.030737       0.008041       0.022696              8.565902       8.334837      -1.228451      -0.987592       9.773433       2.421844       7.589436          -0.000094
          325              C      -4.146011      -5.211983      21.561979       0.106830      24.786453 0.32008342E+03  0.69830724E+04                                 7.455122                            6.014724       0.331717       2.131016                    0.999803      25.462627      70.927863       0.662404       0.423838      -1.057623      -0.006624      -0.022256       0.043158       0.049008      -0.004672       0.013855       0.007592      -0.075541       0.029847      -0.046678       0.011587       0.035091              8.355553      12.689139       0.517527       0.418009       4.892459      -0.510700       7.485062          -0.004934
          326              C      -2.765042      -5.185074      21.520824      -0.177798      31.182937 0.42965762E+03  0.10048740E+05                                 8.543167                            6.871068       0.349044       2.089728                    0.999794      29.088525      82.792712       0.635565       0.412057      -1.069425      -0.005060      -0.000460       0.003845       0.006372       0.005972      -0.013860      -0.006181      -0.017426       0.033123      -0.020749      -0.000135       0.020883              9.708703      15.646096       0.199252       1.022071       5.712525      -0.774073       7.767488          -0.000726
          327              C       0.145240      -4.642815      22.007898      -0.176467      34.295104 0.42345880E+03  0.98786117E+04                                 9.154100                            6.836713       0.247752       2.058205                    0.999681      29.073613      82.939980       0.634317       0.413918      -1.067057       0.009483      -0.000741       0.006909       0.011757      -0.010827       0.010290      -0.001205      -0.027566       0.024801      -0.024373       0.007684       0.016688             11.064476      17.809410       1.303278      -1.282650       9.702448      -2.103991       5.681570          -0.001043
          328              C       1.519652      -4.677187      22.032772       0.103208      28.712178 0.32427428E+03  0.70932840E+04                                 8.252515                            6.039490       0.249487       2.101403                    0.999800      25.531722      71.075091       0.663822       0.421812      -1.059526       0.003791      -0.046105       0.025070       0.052618       0.005732      -0.010761       0.016541      -0.063624       0.101863      -0.051126       0.007163       0.043962             10.089615      15.065758       0.393016      -0.838517       9.363782      -2.920246       5.839305          -0.004674
          329              C      17.545819      -2.654511       5.815498       0.161050      32.057535 0.39121993E+03  0.89860862E+04                                 8.938162                            6.742713      -0.040470       1.995213                    0.999628      26.664521      76.544612       0.611895       0.435792      -1.048900      -0.007801       0.040123      -0.079726       0.089593      -0.024430       0.000824       0.005888      -0.115489       0.081829      -0.076376       0.025954       0.050422             10.695579      10.077071       1.084702      -0.243642       5.153445       1.775296      16.856220          -0.000514
          330              C      18.731189      -2.404410       6.506990      -0.005148      37.734370 0.50175116E+03  0.12201281E+05                                 9.859801                            7.560623      -0.240372       1.909006                    0.998856      28.873509      83.852594       0.589564       0.427226      -1.059592       0.040873       0.035580       0.013129       0.055758      -0.023189      -0.036698      -0.013124      -0.001589      -0.044005      -0.052347       0.013387       0.038961             11.539154      10.561054       2.299301       0.733553       6.217859      -1.010209      17.838550          -0.000366
          331              C      -3.861582      -2.485587       7.893592      -0.170658      36.799140 0.48470012E+03  0.11802585E+05                                 9.789445                            7.472451      -0.206184       1.895738                    0.998962      31.327893      94.063394       0.582261       0.432001      -1.046144      -0.022686       0.029515      -0.007340       0.037943      -0.019440       0.021402       0.016574      -0.046335      -0.067364      -0.046986       0.004263       0.042723             11.420428      10.094855       1.816240      -0.416658       5.919650      -2.239053      18.246779          -0.000024
          332              C      17.628138      -2.830883       8.623525       0.085289      32.509086 0.40340115E+03  0.92697087E+04                                 8.962349                            6.769610      -0.045804       2.020527                    0.998241      25.835008      72.442054       0.625685       0.426012      -1.062547      -0.000067       0.017937      -0.008122       0.019690      -0.015551       0.002089      -0.004581      -0.040102      -0.048078      -0.017588      -0.016302       0.033890             10.712684      10.108657       0.799438       1.319458       5.241201      -2.614447      16.788193          -0.000579
          333              C      16.438923      -2.994151       7.924797      -0.177385      37.389324 0.48540755E+03  0.11818033E+05                                 9.852082                            7.449332      -0.197499       1.894608                    0.999008      31.477872      94.347721       0.586824       0.428706      -1.048688       0.004452       0.042551      -0.012912       0.044689       0.000120      -0.024978       0.007455      -0.049037      -0.050561      -0.041846       0.007492       0.034354             11.530775      11.712550       0.337954       1.730402       5.188220      -1.638493      17.691556           0.000003
          334              C      19.877432      -0.572771       4.770345      -0.000367      37.529349 0.49949568E+03  0.12139807E+05                                 9.849996                            7.565960      -0.256074       1.906747                    0.998809      28.817937      83.827198       0.586406       0.429762      -1.057412      -0.015421      -0.053748      -0.016464       0.058290      -0.014039       0.005705      -0.035338       0.031458      -0.053879      -0.048459       0.009859       0.038600             11.526703       5.171730      -0.060129      -1.093159      11.806636      -0.090840      17.601744          -0.000480
          335              C      17.771037      18.677362       3.916495      -0.162268      28.035112 0.39164339E+03  0.90907318E+04                                 8.167410                            6.561442      -0.369053       1.865268                    0.997490      30.428728      90.792546       0.640116       0.412230      -1.052757      -0.018788       0.090817       0.028555       0.097036      -0.028832       0.007396       0.008994      -0.113353      -0.105114      -0.051449      -0.030084       0.081533              9.846564       6.723222      -0.549562      -1.089577       8.261347       4.234913      14.555123          -0.004284
          336              C      17.993318      18.700197       2.431754       0.617352      22.919607 0.24874958E+03  0.51692174E+04                                 7.636555                            5.717147      -0.129425       2.022567                    0.999640      22.340243      63.660573       0.598158       0.492751      -1.003967       0.008984      -0.018859      -0.026237       0.033537       0.014953       0.018986       0.018543       0.141792      -0.200611      -0.076487      -0.031900       0.108387              9.405067       4.859104      -1.188643      -1.549923      10.551747       3.643889      12.804351          -0.002403
          337              C      -4.922120      -2.970400      10.149873       0.282505      25.712013 0.36328834E+03  0.81786450E+04                                 7.988353                            6.646252      -0.488467       1.896092                    0.996218      24.199664      68.425476       0.596682       0.455967      -1.038719      -0.002568       0.001334       0.053544       0.053622      -0.009270       0.002050      -0.001771      -0.001179      -0.094220      -0.031537       0.006417       0.025120              9.196080       9.468872       0.465130       0.041562       7.145788      -1.527960      10.973581          -0.000011
          338              C      16.450917      -3.125071      10.876640      -0.510773      27.317932 0.43578512E+03  0.10290539E+05                                 7.696989                            6.733324       0.074499       1.979221                    0.998161      32.611829      95.138153       0.664848       0.390138      -1.077572       0.061381       0.009237      -0.034117       0.070830       0.005197       0.008326       0.002535      -0.000605      -0.006894      -0.009405      -0.001658       0.011064              8.316137       9.941196       0.146477      -1.558605       7.122534      -1.266783       7.884682          -0.000057
          339              C      -3.952703      -1.998948      10.787999      -0.505195      27.571162 0.47451477E+03  0.11449695E+05                                 7.777020                            7.073013      -0.071905       1.926605                    0.998162      33.321075      98.361666       0.642054       0.395358      -1.073665      -0.043915      -0.039078      -0.031082       0.066496       0.011930      -0.012242      -0.007670      -0.010210      -0.008459      -0.016208      -0.005535       0.021743              8.165355       8.423829       1.132843       1.329442       8.530522       0.206669       7.541715          -0.000073
          340              C      -4.088381      -4.298681      10.417153      -0.519746      28.534041 0.50079377E+03  0.12254923E+05                                 7.961353                            7.250708      -0.050915       1.916423                    0.998723      34.445494     102.595086       0.635801       0.393671      -1.074182      -0.036417       0.058541      -0.002212       0.068979      -0.003532      -0.016104       0.009376      -0.008839      -0.063625      -0.029785       0.007734       0.022051              8.571673       8.340864      -1.230045       0.988727       9.780996      -2.424281       7.593160          -0.000094
          341              C      -7.160311       5.212111      21.561979       0.107040      24.762863 0.31969771E+03  0.69722885E+04                                 7.448588                            6.009493       0.335544       2.132527                    0.999785      25.448834      70.868532       0.662984       0.423611      -1.057805       0.005811       0.021804       0.043169       0.048711      -0.003719      -0.014177      -0.008799      -0.075075       0.030122      -0.046561       0.010991       0.035570              8.348148      12.676847       0.515999      -0.420098       4.888357       0.510362       7.479239          -0.004932
          342              C      -8.541281       5.185202      21.520824      -0.178522      31.195055 0.42984871E+03  0.10054314E+05                                 8.546637                            6.873888       0.346679       2.088912                    0.999782      29.092000      82.806817       0.635256       0.412212      -1.069326       0.004363       0.000739       0.002951       0.005319       0.006058       0.013985       0.007022      -0.017561       0.033577      -0.020874      -0.000781       0.021655              9.713440      15.656574       0.198656      -1.025660       5.714780       0.773057       7.768966          -0.000728
          343              C      11.161340       4.642946      22.007898      -0.177220      34.338655 0.42413435E+03  0.98983807E+04                                 9.160991                            6.841261       0.246108       2.057523                    0.999675      29.097301      83.026177       0.634228       0.413809      -1.067120      -0.009187       0.000977       0.007641       0.011989      -0.009883      -0.010740       0.000614      -0.029851       0.022773      -0.024877       0.008534       0.016342             11.073570      17.824799       1.305018       1.284262       9.710228       2.105936       5.685683          -0.001045
          344              C       9.786928       4.677318      22.032772       0.105518      28.660105 0.32351878E+03  0.70726202E+04                                 8.242727                            6.032332       0.252665       2.102715                    0.999779      25.504799      70.978979       0.664237       0.421796      -1.059539      -0.005180       0.045936       0.024407       0.052275       0.006614       0.010334      -0.015923      -0.062739       0.101064      -0.050659       0.007595       0.043064             10.077416      15.045494       0.394339       0.838200       9.353580       2.917304       5.833173          -0.004675
          345              C       2.998713      11.892593       5.490781       0.161244      32.066671 0.39139029E+03  0.89919199E+04                                 8.943540                            6.746886      -0.042786       1.994233                    0.999602      26.672943      76.603180       0.611274       0.436142      -1.048580       0.039766      -0.008032       0.080547       0.090187      -0.024091      -0.006090      -0.001546       0.115589       0.081536      -0.076275       0.025864       0.050411             10.701510       5.156079       1.085804      -1.776020      10.084211       0.242405      16.864240          -0.000515
          346              C       3.248810      13.077959       4.799289      -0.004467      37.714895 0.50137441E+03  0.12190476E+05                                 9.859486                            7.559785      -0.241844       1.908683                    0.998851      28.862587      83.829744       0.589331       0.427453      -1.059396       0.035264       0.040764      -0.012624       0.055359      -0.023696       0.013378       0.037222       0.002548      -0.044381      -0.053287       0.013911       0.039376             11.539406       6.216948       2.298613       1.009589      10.560326      -0.736794      17.840945          -0.000365
          347              C       3.167625      13.098080       3.412687      -0.172772      36.834409 0.48527445E+03  0.11819252E+05                                 9.788223                            7.470223      -0.199462       1.897232                    0.998966      31.356231      94.137896       0.583166       0.431232      -1.046682       0.028921      -0.023518       0.008206       0.038169      -0.019235      -0.016109      -0.021215       0.047575      -0.067475      -0.046737       0.003708       0.043029             11.419397       5.917863       1.816394       2.236539      10.097520       0.411183      18.242808          -0.000024
          348              C       2.822324      11.974895       2.682754       0.084994      32.540820 0.40385722E+03  0.92825316E+04                                 8.966458                            6.772343      -0.046606       2.020007                    0.998233      25.851361      72.489942       0.625729       0.425874      -1.062665       0.018033       0.000626       0.007494       0.019538      -0.014662       0.004531      -0.001806       0.041376      -0.050174      -0.017450      -0.016734       0.034184             10.717535       5.242914       0.800657       2.615105      10.116175      -1.319608      16.793516          -0.000580
          349              C       2.659061      10.785685       3.381482      -0.177061      37.354964 0.48487267E+03  0.11801605E+05                                 9.844570                            7.443396      -0.199445       1.894280                    0.998992      31.461741      94.281804       0.587282       0.428495      -1.048831       0.043378       0.005347       0.013866       0.045853       0.000102      -0.007015       0.024624       0.048383      -0.049763      -0.041220       0.007462       0.033757             11.521579       5.184238       0.338867       1.636626      11.706594      -1.725416      17.673906           0.000003
          350              C       5.080460      14.224212       6.535934       0.000239      37.523785 0.49938472E+03  0.12137255E+05                                 9.852148                            7.567381      -0.259550       1.905744                    0.998839      28.813929      83.834520       0.586049       0.430019      -1.057183      -0.054055      -0.015957       0.017159       0.058916      -0.013767       0.035103      -0.005776      -0.032690      -0.052597      -0.048317       0.009951       0.038366             11.529459      11.809564      -0.060013       0.091207       5.172788       1.094013      17.606024          -0.000480
          351              C       1.717698      12.117823       7.389784      -0.159490      27.938487 0.39006732E+03  0.90440828E+04                                 8.140486                            6.541432      -0.369643       1.865263                    0.997507      30.378730      90.562126       0.642161       0.411375      -1.053413       0.090514      -0.019168      -0.029024       0.096967      -0.028847      -0.008484      -0.007732       0.113398      -0.107308      -0.051558      -0.030298       0.081856              9.809148       8.231046      -0.544406      -4.207819       6.709831       1.081550      14.486566          -0.004285
          352              C       1.740541      12.340112       8.874525       0.616896      22.935647 0.24898656E+03  0.51752304E+04                                 7.639419                            5.719645      -0.128258       2.022594                    0.999604      22.348245      63.684291       0.598079       0.492712      -1.004015      -0.019943       0.010182       0.026834       0.034949       0.015165      -0.018665      -0.018621      -0.141587      -0.201656      -0.076770      -0.031654       0.108423              9.408116      10.554285      -1.188679      -3.643161       4.860438       1.550978      12.809624          -0.002413
          353              C       2.682798      12.037528       1.156406       0.282404      25.710819 0.36327537E+03  0.81782366E+04                                 7.987539                            6.645921      -0.484408       1.897356                    0.996184      24.198344      68.420073       0.596728       0.455938      -1.038741       0.001293      -0.003504      -0.053489       0.053619      -0.008169       0.001917      -0.001798       0.001862      -0.097761      -0.032708       0.008072       0.024636              9.194840       7.144110       0.463847       1.527551       9.466948      -0.040866      10.973463          -0.000010
          354              C       2.528123      10.797661       0.429639      -0.510988      27.330663 0.43602558E+03  0.10297500E+05                                 7.698827                            6.734794       0.076342       1.979760                    0.998173      32.623659      95.174437       0.664842       0.390093      -1.077617       0.008887       0.060600       0.032690       0.069426       0.006391      -0.002827      -0.008266       0.001404      -0.006791      -0.009733      -0.002237       0.011969              8.318317       7.124797       0.143668       1.268406       9.942853       1.559732       7.887302          -0.000057
          355              C       3.654246      13.006942       0.518280      -0.503399      27.549449 0.47403397E+03  0.11436162E+05                                 7.777068                            7.073422      -0.073942       1.926147                    0.998073      33.303101      98.327442       0.641437       0.395805      -1.073271      -0.039542      -0.044277       0.030321       0.066658       0.012065       0.007796       0.012527       0.009502      -0.006901      -0.016275      -0.005687       0.021962              8.165276       8.529074       1.132650      -0.206039       8.422991      -1.330081       7.543763          -0.000074
          356              C       1.354515      12.871265       0.889126      -0.519152      28.512643 0.50028613E+03  0.12239162E+05                                 7.956255                            7.246028      -0.048167       1.917342                    0.998747      34.429374     102.526672       0.636151       0.393562      -1.074277       0.058709      -0.037111       0.002800       0.069511      -0.003470      -0.009898       0.016666       0.009028      -0.065186      -0.030737       0.008041       0.022696              8.565909       9.773435      -1.228447       2.421847       8.334848      -0.987595       7.589444          -0.000094
          357              C      -0.441141      -1.507113      12.356858       0.106831      24.786277 0.32008118E+03  0.69830075E+04                                 7.455077                            6.014699       0.331760       2.131031                    0.999803      25.462495      70.927279       0.662407       0.423837      -1.057624       0.022258       0.006624      -0.043158       0.049009      -0.004672       0.007592       0.013855       0.075537       0.029845      -0.046676       0.011586       0.035090              8.355496       4.892437       0.517527      -0.510699      12.689031       0.417989       7.485018          -0.004937
          358              C      -0.468050      -2.888083      12.398013      -0.177795      31.182850 0.42965681E+03  0.10048716E+05                                 8.543149                            6.871062       0.349048       2.089730                    0.999794      29.088486      82.792567       0.635565       0.412057      -1.069425       0.000460       0.005060      -0.003845       0.006372       0.005973      -0.006181      -0.013860       0.017425       0.033123      -0.020748      -0.000135       0.020883              9.708675       5.712519       0.199255      -0.774077      15.646023       1.022053       7.767481          -0.000727
          359              C      -1.010309      -5.798365      11.910939      -0.176465      34.295071 0.42345840E+03  0.98785991E+04                                 9.154093                            6.836709       0.247753       2.058205                    0.999681      29.073585      82.939865       0.634318       0.413918      -1.067057       0.000741      -0.009484      -0.006909       0.011757      -0.010827      -0.001205       0.010290       0.027564       0.024800      -0.024372       0.007684       0.016688             11.064465       9.702447       1.303274      -2.103992      17.809382      -1.282648       5.681567          -0.001044
          360              C      -0.975938      15.440123      11.886065       0.103208      28.712041 0.32427262E+03  0.70932360E+04                                 8.252478                            6.039466       0.249521       2.101415                    0.999800      25.531656      71.074763       0.663825       0.421811      -1.059527       0.046106      -0.003790      -0.025070       0.052617       0.005732       0.016540      -0.010759       0.063624       0.101863      -0.051125       0.007164       0.043962             10.089566       9.363745       0.393019      -2.920234      15.065671      -0.838515       5.839281          -0.004677
          361              C       8.307770      10.720340       5.490781       0.161048      32.057603 0.39122064E+03  0.89861069E+04                                 8.938176                            6.742720      -0.040473       1.995211                    0.999628      26.664552      76.544732       0.611894       0.435792      -1.048900      -0.040122       0.007801       0.079726       0.089593      -0.024430       0.005888       0.000824       0.115489       0.081830      -0.076376       0.025955       0.050421             10.695602       5.153454       1.084703       1.775306      10.077084      -0.243641      16.856269          -0.000514
          362              C       8.057669       9.534970       4.799289      -0.005148      37.734399 0.50175172E+03  0.12201298E+05                                 9.859806                            7.560628      -0.240374       1.909006                    0.998856      28.873523      83.852647       0.589564       0.427226      -1.059592      -0.035579      -0.040874      -0.013130       0.055758      -0.023188      -0.013123      -0.036698       0.001588      -0.044006      -0.052347       0.013386       0.038961             11.539161       6.217861       2.299301      -1.010198      10.561059       0.733569      17.838564          -0.000365
          363              C       8.138845       9.514840       3.412687      -0.170656      36.799121 0.48470012E+03  0.11802584E+05                                 9.789440                            7.472449      -0.206180       1.895739                    0.998962      31.327884      94.063342       0.582261       0.432000      -1.046144      -0.029514       0.022686       0.007340       0.037943      -0.019439       0.016574       0.021401       0.046334      -0.067363      -0.046985       0.004263       0.042722             11.420421       5.919647       1.816239      -2.239042      10.094851      -0.416642      18.246765          -0.000024
          364              C       8.484142      10.638021       2.682754       0.085290      32.509114 0.40340149E+03  0.92697179E+04                                 8.962351                            6.769611      -0.045807       2.020525                    0.998241      25.835019      72.442076       0.625685       0.426011      -1.062547      -0.017937       0.000067       0.008122       0.019690      -0.015551      -0.004581       0.002089       0.040102      -0.048077      -0.017588      -0.016302       0.033890             10.712689       5.241202       0.799434      -2.614448      10.108660       1.319474      16.788204          -0.000580
          365              C       8.647409      11.827235       3.381482      -0.177384      37.389328 0.48540723E+03  0.11818021E+05                                 9.852078                            7.449327      -0.197491       1.894611                    0.999008      31.477859      94.347626       0.586825       0.428706      -1.048689      -0.042551      -0.004452       0.012912       0.044689       0.000119       0.007456      -0.024979       0.049036      -0.050560      -0.041846       0.007492       0.034353             11.530774       5.188216       0.337950      -1.638488      11.712547       1.730412      17.691560           0.000003
          366              C       6.226029       8.388727       6.535934      -0.000368      37.529350 0.49949563E+03  0.12139804E+05                                 9.849991                            7.565956      -0.256070       1.906747                    0.998809      28.817942      83.827180       0.586407       0.429761      -1.057412       0.053748       0.015420       0.016464       0.058289      -0.014039      -0.035338       0.005704      -0.031458      -0.053877      -0.048459       0.009859       0.038600             11.526697      11.806631      -0.060133      -0.090821       5.171727      -1.093158      17.601734          -0.000480
          367              C       9.588796      10.495121       7.389784      -0.162270      28.035161 0.39164370E+03  0.90907380E+04                                 8.167414                            6.561441      -0.369046       1.865270                    0.997490      30.428709      90.792389       0.640117       0.412229      -1.052758      -0.090817       0.018788      -0.028556       0.097037      -0.028832       0.008992       0.007396       0.113352      -0.105114      -0.051448      -0.030084       0.081532              9.846582       8.261355      -0.549567       4.234936       6.723215      -1.089586      14.555177          -0.004288
          368              C       9.565961      10.272841       8.874525       0.617350      22.919600 0.24874932E+03  0.51692118E+04                                 7.636554                            5.717143      -0.129433       2.022564                    0.999640      22.340270      63.660695       0.598158       0.492751      -1.003967       0.018859      -0.008984       0.026237       0.033538       0.014953       0.018543       0.018986      -0.141791      -0.200613      -0.076488      -0.031900       0.108387              9.405074      10.551750      -1.188644       3.643903       4.859103      -1.549926      12.804368          -0.002403
          369              C       8.623659      10.575378       1.156406       0.282505      25.712030 0.36328876E+03  0.81786564E+04                                 7.988355                            6.646255      -0.488470       1.896091                    0.996218      24.199675      68.425504       0.596682       0.455967      -1.038719      -0.001333       0.002568      -0.053544       0.053622      -0.009270      -0.001771       0.002050       0.001178      -0.094220      -0.031537       0.006417       0.025120              9.196084       7.145792       0.465125      -1.527961       9.468872       0.041573      10.973587          -0.000011
          370              C       8.778329      11.815242       0.429639      -0.510772      27.317898 0.43578475E+03  0.10290526E+05                                 7.696978                            6.733317       0.074512       1.979225                    0.998161      32.611780      95.137925       0.664849       0.390137      -1.077572      -0.009237      -0.061380       0.034117       0.070829       0.005196       0.002535       0.008326       0.000603      -0.006895      -0.009405      -0.001658       0.011064              8.316124       7.122524       0.146471      -1.266778       9.941179      -1.558598       7.884668          -0.000058
          371              C       7.652207       9.605961       0.518280      -0.505193      27.571139 0.47451430E+03  0.11449680E+05                                 7.777014                            7.073009      -0.071898       1.926608                    0.998162      33.321037      98.361500       0.642054       0.395358      -1.073665       0.039077       0.043914       0.031082       0.066495       0.011932      -0.007670      -0.012241       0.010211      -0.008459      -0.016208      -0.005536       0.021744              8.165349       8.530513       1.132845       0.206669       8.423821       1.329440       7.541713          -0.000074
          372              C       9.951940       9.741640       0.889126      -0.519747      28.534061 0.50079419E+03  0.12254936E+05                                 7.961356                            7.250711      -0.050915       1.916423                    0.998723      34.445512     102.595145       0.635801       0.393671      -1.074182      -0.058541       0.036417       0.002212       0.068979      -0.003532       0.009376      -0.016104       0.008839      -0.063625      -0.029785       0.007733       0.022052              8.571677       9.781002      -1.230043      -2.424282       8.340864       0.988729       7.593164          -0.000095
          373              C      11.747664       1.507186      12.356858       0.107039      24.762946 0.31969907E+03  0.69723282E+04                                 7.448615                            6.009514       0.335497       2.132511                    0.999785      25.448900      70.868854       0.662981       0.423612      -1.057804      -0.021804      -0.005811      -0.043170       0.048711      -0.003718      -0.008800      -0.014179       0.075081       0.030127      -0.046564       0.010992       0.035572              8.348179       4.888375       0.516005       0.510361      12.676899      -0.420105       7.479264          -0.004938
          374              C      11.774574       2.888156      12.398013      -0.178518      31.194983 0.42984738E+03  0.10054274E+05                                 8.546618                            6.873872       0.346691       2.088916                    0.999782      29.091961      82.806632       0.635258       0.412211      -1.069327      -0.000740      -0.004362      -0.002951       0.005318       0.006059       0.007021       0.013985       0.017560       0.033575      -0.020874      -0.000780       0.021654              9.713421       5.714769       0.198658       0.773057      15.656547      -1.025657       7.768946          -0.000728
          375              C      12.316830       5.798435      11.910939      -0.177219      34.338609 0.42413349E+03  0.98983548E+04                                 9.160979                            6.841250       0.246111       2.057524                    0.999675      29.097282      83.026079       0.634229       0.413809      -1.067121      -0.000976       0.009187      -0.007641       0.011989      -0.009883       0.000613      -0.010740       0.029850       0.022772      -0.024876       0.008535       0.016342             11.073560       9.710214       1.305002       2.105931      17.824794       1.284253       5.685673          -0.001044
          376              C      12.282458       7.172847      11.886065       0.105518      28.660148 0.32351910E+03  0.70726312E+04                                 8.242742                            6.032337       0.252654       2.102712                    0.999779      25.504824      70.979145       0.664236       0.421796      -1.059538      -0.045936       0.005180      -0.024407       0.052275       0.006614      -0.015925       0.010334       0.062741       0.101069      -0.050661       0.007595       0.043067             10.077440       9.353593       0.394339       2.917308      15.045546       0.838204       5.833180          -0.004676
          377              C       5.067148      -2.654479      16.797060       0.161222      32.054768 0.39122735E+03  0.89869280E+04                                 8.940386                            6.744799      -0.038554       1.995710                    0.999622      26.665524      76.567850       0.611482       0.436054      -1.048669       0.008840       0.039938       0.079645       0.089535       0.024158       0.000947      -0.005475      -0.115149       0.082830      -0.076281       0.026440       0.049841             10.697502      10.080188      -1.084935      -0.242725       5.154368      -1.775286      16.857949          -0.000514
          378              C       3.881778      -2.404382      16.105568      -0.004520      37.718523 0.50144122E+03  0.12192068E+05                                 9.858119                            7.558828      -0.239192       1.909404                    0.998850      28.865149      83.827196       0.589561       0.427288      -1.059536      -0.040487       0.035411      -0.013208       0.055386       0.023211      -0.036456       0.012999      -0.002390      -0.043976      -0.052167       0.013502       0.038665             11.537518      10.558447      -2.298003       0.734891       6.216195       1.009931      17.837913          -0.000365
          379              C       3.861649      -2.485566      14.718966      -0.172689      36.861056 0.48568943E+03  0.11832629E+05                                 9.796876                            7.476920      -0.206294       1.895226                    0.998990      31.367217      94.203166       0.582459       0.431636      -1.046371       0.023196       0.028354       0.007570       0.037407       0.019413       0.021534      -0.016351      -0.047821      -0.068735      -0.047356       0.003894       0.043462             11.429722      10.102741      -1.817410      -0.415330       5.923350       2.241016      18.263075          -0.000024
          380              C       4.984829      -2.830868      13.989033       0.085144      32.521380 0.40357778E+03  0.92748986E+04                                 8.964548                            6.771244      -0.043349       2.021145                    0.998272      25.842313      72.469916       0.625580       0.426031      -1.062522      -0.000506       0.018837       0.007760       0.020379       0.015081       0.002006       0.005095      -0.040814      -0.047284      -0.017574      -0.016285       0.033858             10.714931      10.112635      -0.799818       1.319776       5.241748       2.614468      16.790411          -0.000580
          381              C       6.174044      -2.994131      14.687761      -0.176658      37.325647 0.48440211E+03  0.11786951E+05                                 9.838587                            7.439404      -0.195656       1.895481                    0.998980      31.448004      94.218985       0.587502       0.428451      -1.048888      -0.005816       0.042449       0.012892       0.044743       0.000136      -0.024640      -0.006998      -0.048357      -0.049166      -0.041153       0.007461       0.033692             11.513983      11.699066      -0.338616       1.724270       5.181130       1.635144      17.661753           0.000003
          382              C       2.735535      -0.572732      17.842213       0.000946      37.502768 0.49900104E+03  0.12125335E+05                                 9.847793                            7.563886      -0.262364       1.905087                    0.998852      28.802923      83.787550       0.586265       0.429952      -1.057247       0.015892      -0.053699       0.016911       0.058499       0.013110       0.005449       0.035979       0.031576      -0.052827      -0.048943       0.011006       0.037937             11.524729       5.170916       0.060114      -1.093542      11.804061       0.090630      17.599210          -0.000480
          383              C       4.841930      -3.935494      18.696063      -0.159525      27.933581 0.38996168E+03  0.90415233E+04                                 8.144510                            6.544510      -0.370535       1.865240                    0.997481      30.367300      90.543917       0.641391       0.411873      -1.053036       0.019753       0.090147      -0.029304       0.096827       0.029136       0.006606      -0.008693      -0.114194      -0.107000      -0.051032      -0.031309       0.082341              9.815287       6.710959       0.546667      -1.082686       8.235940      -4.213265      14.498962          -0.004283
          384              C       4.619649      -3.912650      20.180804       0.618385      22.920791 0.24878768E+03  0.51705546E+04                                 7.639524                            5.719627      -0.129393       2.022297                    0.999608      22.340480      63.678580       0.597668       0.493103      -1.003721      -0.009937      -0.019776       0.027254       0.035109      -0.013988       0.019183      -0.018993       0.140360      -0.199456      -0.076493      -0.030865       0.107359              9.408620       4.860477       1.189083      -1.550195      10.555327      -3.644797      12.810054          -0.002400
          385              C       4.922187      -2.970394      12.462685       0.281095      25.739687 0.36381998E+03  0.81942258E+04                                 7.995486                            6.652460      -0.488349       1.895975                    0.996196      24.220071      68.515136       0.596177       0.456152      -1.038535       0.002675       0.001874      -0.053441       0.053540       0.007717       0.001889       0.001799      -0.001851      -0.095248      -0.031872       0.008103       0.023769              9.204223       9.478818      -0.462688       0.041490       7.149758       1.528730      10.984091          -0.000011
          386              C       6.162050      -3.125068      11.735918      -0.509093      27.282005 0.43497605E+03  0.10266739E+05                                 7.687687                            6.724176       0.078954       1.980591                    0.998210      32.592703      95.062926       0.665725       0.389802      -1.077796      -0.061520       0.008248       0.032467       0.070049      -0.005807       0.007775      -0.001872      -0.000713      -0.005083      -0.009136      -0.001545       0.010681              8.305899       9.926243      -0.140749      -1.553625       7.119308       1.264092       7.872147          -0.000057
          387              C       3.952770      -1.998945      11.824559      -0.505016      27.568667 0.47451799E+03  0.11450464E+05                                 7.778865                            7.075341      -0.075311       1.925634                    0.998138      33.320621      98.382137       0.641597       0.395615      -1.073428       0.043974      -0.039720       0.030429       0.066613      -0.012424      -0.012084       0.008212      -0.010061      -0.005920      -0.016075      -0.006183       0.022258              8.167123       8.425008      -1.133699       1.332019       8.528674      -0.205941       7.547686          -0.000074
          388              C       4.088448      -4.298676      12.195405      -0.519243      28.490275 0.49971566E+03  0.12221239E+05                                 7.946512                            7.236179      -0.044475       1.918442                    0.998736      34.424794     102.483228       0.637363       0.392941      -1.074744       0.037062       0.059470       0.002665       0.070124       0.003966      -0.015961      -0.010054      -0.009678      -0.062418      -0.029588       0.006853       0.022735              8.554898       8.326858       1.222568       0.983291       9.758451       2.415502       7.579385          -0.000094
          389              C       7.160378       5.212050       1.050579       0.104650      24.848370 0.32110494E+03  0.70113245E+04                                 7.468331                            6.024932       0.320524       2.126884                    0.999805      25.505921      71.091415       0.661705       0.423925      -1.057511      -0.006974       0.022184      -0.042637       0.048566       0.004903      -0.014317       0.008478      -0.076435       0.032448      -0.047739       0.012041       0.035698              8.371260      12.716725      -0.519785      -0.417753       4.900650      -0.510251       7.496403          -0.004935
          390              C       8.541348       5.185141       1.091734      -0.176331      31.117561 0.42846235E+03  0.10013599E+05                                 8.530633                            6.860719       0.352642       2.091288                    0.999788      29.050578      82.649385       0.636166       0.411963      -1.069509      -0.005218       0.000071      -0.003771       0.006438      -0.005926       0.014393      -0.006717      -0.016008       0.030547      -0.020251      -0.000904       0.021155              9.694100      15.620282      -0.199706      -1.018627       5.704141      -0.774207       7.757878          -0.000725
          391              C      11.451627       4.642882       0.604660      -0.173360      34.187265 0.42180906E+03  0.98300138E+04                                 9.132293                            6.820790       0.252211       2.060313                    0.999678      29.020136      82.730741       0.635453       0.413604      -1.067316       0.008662      -0.000263      -0.007978       0.011779       0.010332      -0.010534      -0.001624      -0.028998       0.022903      -0.024504       0.007361       0.017144             11.036413      17.758562      -1.293822       1.276058       9.681794      -2.100199       5.668882          -0.001042
          392              C      12.826039       4.677254       0.579786       0.101226      28.801754 0.32548882E+03  0.71271049E+04                                 8.272047                            6.053361       0.248310       2.100425                    0.999788      25.581604      71.269696       0.662584       0.422171      -1.059213       0.004597       0.044560      -0.023525       0.050598      -0.007473       0.010427       0.016795      -0.064250       0.102831      -0.051943       0.007635       0.044309             10.114521      15.109881      -0.389354       0.838820       9.382507      -2.925385       5.851174          -0.004676
          393              C       6.239401       2.654578      16.797060       0.160894      32.053406 0.39119954E+03  0.89860827E+04                                 8.940120                            6.744697      -0.049064       1.992267                    0.999591      26.664127      76.561654       0.611471       0.436072      -1.048664      -0.008925      -0.039837       0.080050       0.089859       0.024576      -0.000188       0.006247      -0.115827       0.080375      -0.076328       0.025284       0.051044             10.697263      10.079489      -1.085113       0.242481       5.154697       1.776323      16.857603          -0.000514
          394              C       7.424767       2.404477      16.105568      -0.003882      37.711668 0.50133149E+03  0.12188877E+05                                 9.857847                            7.558656      -0.239810       1.909281                    0.998905      28.859958      83.813558       0.589484       0.427362      -1.059478       0.039945      -0.035657      -0.012845       0.055064       0.022711       0.036145      -0.012518      -0.001586      -0.044092      -0.051348       0.012863       0.038485             11.537433      10.557439      -2.298168      -0.736061       6.216180      -1.009182      17.838679          -0.000365
          395              C       7.444889       2.485654      14.718966      -0.172432      36.836909 0.48528551E+03  0.11820399E+05                                 9.792232                            7.473219      -0.192071       1.899871                    0.998880      31.357254      94.165549       0.582669       0.431568      -1.046407      -0.023165      -0.028281       0.007857       0.037392       0.019235      -0.021507       0.017027      -0.047715      -0.069683      -0.047641       0.003972       0.043669             11.424278      10.099965      -1.817170       0.412741       5.920434      -2.238223      18.252435          -0.000024
          396              C       6.321704       2.830950      13.989033       0.084986      32.539651 0.40384391E+03  0.92825355E+04                                 8.967565                            6.773311      -0.047829       2.019702                    0.998263      25.851233      72.500645       0.625509       0.426010      -1.062536       0.001098      -0.018623       0.007127       0.019970       0.014606      -0.002122      -0.004605      -0.041010      -0.048976      -0.017544      -0.016299       0.033843             10.718705      10.116523      -0.800685      -1.319734       5.243651      -2.615633      16.795940          -0.000580
          397              C       5.132493       2.994218      14.687761      -0.176390      37.324908 0.48442417E+03  0.11787691E+05                                 9.838627                            7.439581      -0.194455       1.895891                    0.999007      31.445440      94.213906       0.587490       0.428452      -1.048881       0.005851      -0.043226       0.013728       0.045729       0.000219       0.024645       0.007261      -0.048136      -0.049230      -0.041128       0.007420       0.033708             11.513772      11.699290      -0.338759      -1.724356       5.181192      -1.634682      17.660835           0.000003
          398              C       8.571020       0.572838      17.842213       0.000145      37.523209 0.49936679E+03  0.12136060E+05                                 9.849502                            7.565223      -0.260805       1.905476                    0.998823      28.814548      83.819021       0.586399       0.429789      -1.057381      -0.016092       0.053481       0.017187       0.058434       0.013421      -0.005317      -0.036356       0.031556      -0.055444      -0.049650       0.011172       0.038478             11.526551       5.171501       0.060267       1.093906      11.806270      -0.090087      17.601882          -0.000479
          399              C       6.464631       3.935605      18.696063      -0.160990      27.982169 0.39081033E+03  0.90656739E+04                                 8.147438                            6.546380      -0.370128       1.864644                    0.997542      30.410380      90.679987       0.642103       0.411214      -1.053510      -0.020804      -0.091407      -0.028474       0.097973       0.029184      -0.006675       0.008630      -0.113412      -0.109040      -0.050762      -0.031580       0.082342              9.818544       6.714433       0.545489       1.082549       8.238579       4.213574      14.502620          -0.004281
          400              C       6.686920       3.912770      20.180804       0.616266      22.938613 0.24901065E+03  0.51759003E+04                                 7.640166                            5.720018      -0.128640       2.022499                    0.999595      22.350796      63.694380       0.598040       0.492729      -1.003998       0.009887       0.019961       0.026827       0.034869      -0.015076      -0.019097       0.019129       0.143546      -0.197791      -0.076407      -0.032441       0.108849              9.409318       4.860713       1.188624       1.550679      10.555083       3.643963      12.812157          -0.002406
          401              C       6.384337       2.970467      12.462685       0.281658      25.727196 0.36357640E+03  0.81869458E+04                                 7.990783                            6.648434      -0.484639       1.897262                    0.996185      24.210361      68.468606       0.596631       0.455905      -1.038729      -0.002995      -0.000789      -0.053848       0.053937       0.009134      -0.001847      -0.001525      -0.001115      -0.094572      -0.031626       0.006614       0.025013              9.198623       9.470790      -0.464262      -0.040117       7.148525      -1.528424      10.976556          -0.000010
          402              C       5.144470       3.125138      11.735918      -0.509296      27.302480 0.43543879E+03  0.10280829E+05                                 7.695885                            6.732094       0.074418       1.979384                    0.998179      32.600872      95.114544       0.664662       0.390305      -1.077402       0.060678      -0.008559       0.033386       0.069783      -0.006083      -0.008515       0.002942      -0.000199      -0.006583      -0.009577      -0.002492       0.012069              8.314968       9.938641      -0.143180       1.558752       7.123565      -1.267118       7.882697          -0.000057
          403              C       7.353750       1.999015      11.824559      -0.503575      27.568577 0.47451958E+03  0.11451442E+05                                 7.782343                            7.078155      -0.077284       1.924982                    0.998120      33.318364      98.405624       0.641036       0.395929      -1.073128      -0.044008       0.040378       0.030504       0.067064      -0.011555       0.011812      -0.008076      -0.009728      -0.004795      -0.015461      -0.005855       0.021316              8.170895       8.429350      -1.134649      -1.330389       8.536576       0.207686       7.546758          -0.000074
          404              C       7.218074       4.298748      12.195405      -0.521222      28.541821 0.50093859E+03  0.12258735E+05                                 7.958424                            7.247360      -0.045254       1.917824                    0.998725      34.458678     102.618586       0.636559       0.393194      -1.074562      -0.036745      -0.058531       0.002315       0.069148       0.003435       0.015951       0.009753      -0.007945      -0.064702      -0.030013       0.007908       0.022106              8.568533       8.336467       1.227508      -0.987940       9.778750      -2.422468       7.590381          -0.000094
          405              C       4.146078      17.400856       1.050579       0.106935      24.785860 0.32010508E+03  0.69834672E+04                                 7.454959                            6.015324       0.331459       2.131135                    0.999829      25.460611      70.915350       0.662324       0.423894      -1.057618       0.007793      -0.022112      -0.042517       0.048553       0.004742       0.013981      -0.008576      -0.075014       0.032576      -0.046918       0.011807       0.035111              8.355319      12.690174      -0.518260       0.415902       4.892705       0.509573       7.483079          -0.004935
          406              C       2.765109      17.427765       1.091734      -0.176349      31.113451 0.42843218E+03  0.10012518E+05                                 8.529756                            6.860829       0.348766       2.090132                    0.999781      29.047435      82.633535       0.636125       0.412005      -1.069503       0.005410      -0.000312      -0.003647       0.006532      -0.006014      -0.014439       0.006987      -0.016791       0.032646      -0.020781      -0.000962       0.021743              9.692492      15.616152      -0.199761       1.017450       5.703944       0.773952       7.757379          -0.000725
          407              C      -0.145173      17.970021       0.604660      -0.175811      34.234747 0.42256634E+03  0.98518574E+04                                 9.138328                            6.824858       0.252506       2.059963                    0.999681      29.049404      82.825737       0.635564       0.413355      -1.067500      -0.009520      -0.000651      -0.007489       0.012130       0.010759       0.010361       0.001027      -0.029136       0.021432      -0.024580       0.007652       0.016928             11.043870      17.769322      -1.293975      -1.276548       9.689568       2.102532       5.672719          -0.001045
          408              C      21.093315      17.935649       0.579786       0.102497      28.748570 0.32478439E+03  0.71074158E+04                                 8.260390                            6.045327       0.248508       2.100745                    0.999787      25.553317      71.156015       0.663306       0.421964      -1.059404      -0.004162      -0.045522      -0.024605       0.051913      -0.006823      -0.010687      -0.016991      -0.062613       0.103249      -0.051143       0.006698       0.044445             10.099539      15.085536      -0.388987      -0.837257       9.369503       2.921259       5.843578          -0.004676
          409              C      19.614220       0.586143       5.490781       0.160891      32.053462 0.39120034E+03  0.89861061E+04                                 8.940130                            6.744704      -0.049064       1.992267                    0.999591      26.664160      76.561783       0.611471       0.436072      -1.048664      -0.039838      -0.008925       0.080050       0.089859       0.024576       0.006247      -0.000188       0.115827       0.080377      -0.076328       0.025285       0.051044             10.697278       5.154704      -1.085112       1.776329      10.079489       0.242478      16.857640          -0.000515
          410              C      19.364119       1.771509       4.799289      -0.003883      37.711712 0.50133211E+03  0.12188897E+05                                 9.857858                            7.558663      -0.239813       1.909280                    0.998905      28.859981      83.813668       0.589483       0.427362      -1.059478      -0.035657       0.039945      -0.012845       0.055064       0.022711      -0.012518       0.036145       0.001585      -0.044094      -0.051348       0.012862       0.038485             11.537446       6.216187      -2.298170      -1.009186      10.557442      -0.736054      17.838709          -0.000366
          411              C      19.445295       1.791630       3.412687      -0.172430      36.836942 0.48528589E+03  0.11820412E+05                                 9.792241                            7.473224      -0.192076       1.899869                    0.998880      31.357275      94.165668       0.582668       0.431568      -1.046406      -0.028281      -0.023166       0.007857       0.037393       0.019234       0.017026      -0.021507       0.047713      -0.069680      -0.047641       0.003973       0.043668             11.424291       5.920440      -1.817172      -2.238230      10.099969       0.412747      18.252462          -0.000024
          412              C      19.790592       0.668445       2.682754       0.084988      32.539723 0.40384461E+03  0.92825579E+04                                 8.967584                            6.773321      -0.047836       2.019699                    0.998263      25.851268      72.500823       0.625507       0.426010      -1.062535      -0.018623       0.001098       0.007127       0.019970       0.014606      -0.004605      -0.002122       0.041009      -0.048973      -0.017543      -0.016299       0.033842             10.718733       5.243663      -0.800684      -2.615647      10.116542      -1.319744      16.795994          -0.000580
          413              C      19.953859      -0.520765       3.381482      -0.176386      37.324930 0.48442409E+03  0.11787689E+05                                 9.838629                            7.439578      -0.194454       1.895891                    0.999007      31.445461      94.214010       0.587491       0.428452      -1.048881      -0.043227       0.005851       0.013728       0.045730       0.000219       0.007260       0.024645       0.048133      -0.049227      -0.041126       0.007420       0.033706             11.513778       5.181192      -0.338756      -1.634685      11.699296      -1.724360      17.660847           0.000003
          414              C      17.532479       2.917762       6.535934       0.000141      37.523215 0.49936680E+03  0.12136059E+05                                 9.849499                            7.565220      -0.260801       1.905478                    0.998823      28.814556      83.819016       0.586399       0.429788      -1.057381       0.053480      -0.016091       0.017187       0.058433       0.013421      -0.036356      -0.005316      -0.031558      -0.055444      -0.049651       0.011173       0.038478             11.526545      11.806272       0.060272      -0.090082       5.171499       1.093907      17.601865          -0.000479
          415              C      -1.717654       0.811373       7.389784      -0.160985      27.982057 0.39080818E+03  0.90656128E+04                                 8.147416                            6.546360      -0.370127       1.864645                    0.997542      30.410325      90.679813       0.642104       0.411214      -1.053510      -0.091407      -0.020803      -0.028473       0.097973       0.029184       0.008629      -0.006675       0.113413      -0.109040      -0.050761      -0.031581       0.082342              9.818518       8.238556       0.545489       4.213556       6.714415       1.082549      14.502584          -0.004287
          416              C      -1.740489       1.033662       8.874525       0.616262      22.938764 0.24901248E+03  0.51759488E+04                                 7.640199                            5.720039      -0.128651       2.022493                    0.999595      22.350909      63.694806       0.598039       0.492729      -1.003998       0.019961       0.009888       0.026825       0.034868      -0.015076       0.019129      -0.019096      -0.143544      -0.197796      -0.076409      -0.032440       0.108849              9.409365      10.555133       1.188630       3.643989       4.860731       1.550690      12.812232          -0.002417
          417              C      19.930109       0.731078       1.156406       0.281658      25.727203 0.36357651E+03  0.81869504E+04                                 7.990790                            6.648439      -0.484642       1.897261                    0.996185      24.210377      68.468703       0.596630       0.455906      -1.038729      -0.000789      -0.002994      -0.053847       0.053936       0.009134      -0.001525      -0.001847       0.001115      -0.094573      -0.031626       0.006614       0.025013              9.198634       7.148533      -0.464257      -1.528431       9.470793      -0.040120      10.976576          -0.000011
          418              C      20.084779      22.104111       0.429639      -0.509295      27.302490 0.43543912E+03  0.10280838E+05                                 7.695887                            6.732097       0.074417       1.979383                    0.998179      32.600882      95.114580       0.664661       0.390305      -1.077402      -0.008559       0.060678       0.033386       0.069784      -0.006083       0.002942      -0.008515       0.000199      -0.006581      -0.009577      -0.002492       0.012068              8.314969       7.123571      -0.143181      -1.267119       9.938634       1.558751       7.882701          -0.000057
          419              C      18.958657       1.700492       0.518280      -0.503575      27.568622 0.47452055E+03  0.11451473E+05                                 7.782351                            7.078161      -0.077295       1.924978                    0.998120      33.318427      98.405878       0.641036       0.395929      -1.073128       0.040379      -0.044008       0.030505       0.067065      -0.011554      -0.008075       0.011812       0.009727      -0.004791      -0.015460      -0.005855       0.021315              8.170903       8.536590      -1.134637       0.207683       8.429351      -1.330386       7.546767          -0.000074
          420              C      21.258390       1.564815       0.889126      -0.521221      28.541855 0.50093923E+03  0.12258756E+05                                 7.958430                            7.247364      -0.045255       1.917823                    0.998725      34.458713     102.618731       0.636559       0.393194      -1.074562      -0.058531      -0.036745       0.002315       0.069148       0.003435       0.009753       0.015951       0.007944      -0.064702      -0.030013       0.007908       0.022105              8.568541       9.778760       1.227508      -2.422473       8.336474      -0.987947       7.590390          -0.000095
          421              C       0.441214       9.799337      12.356858       0.106932      24.785704 0.32010354E+03  0.69834176E+04                                 7.454906                            6.015299       0.331513       2.131153                    0.999829      25.460500      70.914704       0.662328       0.423892      -1.057620      -0.022115       0.007793      -0.042518       0.048555       0.004744      -0.008576       0.013982       0.075010       0.032576      -0.046916       0.011807       0.035109              8.355247       4.892683      -0.518267       0.509560      12.690030       0.415875       7.483027          -0.004941
          422              C       0.468124       8.418367      12.398013      -0.176340      31.113329 0.42843100E+03  0.10012484E+05                                 8.529729                            6.860817       0.348765       2.090131                    0.999781      29.047413      82.633464       0.636126       0.412005      -1.069503      -0.000312       0.005410      -0.003648       0.006532      -0.006016       0.006986      -0.014439       0.016788       0.032640      -0.020780      -0.000962       0.021742              9.692443       5.703935      -0.199770       0.773956      15.616018       1.017421       7.757377          -0.000725
          423              C       1.010380       5.508085      11.910939      -0.175805      34.234662 0.42256494E+03  0.98518163E+04                                 9.138310                            6.824844       0.252508       2.059964                    0.999681      29.049363      82.825579       0.635565       0.413355      -1.067500      -0.000650      -0.009520      -0.007490       0.012130       0.010759       0.001027       0.010361       0.029132       0.021430      -0.024579       0.007652       0.016927             11.043843       9.689550      -1.293953       2.102527      17.769275      -1.276536       5.672706          -0.001044
          424              C       0.976008       4.133673      11.886065       0.102493      28.748613 0.32478480E+03  0.71074279E+04                                 8.260398                            6.045331       0.248506       2.100744                    0.999787      25.553359      71.156176       0.663306       0.421964      -1.059404      -0.045522      -0.004161      -0.024606       0.051914      -0.006822      -0.016991      -0.010688       0.062618       0.103254      -0.051146       0.006699       0.044447             10.099549       9.369510      -0.388976       2.921261      15.085555      -0.837252       5.843582          -0.004681
          425              C      14.305163      -0.586110       5.490781       0.161220      32.054805 0.39122756E+03  0.89869342E+04                                 8.940393                            6.744800      -0.038554       1.995710                    0.999622      26.665536      76.567894       0.611482       0.436054      -1.048669       0.039939       0.008840       0.079645       0.089536       0.024158      -0.005476       0.000946       0.115149       0.082832      -0.076282       0.026440       0.049842             10.697518       5.154374      -1.084933      -1.775298      10.080185      -0.242723      16.857994          -0.000515
          426              C      14.555260      -1.771480       4.799289      -0.004516      37.718510 0.50144108E+03  0.12192065E+05                                 9.858122                            7.558831      -0.239197       1.909402                    0.998850      28.865141      83.827206       0.589560       0.427288      -1.059536       0.035413      -0.040487      -0.013208       0.055387       0.023211       0.012999      -0.036456       0.002389      -0.043976      -0.052167       0.013501       0.038665             11.537523       6.216196      -2.298000       1.009926      10.558441       0.734908      17.837932          -0.000366
          427              C      14.474075      20.821290       3.412687      -0.172687      36.861034 0.48568926E+03  0.11832623E+05                                 9.796872                            7.476918      -0.206293       1.895227                    0.998990      31.367212      94.203150       0.582459       0.431636      -1.046371       0.028356       0.023196       0.007570       0.037409       0.019412      -0.016351       0.021534       0.047820      -0.068734      -0.047355       0.003894       0.043461             11.429716       5.923346      -1.817404       2.241012      10.102735      -0.415313      18.263068          -0.000024
          428              C      14.128774      -0.668429       2.682754       0.085144      32.521416 0.40357821E+03  0.92749120E+04                                 8.964558                            6.771250      -0.043352       2.021144                    0.998272      25.842334      72.470019       0.625580       0.426031      -1.062522       0.018838      -0.000506       0.007760       0.020380       0.015081       0.005096       0.002006       0.040815      -0.047283      -0.017574      -0.016284       0.033858             10.714946       5.241752      -0.799813       2.614471      10.112644       1.319795      16.790441          -0.000580
          429              C      13.965511       0.520785       3.381482      -0.176659      37.325744 0.48440317E+03  0.11786985E+05                                 9.838609                            7.439416      -0.195665       1.895478                    0.998980      31.448048      94.219206       0.587501       0.428452      -1.048887       0.042450      -0.005816       0.012892       0.044744       0.000135      -0.006997      -0.024640       0.048357      -0.049165      -0.041152       0.007461       0.033691             11.514013       5.181140      -0.338614       1.635151      11.699086       1.724292      17.661812           0.000003
          430              C      16.386910      -2.917723       6.535934       0.000946      37.502723 0.49900063E+03  0.12125321E+05                                 9.847783                            7.563882      -0.262359       1.905088                    0.998852      28.802901      83.787450       0.586265       0.429952      -1.057247      -0.053699       0.015891       0.016910       0.058499       0.013110       0.035980       0.005449      -0.031577      -0.052825      -0.048944       0.011007       0.037936             11.524717      11.804057       0.060118       0.090611       5.170911      -1.093537      17.599181          -0.000480
          431              C      13.024148      -0.811329       7.389784      -0.159524      27.933626 0.38996163E+03  0.90415203E+04                                 8.144514                            6.544503      -0.370530       1.865241                    0.997481      30.367296      90.543846       0.641392       0.411872      -1.053037       0.090149       0.019753      -0.029305       0.096829       0.029135      -0.008689       0.006607       0.114192      -0.107002      -0.051031      -0.031309       0.082340              9.815308       8.235949       0.546673      -4.213291       6.710949      -1.082695      14.499025          -0.004287
          432              C      13.046991      -1.033609       8.874525       0.618380      22.920913 0.24878862E+03  0.51705828E+04                                 7.639557                            5.719638      -0.129413       2.022289                    0.999608      22.340617      63.679172       0.597667       0.493103      -1.003720      -0.019775      -0.009937       0.027254       0.035108      -0.013988      -0.018994       0.019183      -0.140360      -0.199456      -0.076494      -0.030864       0.107358              9.408680      10.555386       1.189093      -3.644857       4.860496      -1.550211      12.810158          -0.002410
          433              C      13.989248      21.881828       1.156406       0.281095      25.739685 0.36382001E+03  0.81942276E+04                                 7.995489                            6.652463      -0.488350       1.895975                    0.996196      24.220073      68.515168       0.596177       0.456152      -1.038535       0.001875       0.002676      -0.053440       0.053540       0.007717       0.001799       0.001889       0.001851      -0.095249      -0.031872       0.008103       0.023769              9.204227       7.149767      -0.462691       1.528734       9.478812       0.041504      10.984102          -0.000011
          434              C      13.834573       0.508792       0.429639      -0.509093      27.282021 0.43497653E+03  0.10266754E+05                                 7.687693                            6.724184       0.078942       1.980587                    0.998210      32.592734      95.063030       0.665724       0.389802      -1.077795       0.008248      -0.061521       0.032467       0.070049      -0.005807      -0.001873       0.007775       0.000714      -0.005080      -0.009135      -0.001545       0.010680              8.305903       7.119316      -0.140754       1.264094       9.926239      -1.553623       7.872156          -0.000057
          435              C      14.960696      20.912411       0.518280      -0.505015      27.568646 0.47451738E+03  0.11450445E+05                                 7.778861                            7.075335      -0.075310       1.925634                    0.998138      33.320603      98.382059       0.641597       0.395615      -1.073428      -0.039719       0.043975       0.030429       0.066613      -0.012425       0.008212      -0.012084       0.010062      -0.005917      -0.016076      -0.006183       0.022259              8.167119       8.528668      -1.133696      -0.205944       8.424997       1.332019       7.547691          -0.000074
          436              C      12.660965      21.048090       0.889126      -0.519243      28.490294 0.49971608E+03  0.12221251E+05                                 7.946515                            7.236181      -0.044473       1.918442                    0.998736      34.424820     102.483314       0.637363       0.392940      -1.074744       0.059470       0.037063       0.002666       0.070124       0.003966      -0.010054      -0.015962       0.009678      -0.062416      -0.029588       0.006853       0.022735              8.554902       9.758460       1.222567       2.415509       8.326855       0.983291       7.579391          -0.000095
          437              C      10.865309      12.813636      12.356858       0.104651      24.848438 0.32110573E+03  0.70113502E+04                                 7.468356                            6.024947       0.320484       2.126871                    0.999805      25.505987      71.091777       0.661703       0.423926      -1.057509       0.022184      -0.006974      -0.042637       0.048566       0.004902       0.008479      -0.014318       0.076440       0.032450      -0.047742       0.012042       0.035700              8.371295       4.900663      -0.519785      -0.510253      12.716790      -0.417765       7.496431          -0.004934
          438              C      10.838400      14.194606      12.398013      -0.176331      31.117554 0.42846176E+03  0.10013581E+05                                 8.530631                            6.860712       0.352648       2.091290                    0.999788      29.050554      82.649277       0.636167       0.411962      -1.069509       0.000071      -0.005218      -0.003771       0.006438      -0.005925      -0.006718       0.014393       0.016009       0.030547      -0.020251      -0.000904       0.021155              9.694110       5.704135      -0.199707      -0.774204      15.620326      -1.018637       7.757868          -0.000725
          439              C      10.296141      -5.508015      11.910939      -0.173363      34.187277 0.42180847E+03  0.98299952E+04                                 9.132292                            6.820781       0.252218       2.060315                    0.999678      29.020125      82.730654       0.635454       0.413603      -1.067316      -0.000263       0.008662      -0.007978       0.011779       0.010331      -0.001623      -0.010534       0.028999       0.022904      -0.024505       0.007362       0.017143             11.036426       9.681780      -1.293829      -2.100192      17.758621       1.276058       5.668877          -0.001040
          440              C      10.330512      -4.133603      11.886065       0.101227      28.801914 0.32549027E+03  0.71271489E+04                                 8.272092                            6.053381       0.248274       2.100413                    0.999788      25.581667      71.270070       0.662581       0.422172      -1.059211       0.044559       0.004596      -0.023526       0.050597      -0.007471       0.016796       0.010428       0.064255       0.102836      -0.051946       0.007635       0.044312             10.114592       9.382554      -0.389360      -2.925399      15.110023       0.838823       5.851199          -0.004676
          441              C      -5.067049       8.651971      16.797060       0.161242      32.066672 0.39139002E+03  0.89919111E+04                                 8.943537                            6.746881      -0.042783       1.994234                    0.999602      26.672937      76.603128       0.611274       0.436142      -1.048580      -0.008032       0.039766       0.080548       0.090188      -0.024091      -0.001546      -0.006090      -0.115588       0.081540      -0.076276       0.025865       0.050411             10.701512      10.084203       1.085801       0.242419       5.156076      -1.776016      16.864256          -0.000513
          442              C      -3.881683       8.902068      16.105568      -0.004469      37.714906 0.50137453E+03  0.12190480E+05                                 9.859487                            7.559785      -0.241842       1.908684                    0.998851      28.862592      83.829754       0.589332       0.427453      -1.059396       0.040764       0.035265      -0.012625       0.055359      -0.023696       0.037222       0.013379      -0.002548      -0.044383      -0.053287       0.013911       0.039376             11.539409      10.560320       2.298612      -0.736794       6.216950       1.009591      17.840956          -0.000365
          443              C      -3.861561       8.820884      14.718966      -0.172772      36.834416 0.48527464E+03  0.11819260E+05                                 9.788233                            7.470232      -0.199473       1.897229                    0.998966      31.356221      94.137922       0.583165       0.431233      -1.046682      -0.023517       0.028922       0.008206       0.038169      -0.019236      -0.021215      -0.016108      -0.047575      -0.067475      -0.046737       0.003708       0.043029             11.419411      10.097518       1.816394       0.411188       5.917872       2.236548      18.242842          -0.000024
          444              C      -4.984746       8.475582      13.989033       0.084994      32.540815 0.40385733E+03  0.92825359E+04                                 8.966462                            6.772347      -0.046606       2.020008                    0.998233      25.851355      72.489957       0.625728       0.425875      -1.062664       0.000626       0.018034       0.007494       0.019539      -0.014663      -0.001806       0.004531      -0.041376      -0.050176      -0.017450      -0.016735       0.034185             10.717541      10.116171       0.800657      -1.319604       5.242918       2.615110      16.793533          -0.000579
          445              C      -6.173957       8.312319      14.687761      -0.177061      37.354953 0.48487268E+03  0.11801606E+05                                 9.844572                            7.443398      -0.199450       1.894279                    0.998992      31.461739      94.281823       0.587282       0.428495      -1.048830       0.005347       0.043379       0.013866       0.045854       0.000102       0.024624      -0.007015      -0.048383      -0.049764      -0.041219       0.007462       0.033757             11.521581      11.706586       0.338867      -1.725397       5.184239       1.636628      17.673917           0.000003
          446              C      -2.735430      10.733718      17.842213       0.000238      37.523811 0.49938506E+03  0.12137266E+05                                 9.852154                            7.567384      -0.259552       1.905743                    0.998839      28.813945      83.834594       0.586048       0.430019      -1.057183      -0.015955      -0.054055       0.017159       0.058914      -0.013766      -0.005776       0.035103       0.032690      -0.052596      -0.048318       0.009952       0.038366             11.529467       5.172790      -0.060012       1.094012      11.809582       0.091213      17.606028          -0.000479
          447              C      -4.841819       7.370956      18.696063      -0.159497      27.938609 0.39006917E+03  0.90441311E+04                                 8.140498                            6.541439      -0.369634       1.865266                    0.997507      30.378743      90.562009       0.642162       0.411373      -1.053415      -0.019169       0.090514      -0.029028       0.096969      -0.028847      -0.007733      -0.008480      -0.113398      -0.107308      -0.051558      -0.030297       0.081855              9.809176       6.709828      -0.544410       1.081566       8.231061      -4.207846      14.486638          -0.004278
          448              C      -4.619530       7.393800      20.180804       0.616899      22.935494 0.24898434E+03  0.51751752E+04                                 7.639394                            5.719623      -0.128253       2.022599                    0.999604      22.348181      63.684156       0.598080       0.492713      -1.004014       0.010181      -0.019941       0.026836       0.034950       0.015165      -0.018621      -0.018664       0.141587      -0.201654      -0.076768      -0.031654       0.108423              9.408095       4.860422      -1.188678       1.550978      10.554265      -3.643167      12.809597          -0.002402
          449              C      -4.922113       8.336056      12.462685       0.282403      25.710814 0.36327531E+03  0.81782354E+04                                 7.987539                            6.645921      -0.484406       1.897357                    0.996184      24.198350      68.420105       0.596728       0.455938      -1.038741      -0.003503       0.001293      -0.053489       0.053619      -0.008169      -0.001798       0.001918      -0.001862      -0.097760      -0.032708       0.008072       0.024636              9.194840       9.466945       0.463841      -0.040866       7.144117       1.527549      10.973460          -0.000011
          450              C      16.450920       8.181382      11.735918      -0.510988      27.330660 0.43602550E+03  0.10297498E+05                                 7.698827                            6.734794       0.076343       1.979761                    0.998173      32.623644      95.174399       0.664842       0.390093      -1.077617       0.060600       0.008887       0.032690       0.069425       0.006391      -0.008266      -0.002827      -0.001403      -0.006791      -0.009732      -0.002237       0.011970              8.318318       9.942856       0.143663       1.559735       7.124799       1.268403       7.887300          -0.000057
          451              C      -3.952700       9.307505      11.824559      -0.503400      27.549496 0.47403489E+03  0.11436192E+05                                 7.777079                            7.073429      -0.073960       1.926141                    0.998073      33.303177      98.327785       0.641437       0.395805      -1.073271      -0.044277      -0.039543       0.030321       0.066659       0.012063       0.012526       0.007795      -0.009500      -0.006899      -0.016273      -0.005687       0.021960              8.165287       8.422996       1.132637      -1.330080       8.529101      -0.206038       7.543765          -0.000073
          452              C      -4.088376       7.007774      12.195405      -0.519150      28.512616 0.50028523E+03  0.12239136E+05                                 7.956250                            7.246021      -0.048167       1.917342                    0.998747      34.429364     102.526652       0.636151       0.393562      -1.074277      -0.037110       0.058709       0.002800       0.069511      -0.003469       0.016666      -0.009898      -0.009028      -0.065188      -0.030737       0.008041       0.022695              8.565906       8.334842      -1.228453      -0.987593       9.773436       2.421845       7.589439          -0.000094
          453              C      15.452528      16.518500       1.050579       0.106834      24.786256 0.32008058E+03  0.69829903E+04                                 7.455071                            6.014691       0.331754       2.131029                    0.999803      25.462467      70.927153       0.662408       0.423837      -1.057624       0.006625       0.022258      -0.043157       0.049009      -0.004672       0.013855       0.007593      -0.075536       0.029841      -0.046675       0.011584       0.035091              8.355492      12.689031       0.517524       0.418005       4.892431      -0.510696       7.485014          -0.004931
          454              C      14.071559      16.491591       1.091734      -0.177800      31.182929 0.42965794E+03  0.10048750E+05                                 8.543168                            6.871075       0.349041       2.089728                    0.999794      29.088521      82.792714       0.635564       0.412057      -1.069425       0.005061       0.000460      -0.003845       0.006373       0.005973      -0.013860      -0.006182      -0.017427       0.033126      -0.020749      -0.000135       0.020884              9.708703      15.646084       0.199251       1.022073       5.712529      -0.774070       7.767494          -0.000727
          455              C      11.161277      15.949332       0.604660      -0.176472      34.295134 0.42345867E+03  0.98786065E+04                                 9.154107                            6.836711       0.247755       2.058206                    0.999681      29.073600      82.939899       0.634318       0.413918      -1.067057      -0.009484       0.000740      -0.006910       0.011758      -0.010825       0.010290      -0.001204      -0.027569       0.024806      -0.024374       0.007686       0.016687             11.064497      17.809494       1.303279      -1.282653       9.702430      -2.103980       5.681568          -0.001043
          456              C       9.786865      15.983704       0.579786       0.103211      28.712422 0.32427681E+03  0.70933597E+04                                 8.252582                            6.039522       0.249440       2.101388                    0.999800      25.531840      71.075735       0.663819       0.421814      -1.059525      -0.003789       0.046102      -0.025071       0.052615       0.005730      -0.010761       0.016542      -0.063629       0.101868      -0.051129       0.007163       0.043965             10.089713      15.065932       0.393021      -0.838524       9.363861      -2.920274       5.839347          -0.004673
          457              C      -6.239302      13.961028      16.797060       0.161048      32.057584 0.39122041E+03  0.89861004E+04                                 8.938171                            6.742717      -0.040471       1.995212                    0.999628      26.664551      76.544729       0.611895       0.435792      -1.048900       0.007801      -0.040123       0.079726       0.089593      -0.024430       0.000824       0.005888      -0.115489       0.081832      -0.076376       0.025955       0.050421             10.695594      10.077072       1.084703      -0.243637       5.153451       1.775301      16.856258          -0.000514
          458              C      -7.424672      13.710927      16.105568      -0.005146      37.734402 0.50175157E+03  0.12201295E+05                                 9.859809                            7.560629      -0.240375       1.909005                    0.998856      28.873522      83.852668       0.589563       0.427227      -1.059592      -0.040874      -0.035579      -0.013129       0.055758      -0.023188      -0.036698      -0.013123      -0.001587      -0.044005      -0.052347       0.013386       0.038961             11.539166      10.561055       2.299301       0.733565       6.217865      -1.010206      17.838578          -0.000366
          459              C      15.168099      13.792104      14.718966      -0.170654      36.799116 0.48469971E+03  0.11802573E+05                                 9.789440                            7.472447      -0.206182       1.895738                    0.998962      31.327885      94.063369       0.582261       0.432000      -1.046144       0.022686      -0.029515       0.007340       0.037943      -0.019439       0.021401       0.016574      -0.046334      -0.067362      -0.046985       0.004263       0.042721             11.420423      10.094847       1.816238      -0.416646       5.919649      -2.239049      18.246772          -0.000024
          460              C      -6.321621      14.137400      13.989033       0.085291      32.509125 0.40340165E+03  0.92697243E+04                                 8.962360                            6.769616      -0.045811       2.020524                    0.998241      25.835028      72.442156       0.625684       0.426012      -1.062547       0.000067      -0.017937       0.008122       0.019691      -0.015550       0.002089      -0.004581      -0.040102      -0.048077      -0.017588      -0.016302       0.033890             10.712699      10.108664       0.799438       1.319466       5.241209      -2.614453      16.788223          -0.000580
          461              C      -5.132406      14.300668      14.687761      -0.177385      37.389375 0.48540819E+03  0.11818054E+05                                 9.852094                            7.449339      -0.197504       1.894606                    0.999008      31.477905      94.347884       0.586824       0.428706      -1.048688      -0.004452      -0.042550       0.012912       0.044689       0.000120      -0.024978       0.007455      -0.049037      -0.050559      -0.041846       0.007492       0.034354             11.530791      11.712557       0.337954       1.730411       5.188227      -1.638499      17.691588           0.000002
          462              C      -8.570915      11.879288      17.842213      -0.000369      37.529355 0.49949579E+03  0.12139808E+05                                 9.849992                            7.565957      -0.256069       1.906748                    0.998809      28.817939      83.827167       0.586407       0.429761      -1.057412       0.015420       0.053748       0.016464       0.058289      -0.014039       0.005704      -0.035338       0.031460      -0.053878      -0.048459       0.009859       0.038600             11.526702       5.171727      -0.060129      -1.093152      11.806638      -0.090837      17.601740          -0.000480
          463              C      -6.464520      -7.370845      18.696063      -0.162268      28.035131 0.39164359E+03  0.90907375E+04                                 8.167412                            6.561442      -0.369054       1.865268                    0.997490      30.428740      90.792580       0.640117       0.412229      -1.052757       0.018788      -0.090817      -0.028555       0.097037      -0.028832       0.007396       0.008992      -0.113352      -0.105113      -0.051448      -0.030084       0.081532              9.846569       6.723216      -0.549561      -1.089576       8.261347       4.234917      14.555145          -0.004288
          464              C      -6.686801      -7.393680      20.180804       0.617349      22.919760 0.24875135E+03  0.51692650E+04                                 7.636592                            5.717169      -0.129440       2.022561                    0.999640      22.340353      63.661012       0.598157       0.492751      -1.003967      -0.008984       0.018859       0.026237       0.033537       0.014954       0.018986       0.018544       0.141791      -0.200607      -0.076487      -0.031900       0.108386              9.405123       4.859123      -1.188651      -1.549933      10.551807       3.643931      12.804438          -0.002407
          465              C      16.228637      14.276917      12.462685       0.282506      25.712022 0.36328848E+03  0.81786495E+04                                 7.988357                            6.646255      -0.488470       1.896091                    0.996218      24.199675      68.425536       0.596681       0.455967      -1.038718       0.002568      -0.001334      -0.053543       0.053622      -0.009270       0.002050      -0.001771      -0.001179      -0.094221      -0.031537       0.006417       0.025120              9.196087       9.468871       0.465131       0.041567       7.145796      -1.527963      10.973593          -0.000011
          466              C      -5.144400      14.431588      11.735918      -0.510773      27.317966 0.43578582E+03  0.10290560E+05                                 7.696997                            6.733331       0.074491       1.979217                    0.998161      32.611862      95.138255       0.664847       0.390138      -1.077572      -0.061381      -0.009237       0.034117       0.070830       0.005197       0.008326       0.002536      -0.000606      -0.006891      -0.009405      -0.001659       0.011064              8.316144       9.941200       0.146484      -1.558609       7.122539      -1.266785       7.884694          -0.000057
          467              C      15.259220      13.305465      11.824559      -0.505194      27.571139 0.47451425E+03  0.11449679E+05                                 7.777017                            7.073010      -0.071901       1.926607                    0.998162      33.321041      98.361541       0.642054       0.395358      -1.073665       0.043914       0.039077       0.031082       0.066495       0.011932      -0.012241      -0.007670      -0.010211      -0.008459      -0.016208      -0.005535       0.021744              8.165353       8.423821       1.132845       1.329443       8.530524       0.206670       7.541713          -0.000073
          468              C      15.394898      15.605198      12.195405      -0.519746      28.534056 0.50079405E+03  0.12254931E+05                                 7.961355                            7.250710      -0.050913       1.916423                    0.998723      34.445509     102.595130       0.635801       0.393671      -1.074182       0.036417      -0.058542       0.002212       0.068980      -0.003532      -0.016104       0.009376      -0.008839      -0.063625      -0.029785       0.007734       0.022051              8.571677       8.340863      -1.230048       0.988730       9.781003      -2.424285       7.593164          -0.000095
          469              C      18.466828       6.094406       1.050579       0.107038      24.762886 0.31969871E+03  0.69723134E+04                                 7.448588                            6.009503       0.335513       2.132515                    0.999785      25.448853      70.868520       0.662983       0.423611      -1.057805      -0.005811      -0.021806      -0.043170       0.048713      -0.003719      -0.014179      -0.008800      -0.075081       0.030125      -0.046564       0.010992       0.035572              8.348140      12.676819       0.516002      -0.420103       4.888365       0.510352       7.479236          -0.004937
          470              C      19.847798       6.121315       1.091734      -0.178516      31.194926 0.42984688E+03  0.10054260E+05                                 8.546608                            6.873870       0.346687       2.088915                    0.999782      29.091954      82.806630       0.635257       0.412211      -1.069327      -0.004362      -0.000740      -0.002951       0.005318       0.006059       0.013985       0.007021      -0.017560       0.033573      -0.020874      -0.000780       0.021654              9.713396      15.656469       0.198656      -1.025657       5.714765       0.773058       7.768954          -0.000728
          471              C       0.145177       6.663571       0.604660      -0.177218      34.338653 0.42413430E+03  0.98983797E+04                                 9.160990                            6.841260       0.246104       2.057522                    0.999675      29.097306      83.026203       0.634228       0.413809      -1.067120       0.009187      -0.000977      -0.007640       0.011989      -0.009883      -0.010739       0.000613      -0.029849       0.022771      -0.024876       0.008534       0.016341             11.073564      17.824786       1.304999       1.284250       9.710227       2.105934       5.685679          -0.001043
          472              C       1.519589       6.629199       0.579786       0.105514      28.660107 0.32351871E+03  0.70726176E+04                                 8.242724                            6.032328       0.252687       2.102722                    0.999779      25.504804      70.978970       0.664238       0.421795      -1.059539       0.005180      -0.045937      -0.024406       0.052275       0.006614       0.010332      -0.015924      -0.062739       0.101064      -0.050659       0.007595       0.043064             10.077410      15.045487       0.394326       0.838191       9.353576       2.917302       5.833168          -0.004675
          473              C       8.307804      -0.586076      17.121777       0.161244      32.066672 0.39139012E+03  0.89919150E+04                                 8.943542                            6.746885      -0.042785       1.994234                    0.999602      26.672938      76.603167       0.611274       0.436142      -1.048580      -0.039766       0.008032      -0.080548       0.090188      -0.024091      -0.006090      -0.001546       0.115589       0.081537      -0.076275       0.025864       0.050411             10.701517       5.156081       1.085802      -1.776024      10.084205       0.242408      16.864265          -0.000515
          474              C       8.057707      -1.771442      17.813269      -0.004468      37.714917 0.50137461E+03  0.12190484E+05                                 9.859493                            7.559788      -0.241845       1.908683                    0.998851      28.862599      83.829814       0.589331       0.427453      -1.059396      -0.035264      -0.040764       0.012624       0.055359      -0.023696       0.013379       0.037222       0.002548      -0.044382      -0.053287       0.013911       0.039376             11.539417       6.216954       2.298613       1.009594      10.560324      -0.736791      17.840973          -0.000365
          475              C       8.138892      -1.791563      19.199871      -0.172773      36.834477 0.48527543E+03  0.11819284E+05                                 9.788243                            7.470237      -0.199472       1.897229                    0.998966      31.356259      94.138067       0.583165       0.431233      -1.046682      -0.028921       0.023517      -0.008207       0.038169      -0.019235      -0.016108      -0.021215       0.047574      -0.067474      -0.046737       0.003708       0.043029             11.419424       5.917875       1.816394       2.236553      10.097528       0.411191      18.242868          -0.000024
          476              C       8.484193      -0.668378      19.929804       0.084993      32.540842 0.40385744E+03  0.92825390E+04                                 8.966465                            6.772347      -0.046606       2.020008                    0.998233      25.851372      72.490009       0.625728       0.425874      -1.062665      -0.018033      -0.000626      -0.007494       0.019538      -0.014663       0.004531      -0.001806       0.041375      -0.050174      -0.017450      -0.016734       0.034184             10.717547       5.242918       0.800655       2.615111      10.116176      -1.319610      16.793547          -0.000580
          477              C       8.647456       0.520832      19.231076      -0.177061      37.354980 0.48487284E+03  0.11801611E+05                                 9.844574                            7.443398      -0.199445       1.894280                    0.998992      31.461751      94.281854       0.587282       0.428495      -1.048831      -0.043379      -0.005347      -0.013866       0.045854       0.000102      -0.007015       0.024624       0.048382      -0.049763      -0.041219       0.007462       0.033757             11.521584       5.184240       0.338866       1.636629      11.706591      -1.725415      17.673920           0.000003
          478              C       6.226057      -2.917695      16.076624       0.000239      37.523808 0.49938511E+03  0.12137268E+05                                 9.852156                            7.567386      -0.259552       1.905743                    0.998839      28.813943      83.834604       0.586048       0.430019      -1.057182       0.054055       0.015956      -0.017159       0.058915      -0.013766       0.035103      -0.005776      -0.032689      -0.052596      -0.048318       0.009952       0.038366             11.529467      11.809584      -0.060014       0.091203       5.172791       1.094014      17.606028          -0.000479
          479              C       9.588819      -0.811306      15.222774      -0.159491      27.938515 0.39006728E+03  0.90440800E+04                                 8.140486                            6.541427      -0.369636       1.865265                    0.997507      30.378716      90.562011       0.642162       0.411374      -1.053414      -0.090515       0.019169       0.029025       0.096968      -0.028847      -0.008482      -0.007732       0.113397      -0.107308      -0.051558      -0.030297       0.081855              9.809162       8.231051      -0.544409      -4.207838       6.709824       1.081560      14.486611          -0.004286
          480              C       9.565976      -1.033595      13.738033       0.616893      22.935696 0.24898678E+03  0.51752388E+04                                 7.639436                            5.719650      -0.128274       2.022589                    0.999604      22.348318      63.684640       0.598078       0.492713      -1.004014       0.019943      -0.010182      -0.026834       0.034949       0.015165      -0.018666      -0.018620      -0.141586      -0.201658      -0.076770      -0.031653       0.108423              9.408152      10.554321      -1.188685      -3.643199       4.860448       1.550989      12.809686          -0.002414
          481              C       8.623719      -0.731011      21.456152       0.282403      25.710822 0.36327540E+03  0.81782380E+04                                 7.987542                            6.645923      -0.484407       1.897356                    0.996184      24.198350      68.420109       0.596728       0.455938      -1.038740      -0.001293       0.003503       0.053489       0.053619      -0.008169       0.001918      -0.001798       0.001862      -0.097761      -0.032708       0.008072       0.024636              9.194844       7.144118       0.463847       1.527552       9.466943      -0.040868      10.973472          -0.000011
          482              C       8.778394       0.508856      22.182919      -0.510988      27.330655 0.43602548E+03  0.10297497E+05                                 7.698825                            6.734794       0.076343       1.979761                    0.998173      32.623652      95.174399       0.664842       0.390093      -1.077617      -0.008887      -0.060600      -0.032690       0.069426       0.006391      -0.002827      -0.008266       0.001404      -0.006789      -0.009733      -0.002237       0.011970              8.318315       7.124796       0.143672       1.268405       9.942846       1.559733       7.887303          -0.000057
          483              C       7.652271      -1.700425      22.094278      -0.503401      27.549515 0.47403523E+03  0.11436203E+05                                 7.777082                            7.073431      -0.073962       1.926140                    0.998073      33.303199      98.327855       0.641437       0.395805      -1.073271       0.039543       0.044278      -0.030321       0.066660       0.012062       0.007796       0.012526       0.009500      -0.006898      -0.016273      -0.005687       0.021960              8.165291       8.529101       1.132636      -0.206040       8.422998      -1.330081       7.543775          -0.000074
          484              C       9.952002      -1.564748      21.723432      -0.519150      28.512630 0.50028567E+03  0.12239149E+05                                 7.956254                            7.246025      -0.048167       1.917342                    0.998747      34.429373     102.526691       0.636151       0.393562      -1.074277      -0.058709       0.037110      -0.002800       0.069511      -0.003469      -0.009898       0.016666       0.009028      -0.065187      -0.030736       0.008041       0.022695              8.565909       9.773438      -1.228448       2.421848       8.334845      -0.987596       7.589445          -0.000095
          485              C      11.747658      12.813630      10.255700       0.106832      24.786344 0.32008199E+03  0.69830315E+04                                 7.455095                            6.014708       0.331745       2.131026                    0.999803      25.462552      70.927541       0.662406       0.423837      -1.057623      -0.022257      -0.006625       0.043158       0.049009      -0.004672       0.007592       0.013856       0.075537       0.029842      -0.046676       0.011586       0.035090              8.355522       4.892445       0.517526      -0.510700      12.689084       0.417996       7.485038          -0.004932
          486              C      11.774567      14.194600      10.214545      -0.177798      31.182945 0.42965809E+03  0.10048753E+05                                 8.543169                            6.871073       0.349042       2.089728                    0.999794      29.088532      82.792736       0.635564       0.412057      -1.069425      -0.000459      -0.005060       0.003846       0.006372       0.005973      -0.006182      -0.013860       0.017426       0.033124      -0.020749      -0.000135       0.020884              9.708707       5.712528       0.199253      -0.774074      15.646102       1.022063       7.767492          -0.000726
          487              C      12.316826      17.104882      10.701619      -0.176468      34.295144 0.42345899E+03  0.98786158E+04                                 9.154106                            6.836713       0.247753       2.058205                    0.999681      29.073607      82.939925       0.634318       0.413918      -1.067057      -0.000740       0.009484       0.006910       0.011758      -0.010826      -0.001205       0.010290       0.027566       0.024802      -0.024372       0.007684       0.016688             11.064494       9.702442       1.303279      -2.103986      17.809471      -1.282652       5.681570          -0.001042
          488              C      12.282455      -4.133606      10.726493       0.103208      28.712203 0.32427426E+03  0.70932843E+04                                 8.252520                            6.039486       0.249494       2.101406                    0.999800      25.531730      71.075151       0.663823       0.421812      -1.059526      -0.046104       0.003789       0.025070       0.052616       0.005730       0.016541      -0.010761       0.063626       0.101866      -0.051127       0.007163       0.043964             10.089631       9.363792       0.393021      -2.920249      15.065794      -0.838519       5.839306          -0.004677
          489              C       2.998747       0.586177      17.121777       0.161048      32.057583 0.39122053E+03  0.89861037E+04                                 8.938171                            6.742719      -0.040471       1.995212                    0.999628      26.664550      76.544725       0.611895       0.435792      -1.048900       0.040124      -0.007801      -0.079726       0.089593      -0.024430       0.005888       0.000824       0.115490       0.081830      -0.076377       0.025954       0.050422             10.695590       5.153450       1.084702       1.775298      10.077072      -0.243637      16.856247          -0.000515
          490              C       3.248848       1.771547      17.813269      -0.005145      37.734381 0.50175145E+03  0.12201291E+05                                 9.859806                            7.560629      -0.240378       1.909005                    0.998856      28.873512      83.852635       0.589563       0.427227      -1.059592       0.035580       0.040874       0.013129       0.055758      -0.023188      -0.013123      -0.036698       0.001586      -0.044006      -0.052347       0.013385       0.038961             11.539160       6.217862       2.299299      -1.010205      10.561053       0.733572      17.838563          -0.000366
          491              C       3.167672       1.791677      19.199871      -0.170653      36.799096 0.48469970E+03  0.11802572E+05                                 9.789434                            7.472445      -0.206178       1.895739                    0.998962      31.327880      94.063331       0.582262       0.432000      -1.046144       0.029516      -0.022687      -0.007340       0.037944      -0.019439       0.016574       0.021401       0.046333      -0.067362      -0.046984       0.004263       0.042721             11.420412       5.919645       1.816236      -2.239046      10.094843      -0.416634      18.246748          -0.000024
          492              C       2.822375       0.668496      19.929804       0.085291      32.509148 0.40340191E+03  0.92697316E+04                                 8.962363                            6.769617      -0.045811       2.020524                    0.998241      25.835036      72.442176       0.625684       0.426012      -1.062547       0.017938      -0.000067      -0.008122       0.019691      -0.015550      -0.004582       0.002089       0.040102      -0.048076      -0.017588      -0.016302       0.033890             10.712703       5.241211       0.799433      -2.614457      10.108669       1.319482      16.788230          -0.000580
          493              C       2.659108      -0.520718      19.231076      -0.177384      37.389385 0.48540798E+03  0.11818047E+05                                 9.852094                            7.449336      -0.197501       1.894607                    0.999008      31.477900      94.347854       0.586824       0.428706      -1.048688       0.042551       0.004452      -0.012912       0.044690       0.000121       0.007455      -0.024978       0.049036      -0.050559      -0.041845       0.007492       0.034353             11.530792       5.188226       0.337950      -1.638500      11.712558       1.730424      17.691592           0.000002
          494              C       5.080488       2.917790      16.076624      -0.000370      37.529308 0.49949511E+03  0.12139787E+05                                 9.849981                            7.565950      -0.256067       1.906749                    0.998809      28.817923      83.827088       0.586407       0.429761      -1.057413      -0.053747      -0.015420      -0.016464       0.058289      -0.014039      -0.035338       0.005704      -0.031461      -0.053877      -0.048459       0.009859       0.038600             11.526684      11.806628      -0.060134      -0.090833       5.171723      -1.093155      17.601700          -0.000479
          495              C       1.717721       0.811396      15.222774      -0.162265      28.035030 0.39164180E+03  0.90906854E+04                                 8.167391                            6.561426      -0.369048       1.865271                    0.997490      30.428660      90.792283       0.640118       0.412229      -1.052757       0.090817      -0.018788       0.028554       0.097036      -0.028832       0.008993       0.007395       0.113354      -0.105114      -0.051449      -0.030084       0.081533              9.846540       8.261325      -0.549562       4.234898       6.723205      -1.089572      14.555090          -0.004291
          496              C       1.740556       1.033676      13.738033       0.617350      22.919662 0.24875026E+03  0.51692347E+04                                 7.636563                            5.717152      -0.129424       2.022566                    0.999640      22.340278      63.660679       0.598158       0.492751      -1.003967      -0.018860       0.008984      -0.026235       0.033536       0.014952       0.018543       0.018986      -0.141789      -0.200614      -0.076488      -0.031899       0.108386              9.405079      10.551758      -1.188645       3.643895       4.859105      -1.549924      12.804374          -0.002414
          497              C       2.682858       0.731139      21.456152       0.282506      25.712010 0.36328839E+03  0.81786473E+04                                 7.988356                            6.646255      -0.488471       1.896091                    0.996218      24.199670      68.425526       0.596681       0.455967      -1.038718       0.001334      -0.002568       0.053543       0.053621      -0.009270      -0.001771       0.002050       0.001179      -0.094221      -0.031538       0.006417       0.025120              9.196085       7.145796       0.465125      -1.527965       9.468866       0.041577      10.973593          -0.000011
          498              C       2.528188      -0.508725      22.182919      -0.510773      27.317968 0.43578608E+03  0.10290567E+05                                 7.696997                            6.733334       0.074492       1.979218                    0.998161      32.611856      95.138230       0.664847       0.390138      -1.077572       0.009237       0.061381      -0.034117       0.070830       0.005197       0.002535       0.008326       0.000606      -0.006892      -0.009405      -0.001659       0.011063              8.316143       7.122543       0.146478      -1.266784       9.941195      -1.558606       7.884692          -0.000058
          499              C       3.654310       1.700556      22.094278      -0.505194      27.571148 0.47451447E+03  0.11449685E+05                                 7.777017                            7.073011      -0.071902       1.926606                    0.998162      33.321058      98.361586       0.642054       0.395358      -1.073665      -0.039077      -0.043915      -0.031082       0.066496       0.011931      -0.007670      -0.012242       0.010211      -0.008456      -0.016208      -0.005535       0.021744              8.165352       8.530518       1.132840       0.206668       8.423817       1.329441       7.541720          -0.000075
          500              C       1.354577       1.564877      21.723432      -0.519747      28.534072 0.50079438E+03  0.12254940E+05                                 7.961357                            7.250712      -0.050912       1.916424                    0.998723      34.445518     102.595143       0.635801       0.393671      -1.074183       0.058541      -0.036417      -0.002212       0.068980      -0.003532       0.009376      -0.016105       0.008839      -0.063624      -0.029785       0.007734       0.022052              8.571679       9.781009      -1.230050      -2.424287       8.340862       0.988731       7.593166          -0.000095
          501              C      -0.441147       9.799331      10.255700       0.107038      24.762920 0.31969902E+03  0.69723245E+04                                 7.448601                            6.009509       0.335495       2.132510                    0.999785      25.448893      70.868747       0.662982       0.423612      -1.057804       0.021804       0.005811       0.043170       0.048712      -0.003718      -0.008800      -0.014179       0.075084       0.030131      -0.046566       0.010993       0.035573              8.348157       4.888371       0.516004       0.510356      12.676845      -0.420104       7.479254          -0.004940
          502              C      -0.468057       8.418361      10.214545      -0.178513      31.194889 0.42984606E+03  0.10054236E+05                                 8.546598                            6.873860       0.346693       2.088917                    0.999782      29.091924      82.806503       0.635258       0.412211      -1.069327       0.000740       0.004361       0.002951       0.005318       0.006059       0.007021       0.013985       0.017560       0.033571      -0.020873      -0.000780       0.021653              9.713388       5.714759       0.198659       0.773059      15.656463      -1.025649       7.768941          -0.000728
          503              C      -1.010313       5.508082      10.701619      -0.177215      34.338551 0.42413291E+03  0.98983386E+04                                 9.160969                            6.841246       0.246112       2.057524                    0.999675      29.097264      83.026030       0.634229       0.413809      -1.067121       0.000977      -0.009187       0.007641       0.011989      -0.009883       0.000613      -0.010740       0.029848       0.022770      -0.024875       0.008534       0.016341             11.073536       9.710213       1.304998       2.105932      17.824729       1.284248       5.685667          -0.001044
          504              C      -0.975941       4.133670      10.726493       0.105515      28.660139 0.32351920E+03  0.70726329E+04                                 8.242739                            6.032339       0.252659       2.102714                    0.999779      25.504814      70.979080       0.664236       0.421796      -1.059538       0.045937      -0.005180       0.024406       0.052276       0.006613      -0.015923       0.010334       0.062743       0.101069      -0.050662       0.007596       0.043066             10.077430       9.353588       0.394334       2.917304      15.045524       0.838200       5.833177          -0.004680
          505              C       6.239369      13.960996       5.815498       0.161221      32.054797 0.39122755E+03  0.89869327E+04                                 8.940389                            6.744798      -0.038553       1.995710                    0.999622      26.665527      76.567832       0.611483       0.436053      -1.048669      -0.008840      -0.039939      -0.079646       0.089536       0.024158       0.000946      -0.005476      -0.115148       0.082833      -0.076282       0.026440       0.049841             10.697512      10.080180      -1.084934      -0.242721       5.154371      -1.775293      16.857983          -0.000513
          506              C       7.424739      13.710899       6.506990      -0.004517      37.718495 0.50144083E+03  0.12192055E+05                                 9.858114                            7.558825      -0.239191       1.909404                    0.998850      28.865134      83.827138       0.589561       0.427288      -1.059536       0.040487      -0.035413       0.013208       0.055387       0.023211      -0.036456       0.012999      -0.002388      -0.043976      -0.052167       0.013501       0.038665             11.537514      10.558431      -2.297999       0.734902       6.216192       1.009925      17.837917          -0.000365
          507              C       7.444868      13.792083       7.893592      -0.172689      36.861024 0.48568899E+03  0.11832614E+05                                 9.796869                            7.476916      -0.206293       1.895227                    0.998990      31.367197      94.203077       0.582459       0.431636      -1.046371      -0.023196      -0.028356      -0.007570       0.037408       0.019413       0.021534      -0.016351      -0.047821      -0.068736      -0.047355       0.003893       0.043462             11.429715      10.102729      -1.817407      -0.415321       5.923347       2.241011      18.263069          -0.000024
          508              C       6.321688      14.137385       8.623525       0.085143      32.521369 0.40357765E+03  0.92748944E+04                                 8.964545                            6.771243      -0.043347       2.021146                    0.998272      25.842309      72.469892       0.625581       0.426031      -1.062522       0.000506      -0.018838      -0.007760       0.020380       0.015081       0.002006       0.005095      -0.040815      -0.047285      -0.017574      -0.016285       0.033859             10.714928      10.112624      -0.799816       1.319780       5.241748       2.614469      16.790413          -0.000579
          509              C       5.132473      14.300648       7.924797      -0.176660      37.325677 0.48440258E+03  0.11786966E+05                                 9.838596                            7.439411      -0.195662       1.895479                    0.998980      31.448015      94.219044       0.587501       0.428452      -1.048887       0.005816      -0.042450      -0.012892       0.044744       0.000135      -0.024640      -0.006997      -0.048358      -0.049167      -0.041153       0.007461       0.033692             11.513995      11.699066      -0.338616       1.724281       5.181136       1.635148      17.661782           0.000003
          510              C       8.570982      11.879249       4.770345       0.000948      37.502734 0.49900055E+03  0.12125319E+05                                 9.847785                            7.563882      -0.262361       1.905088                    0.998852      28.802904      83.787465       0.586265       0.429952      -1.057247      -0.015891       0.053699      -0.016910       0.058498       0.013110       0.005449       0.035980       0.031576      -0.052824      -0.048943       0.011007       0.037936             11.524723       5.170911       0.060116      -1.093532      11.804061       0.090620      17.599196          -0.000479
          511              C       6.464587      15.242011       3.916495      -0.159528      27.933710 0.38996342E+03  0.90415690E+04                                 8.144525                            6.544517      -0.370532       1.865240                    0.997481      30.367333      90.543890       0.641392       0.411872      -1.053037      -0.019753      -0.090149       0.029307       0.096829       0.029135       0.006608      -0.008687      -0.114192      -0.107002      -0.051031      -0.031308       0.082339              9.815320       6.710952       0.546671      -1.082697       8.235958      -4.213297      14.499050          -0.004281
          512              C       6.686868      15.219167       2.431754       0.618383      22.920835 0.24878778E+03  0.51705614E+04                                 7.639546                            5.719633      -0.129401       2.022295                    0.999608      22.340563      63.679019       0.597666       0.493104      -1.003719       0.009936       0.019773      -0.027256       0.035108      -0.013989       0.019184      -0.018993       0.140361      -0.199453      -0.076493      -0.030866       0.107359              9.408664       4.860489       1.189090      -1.550207      10.555376      -3.644850      12.810127          -0.002402
          513              C       6.384330      14.276911      10.149873       0.281094      25.739703 0.36382025E+03  0.81942330E+04                                 7.995487                            6.652461      -0.488348       1.895975                    0.996196      24.220076      68.515140       0.596178       0.456151      -1.038535      -0.002676      -0.001875       0.053441       0.053540       0.007717       0.001889       0.001799      -0.001851      -0.095248      -0.031872       0.008103       0.023769              9.204224       9.478814      -0.462689       0.041494       7.149762       1.528732      10.984097          -0.000011
          514              C       5.144467      14.431585      10.876640      -0.509094      27.282018 0.43497633E+03  0.10266747E+05                                 7.687691                            6.724181       0.078947       1.980589                    0.998210      32.592711      95.062942       0.665724       0.389802      -1.077795       0.061520      -0.008248      -0.032466       0.070049      -0.005808       0.007774      -0.001873      -0.000713      -0.005082      -0.009135      -0.001545       0.010681              8.305903       9.926243      -0.140755      -1.553628       7.119312       1.264093       7.872154          -0.000058
          515              C       7.353747      13.305462      10.787999      -0.505015      27.568614 0.47451684E+03  0.11450428E+05                                 7.778855                            7.075332      -0.075304       1.925637                    0.998138      33.320552      98.381856       0.641598       0.395616      -1.073428      -0.043974       0.039719      -0.030429       0.066612      -0.012426      -0.012084       0.008211      -0.010062      -0.005921      -0.016076      -0.006183       0.022259              8.167113       8.424994      -1.133701       1.332019       8.528664      -0.205942       7.547679          -0.000074
          516              C       7.218069      15.605193      10.417153      -0.519244      28.490285 0.49971589E+03  0.12221245E+05                                 7.946513                            7.236180      -0.044473       1.918443                    0.998736      34.424795     102.483210       0.637363       0.392941      -1.074744      -0.037062      -0.059470      -0.002665       0.070124       0.003966      -0.015961      -0.010054      -0.009679      -0.062419      -0.029588       0.006853       0.022736              8.554900       8.326857       1.222569       0.983293       9.758455       2.415505       7.579387          -0.000094
          517              C       4.146139       6.094467      21.561979       0.104654      24.848386 0.32110516E+03  0.70113319E+04                                 7.468339                            6.024937       0.320488       2.126872                    0.999805      25.505934      71.091505       0.661704       0.423925      -1.057510       0.006973      -0.022184       0.042636       0.048565       0.004901      -0.014317       0.008480      -0.076441       0.032450      -0.047743       0.012041       0.035702              8.371271      12.716741      -0.519781      -0.417773       4.900655      -0.510251       7.496417          -0.004932
          518              C       2.765169       6.121376      21.520824      -0.176333      31.117539 0.42846196E+03  0.10013587E+05                                 8.530631                            6.860717       0.352646       2.091290                    0.999788      29.050553      82.649290       0.636166       0.411963      -1.069509       0.005219      -0.000071       0.003770       0.006439      -0.005925       0.014393      -0.006718      -0.016010       0.030550      -0.020252      -0.000904       0.021155              9.694104      15.620297      -0.199699      -1.018651       5.704140      -0.774203       7.757875          -0.000726
          519              C      -0.145110       6.663635      22.007898      -0.173366      34.187341 0.42180978E+03  0.98300341E+04                                 9.132309                            6.820796       0.252209       2.060312                    0.999678      29.020150      82.730777       0.635452       0.413604      -1.067316      -0.008664       0.000263       0.007978       0.011780       0.010331      -0.010534      -0.001623      -0.029000       0.022907      -0.024505       0.007362       0.017143             11.036442      17.758653      -1.293815       1.276054       9.681789      -2.100190       5.668884          -0.001042
          520              C      -1.519522       6.629263      22.032772       0.101227      28.801901 0.32549021E+03  0.71271463E+04                                 8.272083                            6.053375       0.248302       2.100421                    0.999788      25.581674      71.270055       0.662582       0.422171      -1.059212      -0.004595      -0.044558       0.023525       0.050596      -0.007471       0.010427       0.016796      -0.064253       0.102832      -0.051945       0.007634       0.044310             10.114576      15.109985      -0.389346       0.838815       9.382550      -2.925399       5.851194          -0.004670
          521              C       5.067116       8.651939       5.815498       0.160892      32.053449 0.39119995E+03  0.89860947E+04                                 8.940127                            6.744700      -0.049064       1.992267                    0.999591      26.664151      76.561744       0.611471       0.436072      -1.048664       0.008925       0.039837      -0.080050       0.089859       0.024576      -0.000188       0.006247      -0.115826       0.080377      -0.076328       0.025285       0.051043             10.697277      10.079489      -1.085111       0.242488       5.154702       1.776326      16.857639          -0.000514
          522              C       3.881750       8.902040       6.506990      -0.003882      37.711697 0.50133184E+03  0.12188887E+05                                 9.857852                            7.558659      -0.239810       1.909281                    0.998905      28.859969      83.813598       0.589484       0.427362      -1.059478      -0.039945       0.035656       0.012845       0.055063       0.022711       0.036145      -0.012518      -0.001585      -0.044093      -0.051348       0.012863       0.038485             11.537440      10.557438      -2.298167      -0.736057       6.216182      -1.009186      17.838699          -0.000366
          523              C       3.861628       8.820863       7.893592      -0.172432      36.836935 0.48528582E+03  0.11820409E+05                                 9.792240                            7.473223      -0.192076       1.899869                    0.998880      31.357267      94.165621       0.582669       0.431568      -1.046406       0.023165       0.028281      -0.007857       0.037392       0.019235      -0.021507       0.017027      -0.047714      -0.069681      -0.047641       0.003973       0.043669             11.424289      10.099968      -1.817169       0.412745       5.920438      -2.238230      18.252461          -0.000024
          524              C       4.984813       8.475567       8.623525       0.084987      32.539679 0.40384425E+03  0.92825461E+04                                 8.967573                            6.773316      -0.047834       2.019700                    0.998263      25.851247      72.500722       0.625508       0.426010      -1.062536      -0.001098       0.018622      -0.007127       0.019970       0.014606      -0.002122      -0.004605      -0.041010      -0.048975      -0.017544      -0.016299       0.033843             10.718717      10.116529      -0.800684      -1.319733       5.243656      -2.615638      16.795965          -0.000580
          525              C       6.174024       8.312299       7.924797      -0.176388      37.324939 0.48442453E+03  0.11787702E+05                                 9.838631                            7.439582      -0.194454       1.895891                    0.999007      31.445464      94.214002       0.587491       0.428452      -1.048881      -0.005851       0.043225      -0.013728       0.045729       0.000219       0.024645       0.007261      -0.048134      -0.049228      -0.041127       0.007420       0.033707             11.513779      11.699293      -0.338758      -1.724345       5.181194      -1.634684      17.660850           0.000003
          526              C       2.735497      10.733679       4.770345       0.000141      37.523241 0.49936742E+03  0.12136077E+05                                 9.849503                            7.565224      -0.260802       1.905477                    0.998823      28.814567      83.819052       0.586399       0.429788      -1.057381       0.016092      -0.053480      -0.017187       0.058434       0.013421      -0.005317      -0.036356       0.031557      -0.055444      -0.049650       0.011172       0.038478             11.526549       5.171501       0.060269       1.093905      11.806278      -0.090093      17.601869          -0.000479
          527              C       4.841886       7.370912       3.916495      -0.160990      27.982193 0.39081054E+03  0.90656799E+04                                 8.147442                            6.546380      -0.370129       1.864643                    0.997542      30.410394      90.680032       0.642103       0.411214      -1.053511       0.020804       0.091407       0.028475       0.097974       0.029184      -0.006676       0.008628      -0.113411      -0.109039      -0.050762      -0.031579       0.082341              9.818553       6.714429       0.545491       1.082556       8.238582       4.213580      14.502648          -0.004285
          528              C       4.619597       7.393747       2.431754       0.616264      22.938729 0.24901190E+03  0.51759347E+04                                 7.640195                            5.720034      -0.128658       2.022492                    0.999595      22.350892      63.694775       0.598038       0.492729      -1.003997      -0.009887      -0.019961      -0.026827       0.034869      -0.015076      -0.019096       0.019129       0.143546      -0.197789      -0.076407      -0.032441       0.108848              9.409363       4.860728       1.188632       1.550690      10.555132       3.643998      12.812229          -0.002410
          529              C       4.922180       8.336050      10.149873       0.281658      25.727203 0.36357651E+03  0.81869493E+04                                 7.990786                            6.648436      -0.484640       1.897262                    0.996185      24.210370      68.468650       0.596630       0.455905      -1.038729       0.002994       0.000789       0.053848       0.053937       0.009134      -0.001847      -0.001525      -0.001115      -0.094572      -0.031626       0.006614       0.025013              9.198628       9.470791      -0.464260      -0.040118       7.148529      -1.528426      10.976564          -0.000011
          530              C       6.162047       8.181379      10.876640      -0.509295      27.302463 0.43543848E+03  0.10280819E+05                                 7.695881                            6.732090       0.074423       1.979385                    0.998179      32.600853      95.114465       0.664662       0.390305      -1.077402      -0.060678       0.008559      -0.033386       0.069783      -0.006083      -0.008515       0.002942      -0.000197      -0.006582      -0.009576      -0.002492       0.012068              8.314963       9.938636      -0.143178       1.558751       7.123560      -1.267117       7.882694          -0.000057
          531              C       3.952767       9.307502      10.787999      -0.503575      27.568602 0.47452001E+03  0.11451456E+05                                 7.782347                            7.078157      -0.077293       1.924979                    0.998120      33.318406      98.405784       0.641037       0.395929      -1.073128       0.044008      -0.040379      -0.030505       0.067065      -0.011554       0.011812      -0.008076      -0.009727      -0.004793      -0.015460      -0.005855       0.021315              8.170898       8.429350      -1.134639      -1.330389       8.536584       0.207686       7.546761          -0.000074
          532              C       4.088443       7.007769      10.417153      -0.521221      28.541830 0.50093869E+03  0.12258739E+05                                 7.958426                            7.247361      -0.045255       1.917823                    0.998725      34.458699     102.618676       0.636559       0.393194      -1.074562       0.036745       0.058532      -0.002315       0.069148       0.003435       0.015950       0.009753      -0.007944      -0.064701      -0.030013       0.007908       0.022105              8.568536       8.336470       1.227509      -0.987942       9.778753      -2.422470       7.590385          -0.000094
          533              C       7.160439      -6.094339      21.561979       0.106931      24.785822 0.32010533E+03  0.69834678E+04                                 7.454935                            6.015320       0.331478       2.131140                    0.999829      25.460574      70.915015       0.662326       0.423893      -1.057619      -0.007794       0.022114       0.042518       0.048555       0.004744       0.013983      -0.008577      -0.075013       0.032578      -0.046919       0.011808       0.035111              8.355282      12.690098      -0.518265       0.415886       4.892700       0.509560       7.483048          -0.004938
          534              C       8.541408      -6.121248      21.520824      -0.176342      31.113334 0.42843077E+03  0.10012478E+05                                 8.529730                            6.860816       0.348766       2.090132                    0.999781      29.047404      82.633435       0.636126       0.412005      -1.069503      -0.005410       0.000312       0.003648       0.006532      -0.006015      -0.014440       0.006986      -0.016789       0.032642      -0.020781      -0.000961       0.021742              9.692449      15.616037      -0.199764       1.017431       5.703934       0.773953       7.757375          -0.000725
          535              C      11.451690      -6.663504      22.007898      -0.175808      34.234710 0.42256546E+03  0.98518317E+04                                 9.138319                            6.824847       0.252507       2.059964                    0.999681      29.049386      82.825664       0.635565       0.413355      -1.067500       0.009519       0.000650       0.007490       0.012130       0.010759       0.010362       0.001026      -0.029134       0.021433      -0.024580       0.007654       0.016927             11.043860      17.769316      -1.293963      -1.276542       9.689553       2.102527       5.672711          -0.001042
          536              C      -9.786798      -6.629132      22.032772       0.102495      28.748795 0.32478695E+03  0.71074904E+04                                 8.260447                            6.045360       0.248457       2.100728                    0.999787      25.553440      71.156603       0.663302       0.421966      -1.059402       0.004162       0.045521       0.024607       0.051913      -0.006822      -0.010688      -0.016992      -0.062619       0.103254      -0.051147       0.006699       0.044448             10.099617      15.085668      -0.388985      -0.837261       9.369569       2.921281       5.843615          -0.004680
          537              C      11.306483       3.604078      11.306279       0.109857      34.405489 0.40733092E+03  0.93828305E+04                                 9.365251                            6.828330      -0.038978       2.009325                    0.999348      25.963621      72.894104       0.619451       0.429252      -1.060524       0.000137      -0.005977       0.000350       0.005989      -0.000189       0.002246      -0.000568       0.015635      -0.057591      -0.019349       0.001792       0.017556             11.903683       6.085284       0.000542       0.929814      21.783973      -0.000030       7.841793          -0.006679
          538              C      11.306483       5.089067      11.306279       0.106552      36.258242 0.38955839E+03  0.88662747E+04                                 9.626963                            6.624713      -0.067748       1.997597                    0.999301      25.817154      71.846298       0.637008       0.422467      -1.065675       0.000175       0.005945       0.000034       0.005947      -0.000147      -0.008067       0.000046      -0.019719       0.048472      -0.019751       0.001781       0.017970             12.684704       9.778459      -0.000174       2.032380      22.442789      -0.000491       5.832863          -0.005693
          539              C       0.000034      -3.604011      11.306279       0.109042      34.417470 0.40751689E+03  0.93877595E+04                                 9.365608                            6.828493      -0.038332       2.009569                    0.999368      25.969944      72.903554       0.619661       0.429077      -1.060680      -0.000107       0.005990       0.000135       0.005992      -0.000008      -0.001264      -0.000599       0.015614      -0.059387      -0.019855       0.002107       0.017747             11.904011       6.085428       0.000710      -0.930267      21.783923      -0.001148       7.842683          -0.006675
          540              C       0.000034      -5.089000      11.306279       0.106446      36.263217 0.38962358E+03  0.88680535E+04                                 9.627658                            6.625168      -0.070403       1.996726                    0.999313      25.818439      71.849062       0.637005       0.422454      -1.065692      -0.000475      -0.005632       0.000113       0.005653      -0.000079       0.007411       0.000228      -0.020456       0.049532      -0.019989       0.001971       0.018018             12.686020       9.777597      -0.000352      -2.031650      22.447653       0.000364       5.832810          -0.005691
          541              C       9.257269       5.653225       0.000000       0.109039      34.417495 0.40751715E+03  0.93877669E+04                                 9.365611                            6.828494      -0.038335       2.009568                    0.999368      25.969962      72.903614       0.619661       0.429077      -1.060680      -0.005990       0.000107      -0.000136       0.005993      -0.000008      -0.000599      -0.001264      -0.015614      -0.059387      -0.019855       0.002107       0.017748             11.904017      21.783933       0.000711      -0.001136       6.085430      -0.930268       7.842687          -0.006672
          542              C      10.742258       5.653225       0.000000       0.106442      36.263269 0.38962432E+03  0.88680738E+04                                 9.627664                            6.625172      -0.070399       1.996728                    0.999313      25.818460      71.849115       0.637006       0.422454      -1.065692       0.005633       0.000475      -0.000113       0.005654      -0.000078       0.000228       0.007410       0.020457       0.049530      -0.019989       0.001971       0.018017             12.686029      22.447675      -0.000344       0.000362       9.777599      -2.031649       5.832813          -0.005690
          543              C       2.049181      16.959675       0.000000       0.109852      34.405497 0.40733084E+03  0.93828274E+04                                 9.365248                            6.828326      -0.038979       2.009325                    0.999348      25.963632      72.894118       0.619451       0.429252      -1.060524       0.005977      -0.000137      -0.000350       0.005989      -0.000189      -0.000568       0.002245      -0.015635      -0.057591      -0.019349       0.001792       0.017556             11.903677      21.783958       0.000545      -0.000021       6.085280       0.929814       7.841793          -0.006669
          544              C       0.564192      16.959675       0.000000       0.106547      36.258267 0.38955866E+03  0.88662819E+04                                 9.626962                            6.624712      -0.067744       1.997598                    0.999301      25.817173      71.846338       0.637008       0.422467      -1.065675      -0.005945      -0.000175      -0.000034       0.005948      -0.000147       0.000047      -0.008067       0.019719       0.048471      -0.019751       0.001782       0.017970             12.684697      22.442768      -0.000172      -0.000488       9.778460       2.032382       5.832864          -0.005688
          545              C       0.000034       7.702439      11.306279       0.109868      34.405360 0.40732964E+03  0.93827959E+04                                 9.365237                            6.828327      -0.038986       2.009324                    0.999348      25.963568      72.893994       0.619450       0.429254      -1.060523      -0.000137       0.005976      -0.000351       0.005988      -0.000189       0.002245      -0.000567       0.015638      -0.057593      -0.019349       0.001791       0.017558             11.903647       6.085277       0.000542       0.929816      21.783870      -0.000031       7.841793          -0.006677
          546              C       0.000034       6.217450      11.306279       0.106561      36.258181 0.38955808E+03  0.88662677E+04                                 9.626959                            6.624716      -0.067756       1.997595                    0.999301      25.817134      71.846292       0.637007       0.422468      -1.065674      -0.000175      -0.005944      -0.000035       0.005947      -0.000147      -0.008067       0.000047      -0.019718       0.048471      -0.019751       0.001781       0.017970             12.684680       9.778466      -0.000173       2.032384      22.442714      -0.000491       5.832861          -0.005697
          547              C      11.306483      14.910528      11.306279       0.109033      34.417589 0.40751794E+03  0.93877887E+04                                 9.365626                            6.828498      -0.038333       2.009569                    0.999368      25.969989      72.903677       0.619662       0.429077      -1.060681       0.000107      -0.005990      -0.000135       0.005993      -0.000008      -0.001264      -0.000599       0.015612      -0.059387      -0.019855       0.002108       0.017747             11.904056       6.085437       0.000710      -0.930264      21.784038      -0.001148       7.842691          -0.006673
          548              C      11.306483      16.395517      11.306279       0.106440      36.263286 0.38962395E+03  0.88680624E+04                                 9.627664                            6.625166      -0.070395       1.996729                    0.999313      25.818460      71.849081       0.637007       0.422454      -1.065692       0.000476       0.005633      -0.000113       0.005654      -0.000079       0.007411       0.000228      -0.020456       0.049531      -0.019989       0.001971       0.018018             12.686048       9.777586      -0.000351      -2.031642      22.447746       0.000363       5.832812          -0.005693
          549              C      13.355631      16.959675       0.000000       0.109029      34.417561 0.40751785E+03  0.93877849E+04                                 9.365616                            6.828494      -0.038329       2.009570                    0.999368      25.969988      72.903642       0.619662       0.429076      -1.060681       0.005990      -0.000107       0.000135       0.005993      -0.000008      -0.000599      -0.001263      -0.015612      -0.059387      -0.019855       0.002108       0.017746             11.904033      21.783974       0.000716      -0.001148       6.085433      -0.930266       7.842691          -0.006666
          550              C      11.870642      16.959675       0.000000       0.106435      36.263249 0.38962381E+03  0.88680573E+04                                 9.627655                            6.625162      -0.070392       1.996730                    0.999313      25.818446      71.849001       0.637007       0.422453      -1.065693      -0.005633      -0.000476       0.000113       0.005654      -0.000079       0.000228       0.007412       0.020457       0.049532      -0.019990       0.001971       0.018019             12.686030      22.447716      -0.000338       0.000356       9.777570      -2.031636       5.832805          -0.005681
          551              C      20.563719       5.653225       0.000000       0.109862      34.405395 0.40732994E+03  0.93828036E+04                                 9.365238                            6.828326      -0.038981       2.009325                    0.999348      25.963590      72.894038       0.619450       0.429253      -1.060523      -0.005977       0.000137       0.000350       0.005989      -0.000189      -0.000568       0.002245      -0.015636      -0.057591      -0.019349       0.001792       0.017557             11.903651      21.783879       0.000544      -0.000030       6.085276       0.929815       7.841797          -0.006674
          552              C      22.048708       5.653225       0.000000       0.106558      36.258186 0.38955793E+03  0.88662632E+04                                 9.626957                            6.624713      -0.067754       1.997596                    0.999301      25.817136      71.846280       0.637007       0.422467      -1.065674       0.005944       0.000175       0.000034       0.005947      -0.000147       0.000047      -0.008068       0.019718       0.048473      -0.019751       0.001781       0.017971             12.684682      22.442730      -0.000179      -0.000495       9.778456       2.032381       5.832860          -0.005694
          553              S      -7.752104       8.030795      16.918716      -0.090132     127.149452 0.32993050E+04  0.12225895E+06                                17.634512                           15.849874       0.870989       1.929475                    0.999722      72.124464     219.888532       0.578879       0.285536      -1.231489       0.096375       0.159648      -0.005604       0.186567      -0.062420      -0.400852       0.269338       0.089815      -0.244273      -0.476134      -0.034114       0.510248             18.670692      20.209190      -1.920228      -5.748633      17.482347       3.750267      18.320540          -0.000281
          554              S      -3.554245      -8.030695      16.918716      -0.090126     127.153510 0.32992697E+04  0.12225728E+06                                17.635070                           15.849738       0.872187       1.929699                    0.999731      72.124398     219.887802       0.578884       0.285534      -1.231491      -0.096195      -0.160122      -0.004985       0.186862      -0.062280       0.400779      -0.269882       0.090228      -0.243741      -0.476351      -0.034116       0.510467             18.671467      20.208063      -1.919954       5.748974      17.484001      -3.751717      18.322338          -0.000282
          555              S      13.683987       2.098946       5.612437      -0.090526     127.196483 0.33009025E+04  0.12233369E+06                                17.638798                           15.853653       0.871007       1.929373                    0.999732      72.139120     219.951542       0.578809       0.285534      -1.231484       0.159407      -0.096357      -0.005468       0.186347       0.061947       0.269140       0.400551      -0.090489      -0.245136      -0.476037      -0.033663       0.509700             18.674952      17.488276       1.920220       3.750959      20.212850       5.750430      18.323731          -0.000282
[truncated: 53,059 more chars]
