# Supplementary material for: A collection of forcefield precursors for metal–organic frameworks
Source: RSC Adv. 2019 Nov 13;9(63):36492–507. doi: 10.1039/c9ra07327b (PMC9075174; doi:10.1039/c9ra07327b)
Supplement: RA-009-C9RA07327B-s3451 [file RA-009-C9RA07327B-s3451.xyz]

  520
jmolscript: load "" {1 1 1} spacegroup "x,y,z" unitcell [{     14.997100     0.000000     0.000000 }, {      0.000000    20.345400     0.000000 }, {      0.000000    -5.377782    21.808941 }]
Cd    11.563364     0.897116     4.496349     1.008926
Cd    10.732375    18.451907     6.839720     0.945995
Cd     4.064814     6.586693     6.408121     1.008926
Cd     3.233825     9.377302     4.064750     0.945995
Cd     3.433736    14.070502    17.312592     1.008926
Cd     4.264725    -3.484289    14.969221     0.945995
Cd    10.932286     8.380925    15.400820     1.008926
Cd    11.763275     5.590316    17.744191     0.945995
H      6.292783     2.085269     8.193619     0.116101
H      6.786188    -1.197570    10.409408     0.110249
H     12.012677    -0.139303    11.604538     0.101255
H     11.186337     1.933889    14.954391     0.119384
H      5.754387     1.565359    15.013275     0.118640
H      5.015030     4.960293    13.011214     0.108040
H     10.009065     6.833818    11.700497     0.116739
H     10.913390     4.752137     8.376814     0.118714
H     12.237634     1.596473     8.954751     0.131835
H     11.063361     2.664482     8.773737     0.111620
H      8.246905    -1.400094    14.869336     0.093602
H      8.350385    -2.301566    13.549895     0.101127
H      9.322197     5.747278    13.953360     0.085225
H     10.661438     5.130296    13.344891     0.128168
H      5.919355     5.797250    10.442121     0.086660
H      4.979037     4.511394    10.367971     0.129803
H      3.045911     1.063524     8.566552     0.145792
H      4.284671     1.142152     7.554617     0.154118
H      4.214185     2.129890     8.812993     0.149237
H      3.417839    -1.274245     8.839164     0.144214
H      4.827566    -1.857507     9.323322     0.133996
H      4.682095    -1.229595     7.857761     0.155490
H      3.384845     0.219471    10.867395     0.137708
H      4.601110     1.228332    11.116017     0.153279
H      4.812569    -0.344593    11.323202     0.160334
H     13.756840    -0.128928    14.862793     0.149232
H      0.067487     0.364171    14.084214     0.146007
H     14.043284    -0.640547    13.373243     0.138105
H     13.201947     2.122507    15.303334     0.151639
H     13.105966     3.238464    14.160545     0.148889
H     14.520192     2.580598    14.518212     0.149897
H     13.714848     0.922933    11.512940     0.135180
H     14.851628     1.786613    12.234816     0.151378
H     13.477894     2.479157    11.794275     0.146288
H      3.146392     2.912368    12.223911     0.145759
H      3.017417     4.388463    12.830200     0.142245
H      1.889635     3.295367    13.137706     0.150730
H      3.626299     1.026968    13.624045     0.157699
H      2.356044     1.388241    14.526936     0.143955
H      3.789767     1.183832    15.207375     0.149161
H      3.347353     4.721502    15.274982     0.148652
H      3.617301     3.455636    16.217129     0.148385
H      2.186577     3.648491    15.525785     0.151294
H     12.840517     5.266650    11.438790     0.138707
H     12.230135     6.618755    12.036355     0.145154
H     13.645861     6.639912    11.290489     0.147571
H     11.577761     8.190515     9.061615     0.139113
H     12.940998     8.315754     9.890355     0.147664
H     11.534270     8.337090    10.653668     0.145262
H     12.605063     6.145692     8.080213     0.150700
H     13.096967     4.988032     9.070339     0.145158
H     13.869318     6.389875     9.028902     0.154465
H     12.894507    -1.282523     8.278674     0.299048
H     11.805717    -1.552469     9.257895     0.287017
H     13.413406    16.942315     8.016967     0.092854
H     12.029174    16.487470     8.673416     0.099787
H     12.809023    17.196838    10.780160     0.100866
H     13.695352    16.017903    10.165147     0.107559
H     14.398716    -1.605283    10.165147     0.085047
H      0.280446    17.585874     9.491251     0.090713
H     13.791333     5.398540     2.710851     0.116101
H     14.284738     8.681379     0.495063     0.110249
H      4.514127     2.245330    21.108874     0.101255
H      3.687787     0.172138    17.759021     0.119384
H     13.252937     0.540668    17.700137     0.118640
H     12.513580    -2.854266    19.702197     0.108040
H      2.510515    -4.727791    21.012915     0.116739
H      3.414840     2.731672     2.527656     0.118714
H      4.739084     5.887336     1.949719     0.131835
H      3.564811     4.819327     2.130734     0.111620
H      0.748355     3.506121    17.844076     0.093602
H      0.851835     4.407593    19.163516     0.101127
H      1.823647    -3.641251    18.760051     0.085225
H      3.162888    -3.024269    19.368521     0.128168
H     13.417905     1.686559     0.462350     0.086660
H     12.477587     2.972415     0.536500     0.129803
H     10.544461     6.420285     2.337918     0.145792
H     11.783221     6.341657     3.349853     0.154118
H     11.712735     5.353919     2.091477     0.149237
H     10.916389     8.758054     2.065307     0.144214
H     12.326116     9.341316     1.581148     0.133996
H     12.180645     8.713404     3.046709     0.155490
H     10.883395     7.264338     0.037075     0.137708
H     12.099660     0.877695    21.597394     0.153279
H     12.311119     2.450620    21.390209     0.160334
H      6.258290     2.234955    17.850618     0.149232
H      7.566037     1.741856    18.629197     0.146007
H      6.544734     2.746574    19.340169     0.138105
H      5.703397    -0.016480    17.410078     0.151639
H      5.607416    -1.132437    18.552866     0.148889
H      7.021642    -0.474571    18.195199     0.149897
H      6.216298     1.183094    21.200472     0.135180
H      7.353078     0.319414    20.478596     0.151378
H      5.979344    -0.373130    20.919136     0.146288
H     10.644942    -0.806341    20.489500     0.145759
H     10.515967    -2.282436    19.883212     0.142245
H      9.388185    -1.189340    19.575705     0.150730
H     11.124849     1.079059    19.089366     0.157699
H      9.854594     0.717786    18.186476     0.143955
H     11.288317     0.922195    17.506037     0.149161
H     10.845903    -2.615475    17.438429     0.148652
H     11.115851    -1.349609    16.496283     0.148384
H      9.685127    -1.542464    17.187626     0.151294
H      5.341967    -3.160623    21.274622     0.138707
H      4.731585    -4.512728    20.677057     0.145154
H      6.147311    -4.533885    21.422923     0.147571
H      4.079211    19.638694     1.842856     0.139113
H      5.442448    19.513455     1.014116     0.147664
H      4.035720    19.492119     0.250803     0.145262
H      5.106513     1.338117     2.824258     0.150700
H      5.598417     2.495777     1.834132     0.145158
H      6.370768     1.093934     1.875569     0.154465
H      5.395957     8.766332     2.625796     0.299048
H      4.307167     9.036278     1.646575     0.287017
H      5.914856    10.886894     2.887504     0.092854
H      4.530624    11.341739     2.231055     0.099787
H      5.310473    10.632371     0.124311     0.100866
H      6.196802    11.811306     0.739323     0.107559
H      6.900166     9.089092     0.739323     0.085047
H      7.778996    10.243335     1.413219     0.090713
H      8.704317    12.882349    13.615322     0.116101
H      8.210912    16.165188    11.399533     0.110249
H      2.984423    15.106921    10.204403     0.101255
H      3.810763    13.033729     6.854550     0.119384
H      9.242713    13.402259     6.795666     0.118640
H      9.982070    10.007325     8.797727     0.108040
H      4.988035     8.133800    10.108444     0.116740
H      4.083710    10.215481    13.432127     0.118714
H      2.759466    13.371145    12.854190     0.131835
H      3.933739    12.303136    13.035204     0.111620
H      6.750195    16.367712     6.939605     0.093602
H      6.646715    17.269184     8.259046     0.101127
H      5.674903     9.220340     7.855581     0.085225
H      4.335662     9.837322     8.464050     0.128168
H      9.077745     9.170368    11.366820     0.086660
H     10.018063    10.456224    11.440970     0.129803
H     11.951189    13.904094    13.242389     0.145792
H     10.712429    13.825466    14.254324     0.154118
H     10.782915    12.837728    12.995948     0.149237
H     11.579261    16.241863    12.969777     0.144214
H     10.169534    16.825125    12.485619     0.133996
H     10.315005    16.197213    13.951180     0.155489
H     11.612255    14.748147    10.941546     0.137708
H     10.395990    13.739286    10.692924     0.153279
H     10.184531    15.312211    10.485739     0.160334
H      1.240260    15.096546     6.946148     0.149232
H     14.929613    14.603447     7.724727     0.146007
H      0.953816    15.608165     8.435698     0.138105
H      1.795153    12.845111     6.505607     0.151639
H      1.891134    11.729154     7.648396     0.148889
H      0.476908    12.387020     7.290729     0.149897
H      1.282252    14.044685    10.296001     0.135180
H      0.145472    13.181005     9.574125     0.151378
H      1.519206    12.488461    10.014666     0.146288
H     11.850708    12.055250     9.585030     0.145759
H     11.979683    10.579155     8.978741     0.142245
H     13.107465    11.672251     8.671235     0.150730
H     11.370801    13.940650     8.184896     0.157699
H     12.641056    13.579377     7.282005     0.143955
H     11.207333    13.783786     6.601566     0.149161
H     11.649747    10.246116     6.533959     0.148652
H     11.379799    11.511982     5.591812     0.148384
H     12.810523    11.319127     6.283156     0.151294
H      2.156583     9.700968    10.370151     0.138707
H      2.766965     8.348863     9.772586     0.145154
H      1.351239     8.327706    10.518452     0.147572
H      3.419339     6.777103    12.747326     0.139113
H      2.056102     6.651864    11.918586     0.147665
H      3.462830     6.630528    11.155273     0.145262
H      2.392037     8.821926    13.728728     0.150700
H      1.900133     9.979586    12.738602     0.145158
H      1.127782     8.577743    12.780039     0.154465
H      2.102593    16.250141    13.530267     0.299048
H      3.191383    16.520087    12.551046     0.287017
H      1.583694    -1.974697    13.791974     0.092854
H      2.967926    -1.519852    13.135525     0.099787
H      2.188077    -2.229220    11.028781     0.100866
H      1.301748    -1.050285    11.643794     0.107559
H      0.598384    16.572901    11.643794     0.085047
H     14.716654    -2.618256    12.317690     0.090713
H      1.205767     9.569078    19.098090     0.116101
H      0.712362     6.286239    21.313878     0.110249
H     10.482973    12.722288     0.700067     0.101255
H     11.309313    14.795480     4.049920     0.119384
H      1.744163    14.426950     4.108804     0.118640
H      2.483520    17.821884     2.106744     0.108040
H     12.486585    19.695409     0.796026     0.116740
H     11.582260    12.235946    19.281285     0.118714
H     10.258016     9.080282    19.859222     0.131835
H     11.432289    10.148291    19.678207     0.111620
H     14.248745    11.461497     3.964865     0.093602
H     14.145265    10.560025     2.645425     0.101127
H     13.173453    18.608869     3.048890     0.085225
H     11.834212    17.991887     2.440420     0.128168
H      1.579195    13.281059    21.346591     0.086660
H      2.519513    11.995203    21.272441     0.129803
H      4.452639     8.547333    19.471023     0.145792
H      3.213879     8.625961    18.459088     0.154118
H      3.284365     9.613699    19.717464     0.149237
H      4.080711     6.209564    19.743634     0.144214
H      2.670984     5.626302    20.227793     0.133996
H      2.816455     6.254214    18.762232     0.155489
H      4.113705     7.703280    21.771866     0.137708
H      2.897440    14.089923     0.211547     0.153279
H      2.685981    12.516998     0.418732     0.160334
H      8.738810    12.732663     3.958323     0.149232
H      7.431063    13.225762     3.179744     0.146007
H      8.452366    12.221044     2.468772     0.138105
H      9.293703    14.984098     4.398863     0.151639
H      9.389684    16.100055     3.256075     0.148889
H      7.975458    15.442189     3.613742     0.149897
H      8.780802    13.784524     0.608469     0.135180
H      7.644022    14.648204     1.330345     0.151378
H      9.017756    15.340748     0.889805     0.146288
H      4.352158    15.773959     1.319441     0.145759
H      4.481133    17.250054     1.925729     0.142245
H      5.608915    16.156958     2.233236     0.150730
H      3.872251    13.888559     2.719575     0.157699
H      5.142506    14.249832     3.622465     0.143955
H      3.708783    14.045423     4.302904     0.149161
H      4.151197    17.583093     4.370512     0.148652
H      3.881249    16.317227     5.312658     0.148384
H      5.311973    16.510082     4.621315     0.151294
H      9.655133    18.128241     0.534319     0.138707
H     10.265515    19.480346     1.131884     0.145154
H      8.849789    19.501503     0.386018     0.147572
H     10.917889    -4.671076    19.966085     0.139113
H      9.554652    -4.545837    20.794825     0.147665
H     10.961380    -4.524501    21.558138     0.145262
H      9.890587    13.629501    18.984683     0.150700
H      9.398683    12.471841    19.974809     0.145158
H      8.626332    13.873684    19.933372     0.154465
H      9.601143     6.201286    19.183145     0.299048
H     10.689933     5.931340    20.162366     0.287017
H      9.082244     4.080724    18.921437     0.092854
H     10.466476     3.625879    19.577886     0.099787
H      9.686627     4.335247    21.684630     0.100866
H      8.800298     3.156312    21.069618     0.107559
H      8.096934     5.878526    21.069618     0.085047
H      7.218104     4.724283    20.395722     0.090713
C      9.076245     0.868356     9.316780     0.168889
C      8.234908     1.752605     8.651607    -0.030819
C      6.861173     1.482433     8.658150    -0.162756
C      6.276286     0.414582     9.284066     0.064822
C      7.143119    -0.443335     9.957962    -0.149790
C      8.515353    -0.224492     9.986314    -0.016563
C      9.196222     0.072072    13.181324     0.164984
C     10.087049    -0.319091    12.193379    -0.013053
C     11.397796     0.123273    12.280615    -0.189250
C     11.846209     0.935003    13.312178     0.068428
C     10.914889     1.353736    14.254324    -0.177818
C      9.595145     0.936091    14.182354    -0.004741
C      7.921468     3.731677    13.868306     0.154580
C      7.425064     2.601902    14.522574    -0.003111
C      6.061828     2.357362    14.590182    -0.175215
C      5.138006     3.236332    14.053682     0.073263
C      5.631411     4.344381    13.388509    -0.194343
C      7.003646     4.592425    13.248932    -0.026680
C      8.102933     4.724306    10.040836     0.165203
C      8.506355     5.613232    11.081123    -0.030812
C      9.766112     6.205445    11.030962    -0.194604
C     10.682434     5.899428    10.027751     0.075835
C     10.297009     4.979473     9.063796    -0.204727
C      9.050750     4.381318     9.063796    -0.012332
C     11.306314     1.715141     8.638522    -0.157253
C     11.250824     1.406089     7.177322     0.600213
C      7.826986    -1.586209    13.990436    -0.162097
C      6.427757    -2.072922    14.215068     0.639732
C      9.965573     4.999974    14.038415    -0.172577
C     10.616447     5.102292    15.364399     0.621736
C      5.734891     4.974573     9.925249    -0.152078
C      5.290977     5.375369     8.555648     0.623067
C      4.766078     0.202290     9.336408     0.279210
C      4.010225     1.226261     8.492402    -0.515663
C      4.389651    -1.160687     8.791184    -0.518569
C      4.355158     0.338523    10.788883    -0.514223
C     13.317425     1.341588    13.412499     0.279404
C     14.121269     0.119812    13.986074    -0.512173
C     13.557378     2.415352    14.437519    -0.510639
C     13.885815     1.657685    12.138857    -0.514029
C      3.617301     2.995843    14.236877     0.278929
C      2.847949     3.438153    12.995948    -0.517212
C      3.320358     1.517932    14.413529    -0.518472
C      3.152390     3.772079    15.412379    -0.511478
C     12.081664     6.489866    10.034294     0.281367
C     12.755034     6.233846    11.303574    -0.509653
C     12.029174     7.955524     9.899078    -0.508178
C     12.993487     5.957451     8.959113    -0.509379
C     12.764032    17.147342     8.736662     0.002846
C     13.449399    16.971466    10.060464    -0.211778
C     14.644668    17.785102    10.226212    -0.175861
C      1.577695     6.615453     1.587691     0.168889
C      0.736358     5.731204     2.252864    -0.030819
C     14.359723     6.001376     2.246321    -0.162756
C     13.774836     7.069227     1.620404     0.064822
C     14.641669     7.927144     0.946508    -0.149790
C      1.016803     7.708301     0.918156    -0.016563
C      1.697672     2.033955    19.532088     0.164984
C      2.588499     2.425118    20.520033    -0.013053
C      3.899246     1.982754    20.432797    -0.189250
C      4.347659     1.171024    19.401234     0.068428
C      3.416339     0.752291    18.459088    -0.177818
C      2.096595     1.169936    18.531057    -0.004741
C      0.422918    -1.625650    18.845106     0.154580
C     14.923614    -0.495875    18.190838    -0.003111
C     13.560378    -0.251335    18.123230    -0.175215
C     12.636556    -1.130305    18.659730     0.073263
C     13.129961    -2.238354    19.324903    -0.194343
C     14.502196    -2.486398    19.464480    -0.026680
C      0.604383     2.759503     0.863634     0.165203
C      1.007805    -3.507205    21.632289    -0.030812
C      2.267562    -4.099418    21.682449    -0.194604
C      3.183884     1.584381     0.876719     0.075835
C      2.798459     2.504336     1.840675    -0.204727
C      1.552200     3.102491     1.840675    -0.012332
C      3.807764     5.768668     2.265949    -0.157253
C      3.752274     6.077720     3.727148     0.600213
C      0.328436     3.692236    18.722976    -0.162097
C     13.926307     4.178949    18.498344     0.639732
C      2.467023    -2.893947    18.674996    -0.172577
C      3.117897    -2.996265    17.349013     0.621736
C     13.233441     2.509236     0.979221    -0.152078
C     12.789527     2.108440     2.348823     0.623067
C     12.264628     7.281519     1.568063     0.279210
C     11.508775     6.257548     2.412069    -0.515663
C     11.888201     8.644496     2.113286    -0.518569
C     11.853708     7.145286     0.115587    -0.514223
C      5.818875     0.764439    19.300913     0.279404
C      6.622719     1.986215    18.727338    -0.512173
C      6.058828    -0.309325    18.275893    -0.510639
C      6.387265     0.448342    20.574555    -0.514029
C     11.115851    -0.889816    18.476535     0.278929
C     10.346499    -1.332126    19.717464    -0.517212
C     10.818908     0.588095    18.299882    -0.518472
C     10.650940    -1.666052    17.301033    -0.511478
C      4.583114     0.993943     0.870177     0.281367
C      5.256484    -4.127819    21.409837    -0.509653
C      4.530624    19.873685     1.005392    -0.508178
C      5.494937     1.526358     1.945358    -0.509379
C      5.265482    10.681867     2.167809     0.002846
C      5.950849    10.857743     0.844006    -0.211778
C      7.146118    10.044107     0.678258    -0.175861
C      5.920855    14.099262    12.492161     0.168889
C      6.762192    13.215013    13.157334    -0.030819
C      8.135927    13.485185    13.150791    -0.162756
C      8.720814    14.553036    12.524875     0.064822
C      7.853981    15.410953    11.850979    -0.149789
C      6.481747    15.192110    11.822627    -0.016563
C      5.800878    14.895546     8.627617     0.164984
C      4.910051    15.286709     9.615562    -0.013053
C      3.599304    14.844345     9.528326    -0.189250
C      3.150891    14.032615     8.496763     0.068428
C      4.082211    13.613882     7.554617    -0.177818
C      5.401955    14.031527     7.626587    -0.004741
C      7.075632    11.235941     7.940635     0.154580
C      7.572036    12.365716     7.286367    -0.003111
C      8.935272    12.610256     7.218759    -0.175215
C      9.859094    11.731286     7.755259     0.073263
C      9.365689    10.623237     8.420432    -0.194343
C      7.993454    10.375193     8.560009    -0.026680
C      6.894167    10.243312    11.768105     0.165203
C      6.490745     9.354386    10.727818    -0.030812
C      5.230988     8.762173    10.777979    -0.194604
C      4.314666     9.068190    11.781190     0.075835
C      4.700091     9.988145    12.745145    -0.204727
C      5.946350    10.586300    12.745145    -0.012332
C      3.690786    13.252477    13.170419    -0.157253
C      3.746276    13.561529    14.631619     0.600213
C      7.170114    16.553827     7.818505    -0.162097
C      8.569343    17.040540     7.593873     0.639732
C      5.031527     9.967644     7.770526    -0.172577
C      4.380653     9.865326     6.444542     0.621736
C      9.262209     9.993045    11.883692    -0.152078
C      9.706123     9.592249    13.253293     0.623067
C     10.231022    14.765328    12.472533     0.279210
C     10.986875    13.741357    13.316539    -0.515663
C     10.607449    16.128305    13.017757    -0.518569
C     10.641942    14.629095    11.020058    -0.514223
C      1.679675    13.626030     8.396442     0.279404
C      0.875831    14.847806     7.822867    -0.512173
C      1.439722    12.552266     7.371422    -0.510639
C      1.111285    13.309933     9.670084    -0.514029
C     11.379799    11.971775     7.572064     0.278929
C     12.149151    11.529465     8.812993    -0.517212
C     11.676742    13.449686     7.395412    -0.518472
C     11.844710    11.195539     6.396562    -0.511478
C      2.915436     8.477752    11.774647     0.281367
C      2.242066     8.733772    10.505367    -0.509653
C      2.967926     7.012094    11.909863    -0.508178
C      2.003613     9.010167    12.849828    -0.509380
C      2.233068    -2.179724    13.072279     0.002846
C      1.547701    -2.003848    11.748477    -0.211778
C      0.352432    -2.817484    11.582729    -0.175861
C     13.419405     8.352165    20.221250     0.168889
C     14.260742     9.236414    19.556077    -0.030819
C      0.637377     8.966242    19.562620    -0.162756
C      1.222264     7.898391    20.188537     0.064822
C      0.355431     7.040474    20.862433    -0.149790
C     13.980297     7.259317    20.890785    -0.016563
C     13.299428    12.933663     2.276853     0.164984
C     12.408601    12.542500     1.288908    -0.013053
C     11.097854    12.984864     1.376144    -0.189250
C     10.649441    13.796594     2.407707     0.068428
C     11.580761    14.215327     3.349853    -0.177818
C     12.900505    13.797682     3.277884    -0.004741
C     14.574182    16.593268     2.963835     0.154580
C      0.073486    15.463493     3.618103    -0.003111
C      1.436722    15.218953     3.685711    -0.175215
C      2.360544    16.097923     3.149211     0.073263
C      1.867139    17.205972     2.484038    -0.194343
C      0.494904    17.454016     2.344461    -0.026680
C     14.392717    12.208115    20.945307     0.165203
C     13.989295    18.474823     0.176652    -0.030812
C     12.729538    19.067036     0.126492    -0.194604
C     11.813216    13.383237    20.932222     0.075835
C     12.198641    12.463282    19.968266    -0.204727
C     13.444900    11.865127    19.968266    -0.012332
C     11.189336     9.198950    19.542992    -0.157253
C     11.244826     8.889898    18.081793     0.600213
C     14.668664    11.275382     3.085965    -0.162097
C      1.070793    10.788669     3.310597     0.639732
C     12.530077    17.861565     3.133945    -0.172577
C     11.879203    17.963883     4.459928     0.621736
C      1.763659    12.458382    20.829720    -0.152078
C      2.207573    12.859178    19.460118     0.623067
C      2.732472     7.686099    20.240878     0.279210
C      3.488325     8.710070    19.396872    -0.515663
C      3.108899     6.323122    19.695655    -0.518569
C      3.143392     7.822332    21.693354    -0.514223
C      9.178225    14.203179     2.508028     0.279404
C      8.374381    12.981403     3.081603    -0.512173
C      8.938272    15.276943     3.533048    -0.510639
C      8.609835    14.519276     1.234386    -0.514029
C      3.881249    15.857434     3.332406     0.278929
C      4.650601    16.299744     2.091477    -0.517212
C      4.178192    14.379523     3.509059    -0.518472
C      4.346160    16.633670     4.507908    -0.511478
C     10.413986    13.973675    20.938764     0.281367
C      9.740616    19.095437     0.399104    -0.509653
C     10.466476    -4.906067    20.803549    -0.508178
C      9.502163    13.441260    19.863583    -0.509380
C      9.731618     4.285751    19.641132     0.002846
C      9.046251     4.109875    20.964935    -0.211778
C      7.850982     4.923511    21.130683    -0.175861
S      9.551503    -1.366703    10.870885    -0.035531
S      8.480560     1.501225    15.439204    -0.026240
S      7.442461     6.101840    12.412341    -0.021695
S      8.719164     3.211178     7.775324    -0.011920
S      2.052953     8.850512     0.033586    -0.035531
S      0.982010     0.604802    17.274208    -0.026240
S     14.941011    -3.995813    20.301071    -0.021695
S      1.220614     4.272631     3.129147    -0.011920
S      5.445597    16.334321    10.938056    -0.035531
S      6.516540    13.466393     6.369737    -0.026240
S      7.554639     8.865778     9.396600    -0.021695
S      6.277936    11.756440    14.033617    -0.011920
S     12.944147    11.494888    -0.033586    -0.035531
S     14.015090    14.362816     4.534733    -0.026240
S      0.056089    18.963431     1.507870    -0.021695
S     13.776486    10.694987    18.679794    -0.011920
N     12.210639    -1.860136     8.492402    -0.610311
N      4.712089     9.343945     2.412069    -0.610311
N      2.786461    16.827754    13.316539    -0.610311
N     10.285011     5.623673    19.396872    -0.610311
O     10.451479     0.909028     9.432367    -0.189672
O     10.644942     0.414222     6.760772    -0.576138
O     11.838711     2.192583     6.405286    -0.546985
O      7.885475    -0.408733    13.192228    -0.212795
O      5.458944    -1.613068    13.678568    -0.556226
O      6.381266    -3.067056    14.995828    -0.592973
O      9.287704     3.804939    13.752718    -0.157454
O     10.439481     4.272517    16.254204    -0.523779
O     11.406794     6.074551    15.497433    -0.600086
O      6.883669     4.129074    10.012485    -0.170449
O      5.623913     4.798641     7.561160    -0.544097
O      4.502129     6.348954     8.551286    -0.585667
O      2.952929     6.574781     1.472104    -0.189672
O      3.146392     7.069587     4.143699    -0.576138
O      4.340161     5.291226     4.499185    -0.546985
O      0.386925     2.514760    19.521183    -0.212795
O     12.957494     3.719095    19.034844    -0.556226
O     13.879816     5.173083    17.717584    -0.592973
O      1.789154    -1.698912    18.960693    -0.157454
O      2.940931    -2.166490    16.459208    -0.523779
O      3.908244    -3.968524    17.215978    -0.600086
O     14.382219     3.354735     0.891986    -0.170449
O     13.122463     2.685168     3.343311    -0.544097
O     12.000679     1.134855     2.353185    -0.585667
O      4.545621    14.058590    12.376574    -0.189672
O      4.352158    14.553396    15.048169    -0.576138
O      3.158389    12.775035    15.403655    -0.546985
O      7.111625    15.376351     8.616713    -0.212795
O      9.538156    16.580686     8.130373    -0.556226
O      8.615834    18.034674     6.813113    -0.592973
O      5.709396    11.162679     8.056223    -0.157454
O      4.557619    10.695101     5.554737    -0.523779
O      3.590306     8.893067     6.311508    -0.600086
O      8.113431    10.838544    11.796456    -0.170449
O      9.373188    10.168977    14.247781    -0.544097
O     10.494971     8.618664    13.257655    -0.585667
O     12.044171     8.392837    20.336837    -0.189672
O     11.850708     7.898031    17.665242    -0.576138
O     10.656939     9.676392    17.309756    -0.546985
O     14.610175    12.452858     2.287758    -0.212795
O      2.039606    11.248523     2.774097    -0.556226
O      1.117284     9.794535     4.091357    -0.592973
O     13.207946    16.666530     2.848248    -0.157454
O     12.056169    17.134108     5.349733    -0.523779
O     11.088856    18.936142     4.592963    -0.600086
O      0.614881    11.612883    20.916955    -0.170449
O      1.874638    12.282450    18.465630    -0.544097
O      2.996421    13.832763    19.455756    -0.585667

The following XYZ coordinates are in angstroms. Other properties are in atomic units.
The sperically averaged electron density of each atom fit to a function of the form exp(a - br)
eigen_1, eigen_2 and eigen_3 are the three eigenvalues of traceless quadrupole moment tensor
  atom number  atomic symbol              X              Y              Z     net charge C6 coefficient C8 coefficient C10 coefficient fluctuating dipole atomic polarizability isotropic forcefield polarizability              a              b squared Pearson coefficient          <r^3>          <r^4>         wp_QDO          m_QDO          q_QDO       dipole_x       dipole_y       dipole_z         dipole            Qxy            Qxz            Qyz     Q(x^2-y^2)  Q(3z^2 - R^2)        eigen_1        eigen_2        eigen_3 static polarizability      alpha(xx)      alpha(xy)      alpha(xz)      alpha(yy)      alpha(yz)      alpha(zz) atomic spin moment
            1             Cd      11.563364       0.897116       4.496349       1.008926     141.802496 0.32610754E+04  0.11559041E+06                                20.797124                           17.682309       1.017442       2.048033                    0.999603      74.267809     193.362199       0.480614       0.359541      -1.211826      -0.051507      -0.015942       0.002433       0.053973      -0.073671       0.064468      -0.008005       0.251518      -0.366981      -0.136019      -0.083020       0.219039             24.720314      14.735138       1.937964     -10.518217      20.594906      -4.174122      38.830898          -0.000007
            2             Cd      10.732375      18.451907       6.839720       0.945995     154.446380 0.43072969E+04  0.16286130E+06                                21.615451                           20.095870       0.853547       1.993196                    0.998389      76.347150     201.993775       0.460737       0.351593      -1.224691      -0.075086       0.026766      -0.055195       0.096958      -0.059513       0.007206      -0.010502      -0.047036      -0.044962      -0.056498      -0.016824       0.073322             23.877300      21.966367       2.773012      -5.946563      21.373905       1.115848      28.291628           0.000002
            3             Cd       4.064814       6.586693       6.408121       1.008926     141.802536 0.32610761E+04  0.11559044E+06                                20.797129                           17.682311       1.017442       2.048033                    0.999603      74.267811     193.362212       0.480614       0.359541      -1.211826      -0.051507       0.015942      -0.002433       0.053973       0.073671      -0.064468      -0.008005       0.251518      -0.366981      -0.136019      -0.083020       0.219039             24.720322      14.735141      -1.937960      10.518221      20.594908      -4.174113      38.830917          -0.000007
            4             Cd       3.233825       9.377302       4.064750       0.945995     154.446347 0.43072967E+04  0.16286129E+06                                21.615448                           20.095870       0.853547       1.993196                    0.998389      76.347150     201.993775       0.460737       0.351593      -1.224691      -0.075086      -0.026766       0.055195       0.096958       0.059513      -0.007206      -0.010502      -0.047036      -0.044962      -0.056498      -0.016824       0.073322             23.877294      21.966366      -2.773011       5.946555      21.373902       1.115846      28.291613           0.000002
            5             Cd       3.433736      14.070502      17.312592       1.008926     141.802518 0.32610759E+04  0.11559043E+06                                20.797127                           17.682311       1.017442       2.048033                    0.999603      74.267810     193.362209       0.480614       0.359541      -1.211826       0.051507       0.015942      -0.002433       0.053973      -0.073671       0.064468      -0.008005       0.251518      -0.366981      -0.136019      -0.083020       0.219039             24.720318      14.735140       1.937964     -10.518219      20.594909      -4.174124      38.830905          -0.000007
            6             Cd       4.264725      -3.484289      14.969221       0.945995     154.446379 0.43072968E+04  0.16286130E+06                                21.615451                           20.095870       0.853547       1.993196                    0.998389      76.347150     201.993773       0.460737       0.351593      -1.224691       0.075086      -0.026766       0.055195       0.096958      -0.059513       0.007206      -0.010502      -0.047036      -0.044962      -0.056498      -0.016824       0.073322             23.877299      21.966366       2.773012      -5.946563      21.373905       1.115848      28.291627           0.000002
            7             Cd      10.932286       8.380925      15.400820       1.008926     141.802551 0.32610765E+04  0.11559046E+06                                20.797130                           17.682312       1.017442       2.048033                    0.999603      74.267813     193.362222       0.480614       0.359541      -1.211826       0.051507      -0.015942       0.002433       0.053973       0.073671      -0.064468      -0.008005       0.251518      -0.366981      -0.136019      -0.083020       0.219039             24.720324      14.735141      -1.937960      10.518222      20.594910      -4.174115      38.830922          -0.000007
            8             Cd      11.763275       5.590316      17.744191       0.945995     154.446349 0.43072968E+04  0.16286130E+06                                21.615448                           20.095870       0.853547       1.993196                    0.998389      76.347150     201.993776       0.460737       0.351593      -1.224691       0.075086       0.026766      -0.055195       0.096958       0.059513      -0.007206      -0.010502      -0.047036      -0.044962      -0.056498      -0.016824       0.073322             23.877294      21.966366      -2.773011       5.946555      21.373902       1.115846      28.291614           0.000002
            9              H       6.292783       2.085269       8.193619       0.116101       1.254923 0.98535277E+01  0.10305567E+03                                 1.989736                            1.885430      -1.582739       2.126706                    0.991525       4.036663      12.098946       0.432878       1.352883      -0.691355      -0.024549       0.022130      -0.017682       0.037484      -0.006701       0.004485      -0.006692       0.008668       0.004340      -0.010284      -0.001988       0.012272              2.022430       2.137700      -0.294618       0.280600       2.206401      -0.344837       1.723190          -0.000001
           10              H       6.786188      -1.197570      10.409408       0.110249       1.063024 0.81107660E+01  0.81661060E+02                                 1.842449                            1.756832      -1.601565       2.108849                    0.990820       4.199963      12.786467       0.426308       1.427020      -0.674999      -0.014577      -0.020425       0.018612       0.031242      -0.000908      -0.003487      -0.007312       0.010837       0.001347      -0.010976       0.003119       0.007857              1.883285       1.810924       0.280297      -0.090902       2.164635      -0.291542       1.674298           0.000003
           11              H      12.012677      -0.139303      11.604538       0.101255       1.066169 0.80552368E+01  0.80376766E+02                                 1.802323                            1.717263      -1.391482       2.204212                    0.993023       4.002972      11.847627       0.447123       1.372862      -0.686529       0.021332      -0.005893      -0.022264       0.031393      -0.002980      -0.008409       0.006547       0.008785       0.007213      -0.009561      -0.004025       0.013586              1.841423       2.003429      -0.102712      -0.315042       1.571014       0.288719       1.949827           0.000003
           12              H      11.186337       1.933889      14.954391       0.119384       1.008990 0.75294234E+01  0.74315890E+02                                 1.778770                            1.693051      -1.494372       2.169196                    0.992077       3.991249      11.980479       0.434687       1.427610      -0.675797       0.009404       0.024794       0.024483       0.036091       0.005751       0.002382       0.007937      -0.003105       0.009060      -0.008677      -0.003046       0.011723              1.826080       1.774771       0.149347       0.185172       1.768708       0.401910       1.934761           0.000001
           13              H       5.754387       1.565359      15.013275       0.118640       1.017367 0.75982101E+01  0.74997300E+02                                 1.777524                            1.692398      -1.353858       2.236077                    0.993175       3.913115      11.660490       0.438982       1.413594      -0.678986      -0.012965      -0.031831       0.008464       0.035397       0.004855      -0.002861      -0.006478      -0.010160      -0.016435      -0.008270      -0.004275       0.012546              1.815435       1.825462       0.248298      -0.139751       1.963531      -0.350846       1.657312           0.000002
           14              H       5.015030       4.960293      13.011214       0.108040       1.138228 0.85994765E+01  0.87185404E+02                                 1.878416                            1.770169      -1.475250       2.167534                    0.991971       4.056055      12.084485       0.442126       1.366434      -0.687618      -0.022363       0.018464      -0.011772       0.031299      -0.002756       0.002179      -0.005570       0.004873      -0.014908      -0.008578       0.000735       0.007844              1.924507       2.071723      -0.353223       0.199219       2.009992      -0.415186       1.691805          -0.000002
           15              H      10.009065       6.833818      11.700497       0.116739       0.959304 0.71304084E+01  0.69843823E+02                                 1.753987                            1.672920      -1.577264       2.123564                    0.991244       4.165651      12.702983       0.424840       1.471862      -0.666648       0.011006       0.023868       0.021161       0.033743       0.004458      -0.000913       0.005769       0.005389      -0.006753      -0.008833       0.001860       0.006973              1.787669       1.559313       0.160281       0.059379       1.966933       0.321795       1.836761          -0.000003
           16              H      10.913390       4.752137       8.376814       0.118714       1.243330 0.96495961E+01  0.99507066E+02                                 1.914765                            1.817930      -1.403265       2.209229                    0.992958       3.827210      11.064089       0.462471       1.284329      -0.706662       0.023472      -0.005319      -0.027570       0.036597      -0.000847      -0.007973       0.004554       0.010438       0.015503      -0.009546      -0.003224       0.012770              1.936781       2.015910      -0.007050      -0.420090       1.840501       0.243560       1.953931          -0.000002
           17              H      12.237634       1.596473       8.954751       0.131835       1.109657 0.83563226E+01  0.82125888E+02                                 1.732847                            1.659017      -0.655835       2.575500                    0.999916       3.243654       8.799500       0.504572       1.235144      -0.722284       0.031003       0.000865       0.011990       0.033252       0.002594      -0.002652      -0.006888       0.012690      -0.004491      -0.010748       0.001310       0.009438              1.751958       2.161036      -0.143465       0.279982       1.504445      -0.040898       1.590395           0.000003
           18              H      11.063361       2.664482       8.773737       0.111620       1.216579 0.91861724E+01  0.94333259E+02                                 1.937738                            1.800057      -1.489946       2.142482                    0.995436       4.158220      12.318597       0.450927       1.322725      -0.695800      -0.007789       0.030158       0.012393       0.033522       0.002687      -0.014798      -0.000788      -0.009226       0.008386      -0.017186       0.002899       0.014287              2.024962       1.625007      -0.314558      -0.084447       2.880407       0.276248       1.569473          -0.000001
           19              H       8.246905      -1.400094      14.869336       0.093602       1.292083 0.10724053E+02  0.11431994E+03                                 2.007536                            1.941460      -1.500745       2.132258                    0.994059       4.306988      12.944082       0.435927       1.318042      -0.697337       0.014135       0.002140       0.027225       0.030750       0.002491       0.005413      -0.007619       0.004272       0.014839      -0.011096       0.000636       0.010460              2.046333       1.884865       0.201469       0.375824       1.760380       0.277154       2.493753           0.000003
           20              H       8.350385      -2.301566      13.549895       0.101127       1.139101 0.90670139E+01  0.93478209E+02                                 1.913688                            1.838968      -1.484095       2.155237                    0.991026       4.231202      12.859105       0.424761       1.398670      -0.681223       0.016648      -0.024484      -0.013297       0.032457      -0.003463      -0.000146      -0.000663      -0.008266      -0.016715      -0.005639      -0.002563       0.008202              1.957638       1.827747      -0.337322      -0.295432       2.249424       0.454692       1.795743           0.000002
           21              H       9.322197       5.747278      13.953360       0.085225       1.636320 0.14640028E+02  0.16745184E+03                                 2.259723                            2.194322      -1.659143       2.027969                    0.994219       4.726005      14.361386       0.434178       1.233361      -0.714271      -0.017271       0.013022       0.002370       0.021760       0.008607      -0.012701       0.009369      -0.005656       0.004880      -0.020921       0.008244       0.012676              2.286401       2.326890      -0.405822       0.304151       2.487457      -0.223029       2.044855          -0.000002
           22              H      10.661438       5.130296      13.344891       0.128168       1.016990 0.77535754E+01  0.76504490E+02                                 1.759451                            1.692114      -1.203573       2.314492                    0.993952       3.724655      10.902819       0.448263       1.384805      -0.686186       0.024705      -0.001026      -0.025980       0.035866       0.002120      -0.007510       0.005988      -0.002741      -0.001180      -0.010960       0.002540       0.008420              1.791673       1.867780       0.108340      -0.417307       1.485724      -0.185944       2.021514          -0.000002
           23              H       5.919355       5.797250      10.442121       0.086660       1.224517 0.10090255E+02  0.10709116E+03                                 1.997087                            1.928181      -1.664545       2.038292                    0.993065       4.723896      14.675848       0.417667       1.381735      -0.681736       0.005284       0.026577       0.007189       0.028035      -0.003584      -0.004046      -0.003764      -0.005448      -0.045230      -0.016593       0.004450       0.012143              2.028494       1.762924       0.019312       0.144439       2.401902       0.328990       1.920657          -0.000003
           24              H       4.979037       4.511394      10.367971       0.129803       1.030657 0.78010646E+01  0.76323425E+02                                 1.717905                            1.654711      -0.873403       2.472174                    0.997548       3.462967       9.769479       0.475642       1.316199      -0.701944      -0.025036      -0.019061       0.017255       0.035886      -0.000608      -0.004475      -0.006237       0.007299      -0.025342      -0.012530       0.003370       0.009160              1.746536       1.853870       0.308563      -0.294442       1.737782      -0.232374       1.647956          -0.000001
           25              H       3.045911       1.063524       8.566552       0.145792       1.104613 0.82710940E+01  0.79973410E+02                                 1.617326                            1.563359      -0.963818       2.413279                    0.999144       3.190173       8.207266       0.571660       1.108117      -0.752419      -0.008386      -0.006597       0.004138       0.011444       0.001103      -0.000420      -0.003074       0.002373      -0.004953      -0.004170       0.000964       0.003205              1.626421       2.151277       0.120123      -0.002568       1.385463      -0.033439       1.342524           0.000003
           26              H       4.284671       1.142152       7.554617       0.154118       1.068286 0.81677065E+01  0.79267869E+02                                 1.630471                            1.594077      -0.946556       2.434537                    0.998910       3.190446       8.409638       0.540952       1.166675      -0.737715       0.010989      -0.005267      -0.012040       0.017131      -0.002136      -0.005188      -0.000522      -0.001078       0.005660      -0.006001       0.000224       0.005777              1.628924       1.389652       0.003242      -0.092973       1.393811       0.021786       2.103310           0.000000
           27              H       4.214185       2.129890       8.812993       0.149237       1.031784 0.76852979E+01  0.74523791E+02                                 1.677386                            1.610418      -0.978816       2.419801                    0.998301       3.382882       9.341940       0.499142       1.265458      -0.712553       0.011177       0.011302       0.008826       0.018181       0.004101       0.004574       0.002450      -0.007380      -0.003691      -0.007101      -0.000996       0.008097              1.702501       1.452270       0.188637       0.063198       2.230877       0.218757       1.424357          -0.000000
           28              H       3.417839      -1.274245       8.839164       0.144214       1.116293 0.85534348E+01  0.84757300E+02                                 1.738916                            1.676940      -0.951054       2.421192                    0.999102       3.392618       9.314135       0.501353       1.232894      -0.720884      -0.009617       0.005975       0.002226       0.011539      -0.001048       0.000145       0.003276       0.002052      -0.009238      -0.005076       0.001709       0.003367              1.765332       2.353439       0.220482      -0.062082       1.516102       0.032064       1.426454           0.000005
           29              H       4.827566      -1.857507       9.323322       0.133996       1.037278 0.80253540E+01  0.80305996E+02                                 1.792492                            1.727414      -1.559481       2.126638                    0.992882       4.112633      12.340294       0.438998       1.394312      -0.681303       0.008295      -0.002877       0.010321       0.013550       0.002280       0.000806       0.003609      -0.006898       0.004081      -0.004831      -0.001413       0.006244              1.808606       1.681024      -0.282644       0.164314       2.121088      -0.243170       1.623707           0.000002
           30              H       4.682095      -1.229595       7.857761       0.155490       1.007577 0.76968725E+01  0.74310344E+02                                 1.630462                            1.597582      -0.845171       2.483720                    0.999605       3.234484       8.775422       0.510185       1.243493      -0.719086       0.009040       0.004961      -0.013354       0.016872       0.000387      -0.005664       0.000362      -0.003862       0.008368      -0.006741       0.000571       0.006170              1.632966       1.385017      -0.040181      -0.174699       1.452609       0.172763       2.061271           0.000003
           31              H       3.384845       0.219471      10.867395       0.137708       1.079463 0.82362333E+01  0.81718499E+02                                 1.764018                            1.693840      -0.988825       2.399650                    0.998098       3.593491      10.223920       0.472571       1.306313      -0.702954      -0.007417      -0.004020      -0.005946       0.010321       0.000747      -0.000033      -0.001174       0.005940       0.007110      -0.004446       0.001836       0.002610              1.804663       2.401159       0.228026      -0.227902       1.495582      -0.001238       1.517248           0.000003
           32              H       4.601110       1.228332      11.116017       0.153279       0.919710 0.68188809E+01  0.64795408E+02                                 1.612585                            1.563453      -0.894670       2.461235                    0.998858       3.422396       9.654842       0.479499       1.344274      -0.695142       0.011542       0.012081       0.000116       0.016709       0.006356       0.002093       0.000373      -0.006759       0.000742      -0.007653       0.000296       0.007357              1.635750       1.357922       0.170561       0.003439       2.030899       0.331609       1.518429           0.000001
           33              H       4.812569      -0.344593      11.323202       0.160334       0.892805 0.68044636E+01  0.65490422E+02                                 1.653777                            1.620630      -1.313604       2.270673                    0.994361       3.712316      11.008416       0.439660       1.447455      -0.673382       0.013241      -0.013090       0.004764       0.019219      -0.001901       0.000477       0.000118      -0.000988      -0.004922      -0.001912      -0.000881       0.002794              1.653254       1.592823      -0.224257       0.120595       1.712614      -0.258731       1.654326           0.000002
           34              H      13.756840      -0.128928      14.862793       0.149232       1.075278 0.83883482E+01  0.83917653E+02                                 1.787293                            1.732597      -1.100414       2.360567                    0.997082       3.612347      10.444877       0.456225       1.341993      -0.695670      -0.009121       0.001579       0.014920       0.017558      -0.002319      -0.004852      -0.002110      -0.001982       0.005466      -0.006670       0.001470       0.005200              1.804989       1.614943       0.033492      -0.282045       1.463106      -0.173566       2.336918           0.000003
           35              H       0.067487       0.364171      14.084214       0.146007       0.972743 0.72382630E+01  0.70394190E+02                                 1.720067                            1.644587      -1.217886       2.303581                    0.995375       3.719734      10.906676       0.449462       1.401235      -0.682302       0.010767       0.007695      -0.000332       0.013238      -0.000261      -0.002651      -0.002799       0.002493      -0.018385      -0.007588       0.002580       0.005008              1.782630       2.451825       0.138173       0.134218       1.466900       0.061869       1.429165           0.000002
           36              H      14.043284      -0.640547      13.373243       0.138105       1.020614 0.76839293E+01  0.75109009E+02                                 1.715540                            1.648295      -0.992168       2.403880                    0.997673       3.569243      10.159583       0.472585       1.325921      -0.698644      -0.004621      -0.005174      -0.013311       0.015010      -0.000065       0.002222       0.002737      -0.002208       0.015054      -0.004373      -0.002079       0.006452              1.748543       1.498312      -0.074845       0.006583       1.951474       0.534018       1.795842           0.000003
           37              H      13.201947       2.122507      15.303334       0.151639       0.949369 0.71738892E+01  0.69561986E+02                                 1.691173                            1.637762      -1.119581       2.356532                    0.996263       3.636677      10.622164       0.450516       1.402097      -0.682692      -0.008999      -0.009243       0.011657       0.017387       0.003500      -0.008089       0.000090      -0.008677       0.013429      -0.011572       0.002456       0.009117              1.716188       1.604974       0.079013      -0.200335       1.436043      -0.147243       2.107548           0.000001
           38              H      13.105966       3.238464      14.160545       0.148889       0.948316 0.70070195E+01  0.66395971E+02                                 1.592639                            1.544236      -0.723989       2.541312                    0.999715       3.250792       8.874546       0.506491       1.276220      -0.711036      -0.010211       0.008177      -0.007972       0.015319      -0.005523       0.003170      -0.000234       0.000016      -0.002740      -0.006001      -0.000771       0.006772              1.608373       1.572150      -0.342023       0.098049       1.891292      -0.151820       1.361678           0.000000
           39              H      14.520192       2.580598      14.518212       0.149897       1.067192 0.78894649E+01  0.77740654E+02                                 1.780850                            1.679706      -1.058693       2.381214                    0.997083       3.568010      10.245104       0.463506       1.341067      -0.695660       0.012656      -0.001644      -0.002496       0.013004       0.001876      -0.001914       0.006027       0.003794      -0.013297      -0.009064       0.004055       0.005009              1.857265       2.610041       0.231248       0.148524       1.479844       0.072410       1.481909           0.000001
           40              H      13.714848       0.922933      11.512940       0.135180       1.108043 0.84394240E+01  0.83651527E+02                                 1.740775                            1.671277      -1.093157       2.345161                    0.998237       3.559767       9.891385       0.497886       1.241124      -0.717070      -0.008363      -0.013580       0.001768       0.016046       0.004101       0.001326       0.000491      -0.006741      -0.001999      -0.005196      -0.000606       0.005802              1.767388       1.588059       0.148330       0.123924       1.906732       0.441832       1.807374           0.000003
           41              H      14.851628       1.786613      12.234816       0.151378       1.026386 0.74177663E+01  0.71116387E+02                                 1.658697                            1.570578      -0.954998       2.430331                    0.998921       3.308380       9.010184       0.512310       1.247030      -0.716970       0.011098      -0.000394       0.010908       0.015567      -0.000102       0.000927      -0.002094       0.008228       0.004253      -0.005463       0.001592       0.003871              1.722057       2.440556       0.167301       0.069753       1.373432       0.002969       1.352184           0.000001
           42              H      13.477894       2.479157      11.794275       0.146288       0.991150 0.73135263E+01  0.69716071E+02                                 1.603447                            1.547024      -0.900416       2.448406                    0.999391       3.291905       8.875739       0.523603       1.227152      -0.721439      -0.011014       0.009812       0.006373       0.016068      -0.004489      -0.000808       0.001173       0.004202      -0.003861      -0.004417      -0.001424       0.005842              1.621047       1.469848      -0.292162       0.158780       1.936754      -0.301781       1.456537          -0.000000
           43              H       3.146392       2.912368      12.223911       0.145759       1.040824 0.79405948E+01  0.77599263E+02                                 1.679835                            1.630725      -1.051318       2.373469                    0.998449       3.454136       9.563001       0.499071       1.255855      -0.714204       0.007948      -0.010672      -0.004877       0.014172      -0.003377      -0.000315       0.000521      -0.002232       0.008297      -0.004940       0.001795       0.003145              1.690407       1.485778      -0.127336      -0.231598       1.684423       0.350757       1.901021           0.000000
           44              H       3.017417       4.388463      12.830200       0.142245       0.991989 0.71358592E+01  0.68307655E+02                                 1.657117                            1.564082      -1.222574       2.296670                    0.995668       3.574088       9.988222       0.497713       1.285594      -0.705766       0.006868       0.013973       0.003729       0.016010       0.002787       0.001195      -0.001022      -0.004222       0.004934      -0.004687       0.001844       0.002842              1.714525       1.452610       0.190940      -0.038294       2.316497      -0.295320       1.374467          -0.000002
           45              H       1.889635       3.295367      13.137706       0.150730       0.998034 0.71544199E+01  0.67972282E+02                                 1.625896                            1.540085      -0.924155       2.441628                    0.999125       3.294004       8.929471       0.518564       1.243215      -0.717543      -0.009534      -0.002994       0.008694       0.013246      -0.000718      -0.000817      -0.002204       0.005540       0.000568      -0.004171       0.001250       0.002920              1.687643       2.360299       0.215763      -0.096343       1.371468      -0.052543       1.331160           0.000000
           46              H       3.626299       1.026968      13.624045       0.157699       0.869542 0.63203954E+01  0.59471343E+02                                 1.607372                            1.546960      -1.060615       2.391898                    0.996212       3.522173      10.187665       0.458456       1.419859      -0.679453       0.009703      -0.004086      -0.013898       0.017436      -0.001212      -0.004211       0.002826      -0.002750       0.006960      -0.004999      -0.001291       0.006290              1.641673       1.425386      -0.093921      -0.205409       1.616393       0.384538       1.883239           0.000002
           47              H       2.356044       1.388241      14.526936       0.143955       0.992784 0.72841727E+01  0.70938744E+02                                 1.740638                            1.645855      -1.228820       2.291621                    0.996004       3.760389      11.026403       0.450992       1.394550      -0.683253      -0.009497       0.004360       0.000486       0.010461      -0.001780       0.002780       0.003016      -0.000066      -0.016081      -0.007389       0.002920       0.004469              1.817807       2.503325       0.258610      -0.124318       1.497950      -0.017920       1.452147           0.000002
           48              H       3.789767       1.183832      15.207375       0.149161       0.922381 0.68701628E+01  0.65901761E+02                                 1.659927                            1.603329      -1.042606       2.391622                    0.996482       3.603465      10.469267       0.455058       1.403168      -0.682547       0.010423      -0.000401       0.012731       0.016459      -0.002557       0.005993      -0.000772      -0.004115       0.004265      -0.007344       0.000782       0.006562              1.686975       1.635863      -0.053691       0.257295       1.458926      -0.227610       1.966137           0.000002
           49              H       3.347353       4.721502      15.274982       0.148652       1.079374 0.82848856E+01  0.80824422E+02                                 1.649900                            1.611379      -0.966505       2.417557                    0.999060       3.255797       8.650474       0.534207       1.175276      -0.735155       0.004712       0.009723      -0.009110       0.014132       0.002756      -0.001701      -0.002159      -0.005714       0.004801      -0.004875      -0.000284       0.005159              1.647216       1.374477       0.144360      -0.090214       2.095381      -0.114408       1.471788          -0.000000
           50              H       3.617301       3.455636      16.217129       0.148385       1.052203 0.81293490E+01  0.80081737E+02                                 1.713221                            1.668275      -0.957698       2.423614                    0.998947       3.443022       9.637056       0.484303       1.283840      -0.708772       0.009071      -0.010338       0.007467       0.015650      -0.004408       0.003851       0.000842      -0.002073       0.005924      -0.006965       0.001874       0.005091              1.722292       1.552040      -0.121386       0.245369       1.444906      -0.205612       2.169930           0.000003
           51              H       2.186577       3.648491      15.525785       0.151294       1.057341 0.79488683E+01  0.78048244E+02                                 1.738218                            1.663628      -0.902137       2.454810                    0.998914       3.433238       9.667695       0.477760       1.305685      -0.704137      -0.011563      -0.004794      -0.003842       0.013094      -0.000711       0.000255       0.002758       0.003974      -0.001424      -0.004024       0.001632       0.002393              1.786085       2.395894       0.115090      -0.275014       1.388611       0.010419       1.573750           0.000001
           52              H      12.840517       5.266650      11.438790       0.138707       1.007524 0.74810428E+01  0.71779852E+02                                 1.621670                            1.564284      -0.960093       2.412098                    0.999164       3.382061       9.174501       0.520434       1.226593      -0.720897      -0.003797      -0.011533      -0.006344       0.013699       0.003153       0.001616       0.001346      -0.006992       0.001664      -0.005180       0.000004       0.005176              1.651877       1.363905      -0.118712       0.032489       2.196443      -0.256257       1.395284          -0.000001
           53              H      12.230135       6.618755      12.036355       0.145154       1.064122 0.81428106E+01  0.80647645E+02                                 1.747445                            1.684552      -1.242821       2.292072                    0.995623       3.627052      10.346268       0.473220       1.306850      -0.702131      -0.014649       0.011810       0.005699       0.019661      -0.004046      -0.001568       0.000697       0.005008       0.006812      -0.005897       0.001111       0.004786              1.758896       1.788126      -0.162483      -0.358470       1.546566       0.136285       1.941996          -0.000002
           54              H      13.645861       6.639912      11.290489       0.147571       1.011937 0.73079165E+01  0.69456206E+02                                 1.608003                            1.530849      -0.927248       2.436462                    0.999216       3.269561       8.722990       0.535903       1.202548      -0.727116       0.007448       0.007054      -0.006851       0.012336       0.000786       0.000644      -0.001866       0.002251       0.005349      -0.003067       0.000480       0.002587              1.654391       2.195745       0.337527       0.055316       1.449497      -0.048160       1.317930          -0.000003
           55              H      11.577761       8.190515       9.061615       0.139113       1.125352 0.87183312E+01  0.87521425E+02                                 1.804162                            1.735348      -1.003122       2.399314                    0.998187       3.554567      10.089784       0.471036       1.295301      -0.706208      -0.007577      -0.007089      -0.014278       0.017650      -0.001632       0.005176       0.001533       0.000790       0.014699      -0.006211      -0.001481       0.007691              1.837260       1.604149      -0.220269       0.299233       1.883420      -0.413152       2.024210          -0.000003
           56              H      12.940998       8.315754       9.890355       0.147664       1.051133 0.78292450E+01  0.75649509E+02                                 1.649509                            1.586282      -0.956192       2.424336                    0.998958       3.285062       8.816212       0.525954       1.205236      -0.727234       0.013750      -0.002700       0.000308       0.014016       0.002501      -0.001540       0.000574       0.001284      -0.005560      -0.003216      -0.000438       0.003654              1.684604       2.097069       0.308139      -0.038891       1.661303      -0.104424       1.295441          -0.000003
           57              H      11.534270       8.337090      10.653668       0.145262       1.068409 0.82283260E+01  0.82283522E+02                                 1.801139                            1.730917      -1.309607       2.262918                    0.993735       3.761880      11.032877       0.448572       1.365439      -0.689615      -0.008978      -0.002767       0.017115       0.019524      -0.001513      -0.003963       0.001689      -0.002238      -0.002588      -0.004743      -0.000034       0.004777              1.819044       1.757469      -0.253701      -0.407323       1.806301       0.181749       1.893362          -0.000003
           58              H      12.605063       6.145692       8.080213       0.150700       1.036483 0.78150237E+01  0.74894723E+02                                 1.585908                            1.549746      -0.874064       2.466824                    0.999343       3.148731       8.205219       0.554579       1.152450      -0.741147      -0.012805       0.006530      -0.009526       0.017244      -0.003568       0.004148       0.000405       0.003827       0.003193      -0.005690      -0.000370       0.006060              1.584064       1.412428      -0.003467       0.159046       1.391299      -0.135095       1.948466          -0.000003
           59              H      13.096967       4.988032       9.070339       0.145158       1.113386 0.84622200E+01  0.83062582E+02                                 1.687868                            1.630665      -0.921607       2.437024                    0.999075       3.301589       8.823324       0.529552       1.178356      -0.734056      -0.003958      -0.011885       0.007029       0.014364       0.001444      -0.002761      -0.001060      -0.009317      -0.001857      -0.005874       0.000302       0.005572              1.704953       1.452263      -0.063216      -0.006429       2.280800      -0.051725       1.381797          -0.000002
           60              H      13.869318       6.389875       9.028902       0.154465       1.026447 0.74033558E+01  0.69825920E+02                                 1.557626                            1.491140      -0.919013       2.445292                    0.999295       3.108080       7.971246       0.576606       1.126261      -0.747236       0.008610       0.008916       0.004029       0.013033       0.001566      -0.002047       0.002093       0.003935      -0.002486      -0.004275       0.000832       0.003443              1.589395       2.029251       0.329114      -0.031865       1.446058       0.007196       1.292877          -0.000004
           61              H      12.894507      -1.282523       8.278674       0.299048       0.635031 0.44280208E+01  0.37727555E+02                                 1.276079                            1.280301      -0.899642       2.567683                    0.999967       2.489035       6.623708       0.517858       1.388181      -0.690383       0.027261       0.015696      -0.011997       0.033667       0.003641      -0.017228      -0.003579      -0.004177      -0.033584      -0.022607       0.005144       0.017462              1.262596       1.288885       0.113274      -0.075034       1.319988      -0.096239       1.178916           0.000004
           62              H      11.805717      -1.552469       9.257895       0.287017       0.700604 0.49522521E+01  0.44514046E+02                                 1.454791                            1.418336      -1.701950       2.130075                    0.996035       3.379444      10.041215       0.447327       1.523304      -0.657518       0.001041       0.000721       0.015425       0.015476       0.004807       0.006239      -0.001963      -0.030880      -0.008830      -0.017562      -0.000132       0.017695              1.481595       1.457030      -0.226253      -0.255065       1.412287       0.208748       1.575467           0.000002
           63              H      13.413406      16.942315       8.016967       0.092854       1.141770 0.89565204E+01  0.89990940E+02                                 1.780209                            1.727152      -0.798543       2.487263                    0.998011       3.563338       9.927007       0.488083       1.248973      -0.716862       0.027300      -0.007737      -0.024793       0.037681      -0.005653      -0.010028      -0.002076      -0.005690       0.000248      -0.013510       0.003923       0.009587              1.812278       1.894802      -0.215865      -0.349962       1.538018       0.231222       2.004015           0.000004
           64              H      12.029174      16.487470       8.673416       0.099787       0.988858 0.73127028E+01  0.70966806E+02                                 1.708282                            1.628319      -0.961424       2.410402                    0.996009       3.747712      10.810197       0.464191       1.359666      -0.690689      -0.031792      -0.026188       0.003007       0.041299       0.005829       0.000152       0.001169      -0.009166      -0.026306      -0.008853      -0.003006       0.011859              1.766579       2.040842       0.482961       0.135836       1.810264       0.099016       1.448631           0.000003
           65              H      12.809023      17.196838      10.780160       0.100866       1.016537 0.78821872E+01  0.77575899E+02                                 1.708063                            1.667167      -0.937272       2.420599                    0.995961       3.724863      10.655337       0.470634       1.322339      -0.698786      -0.015647       0.012894       0.016706       0.026271       0.002013      -0.002303       0.004744       0.012373       0.004940      -0.009620       0.003150       0.006470              1.736330       1.960580      -0.057707      -0.380177       1.462222       0.144427       1.786188           0.000004
           66              H      13.695352      16.017903      10.165147       0.107559       1.083775 0.85423710E+01  0.85163044E+02                                 1.739222                            1.702876      -0.861598       2.456484                    0.997589       3.605851      10.139195       0.482630       1.272973      -0.710584       0.014577      -0.021871      -0.001866       0.026350      -0.003621       0.005648       0.002113      -0.009799      -0.012757      -0.010138       0.001914       0.008225              1.747385       1.671986      -0.156120       0.017109       2.144412       0.045097       1.425757           0.000004
           67              H      14.398716      -1.605283      10.165147       0.085047       1.197923 0.97159497E+01  0.99232318E+02                                 1.801686                            1.769674      -0.811614       2.461969                    0.998125       3.668834      10.171825       0.496142       1.208738      -0.725636      -0.012711       0.019877       0.006074       0.024362      -0.001788       0.003660       0.001728      -0.002963      -0.007007      -0.005835       0.002345       0.003490              1.805706       1.722174      -0.241820       0.123659       2.183260       0.107620       1.511683           0.000004
           68              H       0.280446      17.585874       9.491251       0.090713       1.216704 0.97932322E+01  0.99967075E+02                                 1.801721                            1.760756      -0.885892       2.429880                    0.997885       3.645276      10.020721       0.505442       1.187145      -0.730757       0.014891      -0.013008      -0.016203       0.025563      -0.001092      -0.000684       0.001506       0.012087       0.012026      -0.008315       0.003347       0.004967              1.823905       2.017311      -0.151843      -0.328153       1.547293       0.288728       1.907111           0.000005
           69              H      13.791333       5.398540       2.710851       0.116101       1.254923 0.98535233E+01  0.10305562E+03                                 1.989735                            1.885429      -1.582739       2.126706                    0.991525       4.036663      12.098946       0.432878       1.352883      -0.691355      -0.024549      -0.022130       0.017682       0.037484       0.006701      -0.004485      -0.006692       0.008668       0.004340      -0.010284      -0.001988       0.012272              2.022430       2.137700       0.294619      -0.280600       2.206401      -0.344837       1.723189          -0.000001
           70              H      14.284738       8.681379       0.495063       0.110249       1.063024 0.81107628E+01  0.81661021E+02                                 1.842449                            1.756832      -1.601565       2.108849                    0.990820       4.199963      12.786467       0.426308       1.427020      -0.674999      -0.014577       0.020425      -0.018612       0.031242       0.000908       0.003487      -0.007312       0.010837       0.001347      -0.010976       0.003119       0.007857              1.883285       1.810924      -0.280297       0.090902       2.164635      -0.291542       1.674297           0.000003
           71              H       4.514127       2.245330      21.108874       0.101255       1.066169 0.80552368E+01  0.80376766E+02                                 1.802323                            1.717263      -1.391482       2.204212                    0.993023       4.002972      11.847627       0.447123       1.372862      -0.686529       0.021332       0.005893       0.022264       0.031393       0.002980       0.008409       0.006547       0.008785       0.007213      -0.009561      -0.004025       0.013586              1.841423       2.003429       0.102712       0.315042       1.571014       0.288719       1.949827           0.000003
           72              H       3.687787       0.172138      17.759021       0.119384       1.008990 0.75294234E+01  0.74315890E+02                                 1.778770                            1.693051      -1.494372       2.169196                    0.992077       3.991249      11.980479       0.434687       1.427610      -0.675797       0.009404      -0.024794      -0.024483       0.036091      -0.005751      -0.002382       0.007937      -0.003105       0.009060      -0.008677      -0.003046       0.011723              1.826080       1.774771      -0.149347      -0.185172       1.768708       0.401910       1.934760           0.000001
           73              H      13.252937       0.540668      17.700137       0.118640       1.017367 0.75982101E+01  0.74997300E+02                                 1.777524                            1.692398      -1.353858       2.236077                    0.993175       3.913115      11.660490       0.438982       1.413594      -0.678986      -0.012965       0.031831      -0.008464       0.035397      -0.004855       0.002861      -0.006478      -0.010160      -0.016435      -0.008270      -0.004275       0.012546              1.815435       1.825462      -0.248298       0.139751       1.963531      -0.350846       1.657311           0.000002
           74              H      12.513580      -2.854266      19.702197       0.108040       1.138227 0.85994732E+01  0.87185361E+02                                 1.878415                            1.770168      -1.475250       2.167534                    0.991971       4.056055      12.084484       0.442126       1.366434      -0.687618      -0.022363      -0.018464       0.011772       0.031299       0.002756      -0.002179      -0.005570       0.004873      -0.014908      -0.008578       0.000735       0.007844              1.924507       2.071723       0.353223      -0.199218       2.009992      -0.415185       1.691804          -0.000002
           75              H       2.510515      -4.727791      21.012915       0.116739       0.959304 0.71304045E+01  0.69843776E+02                                 1.753987                            1.672920      -1.577264       2.123564                    0.991244       4.165651      12.702983       0.424840       1.471863      -0.666648       0.011006      -0.023868      -0.021161       0.033743      -0.004458       0.000913       0.005769       0.005389      -0.006753      -0.008833       0.001860       0.006973              1.787669       1.559313      -0.160281      -0.059379       1.966933       0.321795       1.836761          -0.000003
           76              H       3.414840       2.731672       2.527656       0.118714       1.243329 0.96495904E+01  0.99506992E+02                                 1.914765                            1.817929      -1.403265       2.209229                    0.992958       3.827210      11.064088       0.462472       1.284329      -0.706662       0.023472       0.005319       0.027570       0.036597       0.000847       0.007973       0.004554       0.010438       0.015503      -0.009546      -0.003224       0.012770              1.936780       2.015909       0.007050       0.420090       1.840500       0.243560       1.953930          -0.000002
           77              H       4.739084       5.887336       1.949719       0.131835       1.109657 0.83563249E+01  0.82125918E+02                                 1.732848                            1.659017      -0.655835       2.575500                    0.999916       3.243654       8.799501       0.504572       1.235145      -0.722284       0.031003      -0.000865      -0.011990       0.033252      -0.002594       0.002652      -0.006888       0.012690      -0.004491      -0.010748       0.001310       0.009438              1.751959       2.161036       0.143465      -0.279983       1.504445      -0.040898       1.590395           0.000003
           78              H       3.564811       4.819327       2.130734       0.111620       1.216579 0.91861735E+01  0.94333271E+02                                 1.937738                            1.800057      -1.489946       2.142482                    0.995436       4.158220      12.318596       0.450927       1.322724      -0.695800      -0.007789      -0.030158      -0.012393       0.033522      -0.002687       0.014798      -0.000788      -0.009226       0.008386      -0.017186       0.002899       0.014287              2.024962       1.625007       0.314558       0.084447       2.880407       0.276248       1.569473          -0.000001
           79              H       0.748355       3.506121      17.844076       0.093602       1.292083 0.10724060E+02  0.11432003E+03                                 2.007536                            1.941460      -1.500745       2.132258                    0.994059       4.306989      12.944083       0.435927       1.318041      -0.697337       0.014135      -0.002140      -0.027225       0.030750      -0.002491      -0.005413      -0.007619       0.004272       0.014839      -0.011096       0.000636       0.010460              2.046333       1.884865      -0.201469      -0.375824       1.760380       0.277154       2.493753           0.000003
           80              H       0.851835       4.407593      19.163516       0.101127       1.139101 0.90670110E+01  0.93478173E+02                                 1.913688                            1.838968      -1.484095       2.155237                    0.991026       4.231202      12.859105       0.424761       1.398670      -0.681223       0.016648       0.024484       0.013297       0.032457       0.003463       0.000146      -0.000663      -0.008266      -0.016715      -0.005639      -0.002563       0.008202              1.957638       1.827746       0.337323       0.295432       2.249424       0.454691       1.795743           0.000002
           81              H       1.823647      -3.641251      18.760051       0.085225       1.636320 0.14640022E+02  0.16745177E+03                                 2.259723                            2.194322      -1.659143       2.027969                    0.994219       4.726004      14.361385       0.434178       1.233361      -0.714271      -0.017271      -0.013022      -0.002370       0.021760      -0.008607       0.012701       0.009369      -0.005656       0.004880      -0.020921       0.008244       0.012676              2.286401       2.326890       0.405822      -0.304151       2.487458      -0.223030       2.044856          -0.000002
           82              H       3.162888      -3.024269      19.368521       0.128168       1.016991 0.77535795E+01  0.76504540E+02                                 1.759451                            1.692115      -1.203573       2.314493                    0.993952       3.724655      10.902819       0.448263       1.384805      -0.686186       0.024705       0.001026       0.025980       0.035866      -0.002120       0.007510       0.005988      -0.002741      -0.001180      -0.010960       0.002540       0.008420              1.791673       1.867780      -0.108340       0.417307       1.485724      -0.185944       2.021515          -0.000002
           83              H      13.417905       1.686559       0.462350       0.086660       1.224517 0.10090250E+02  0.10709111E+03                                 1.997087                            1.928180      -1.664545       2.038292                    0.993065       4.723896      14.675848       0.417667       1.381735      -0.681736       0.005284      -0.026577      -0.007189       0.028035       0.003584       0.004046      -0.003764      -0.005448      -0.045230      -0.016593       0.004450       0.012143              2.028494       1.762923      -0.019312      -0.144439       2.401902       0.328989       1.920656          -0.000003
           84              H      12.477587       2.972415       0.536500       0.129803       1.030657 0.78010621E+01  0.76323395E+02                                 1.717905                            1.654710      -0.873403       2.472174                    0.997548       3.462967       9.769479       0.475642       1.316199      -0.701944      -0.025036       0.019061      -0.017255       0.035886       0.000608       0.004475      -0.006237       0.007299      -0.025342      -0.012530       0.003370       0.009160              1.746536       1.853870      -0.308563       0.294441       1.737782      -0.232374       1.647956          -0.000001
           85              H      10.544461       6.420285       2.337918       0.145792       1.104613 0.82710962E+01  0.79973441E+02                                 1.617327                            1.563359      -0.963818       2.413279                    0.999144       3.190173       8.207268       0.571660       1.108117      -0.752419      -0.008386       0.006597      -0.004138       0.011444      -0.001103       0.000420      -0.003074       0.002373      -0.004953      -0.004170       0.000964       0.003205              1.626422       2.151278      -0.120123       0.002568       1.385463      -0.033439       1.342525           0.000003
           86              H      11.783221       6.341657       3.349853       0.154118       1.068286 0.81677026E+01  0.79267825E+02                                 1.630471                            1.594077      -0.946556       2.434537                    0.998910       3.190446       8.409639       0.540952       1.166676      -0.737715       0.010989       0.005267       0.012040       0.017131       0.002136       0.005188      -0.000522      -0.001078       0.005660      -0.006001       0.000224       0.005777              1.628924       1.389652      -0.003242       0.092973       1.393811       0.021786       2.103310           0.000000
           87              H      11.712735       5.353919       2.091477       0.149237       1.031784 0.76853003E+01  0.74523817E+02                                 1.677386                            1.610418      -0.978816       2.419801                    0.998301       3.382882       9.341939       0.499142       1.265458      -0.712553       0.011177      -0.011302      -0.008826       0.018181      -0.004101      -0.004574       0.002450      -0.007380      -0.003691      -0.007101      -0.000996       0.008097              1.702502       1.452270      -0.188637      -0.063198       2.230877       0.218757       1.424358          -0.000000
           88              H      10.916389       8.758054       2.065307       0.144214       1.116293 0.85534345E+01  0.84757299E+02                                 1.738917                            1.676940      -0.951054       2.421192                    0.999102       3.392618       9.314136       0.501353       1.232894      -0.720884      -0.009617      -0.005975      -0.002226       0.011539       0.001048      -0.000145       0.003276       0.002052      -0.009238      -0.005076       0.001709       0.003367              1.765332       2.353439      -0.220482       0.062081       1.516102       0.032065       1.426454           0.000005
           89              H      12.326116       9.341316       1.581148       0.133996       1.037278 0.80253531E+01  0.80305986E+02                                 1.792493                            1.727414      -1.559481       2.126638                    0.992882       4.112633      12.340295       0.438998       1.394312      -0.681303       0.008295       0.002877      -0.010321       0.013550      -0.002280      -0.000806       0.003609      -0.006898       0.004081      -0.004831      -0.001413       0.006244              1.808606       1.681024       0.282644      -0.164314       2.121088      -0.243170       1.623708           0.000002
           90              H      12.180645       8.713404       3.046709       0.155490       1.007577 0.76968725E+01  0.74310346E+02                                 1.630463                            1.597582      -0.845171       2.483720                    0.999605       3.234484       8.775423       0.510185       1.243493      -0.719086       0.009040      -0.004961       0.013354       0.016872      -0.000387       0.005664       0.000362      -0.003862       0.008368      -0.006741       0.000571       0.006170              1.632966       1.385017       0.040181       0.174700       1.452609       0.172763       2.061271           0.000003
           91              H      10.883395       7.264338       0.037075       0.137708       1.079462 0.82362325E+01  0.81718492E+02                                 1.764018                            1.693840      -0.988825       2.399650                    0.998098       3.593491      10.223921       0.472571       1.306314      -0.702954      -0.007417       0.004020       0.005946       0.010321      -0.000747       0.000033      -0.001174       0.005940       0.007110      -0.004446       0.001836       0.002610              1.804663       2.401159      -0.228026       0.227902       1.495582      -0.001238       1.517248           0.000003
           92              H      12.099660       0.877695      21.597394       0.153279       0.919710 0.68188807E+01  0.64795406E+02                                 1.612585                            1.563453      -0.894670       2.461235                    0.998858       3.422396       9.654842       0.479499       1.344274      -0.695142       0.011542      -0.012081      -0.000116       0.016709      -0.006356      -0.002093       0.000373      -0.006759       0.000742      -0.007653       0.000296       0.007357              1.635750       1.357922      -0.170561      -0.003439       2.030899       0.331609       1.518429           0.000001
           93              H      12.311119       2.450620      21.390209       0.160334       0.892805 0.68044643E+01  0.65490429E+02                                 1.653777                            1.620630      -1.313604       2.270673                    0.994361       3.712316      11.008415       0.439660       1.447455      -0.673382       0.013241       0.013090      -0.004764       0.019219       0.001901      -0.000477       0.000118      -0.000988      -0.004922      -0.001912      -0.000881       0.002794              1.653254       1.592823       0.224257      -0.120595       1.712613      -0.258730       1.654325           0.000002
           94              H       6.258290       2.234955      17.850618       0.149232       1.075278 0.83883532E+01  0.83917716E+02                                 1.787294                            1.732598      -1.100414       2.360567                    0.997082       3.612347      10.444878       0.456225       1.341993      -0.695670      -0.009121      -0.001579      -0.014920       0.017558       0.002319       0.004852      -0.002110      -0.001982       0.005466      -0.006670       0.001470       0.005200              1.804990       1.614943      -0.033492       0.282045       1.463106      -0.173566       2.336919           0.000003
           95              H       7.566037       1.741856      18.629197       0.146007       0.972743 0.72382632E+01  0.70394193E+02                                 1.720067                            1.644587      -1.217886       2.303581                    0.995375       3.719734      10.906676       0.449462       1.401235      -0.682302       0.010767      -0.007695       0.000332       0.013238       0.000261       0.002651      -0.002799       0.002493      -0.018385      -0.007588       0.002580       0.005008              1.782630       2.451825      -0.138172      -0.134219       1.466899       0.061869       1.429165           0.000002
           96              H       6.544734       2.746574      19.340169       0.138105       1.020614 0.76839290E+01  0.75109006E+02                                 1.715540                            1.648295      -0.992168       2.403880                    0.997673       3.569243      10.159583       0.472585       1.325921      -0.698644      -0.004621       0.005174       0.013311       0.015010       0.000065      -0.002222       0.002737      -0.002209       0.015054      -0.004373      -0.002079       0.006452              1.748543       1.498312       0.074845      -0.006583       1.951474       0.534018       1.795842           0.000003
           97              H       5.703397      -0.016480      17.410078       0.151639       0.949369 0.71738897E+01  0.69561994E+02                                 1.691173                            1.637762      -1.119581       2.356532                    0.996263       3.636677      10.622165       0.450516       1.402098      -0.682692      -0.008999       0.009243      -0.011657       0.017387      -0.003500       0.008089       0.000090      -0.008677       0.013429      -0.011572       0.002456       0.009117              1.716188       1.604974      -0.079013       0.200335       1.436043      -0.147243       2.107548           0.000001
           98              H       5.607416      -1.132437      18.552866       0.148889       0.948316 0.70070141E+01  0.66395915E+02                                 1.592639                            1.544237      -0.723989       2.541312                    0.999715       3.250791       8.874546       0.506491       1.276221      -0.711036      -0.010211      -0.008177       0.007972       0.015319       0.005523      -0.003170      -0.000234       0.000016      -0.002740      -0.006001      -0.000771       0.006772              1.608373       1.572150       0.342023      -0.098049       1.891293      -0.151820       1.361678           0.000000
           99              H       7.021642      -0.474571      18.195199       0.149897       1.067192 0.78894662E+01  0.77740672E+02                                 1.780851                            1.679707      -1.058693       2.381214                    0.997083       3.568010      10.245105       0.463505       1.341067      -0.695660       0.012656       0.001644       0.002496       0.013004      -0.001876       0.001914       0.006027       0.003794      -0.013297      -0.009064       0.004055       0.005009              1.857265       2.610042      -0.231248      -0.148525       1.479844       0.072411       1.481910           0.000001
          100              H       6.216298       1.183094      21.200472       0.135180       1.108044 0.84394298E+01  0.83651591E+02                                 1.740775                            1.671277      -1.093157       2.345161                    0.998237       3.559768       9.891385       0.497886       1.241123      -0.717070      -0.008363       0.013580      -0.001768       0.016046      -0.004101      -0.001326       0.000491      -0.006741      -0.001999      -0.005196      -0.000606       0.005802              1.767388       1.588059      -0.148330      -0.123924       1.906732       0.441832       1.807374           0.000003
          101              H       7.353078       0.319414      20.478596       0.151378       1.026386 0.74177661E+01  0.71116386E+02                                 1.658697                            1.570578      -0.954998       2.430331                    0.998921       3.308380       9.010185       0.512310       1.247031      -0.716970       0.011098       0.000394      -0.010908       0.015567       0.000102      -0.000927      -0.002094       0.008228       0.004253      -0.005463       0.001592       0.003871              1.722058       2.440556      -0.167301      -0.069753       1.373432       0.002969       1.352184           0.000001
          102              H       5.979344      -0.373130      20.919136       0.146288       0.991150 0.73135246E+01  0.69716050E+02                                 1.603447                            1.547023      -0.900416       2.448406                    0.999391       3.291905       8.875739       0.523603       1.227152      -0.721439      -0.011014      -0.009812      -0.006373       0.016068       0.004489       0.000808       0.001173       0.004202      -0.003861      -0.004417      -0.001424       0.005842              1.621046       1.469848       0.292162      -0.158780       1.936754      -0.301781       1.456537          -0.000000
          103              H      10.644942      -0.806341      20.489500       0.145759       1.040824 0.79405899E+01  0.77599207E+02                                 1.679834                            1.630725      -1.051318       2.373469                    0.998449       3.454136       9.563002       0.499070       1.255856      -0.714204       0.007948       0.010672       0.004877       0.014172       0.003377       0.000315       0.000521      -0.002232       0.008297      -0.004940       0.001795       0.003145              1.690407       1.485778       0.127336       0.231598       1.684423       0.350757       1.901021           0.000000
          104              H      10.515967      -2.282436      19.883212       0.142245       0.991990 0.71358594E+01  0.68307657E+02                                 1.657117                            1.564082      -1.222574       2.296670                    0.995668       3.574088       9.988222       0.497713       1.285594      -0.705766       0.006868      -0.013973      -0.003729       0.016010      -0.002787      -0.001195      -0.001022      -0.004222       0.004934      -0.004687       0.001844       0.002842              1.714525       1.452610      -0.190940       0.038294       2.316497      -0.295320       1.374467          -0.000002
          105              H       9.388185      -1.189340      19.575705       0.150730       0.998034 0.71544208E+01  0.67972293E+02                                 1.625896                            1.540085      -0.924155       2.441628                    0.999125       3.294004       8.929471       0.518564       1.243215      -0.717543      -0.009534       0.002994      -0.008694       0.013246       0.000718       0.000817      -0.002204       0.005540       0.000568      -0.004171       0.001250       0.002920              1.687643       2.360299      -0.215763       0.096343       1.371468      -0.052543       1.331161           0.000000
          106              H      11.124849       1.079059      19.089366       0.157699       0.869542 0.63203947E+01  0.59471337E+02                                 1.607372                            1.546960      -1.060616       2.391898                    0.996212       3.522173      10.187666       0.458456       1.419859      -0.679453       0.009703       0.004086       0.013898       0.017436       0.001212       0.004211       0.002826      -0.002750       0.006960      -0.004999      -0.001291       0.006290              1.641673       1.425386       0.093921       0.205409       1.616393       0.384539       1.883239           0.000002
          107              H       9.854594       0.717786      18.186476       0.143955       0.992784 0.72841723E+01  0.70938739E+02                                 1.740638                            1.645855      -1.228820       2.291621                    0.996004       3.760389      11.026403       0.450992       1.394550      -0.683253      -0.009497      -0.004360      -0.000486       0.010461       0.001780      -0.002780       0.003016      -0.000066      -0.016081      -0.007389       0.002920       0.004469              1.817807       2.503325      -0.258610       0.124317       1.497950      -0.017920       1.452146           0.000002
          108              H      11.288317       0.922195      17.506037       0.149161       0.922380 0.68701541E+01  0.65901663E+02                                 1.659927                            1.603329      -1.042606       2.391622                    0.996482       3.603464      10.469266       0.455057       1.403169      -0.682547       0.010423       0.000401      -0.012731       0.016459       0.002557      -0.005993      -0.000772      -0.004115       0.004265      -0.007344       0.000782       0.006562              1.686975       1.635862       0.053691      -0.257295       1.458926      -0.227610       1.966137           0.000002
          109              H      10.845903      -2.615475      17.438429       0.148652       1.079375 0.82848883E+01  0.80824451E+02                                 1.649900                            1.611379      -0.966505       2.417557                    0.999060       3.255798       8.650475       0.534208       1.175276      -0.735155       0.004712      -0.009723       0.009110       0.014132      -0.002756       0.001701      -0.002159      -0.005714       0.004801      -0.004875      -0.000284       0.005159              1.647215       1.374477      -0.144360       0.090214       2.095381      -0.114408       1.471788          -0.000000
          110              H      11.115851      -1.349609      16.496283       0.148384       1.052204 0.81293531E+01  0.80081786E+02                                 1.713221                            1.668276      -0.957698       2.423614                    0.998947       3.443023       9.637058       0.484303       1.283840      -0.708772       0.009071       0.010338      -0.007467       0.015650       0.004408      -0.003851       0.000842      -0.002073       0.005924      -0.006965       0.001874       0.005091              1.722292       1.552040       0.121387      -0.245369       1.444906      -0.205612       2.169930           0.000003
          111              H       9.685127      -1.542464      17.187626       0.151294       1.057341 0.79488691E+01  0.78048253E+02                                 1.738218                            1.663628      -0.902137       2.454810                    0.998914       3.433238       9.667695       0.477760       1.305685      -0.704137      -0.011563       0.004794       0.003842       0.013094       0.000711      -0.000255       0.002758       0.003974      -0.001424      -0.004024       0.001632       0.002393              1.786085       2.395895      -0.115090       0.275015       1.388611       0.010419       1.573751           0.000001
          112              H       5.341967      -3.160623      21.274622       0.138707       1.007524 0.74810421E+01  0.71779843E+02                                 1.621670                            1.564284      -0.960093       2.412098                    0.999164       3.382061       9.174501       0.520434       1.226593      -0.720897      -0.003797       0.011533       0.006344       0.013699      -0.003153      -0.001616       0.001346      -0.006992       0.001664      -0.005180       0.000004       0.005176              1.651877       1.363905       0.118712      -0.032489       2.196443      -0.256257       1.395284          -0.000001
          113              H       4.731585      -4.512728      20.677057       0.145154       1.064122 0.81428061E+01  0.80647590E+02                                 1.747445                            1.684552      -1.242821       2.292072                    0.995623       3.627052      10.346268       0.473220       1.306850      -0.702131      -0.014649      -0.011810      -0.005699       0.019661       0.004046       0.001568       0.000697       0.005008       0.006812      -0.005897       0.001111       0.004786              1.758896       1.788126       0.162483       0.358470       1.546566       0.136285       1.941996          -0.000002
          114              H       6.147311      -4.533885      21.422923       0.147571       1.011937 0.73079166E+01  0.69456207E+02                                 1.608003                            1.530849      -0.927248       2.436462                    0.999216       3.269561       8.722990       0.535903       1.202548      -0.727116       0.007448      -0.007054       0.006851       0.012336      -0.000786      -0.000644      -0.001866       0.002251       0.005349      -0.003067       0.000480       0.002587              1.654391       2.195745      -0.337527      -0.055316       1.449497      -0.048160       1.317930          -0.000003
          115              H       4.079211      19.638694       1.842856       0.139113       1.125353 0.87183421E+01  0.87521554E+02                                 1.804163                            1.735348      -1.003122       2.399314                    0.998187       3.554568      10.089785       0.471036       1.295300      -0.706209      -0.007577       0.007089       0.014278       0.017650       0.001632      -0.005175       0.001533       0.000790       0.014699      -0.006211      -0.001481       0.007691              1.837260       1.604149       0.220269      -0.299232       1.883421      -0.413152       2.024210          -0.000003
          116              H       5.442448      19.513455       1.014116       0.147664       1.051133 0.78292450E+01  0.75649512E+02                                 1.649509                            1.586282      -0.956192       2.424336                    0.998958       3.285062       8.816213       0.525954       1.205237      -0.727234       0.013750       0.002700      -0.000308       0.014016      -0.002501       0.001540       0.000574       0.001284      -0.005560      -0.003216      -0.000438       0.003654              1.684605       2.097070      -0.308139       0.038891       1.661303      -0.104424       1.295441          -0.000003
          117              H       4.035720      19.492119       0.250803       0.145262       1.068408 0.82283225E+01  0.82283479E+02                                 1.801139                            1.730916      -1.309607       2.262918                    0.993735       3.761880      11.032877       0.448572       1.365439      -0.689615      -0.008978       0.002767      -0.017115       0.019524       0.001513       0.003963       0.001689      -0.002238      -0.002588      -0.004743      -0.000034       0.004777              1.819044       1.757469       0.253701       0.407323       1.806301       0.181749       1.893361          -0.000003
          118              H       5.106513       1.338117       2.824258       0.150700       1.036483 0.78150269E+01  0.74894757E+02                                 1.585908                            1.549746      -0.874064       2.466824                    0.999343       3.148732       8.205220       0.554579       1.152449      -0.741147      -0.012805      -0.006530       0.009526       0.017244       0.003568      -0.004148       0.000405       0.003827       0.003193      -0.005690      -0.000370       0.006059              1.584064       1.412428       0.003467      -0.159046       1.391299      -0.135095       1.948465          -0.000003
          119              H       5.598417       2.495777       1.834132       0.145158       1.113386 0.84622200E+01  0.83062582E+02                                 1.687868                            1.630665      -0.921607       2.437024                    0.999075       3.301589       8.823324       0.529552       1.178356      -0.734056      -0.003958       0.011885      -0.007029       0.014364      -0.001444       0.002761      -0.001060      -0.009317      -0.001857      -0.005874       0.000302       0.005572              1.704953       1.452263       0.063216       0.006429       2.280800      -0.051725       1.381797          -0.000002
          120              H       6.370768       1.093934       1.875569       0.154465       1.026447 0.74033573E+01  0.69825940E+02                                 1.557626                            1.491140      -0.919013       2.445292                    0.999295       3.108080       7.971247       0.576605       1.126262      -0.747236       0.008610      -0.008916      -0.004029       0.013033      -0.001566       0.002047       0.002093       0.003935      -0.002486      -0.004275       0.000832       0.003443              1.589396       2.029252      -0.329115       0.031865       1.446058       0.007196       1.292877          -0.000004
          121              H       5.395957       8.766332       2.625796       0.299048       0.635030 0.44280200E+01  0.37727546E+02                                 1.276079                            1.280301      -0.899642       2.567683                    0.999967       2.489035       6.623708       0.517859       1.388181      -0.690383       0.027261      -0.015696       0.011997       0.033667      -0.003641       0.017228      -0.003579      -0.004177      -0.033584      -0.022607       0.005144       0.017462              1.262596       1.288885      -0.113274       0.075034       1.319988      -0.096239       1.178915           0.000004
          122              H       4.307167       9.036278       1.646575       0.287017       0.700604 0.49522544E+01  0.44514073E+02                                 1.454791                            1.418336      -1.701950       2.130075                    0.996035       3.379444      10.041216       0.447327       1.523305      -0.657518       0.001041      -0.000721      -0.015425       0.015476      -0.004807      -0.006239      -0.001963      -0.030880      -0.008830      -0.017562      -0.000132       0.017695              1.481595       1.457030       0.226253       0.255065       1.412288       0.208748       1.575468           0.000002
          123              H       5.914856      10.886894       2.887504       0.092854       1.141770 0.89565202E+01  0.89990938E+02                                 1.780209                            1.727152      -0.798543       2.487262                    0.998011       3.563338       9.927007       0.488083       1.248973      -0.716862       0.027300       0.007737       0.024793       0.037681       0.005653       0.010028      -0.002076      -0.005690       0.000248      -0.013510       0.003923       0.009587              1.812278       1.894802       0.215865       0.349962       1.538018       0.231222       2.004015           0.000004
          124              H       4.530624      11.341739       2.231055       0.099787       0.988858 0.73127026E+01  0.70966804E+02                                 1.708282                            1.628319      -0.961424       2.410401                    0.996009       3.747712      10.810197       0.464191       1.359666      -0.690689      -0.031792       0.026188      -0.003007       0.041299      -0.005829      -0.000152       0.001169      -0.009166      -0.026306      -0.008853      -0.003006       0.011859              1.766579       2.040841      -0.482961      -0.135836       1.810264       0.099016       1.448631           0.000003
          125              H       5.310473      10.632371       0.124311       0.100866       1.016537 0.78821829E+01  0.77575847E+02                                 1.708063                            1.667167      -0.937272       2.420599                    0.995961       3.724863      10.655337       0.470634       1.322339      -0.698786      -0.015647      -0.012894      -0.016706       0.026271      -0.002013       0.002303       0.004744       0.012373       0.004940      -0.009620       0.003150       0.006470              1.736329       1.960580       0.057707       0.380177       1.462222       0.144427       1.786186           0.000004
          126              H       6.196802      11.811306       0.739323       0.107559       1.083775 0.85423706E+01  0.85163041E+02                                 1.739222                            1.702877      -0.861598       2.456484                    0.997589       3.605851      10.139196       0.482630       1.272973      -0.710584       0.014577       0.021871       0.001866       0.026350       0.003621      -0.005648       0.002113      -0.009799      -0.012757      -0.010138       0.001914       0.008225              1.747385       1.671987       0.156120      -0.017109       2.144412       0.045097       1.425757           0.000004
          127              H       6.900166       9.089092       0.739323       0.085047       1.197923 0.97159499E+01  0.99232321E+02                                 1.801686                            1.769674      -0.811614       2.461969                    0.998125       3.668834      10.171825       0.496142       1.208738      -0.725636      -0.012711      -0.019877      -0.006074       0.024362       0.001788      -0.003660       0.001728      -0.002963      -0.007007      -0.005835       0.002345       0.003490              1.805706       1.722174       0.241820      -0.123659       2.183260       0.107620       1.511683           0.000004
          128              H       7.778996      10.243335       1.413219       0.090713       1.216704 0.97932324E+01  0.99967080E+02                                 1.801721                            1.760757      -0.885892       2.429880                    0.997885       3.645276      10.020722       0.505442       1.187145      -0.730757       0.014891       0.013008       0.016203       0.025563       0.001092       0.000684       0.001506       0.012087       0.012026      -0.008315       0.003347       0.004967              1.823905       2.017311       0.151843       0.328153       1.547293       0.288728       1.907111           0.000005
          129              H       8.704317      12.882349      13.615322       0.116101       1.254923 0.98535283E+01  0.10305568E+03                                 1.989736                            1.885430      -1.582739       2.126706                    0.991525       4.036663      12.098945       0.432878       1.352883      -0.691355       0.024549      -0.022130       0.017682       0.037484      -0.006701       0.004485      -0.006692       0.008668       0.004340      -0.010284      -0.001988       0.012272              2.022430       2.137699      -0.294618       0.280600       2.206400      -0.344837       1.723190          -0.000001
          130              H       8.210912      16.165188      11.399533       0.110249       1.063024 0.81107650E+01  0.81661049E+02                                 1.842449                            1.756832      -1.601565       2.108849                    0.990820       4.199963      12.786468       0.426307       1.427020      -0.674999       0.014577       0.020425      -0.018612       0.031242      -0.000908      -0.003487      -0.007312       0.010837       0.001347      -0.010976       0.003119       0.007857              1.883285       1.810924       0.280297      -0.090902       2.164635      -0.291542       1.674298           0.000003
          131              H       2.984423      15.106921      10.204403       0.101255       1.066169 0.80552368E+01  0.80376766E+02                                 1.802323                            1.717263      -1.391482       2.204212                    0.993023       4.002972      11.847627       0.447123       1.372862      -0.686529      -0.021332       0.005893       0.022264       0.031393      -0.002980      -0.008409       0.006547       0.008785       0.007213      -0.009561      -0.004025       0.013586              1.841423       2.003429      -0.102712      -0.315042       1.571014       0.288719       1.949827           0.000003
          132              H       3.810763      13.033729       6.854550       0.119384       1.008990 0.75294234E+01  0.74315890E+02                                 1.778770                            1.693051      -1.494372       2.169196                    0.992077       3.991249      11.980479       0.434687       1.427610      -0.675797      -0.009404      -0.024794      -0.024483       0.036091       0.005751       0.002382       0.007937      -0.003105       0.009060      -0.008677      -0.003046       0.011723              1.826080       1.774771       0.149347       0.185172       1.768708       0.401910       1.934761           0.000001
          133              H       9.242713      13.402259       6.795666       0.118640       1.017367 0.75982101E+01  0.74997300E+02                                 1.777524                            1.692398      -1.353858       2.236077                    0.993175       3.913115      11.660490       0.438982       1.413594      -0.678986       0.012965       0.031831      -0.008464       0.035397       0.004855      -0.002861      -0.006478      -0.010160      -0.016435      -0.008270      -0.004275       0.012546              1.815435       1.825462       0.248298      -0.139751       1.963531      -0.350846       1.657312           0.000002
          134              H       9.982070      10.007325       8.797727       0.108040       1.138228 0.85994817E+01  0.87185465E+02                                 1.878416                            1.770169      -1.475250       2.167533                    0.991971       4.056056      12.084486       0.442126       1.366433      -0.687618       0.022363      -0.018464       0.011772       0.031299      -0.002756       0.002179      -0.005570       0.004873      -0.014908      -0.008578       0.000735       0.007844              1.924507       2.071723      -0.353223       0.199219       2.009992      -0.415186       1.691806          -0.000002
          135              H       4.988035       8.133800      10.108444       0.116740       0.959304 0.71304090E+01  0.69843829E+02                                 1.753987                            1.672920      -1.577264       2.123564                    0.991244       4.165651      12.702983       0.424840       1.471862      -0.666648      -0.011006      -0.023868      -0.021161       0.033743       0.004458      -0.000913       0.005769       0.005389      -0.006753      -0.008833       0.001860       0.006973              1.787669       1.559313       0.160281       0.059379       1.966932       0.321795       1.836761          -0.000003
          136              H       4.083710      10.215481      13.432127       0.118714       1.243330 0.96495951E+01  0.99507051E+02                                 1.914765                            1.817930      -1.403265       2.209229                    0.992958       3.827210      11.064088       0.462471       1.284329      -0.706662      -0.023472       0.005319       0.027570       0.036597      -0.000847      -0.007973       0.004554       0.010438       0.015503      -0.009546      -0.003224       0.012770              1.936780       2.015909      -0.007050      -0.420090       1.840500       0.243560       1.953931          -0.000002
          137              H       2.759466      13.371145      12.854190       0.131835       1.109657 0.83563228E+01  0.82125892E+02                                 1.732848                            1.659017      -0.655835       2.575500                    0.999916       3.243654       8.799501       0.504572       1.235145      -0.722284      -0.031003      -0.000865      -0.011990       0.033252       0.002594      -0.002652      -0.006888       0.012690      -0.004491      -0.010748       0.001310       0.009438              1.751959       2.161036      -0.143465       0.279982       1.504445      -0.040898       1.590395           0.000003
          138              H       3.933739      12.303136      13.035204       0.111620       1.216579 0.91861724E+01  0.94333259E+02                                 1.937738                            1.800057      -1.489946       2.142482                    0.995436       4.158220      12.318597       0.450927       1.322725      -0.695800       0.007789      -0.030158      -0.012393       0.033522       0.002687      -0.014798      -0.000788      -0.009226       0.008386      -0.017186       0.002899       0.014287              2.024962       1.625007      -0.314558      -0.084447       2.880407       0.276248       1.569473          -0.000001
          139              H       6.750195      16.367712       6.939605       0.093602       1.292083 0.10724060E+02  0.11432003E+03                                 2.007536                            1.941460      -1.500745       2.132258                    0.994059       4.306989      12.944083       0.435927       1.318041      -0.697337      -0.014135      -0.002140      -0.027225       0.030750       0.002491       0.005413      -0.007619       0.004272       0.014839      -0.011096       0.000636       0.010460              2.046333       1.884865       0.201469       0.375824       1.760380       0.277154       2.493753           0.000003
          140              H       6.646715      17.269184       8.259046       0.101127       1.139102 0.90670197E+01  0.93478279E+02                                 1.913688                            1.838968      -1.484096       2.155237                    0.991026       4.231203      12.859106       0.424761       1.398670      -0.681223      -0.016648       0.024484       0.013297       0.032457      -0.003463      -0.000146      -0.000663      -0.008266      -0.016715      -0.005639      -0.002563       0.008202              1.957638       1.827747      -0.337322      -0.295432       2.249424       0.454692       1.795743           0.000002
          141              H       5.674903       9.220340       7.855581       0.085225       1.636320 0.14640023E+02  0.16745177E+03                                 2.259723                            2.194322      -1.659142       2.027969                    0.994219       4.726004      14.361384       0.434178       1.233361      -0.714271       0.017271      -0.013022      -0.002370       0.021760       0.008607      -0.012701       0.009369      -0.005656       0.004880      -0.020921       0.008244       0.012676              2.286401       2.326890      -0.405822       0.304151       2.487457      -0.223029       2.044855          -0.000002
          142              H       4.335662       9.837322       8.464050       0.128168       1.016990 0.77535754E+01  0.76504490E+02                                 1.759451                            1.692114      -1.203573       2.314492                    0.993952       3.724655      10.902819       0.448263       1.384805      -0.686186      -0.024705       0.001026       0.025980       0.035866       0.002120      -0.007510       0.005988      -0.002741      -0.001180      -0.010960       0.002540       0.008420              1.791673       1.867780       0.108340      -0.417307       1.485724      -0.185944       2.021514          -0.000002
          143              H       9.077745       9.170368      11.366820       0.086660       1.224517 0.10090248E+02  0.10709108E+03                                 1.997087                            1.928181      -1.664545       2.038292                    0.993065       4.723895      14.675847       0.417667       1.381735      -0.681736      -0.005284      -0.026577      -0.007189       0.028035      -0.003584      -0.004046      -0.003764      -0.005448      -0.045230      -0.016593       0.004450       0.012143              2.028494       1.762923       0.019312       0.144439       2.401902       0.328990       1.920657          -0.000003
          144              H      10.018063      10.456224      11.440970       0.129803       1.030657 0.78010646E+01  0.76323424E+02                                 1.717905                            1.654711      -0.873403       2.472174                    0.997548       3.462967       9.769479       0.475642       1.316199      -0.701944       0.025036       0.019061      -0.017255       0.035886      -0.000608      -0.004475      -0.006237       0.007299      -0.025342      -0.012530       0.003370       0.009160              1.746536       1.853870       0.308563      -0.294442       1.737782      -0.232374       1.647956          -0.000001
          145              H      11.951189      13.904094      13.242389       0.145792       1.104612 0.82710887E+01  0.79973347E+02                                 1.617326                            1.563358      -0.963818       2.413279                    0.999144       3.190172       8.207263       0.571660       1.108117      -0.752419       0.008386       0.006597      -0.004138       0.011444       0.001103      -0.000420      -0.003074       0.002373      -0.004953      -0.004170       0.000965       0.003205              1.626421       2.151277       0.120123      -0.002568       1.385462      -0.033439       1.342524           0.000003
          146              H      10.712429      13.825466      14.254324       0.154118       1.068286 0.81677046E+01  0.79267850E+02                                 1.630471                            1.594078      -0.946556       2.434537                    0.998910       3.190445       8.409637       0.540952       1.166676      -0.737715      -0.010989       0.005267       0.012040       0.017131      -0.002136      -0.005188      -0.000522      -0.001078       0.005660      -0.006001       0.000224       0.005777              1.628925       1.389653       0.003242      -0.092973       1.393811       0.021786       2.103310           0.000000
          147              H      10.782915      12.837728      12.995948       0.149237       1.031784 0.76852992E+01  0.74523806E+02                                 1.677386                            1.610418      -0.978816       2.419800                    0.998301       3.382882       9.341940       0.499142       1.265458      -0.712553      -0.011177      -0.011302      -0.008826       0.018181       0.004101       0.004574       0.002450      -0.007380      -0.003691      -0.007101      -0.000996       0.008097              1.702502       1.452270       0.188637       0.063198       2.230877       0.218757       1.424357          -0.000000
          148              H      11.579261      16.241863      12.969777       0.144214       1.116294 0.85534405E+01  0.84757373E+02                                 1.738917                            1.676941      -0.951055       2.421192                    0.999102       3.392619       9.314140       0.501353       1.232894      -0.720884       0.009617      -0.005975      -0.002226       0.011539      -0.001048       0.000145       0.003276       0.002052      -0.009238      -0.005076       0.001709       0.003367              1.765333       2.353440       0.220482      -0.062082       1.516103       0.032065       1.426455           0.000005
          149              H      10.169534      16.825125      12.485619       0.133996       1.037278 0.80253540E+01  0.80305996E+02                                 1.792492                            1.727414      -1.559481       2.126638                    0.992882       4.112633      12.340294       0.438998       1.394312      -0.681303      -0.008295       0.002877      -0.010321       0.013550       0.002280       0.000806       0.003609      -0.006898       0.004081      -0.004831      -0.001413       0.006244              1.808606       1.681024      -0.282644       0.164314       2.121088      -0.243170       1.623707           0.000002
          150              H      10.315005      16.197213      13.951180       0.155489       1.007578 0.76968764E+01  0.74310392E+02                                 1.630463                            1.597583      -0.845171       2.483720                    0.999605       3.234485       8.775426       0.510185       1.243494      -0.719086      -0.009040      -0.004961       0.013354       0.016872       0.000387      -0.005664       0.000362      -0.003862       0.008368      -0.006741       0.000571       0.006170              1.632966       1.385017      -0.040181      -0.174700       1.452610       0.172763       2.061272           0.000003
          151              H      11.612255      14.748147      10.941546       0.137708       1.079463 0.82362370E+01  0.81718541E+02                                 1.764018                            1.693840      -0.988826       2.399650                    0.998098       3.593492      10.223922       0.472571       1.306313      -0.702954       0.007417       0.004020       0.005946       0.010321       0.000747      -0.000033      -0.001174       0.005940       0.007110      -0.004446       0.001836       0.002610              1.804663       2.401159       0.228026      -0.227902       1.495582      -0.001238       1.517248           0.000003
          152              H      10.395990      13.739286      10.692924       0.153279       0.919710 0.68188802E+01  0.64795402E+02                                 1.612585                            1.563453      -0.894670       2.461235                    0.998858       3.422396       9.654843       0.479498       1.344274      -0.695142      -0.011542      -0.012081      -0.000116       0.016709       0.006356       0.002093       0.000373      -0.006759       0.000742      -0.007653       0.000296       0.007357              1.635750       1.357922       0.170561       0.003439       2.030899       0.331610       1.518429           0.000001
          153              H      10.184531      15.312211      10.485739       0.160334       0.892805 0.68044636E+01  0.65490422E+02                                 1.653777                            1.620630      -1.313604       2.270673                    0.994361       3.712316      11.008416       0.439660       1.447455      -0.673382      -0.013241       0.013090      -0.004763       0.019219      -0.001901       0.000477       0.000118      -0.000988      -0.004922      -0.001912      -0.000881       0.002794              1.653254       1.592823      -0.224257       0.120595       1.712614      -0.258731       1.654326           0.000002
          154              H       1.240260      15.096546       6.946148       0.149232       1.075278 0.83883482E+01  0.83917653E+02                                 1.787293                            1.732597      -1.100414       2.360567                    0.997082       3.612347      10.444877       0.456225       1.341993      -0.695670       0.009121      -0.001579      -0.014920       0.017558      -0.002319      -0.004852      -0.002110      -0.001982       0.005466      -0.006670       0.001470       0.005200              1.804989       1.614943       0.033492      -0.282045       1.463106      -0.173566       2.336918           0.000003
          155              H      14.929613      14.603447       7.724727       0.146007       0.972743 0.72382638E+01  0.70394198E+02                                 1.720067                            1.644587      -1.217886       2.303581                    0.995375       3.719734      10.906675       0.449462       1.401234      -0.682302      -0.010767      -0.007695       0.000332       0.013238      -0.000261      -0.002651      -0.002799       0.002493      -0.018385      -0.007588       0.002580       0.005008              1.782630       2.451825       0.138173       0.134218       1.466899       0.061869       1.429164           0.000002
          156              H       0.953816      15.608165       8.435698       0.138105       1.020613 0.76839248E+01  0.75108960E+02                                 1.715540                            1.648295      -0.992167       2.403880                    0.997673       3.569242      10.159582       0.472585       1.325922      -0.698644       0.004621       0.005174       0.013311       0.015010      -0.000065       0.002222       0.002737      -0.002208       0.015054      -0.004373      -0.002079       0.006452              1.748543       1.498312      -0.074845       0.006583       1.951474       0.534018       1.795843           0.000003
          157              H       1.795153      12.845111       6.505607       0.151639       0.949369 0.71738905E+01  0.69562001E+02                                 1.691173                            1.637762      -1.119581       2.356532                    0.996263       3.636677      10.622164       0.450516       1.402097      -0.682692       0.008999       0.009243      -0.011657       0.017387       0.003500      -0.008089       0.000090      -0.008677       0.013429      -0.011572       0.002456       0.009117              1.716188       1.604974       0.079013      -0.200335       1.436043      -0.147243       2.107548           0.000001
          158              H       1.891134      11.729154       7.648396       0.148889       0.948316 0.70070159E+01  0.66395933E+02                                 1.592639                            1.544237      -0.723989       2.541312                    0.999715       3.250791       8.874545       0.506491       1.276221      -0.711036       0.010211      -0.008177       0.007972       0.015319      -0.005523       0.003170      -0.000234       0.000016      -0.002740      -0.006001      -0.000771       0.006772              1.608373       1.572150      -0.342023       0.098049       1.891292      -0.151820       1.361678           0.000000
          159              H       0.476908      12.387020       7.290729       0.149897       1.067192 0.78894649E+01  0.77740654E+02                                 1.780850                            1.679706      -1.058693       2.381214                    0.997083       3.568010      10.245104       0.463506       1.341067      -0.695660      -0.012656       0.001644       0.002496       0.013004       0.001876      -0.001914       0.006027       0.003794      -0.013297      -0.009064       0.004055       0.005009              1.857265       2.610041       0.231248       0.148524       1.479844       0.072410       1.481909           0.000001
          160              H       1.282252      14.044685      10.296001       0.135180       1.108044 0.84394297E+01  0.83651589E+02                                 1.740775                            1.671277      -1.093157       2.345161                    0.998237       3.559768       9.891385       0.497886       1.241123      -0.717070       0.008363       0.013580      -0.001768       0.016046       0.004101       0.001326       0.000491      -0.006741      -0.001999      -0.005196      -0.000606       0.005802              1.767388       1.588059       0.148330       0.123924       1.906732       0.441832       1.807373           0.000003
          161              H       0.145472      13.181005       9.574125       0.151378       1.026386 0.74177663E+01  0.71116387E+02                                 1.658697                            1.570578      -0.954998       2.430331                    0.998921       3.308380       9.010184       0.512310       1.247030      -0.716970      -0.011098       0.000394      -0.010908       0.015567      -0.000102       0.000927      -0.002094       0.008228       0.004253      -0.005463       0.001592       0.003871              1.722057       2.440556       0.167301       0.069753       1.373432       0.002969       1.352184           0.000001
          162              H       1.519206      12.488461      10.014666       0.146288       0.991150 0.73135263E+01  0.69716071E+02                                 1.603447                            1.547024      -0.900416       2.448406                    0.999391       3.291905       8.875739       0.523603       1.227152      -0.721439       0.011014      -0.009812      -0.006373       0.016068      -0.004489      -0.000808       0.001173       0.004202      -0.003861      -0.004417      -0.001424       0.005842              1.621047       1.469848      -0.292162       0.158780       1.936754      -0.301781       1.456537          -0.000000
          163              H      11.850708      12.055250       9.585030       0.145759       1.040824 0.79405944E+01  0.77599260E+02                                 1.679835                            1.630725      -1.051318       2.373469                    0.998449       3.454136       9.563002       0.499070       1.255856      -0.714204      -0.007948       0.010672       0.004877       0.014172      -0.003377      -0.000315       0.000521      -0.002232       0.008297      -0.004940       0.001795       0.003145              1.690408       1.485779      -0.127336      -0.231598       1.684423       0.350757       1.901021           0.000000
          164              H      11.979683      10.579155       8.978741       0.142245       0.991989 0.71358547E+01  0.68307602E+02                                 1.657117                            1.564081      -1.222573       2.296670                    0.995668       3.574087       9.988219       0.497713       1.285594      -0.705766      -0.006868      -0.013973      -0.003729       0.016010       0.002787       0.001195      -0.001022      -0.004222       0.004934      -0.004687       0.001844       0.002842              1.714524       1.452610       0.190940      -0.038294       2.316496      -0.295319       1.374467          -0.000002
          165              H      13.107465      11.672251       8.671235       0.150730       0.998034 0.71544190E+01  0.67972270E+02                                 1.625895                            1.540085      -0.924155       2.441628                    0.999125       3.294004       8.929470       0.518564       1.243215      -0.717543       0.009534       0.002994      -0.008694       0.013246      -0.000718      -0.000817      -0.002204       0.005540       0.000568      -0.004171       0.001250       0.002920              1.687642       2.360299       0.215763      -0.096343       1.371468      -0.052543       1.331160           0.000000
          166              H      11.370801      13.940650       8.184896       0.157699       0.869542 0.63203954E+01  0.59471343E+02                                 1.607372                            1.546960      -1.060615       2.391898                    0.996212       3.522173      10.187665       0.458456       1.419859      -0.679453      -0.009703       0.004086       0.013898       0.017436      -0.001212      -0.004211       0.002826      -0.002750       0.006960      -0.004999      -0.001291       0.006290              1.641673       1.425386      -0.093921      -0.205409       1.616393       0.384538       1.883239           0.000002
          167              H      12.641056      13.579377       7.282005       0.143955       0.992784 0.72841724E+01  0.70938738E+02                                 1.740638                            1.645855      -1.228820       2.291621                    0.996004       3.760389      11.026402       0.450992       1.394550      -0.683253       0.009497      -0.004360      -0.000486       0.010461      -0.001780       0.002780       0.003016      -0.000066      -0.016081      -0.007389       0.002920       0.004469              1.817807       2.503324       0.258610      -0.124318       1.497950      -0.017920       1.452146           0.000002
          168              H      11.207333      13.783786       6.601566       0.149161       0.922381 0.68701636E+01  0.65901769E+02                                 1.659927                            1.603329      -1.042606       2.391622                    0.996482       3.603465      10.469266       0.455058       1.403168      -0.682547      -0.010423       0.000401      -0.012731       0.016459      -0.002557       0.005993      -0.000772      -0.004115       0.004265      -0.007344       0.000782       0.006562              1.686975       1.635863      -0.053691       0.257295       1.458926      -0.227610       1.966137           0.000002
          169              H      11.649747      10.246116       6.533959       0.148652       1.079374 0.82848859E+01  0.80824429E+02                                 1.649901                            1.611379      -0.966505       2.417557                    0.999060       3.255797       8.650475       0.534207       1.175277      -0.735155      -0.004712      -0.009723       0.009110       0.014132       0.002756      -0.001701      -0.002159      -0.005714       0.004801      -0.004875      -0.000284       0.005159              1.647216       1.374478       0.144360      -0.090214       2.095381      -0.114408       1.471789          -0.000000
          170              H      11.379799      11.511982       5.591812       0.148384       1.052204 0.81293531E+01  0.80081786E+02                                 1.713221                            1.668276      -0.957698       2.423614                    0.998947       3.443023       9.637058       0.484303       1.283840      -0.708772      -0.009071       0.010338      -0.007467       0.015650      -0.004408       0.003851       0.000842      -0.002073       0.005924      -0.006965       0.001874       0.005091              1.722292       1.552040      -0.121387       0.245369       1.444906      -0.205612       2.169931           0.000003
          171              H      12.810523      11.319127       6.283156       0.151294       1.057341 0.79488642E+01  0.78048201E+02                                 1.738218                            1.663628      -0.902137       2.454810                    0.998914       3.433237       9.667695       0.477760       1.305686      -0.704137       0.011563       0.004794       0.003842       0.013094      -0.000711       0.000255       0.002758       0.003974      -0.001424      -0.004024       0.001632       0.002393              1.786086       2.395895       0.115090      -0.275014       1.388611       0.010419       1.573751           0.000001
          172              H       2.156583       9.700968      10.370151       0.138707       1.007524 0.74810427E+01  0.71779851E+02                                 1.621670                            1.564284      -0.960093       2.412098                    0.999164       3.382061       9.174501       0.520434       1.226593      -0.720897       0.003797       0.011533       0.006344       0.013699       0.003153       0.001616       0.001346      -0.006992       0.001664      -0.005180       0.000004       0.005176              1.651877       1.363905      -0.118712       0.032489       2.196443      -0.256257       1.395284          -0.000001
          173              H       2.766965       8.348863       9.772586       0.145154       1.064122 0.81428106E+01  0.80647644E+02                                 1.747445                            1.684552      -1.242822       2.292072                    0.995623       3.627052      10.346268       0.473220       1.306850      -0.702131       0.014649      -0.011810      -0.005699       0.019661      -0.004046      -0.001568       0.000697       0.005008       0.006812      -0.005897       0.001111       0.004786              1.758896       1.788126      -0.162483      -0.358470       1.546566       0.136285       1.941996          -0.000002
          174              H       1.351239       8.327706      10.518452       0.147572       1.011937 0.73079125E+01  0.69456161E+02                                 1.608003                            1.530848      -0.927248       2.436462                    0.999216       3.269560       8.722988       0.535903       1.202548      -0.727116      -0.007448      -0.007054       0.006851       0.012336       0.000786       0.000644      -0.001866       0.002251       0.005349      -0.003067       0.000480       0.002587              1.654390       2.195744       0.337527       0.055316       1.449497      -0.048160       1.317930          -0.000003
          175              H       3.419339       6.777103      12.747326       0.139113       1.125352 0.87183315E+01  0.87521426E+02                                 1.804162                            1.735347      -1.003122       2.399314                    0.998187       3.554567      10.089783       0.471036       1.295301      -0.706208       0.007577       0.007089       0.014278       0.017650      -0.001632       0.005175       0.001533       0.000790       0.014699      -0.006211      -0.001481       0.007691              1.837259       1.604148      -0.220269       0.299232       1.883420      -0.413152       2.024210          -0.000003
          176              H       2.056102       6.651864      11.918586       0.147665       1.051132 0.78292398E+01  0.75649447E+02                                 1.649508                            1.586281      -0.956191       2.424336                    0.998958       3.285061       8.816209       0.525954       1.205236      -0.727234      -0.013750       0.002700      -0.000308       0.014016       0.002501      -0.001540       0.000574       0.001284      -0.005560      -0.003216      -0.000438       0.003654              1.684604       2.097068       0.308139      -0.038891       1.661302      -0.104424       1.295440          -0.000003
          177              H       3.462830       6.630528      11.155273       0.145262       1.068409 0.82283274E+01  0.82283535E+02                                 1.801139                            1.730917      -1.309607       2.262918                    0.993735       3.761880      11.032875       0.448573       1.365438      -0.689615       0.008978       0.002767      -0.017115       0.019524      -0.001513      -0.003963       0.001689      -0.002238      -0.002588      -0.004743      -0.000034       0.004777              1.819044       1.757468      -0.253701      -0.407323       1.806301       0.181749       1.893361          -0.000003
          178              H       2.392037       8.821926      13.728728       0.150700       1.036482 0.78150196E+01  0.74894674E+02                                 1.585908                            1.549746      -0.874063       2.466824                    0.999343       3.148730       8.205216       0.554579       1.152450      -0.741147       0.012805      -0.006530       0.009526       0.017244      -0.003568       0.004148       0.000405       0.003827       0.003193      -0.005690      -0.000370       0.006059              1.584064       1.412428      -0.003467       0.159046       1.391299      -0.135095       1.948465          -0.000003
          179              H       1.900133       9.979586      12.738602       0.145158       1.113386 0.84622184E+01  0.83062560E+02                                 1.687868                            1.630665      -0.921607       2.437024                    0.999075       3.301589       8.823323       0.529552       1.178356      -0.734056       0.003958       0.011885      -0.007029       0.014364       0.001444      -0.002761      -0.001060      -0.009317      -0.001857      -0.005874       0.000302       0.005572              1.704953       1.452263      -0.063216      -0.006429       2.280799      -0.051725       1.381796          -0.000002
          180              H       1.127782       8.577743      12.780039       0.154465       1.026446 0.74033543E+01  0.69825900E+02                                 1.557626                            1.491139      -0.919013       2.445292                    0.999295       3.108080       7.971245       0.576606       1.126261      -0.747236      -0.008610      -0.008916      -0.004029       0.013033       0.001566      -0.002047       0.002093       0.003935      -0.002486      -0.004275       0.000832       0.003443              1.589395       2.029250       0.329114      -0.031865       1.446057       0.007196       1.292877          -0.000004
          181              H       2.102593      16.250141      13.530267       0.299048       0.635031 0.44280208E+01  0.37727555E+02                                 1.276079                            1.280301      -0.899642       2.567683                    0.999967       2.489035       6.623708       0.517858       1.388181      -0.690383      -0.027261      -0.015696       0.011997       0.033667       0.003641      -0.017228      -0.003579      -0.004177      -0.033584      -0.022607       0.005144       0.017462              1.262596       1.288885       0.113274      -0.075034       1.319988      -0.096239       1.178916           0.000004
          182              H       3.191383      16.520087      12.551046       0.287017       0.700604 0.49522521E+01  0.44514046E+02                                 1.454791                            1.418336      -1.701950       2.130075                    0.996035       3.379444      10.041215       0.447327       1.523304      -0.657518      -0.001041      -0.000721      -0.015425       0.015476       0.004807       0.006239      -0.001963      -0.030880      -0.008830      -0.017562      -0.000132       0.017695              1.481595       1.457030      -0.226253      -0.255065       1.412287       0.208748       1.575467           0.000002
          183              H       1.583694      -1.974697      13.791974       0.092854       1.141769 0.89565167E+01  0.89990899E+02                                 1.780209                            1.727152      -0.798543       2.487263                    0.998011       3.563337       9.927006       0.488083       1.248974      -0.716862      -0.027300       0.007737       0.024793       0.037681      -0.005653      -0.010028      -0.002076      -0.005690       0.000248      -0.013510       0.003923       0.009587              1.812278       1.894802      -0.215865      -0.349962       1.538018       0.231222       2.004015           0.000004
          184              H       2.967926      -1.519852      13.135525       0.099787       0.988858 0.73127037E+01  0.70966815E+02                                 1.708282                            1.628319      -0.961424       2.410402                    0.996009       3.747712      10.810196       0.464191       1.359666      -0.690689       0.031792       0.026188      -0.003007       0.041299       0.005829       0.000152       0.001169      -0.009166      -0.026306      -0.008853      -0.003006       0.011859              1.766579       2.040842       0.482961       0.135836       1.810264       0.099016       1.448631           0.000003
          185              H       2.188077      -2.229220      11.028781       0.100866       1.016537 0.78821877E+01  0.77575906E+02                                 1.708063                            1.667167      -0.937272       2.420599                    0.995961       3.724863      10.655338       0.470634       1.322339      -0.698786       0.015647      -0.012894      -0.016706       0.026271       0.002013      -0.002303       0.004744       0.012373       0.004940      -0.009620       0.003150       0.006470              1.736330       1.960580      -0.057707      -0.380177       1.462222       0.144427       1.786188           0.000004
          186              H       1.301748      -1.050285      11.643794       0.107559       1.083775 0.85423706E+01  0.85163040E+02                                 1.739223                            1.702877      -0.861598       2.456484                    0.997589       3.605851      10.139196       0.482630       1.272973      -0.710584      -0.014577       0.021871       0.001866       0.026350      -0.003621       0.005648       0.002113      -0.009799      -0.012757      -0.010138       0.001914       0.008225              1.747385       1.671987      -0.156120       0.017109       2.144412       0.045097       1.425758           0.000004
          187              H       0.598384      16.572901      11.643794       0.085047       1.197923 0.97159510E+01  0.99232337E+02                                 1.801687                            1.769674      -0.811614       2.461969                    0.998125       3.668834      10.171826       0.496142       1.208739      -0.725636       0.012711      -0.019877      -0.006074       0.024362      -0.001788       0.003660       0.001728      -0.002963      -0.007007      -0.005835       0.002345       0.003490              1.805706       1.722174      -0.241820       0.123659       2.183260       0.107620       1.511683           0.000004
          188              H      14.716654      -2.618256      12.317690       0.090713       1.216704 0.97932309E+01  0.99967059E+02                                 1.801721                            1.760756      -0.885892       2.429880                    0.997885       3.645276      10.020721       0.505442       1.187145      -0.730757      -0.014891       0.013008       0.016203       0.025563      -0.001092      -0.000684       0.001506       0.012087       0.012026      -0.008315       0.003347       0.004967              1.823905       2.017311      -0.151843      -0.328153       1.547293       0.288728       1.907111           0.000005
          189              H       1.205767       9.569078      19.098090       0.116101       1.254923 0.98535233E+01  0.10305562E+03                                 1.989735                            1.885429      -1.582739       2.126706                    0.991525       4.036663      12.098946       0.432878       1.352883      -0.691355       0.024549       0.022130      -0.017682       0.037484       0.006701      -0.004485      -0.006692       0.008668       0.004340      -0.010284      -0.001988       0.012272              2.022430       2.137700       0.294619      -0.280600       2.206401      -0.344837       1.723189          -0.000001
          190              H       0.712362       6.286239      21.313878       0.110249       1.063024 0.81107618E+01  0.81661010E+02                                 1.842449                            1.756832      -1.601565       2.108849                    0.990820       4.199963      12.786468       0.426308       1.427020      -0.674999       0.014577      -0.020425       0.018612       0.031242       0.000908       0.003487      -0.007312       0.010837       0.001347      -0.010976       0.003119       0.007857              1.883285       1.810924      -0.280297       0.090902       2.164635      -0.291542       1.674297           0.000003
          191              H      10.482973      12.722288       0.700067       0.101255       1.066169 0.80552368E+01  0.80376766E+02                                 1.802323                            1.717263      -1.391482       2.204212                    0.993023       4.002972      11.847627       0.447123       1.372862      -0.686529      -0.021332      -0.005893      -0.022264       0.031393       0.002980       0.008409       0.006547       0.008785       0.007213      -0.009561      -0.004025       0.013586              1.841423       2.003429       0.102712       0.315042       1.571014       0.288719       1.949827           0.000003
          192              H      11.309313      14.795480       4.049920       0.119384       1.008990 0.75294234E+01  0.74315890E+02                                 1.778770                            1.693051      -1.494372       2.169196                    0.992077       3.991249      11.980479       0.434687       1.427610      -0.675797      -0.009404       0.024794       0.024483       0.036091      -0.005751      -0.002382       0.007937      -0.003105       0.009060      -0.008677      -0.003046       0.011723              1.826080       1.774771      -0.149347      -0.185172       1.768708       0.401910       1.934760           0.000001
          193              H       1.744163      14.426950       4.108804       0.118640       1.017367 0.75982101E+01  0.74997300E+02                                 1.777524                            1.692398      -1.353858       2.236077                    0.993175       3.913115      11.660490       0.438982       1.413594      -0.678986       0.012965      -0.031831       0.008464       0.035397      -0.004855       0.002861      -0.006478      -0.010160      -0.016435      -0.008270      -0.004275       0.012546              1.815435       1.825462      -0.248298       0.139751       1.963531      -0.350846       1.657311           0.000002
          194              H       2.483520      17.821884       2.106744       0.108040       1.138227 0.85994736E+01  0.87185369E+02                                 1.878416                            1.770169      -1.475250       2.167533                    0.991971       4.056055      12.084485       0.442126       1.366434      -0.687618       0.022363       0.018464      -0.011772       0.031299       0.002756      -0.002179      -0.005570       0.004873      -0.014908      -0.008578       0.000735       0.007844              1.924507       2.071723       0.353223      -0.199218       2.009992      -0.415185       1.691805          -0.000002
          195              H      12.486585      19.695409       0.796026       0.116740       0.959304 0.71304051E+01  0.69843783E+02                                 1.753987                            1.672919      -1.577264       2.123564                    0.991244       4.165651      12.702983       0.424840       1.471862      -0.666648      -0.011006       0.023868       0.021161       0.033743      -0.004458       0.000913       0.005769       0.005389      -0.006753      -0.008833       0.001860       0.006973              1.787669       1.559313      -0.160281      -0.059379       1.966932       0.321795       1.836761          -0.000003
          196              H      11.582260      12.235946      19.281285       0.118714       1.243329 0.96495903E+01  0.99506992E+02                                 1.914765                            1.817929      -1.403265       2.209229                    0.992958       3.827210      11.064088       0.462472       1.284329      -0.706662      -0.023472      -0.005319      -0.027570       0.036597       0.000847       0.007973       0.004554       0.010438       0.015503      -0.009546      -0.003224       0.012770              1.936780       2.015909       0.007050       0.420090       1.840500       0.243560       1.953930          -0.000002
          197              H      10.258016       9.080282      19.859222       0.131835       1.109657 0.83563249E+01  0.82125918E+02                                 1.732848                            1.659017      -0.655835       2.575500                    0.999916       3.243654       8.799501       0.504572       1.235145      -0.722284      -0.031003       0.000865       0.011990       0.033252      -0.002594       0.002652      -0.006888       0.012690      -0.004491      -0.010748       0.001310       0.009438              1.751959       2.161036       0.143465      -0.279983       1.504445      -0.040898       1.590395           0.000003
          198              H      11.432289      10.148291      19.678207       0.111620       1.216579 0.91861735E+01  0.94333271E+02                                 1.937738                            1.800057      -1.489946       2.142482                    0.995436       4.158220      12.318596       0.450927       1.322724      -0.695800       0.007789       0.030158       0.012393       0.033522      -0.002687       0.014798      -0.000788      -0.009226       0.008386      -0.017186       0.002899       0.014287              2.024962       1.625007       0.314558       0.084447       2.880407       0.276248       1.569473          -0.000001
          199              H      14.248745      11.461497       3.964865       0.093602       1.292083 0.10724059E+02  0.11432003E+03                                 2.007536                            1.941460      -1.500745       2.132258                    0.994059       4.306989      12.944084       0.435927       1.318041      -0.697337      -0.014135       0.002140       0.027225       0.030750      -0.002491      -0.005413      -0.007619       0.004272       0.014839      -0.011096       0.000636       0.010460              2.046333       1.884865      -0.201470      -0.375824       1.760380       0.277154       2.493754           0.000003
          200              H      14.145265      10.560025       2.645425       0.101127       1.139101 0.90670168E+01  0.93478242E+02                                 1.913688                            1.838968      -1.484095       2.155237                    0.991026       4.231203      12.859106       0.424761       1.398670      -0.681223      -0.016648      -0.024484      -0.013297       0.032457       0.003463       0.000146      -0.000663      -0.008266      -0.016715      -0.005639      -0.002563       0.008202              1.957638       1.827746       0.337323       0.295432       2.249424       0.454692       1.795743           0.000002
          201              H      13.173453      18.608869       3.048890       0.085225       1.636321 0.14640029E+02  0.16745186E+03                                 2.259723                            2.194322      -1.659143       2.027969                    0.994219       4.726005      14.361386       0.434178       1.233361      -0.714271       0.017271       0.013022       0.002370       0.021760      -0.008607       0.012701       0.009369      -0.005656       0.004880      -0.020921       0.008244       0.012676              2.286401       2.326890       0.405822      -0.304151       2.487458      -0.223030       2.044856          -0.000002
          202              H      11.834212      17.991887       2.440420       0.128168       1.016991 0.77535795E+01  0.76504540E+02                                 1.759451                            1.692115      -1.203573       2.314493                    0.993952       3.724655      10.902819       0.448263       1.384805      -0.686186      -0.024705      -0.001026      -0.025980       0.035866      -0.002120       0.007510       0.005988      -0.002741      -0.001180      -0.010960       0.002540       0.008420              1.791673       1.867780      -0.108340       0.417307       1.485724      -0.185944       2.021515          -0.000002
          203              H       1.579195      13.281059      21.346591       0.086660       1.224516 0.10090244E+02  0.10709102E+03                                 1.997087                            1.928180      -1.664545       2.038292                    0.993065       4.723895      14.675847       0.417667       1.381735      -0.681736      -0.005284       0.026577       0.007189       0.028035       0.003584       0.004046      -0.003764      -0.005448      -0.045230      -0.016593       0.004450       0.012143              2.028494       1.762923      -0.019312      -0.144439       2.401902       0.328989       1.920656          -0.000003
          204              H       2.519513      11.995203      21.272441       0.129803       1.030657 0.78010621E+01  0.76323395E+02                                 1.717905                            1.654710      -0.873403       2.472174                    0.997548       3.462967       9.769479       0.475642       1.316199      -0.701944       0.025036      -0.019061       0.017255       0.035886       0.000608       0.004475      -0.006237       0.007299      -0.025342      -0.012530       0.003370       0.009160              1.746536       1.853870      -0.308563       0.294441       1.737782      -0.232374       1.647956          -0.000001
          205              H       4.452639       8.547333      19.471023       0.145792       1.104613 0.82710962E+01  0.79973441E+02                                 1.617327                            1.563359      -0.963818       2.413279                    0.999144       3.190173       8.207268       0.571660       1.108117      -0.752419       0.008386      -0.006597       0.004138       0.011444      -0.001103       0.000420      -0.003074       0.002373      -0.004953      -0.004170       0.000964       0.003205              1.626422       2.151278      -0.120123       0.002568       1.385463      -0.033439       1.342525           0.000003
          206              H       3.213879       8.625961      18.459088       0.154118       1.068286 0.81677009E+01  0.79267802E+02                                 1.630471                            1.594077      -0.946556       2.434537                    0.998910       3.190446       8.409638       0.540952       1.166675      -0.737715      -0.010989      -0.005267      -0.012040       0.017131       0.002136       0.005188      -0.000522      -0.001078       0.005660      -0.006001       0.000224       0.005777              1.628924       1.389652      -0.003242       0.092973       1.393810       0.021786       2.103309           0.000000
          207              H       3.284365       9.613699      19.717464       0.149237       1.031784 0.76852999E+01  0.74523815E+02                                 1.677386                            1.610418      -0.978816       2.419801                    0.998301       3.382882       9.341940       0.499142       1.265458      -0.712553      -0.011177       0.011302       0.008826       0.018181      -0.004101      -0.004574       0.002450      -0.007380      -0.003691      -0.007101      -0.000996       0.008097              1.702502       1.452270      -0.188637      -0.063198       2.230877       0.218757       1.424358          -0.000000
          208              H       4.080711       6.209564      19.743634       0.144214       1.116294 0.85534402E+01  0.84757371E+02                                 1.738917                            1.676941      -0.951055       2.421192                    0.999102       3.392619       9.314140       0.501353       1.232894      -0.720884       0.009617       0.005975       0.002226       0.011539       0.001048      -0.000145       0.003276       0.002052      -0.009238      -0.005076       0.001709       0.003367              1.765333       2.353440      -0.220482       0.062081       1.516103       0.032065       1.426454           0.000005
          209              H       2.670984       5.626302      20.227793       0.133996       1.037279 0.80253542E+01  0.80305998E+02                                 1.792493                            1.727414      -1.559481       2.126638                    0.992882       4.112633      12.340294       0.438998       1.394312      -0.681303      -0.008295      -0.002877       0.010321       0.013550      -0.002280      -0.000806       0.003609      -0.006898       0.004081      -0.004831      -0.001413       0.006244              1.808606       1.681024       0.282644      -0.164314       2.121088      -0.243170       1.623708           0.000002
          210              H       2.816455       6.254214      18.762232       0.155489       1.007577 0.76968735E+01  0.74310362E+02                                 1.630463                            1.597583      -0.845171       2.483720                    0.999605       3.234484       8.775425       0.510184       1.243494      -0.719086      -0.009040       0.004961      -0.013354       0.016872      -0.000387       0.005664       0.000362      -0.003862       0.008368      -0.006741       0.000571       0.006170              1.632967       1.385018       0.040181       0.174700       1.452610       0.172763       2.061272           0.000003
          211              H       4.113705       7.703280      21.771866       0.137708       1.079463 0.82362368E+01  0.81718539E+02                                 1.764018                            1.693840      -0.988826       2.399650                    0.998098       3.593492      10.223922       0.472571       1.306313      -0.702954       0.007417      -0.004020      -0.005946       0.010321      -0.000747       0.000033      -0.001174       0.005940       0.007110      -0.004446       0.001836       0.002610              1.804663       2.401159      -0.228026       0.227902       1.495582      -0.001238       1.517248           0.000003
          212              H       2.897440      14.089923       0.211547       0.153279       0.919710 0.68188807E+01  0.64795406E+02                                 1.612585                            1.563453      -0.894670       2.461235                    0.998858       3.422396       9.654842       0.479499       1.344274      -0.695142      -0.011542       0.012081       0.000116       0.016709      -0.006356      -0.002093       0.000373      -0.006759       0.000742      -0.007653       0.000296       0.007357              1.635750       1.357922      -0.170561      -0.003439       2.030899       0.331609       1.518429           0.000001
          213              H       2.685981      12.516998       0.418732       0.160334       0.892805 0.68044634E+01  0.65490420E+02                                 1.653777                            1.620630      -1.313604       2.270673                    0.994361       3.712316      11.008416       0.439660       1.447455      -0.673382      -0.013241      -0.013090       0.004764       0.019219       0.001901      -0.000477       0.000118      -0.000988      -0.004922      -0.001912      -0.000881       0.002794              1.653254       1.592823       0.224257      -0.120595       1.712614      -0.258730       1.654325           0.000002
          214              H       8.738810      12.732663       3.958323       0.149232       1.075278 0.83883532E+01  0.83917715E+02                                 1.787294                            1.732598      -1.100414       2.360567                    0.997082       3.612347      10.444878       0.456225       1.341993      -0.695670       0.009121       0.001579       0.014920       0.017558       0.002319       0.004852      -0.002110      -0.001982       0.005466      -0.006670       0.001470       0.005200              1.804990       1.614943      -0.033492       0.282045       1.463106      -0.173566       2.336919           0.000003
          215              H       7.431063      13.225762       3.179744       0.146007       0.972743 0.72382632E+01  0.70394193E+02                                 1.720067                            1.644587      -1.217886       2.303581                    0.995375       3.719734      10.906676       0.449462       1.401235      -0.682302      -0.010767       0.007695      -0.000332       0.013238       0.000261       0.002651      -0.002799       0.002493      -0.018385      -0.007588       0.002580       0.005008              1.782630       2.451825      -0.138172      -0.134219       1.466899       0.061869       1.429165           0.000002
          216              H       8.452366      12.221044       2.468772       0.138105       1.020613 0.76839246E+01  0.75108957E+02                                 1.715540                            1.648295      -0.992167       2.403880                    0.997673       3.569242      10.159582       0.472585       1.325922      -0.698644       0.004621      -0.005174      -0.013310       0.015010       0.000065      -0.002222       0.002737      -0.002209       0.015054      -0.004373      -0.002079       0.006452              1.748543       1.498312       0.074845      -0.006583       1.951474       0.534018       1.795842           0.000003
          217              H       9.293703      14.984098       4.398863       0.151639       0.949369 0.71738893E+01  0.69561987E+02                                 1.691173                            1.637762      -1.119581       2.356532                    0.996263       3.636677      10.622164       0.450516       1.402097      -0.682692       0.008999      -0.009243       0.011657       0.017387      -0.003500       0.008089       0.000090      -0.008677       0.013429      -0.011572       0.002456       0.009117              1.716188       1.604974      -0.079013       0.200335       1.436043      -0.147243       2.107548           0.000001
          218              H       9.389684      16.100055       3.256075       0.148889       0.948316 0.70070145E+01  0.66395917E+02                                 1.592639                            1.544236      -0.723989       2.541312                    0.999715       3.250791       8.874545       0.506491       1.276221      -0.711036       0.010211       0.008177      -0.007972       0.015319       0.005523      -0.003170      -0.000234       0.000016      -0.002740      -0.006001      -0.000771       0.006772              1.608373       1.572150       0.342023      -0.098049       1.891292      -0.151820       1.361677           0.000000
          219              H       7.975458      15.442189       3.613742       0.149897       1.067192 0.78894662E+01  0.77740672E+02                                 1.780851                            1.679707      -1.058693       2.381214                    0.997083       3.568010      10.245105       0.463505       1.341067      -0.695660      -0.012656      -0.001644      -0.002496       0.013004      -0.001876       0.001914       0.006027       0.003794      -0.013297      -0.009064       0.004055       0.005009              1.857265       2.610042      -0.231248      -0.148525       1.479844       0.072411       1.481910           0.000001
          220              H       8.780802      13.784524       0.608469       0.135180       1.108043 0.84394245E+01  0.83651531E+02                                 1.740775                            1.671277      -1.093157       2.345161                    0.998237       3.559767       9.891384       0.497886       1.241124      -0.717070       0.008363      -0.013580       0.001768       0.016046      -0.004101      -0.001326       0.000491      -0.006741      -0.001999      -0.005196      -0.000606       0.005802              1.767388       1.588059      -0.148330      -0.123924       1.906732       0.441832       1.807374           0.000003
          221              H       7.644022      14.648204       1.330345       0.151378       1.026386 0.74177664E+01  0.71116387E+02                                 1.658697                            1.570578      -0.954998       2.430331                    0.998921       3.308380       9.010184       0.512310       1.247030      -0.716970      -0.011098      -0.000394       0.010908       0.015567       0.000102      -0.000927      -0.002094       0.008228       0.004253      -0.005463       0.001592       0.003871              1.722057       2.440556      -0.167301      -0.069753       1.373432       0.002969       1.352184           0.000001
          222              H       9.017756      15.340748       0.889805       0.146288       0.991150 0.73135248E+01  0.69716051E+02                                 1.603447                            1.547023      -0.900416       2.448406                    0.999391       3.291905       8.875738       0.523603       1.227152      -0.721439       0.011014       0.009812       0.006373       0.016068       0.004489       0.000808       0.001173       0.004202      -0.003861      -0.004417      -0.001424       0.005842              1.621046       1.469848       0.292162      -0.158780       1.936754      -0.301781       1.456536          -0.000000
          223              H       4.352158      15.773959       1.319441       0.145759       1.040824 0.79405898E+01  0.77599206E+02                                 1.679834                            1.630725      -1.051318       2.373469                    0.998449       3.454136       9.563002       0.499070       1.255856      -0.714204      -0.007948      -0.010672      -0.004877       0.014172       0.003377       0.000315       0.000521      -0.002232       0.008297      -0.004940       0.001795       0.003145              1.690407       1.485778       0.127336       0.231598       1.684423       0.350757       1.901021           0.000000
          224              H       4.481133      17.250054       1.925729       0.142245       0.991989 0.71358549E+01  0.68307604E+02                                 1.657117                            1.564081      -1.222573       2.296670                    0.995668       3.574087       9.988219       0.497713       1.285594      -0.705766      -0.006868       0.013973       0.003729       0.016010      -0.002787      -0.001195      -0.001022      -0.004222       0.004934      -0.004687       0.001844       0.002842              1.714524       1.452610      -0.190940       0.038294       2.316497      -0.295320       1.374467          -0.000002
          225              H       5.608915      16.156958       2.233236       0.150730       0.998034 0.71544207E+01  0.67972292E+02                                 1.625896                            1.540085      -0.924155       2.441628                    0.999125       3.294004       8.929471       0.518564       1.243215      -0.717543       0.009534      -0.002994       0.008694       0.013246       0.000718       0.000817      -0.002204       0.005540       0.000568      -0.004171       0.001250       0.002920              1.687643       2.360299      -0.215763       0.096343       1.371468      -0.052543       1.331161           0.000000
          226              H       3.872251      13.888559       2.719575       0.157699       0.869542 0.63203955E+01  0.59471345E+02                                 1.607372                            1.546960      -1.060615       2.391898                    0.996212       3.522173      10.187665       0.458456       1.419859      -0.679453      -0.009703      -0.004086      -0.013898       0.017436       0.001212       0.004211       0.002826      -0.002750       0.006960      -0.004999      -0.001291       0.006290              1.641673       1.425386       0.093921       0.205409       1.616393       0.384538       1.883239           0.000002
          227              H       5.142506      14.249832       3.622465       0.143955       0.992784 0.72841723E+01  0.70938739E+02                                 1.740638                            1.645855      -1.228820       2.291621                    0.996004       3.760389      11.026403       0.450992       1.394550      -0.683253       0.009497       0.004360       0.000486       0.010461       0.001780      -0.002780       0.003016      -0.000066      -0.016081      -0.007389       0.002920       0.004469              1.817807       2.503325      -0.258610       0.124317       1.497950      -0.017920       1.452146           0.000002
          228              H       3.708783      14.045423       4.302904       0.149161       0.922381 0.68701598E+01  0.65901724E+02                                 1.659927                            1.603329      -1.042606       2.391622                    0.996482       3.603465      10.469266       0.455058       1.403168      -0.682547      -0.010423      -0.000401       0.012731       0.016459       0.002557      -0.005993      -0.000772      -0.004115       0.004265      -0.007344       0.000782       0.006562              1.686975       1.635862       0.053691      -0.257295       1.458926      -0.227610       1.966137           0.000002
          229              H       4.151197      17.583093       4.370512       0.148652       1.079374 0.82848847E+01  0.80824413E+02                                 1.649900                            1.611379      -0.966506       2.417557                    0.999060       3.255797       8.650474       0.534207       1.175277      -0.735155      -0.004712       0.009723      -0.009110       0.014132      -0.002756       0.001701      -0.002159      -0.005714       0.004801      -0.004875      -0.000284       0.005159              1.647215       1.374477      -0.144360       0.090214       2.095381      -0.114408       1.471788          -0.000000
          230              H       3.881249      16.317227       5.312658       0.148384       1.052204 0.81293528E+01  0.80081784E+02                                 1.713221                            1.668276      -0.957699       2.423614                    0.998947       3.443023       9.637059       0.484303       1.283841      -0.708772      -0.009071      -0.010338       0.007467       0.015650       0.004408      -0.003851       0.000842      -0.002073       0.005924      -0.006965       0.001874       0.005091              1.722292       1.552040       0.121387      -0.245369       1.444906      -0.205612       2.169931           0.000003
          231              H       5.311973      16.510082       4.621315       0.151294       1.057341 0.79488649E+01  0.78048210E+02                                 1.738218                            1.663628      -0.902137       2.454810                    0.998914       3.433237       9.667695       0.477760       1.305686      -0.704137       0.011563      -0.004794      -0.003842       0.013094       0.000711      -0.000255       0.002758       0.003974      -0.001424      -0.004024       0.001632       0.002393              1.786086       2.395895      -0.115090       0.275015       1.388611       0.010419       1.573751           0.000001
          232              H       9.655133      18.128241       0.534319       0.138707       1.007524 0.74810420E+01  0.71779843E+02                                 1.621670                            1.564284      -0.960093       2.412098                    0.999164       3.382061       9.174501       0.520434       1.226593      -0.720897       0.003797      -0.011533      -0.006344       0.013699      -0.003153      -0.001616       0.001346      -0.006992       0.001664      -0.005180       0.000004       0.005176              1.651877       1.363905       0.118712      -0.032489       2.196443      -0.256257       1.395284          -0.000001
          233              H      10.265515      19.480346       1.131884       0.145154       1.064122 0.81428060E+01  0.80647589E+02                                 1.747445                            1.684552      -1.242821       2.292072                    0.995623       3.627052      10.346268       0.473220       1.306850      -0.702131       0.014649       0.011810       0.005699       0.019661       0.004046       0.001568       0.000697       0.005008       0.006812      -0.005897       0.001111       0.004786              1.758896       1.788126       0.162483       0.358470       1.546566       0.136285       1.941996          -0.000002
          234              H       8.849789      19.501503       0.386018       0.147572       1.011937 0.73079126E+01  0.69456163E+02                                 1.608003                            1.530848      -0.927248       2.436462                    0.999216       3.269560       8.722988       0.535903       1.202548      -0.727116      -0.007448       0.007054      -0.006851       0.012336      -0.000786      -0.000644      -0.001866       0.002251       0.005349      -0.003067       0.000480       0.002587              1.654390       2.195744      -0.337527      -0.055316       1.449497      -0.048160       1.317930          -0.000003
          235              H      10.917889      -4.671076      19.966085       0.139113       1.125352 0.87183372E+01  0.87521496E+02                                 1.804162                            1.735348      -1.003122       2.399315                    0.998187       3.554567      10.089783       0.471036       1.295301      -0.706209       0.007577      -0.007089      -0.014278       0.017650       0.001632      -0.005176       0.001533       0.000790       0.014699      -0.006211      -0.001481       0.007691              1.837260       1.604148       0.220269      -0.299232       1.883421      -0.413152       2.024210          -0.000003
          236              H       9.554652      -4.545837      20.794825       0.147665       1.051133 0.78292398E+01  0.75649445E+02                                 1.649508                            1.586281      -0.956191       2.424336                    0.998958       3.285061       8.816208       0.525954       1.205236      -0.727234      -0.013750      -0.002700       0.000308       0.014016      -0.002501       0.001540       0.000574       0.001284      -0.005560      -0.003216      -0.000438       0.003654              1.684603       2.097068      -0.308139       0.038891       1.661302      -0.104424       1.295440          -0.000003
          237              H      10.961380      -4.524501      21.558138       0.145262       1.068408 0.82283218E+01  0.82283469E+02                                 1.801138                            1.730916      -1.309607       2.262918                    0.993735       3.761880      11.032876       0.448573       1.365438      -0.689615       0.008978      -0.002767       0.017115       0.019524       0.001513       0.003963       0.001689      -0.002238      -0.002588      -0.004743      -0.000034       0.004777              1.819043       1.757468       0.253701       0.407323       1.806301       0.181749       1.893361          -0.000003
          238              H       9.890587      13.629501      18.984683       0.150700       1.036483 0.78150237E+01  0.74894723E+02                                 1.585908                            1.549746      -0.874064       2.466824                    0.999343       3.148731       8.205219       0.554579       1.152450      -0.741147       0.012805       0.006530      -0.009526       0.017244       0.003568      -0.004148       0.000405       0.003827       0.003193      -0.005690      -0.000370       0.006059              1.584064       1.412428       0.003467      -0.159046       1.391299      -0.135095       1.948466          -0.000003
          239              H       9.398683      12.471841      19.974809       0.145158       1.113386 0.84622200E+01  0.83062582E+02                                 1.687868                            1.630665      -0.921607       2.437024                    0.999075       3.301589       8.823324       0.529552       1.178356      -0.734056       0.003958      -0.011885       0.007029       0.014364      -0.001444       0.002761      -0.001060      -0.009317      -0.001857      -0.005874       0.000302       0.005572              1.704953       1.452263       0.063216       0.006429       2.280800      -0.051725       1.381797          -0.000002
          240              H       8.626332      13.873684      19.933372       0.154465       1.026447 0.74033554E+01  0.69825913E+02                                 1.557626                            1.491139      -0.919013       2.445292                    0.999295       3.108080       7.971245       0.576606       1.126261      -0.747236      -0.008610       0.008916       0.004029       0.013033      -0.001566       0.002047       0.002093       0.003935      -0.002486      -0.004275       0.000832       0.003443              1.589395       2.029251      -0.329114       0.031865       1.446058       0.007196       1.292877          -0.000004
          241              H       9.601143       6.201286      19.183145       0.299048       0.635030 0.44280200E+01  0.37727546E+02                                 1.276079                            1.280301      -0.899642       2.567683                    0.999967       2.489035       6.623708       0.517859       1.388181      -0.690383      -0.027261       0.015696      -0.011997       0.033667      -0.003641       0.017228      -0.003579      -0.004177      -0.033584      -0.022607       0.005144       0.017462              1.262596       1.288885      -0.113274       0.075034       1.319988      -0.096239       1.178915           0.000004
          242              H      10.689933       5.931340      20.162366       0.287017       0.700604 0.49522544E+01  0.44514073E+02                                 1.454791                            1.418336      -1.701950       2.130075                    0.996035       3.379444      10.041216       0.447327       1.523305      -0.657518      -0.001041       0.000721       0.015425       0.015476      -0.004807      -0.006239      -0.001963      -0.030880      -0.008830      -0.017562      -0.000132       0.017695              1.481595       1.457030       0.226253       0.255065       1.412288       0.208748       1.575468           0.000002
          243              H       9.082244       4.080724      18.921437       0.092854       1.141769 0.89565168E+01  0.89990898E+02                                 1.780209                            1.727152      -0.798543       2.487263                    0.998011       3.563337       9.927005       0.488083       1.248974      -0.716862      -0.027300      -0.007737      -0.024793       0.037681       0.005653       0.010028      -0.002076      -0.005690       0.000248      -0.013510       0.003923       0.009587              1.812278       1.894802       0.215865       0.349962       1.538018       0.231222       2.004015           0.000004
          244              H      10.466476       3.625879      19.577886       0.099787       0.988858 0.73127035E+01  0.70966813E+02                                 1.708282                            1.628319      -0.961424       2.410402                    0.996009       3.747712      10.810196       0.464191       1.359666      -0.690689       0.031792      -0.026188       0.003007       0.041299      -0.005829      -0.000152       0.001169      -0.009166      -0.026306      -0.008853      -0.003006       0.011859              1.766579       2.040841      -0.482961      -0.135836       1.810264       0.099016       1.448631           0.000003
          245              H       9.686627       4.335247      21.684630       0.100866       1.016537 0.78821883E+01  0.77575910E+02                                 1.708063                            1.667167      -0.937272       2.420599                    0.995961       3.724864      10.655339       0.470634       1.322338      -0.698786       0.015647       0.012894       0.016706       0.026271      -0.002013       0.002303       0.004744       0.012373       0.004940      -0.009620       0.003150       0.006470              1.736330       1.960581       0.057707       0.380177       1.462222       0.144427       1.786187           0.000004
          246              H       8.800298       3.156312      21.069618       0.107559       1.083775 0.85423706E+01  0.85163041E+02                                 1.739223                            1.702877      -0.861598       2.456484                    0.997589       3.605851      10.139196       0.482630       1.272973      -0.710584      -0.014577      -0.021871      -0.001866       0.026350       0.003621      -0.005648       0.002113      -0.009799      -0.012757      -0.010138       0.001914       0.008225              1.747385       1.671987       0.156120      -0.017109       2.144412       0.045097       1.425757           0.000004
          247              H       8.096934       5.878526      21.069618       0.085047       1.197923 0.97159464E+01  0.99232281E+02                                 1.801687                            1.769674      -0.811614       2.461969                    0.998125       3.668833      10.171824       0.496142       1.208739      -0.725636       0.012711       0.019877       0.006074       0.024362       0.001788      -0.003660       0.001728      -0.002963      -0.007007      -0.005835       0.002345       0.003490              1.805706       1.722174       0.241820      -0.123659       2.183260       0.107620       1.511683           0.000004
          248              H       7.218104       4.724283      20.395722       0.090713       1.216704 0.97932311E+01  0.99967056E+02                                 1.801720                            1.760756      -0.885892       2.429880                    0.997885       3.645276      10.020719       0.505442       1.187144      -0.730757      -0.014891      -0.013008      -0.016203       0.025563       0.001092       0.000684       0.001506       0.012087       0.012026      -0.008315       0.003347       0.004967              1.823904       2.017310       0.151843       0.328153       1.547292       0.288728       1.907111           0.000005
          249              C       9.076245       0.868356       9.316780       0.168889      30.799795 0.40060228E+03  0.92614037E+04                                 8.697932                            6.838584       0.032712       2.013513                    0.999756      26.942739      77.734829       0.605191       0.437774      -1.047130       0.071409       0.016973       0.011144       0.074240       0.028457      -0.011797       0.026872       0.078403       0.001246      -0.062269       0.013818       0.048451              9.674469      13.186287       0.239927      -0.666081       9.374073      -2.850281       6.463046           0.000001
          250              C       8.234908       1.752605       8.651607      -0.030819      36.328917 0.51325916E+03  0.12552567E+05                                 9.601968                            7.666255      -0.228879       1.915520                    0.998417      29.069028      84.672320       0.583243       0.429399      -1.058209      -0.024467       0.040202      -0.024705       0.053152       0.030610      -0.017119      -0.007045      -0.021573       0.068510      -0.045393       0.007146       0.038247             10.640455      13.447134       0.220919       0.262621      12.400338      -2.519629       6.073893          -0.000001
          251              C       6.861173       1.482433       8.658150      -0.162756      34.977019 0.47355222E+03  0.11464349E+05                                 9.396179                            7.343328      -0.147946       1.910991                    0.999361      31.261614      93.594856       0.592482       0.427021      -1.049171       0.025702      -0.003617       0.014827       0.029891      -0.029447       0.008821       0.019870       0.018341       0.124250      -0.056185       0.009577       0.046608             10.415293      13.632074       2.630384      -0.218937      11.521011      -2.848336       6.092796           0.000000
          252              C       6.276286       0.414582       9.284066       0.064822      31.870434 0.40882004E+03  0.94484049E+04                                 8.872651                            6.853467      -0.112116       1.997414                    0.997953      26.183842      74.214611       0.615120       0.430844      -1.057000       0.003358       0.000015       0.016170       0.016515      -0.000390       0.001925       0.015190      -0.017400       0.049088      -0.017140      -0.008482       0.025621             10.099230      14.666195       1.842800       0.072772       9.716613      -2.559385       5.914881           0.000002
          253              C       7.143119      -0.443335       9.957962      -0.149790      34.359178 0.49086454E+03  0.12003818E+05                                 9.402253                            7.572843      -0.280145       1.879555                    0.997964      31.157260      94.091121       0.571690       0.438114      -1.041320       0.003251       0.023222       0.001426       0.023492       0.005198      -0.024674       0.038496      -0.034034       0.062661      -0.047558      -0.008442       0.056000             10.321025      14.814525       0.326118       1.355407       9.545373      -2.308376       6.603177           0.000004
          254              C       8.515353      -0.224492       9.986314      -0.016563      36.554391 0.51228879E+03  0.12538638E+05                                 9.660647                            7.650853      -0.333840       1.880198                    0.998503      29.154778      85.304356       0.584029       0.428486      -1.057444      -0.005427      -0.030047       0.037172       0.048104      -0.032788       0.027786       0.007262      -0.028304      -0.021292      -0.049864       0.008406       0.041458             10.821560      14.371811       1.788036       0.443953       9.998651      -3.150204       8.094218           0.000003
          255              C       9.196222       0.072072      13.181324       0.164984      31.779331 0.39554442E+03  0.91213702E+04                                 8.896897                            6.801591      -0.079477       1.980613                    0.999611      26.830020      77.475315       0.605598       0.438588      -1.045967      -0.080193      -0.002813      -0.022379       0.083305       0.004059       0.023407      -0.056932       0.013086      -0.123989      -0.081409       0.028097       0.053312             10.361269      12.584568       3.442593      -1.488158       8.887403       2.913014       9.611835           0.000002
          256              C      10.087049      -0.319091      12.193379      -0.013053      36.798108 0.50081121E+03  0.12173867E+05                                 9.634736                            7.527312      -0.303647       1.887533                    0.998830      28.982419      84.179106       0.593902       0.424265      -1.061336       0.014531      -0.007674      -0.046594       0.049407      -0.001172       0.037198       0.003902      -0.063929      -0.034401      -0.056893       0.018803       0.038090             11.136717      14.093313       2.333246      -0.141651       7.473102       3.200957      11.843737           0.000003
          257              C      11.397796       0.123273      12.280615      -0.189250      37.121807 0.50249131E+03  0.12314213E+05                                 9.726954                            7.537555      -0.075613       1.924816                    0.999556      31.678010      94.604397       0.589474       0.423998      -1.053808      -0.017995       0.013673       0.011699       0.025449      -0.025885      -0.019853      -0.027027      -0.007526      -0.044053      -0.049826       0.014493       0.035333             11.222775      15.070421       3.166354       1.861486       7.864161       3.793800      10.733742           0.000004
          258              C      11.846209       0.935003      13.312178       0.068428      33.270518 0.41317740E+03  0.95520116E+04                                 9.080159                            6.835635      -0.142605       1.981572                    0.998439      26.197701      73.698092       0.624734       0.424085      -1.063680      -0.011183      -0.002135      -0.005492       0.012640      -0.007327       0.005347      -0.015747      -0.012839      -0.007460      -0.013957      -0.008187       0.022144             10.910459      16.776697       2.053032       0.562745       6.846473       3.069284       9.108208           0.000001
          259              C      10.914889       1.353736      14.254324      -0.177818      36.141518 0.50081908E+03  0.12277514E+05                                 9.630588                            7.573843      -0.157774       1.908188                    0.999204      31.420653      94.215296       0.581693       0.429520      -1.049164      -0.013018       0.002464      -0.018702       0.022919       0.005674       0.023049      -0.016224      -0.050491       0.029427      -0.042998       0.009271       0.033727             10.977619      16.265055       0.931198      -1.010016       7.510149       2.912218       9.157652           0.000001
          260              C       9.595145       0.936091      14.182354      -0.004741      36.832568 0.49994220E+03  0.12161447E+05                                 9.698698                            7.554511      -0.282388       1.897101                    0.998947      28.921654      84.349007       0.588188       0.428079      -1.057747      -0.002275       0.045341       0.029702       0.054252      -0.024753      -0.019676      -0.023391       0.026529       0.071859      -0.052089       0.015169       0.036920             11.241299      14.572238       1.713261      -0.048801       9.694671       4.056687       9.456989           0.000002
          261              C       7.921468       3.731677      13.868306       0.154580      31.742426 0.39849523E+03  0.91817446E+04                                 8.835571                            6.794138       0.073729       2.029410                    0.999702      26.758687      76.560542       0.611966       0.434387      -1.051315       0.075348      -0.005885      -0.030379       0.081454       0.029596       0.004466       0.045817       0.045400      -0.037973      -0.064185       0.008837       0.055347             10.053455      14.063320       1.450099       0.836767       9.632557      -3.036973       6.464489          -0.000001
          262              C       7.425064       2.601902      14.522574      -0.003111      37.407065 0.49832559E+03  0.12090544E+05                                 9.760040                            7.510006      -0.278109       1.895229                    0.998862      28.858329      83.562228       0.594805       0.424423      -1.061926      -0.001916      -0.048347       0.000674       0.048389      -0.036954       0.008528       0.004040       0.030367       0.082313      -0.054475       0.022323       0.032152             11.238905      15.989068       0.842815      -0.503786      10.860502      -3.169891       6.867145           0.000001
          263              C       6.061828       2.357362      14.590182      -0.175215      36.204022 0.48830248E+03  0.11896940E+05                                 9.646632                            7.483784      -0.129525       1.921932                    0.998768      31.163255      93.200636       0.584487       0.430115      -1.048644       0.009455       0.002053      -0.025491       0.027265       0.020836      -0.012864       0.023247      -0.034993       0.075250      -0.046569       0.006210       0.040359             10.959440      17.089920      -0.166917       0.013165       9.175015      -2.601534       6.613385           0.000002
          264              C       5.138006       3.236332      14.053682       0.073263      33.718452 0.41740082E+03  0.96833307E+04                                 9.203770                            6.896767      -0.197249       1.963670                    0.998113      26.317504      74.392703       0.617825       0.427336      -1.060652       0.010838      -0.000045      -0.003432       0.011369      -0.004559      -0.007000       0.015526      -0.010454       0.020718      -0.012195      -0.010101       0.022296             11.013119      16.690188       1.587283      -1.710699       9.380629      -3.286979       6.968540          -0.000001
          265              C       5.631411       4.344381      13.388509      -0.194343      38.024378 0.50056369E+03  0.12274464E+05                                 9.955535                            7.562165      -0.176817       1.898478                    0.998574      31.805360      95.502633       0.583040       0.428415      -1.049431       0.023054      -0.012611       0.002300       0.026378      -0.023900       0.011226       0.021594      -0.001275       0.022263      -0.039294       0.012775       0.026519             11.492400      15.369717       2.736088      -2.100787      10.941963      -4.435786       8.165520          -0.000003
          266              C       7.003646       4.592425      13.248932      -0.026680      38.187169 0.51521282E+03  0.12585101E+05                                 9.843679                            7.606989      -0.174933       1.924017                    0.999026      29.154417      84.272824       0.595341       0.421182      -1.065632      -0.022458       0.026087      -0.032495       0.047337       0.020145      -0.029573      -0.009797      -0.048690      -0.039847      -0.046089       0.000500       0.045589             11.357781      14.798268       1.011697      -0.191939      10.472747      -4.564945       8.802328          -0.000003
          267              C       8.102933       4.724306      10.040836       0.165203      30.425470 0.40597905E+03  0.94209916E+04                                 8.657360                            6.916610      -0.015125       2.003044                    0.999490      26.946737      77.999093       0.597309       0.441890      -1.044246      -0.059864      -0.052330       0.010809       0.080243       0.004075       0.019670      -0.031424       0.027723      -0.120133      -0.059965       0.020553       0.039412              9.375519      12.747974       1.523065      -0.449413       7.293736       2.773220       8.084846          -0.000004
          268              C       8.506355       5.613232      11.081123      -0.030812      36.431295 0.54469845E+03  0.13551336E+05                                 9.679472                            7.938394      -0.267532       1.894938                    0.998439      29.854407      88.352757       0.567466       0.433851      -1.053116       0.004758       0.021902       0.041888       0.047507      -0.018468      -0.038249       0.000370       0.012384      -0.023378      -0.041550      -0.003583       0.045133             10.505756      12.448919       3.469878      -0.761054       8.630294       2.037605      10.438055          -0.000004
          269              C       9.766112       6.205445      11.030962      -0.194604      36.489186 0.52795074E+03  0.13156630E+05                                 9.789752                            7.859752      -0.367046       1.840536                    0.997756      32.310177      98.709351       0.560143       0.438789      -1.040235      -0.005988      -0.014549      -0.013944       0.021023       0.000795       0.017068       0.000248      -0.036538      -0.032884      -0.028970       0.005189       0.023781             10.682095      13.555794       2.909983      -2.706359       8.811877       1.602460       9.678613          -0.000006
          270              C      10.682434       5.899428      10.027751       0.075835      33.178968 0.41959034E+03  0.97681918E+04                                 9.146639                            6.959233      -0.230529       1.953747                    0.997977      26.484978      75.534324       0.607839       0.432841      -1.054955      -0.011482      -0.000106       0.005838       0.012881       0.002643       0.005080      -0.009381      -0.025301       0.006963      -0.016359      -0.000995       0.017354             10.463712      13.555173       4.071573      -1.290012       9.467215       2.573724       8.368750          -0.000004
          271              C      10.297009       4.979473       9.063796      -0.204727      35.976374 0.48174019E+03  0.11693758E+05                                 9.531275                            7.381329      -0.013116       1.949143                    0.999482      31.569309      94.144301       0.594946       0.424119      -1.052661      -0.023136       0.008754       0.002252       0.024839      -0.018663      -0.008878      -0.031739       0.008226       0.070889      -0.044969       0.003682       0.041287             10.567111      12.022254       4.021931      -0.317723      11.195253       3.699434       8.483825          -0.000006
          272              C       9.050750       4.381318       9.063796      -0.012332      36.445385 0.50065865E+03  0.12163264E+05                                 9.611025                            7.550181      -0.111965       1.949666                    0.999325      28.843972      83.619186       0.590464       0.426977      -1.060167       0.023990      -0.017323      -0.034474       0.045432       0.022266       0.027230      -0.009725      -0.041541       0.087459      -0.054931       0.015735       0.039196             10.668958      12.740761       2.285188      -1.650458      10.912095       3.504219       8.354018          -0.000004
          273              C      11.306314       1.715141       8.638522      -0.157253      27.960208 0.40086792E+03  0.92759539E+04                                 8.045715                            6.639292      -0.005212       1.996982                    0.998392      28.928607      83.704708       0.641912       0.412357      -1.062118      -0.049736      -0.060825       0.070487       0.105555       0.043561      -0.036462      -0.019639       0.020985      -0.049780      -0.042501      -0.029490       0.071991              8.964906       8.117365       0.255323      -1.846757       8.156193       0.626707      10.621159          -0.000000
          274              C      11.250824       1.406089       7.177322       0.600213      22.537223 0.25947619E+03  0.54432725E+04                                 7.419950                            5.758013      -0.172696       1.981304                    0.999018      23.109191      65.923084       0.609347       0.479158      -1.012139      -0.014591      -0.006936      -0.032242       0.036063      -0.038763       0.021265      -0.014019       0.074008      -0.161471      -0.058963      -0.026070       0.085032              8.528014       5.347447       1.535812      -2.197673       8.086837       0.800310      12.149758           0.000001
          275              C       7.826986      -1.586209      13.990436      -0.162097      29.368727 0.42829534E+03  0.10140765E+05                                 8.470143                            6.947177      -0.380720       1.865839                    0.997081      30.336761      90.671833       0.612173       0.422576      -1.048892      -0.003454       0.073201      -0.059404       0.094335      -0.010675       0.018369      -0.054491      -0.060240       0.002624      -0.046281      -0.029033       0.075313              9.637542      11.507872       3.789024      -1.595694      10.088646      -0.689479       7.316108           0.000003
          276              C       6.427757      -2.072922      14.215068       0.639732      19.910010 0.23281798E+03  0.47591317E+04                                 6.954824                            5.528817      -0.088548       2.042847                    0.999662      21.796454      61.618038       0.608577       0.492356      -1.004087      -0.020795      -0.012196       0.009746       0.026003      -0.015643      -0.017289       0.069473      -0.086245       0.149565      -0.071180      -0.037168       0.108348              7.808273      10.893750       2.078664      -0.507833       7.048128      -1.895202       5.482941           0.000004
          277              C       9.965573       4.999974      14.038415      -0.172577      28.534015 0.40163298E+03  0.93409674E+04                                 8.215054                            6.678347      -0.272780       1.910620                    0.996991      29.556783      87.038052       0.632417       0.416428      -1.054650      -0.041615      -0.109015      -0.019449       0.118298       0.019150      -0.028405       0.007500      -0.023451      -0.136201      -0.059467       0.013580       0.045888              9.362372       9.416609       2.034195       3.204261       8.177816       0.609011      10.492691          -0.000002
          278              C      10.616447       5.102292      15.364399       0.621736      20.818040 0.23494242E+03  0.47943083E+04                                 7.037931                            5.466681       0.125123       2.107961                    0.999651      21.694416      60.483388       0.629251       0.476999      -1.016119       0.043251      -0.000669       0.021134       0.048143      -0.061721      -0.044677       0.031620       0.069947      -0.168706      -0.074142      -0.042160       0.116302              8.063480       6.310019       1.853215       3.265933       7.240623      -0.127648      10.639799           0.000000
          279              C       5.734891       4.974573       9.925249      -0.152078      28.431332 0.41644203E+03  0.97565966E+04                                 8.218812                            6.829406      -0.229093       1.927931                    0.996684      29.284679      86.066328       0.622472       0.419994      -1.054223       0.081781      -0.080208      -0.010393       0.115019      -0.031014      -0.021007       0.006139       0.006919      -0.191776      -0.068185       0.001987       0.066198              9.214435       9.783185      -2.102764       2.273456       8.364314      -1.684106       9.495805          -0.000004
          280              C       5.290977       5.375369       8.555648       0.623067      20.451829 0.23144238E+03  0.47255750E+04                                 7.023450                            5.484839      -0.073413       2.041711                    0.999780      22.015079      62.267700       0.615429       0.487434      -1.006279      -0.015569       0.021234      -0.013744       0.029701       0.072987      -0.015872      -0.003604       0.041905      -0.202325      -0.070254      -0.040640       0.110894              7.965416       5.963859      -2.894307       1.891792       7.996011      -0.816726       9.936380          -0.000004
          281              C       4.766078       0.202290       9.336408       0.279210      24.618514 0.36113185E+03  0.81384255E+04                                 7.881936                            6.749929      -0.544756       1.876968                    0.996231      24.450713      69.740729       0.574470       0.473112      -1.026595      -0.047138      -0.010203       0.007880       0.048869      -0.004686       0.010463      -0.005145      -0.041005       0.036506      -0.029481       0.008621       0.020860              8.653722       9.689306       0.810033       0.285575       8.503364       0.358278       7.768496          -0.000000
          282              C       4.010225       1.226261       8.492402      -0.515663      27.291582 0.46445655E+03  0.11105027E+05                                 7.666916                            6.980361       0.132582       1.987541                    0.998970      32.930552      95.576821       0.651163       0.393407      -1.079070       0.031976      -0.043967       0.033159       0.063680       0.000544       0.003828      -0.010121      -0.033600       0.013115      -0.019747      -0.001149       0.020896              7.883172       8.051933      -0.504014       1.127120       8.360418      -0.955704       7.237164           0.000002
          283              C       4.389651      -1.160687       8.791184      -0.518569      28.328709 0.48313060E+03  0.11699639E+05                                 7.912896                            7.120808       0.000061       1.947372                    0.997625      33.432091      98.577629       0.642648       0.393573      -1.075846       0.010114       0.056939       0.021997       0.061873      -0.007535       0.003211       0.014266      -0.041053       0.025425      -0.027119      -0.000378       0.027497              8.374130       7.759564       1.161037       0.492195      10.394537       1.362665       6.968290           0.000005
          284              C       4.355158       0.338523      10.788883      -0.514223      28.083887 0.49219078E+03  0.11939278E+05                                 7.775134                            7.122362       0.123969       1.996181                    0.997079      32.779197      95.807315       0.653304       0.386497      -1.083928       0.020998      -0.010381      -0.059456       0.063904       0.008904       0.010527       0.003285      -0.009556       0.055761      -0.020883      -0.002038       0.022922              8.084117       7.978616       0.300217      -1.568430       7.072197       0.525905       9.201539          -0.000000
          285              C      13.317425       1.341588      13.412499       0.279404      23.200099 0.33342501E+03  0.73814345E+04                                 7.737755                            6.624223      -0.554323       1.871029                    0.996693      24.423483      69.532910       0.560610       0.493518      -1.013630       0.052078       0.013667       0.000947       0.053850      -0.011578       0.002342       0.003519      -0.033575       0.035821      -0.026644       0.010448       0.016196              8.657532      10.961544       0.734611       0.631001       6.819439       0.537293       8.191613          -0.000000
          286              C      14.121269       0.119812      13.986074      -0.512173      28.636593 0.50626770E+03  0.12394257E+05                                 7.955554                            7.276781       0.006914       1.949272                    0.997836      33.565622      99.253009       0.637876       0.392220      -1.077632      -0.024237       0.055785      -0.021114       0.064383      -0.014190      -0.003287      -0.010437      -0.053046       0.024523      -0.034954       0.004893       0.030061              8.389850       9.620155      -1.582804       0.911643       7.671844       0.023648       7.877552           0.000001
          287              C      13.557378       2.415352      14.437519      -0.510639      28.431944 0.48457708E+03  0.11737747E+05                                 7.932126                            7.131994       0.030179       1.961264                    0.998371      33.106537      97.475999       0.642383       0.393632      -1.076328      -0.005349      -0.040993      -0.039994       0.057520      -0.005476      -0.014630       0.015538      -0.035747       0.016891      -0.027257      -0.002850       0.030106              8.423799       8.933902       0.527111       1.006326       8.058108       1.528810       8.279388          -0.000002
          288              C      13.885815       1.657685      12.138857      -0.514029      26.681312 0.44621118E+03  0.10589944E+05                                 7.551684                            6.822931       0.107794       1.981015                    0.998989      32.833078      95.751407       0.659660       0.391231      -1.077760      -0.020094      -0.014032       0.061042       0.065778       0.000415       0.007745       0.003663      -0.020465       0.004430      -0.014745       0.003267       0.011478              7.860820       8.646215       0.456902      -0.518184       6.769205      -0.401690       8.167040           0.000001
          289              C       3.617301       2.995843      14.236877       0.278929      23.825320 0.34469051E+03  0.76908666E+04                                 7.892570                            6.746223      -0.540068       1.876234                    0.996474      24.524275      69.986270       0.554417       0.495135      -1.013278      -0.054522      -0.006319       0.010600       0.055901      -0.006601       0.009517      -0.007481      -0.038044       0.020068      -0.025655       0.003244       0.022412              8.847474      10.595284       0.865132      -1.057854       7.769547      -0.071872       8.177590          -0.000000
          290              C       2.847949       3.438153      12.995948      -0.517212      28.165244 0.47971857E+03  0.11561292E+05                                 7.833819                            7.077236       0.154961       1.997200                    0.998545      32.963387      96.005372       0.649104       0.391536      -1.080518       0.024690      -0.017769       0.058430       0.065874      -0.005024       0.005025      -0.004997      -0.032130       0.053547      -0.026169       0.005411       0.020757              8.218618       8.957914       0.304365       0.577823       7.669923      -0.962439       8.028017          -0.000003
          291              C       3.320358       1.517932      14.413529      -0.518472      29.804415 0.51221146E+03  0.12564779E+05                                 8.178093                            7.317507       0.046555       1.968654                    0.997557      33.214574      98.016080       0.636931       0.392020      -1.078768       0.010161       0.056862      -0.003438       0.057865      -0.014170       0.008335       0.003399      -0.046953      -0.013695      -0.028484      -0.001253       0.029737              8.769022       9.051872       1.665605      -0.667529       9.679406      -0.332134       7.575788          -0.000001
          292              C       3.152390       3.772079      15.412379      -0.511478      26.790724 0.45376935E+03  0.10799047E+05                                 7.548392                            6.845683       0.169386       2.005539                    0.998307      32.650422      94.901713       0.664548       0.387284      -1.082055       0.006688      -0.035567      -0.048686       0.060663      -0.007352       0.006453       0.004777      -0.037988       0.048017      -0.029522       0.010550       0.018973              7.960104       7.950388      -0.340813      -2.072316       6.685273       0.688441       9.244649          -0.000001
          293              C      12.081664       6.489866      10.034294       0.281367      23.871371 0.33258628E+03  0.73608467E+04                                 7.779566                            6.509997      -0.575533       1.863722                    0.997047      24.385615      69.496182       0.579154       0.477847      -1.021477       0.047616       0.023143       0.005322       0.053209      -0.012686      -0.007086       0.008350      -0.020057       0.050869      -0.024845       0.000841       0.024003              8.676125       9.670979       0.994536      -0.379265       9.156682      -0.503738       7.200713          -0.000003
          294              C      12.755034       6.233846      11.303574      -0.509653      27.437445 0.46342022E+03  0.11106100E+05                                 7.748376                            6.993227       0.031718       1.957671                    0.998903      33.032812      96.895421       0.645815       0.395742      -1.074367      -0.019152       0.022805      -0.054283       0.061915      -0.015098       0.001182      -0.003286      -0.024256       0.046491      -0.027118       0.009579       0.017538              8.082709       8.667344      -0.172637       0.991168       7.188722      -1.122927       8.392062          -0.000007
          295              C      12.029174       7.955524       9.899078      -0.508178      28.930045 0.46888826E+03  0.11276566E+05                                 8.041183                            6.993625       0.006582       1.952409                    0.998070      33.115221      97.488578       0.651076       0.391171      -1.076878       0.014231      -0.067138       0.012778       0.069809      -0.013479      -0.002324       0.002136      -0.004386       0.068608      -0.025094       0.001757       0.023337              8.777581       7.385681      -0.124358      -0.353431      12.282841      -1.687032       6.664219          -0.000007
          296              C      12.993487       5.957451       8.959113      -0.509379      27.253762 0.45513543E+03  0.10827575E+05                                 7.686116                            6.931335       0.068234       1.970334                    0.999051      32.673095      94.603654       0.650416       0.395844      -1.077362      -0.031019       0.027882       0.042873       0.059814      -0.012515      -0.006469       0.005376      -0.016872       0.042707      -0.022503       0.002840       0.019663              7.961307       8.746209       0.052518      -1.624520       7.432557       0.463162       7.705154          -0.000007
          297              C      12.764032      17.147342       8.736662       0.002846      23.562847 0.35644576E+03  0.80441371E+04                                 7.366177                            6.402049      -0.129345       1.985561                    0.997985      27.009187      78.278312       0.629425       0.431197      -1.045783      -0.021562       0.121780       0.042959       0.130923      -0.037093      -0.000688      -0.018889      -0.066290      -0.107864      -0.044149      -0.026294       0.070442              7.999298       8.513958      -0.939568       2.040628       7.361970       0.084192       8.121966           0.000002
          298              C      13.449399      16.971466      10.060464      -0.211778      27.576815 0.42673654E+03  0.10038037E+05                                 8.032905                            6.868478      -0.065681       1.968298                    0.998736      29.607212      86.597035       0.628094       0.414565      -1.059866       0.037655       0.055868      -0.046442       0.081830      -0.007110       0.033172       0.013761       0.026018       0.005025      -0.036689      -0.004062       0.040751              9.057253      11.851448       1.136933       2.991046       6.767415       0.790208       8.552896           0.000002
          299              C      14.644668      17.785102      10.226212      -0.175861      27.374035 0.41368289E+03  0.96520885E+04                                 8.004131                            6.753021      -0.086154       1.957195                    0.999263      29.456448      85.701531       0.635027       0.413390      -1.061015      -0.029630      -0.053491       0.059089       0.085033      -0.000275       0.034999       0.016021       0.042690       0.010796      -0.036995      -0.011843       0.048838              9.206497      12.411546       1.204381       3.717937       6.513302       1.414544       8.694641           0.000003
          300              C       1.577695       6.615453       1.587691       0.168889      30.799802 0.40060244E+03  0.92614080E+04                                 8.697933                            6.838586       0.032711       2.013513                    0.999756      26.942740      77.734832       0.605191       0.437774      -1.047130       0.071409      -0.016973      -0.011144       0.074240      -0.028457       0.011797       0.026872       0.078403       0.001246      -0.062269       0.013818       0.048451              9.674470      13.186287      -0.239925       0.666082       9.374073      -2.850283       6.463049           0.000001
          301              C       0.736358       5.731204       2.252864      -0.030819      36.328920 0.51325922E+03  0.12552569E+05                                 9.601968                            7.666255      -0.228879       1.915520                    0.998417      29.069030      84.672325       0.583243       0.429399      -1.058209      -0.024467      -0.040202       0.024705       0.053152      -0.030610       0.017119      -0.007045      -0.021573       0.068510      -0.045393       0.007146       0.038247             10.640455      13.447135      -0.220918      -0.262620      12.400337      -2.519629       6.073894          -0.000001
          302              C      14.359723       6.001376       2.246321      -0.162756      34.977012 0.47355220E+03  0.11464348E+05                                 9.396177                            7.343327      -0.147946       1.910991                    0.999361      31.261615      93.594858       0.592482       0.427021      -1.049171       0.025702       0.003617      -0.014826       0.029891       0.029447      -0.008821       0.019870       0.018341       0.124250      -0.056185       0.009577       0.046608             10.415292      13.632073      -2.630381       0.218938      11.521007      -2.848335       6.092795           0.000000
          303              C      13.774836       7.069227       1.620404       0.064822      31.870437 0.40882017E+03  0.94484086E+04                                 8.872652                            6.853468      -0.112116       1.997414                    0.997953      26.183842      74.214612       0.615120       0.430844      -1.057000       0.003358      -0.000015      -0.016170       0.016515       0.000390      -0.001925       0.015190      -0.017400       0.049088      -0.017140      -0.008482       0.025621             10.099230      14.666196      -1.842797      -0.072775       9.716612      -2.559386       5.914883           0.000002
          304              C      14.641669       7.927144       0.946508      -0.149790      34.359167 0.49086434E+03  0.12003812E+05                                 9.402251                            7.572842      -0.280145       1.879555                    0.997964      31.157260      94.091121       0.571690       0.438114      -1.041320       0.003251      -0.023222      -0.001426       0.023492      -0.005198       0.024674       0.038496      -0.034034       0.062661      -0.047558      -0.008442       0.056000             10.321023      14.814524      -0.326117      -1.355407       9.545370      -2.308374       6.603175           0.000004
          305              C       1.016803       7.708301       0.918156      -0.016563      36.554393 0.51228887E+03  0.12538641E+05                                 9.660648                            7.650854      -0.333840       1.880198                    0.998503      29.154778      85.304358       0.584029       0.428486      -1.057444      -0.005427       0.030047      -0.037172       0.048104       0.032788      -0.027786       0.007262      -0.028304      -0.021292      -0.049864       0.008406       0.041458             10.821561      14.371813      -1.788033      -0.443954       9.998649      -3.150204       8.094221           0.000003
          306              C       1.697672       2.033955      19.532088       0.164984      31.779337 0.39554461E+03  0.91213754E+04                                 8.896899                            6.801593      -0.079477       1.980613                    0.999611      26.830019      77.475312       0.605598       0.438588      -1.045967      -0.080194       0.002813       0.022379       0.083305      -0.004059      -0.023407      -0.056932       0.013086      -0.123989      -0.081409       0.028097       0.053312             10.361270      12.584570      -3.442591       1.488164       8.887401       2.913012       9.611839           0.000002
          307              C       2.588499       2.425118      20.520033      -0.013053      36.798108 0.50081118E+03  0.12173866E+05                                 9.634736                            7.527312      -0.303648       1.887533                    0.998830      28.982418      84.179103       0.593902       0.424265      -1.061336       0.014531       0.007674       0.046594       0.049407       0.001172      -0.037198       0.003902      -0.063929      -0.034401      -0.056893       0.018803       0.038090             11.136718      14.093314      -2.333246       0.141650       7.473101       3.200956      11.843738           0.000003
          308              C       3.899246       1.982754      20.432797      -0.189250      37.121807 0.50249126E+03  0.12314211E+05                                 9.726955                            7.537555      -0.075613       1.924816                    0.999556      31.678008      94.604391       0.589473       0.423998      -1.053808      -0.017995      -0.013673      -0.011699       0.025449       0.025885       0.019853      -0.027027      -0.007526      -0.044053      -0.049826       0.014493       0.035333             11.222776      15.070422      -3.166354      -1.861487       7.864162       3.793801      10.733743           0.000004
          309              C       4.347659       1.171024      19.401234       0.068428      33.270522 0.41317741E+03  0.95520118E+04                                 9.080160                            6.835635      -0.142605       1.981572                    0.998439      26.197701      73.698091       0.624734       0.424085      -1.063680      -0.011183       0.002135       0.005492       0.012640       0.007327      -0.005347      -0.015747      -0.012839      -0.007460      -0.013957      -0.008187       0.022144             10.910460      16.776698      -2.053032      -0.562744       6.846473       3.069285       9.108210           0.000001
          310              C       3.416339       0.752291      18.459088      -0.177818      36.141517 0.50081906E+03  0.12277514E+05                                 9.630588                            7.573842      -0.157774       1.908188                    0.999204      31.420653      94.215296       0.581693       0.429520      -1.049164      -0.013018      -0.002464       0.018702       0.022919      -0.005674      -0.023049      -0.016224      -0.050491       0.029427      -0.042998       0.009271       0.033727             10.977619      16.265057      -0.931196       1.010021       7.510148       2.912216       9.157651           0.000001
          311              C       2.096595       1.169936      18.531057      -0.004741      36.832567 0.49994230E+03  0.12161450E+05                                 9.698697                            7.554511      -0.282388       1.897101                    0.998947      28.921654      84.349006       0.588188       0.428079      -1.057747      -0.002275      -0.045341      -0.029702       0.054252       0.024753       0.019676      -0.023391       0.026529       0.071859      -0.052089       0.015169       0.036920             11.241299      14.572241      -1.713257       0.048807       9.694667       4.056684       9.456988           0.000002
          312              C       0.422918      -1.625650      18.845106       0.154580      31.742427 0.39849521E+03  0.91817441E+04                                 8.835571                            6.794138       0.073729       2.029410                    0.999702      26.758687      76.560541       0.611966       0.434387      -1.051315       0.075348       0.005885       0.030379       0.081454      -0.029596      -0.004466       0.045817       0.045399      -0.037973      -0.064185       0.008837       0.055347             10.053456      14.063323      -1.450099      -0.836772       9.632557      -3.036971       6.464488          -0.000001
          313              C      14.923614      -0.495875      18.190838      -0.003111      37.407066 0.49832559E+03  0.12090544E+05                                 9.760040                            7.510006      -0.278109       1.895229                    0.998862      28.858329      83.562227       0.594805       0.424423      -1.061926      -0.001916       0.048347      -0.000674       0.048389       0.036954      -0.008528       0.004040       0.030367       0.082313      -0.054475       0.022323       0.032152             11.238905      15.989070      -0.842815       0.503786      10.860503      -3.169890       6.867143           0.000001
          314              C      13.560378      -0.251335      18.123230      -0.175215      36.204021 0.48830246E+03  0.11896939E+05                                 9.646632                            7.483784      -0.129525       1.921932                    0.998768      31.163254      93.200633       0.584487       0.430115      -1.048644       0.009455      -0.002052       0.025491       0.027265      -0.020835       0.012864       0.023247      -0.034993       0.075250      -0.046569       0.006210       0.040359             10.959440      17.089921       0.166917      -0.013165       9.175015      -2.601534       6.613384           0.000002
          315              C      12.636556      -1.130305      18.659730       0.073263      33.718451 0.41740082E+03  0.96833308E+04                                 9.203769                            6.896767      -0.197249       1.963671                    0.998113      26.317504      74.392703       0.617825       0.427336      -1.060652       0.010838       0.000045       0.003432       0.011369       0.004559       0.007000       0.015526      -0.010454       0.020718      -0.012195      -0.010101       0.022296             11.013119      16.690188      -1.587283       1.710699       9.380630      -3.286979       6.968540          -0.000001
          316              C      13.129961      -2.238354      19.324903      -0.194343      38.024368 0.50056355E+03  0.12274460E+05                                 9.955533                            7.562164      -0.176817       1.898478                    0.998574      31.805361      95.502635       0.583040       0.428415      -1.049431       0.023054       0.012611      -0.002300       0.026378       0.023900      -0.011226       0.021594      -0.001275       0.022263      -0.039294       0.012775       0.026519             11.492398      15.369716      -2.736087       2.100788      10.941961      -4.435784       8.165516          -0.000003
          317              C      14.502196      -2.486398      19.464480      -0.026680      38.187169 0.51521280E+03  0.12585101E+05                                 9.843679                            7.606989      -0.174932       1.924017                    0.999026      29.154416      84.272820       0.595341       0.421182      -1.065632      -0.022458      -0.026087       0.032495       0.047337      -0.020145       0.029573      -0.009797      -0.048690      -0.039847      -0.046089       0.000500       0.045589             11.357781      14.798268      -1.011697       0.191939      10.472747      -4.564946       8.802329          -0.000003
          318              C       0.604383       2.759503       0.863634       0.165203      30.425474 0.40597908E+03  0.94209925E+04                                 8.657361                            6.916610      -0.015125       2.003043                    0.999490      26.946738      77.999099       0.597309       0.441890      -1.044246      -0.059864       0.052330      -0.010809       0.080243      -0.004075      -0.019670      -0.031424       0.027724      -0.120133      -0.059965       0.020553       0.039412              9.375520      12.747970      -1.523069       0.449409       7.293740       2.773222       8.084849          -0.000004
          319              C       1.007805      -3.507205      21.632289      -0.030812      36.431298 0.54469823E+03  0.13551329E+05                                 9.679472                            7.938392      -0.267532       1.894938                    0.998439      29.854408      88.352759       0.567466       0.433851      -1.053116       0.004758      -0.021902      -0.041888       0.047507       0.018468       0.038249       0.000370       0.012384      -0.023378      -0.041550      -0.003583       0.045133             10.505757      12.448921      -3.469882       0.761049       8.630298       2.037608      10.438052          -0.000004
          320              C       2.267562      -4.099418      21.682449      -0.194604      36.489173 0.52795041E+03  0.13156620E+05                                 9.789749                            7.859750      -0.367046       1.840536                    0.997756      32.310176      98.709347       0.560144       0.438789      -1.040235      -0.005988       0.014549       0.013944       0.021023      -0.000795      -0.017068       0.000248      -0.036538      -0.032884      -0.028970       0.005189       0.023781             10.682093      13.555793      -2.909986       2.706354       8.811877       1.602459       9.678608          -0.000006
          321              C       3.183884       1.584381       0.876719       0.075835      33.178969 0.41959055E+03  0.97681977E+04                                 9.146640                            6.959235      -0.230529       1.953747                    0.997977      26.484978      75.534325       0.607839       0.432841      -1.054955      -0.011482       0.000106      -0.005838       0.012881      -0.002643      -0.005080      -0.009381      -0.025301       0.006963      -0.016359      -0.000995       0.017354             10.463712      13.555173      -4.071570       1.290017       9.467211       2.573721       8.368752          -0.000004
          322              C       2.798459       2.504336       1.840675      -0.204727      35.976352 0.48174009E+03  0.11693755E+05                                 9.531272                            7.381328      -0.013116       1.949143                    0.999482      31.569308      94.144298       0.594946       0.424119      -1.052661      -0.023136      -0.008754      -0.002252       0.024839       0.018663       0.008878      -0.031739       0.008226       0.070889      -0.044969       0.003682       0.041287             10.567105      12.022249      -4.021927       0.317724      11.195246       3.699430       8.483821          -0.000006
          323              C       1.552200       3.102491       1.840675      -0.012332      36.445390 0.50065895E+03  0.12163273E+05                                 9.611026                            7.550183      -0.111965       1.949666                    0.999325      28.843974      83.619190       0.590464       0.426977      -1.060167       0.023990       0.017323       0.034474       0.045432      -0.022266      -0.027230      -0.009725      -0.041541       0.087459      -0.054931       0.015735       0.039196             10.668958      12.740757      -2.285187       1.650458      10.912096       3.504220       8.354021          -0.000004
          324              C       3.807764       5.768668       2.265949      -0.157253      27.960211 0.40086782E+03  0.92759513E+04                                 8.045716                            6.639292      -0.005212       1.996982                    0.998392      28.928607      83.704712       0.641912       0.412357      -1.062118      -0.049736       0.060825      -0.070487       0.105555      -0.043561       0.036462      -0.019639       0.020985      -0.049780      -0.042501      -0.029490       0.071991              8.964908       8.117362      -0.255323       1.846755       8.156193       0.626708      10.621168          -0.000000
          325              C       3.752274       6.077720       3.727148       0.600213      22.537233 0.25947628E+03  0.54432748E+04                                 7.419953                            5.758014      -0.172696       1.981304                    0.999018      23.109191      65.923087       0.609347       0.479158      -1.012139      -0.014591       0.006936       0.032242       0.036063       0.038763      -0.021265      -0.014019       0.074007      -0.161471      -0.058963      -0.026070       0.085032              8.528019       5.347447      -1.535809       2.197675       8.086834       0.800316      12.149775           0.000001
          326              C       0.328436       3.692236      18.722976      -0.162097      29.368711 0.42829500E+03  0.10140755E+05                                 8.470140                            6.947174      -0.380720       1.865839                    0.997081      30.336760      90.671827       0.612173       0.422576      -1.048892      -0.003454      -0.073201       0.059404       0.094335       0.010675      -0.018369      -0.054491      -0.060240       0.002624      -0.046281      -0.029033       0.075313              9.637538      11.507866      -3.789022       1.595692      10.088647      -0.689480       7.316102           0.000003
          327              C      13.926307       4.178949      18.498344       0.639732      19.910010 0.23281798E+03  0.47591318E+04                                 6.954825                            5.528817      -0.088549       2.042847                    0.999662      21.796454      61.618039       0.608577       0.492356      -1.004087      -0.020795       0.012196      -0.009746       0.026003       0.015643       0.017289       0.069473      -0.086245       0.149565      -0.071180      -0.037168       0.108348              7.808273      10.893751      -2.078665       0.507832       7.048128      -1.895202       5.482941           0.000004
          328              C       2.467023      -2.893947      18.674996      -0.172577      28.534029 0.40163302E+03  0.93409685E+04                                 8.215056                            6.678346      -0.272779       1.910620                    0.996991      29.556782      87.038046       0.632417       0.416428      -1.054650      -0.041615       0.109015       0.019449       0.118298      -0.019151       0.028405       0.007500      -0.023451      -0.136201      -0.059467       0.013580       0.045888              9.362375       9.416610      -2.034195      -3.204266       8.177816       0.609013      10.492700          -0.000002
          329              C       3.117897      -2.996265      17.349013       0.621736      20.818043 0.23494235E+03  0.47943064E+04                                 7.037932                            5.466680       0.125123       2.107961                    0.999651      21.694416      60.483387       0.629252       0.476999      -1.016120       0.043251       0.000669      -0.021134       0.048143       0.061721       0.044677       0.031620       0.069947      -0.168706      -0.074142      -0.042160       0.116302              8.063482       6.310022      -1.853216      -3.265939       7.240621      -0.127643      10.639803           0.000001
          330              C      13.233441       2.509236       0.979221      -0.152078      28.431313 0.41644188E+03  0.97565923E+04                                 8.218809                            6.829405      -0.229093       1.927931                    0.996684      29.284679      86.066328       0.622472       0.419994      -1.054223       0.081781       0.080208       0.010393       0.115019       0.031014       0.021007       0.006139       0.006919      -0.191776      -0.068185       0.001987       0.066198              9.214429       9.783182       2.102760      -2.273450       8.364312      -1.684101       9.495794          -0.000004
          331              C      12.789527       2.108440       2.348823       0.623067      20.451829 0.23144246E+03  0.47255769E+04                                 7.023451                            5.484840      -0.073413       2.041711                    0.999780      22.015078      62.267699       0.615429       0.487434      -1.006279      -0.015569      -0.021234       0.013744       0.029701      -0.072987       0.015872      -0.003604       0.041905      -0.202325      -0.070254      -0.040640       0.110894              7.965417       5.963859       2.894307      -1.891790       7.996011      -0.816725       9.936379          -0.000004
          332              C      12.264628       7.281519       1.568063       0.279210      24.618517 0.36113194E+03  0.81384280E+04                                 7.881936                            6.749930      -0.544756       1.876968                    0.996231      24.450713      69.740728       0.574470       0.473112      -1.026595      -0.047138       0.010203      -0.007880       0.048869       0.004686      -0.010463      -0.005145      -0.041005       0.036506      -0.029481       0.008621       0.020860              8.653722       9.689307      -0.810034      -0.285580       8.503369       0.358277       7.768492          -0.000000
          333              C      11.508775       6.257548       2.412069      -0.515663      27.291571 0.46445632E+03  0.11105020E+05                                 7.666914                            6.980359       0.132582       1.987541                    0.998970      32.930551      95.576819       0.651163       0.393407      -1.079070       0.031976       0.043967      -0.033159       0.063680      -0.000544      -0.003828      -0.010121      -0.033600       0.013115      -0.019747      -0.001149       0.020896              7.883170       8.051931       0.504014      -1.127117       8.360415      -0.955701       7.237163           0.000002
          334              C      11.888201       8.644496       2.113286      -0.518569      28.328708 0.48313055E+03  0.11699637E+05                                 7.912896                            7.120807       0.000061       1.947372                    0.997625      33.432093      98.577634       0.642648       0.393573      -1.075846       0.010114      -0.056939      -0.021997       0.061873       0.007535      -0.003211       0.014266      -0.041053       0.025425      -0.027119      -0.000378       0.027497              8.374130       7.759564      -1.161038      -0.492196      10.394538       1.362663       6.968287           0.000005
          335              C      11.853708       7.145286       0.115587      -0.514223      28.083891 0.49219101E+03  0.11939285E+05                                 7.775135                            7.122364       0.123969       1.996181                    0.997079      32.779197      95.807317       0.653304       0.386497      -1.083928       0.020998       0.010381       0.059456       0.063904      -0.008904      -0.010528       0.003285      -0.009556       0.055761      -0.020883      -0.002038       0.022922              8.084118       7.978617      -0.300218       1.568429       7.072198       0.525906       9.201538          -0.000000
          336              C       5.818875       0.764439      19.300913       0.279404      23.200098 0.33342497E+03  0.73814334E+04                                 7.737755                            6.624223      -0.554323       1.871029                    0.996693      24.423482      69.532909       0.560610       0.493518      -1.013630       0.052078      -0.013667      -0.000947       0.053850       0.011578      -0.002342       0.003519      -0.033575       0.035821      -0.026644       0.010448       0.016196              8.657532      10.961544      -0.734611      -0.631001       6.819439       0.537293       8.191615           0.000000
          337              C       6.622719       1.986215      18.727338      -0.512173      28.636612 0.50626812E+03  0.12394269E+05                                 7.955557                            7.276784       0.006914       1.949272                    0.997836      33.565623      99.253011       0.637876       0.392220      -1.077632      -0.024237      -0.055785       0.021114       0.064383       0.014190       0.003287      -0.010437      -0.053046       0.024523      -0.034954       0.004893       0.030061              8.389854       9.620158       1.582806      -0.911648       7.671847       0.023648       7.877557           0.000001
          338              C       6.058828      -0.309325      18.275893      -0.510639      28.431942 0.48457699E+03  0.11737745E+05                                 7.932125                            7.131993       0.030179       1.961264                    0.998371      33.106536      97.475997       0.642383       0.393632      -1.076328      -0.005349       0.040993       0.039994       0.057520       0.005476       0.014630       0.015538      -0.035747       0.016891      -0.027257      -0.002850       0.030106              8.423799       8.933901      -0.527110      -1.006328       8.058109       1.528812       8.279386          -0.000002
          339              C       6.387265       0.448342      20.574555      -0.514029      26.681307 0.44621108E+03  0.10589941E+05                                 7.551683                            6.822931       0.107794       1.981015                    0.998989      32.833079      95.751413       0.659660       0.391231      -1.077760      -0.020094       0.014032      -0.061042       0.065778      -0.000415      -0.007745       0.003663      -0.020465       0.004430      -0.014745       0.003267       0.011478              7.860820       8.646216      -0.456902       0.518185       6.769206      -0.401688       8.167038           0.000001
          340              C      11.115851      -0.889816      18.476535       0.278929      23.825323 0.34469059E+03  0.76908686E+04                                 7.892570                            6.746224      -0.540068       1.876234                    0.996474      24.524276      69.986271       0.554417       0.495135      -1.013279      -0.054522       0.006319      -0.010600       0.055901       0.006601      -0.009517      -0.007481      -0.038044       0.020068      -0.025655       0.003244       0.022412              8.847474      10.595285      -0.865132       1.057854       7.769547      -0.071874       8.177592          -0.000000
          341              C      10.346499      -1.332126      19.717464      -0.517212      28.165233 0.47971832E+03  0.11561284E+05                                 7.833817                            7.077234       0.154962       1.997200                    0.998545      32.963386      96.005369       0.649104       0.391536      -1.080518       0.024690       0.017769      -0.058430       0.065874       0.005024      -0.005025      -0.004997      -0.032130       0.053547      -0.026169       0.005411       0.020757              8.218615       8.957911      -0.304364      -0.577820       7.669922      -0.962438       8.028013          -0.000003
          342              C      10.818908       0.588095      18.299882      -0.518472      29.804401 0.51221114E+03  0.12564770E+05                                 8.178090                            7.317505       0.046555       1.968654                    0.997557      33.214573      98.016078       0.636931       0.392020      -1.078768       0.010161      -0.056862       0.003438       0.057865       0.014170      -0.008335       0.003399      -0.046953      -0.013695      -0.028484      -0.001253       0.029737              8.769019       9.051871      -1.665604       0.667527       9.679402      -0.332135       7.575785          -0.000001
          343              C      10.650940      -1.666052      17.301033      -0.511478      26.790722 0.45376928E+03  0.10799045E+05                                 7.548391                            6.845683       0.169386       2.005539                    0.998307      32.650421      94.901708       0.664548       0.387284      -1.082055       0.006688       0.035567       0.048686       0.060663       0.007352      -0.006453       0.004777      -0.037988       0.048017      -0.029522       0.010550       0.018972              7.960104       7.950388       0.340813       2.072318       6.685274       0.688443       9.244649          -0.000001
          344              C       4.583114       0.993943       0.870177       0.281367      23.871374 0.33258643E+03  0.73608507E+04                                 7.779567                            6.509998      -0.575533       1.863722                    0.997047      24.385616      69.496183       0.579154       0.477847      -1.021478       0.047616      -0.023143      -0.005322       0.053209       0.012686       0.007086       0.008350      -0.020057       0.050869      -0.024845       0.000841       0.024003              8.676125       9.670978      -0.994536       0.379270       9.156684      -0.503737       7.200712          -0.000003
          345              C       5.256484      -4.127819      21.409837      -0.509653      27.437432 0.46342011E+03  0.11106097E+05                                 7.748373                            6.993227       0.031718       1.957671                    0.998903      33.032811      96.895417       0.645815       0.395742      -1.074367      -0.019152      -0.022805       0.054283       0.061915       0.015098      -0.001182      -0.003286      -0.024256       0.046491      -0.027118       0.009579       0.017538              8.082706       8.667342       0.172636      -0.991163       7.188722      -1.122926       8.392054          -0.000007
          346              C       4.530624      19.873685       1.005392      -0.508178      28.930044 0.46888827E+03  0.11276567E+05                                 8.041183                            6.993625       0.006582       1.952409                    0.998070      33.115222      97.488582       0.651076       0.391171      -1.076878       0.014231       0.067138      -0.012778       0.069809       0.013479       0.002324       0.002136      -0.004386       0.068608      -0.025094       0.001757       0.023337              8.777580       7.385682       0.124358       0.353433      12.282841      -1.687029       6.664218          -0.000007
          347              C       5.494937       1.526358       1.945358      -0.509379      27.253761 0.45513539E+03  0.10827574E+05                                 7.686116                            6.931335       0.068234       1.970334                    0.999051      32.673094      94.603651       0.650416       0.395844      -1.077362      -0.031018      -0.027882      -0.042873       0.059814       0.012516       0.006469       0.005377      -0.016872       0.042707      -0.022503       0.002840       0.019663              7.961307       8.746209      -0.052518       1.624520       7.432557       0.463162       7.705154          -0.000007
          348              C       5.265482      10.681867       2.167809       0.002846      23.562850 0.35644594E+03  0.80441420E+04                                 7.366178                            6.402051      -0.129345       1.985561                    0.997985      27.009188      78.278315       0.629425       0.431197      -1.045783      -0.021562      -0.121780      -0.042959       0.130923       0.037093       0.000688      -0.018889      -0.066290      -0.107864      -0.044149      -0.026294       0.070442              7.999298       8.513957       0.939568      -2.040625       7.361972       0.084193       8.121966           0.000002
          349              C       5.950849      10.857743       0.844006      -0.211778      27.576807 0.42673647E+03  0.10038035E+05                                 8.032904                            6.868478      -0.065681       1.968298                    0.998736      29.607211      86.597033       0.628094       0.414565      -1.059866       0.037655      -0.055868       0.046442       0.081830       0.007110      -0.033172       0.013761       0.026018       0.005025      -0.036689      -0.004062       0.040751              9.057252      11.851450      -1.136934      -2.991044       6.767415       0.790209       8.552891           0.000002
          350              C       7.146118      10.044107       0.678258      -0.175861      27.374031 0.41368270E+03  0.96520832E+04                                 8.004131                            6.753020      -0.086154       1.957195                    0.999263      29.456447      85.701532       0.635027       0.413390      -1.061015      -0.029630       0.053491      -0.059089       0.085033       0.000275      -0.035000       0.016021       0.042690       0.010796      -0.036995      -0.011843       0.048838              9.206497      12.411547      -1.204380      -3.717939       6.513301       1.414543       8.694642           0.000003
          351              C       5.920855      14.099262      12.492161       0.168889      30.799795 0.40060229E+03  0.92614038E+04                                 8.697932                            6.838584       0.032712       2.013513                    0.999756      26.942739      77.734828       0.605191       0.437774      -1.047130      -0.071409      -0.016973      -0.011144       0.074240       0.028457      -0.011797       0.026872       0.078403       0.001246      -0.062269       0.013818       0.048451              9.674468      13.186286       0.239927      -0.666081       9.374073      -2.850281       6.463046           0.000001
          352              C       6.762192      13.215013      13.157334      -0.030819      36.328917 0.51325916E+03  0.12552567E+05                                 9.601968                            7.666255      -0.228879       1.915520                    0.998417      29.069028      84.672320       0.583243       0.429399      -1.058209       0.024467      -0.040202       0.024705       0.053152       0.030610      -0.017119      -0.007045      -0.021573       0.068510      -0.045393       0.007146       0.038247             10.640455      13.447134       0.220919       0.262621      12.400338      -2.519629       6.073893          -0.000001
          353              C       8.135927      13.485185      13.150791      -0.162756      34.977019 0.47355222E+03  0.11464348E+05                                 9.396179                            7.343328      -0.147946       1.910991                    0.999361      31.261614      93.594857       0.592482       0.427021      -1.049171      -0.025702       0.003617      -0.014827       0.029891      -0.029447       0.008821       0.019870       0.018341       0.124250      -0.056185       0.009577       0.046608             10.415294      13.632074       2.630384      -0.218937      11.521011      -2.848336       6.092796           0.000000
          354              C       8.720814      14.553036      12.524875       0.064822      31.870434 0.40882004E+03  0.94484049E+04                                 8.872651                            6.853467      -0.112116       1.997414                    0.997953      26.183842      74.214612       0.615120       0.430844      -1.057000      -0.003358      -0.000015      -0.016170       0.016515      -0.000390       0.001925       0.015190      -0.017400       0.049088      -0.017140      -0.008482       0.025621             10.099230      14.666196       1.842800       0.072772       9.716613      -2.559385       5.914881           0.000002
          355              C       7.853981      15.410953      11.850979      -0.149789      34.359178 0.49086456E+03  0.12003818E+05                                 9.402253                            7.572843      -0.280145       1.879555                    0.997964      31.157260      94.091123       0.571690       0.438114      -1.041320      -0.003251      -0.023222      -0.001426       0.023492       0.005198      -0.024674       0.038496      -0.034034       0.062661      -0.047558      -0.008442       0.056000             10.321025      14.814526       0.326118       1.355407       9.545373      -2.308376       6.603177           0.000004
          356              C       6.481747      15.192110      11.822627      -0.016563      36.554388 0.51228875E+03  0.12538637E+05                                 9.660647                            7.650853      -0.333840       1.880198                    0.998503      29.154777      85.304355       0.584029       0.428486      -1.057444       0.005427       0.030047      -0.037172       0.048104      -0.032788       0.027786       0.007262      -0.028304      -0.021292      -0.049864       0.008406       0.041458             10.821560      14.371811       1.788036       0.443953       9.998651      -3.150204       8.094218           0.000003
          357              C       5.800878      14.895546       8.627617       0.164984      31.779331 0.39554442E+03  0.91213701E+04                                 8.896897                            6.801591      -0.079477       1.980613                    0.999611      26.830020      77.475315       0.605598       0.438588      -1.045967       0.080194       0.002813       0.022379       0.083305       0.004059       0.023407      -0.056932       0.013086      -0.123989      -0.081409       0.028097       0.053312             10.361269      12.584568       3.442593      -1.488158       8.887403       2.913014       9.611835           0.000002
          358              C       4.910051      15.286709       9.615562      -0.013053      36.798108 0.50081122E+03  0.12173867E+05                                 9.634736                            7.527312      -0.303647       1.887533                    0.998830      28.982419      84.179105       0.593902       0.424265      -1.061336      -0.014531       0.007674       0.046594       0.049407      -0.001172       0.037198       0.003902      -0.063929      -0.034401      -0.056893       0.018803       0.038090             11.136717      14.093312       2.333246      -0.141651       7.473102       3.200957      11.843737           0.000003
          359              C       3.599304      14.844345       9.528326      -0.189250      37.121807 0.50249131E+03  0.12314213E+05                                 9.726954                            7.537555      -0.075613       1.924815                    0.999556      31.678010      94.604397       0.589474       0.423998      -1.053808       0.017995      -0.013673      -0.011699       0.025449      -0.025885      -0.019853      -0.027027      -0.007526      -0.044053      -0.049826       0.014493       0.035333             11.222775      15.070421       3.166354       1.861486       7.864161       3.793800      10.733742           0.000004
          360              C       3.150891      14.032615       8.496763       0.068428      33.270518 0.41317740E+03  0.95520116E+04                                 9.080159                            6.835635      -0.142605       1.981572                    0.998439      26.197701      73.698092       0.624734       0.424085      -1.063680       0.011183       0.002135       0.005492       0.012640      -0.007327       0.005347      -0.015747      -0.012839      -0.007460      -0.013957      -0.008187       0.022144             10.910459      16.776697       2.053032       0.562745       6.846473       3.069284       9.108208           0.000001
          361              C       4.082211      13.613882       7.554617      -0.177818      36.141519 0.50081911E+03  0.12277515E+05                                 9.630588                            7.573843      -0.157774       1.908188                    0.999204      31.420654      94.215300       0.581693       0.429520      -1.049164       0.013018      -0.002464       0.018702       0.022919       0.005674       0.023049      -0.016224      -0.050491       0.029427      -0.042998       0.009271       0.033727             10.977619      16.265056       0.931198      -1.010016       7.510150       2.912218       9.157653           0.000001
          362              C       5.401955      14.031527       7.626587      -0.004741      36.832568 0.49994219E+03  0.12161447E+05                                 9.698698                            7.554511      -0.282388       1.897101                    0.998947      28.921654      84.349008       0.588188       0.428079      -1.057747       0.002275      -0.045341      -0.029702       0.054252      -0.024753      -0.019676      -0.023391       0.026529       0.071859      -0.052089       0.015169       0.036920             11.241299      14.572239       1.713261      -0.048801       9.694671       4.056687       9.456989           0.000002
          363              C       7.075632      11.235941       7.940635       0.154580      31.742426 0.39849523E+03  0.91817446E+04                                 8.835571                            6.794138       0.073729       2.029410                    0.999702      26.758687      76.560542       0.611966       0.434387      -1.051315      -0.075348       0.005885       0.030379       0.081454       0.029596       0.004466       0.045817       0.045400      -0.037973      -0.064185       0.008837       0.055347             10.053455      14.063320       1.450099       0.836768       9.632557      -3.036973       6.464489          -0.000001
          364              C       7.572036      12.365716       7.286367      -0.003111      37.407065 0.49832559E+03  0.12090544E+05                                 9.760040                            7.510006      -0.278109       1.895229                    0.998862      28.858329      83.562227       0.594805       0.424423      -1.061926       0.001916       0.048347      -0.000674       0.048389      -0.036954       0.008528       0.004040       0.030367       0.082313      -0.054475       0.022323       0.032152             11.238905      15.989067       0.842815      -0.503786      10.860502      -3.169891       6.867144           0.000001
          365              C       8.935272      12.610256       7.218759      -0.175215      36.204022 0.48830248E+03  0.11896940E+05                                 9.646632                            7.483784      -0.129525       1.921932                    0.998768      31.163255      93.200637       0.584487       0.430115      -1.048644      -0.009455      -0.002053       0.025491       0.027265       0.020835      -0.012864       0.023247      -0.034993       0.075250      -0.046569       0.006210       0.040359             10.959440      17.089920      -0.166917       0.013165       9.175015      -2.601534       6.613385           0.000002
          366              C       9.859094      11.731286       7.755259       0.073263      33.718452 0.41740082E+03  0.96833306E+04                                 9.203770                            6.896767      -0.197249       1.963670                    0.998113      26.317504      74.392703       0.617825       0.427336      -1.060652      -0.010838       0.000045       0.003432       0.011369      -0.004559      -0.007000       0.015527      -0.010454       0.020718      -0.012195      -0.010101       0.022296             11.013119      16.690188       1.587283      -1.710699       9.380629      -3.286979       6.968540          -0.000001
          367              C       9.365689      10.623237       8.420432      -0.194343      38.024379 0.50056369E+03  0.12274464E+05                                 9.955536                            7.562166      -0.176817       1.898478                    0.998574      31.805361      95.502639       0.583040       0.428415      -1.049431      -0.023054       0.012611      -0.002300       0.026378      -0.023900       0.011226       0.021594      -0.001275       0.022263      -0.039294       0.012775       0.026519             11.492401      15.369718       2.736089      -2.100787      10.941964      -4.435787       8.165520          -0.000003
          368              C       7.993454      10.375193       8.560009      -0.026680      38.187171 0.51521285E+03  0.12585102E+05                                 9.843680                            7.606990      -0.174933       1.924017                    0.999026      29.154418      84.272828       0.595341       0.421182      -1.065632       0.022458      -0.026087       0.032495       0.047337       0.020145      -0.029573      -0.009797      -0.048690      -0.039847      -0.046089       0.000500       0.045589             11.357782      14.798268       1.011697      -0.191939      10.472748      -4.564946       8.802329          -0.000003
          369              C       6.894167      10.243312      11.768105       0.165203      30.425471 0.40597905E+03  0.94209916E+04                                 8.657360                            6.916610      -0.015125       2.003044                    0.999490      26.946737      77.999094       0.597309       0.441890      -1.044246       0.059864       0.052330      -0.010809       0.080243       0.004075       0.019670      -0.031424       0.027723      -0.120133      -0.059965       0.020553       0.039412              9.375519      12.747975       1.523065      -0.449414       7.293737       2.773220       8.084846          -0.000004
          370              C       6.490745       9.354386      10.727818      -0.030812      36.431295 0.54469845E+03  0.13551336E+05                                 9.679472                            7.938394      -0.267532       1.894938                    0.998439      29.854407      88.352758       0.567466       0.433851      -1.053116      -0.004758      -0.021902      -0.041888       0.047507      -0.018468      -0.038249       0.000370       0.012384      -0.023378      -0.041550      -0.003583       0.045133             10.505756      12.448919       3.469878      -0.761054       8.630294       2.037605      10.438055          -0.000004
          371              C       5.230988       8.762173      10.777979      -0.194604      36.489184 0.52795072E+03  0.13156629E+05                                 9.789751                            7.859752      -0.367046       1.840536                    0.997756      32.310176      98.709347       0.560143       0.438789      -1.040235       0.005988       0.014549       0.013944       0.021023       0.000795       0.017068       0.000248      -0.036538      -0.032884      -0.028970       0.005189       0.023781             10.682094      13.555794       2.909983      -2.706359       8.811877       1.602460       9.678612          -0.000006
          372              C       4.314666       9.068190      11.781190       0.075835      33.178968 0.41959034E+03  0.97681918E+04                                 9.146639                            6.959233      -0.230529       1.953747                    0.997977      26.484978      75.534324       0.607839       0.432841      -1.054955       0.011482       0.000106      -0.005838       0.012881       0.002643       0.005080      -0.009381      -0.025301       0.006963      -0.016359      -0.000995       0.017354             10.463713      13.555173       4.071573      -1.290012       9.467215       2.573724       8.368750          -0.000004
          373              C       4.700091       9.988145      12.745145      -0.204727      35.976376 0.48174022E+03  0.11693759E+05                                 9.531276                            7.381329      -0.013116       1.949143                    0.999482      31.569310      94.144305       0.594946       0.424119      -1.052661       0.023136      -0.008754      -0.002252       0.024839      -0.018663      -0.008878      -0.031739       0.008226       0.070889      -0.044969       0.003682       0.041287             10.567111      12.022254       4.021931      -0.317723      11.195254       3.699434       8.483826          -0.000006
          374              C       5.946350      10.586300      12.745145      -0.012332      36.445386 0.50065867E+03  0.12163265E+05                                 9.611025                            7.550181      -0.111965       1.949666                    0.999325      28.843973      83.619188       0.590464       0.426977      -1.060167      -0.023990       0.017323       0.034474       0.045432       0.022266       0.027230      -0.009725      -0.041541       0.087459      -0.054931       0.015735       0.039196             10.668958      12.740760       2.285188      -1.650458      10.912095       3.504219       8.354019          -0.000004
          375              C       3.690786      13.252477      13.170419      -0.157253      27.960208 0.40086791E+03  0.92759538E+04                                 8.045715                            6.639293      -0.005212       1.996982                    0.998392      28.928607      83.704712       0.641912       0.412357      -1.062118       0.049736       0.060825      -0.070487       0.105555       0.043561      -0.036462      -0.019639       0.020985      -0.049780      -0.042501      -0.029490       0.071991              8.964906       8.117365       0.255323      -1.846757       8.156193       0.626707      10.621160          -0.000000
          376              C       3.746276      13.561529      14.631619       0.600213      22.537223 0.25947619E+03  0.54432725E+04                                 7.419950                            5.758014      -0.172696       1.981304                    0.999018      23.109192      65.923091       0.609347       0.479158      -1.012139       0.014591       0.006936       0.032242       0.036063      -0.038763       0.021265      -0.014019       0.074007      -0.161471      -0.058963      -0.026070       0.085032              8.528014       5.347447       1.535813      -2.197673       8.086837       0.800310      12.149759           0.000001
          377              C       7.170114      16.553827       7.818505      -0.162097      29.368725 0.42829529E+03  0.10140764E+05                                 8.470142                            6.947177      -0.380720       1.865839                    0.997081      30.336761      90.671832       0.612173       0.422576      -1.048892       0.003454      -0.073201       0.059404       0.094335      -0.010675       0.018369      -0.054491      -0.060240       0.002624      -0.046281      -0.029033       0.075313              9.637542      11.507872       3.789024      -1.595694      10.088646      -0.689479       7.316107           0.000003
          378              C       8.569343      17.040540       7.593873       0.639732      19.910010 0.23281798E+03  0.47591317E+04                                 6.954824                            5.528817      -0.088548       2.042847                    0.999662      21.796454      61.618038       0.608577       0.492356      -1.004087       0.020795       0.012196      -0.009746       0.026003      -0.015643      -0.017289       0.069473      -0.086245       0.149565      -0.071180      -0.037168       0.108348              7.808273      10.893750       2.078664      -0.507833       7.048128      -1.895202       5.482941           0.000004
          379              C       5.031527       9.967644       7.770526      -0.172577      28.534014 0.40163297E+03  0.93409670E+04                                 8.215054                            6.678346      -0.272779       1.910620                    0.996991      29.556782      87.038049       0.632417       0.416428      -1.054650       0.041615       0.109015       0.019449       0.118298       0.019150      -0.028405       0.007500      -0.023451      -0.136201      -0.059467       0.013580       0.045888              9.362372       9.416608       2.034195       3.204261       8.177816       0.609011      10.492691          -0.000002
          380              C       4.380653       9.865326       6.444542       0.621736      20.818038 0.23494240E+03  0.47943078E+04                                 7.037932                            5.466682       0.125123       2.107961                    0.999651      21.694415      60.483387       0.629251       0.476999      -1.016119      -0.043251       0.000669      -0.021134       0.048143      -0.061721      -0.044677       0.031620       0.069947      -0.168706      -0.074142      -0.042160       0.116302              8.063480       6.310019       1.853215       3.265933       7.240623      -0.127648      10.639799           0.000000
          381              C       9.262209       9.993045      11.883692      -0.152078      28.431337 0.41644209E+03  0.97565981E+04                                 8.218813                            6.829406      -0.229093       1.927931                    0.996684      29.284680      86.066331       0.622472       0.419994      -1.054223      -0.081781       0.080208       0.010393       0.115019      -0.031014      -0.021007       0.006139       0.006919      -0.191776      -0.068185       0.001987       0.066198              9.214436       9.783186      -2.102765       2.273457       8.364314      -1.684106       9.495806          -0.000005
          382              C       9.706123       9.592249      13.253293       0.623067      20.451826 0.23144232E+03  0.47255733E+04                                 7.023449                            5.484838      -0.073413       2.041711                    0.999780      22.015079      62.267701       0.615429       0.487434      -1.006279       0.015569      -0.021234       0.013744       0.029701       0.072987      -0.015872      -0.003604       0.041905      -0.202325      -0.070254      -0.040640       0.110894              7.965416       5.963858      -2.894305       1.891793       7.996009      -0.816725       9.936382          -0.000004
          383              C      10.231022      14.765328      12.472533       0.279210      24.618514 0.36113185E+03  0.81384255E+04                                 7.881936                            6.749929      -0.544756       1.876968                    0.996231      24.450713      69.740729       0.574470       0.473112      -1.026595       0.047138       0.010203      -0.007880       0.048869      -0.004686       0.010463      -0.005145      -0.041005       0.036506      -0.029481       0.008621       0.020860              8.653722       9.689306       0.810033       0.285575       8.503364       0.358278       7.768496          -0.000000
          384              C      10.986875      13.741357      13.316539      -0.515663      27.291581 0.46445654E+03  0.11105026E+05                                 7.666915                            6.980360       0.132582       1.987541                    0.998970      32.930551      95.576814       0.651163       0.393407      -1.079070      -0.031976       0.043967      -0.033159       0.063680       0.000544       0.003828      -0.010121      -0.033600       0.013115      -0.019747      -0.001149       0.020896              7.883171       8.051932      -0.504014       1.127119       8.360418      -0.955703       7.237163           0.000002
          385              C      10.607449      16.128305      13.017757      -0.518569      28.328708 0.48313058E+03  0.11699638E+05                                 7.912896                            7.120807       0.000061       1.947372                    0.997625      33.432092      98.577633       0.642648       0.393573      -1.075846      -0.010114      -0.056939      -0.021997       0.061873      -0.007535       0.003211       0.014266      -0.041053       0.025425      -0.027119      -0.000378       0.027497              8.374130       7.759564       1.161037       0.492194      10.394536       1.362665       6.968290           0.000005
          386              C      10.641942      14.629095      11.020058      -0.514223      28.083888 0.49219079E+03  0.11939279E+05                                 7.775134                            7.122362       0.123969       1.996181                    0.997079      32.779198      95.807320       0.653304       0.386497      -1.083928      -0.020998       0.010381       0.059456       0.063904       0.008904       0.010528       0.003285      -0.009556       0.055761      -0.020883      -0.002038       0.022922              8.084117       7.978616       0.300217      -1.568430       7.072197       0.525905       9.201539          -0.000000
          387              C       1.679675      13.626030       8.396442       0.279404      23.200097 0.33342496E+03  0.73814332E+04                                 7.737755                            6.624223      -0.554323       1.871028                    0.996693      24.423482      69.532910       0.560610       0.493518      -1.013630      -0.052078      -0.013667      -0.000947       0.053850      -0.011578       0.002342       0.003519      -0.033575       0.035821      -0.026644       0.010448       0.016196              8.657532      10.961544       0.734611       0.631001       6.819439       0.537293       8.191613          -0.000000
          388              C       0.875831      14.847806       7.822867      -0.512173      28.636596 0.50626778E+03  0.12394259E+05                                 7.955555                            7.276782       0.006914       1.949272                    0.997836      33.565624      99.253018       0.637876       0.392220      -1.077632       0.024237      -0.055785       0.021114       0.064383      -0.014190      -0.003287      -0.010437      -0.053046       0.024523      -0.034954       0.004893       0.030061              8.389851       9.620156      -1.582805       0.911644       7.671844       0.023648       7.877552           0.000001
          389              C       1.439722      12.552266       7.371422      -0.510639      28.431944 0.48457709E+03  0.11737748E+05                                 7.932126                            7.131994       0.030179       1.961264                    0.998371      33.106537      97.476001       0.642383       0.393632      -1.076328       0.005349       0.040993       0.039994       0.057520      -0.005476      -0.014630       0.015538      -0.035747       0.016891      -0.027257      -0.002850       0.030106              8.423799       8.933902       0.527111       1.006326       8.058108       1.528810       8.279388          -0.000002
          390              C       1.111285      13.309933       9.670084      -0.514029      26.681312 0.44621119E+03  0.10589944E+05                                 7.551684                            6.822931       0.107794       1.981015                    0.998989      32.833079      95.751410       0.659660       0.391231      -1.077760       0.020094       0.014032      -0.061042       0.065778       0.000415       0.007745       0.003663      -0.020465       0.004430      -0.014745       0.003267       0.011478              7.860820       8.646216       0.456902      -0.518184       6.769205      -0.401690       8.167040           0.000001
          391              C      11.379799      11.971775       7.572064       0.278929      23.825321 0.34469054E+03  0.76908672E+04                                 7.892570                            6.746224      -0.540068       1.876234                    0.996474      24.524276      69.986272       0.554417       0.495135      -1.013278       0.054522       0.006319      -0.010600       0.055901      -0.006601       0.009517      -0.007481      -0.038044       0.020068      -0.025655       0.003244       0.022412              8.847474      10.595284       0.865132      -1.057854       7.769547      -0.071871       8.177591          -0.000000
          392              C      12.149151      11.529465       8.812993      -0.517212      28.165246 0.47971863E+03  0.11561294E+05                                 7.833820                            7.077236       0.154961       1.997200                    0.998545      32.963388      96.005379       0.649104       0.391536      -1.080518      -0.024690       0.017769      -0.058430       0.065874      -0.005024       0.005025      -0.004997      -0.032130       0.053547      -0.026169       0.005411       0.020757              8.218618       8.957914       0.304365       0.577824       7.669923      -0.962439       8.028018          -0.000003
          393              C      11.676742      13.449686       7.395412      -0.518472      29.804414 0.51221143E+03  0.12564778E+05                                 8.178093                            7.317507       0.046555       1.968654                    0.997557      33.214573      98.016077       0.636931       0.392020      -1.078768      -0.010161      -0.056862       0.003438       0.057865      -0.014170       0.008335       0.003399      -0.046953      -0.013695      -0.028484      -0.001253       0.029737              8.769022       9.051871       1.665605      -0.667529       9.679406      -0.332134       7.575788          -0.000001
          394              C      11.844710      11.195539       6.396562      -0.511478      26.790724 0.45376937E+03  0.10799048E+05                                 7.548391                            6.845683       0.169386       2.005539                    0.998307      32.650423      94.901716       0.664548       0.387284      -1.082055      -0.006688       0.035567       0.048686       0.060663      -0.007352       0.006453       0.004777      -0.037988       0.048017      -0.029522       0.010550       0.018973              7.960103       7.950388      -0.340813      -2.072316       6.685273       0.688441       9.244649          -0.000001
          395              C       2.915436       8.477752      11.774647       0.281367      23.871370 0.33258627E+03  0.73608463E+04                                 7.779566                            6.509997      -0.575533       1.863722                    0.997047      24.385615      69.496183       0.579154       0.477847      -1.021477      -0.047616      -0.023143      -0.005322       0.053209      -0.012686      -0.007086       0.008350      -0.020057       0.050869      -0.024845       0.000841       0.024003              8.676125       9.670979       0.994536      -0.379265       9.156682      -0.503738       7.200713          -0.000003
          396              C       2.242066       8.733772      10.505367      -0.509653      27.437448 0.46342029E+03  0.11106102E+05                                 7.748376                            6.993228       0.031718       1.957670                    0.998903      33.032814      96.895428       0.645815       0.395742      -1.074367       0.019152      -0.022805       0.054283       0.061915      -0.015098       0.001181      -0.003286      -0.024256       0.046491      -0.027118       0.009579       0.017538              8.082710       8.667345      -0.172637       0.991168       7.188723      -1.122928       8.392062          -0.000007
          397              C       2.967926       7.012094      11.909863      -0.508178      28.930051 0.46888839E+03  0.11276570E+05                                 8.041184                            6.993626       0.006582       1.952409                    0.998070      33.115225      97.488591       0.651076       0.391171      -1.076878      -0.014231       0.067138      -0.012778       0.069809      -0.013479      -0.002324       0.002136      -0.004386       0.068608      -0.025094       0.001757       0.023337              8.777582       7.385682      -0.124358      -0.353431      12.282844      -1.687032       6.664220          -0.000007
          398              C       2.003613       9.010167      12.849828      -0.509380      27.253764 0.45513549E+03  0.10827577E+05                                 7.686117                            6.931336       0.068234       1.970334                    0.999051      32.673096      94.603658       0.650416       0.395844      -1.077362       0.031018      -0.027882      -0.042873       0.059814      -0.012516      -0.006469       0.005377      -0.016872       0.042707      -0.022503       0.002840       0.019663              7.961307       8.746210       0.052518      -1.624520       7.432557       0.463162       7.705155          -0.000007
          399              C       2.233068      -2.179724      13.072279       0.002846      23.562847 0.35644577E+03  0.80441373E+04                                 7.366177                            6.402049      -0.129345       1.985561                    0.997985      27.009187      78.278312       0.629425       0.431197      -1.045783       0.021562      -0.121780      -0.042959       0.130923      -0.037093      -0.000688      -0.018889      -0.066290      -0.107864      -0.044149      -0.026294       0.070442              7.999298       8.513958      -0.939568       2.040628       7.361970       0.084192       8.121966           0.000002
          400              C       1.547701      -2.003848      11.748477      -0.211778      27.576815 0.42673655E+03  0.10038037E+05                                 8.032905                            6.868478      -0.065681       1.968298                    0.998736      29.607212      86.597033       0.628094       0.414565      -1.059866      -0.037655      -0.055868       0.046442       0.081830      -0.007110       0.033172       0.013761       0.026018       0.005025      -0.036689      -0.004062       0.040751              9.057253      11.851447       1.136933       2.991046       6.767415       0.790208       8.552895           0.000001
          401              C       0.352432      -2.817484      11.582729      -0.175861      27.374033 0.41368283E+03  0.96520869E+04                                 8.004131                            6.753021      -0.086153       1.957195                    0.999263      29.456446      85.701526       0.635027       0.413390      -1.061015       0.029630       0.053491      -0.059089       0.085033      -0.000275       0.035000       0.016021       0.042690       0.010796      -0.036995      -0.011843       0.048838              9.206496      12.411545       1.204381       3.717937       6.513302       1.414544       8.694641           0.000003
          402              C      13.419405       8.352165      20.221250       0.168889      30.799802 0.40060244E+03  0.92614082E+04                                 8.697933                            6.838586       0.032712       2.013513                    0.999756      26.942740      77.734831       0.605191       0.437774      -1.047130      -0.071409       0.016973       0.011144       0.074240      -0.028457       0.011797       0.026872       0.078404       0.001246      -0.062269       0.013818       0.048451              9.674470      13.186287      -0.239925       0.666082       9.374073      -2.850283       6.463049           0.000001
          403              C      14.260742       9.236414      19.556077      -0.030819      36.328916 0.51325916E+03  0.12552567E+05                                 9.601967                            7.666255      -0.228879       1.915520                    0.998417      29.069028      84.672318       0.583243       0.429399      -1.058209       0.024467       0.040202      -0.024705       0.053152      -0.030610       0.017119      -0.007045      -0.021573       0.068510      -0.045393       0.007146       0.038247             10.640454      13.447134      -0.220918      -0.262620      12.400336      -2.519629       6.073893          -0.000001
          404              C       0.637377       8.966242      19.562620      -0.162756      34.977009 0.47355216E+03  0.11464347E+05                                 9.396177                            7.343327      -0.147946       1.910991                    0.999361      31.261613      93.594853       0.592482       0.427021      -1.049171      -0.025702      -0.003617       0.014826       0.029891       0.029447      -0.008821       0.019870       0.018341       0.124250      -0.056185       0.009577       0.046608             10.415291      13.632073      -2.630381       0.218938      11.521007      -2.848334       6.092795           0.000000
          405              C       1.222264       7.898391      20.188537       0.064822      31.870437 0.40882018E+03  0.94484087E+04                                 8.872652                            6.853468      -0.112116       1.997414                    0.997953      26.183842      74.214611       0.615120       0.430844      -1.057000      -0.003358       0.000015       0.016170       0.016515       0.000390      -0.001925       0.015190      -0.017400       0.049088      -0.017140      -0.008482       0.025621             10.099230      14.666196      -1.842797      -0.072775       9.716612      -2.559386       5.914883           0.000002
          406              C       0.355431       7.040474      20.862433      -0.149790      34.359167 0.49086434E+03  0.12003812E+05                                 9.402251                            7.572842      -0.280145       1.879555                    0.997964      31.157260      94.091123       0.571690       0.438114      -1.041320      -0.003251       0.023222       0.001426       0.023492      -0.005198       0.024674       0.038496      -0.034034       0.062661      -0.047558      -0.008442       0.056000             10.321023      14.814525      -0.326117      -1.355407       9.545370      -2.308374       6.603175           0.000004
          407              C      13.980297       7.259317      20.890785      -0.016563      36.554393 0.51228887E+03  0.12538641E+05                                 9.660647                            7.650854      -0.333840       1.880198                    0.998503      29.154778      85.304356       0.584029       0.428486      -1.057444       0.005427      -0.030047       0.037172       0.048104       0.032788      -0.027786       0.007262      -0.028304      -0.021292      -0.049864       0.008406       0.041458             10.821561      14.371813      -1.788033      -0.443954       9.998649      -3.150204       8.094221           0.000003
          408              C      13.299428      12.933663       2.276853       0.164984      31.779337 0.39554460E+03  0.91213753E+04                                 8.896899                            6.801593      -0.079477       1.980613                    0.999611      26.830019      77.475313       0.605598       0.438588      -1.045967       0.080193      -0.002813      -0.022379       0.083305      -0.004059      -0.023407      -0.056932       0.013086      -0.123989      -0.081409       0.028097       0.053312             10.361270      12.584570      -3.442591       1.488164       8.887401       2.913012       9.611839           0.000002
          409              C      12.408601      12.542500       1.288908      -0.013053      36.798110 0.50081121E+03  0.12173867E+05                                 9.634736                            7.527312      -0.303648       1.887533                    0.998830      28.982419      84.179105       0.593902       0.424265      -1.061336      -0.014531      -0.007673      -0.046594       0.049407       0.001172      -0.037198       0.003902      -0.063929      -0.034401      -0.056893       0.018803       0.038090             11.136718      14.093314      -2.333246       0.141650       7.473101       3.200956      11.843738           0.000003
          410              C      11.097854      12.984864       1.376144      -0.189250      37.121811 0.50249131E+03  0.12314213E+05                                 9.726955                            7.537555      -0.075613       1.924816                    0.999556      31.678010      94.604398       0.589473       0.423998      -1.053808       0.017995       0.013673       0.011699       0.025449       0.025885       0.019853      -0.027027      -0.007526      -0.044053      -0.049826       0.014493       0.035333             11.222776      15.070423      -3.166354      -1.861487       7.864162       3.793801      10.733744           0.000004
          411              C      10.649441      13.796594       2.407707       0.068428      33.270523 0.41317741E+03  0.95520117E+04                                 9.080160                            6.835635      -0.142605       1.981572                    0.998439      26.197701      73.698090       0.624734       0.424085      -1.063680       0.011183      -0.002135      -0.005492       0.012640       0.007327      -0.005347      -0.015747      -0.012839      -0.007460      -0.013957      -0.008187       0.022144             10.910460      16.776697      -2.053032      -0.562744       6.846473       3.069285       9.108210           0.000001
          412              C      11.580761      14.215327       3.349853      -0.177818      36.141517 0.50081906E+03  0.12277514E+05                                 9.630588                            7.573842      -0.157773       1.908188                    0.999204      31.420653      94.215295       0.581693       0.429520      -1.049164       0.013018       0.002464      -0.018702       0.022919      -0.005674      -0.023049      -0.016224      -0.050491       0.029427      -0.042998       0.009271       0.033727             10.977619      16.265057      -0.931196       1.010021       7.510148       2.912216       9.157651           0.000001
          413              C      12.900505      13.797682       3.277884      -0.004741      36.832567 0.49994230E+03  0.12161450E+05                                 9.698697                            7.554511      -0.282388       1.897101                    0.998947      28.921654      84.349007       0.588188       0.428079      -1.057747       0.002275       0.045341       0.029702       0.054251       0.024753       0.019676      -0.023391       0.026529       0.071859      -0.052089       0.015169       0.036920             11.241299      14.572241      -1.713257       0.048807       9.694667       4.056684       9.456988           0.000002
          414              C      14.574182      16.593268       2.963835       0.154580      31.742429 0.39849523E+03  0.91817447E+04                                 8.835571                            6.794138       0.073729       2.029410                    0.999702      26.758688      76.560543       0.611966       0.434387      -1.051315      -0.075348      -0.005885      -0.030379       0.081454      -0.029596      -0.004466       0.045817       0.045400      -0.037973      -0.064185       0.008837       0.055347             10.053456      14.063323      -1.450099      -0.836772       9.632557      -3.036971       6.464488          -0.000001
          415              C       0.073486      15.463493       3.618103      -0.003111      37.407066 0.49832559E+03  0.12090544E+05                                 9.760040                            7.510006      -0.278109       1.895229                    0.998862      28.858329      83.562228       0.594805       0.424423      -1.061926       0.001916      -0.048347       0.000674       0.048389       0.036954      -0.008528       0.004040       0.030367       0.082313      -0.054475       0.022323       0.032152             11.238905      15.989070      -0.842815       0.503786      10.860503      -3.169890       6.867143           0.000001
          416              C       1.436722      15.218953       3.685711      -0.175215      36.204023 0.48830248E+03  0.11896940E+05                                 9.646632                            7.483784      -0.129525       1.921932                    0.998768      31.163255      93.200637       0.584487       0.430115      -1.048644      -0.009455       0.002052      -0.025491       0.027265      -0.020835       0.012864       0.023247      -0.034993       0.075250      -0.046569       0.006210       0.040359             10.959440      17.089922       0.166917      -0.013165       9.175015      -2.601534       6.613384           0.000002
          417              C       2.360544      16.097923       3.149211       0.073263      33.718451 0.41740083E+03  0.96833308E+04                                 9.203769                            6.896767      -0.197249       1.963670                    0.998113      26.317504      74.392703       0.617825       0.427336      -1.060652      -0.010838      -0.000045      -0.003432       0.011369       0.004559       0.007000       0.015526      -0.010454       0.020718      -0.012195      -0.010101       0.022296             11.013119      16.690188      -1.587283       1.710699       9.380630      -3.286979       6.968540          -0.000001
          418              C       1.867139      17.205972       2.484038      -0.194343      38.024369 0.50056357E+03  0.12274461E+05                                 9.955533                            7.562164      -0.176817       1.898478                    0.998574      31.805362      95.502639       0.583040       0.428415      -1.049431      -0.023054      -0.012611       0.002300       0.026378       0.023900      -0.011226       0.021594      -0.001275       0.022262      -0.039294       0.012775       0.026519             11.492398      15.369716      -2.736087       2.100787      10.941962      -4.435784       8.165516          -0.000003
          419              C       0.494904      17.454016       2.344461      -0.026680      38.187173 0.51521286E+03  0.12585103E+05                                 9.843680                            7.606990      -0.174933       1.924017                    0.999026      29.154418      84.272828       0.595341       0.421182      -1.065632       0.022458       0.026087      -0.032495       0.047337      -0.020145       0.029573      -0.009797      -0.048690      -0.039847      -0.046089       0.000500       0.045589             11.357782      14.798269      -1.011697       0.191939      10.472748      -4.564946       8.802330          -0.000003
          420              C      14.392717      12.208115      20.945307       0.165203      30.425473 0.40597906E+03  0.94209919E+04                                 8.657361                            6.916610      -0.015125       2.003043                    0.999490      26.946737      77.999094       0.597309       0.441890      -1.044246       0.059864      -0.052330       0.010809       0.080243      -0.004075      -0.019670      -0.031424       0.027724      -0.120133      -0.059965       0.020553       0.039412              9.375519      12.747970      -1.523069       0.449409       7.293739       2.773222       8.084849          -0.000004
          421              C      13.989295      18.474823       0.176652      -0.030812      36.431298 0.54469823E+03  0.13551329E+05                                 9.679472                            7.938392      -0.267532       1.894938                    0.998439      29.854408      88.352760       0.567466       0.433851      -1.053116      -0.004758       0.021902       0.041888       0.047507       0.018468       0.038249       0.000370       0.012384      -0.023378      -0.041550      -0.003583       0.045133             10.505757      12.448921      -3.469882       0.761049       8.630298       2.037608      10.438052          -0.000004
          422              C      12.729538      19.067036       0.126492      -0.194604      36.489173 0.52795042E+03  0.13156620E+05                                 9.789749                            7.859750      -0.367046       1.840536                    0.997756      32.310176      98.709346       0.560144       0.438789      -1.040235       0.005988      -0.014549      -0.013944       0.021023      -0.000795      -0.017068       0.000248      -0.036538      -0.032884      -0.028970       0.005189       0.023781             10.682093      13.555793      -2.909986       2.706354       8.811877       1.602459       9.678608          -0.000006
          423              C      11.813216      13.383237      20.932222       0.075835      33.178967 0.41959053E+03  0.97681970E+04                                 9.146639                            6.959235      -0.230529       1.953748                    0.997977      26.484977      75.534320       0.607839       0.432841      -1.054955       0.011482      -0.000106       0.005838       0.012881      -0.002643      -0.005080      -0.009381      -0.025301       0.006963      -0.016359      -0.000995       0.017354             10.463712      13.555172      -4.071570       1.290017       9.467211       2.573721       8.368752          -0.000004
          424              C      12.198641      12.463282      19.968266      -0.204727      35.976351 0.48174009E+03  0.11693755E+05                                 9.531272                            7.381328      -0.013116       1.949143                    0.999482      31.569308      94.144297       0.594946       0.424119      -1.052661       0.023136       0.008754       0.002252       0.024839       0.018663       0.008878      -0.031739       0.008226       0.070889      -0.044969       0.003682       0.041287             10.567105      12.022249      -4.021927       0.317724      11.195246       3.699430       8.483821          -0.000006
          425              C      13.444900      11.865127      19.968266      -0.012332      36.445387 0.50065889E+03  0.12163271E+05                                 9.611026                            7.550183      -0.111964       1.949666                    0.999325      28.843972      83.619186       0.590464       0.426977      -1.060167      -0.023990      -0.017323      -0.034474       0.045432      -0.022266      -0.027230      -0.009725      -0.041541       0.087459      -0.054931       0.015735       0.039196             10.668958      12.740757      -2.285187       1.650458      10.912096       3.504220       8.354021          -0.000004
          426              C      11.189336       9.198950      19.542992      -0.157253      27.960211 0.40086782E+03  0.92759513E+04                                 8.045716                            6.639292      -0.005212       1.996982                    0.998392      28.928607      83.704712       0.641912       0.412357      -1.062118       0.049736      -0.060825       0.070487       0.105555      -0.043561       0.036462      -0.019639       0.020985      -0.049780      -0.042501      -0.029490       0.071991              8.964908       8.117362      -0.255323       1.846756       8.156193       0.626708      10.621168          -0.000000
          427              C      11.244826       8.889898      18.081793       0.600213      22.537234 0.25947630E+03  0.54432752E+04                                 7.419953                            5.758015      -0.172696       1.981304                    0.999018      23.109192      65.923090       0.609347       0.479158      -1.012139       0.014591      -0.006936      -0.032242       0.036063       0.038763      -0.021265      -0.014019       0.074007      -0.161471      -0.058963      -0.026070       0.085032              8.528019       5.347447      -1.535809       2.197675       8.086834       0.800316      12.149776           0.000001
          428              C      14.668664      11.275382       3.085965      -0.162097      29.368709 0.42829496E+03  0.10140754E+05                                 8.470139                            6.947174      -0.380720       1.865839                    0.997081      30.336759      90.671824       0.612173       0.422576      -1.048892       0.003454       0.073201      -0.059404       0.094335       0.010675      -0.018369      -0.054491      -0.060240       0.002624      -0.046281      -0.029033       0.075313              9.637538      11.507866      -3.789022       1.595691      10.088646      -0.689480       7.316102           0.000003
          429              C       1.070793      10.788669       3.310597       0.639732      19.910010 0.23281799E+03  0.47591318E+04                                 6.954825                            5.528817      -0.088548       2.042847                    0.999662      21.796454      61.618039       0.608577       0.492356      -1.004087       0.020795      -0.012196       0.009746       0.026003       0.015643       0.017289       0.069473      -0.086245       0.149565      -0.071180      -0.037168       0.108348              7.808273      10.893751      -2.078665       0.507832       7.048128      -1.895202       5.482941           0.000004
          430              C      12.530077      17.861565       3.133945      -0.172577      28.534027 0.40163299E+03  0.93409677E+04                                 8.215057                            6.678347      -0.272779       1.910620                    0.996991      29.556782      87.038049       0.632417       0.416428      -1.054650       0.041615      -0.109015      -0.019449       0.118298      -0.019150       0.028405       0.007500      -0.023451      -0.136201      -0.059467       0.013580       0.045888              9.362376       9.416611      -2.034196      -3.204267       8.177817       0.609013      10.492701          -0.000002
          431              C      11.879203      17.963883       4.459928       0.621736      20.818043 0.23494235E+03  0.47943064E+04                                 7.037932                            5.466681       0.125123       2.107961                    0.999651      21.694416      60.483389       0.629251       0.476999      -1.016119      -0.043251      -0.000669       0.021134       0.048143       0.061721       0.044677       0.031620       0.069947      -0.168706      -0.074142      -0.042160       0.116302              8.063483       6.310023      -1.853216      -3.265939       7.240622      -0.127643      10.639804           0.000000
          432              C       1.763659      12.458382      20.829720      -0.152078      28.431316 0.41644191E+03  0.97565931E+04                                 8.218810                            6.829405      -0.229093       1.927931                    0.996684      29.284679      86.066329       0.622472       0.419994      -1.054223      -0.081781      -0.080208      -0.010393       0.115019       0.031014       0.021007       0.006139       0.006919      -0.191776      -0.068185       0.001987       0.066198              9.214430       9.783183       2.102760      -2.273451       8.364313      -1.684101       9.495795          -0.000005
          433              C       2.207573      12.859178      19.460118       0.623067      20.451826 0.23144240E+03  0.47255753E+04                                 7.023450                            5.484839      -0.073413       2.041711                    0.999780      22.015078      62.267697       0.615429       0.487434      -1.006279       0.015569       0.021234      -0.013744       0.029701      -0.072987       0.015872      -0.003604       0.041905      -0.202325      -0.070254      -0.040640       0.110894              7.965416       5.963857       2.894305      -1.891792       7.996010      -0.816724       9.936380          -0.000004
          434              C       2.732472       7.686099      20.240878       0.279210      24.618516 0.36113194E+03  0.81384279E+04                                 7.881936                            6.749930      -0.544756       1.876968                    0.996231      24.450713      69.740729       0.574470       0.473112      -1.026595       0.047138      -0.010203       0.007880       0.048869       0.004686      -0.010463      -0.005145      -0.041005       0.036506      -0.029481       0.008621       0.020860              8.653723       9.689307      -0.810034      -0.285580       8.503369       0.358277       7.768492           0.000000
          435              C       3.488325       8.710070      19.396872      -0.515663      27.291569 0.46445628E+03  0.11105019E+05                                 7.666914                            6.980359       0.132582       1.987541                    0.998970      32.930549      95.576813       0.651163       0.393407      -1.079070      -0.031976      -0.043967       0.033159       0.063680      -0.000544      -0.003828      -0.010121      -0.033600       0.013115      -0.019747      -0.001149       0.020896              7.883169       8.051931       0.504014      -1.127117       8.360415      -0.955701       7.237162           0.000002
          436              C       3.108899       6.323122      19.695655      -0.518569      28.328705 0.48313048E+03  0.11699635E+05                                 7.912895                            7.120806       0.000061       1.947372                    0.997625      33.432092      98.577631       0.642648       0.393573      -1.075846      -0.010114       0.056939       0.021997       0.061873       0.007535      -0.003211       0.014266      -0.041053       0.025425      -0.027119      -0.000378       0.027497              8.374129       7.759564      -1.161038      -0.492196      10.394536       1.362663       6.968287           0.000005
          437              C       3.143392       7.822332      21.693354      -0.514223      28.083891 0.49219100E+03  0.11939285E+05                                 7.775135                            7.122364       0.123969       1.996181                    0.997079      32.779197      95.807316       0.653304       0.386497      -1.083928      -0.020998      -0.010381      -0.059456       0.063904      -0.008904      -0.010527       0.003285      -0.009556       0.055761      -0.020883      -0.002038       0.022922              8.084118       7.978617      -0.300218       1.568429       7.072198       0.525906       9.201538          -0.000000
          438              C       9.178225      14.203179       2.508028       0.279404      23.200100 0.33342500E+03  0.73814342E+04                                 7.737755                            6.624223      -0.554323       1.871028                    0.996693      24.423483      69.532911       0.560610       0.493518      -1.013630      -0.052078       0.013667       0.000947       0.053850       0.011578      -0.002342       0.003519      -0.033575       0.035821      -0.026644       0.010448       0.016196              8.657532      10.961544      -0.734611      -0.631001       6.819439       0.537293       8.191615          -0.000000
          439              C       8.374381      12.981403       3.081603      -0.512173      28.636614 0.50626816E+03  0.12394270E+05                                 7.955558                            7.276784       0.006914       1.949272                    0.997836      33.565624      99.253016       0.637876       0.392220      -1.077632       0.024237       0.055785      -0.021114       0.064383       0.014190       0.003287      -0.010437      -0.053046       0.024523      -0.034954       0.004893       0.030061              8.389854       9.620159       1.582806      -0.911648       7.671847       0.023648       7.877557           0.000001
          440              C       8.938272      15.276943       3.533048      -0.510639      28.431943 0.48457702E+03  0.11737746E+05                                 7.932125                            7.131993       0.030179       1.961264                    0.998371      33.106537      97.475999       0.642383       0.393632      -1.076328       0.005349      -0.040993      -0.039994       0.057520       0.005476       0.014630       0.015538      -0.035747       0.016891      -0.027257      -0.002850       0.030106              8.423799       8.933902      -0.527110      -1.006328       8.058109       1.528812       8.279387          -0.000002
          441              C       8.609835      14.519276       1.234386      -0.514029      26.681308 0.44621109E+03  0.10589941E+05                                 7.551683                            6.822930       0.107794       1.981015                    0.998989      32.833079      95.751408       0.659660       0.391231      -1.077760       0.020094      -0.014032       0.061042       0.065778      -0.000415      -0.007745       0.003663      -0.020465       0.004430      -0.014745       0.003267       0.011478              7.860819       8.646215      -0.456902       0.518185       6.769205      -0.401688       8.167038           0.000001
          442              C       3.881249      15.857434       3.332406       0.278929      23.825320 0.34469053E+03  0.76908671E+04                                 7.892570                            6.746224      -0.540068       1.876234                    0.996474      24.524275      69.986271       0.554417       0.495135      -1.013278       0.054522      -0.006319       0.010600       0.055901       0.006601      -0.009517      -0.007481      -0.038044       0.020068      -0.025655       0.003244       0.022412              8.847474      10.595284      -0.865132       1.057854       7.769546      -0.071873       8.177592          -0.000000
          443              C       4.650601      16.299744       2.091477      -0.517212      28.165236 0.47971840E+03  0.11561287E+05                                 7.833818                            7.077234       0.154961       1.997200                    0.998545      32.963388      96.005379       0.649104       0.391536      -1.080518      -0.024690      -0.017769       0.058430       0.065874       0.005024      -0.005025      -0.004997      -0.032130       0.053547      -0.026169       0.005411       0.020757              8.218616       8.957912      -0.304364      -0.577820       7.669923      -0.962438       8.028014          -0.000003
          444              C       4.178192      14.379523       3.509059      -0.518472      29.804402 0.51221114E+03  0.12564770E+05                                 8.178091                            7.317505       0.046555       1.968654                    0.997557      33.214574      98.016080       0.636931       0.392020      -1.078768      -0.010161       0.056862      -0.003438       0.057865       0.014170      -0.008335       0.003399      -0.046953      -0.013695      -0.028484      -0.001253       0.029737              8.769019       9.051871      -1.665604       0.667527       9.679402      -0.332136       7.575785          -0.000001
          445              C       4.346160      16.633670       4.507908      -0.511478      26.790724 0.45376934E+03  0.10799047E+05                                 7.548392                            6.845683       0.169386       2.005539                    0.998307      32.650422      94.901715       0.664548       0.387284      -1.082055      -0.006688      -0.035567      -0.048686       0.060663       0.007352      -0.006453       0.004777      -0.037988       0.048017      -0.029522       0.010550       0.018972              7.960104       7.950389       0.340813       2.072319       6.685274       0.688443       9.244649          -0.000001
          446              C      10.413986      13.973675      20.938764       0.281367      23.871372 0.33258640E+03  0.73608497E+04                                 7.779567                            6.509998      -0.575533       1.863722                    0.997047      24.385615      69.496182       0.579154       0.477847      -1.021477      -0.047616       0.023143       0.005322       0.053209       0.012686       0.007086       0.008350      -0.020057       0.050869      -0.024845       0.000841       0.024003              8.676125       9.670978      -0.994536       0.379270       9.156684      -0.503736       7.200713          -0.000003
          447              C       9.740616      19.095437       0.399104      -0.509653      27.437435 0.46342018E+03  0.11106099E+05                                 7.748374                            6.993227       0.031718       1.957670                    0.998903      33.032813      96.895424       0.645815       0.395742      -1.074367       0.019152       0.022805      -0.054283       0.061915       0.015098      -0.001182      -0.003286      -0.024256       0.046491      -0.027118       0.009579       0.017538              8.082707       8.667343       0.172636      -0.991163       7.188723      -1.122926       8.392055          -0.000007
          448              C      10.466476      -4.906067      20.803549      -0.508178      28.930049 0.46888838E+03  0.11276570E+05                                 8.041183                            6.993626       0.006582       1.952409                    0.998070      33.115224      97.488586       0.651076       0.391171      -1.076878      -0.014231      -0.067138       0.012778       0.069809       0.013479       0.002324       0.002136      -0.004386       0.068608      -0.025094       0.001757       0.023337              8.777581       7.385682       0.124358       0.353433      12.282843      -1.687030       6.664219          -0.000007
          449              C       9.502163      13.441260      19.863583      -0.509380      27.253765 0.45513546E+03  0.10827576E+05                                 7.686117                            6.931336       0.068234       1.970334                    0.999051      32.673096      94.603658       0.650416       0.395844      -1.077362       0.031018       0.027882       0.042873       0.059814       0.012516       0.006469       0.005377      -0.016872       0.042707      -0.022503       0.002840       0.019663              7.961307       8.746210      -0.052518       1.624520       7.432558       0.463162       7.705155          -0.000007
          450              C       9.731618       4.285751      19.641132       0.002846      23.562850 0.35644595E+03  0.80441421E+04                                 7.366178                            6.402051      -0.129345       1.985561                    0.997985      27.009188      78.278315       0.629425       0.431197      -1.045783       0.021562       0.121780       0.042959       0.130923       0.037093       0.000688      -0.018889      -0.066290      -0.107864      -0.044149      -0.026294       0.070442              7.999298       8.513957       0.939568      -2.040625       7.361972       0.084193       8.121966           0.000002
          451              C       9.046251       4.109875      20.964935      -0.211778      27.576808 0.42673647E+03  0.10038035E+05                                 8.032905                            6.868478      -0.065681       1.968298                    0.998736      29.607212      86.597037       0.628094       0.414565      -1.059866      -0.037655       0.055868      -0.046442       0.081830       0.007110      -0.033172       0.013761       0.026018       0.005025      -0.036689      -0.004062       0.040751              9.057252      11.851450      -1.136934      -2.991044       6.767416       0.790209       8.552891           0.000002
          452              C       7.850982       4.923511      21.130683      -0.175861      27.374032 0.41368272E+03  0.96520837E+04                                 8.004131                            6.753020      -0.086153       1.957195                    0.999263      29.456447      85.701530       0.635027       0.413390      -1.061015       0.029630      -0.053491       0.059089       0.085033       0.000275      -0.034999       0.016021       0.042690       0.010796      -0.036995      -0.011843       0.048838              9.206497      12.411547      -1.204380      -3.717939       6.513302       1.414543       8.694642           0.000003
          453              S       9.551503      -1.366703      10.870885      -0.035531     148.484964 0.37230337E+04  0.14087055E+06                                19.315486                           16.718393       1.344415       2.090138                    0.999787      68.320639     204.156665       0.574989       0.281529      -1.247436      -0.073300       0.109261       0.021818       0.133368      -0.107665       0.404613       0.103104      -0.190562       0.427797      -0.487513       0.064840       0.422674             21.516242      16.203483      -1.081924       5.148249      23.138037       2.643974      25.207206           0.000011
          454              S       8.480560       1.501225      15.439204      -0.026240     140.974764 0.35311742E+04  0.13203487E+06                                18.727275                           16.309223       1.247625       2.060768                    0.999927      68.194956     203.477544       0.579906       0.282474      -1.244698       0.026577       0.048146      -0.123645       0.135324      -0.434127      -0.086630      -0.038276       0.256417       0.053107      -0.475391       0.026481       0.448910             20.759160      22.753059      -7.897355      -2.055672      18.688598      -0.038780      20.835822           0.000007
          455              S       7.442461       6.101840      12.412341      -0.021695     126.325951 0.31627917E+04  0.11559046E+06                                17.574765                           15.529323       1.104034       2.027095                    0.999765      68.098913     203.996285       0.586123       0.285934      -1.235089       0.023462      -0.114688      -0.046146       0.125831       0.034416      -0.368670      -0.154065      -0.184585       0.201087      -0.420350       0.009664       0.410686             19.475580      15.035662       1.673932      -4.376939      22.414138      -7.016559      20.976941          -0.000014
          456              S       8.719164       3.211178       7.775324      -0.011920     118.678250 0.28830545E+04  0.10308448E+06                                16.845179                           14.784722       1.007753       1.999349                    0.999778      67.638908     201.232580       0.602505       0.284318      -1.235293      -0.057483      -0.011805       0.119961       0.133545       0.237401      -0.003819       0.076936      -0.694207      -0.099259      -0.405879      -0.042095       0.447973             18.500221      12.072024       2.204980      -0.717718      27.337106       2.578440      16.091533          -0.000007
          457              S       2.052953       8.850512       0.033586      -0.035531     148.484947 0.37230331E+04  0.14087052E+06                                19.315485                           16.718392       1.344415       2.090138                    0.999787      68.320639     204.156668       0.574989       0.281529      -1.247436      -0.073300      -0.109261      -0.021818       0.133368       0.107665      -0.404613       0.103104      -0.190562       0.427797      -0.487513       0.064840       0.422674             21.516240      16.203485       1.081927      -5.148248      23.138036       2.643974      25.207199           0.000011
          458              S       0.982010       0.604802      17.274208      -0.026240     140.974747 0.35311731E+04  0.13203482E+06                                18.727273                           16.309220       1.247626       2.060768                    0.999927      68.194954     203.477537       0.579907       0.282474      -1.244698       0.026577      -0.048146       0.123645       0.135324       0.434127       0.086630      -0.038276       0.256417       0.053107      -0.475391       0.026481       0.448910             20.759158      22.753062       7.897356       2.055676      18.688597      -0.038778      20.835816           0.000007
          459              S      14.941011      -3.995813      20.301071      -0.021695     126.325944 0.31627915E+04  0.11559046E+06                                17.574765                           15.529322       1.104034       2.027095                    0.999765      68.098912     203.996279       0.586123       0.285934      -1.235089       0.023462       0.114688       0.046146       0.125831      -0.034416       0.368670      -0.154065      -0.184585       0.201087      -0.420350       0.009664       0.410686             19.475580      15.035660      -1.673931       4.376939      22.414137      -7.016558      20.976941          -0.000014
          460              S       1.220614       4.272631       3.129147      -0.011920     118.678238 0.28830544E+04  0.10308447E+06                                16.845178                           14.784722       1.007753       1.999349                    0.999778      67.638906     201.232574       0.602505       0.284318      -1.235293      -0.057483       0.011805      -0.119961       0.133545      -0.237401       0.003819       0.076936      -0.694207      -0.099259      -0.405879      -0.042095       0.447973             18.500219      12.072024      -2.204978       0.717718      27.337102       2.578438      16.091533          -0.000007
          461              S       5.445597      16.334321      10.938056      -0.035531     148.484968 0.37230338E+04  0.14087056E+06                                19.315487                           16.718393       1.344415       2.090138                    0.999787      68.320640     204.156669       0.574989       0.281529      -1.247436       0.073300      -0.109261      -0.021818       0.133368      -0.107665       0.404613       0.103104      -0.190562       0.427797      -0.487513       0.064840       0.422674             21.516242      16.203483      -1.081924       5.148249      23.138037       2.643974      25.207206           0.000011
          462              S       6.516540      13.466393       6.369737      -0.026240     140.974767 0.35311743E+04  0.13203487E+06                                18.727275                           16.309223       1.247626       2.060768                    0.999927      68.194957     203.477547       0.579906       0.282474      -1.244698      -0.026577      -0.048146       0.123646       0.135324      -0.434127      -0.086630      -0.038276       0.256417       0.053107      -0.475391       0.026481       0.448910             20.759160      22.753059      -7.897355      -2.055672      18.688598      -0.038780      20.835822           0.000007
          463              S       7.554639       8.865778       9.396600      -0.021695     126.325952 0.31627917E+04  0.11559046E+06                                17.574766                           15.529323       1.104034       2.027095                    0.999765      68.098913     203.996285       0.586123       0.285934      -1.235089      -0.023462       0.114688       0.046146       0.125831       0.034416      -0.368670      -0.154065      -0.184585       0.201087      -0.420350       0.009664       0.410686             19.475581      15.035662       1.673932      -4.376939      22.414138      -7.016559      20.976942          -0.000014
          464              S       6.277936      11.756440      14.033617      -0.011920     118.678262 0.28830549E+04  0.10308449E+06                                16.845180                           14.784724       1.007753       1.999348                    0.999778      67.638909     201.232589       0.602505       0.284318      -1.235293       0.057483       0.011805      -0.119961       0.133545       0.237401      -0.003819       0.076936      -0.694207      -0.099259      -0.405878      -0.042095       0.447973             18.500223      12.072025       2.204980      -0.717718      27.337109       2.578440      16.091535          -0.000007
          465              S      12.944147      11.494888      -0.033586      -0.035531     148.484950 0.37230332E+04  0.14087053E+06                                19.315485                           16.718392       1.344415       2.090138                    0.999787      68.320640     204.156670       0.574989       0.281529      -1.247436       0.073300       0.109261       0.021818       0.133368       0.107665      -0.404613       0.103104      -0.190562       0.427797      -0.487513       0.064840       0.422674             21.516240      16.203485       1.081927      -5.148248      23.138036       2.643974      25.207200           0.000011
          466              S      14.015090      14.362816       4.534733      -0.026240     140.974747 0.35311731E+04  0.13203481E+06                                18.727273                           16.309220       1.247625       2.060768                    0.999927      68.194954     203.477536       0.579907       0.282474      -1.244698      -0.026577       0.048146      -0.123645       0.135324       0.434127       0.086630      -0.038276       0.256417       0.053107      -0.475391       0.026481       0.448910             20.759158      22.753062       7.897356       2.055676      18.688597      -0.038778      20.835816           0.000007
          467              S       0.056089      18.963431       1.507870      -0.021695     126.325940 0.31627914E+04  0.11559045E+06                                17.574764                           15.529322       1.104034       2.027095                    0.999765      68.098911     203.996275       0.586123       0.285934      -1.235089      -0.023462      -0.114688      -0.046146       0.125831      -0.034416       0.368670      -0.154065      -0.184585       0.201087      -0.420350       0.009664       0.410686             19.475579      15.035660      -1.673931       4.376939      22.414137      -7.016558      20.976941          -0.000014
          468              S      13.776486      10.694987      18.679794      -0.011920     118.678242 0.28830546E+04  0.10308448E+06                                16.845178                           14.784722       1.007753       1.999348                    0.999778      67.638909     201.232583       0.602505       0.284318      -1.235293       0.057483      -0.011806       0.119961       0.133545      -0.237401       0.003819       0.076936      -0.694207      -0.099259      -0.405879      -0.042095       0.447973             18.500219      12.072024      -2.204979       0.717718      27.337101       2.578437      16.091533          -0.000007
          469              N      12.210639      -1.860136       8.492402      -0.610311      31.018098 0.57148381E+03  0.14250257E+05                                 8.283576                            7.709828      -0.338912       1.888106                    0.994924      31.696351      90.977827       0.629754       0.390047      -1.092072       0.064707      -0.121363       0.034375       0.141766      -0.001828      -0.049984      -0.032161      -0.112715      -0.195712      -0.102680       0.006654       0.096025              8.598794       8.212198      -2.553235       0.664805       9.775013      -0.325080       7.809172           0.000004
          470              N       4.712089       9.343945       2.412069      -0.610311      31.018104 0.57148402E+03  0.14250263E+05                                 8.283577                            7.709829      -0.338912       1.888106                    0.994924      31.696351      90.977827       0.629754       0.390047      -1.092072       0.064707       0.121363      -0.034375       0.141766       0.001828       0.049984      -0.032161      -0.112715      -0.195712      -0.102680       0.006654       0.096025              8.598795       8.212198       2.553233      -0.664807       9.775013      -0.325078       7.809173           0.000004
          471              N       2.786461      16.827754      13.316539      -0.610311      31.018098 0.57148381E+03  0.14250257E+05                                 8.283576                            7.709828      -0.338912       1.888106                    0.994924      31.696351      90.977827       0.629754       0.390047      -1.092072      -0.064707       0.121363      -0.034375       0.141766      -0.001828      -0.049984      -0.032161      -0.112715      -0.195712      -0.102680       0.006654       0.096025              8.598794       8.212198      -2.553235       0.664805       9.775013      -0.325080       7.809172           0.000004
          472              N      10.285011       5.623673      19.396872      -0.610311      31.018104 0.57148402E+03  0.14250263E+05                                 8.283577                            7.709829      -0.338912       1.888106                    0.994924      31.696351      90.977829       0.629754       0.390047      -1.092072      -0.064707      -0.121363       0.034375       0.141766       0.001828       0.049984      -0.032161      -0.112715      -0.195712      -0.102680       0.006654       0.096025              8.598795       8.212198       2.553233      -0.664807       9.775013      -0.325078       7.809174           0.000004
          473              O      10.451479       0.909028       9.432367      -0.189672      30.439002 0.42434913E+03  0.96628681E+04                                 7.973088                            6.518171      -0.091410       2.075124                    0.998406      23.740328      61.723596       0.716414       0.375456      -1.120744      -0.048782       0.129861      -0.126680       0.187860       0.082341      -0.066152      -0.051233       0.195413      -0.137108      -0.118172      -0.061000       0.179172              8.847367      12.376391       2.059144      -2.712642       6.440446      -1.865598       7.725264           0.000000
          474              O      10.644942       0.414222       6.760772      -0.576138      36.895317 0.58773861E+03  0.14509359E+05                                 8.891495                            7.603134       0.073803       2.062770                    0.996017      28.582281      77.210172       0.672682       0.368835      -1.126477      -0.041018       0.019366       0.018552       0.049007       0.008635       0.041911       0.032040       0.016038      -0.144358      -0.073881       0.013175       0.060705              9.752817       6.217568       1.519861      -0.981877      13.455412       2.792996       9.585471           0.000000
          475              O      11.838711       2.192583       6.405286      -0.546985      31.575063 0.46817471E+03  0.10874971E+05                                 7.825243                            6.614123       0.382565       2.156811                    0.998505      27.595347      71.363459       0.752520       0.350403      -1.145614      -0.003193       0.028675       0.009013       0.030228       0.004035      -0.025204      -0.050889      -0.002964       0.027843      -0.052646      -0.008739       0.061385              8.688535       6.490619       1.945617      -3.495508       8.003722      -2.179998      11.571265          -0.000000
          476              O       7.885475      -0.408733      13.192228      -0.212795      29.616960 0.43304274E+03  0.99169761E+04                                 7.819415                            6.581604      -0.157814       2.042861                    0.998507      24.202896      63.230527       0.713007       0.375115      -1.120318       0.112738      -0.092686       0.089332       0.171116       0.106018      -0.022890      -0.132854      -0.025307      -0.278369      -0.176235      -0.024743       0.200978              8.768996      10.523207       3.980249      -1.131796       9.535087      -1.723804       6.248696           0.000001
          477              O       5.458944      -1.613068      13.678568      -0.556226      31.259986 0.51326357E+03  0.12141627E+05                                 7.704776                            6.929024       0.978286       2.378451                    0.997349      26.822262      68.919538       0.738133       0.350780      -1.150769       0.026486       0.011997      -0.003982       0.029348      -0.036292       0.024347       0.048144       0.025821       0.032555      -0.076696       0.029922       0.046774              8.067197      11.000845      -0.500543       1.580607       6.699871      -0.974086       6.500874           0.000003
          478              O       6.381266      -3.067056      14.995828      -0.592973      28.585007 0.46505405E+03  0.10766856E+05                                 7.224259                            6.531553       0.747014       2.281620                    0.999194      27.471964      70.550156       0.769059       0.344002      -1.152785       0.000053       0.008000      -0.018859       0.020486       0.039717      -0.042183      -0.029638      -0.082212      -0.015313      -0.070112      -0.012460       0.082572              7.601567       7.018282       1.883054      -1.323170       8.828153      -2.397776       6.958267           0.000002
          479              O       9.287704       3.804939      13.752718      -0.157454      27.797580 0.37934653E+03  0.84014649E+04                                 7.515767                            6.161130      -0.090086       2.091668                    0.997893      22.981896      58.975434       0.737006       0.375246      -1.120623      -0.057341       0.154107       0.058134       0.174403       0.107826       0.010426       0.043479       0.090435      -0.367055      -0.137134      -0.044540       0.181674              8.431290      11.749381       3.435580       1.090282       8.721695       0.692154       4.822793          -0.000002
          480              O      10.439481       4.272517      16.254204      -0.523779      30.513067 0.49537729E+03  0.11643752E+05                                 7.662289                            6.854875       0.669088       2.277177                    0.997284      26.803959      69.207977       0.732580       0.355709      -1.143936       0.009549      -0.019217      -0.020265       0.029515      -0.056351      -0.038352      -0.031811       0.008140       0.042420      -0.087631       0.035730       0.051901              8.154393       5.444679       0.710568       1.154082       8.080218      -1.789913      10.938283           0.000002
          481              O      11.406794       6.074551      15.497433      -0.600086      33.488682 0.52167865E+03  0.12431164E+05                                 8.114627                            6.975558       0.478648       2.192164                    0.998323      27.908910      72.739556       0.734871       0.349773      -1.147873       0.029406      -0.044811      -0.018112       0.056576       0.025048       0.013083       0.030554       0.002604      -0.184894      -0.071210       0.007685       0.063524              8.872815       7.208771       3.020743       2.166805      11.218995       1.383780       8.190678          -0.000002
          482              O       6.883669       4.129074      10.012485      -0.170449      27.728149 0.39284842E+03  0.87822303E+04                                 7.508291                            6.284522      -0.103990       2.084659                    0.997675      23.228097      60.005445       0.726734       0.377008      -1.118632      -0.011453       0.170454      -0.015431       0.171534      -0.038886       0.025165      -0.013574       0.211954      -0.411302      -0.140230      -0.043506       0.183737              8.209247      12.394206      -0.967603       0.964604       7.431481      -0.019247       4.802055          -0.000003
          483              O       5.623913       4.798641       7.561160      -0.544097      30.515624 0.48941283E+03  0.11518040E+05                                 7.726996                            6.872040       0.642168       2.250077                    0.998023      27.568956      72.232303       0.719243       0.361849      -1.134180       0.009609      -0.025603       0.010342       0.029237       0.065350      -0.023795       0.046861      -0.003457       0.040277      -0.095251       0.028485       0.066766              8.059413       5.661274      -1.663847       0.512362       8.113171       1.353752      10.403793          -0.000005
          484              O       4.502129       6.348954       8.551286      -0.585667      36.258735 0.54067371E+03  0.13006424E+05                                 8.664721                            7.153778       0.421732       2.178284                    0.995706      27.935823      73.282523       0.717326       0.354950      -1.143057       0.025691      -0.021396       0.018138       0.038037      -0.033154       0.019448      -0.020189      -0.036736      -0.072705      -0.036691      -0.022314       0.059005              9.812174       8.014404      -4.266222       1.786699      12.191083      -1.305727       9.231036          -0.000007
          485              O       2.952929       6.574781       1.472104      -0.189672      30.439001 0.42434912E+03  0.96628677E+04                                 7.973087                            6.518171      -0.091410       2.075124                    0.998406      23.740328      61.723594       0.716414       0.375456      -1.120744      -0.048782      -0.129861       0.126680       0.187860      -0.082341       0.066152      -0.051233       0.195413      -0.137108      -0.118172      -0.061000       0.179172              8.847367      12.376390      -2.059143       2.712644       6.440445      -1.865599       7.725266           0.000000
          486              O       3.146392       7.069587       4.143699      -0.576138      36.895322 0.58773882E+03  0.14509366E+05                                 8.891496                            7.603135       0.073802       2.062770                    0.996017      28.582282      77.210176       0.672682       0.368835      -1.126477      -0.041018      -0.019366      -0.018552       0.049007      -0.008635      -0.041911       0.032040       0.016038      -0.144358      -0.073881       0.013175       0.060705              9.752818       6.217568      -1.519859       0.981878      13.455410       2.792999       9.585478           0.000000
          487              O       4.340161       5.291226       4.499185      -0.546985      31.575086 0.46817521E+03  0.10874985E+05                                 7.825248                            6.614127       0.382564       2.156811                    0.998505      27.595350      71.363478       0.752520       0.350403      -1.145614      -0.003193      -0.028675      -0.009013       0.030228      -0.004035       0.025204      -0.050889      -0.002964       0.027843      -0.052646      -0.008739       0.061385              8.688542       6.490622      -1.945616       3.495512       8.003724      -2.179998      11.571280          -0.000000
          488              O       0.386925       2.514760      19.521183      -0.212795      29.616958 0.43304260E+03  0.99169722E+04                                 7.819415                            6.581603      -0.157814       2.042861                    0.998507      24.202896      63.230526       0.713007       0.375115      -1.120318       0.112738       0.092686      -0.089332       0.171116      -0.106018       0.022890      -0.132854      -0.025307      -0.278369      -0.176235      -0.024743       0.200978              8.768996      10.523204      -3.980250       1.131798       9.535090      -1.723806       6.248694           0.000001
          489              O      12.957494       3.719095      19.034844      -0.556226      31.259987 0.51326359E+03  0.12141628E+05                                 7.704776                            6.929025       0.978286       2.378451                    0.997349      26.822262      68.919540       0.738133       0.350780      -1.150769       0.026486      -0.011997       0.003982       0.029348       0.036292      -0.024347       0.048144       0.025821       0.032555      -0.076696       0.029922       0.046774              8.067197      11.000845       0.500543      -1.580607       6.699872      -0.974086       6.500874           0.000003
          490              O      13.879816       5.173083      17.717584      -0.592973      28.585008 0.46505408E+03  0.10766857E+05                                 7.224259                            6.531553       0.747014       2.281620                    0.999194      27.471964      70.550158       0.769059       0.344002      -1.152785       0.000053      -0.008000       0.018859       0.020486      -0.039717       0.042183      -0.029638      -0.082212      -0.015314      -0.070112      -0.012460       0.082572              7.601567       7.018282      -1.883055       1.323170       8.828154      -2.397776       6.958267           0.000002
          491              O       1.789154      -1.698912      18.960693      -0.157454      27.797585 0.37934650E+03  0.84014641E+04                                 7.515768                            6.161130      -0.090086       2.091668                    0.997893      22.981896      58.975433       0.737007       0.375246      -1.120623      -0.057340      -0.154107      -0.058134       0.174403      -0.107826      -0.010426       0.043479       0.090435      -0.367055      -0.137134      -0.044540       0.181674              8.431291      11.749385      -3.435582      -1.090287       8.721695       0.692156       4.822794          -0.000002
          492              O       2.940931      -2.166490      16.459208      -0.523779      30.513065 0.49537728E+03  0.11643752E+05                                 7.662288                            6.854875       0.669088       2.277177                    0.997284      26.803959      69.207976       0.732580       0.355709      -1.143936       0.009549       0.019217       0.020265       0.029515       0.056351       0.038352      -0.031811       0.008140       0.042420      -0.087631       0.035730       0.051901              8.154393       5.444679      -0.710567      -1.154084       8.080218      -1.789913      10.938282           0.000002
          493              O       3.908244      -3.968524      17.215978      -0.600086      33.488688 0.52167868E+03  0.12431164E+05                                 8.114629                            6.975558       0.478648       2.192164                    0.998323      27.908910      72.739556       0.734871       0.349773      -1.147873       0.029406       0.044811       0.018112       0.056576      -0.025048      -0.013083       0.030554       0.002604      -0.184894      -0.071210       0.007685       0.063524              8.872817       7.208773      -3.020743      -2.166809      11.218996       1.383783       8.190682          -0.000002
          494              O      14.382219       3.354735       0.891986      -0.170449      27.728149 0.39284843E+03  0.87822304E+04                                 7.508291                            6.284522      -0.103990       2.084659                    0.997675      23.228097      60.005446       0.726734       0.377008      -1.118631      -0.011453      -0.170454       0.015431       0.171534       0.038886      -0.025165      -0.013574       0.211954      -0.411302      -0.140230      -0.043506       0.183737              8.209247      12.394205       0.967602      -0.964604       7.431482      -0.019244       4.802055          -0.000003
          495              O      13.122463       2.685168       3.343311      -0.544097      30.515624 0.48941287E+03  0.11518041E+05                                 7.726995                            6.872040       0.642167       2.250077                    0.998023      27.568958      72.232309       0.719243       0.361849      -1.134180       0.009609       0.025603      -0.010342       0.029237      -0.065350       0.023796       0.046861      -0.003457       0.040277      -0.095251       0.028485       0.066766              8.059412       5.661275       1.663848      -0.512362       8.113172       1.353752      10.403789          -0.000005
          496              O      12.000679       1.134855       2.353185      -0.585667      36.258730 0.54067366E+03  0.13006422E+05                                 8.664720                            7.153777       0.421732       2.178284                    0.995706      27.935823      73.282523       0.717326       0.354950      -1.143057       0.025691       0.021396      -0.018138       0.038037       0.033154      -0.019448      -0.020189      -0.036736      -0.072705      -0.036691      -0.022314       0.059005              9.812173       8.014403       4.266221      -1.786699      12.191079      -1.305727       9.231037          -0.000006
          497              O       4.545621      14.058590      12.376574      -0.189672      30.439000 0.42434910E+03  0.96628670E+04                                 7.973087                            6.518171      -0.091410       2.075124                    0.998406      23.740327      61.723592       0.716414       0.375456      -1.120744       0.048782      -0.129861       0.126680       0.187860       0.082341      -0.066152      -0.051233       0.195413      -0.137108      -0.118172      -0.061000       0.179172              8.847367      12.376391       2.059144      -2.712642       6.440446      -1.865598       7.725264           0.000000
          498              O       4.352158      14.553396      15.048169      -0.576138      36.895321 0.58773869E+03  0.14509362E+05                                 8.891496                            7.603134       0.073802       2.062770                    0.996017      28.582282      77.210177       0.672682       0.368835      -1.126477       0.041018      -0.019366      -0.018552       0.049007       0.008635       0.041911       0.032040       0.016038      -0.144358      -0.073880       0.013175       0.060705              9.752818       6.217568       1.519861      -0.981878      13.455413       2.792996       9.585472           0.000000
          499              O       3.158389      12.775035      15.403655      -0.546985      31.575076 0.46817494E+03  0.10874977E+05                                 7.825245                            6.614125       0.382564       2.156811                    0.998505      27.595350      71.363475       0.752520       0.350403      -1.145614       0.003193      -0.028675      -0.009013       0.030228       0.004035      -0.025204      -0.050889      -0.002964       0.027844      -0.052646      -0.008739       0.061385              8.688539       6.490621       1.945618      -3.495510       8.003724      -2.179999      11.571270          -0.000001
          500              O       7.111625      15.376351       8.616713      -0.212795      29.616960 0.43304274E+03  0.99169763E+04                                 7.819416                            6.581604      -0.157814       2.042861                    0.998507      24.202896      63.230528       0.713007       0.375115      -1.120318      -0.112738       0.092686      -0.089332       0.171116       0.106018      -0.022890      -0.132854      -0.025307      -0.278369      -0.176235      -0.024743       0.200978              8.768997      10.523207       3.980249      -1.131796       9.535087      -1.723804       6.248696           0.000001
          501              O       9.538156      16.580686       8.130373      -0.556226      31.259987 0.51326359E+03  0.12141627E+05                                 7.704776                            6.929024       0.978286       2.378451                    0.997349      26.822262      68.919539       0.738133       0.350780      -1.150769      -0.026486      -0.011997       0.003982       0.029348      -0.036292       0.024347       0.048144       0.025821       0.032555      -0.076696       0.029922       0.046774              8.067197      11.000845      -0.500543       1.580607       6.699872      -0.974086       6.500875           0.000003
          502              O       8.615834      18.034674       6.813113      -0.592973      28.585006 0.46505404E+03  0.10766856E+05                                 7.224259                            6.531553       0.747014       2.281620                    0.999194      27.471964      70.550156       0.769059       0.344002      -1.152785      -0.000053      -0.008000       0.018859       0.020486       0.039717      -0.042183      -0.029638      -0.082212      -0.015314      -0.070112      -0.012460       0.082572              7.601567       7.018281       1.883054      -1.323170       8.828153      -2.397776       6.958267           0.000002
          503              O       5.709396      11.162679       8.056223      -0.157454      27.797580 0.37934653E+03  0.84014649E+04                                 7.515767                            6.161130      -0.090086       2.091668                    0.997893      22.981896      58.975434       0.737006       0.375246      -1.120623       0.057341      -0.154107      -0.058134       0.174403       0.107826       0.010426       0.043479       0.090435      -0.367055      -0.137134      -0.044540       0.181674              8.431290      11.749381       3.435580       1.090282       8.721695       0.692154       4.822793          -0.000002
          504              O       4.557619      10.695101       5.554737      -0.523779      30.513067 0.49537729E+03  0.11643752E+05                                 7.662289                            6.854875       0.669088       2.277177                    0.997284      26.803959      69.207977       0.732580       0.355709      -1.143936      -0.009549       0.019217       0.020265       0.029515      -0.056351      -0.038352      -0.031811       0.008140       0.042420      -0.087631       0.035730       0.051901              8.154393       5.444679       0.710568       1.154082       8.080218      -1.789913      10.938283           0.000003
          505              O       3.590306       8.893067       6.311508      -0.600086      33.488681 0.52167864E+03  0.12431163E+05                                 8.114627                            6.975558       0.478648       2.192164                    0.998323      27.908910      72.739555       0.734871       0.349773      -1.147873      -0.029406       0.044811       0.018112       0.056576       0.025047       0.013083       0.030554       0.002604      -0.184894      -0.071210       0.007685       0.063524              8.872814       7.208771       3.020742       2.166805      11.218995       1.383780       8.190678          -0.000002
          506              O       8.113431      10.838544      11.796456      -0.170449      27.728150 0.39284842E+03  0.87822302E+04                                 7.508291                            6.284522      -0.103990       2.084659                    0.997675      23.228097      60.005445       0.726734       0.377008      -1.118632       0.011453      -0.170454       0.015431       0.171534      -0.038886       0.025165      -0.013574       0.211954      -0.411302      -0.140230      -0.043506       0.183737              8.209248      12.394207      -0.967603       0.964604       7.431481      -0.019247       4.802055          -0.000003
          507              O       9.373188      10.168977      14.247781      -0.544097      30.515621 0.48941265E+03  0.11518035E+05                                 7.726995                            6.872038       0.642168       2.250077                    0.998023      27.568955      72.232298       0.719243       0.361849      -1.134180      -0.009609       0.025603      -0.010342       0.029237       0.065350      -0.023796       0.046861      -0.003457       0.040277      -0.095251       0.028485       0.066766              8.059412       5.661271      -1.663845       0.512365       8.113171       1.353753      10.403795          -0.000005
          508              O      10.494971       8.618664      13.257655      -0.585667      36.258740 0.54067382E+03  0.13006427E+05                                 8.664722                            7.153779       0.421732       2.178284                    0.995706      27.935825      73.282531       0.717326       0.354950      -1.143057      -0.025691       0.021396      -0.018138       0.038037      -0.033154       0.019448      -0.020189      -0.036737      -0.072705      -0.036691      -0.022314       0.059005              9.812175       8.014404      -4.266222       1.786699      12.191084      -1.305727       9.231037          -0.000006
          509              O      12.044171       8.392837      20.336837      -0.189672      30.439001 0.42434912E+03  0.96628675E+04                                 7.973087                            6.518171      -0.091410       2.075124                    0.998406      23.740328      61.723593       0.716414       0.375456      -1.120744       0.048782       0.129861      -0.126680       0.187860      -0.082341       0.066152      -0.051233       0.195413      -0.137108      -0.118172      -0.061000       0.179172              8.847367      12.376389      -2.059143       2.712644       6.440445      -1.865599       7.725266           0.000000
          510              O      11.850708       7.898031      17.665242      -0.576138      36.895321 0.58773879E+03  0.14509365E+05                                 8.891496                            7.603135       0.073802       2.062770                    0.996017      28.582282      77.210174       0.672682       0.368835      -1.126477       0.041018       0.019366       0.018552       0.049007      -0.008635      -0.041911       0.032040       0.016038      -0.144358      -0.073881       0.013175       0.060705              9.752818       6.217567      -1.519859       0.981878      13.455409       2.792998       9.585477           0.000000
          511              O      10.656939       9.676392      17.309756      -0.546985      31.575091 0.46817528E+03  0.10874987E+05                                 7.825248                            6.614128       0.382564       2.156811                    0.998505      27.595351      71.363483       0.752520       0.350403      -1.145614       0.003193       0.028675       0.009013       0.030228      -0.004035       0.025204      -0.050889      -0.002964       0.027844      -0.052646      -0.008739       0.061385              8.688543       6.490623      -1.945616       3.495513       8.003724      -2.179998      11.571282          -0.000000
          512              O      14.610175      12.452858       2.287758      -0.212795      29.616958 0.43304261E+03  0.99169725E+04                                 7.819415                            6.581603      -0.157814       2.042861                    0.998507      24.202896      63.230527       0.713007       0.375115      -1.120318      -0.112738      -0.092686       0.089332       0.171116      -0.106018       0.022890      -0.132854      -0.025307      -0.278369      -0.176235      -0.024743       0.200978              8.768996      10.523205      -3.980250       1.131798       9.535090      -1.723806       6.248694           0.000001
          513              O       2.039606      11.248523       2.774097      -0.556226      31.259988 0.51326362E+03  0.12141628E+05                                 7.704776                            6.929024       0.978286       2.378451                    0.997349      26.822263      68.919541       0.738133       0.350780      -1.150769      -0.026486       0.011997      -0.003982       0.029348       0.036292      -0.024347       0.048144       0.025821       0.032555      -0.076696       0.029922       0.046774              8.067197      11.000845       0.500543      -1.580607       6.699872      -0.974086       6.500874           0.000003
          514              O       1.117284       9.794535       4.091357      -0.592973      28.585007 0.46505406E+03  0.10766856E+05                                 7.224259                            6.531553       0.747014       2.281620                    0.999194      27.471964      70.550157       0.769059       0.344002      -1.152785      -0.000053       0.008000      -0.018859       0.020485      -0.039717       0.042183      -0.029638      -0.082212      -0.015313      -0.070112      -0.012460       0.082572              7.601567       7.018281      -1.883055       1.323170       8.828153      -2.397776       6.958266           0.000002
          515              O      13.207946      16.666530       2.848248      -0.157454      27.797586 0.37934651E+03  0.84014643E+04                                 7.515768                            6.161130      -0.090086       2.091668                    0.997893      22.981896      58.975434       0.737006       0.375246      -1.120623       0.057341       0.154107       0.058134       0.174403      -0.107826      -0.010426       0.043479       0.090435      -0.367055      -0.137134      -0.044540       0.181674              8.431292      11.749386      -3.435582      -1.090287       8.721696       0.692156       4.822794          -0.000002
          516              O      12.056169      17.134108       5.349733      -0.523779      30.513066 0.49537730E+03  0.11643752E+05                                 7.662288                            6.854875       0.669088       2.277177                    0.997284      26.803960      69.207978       0.732580       0.355709      -1.143936      -0.009549      -0.019217      -0.020265       0.029515       0.056351       0.038352      -0.031811       0.008140       0.042420      -0.087631       0.035730       0.051901              8.154393       5.444679      -0.710567      -1.154084       8.080218      -1.789913      10.938282           0.000002
          517              O      11.088856      18.936142       4.592963      -0.600086      33.488688 0.52167868E+03  0.12431164E+05                                 8.114629                            6.975558       0.478648       2.192164                    0.998323      27.908910      72.739556       0.734871       0.349773      -1.147873      -0.029406      -0.044811      -0.018112       0.056576      -0.025048      -0.013083       0.030554       0.002604      -0.184894      -0.071210       0.007685       0.063524              8.872817       7.208773      -3.020743      -2.166809      11.218995       1.383784       8.190682          -0.000002
          518              O       0.614881      11.612883      20.916955      -0.170449      27.728149 0.39284842E+03  0.87822302E+04                                 7.508291                            6.284522      -0.103990       2.084659                    0.997675      23.228097      60.005445       0.726734       0.377008      -1.118632       0.011453       0.170454      -0.015431       0.171534       0.038886      -0.025165      -0.013574       0.211954      -0.411302      -0.140230      -0.043506       0.183737              8.209247      12.394205       0.967602      -0.964604       7.431481      -0.019244       4.802055          -0.000003
          519              O       1.874638      12.282450      18.465630      -0.544097      30.515624 0.48941277E+03  0.11518038E+05                                 7.726996                            6.872039       0.642167       2.250077                    0.998023      27.568958      72.232310       0.719243       0.361849      -1.134180      -0.009609      -0.025603       0.010342       0.029237      -0.065350       0.023795       0.046861      -0.003457       0.040277      -0.095251       0.028485       0.066766              8.059413       5.661273       1.663846      -0.512364       8.113173       1.353753      10.403793          -0.000005
          520              O       2.996421      13.832763      19.455756      -0.585667      36.258728 0.54067365E+03  0.13006422E+05                                 8.664720                            7.153777       0.421732       2.178284                    0.995706      27.935823      73.282522       0.717326       0.354950      -1.143057      -0.025691      -0.021396       0.018138       0.038037       0.033154      -0.019448      -0.020189      -0.036736      -0.072705      -0.036691      -0.022314       0.059005              9.812172       8.014401       4.266220      -1.786698      12.191079      -1.305726       9.231036          -0.000007

******************************************************
Auxiliary information for the entire system
The total spin magnetic moment of the unit cell is   0.000018
The total net atomic charge of the unit cell is   -0.000020
Accuracy of reproducing the electrostatic potential in the unit cell:
  The inner radius (bohr) =    5.0000
  The outer radius (bohr) =   12.0000
  Valid grid points have density less than (e/(bohr^3)) =    0.0001
  The number of valid grid points were=       124092
  The rms potential error without charges in kcal/mol is=      7.50317
  The rms potential error with partial charges in kcal/mol is=      1.46353
  The RRMSE value at monopole order=      0.19506
  The rms potential error with partial charges and cloud penetration in kcal/mol is=      1.44969
  The RRMSE value at monopole order with cloud penetration is=      0.19321
  The rms potential error with partial charges and atomic dipoles in kcal/mol is=      0.75229
  The RRMSE value at dipole order=      0.10026
  The rms potential error with partial charges, atomic dipoles and cloud penetration in kcal/mol is=      0.73607
  The RRMSE value at dipole order with cloud penetration=      0.09810

******************************************************
The electron densities and ab initio electrostatic potential were computed in VASP using the PBE functional and
projector augmented wave method. See the main text of the journal article for a description of computational details.
The atomic charges, dipoles, and quadrupoles were computed with the DDEC6 method as described in
(a) T. A. Manz and N. Gabaldon Limas, RSC Adv. 6 (2016) 47771-47801 DOI: 10.1039/c6ra04656h
(b) N. Gabaldon Limas and T. A. Manz, RSC Adv. 8 (2018) 2678-2707 DOI: 10.1039/c7ra11829e.
For each atom in the material, the electron cloud parameters were fit to the spherically averaged atom-in-material
electron density using radial positions for which this density was between 10^-4 and 10^-2 electrons per cubic bohr.
The polarizabilities, dispersion coefficients, and quantum Drude oscillator (QDO) parameters were fit using the MCLF method.
The magnetic structure of the system was optimized in VASP from the default ferromagnetic initial guess using spin polarization.
The atomic spin moments (ASMs) were computed on this optimized magnetic structure using the DDEC6 partition as inputs
to the method of T. A. Manz and D. S. Sholl, J. Chem. Theory Comput. 7 (2011) 4146-4164 DOI: 10.1021/ct200539n.
The RMSE and RRMSE were computed using a uniform grid with Ewald summation.
