# Supplementary material for: A collection of forcefield precursors for metal–organic frameworks
Source: RSC Adv. 2019 Nov 13;9(63):36492–507. doi: 10.1039/c9ra07327b (PMC9075174; doi:10.1039/c9ra07327b)
Supplement: RA-009-C9RA07327B-s3452 [file RA-009-C9RA07327B-s3452.xyz]

  148
jmolscript: load "" {1 1 1} spacegroup "x,y,z" unitcell [{     11.256200     0.000000     0.000000 }, {      0.000000    13.174400     0.000000 }, {      0.000000     0.000000    20.396500 }]
Zn     7.622474    12.890755     9.540463     1.092005
Zn    10.013516     0.949216     7.329278     0.928348
Zn     9.261826     0.283645    19.738713     1.092004
Zn     6.870784    12.225184    17.527528     0.928349
Zn     3.633726     6.303555     0.657787     1.092005
Zn     1.242684     7.536416     2.868972     0.928350
Zn     1.994374     6.870845    10.856037     1.092007
Zn     4.385416     5.637984    13.067222     0.928349
H      7.083527     3.877226     5.912945     0.150164
H      6.171774     3.615055     9.857628     0.130751
H      4.518239     6.556899     7.567102     0.137314
H      4.051106     6.887576     5.288812     0.079420
H      5.052908     7.309157     4.116014     0.072698
H      7.514639     7.240650     4.383208     0.136188
H     10.086681    10.260223     5.284733     0.137585
H      6.327110    10.252318     6.849145     0.135271
H      9.800773     9.297174    16.111195     0.150164
H     10.712526     9.559345    20.055878     0.130751
H      1.109861     6.617501    17.765351     0.137314
H      1.576994     6.286824    15.487062     0.079420
H      0.575192     5.865243    14.314264     0.072698
H      9.369661     5.933750    14.581458     0.136188
H      6.797619     2.914177    15.482983     0.137585
H     10.557190     2.922082    17.047395     0.135270
H      4.172673    10.464426     4.285305     0.150164
H      5.084426    10.202255     0.340622     0.130752
H      6.737961    -0.030301     2.631148     0.137315
H      7.205094     0.300376     4.909438     0.079420
H      6.203292     0.721957     6.082236     0.072698
H      3.741561     0.653450     5.815042     0.136187
H      1.169519     3.673023     4.913517     0.137585
H      4.929090     3.665118     3.349105     0.135271
H      1.455427     2.709974    14.483555     0.150164
H      0.543674     2.972145    10.538872     0.130752
H     10.146339     0.030301    12.829398     0.137314
H      9.679206    12.874024    15.107688     0.079420
H     10.681008    12.452443    16.280486     0.072698
H      1.886539    12.520950    16.013292     0.136188
H      4.458581     9.501377    15.111767     0.137585
H      0.699010     9.509282    13.547355     0.135271
C      5.787938     5.318505     6.558699     0.272319
C      6.615269     4.202634     6.671899    -0.194249
C      6.751469     3.563675     7.902624    -0.011769
C      6.081725     4.052445     9.020148    -0.138911
C      5.281409     5.184126     8.906948    -0.001501
C      5.101310     5.811228     7.655418    -0.229561
C      7.651965     2.363487     8.035201     0.608775
C      4.638680     5.750626    10.139100     0.640062
C      5.001130     7.061478     5.073221     0.164526
C      6.725580     8.655581     5.625559     0.264903
C      7.701492     8.050876     4.843557    -0.233371
C      8.963312     8.648994     4.740555     0.021240
C      9.235712     9.849181     5.383860    -0.145961
C      8.255297    10.449934     6.175856    -0.028151
C      6.994603     9.850499     6.304354    -0.217068
C     10.046159     7.933624     3.954677     0.572026
C      8.526572    11.712042     6.929099     0.617329
C     11.096362     7.855895    16.756949     0.272320
C     10.269031     8.971766    16.870149    -0.194249
C     10.132831     9.610725    18.100874    -0.011768
C     10.802575     9.121955    19.218398    -0.138912
C      0.346691     7.990274    19.105198    -0.001501
C      0.526790     7.363172    17.853668    -0.229561
C      9.232335    10.810913    18.233451     0.608775
C      0.989420     7.423774    20.337350     0.640062
C      0.626970     6.112922    15.271471     0.164527
C     10.158720     4.518819    15.823809     0.264903
C      9.182808     5.123524    15.041807    -0.233371
C      7.920988     4.525406    14.938805     0.021240
C      7.648588     3.325219    15.582110    -0.145961
C      8.629003     2.724466    16.374106    -0.028151
C      9.889697     3.323901    16.502604    -0.217068
C      6.838142     5.240776    14.152927     0.572023
C      8.357729     1.462358    17.127349     0.617329
C      5.468262    11.905705     3.639551     0.272320
C      4.640931    10.789834     3.526351    -0.194249
C      4.504731    10.150875     2.295626    -0.011769
C      5.174475    10.639645     1.178102    -0.138912
C      5.974791    11.771326     1.291302    -0.001501
C      6.154890    12.398428     2.542832    -0.229561
C      3.604235     8.950687     2.163049     0.608775
C      6.617520    12.337826     0.059150     0.640062
C      6.255070     0.474278     5.125029     0.164526
C      4.530621     2.068381     4.572691     0.264903
C      3.554708     1.463676     5.354693    -0.233372
C      2.292888     2.061794     5.457695     0.021242
C      2.020488     3.261981     4.814390    -0.145961
C      3.000903     3.862734     4.022394    -0.028151
C      4.261597     3.263299     3.893896    -0.217068
C      1.210042     1.346424     6.243573     0.572022
C      2.729629     5.124842     3.269151     0.617330
C      0.159838     1.268695    13.837801     0.272320
C      0.987169     2.384566    13.724601    -0.194249
C      1.123369     3.023525    12.493876    -0.011769
C      0.453625     2.534755    11.376352    -0.138912
C     10.909509     1.403074    11.489552    -0.001501
C     10.729410     0.775972    12.741082    -0.229561
C      2.023865     4.223713    12.361299     0.608775
C     10.266780     0.836574    10.257400     0.640063
C     10.629230    12.700122    15.323279     0.164527
C      1.097480    11.106019    14.770941     0.264903
C      2.073392    11.710724    15.552943    -0.233372
C      3.335212    11.112606    15.655945     0.021241
C      3.607612     9.912419    15.012640    -0.145961
C      2.627197     9.311666    14.220644    -0.028151
C      1.366503     9.911101    14.092146    -0.217068
C      4.418058    11.827976    16.441823     0.572022
C      2.898472     8.049558    13.467401     0.617329
O      8.407256     2.084585     7.052702    -0.517483
O      7.600186     1.725188     9.124374    -0.606615
O      4.999104     5.265281    11.236024    -0.511799
O      3.797842     6.691278     9.986942    -0.613356
O      5.749442     5.867746     5.282286    -0.233714
O      5.458582     8.147049     5.854407    -0.236281
O      9.792781     6.881384     3.370726    -0.543061
O     11.208361     8.478517     3.992003    -0.572600
O      9.624164    12.298829     6.710449    -0.508967
O      7.630128    12.104639     7.725582    -0.616509
O      8.477044    11.089815    17.250952    -0.517483
O      9.284114    11.449212    19.322624    -0.606615
O      0.628996     7.909119     1.037774    -0.511799
O      1.830258     6.483122    20.185192    -0.613355
O     11.134858     7.306654    15.480536    -0.233714
O      0.169518     5.027351    16.052657    -0.236281
O      7.091519     6.293016    13.568976    -0.543059
O      5.675939     4.695883    14.190253    -0.572600
O      7.260136     0.875571    16.908698    -0.508967
O      9.254172     1.069761    17.923832    -0.616509
O      2.848944     8.671785     3.145548    -0.517483
O      3.656014     8.312388     1.073876    -0.606615
O      6.257096    11.852481    19.358726    -0.511800
O      7.458358     0.104078     0.211308    -0.613355
O      5.506758    12.454946     4.915964    -0.233714
O      5.797618     1.559849     4.343843    -0.236281
O      1.463419     0.294184     6.827524    -0.543055
O      0.047839     1.891317     6.206247    -0.572601
O      1.632036     5.711629     3.487801    -0.508967
O      3.626072     5.517439     2.472668    -0.616509
O      2.779156     4.502615    13.343798    -0.517483
O      1.972086     4.862012    11.272126    -0.606616
O     10.627204     1.321919     9.160476    -0.511800
O      9.425942    13.070322    10.409558    -0.613356
O      0.121342     0.719454    15.114214    -0.233714
O     11.086682    11.614551    14.542093    -0.236281
O      4.164681    12.880216    17.025774    -0.543057
O      5.580261    11.283083    16.404497    -0.572600
O      3.996064     7.462771    13.686052    -0.508967
O      2.002028     7.656961    12.670918    -0.616509

The following XYZ coordinates are in angstroms. Other properties are in atomic units.
The sperically averaged electron density of each atom fit to a function of the form exp(a - br)
eigen_1, eigen_2 and eigen_3 are the three eigenvalues of traceless quadrupole moment tensor
  atom number  atomic symbol              X              Y              Z     net charge C6 coefficient C8 coefficient C10 coefficient fluctuating dipole atomic polarizability isotropic forcefield polarizability              a              b squared Pearson coefficient          <r^3>          <r^4>         wp_QDO          m_QDO          q_QDO       dipole_x       dipole_y       dipole_z         dipole            Qxy            Qxz            Qyz     Q(x^2-y^2)  Q(3z^2 - R^2)        eigen_1        eigen_2        eigen_3 static polarizability      alpha(xx)      alpha(xy)      alpha(xz)      alpha(yy)      alpha(yz)      alpha(zz) atomic spin moment
            1             Zn       7.622474      12.890755       9.540463       1.092005      60.655344 0.12158166E+04  0.34791694E+05                                12.928533                           11.643638       0.341631       2.015148                    0.999575      40.854160     106.320135       0.511868       0.418158      -1.129465      -0.122992      -0.051654       0.104595       0.169515       0.020733      -0.041801      -0.026252       0.057792      -0.014324      -0.044970      -0.024437       0.069407             14.088838      11.959964       1.192774       2.476880      14.330842       2.330940      15.975708           0.000079
            2             Zn      10.013516       0.949216       7.329278       0.928348      93.449799 0.18276889E+04  0.57919935E+05                                17.176231                           14.244887       0.051262       1.888989                    0.998286      45.617566     124.987223       0.464230       0.416339      -1.130541       0.037405       0.028052      -0.033535       0.057538      -0.033126       0.050246       0.023620      -0.077274       0.021913      -0.087040       0.037978       0.049062             20.635160      25.834368       2.740130      -1.037908      16.992597       2.900397      19.078516          -0.000002
            3             Zn       9.261826       0.283645      19.738713       1.092004      60.655543 0.12158215E+04  0.34791870E+05                                12.928566                           11.643666       0.341627       2.015147                    0.999575      40.854197     106.320317       0.511867       0.418159      -1.129464       0.122992       0.051654       0.104595       0.169515       0.020732       0.041800       0.026252       0.057791      -0.014324      -0.044970      -0.024436       0.069406             14.088876      11.959996       1.192779      -2.476889      14.330882      -2.330948      15.975751           0.000092
            4             Zn       6.870784      12.225184      17.527528       0.928349      93.449797 0.18276890E+04  0.57919941E+05                                17.176231                           14.244887       0.051262       1.888989                    0.998286      45.617567     124.987229       0.464230       0.416339      -1.130541      -0.037405      -0.028052      -0.033535       0.057539      -0.033126      -0.050246      -0.023620      -0.077275       0.021914      -0.087040       0.037978       0.049062             20.635160      25.834369       2.740127       1.037908      16.992594      -2.900398      19.078517          -0.000002
            5             Zn       3.633726       6.303555       0.657787       1.092005      60.655554 0.12158215E+04  0.34791870E+05                                12.928561                           11.643660       0.341627       2.015146                    0.999575      40.854233     106.320387       0.511868       0.418158      -1.129465       0.122991      -0.051653      -0.104594       0.169513      -0.020732      -0.041800       0.026251       0.057792      -0.014325      -0.044970      -0.024436       0.069406             14.088872      11.959994      -1.192779       2.476891      14.330874      -2.330951      15.975748           0.000094
            6             Zn       1.242684       7.536416       2.868972       0.928350      93.449724 0.18276871E+04  0.57919864E+05                                17.176223                           14.244881       0.051262       1.888989                    0.998286      45.617544     124.987151       0.464230       0.416339      -1.130541      -0.037406       0.028052       0.033535       0.057539       0.033125       0.050246      -0.023620      -0.077275       0.021914      -0.087040       0.037978       0.049062             20.635151      25.834357      -2.740130      -1.037910      16.992592      -2.900395      19.078504          -0.000003
            7             Zn       1.994374       6.870845      10.856037       1.092007      60.655085 0.12158098E+04  0.34791445E+05                                12.928483                           11.643593       0.341636       2.015150                    0.999575      40.854134     106.319929       0.511870       0.418157      -1.129465      -0.122992       0.051654      -0.104595       0.169515      -0.020733       0.041801      -0.026252       0.057793      -0.014326      -0.044971      -0.024437       0.069408             14.088784      11.959922      -1.192768      -2.476873      14.330784       2.330931      15.975646           0.000081
            8             Zn       4.385416       5.637984      13.067222       0.928349      93.449762 0.18276882E+04  0.57919910E+05                                17.176228                           14.244886       0.051262       1.888989                    0.998286      45.617554     124.987191       0.464230       0.416339      -1.130541       0.037406      -0.028052       0.033535       0.057539       0.033126      -0.050246       0.023620      -0.077275       0.021914      -0.087040       0.037978       0.049062             20.635156      25.834356      -2.740128       1.037904      16.992597       2.900399      19.078515          -0.000003
            9              H       7.083527       3.877226       5.912945       0.150164       1.175240 0.90498352E+01  0.91493936E+02                                 1.843987                            1.765252      -1.183556       2.344248                    0.995640       3.427969       9.693091       0.469192       1.291231      -0.708363       0.021840      -0.010239      -0.032695       0.040629      -0.002331      -0.011257       0.000764       0.004889       0.034148      -0.010575      -0.007041       0.017617              1.870104       1.735036      -0.227052      -0.229408       1.842773       0.224495       2.032503          -0.000000
           10              H       6.171774       3.615055       9.857628       0.130751       1.155303 0.87241192E+01  0.86776740E+02                                 1.756464                            1.679327      -1.228088       2.300390                    0.995977       3.452202       9.460037       0.507977       1.212217      -0.724773       0.005826      -0.019353       0.039032       0.043955      -0.001219       0.001309      -0.011416       0.002381       0.031595      -0.012223      -0.004188       0.016411              1.776383       1.486137      -0.183550      -0.000252       1.653291      -0.232504       2.189721          -0.000001
           11              H       4.518239       6.556899       7.567102       0.137314       1.201684 0.92993648E+01  0.94439109E+02                                 1.832397                            1.754708      -1.427693       2.207254                    0.993816       3.619694      10.180850       0.485758       1.241617      -0.716995      -0.024956       0.030219       0.000303       0.039193      -0.015236       0.005218      -0.000289      -0.002087      -0.004845      -0.015442      -0.001425       0.016867              1.861404       1.710059      -0.363161      -0.024739       2.050456      -0.232404       1.823696           0.000002
           12              H       4.051106       6.887576       5.288812       0.079420       1.420923 0.11315639E+02  0.12060019E+03                                 2.080051                            1.955792      -1.038103       2.381703                    0.995382       3.764060      10.818221       0.453356       1.267645      -0.713838      -0.050801      -0.010762       0.008820       0.052672       0.001762      -0.005525       0.003502       0.010899      -0.022618      -0.010830      -0.000086       0.010916              2.169869       2.835363       0.370232       0.026210       1.870602      -0.150644       1.803643           0.000001
           13              H       5.052908       7.309157       4.116014       0.072698       1.367568 0.10691682E+02  0.11332435E+03                                 2.074184                            1.932095      -1.288762       2.256840                    0.992538       4.025323      11.868824       0.441354       1.309309      -0.701976       0.001473       0.016162      -0.048440       0.051086      -0.001762      -0.004426      -0.002475      -0.009616       0.025308      -0.010562       0.000629       0.009933              2.186618       1.785586       0.052844       0.264233       1.956460      -0.524089       2.817809           0.000004
           14              H       7.514639       7.240650       4.383208       0.136188       1.241661 0.96912248E+01  0.99861887E+02                                 1.899668                            1.811388      -1.497006       2.169534                    0.993737       3.763349      10.810904       0.468177       1.269625      -0.709991      -0.002304      -0.032201      -0.019357       0.037641       0.001774       0.007058       0.010009      -0.005253      -0.002572      -0.011495      -0.002094       0.013589              1.937376       1.887014       0.324840      -0.027234       2.281597       0.280623       1.643519           0.000003
           15              H      10.086681      10.260223       5.284733       0.137585       1.205661 0.91095088E+01  0.91710032E+02                                 1.818069                            1.725117      -1.309385       2.268722                    0.995197       3.484661       9.646358       0.496604       1.225106      -0.721949       0.038975       0.018859      -0.004719       0.043554       0.012594      -0.001389      -0.000641       0.012983      -0.021025      -0.010673      -0.007093       0.017766              1.845679       2.257088       0.272006      -0.146884       1.774378       0.115642       1.505571          -0.000007
           16              H       6.327110      10.252318       6.849145       0.135271       1.291816 0.10178205E+02  0.10532342E+03                                 1.913486                            1.832169      -1.309505       2.270640                    0.994018       3.536694       9.917444       0.478588       1.236776      -0.720426      -0.030774       0.017520       0.022831       0.042134      -0.002887      -0.013490       0.005811       0.018186      -0.013509      -0.014225      -0.005934       0.020159              1.935508       1.970107      -0.176023      -0.253078       1.991899       0.276472       1.844519           0.000004
           17              H       9.800773       9.297174      16.111195       0.150164       1.175241 0.90498408E+01  0.91493995E+02                                 1.843987                            1.765252      -1.183556       2.344248                    0.995640       3.427970       9.693090       0.469192       1.291230      -0.708363      -0.021840       0.010239      -0.032695       0.040629      -0.002331       0.011257      -0.000764       0.004889       0.034148      -0.010575      -0.007041       0.017617              1.870103       1.735035      -0.227052       0.229408       1.842773      -0.224495       2.032502          -0.000000
           18              H      10.712526       9.559345      20.055878       0.130751       1.155303 0.87241223E+01  0.86776792E+02                                 1.756465                            1.679328      -1.228088       2.300390                    0.995977       3.452203       9.460046       0.507976       1.212218      -0.724772      -0.005826       0.019353       0.039032       0.043955      -0.001219      -0.001309       0.011416       0.002381       0.031595      -0.012223      -0.004188       0.016411              1.776384       1.486139      -0.183550       0.000252       1.653292       0.232504       2.189723          -0.000000
           19              H       1.109861       6.617501      17.765351       0.137314       1.201683 0.92993583E+01  0.94439029E+02                                 1.832397                            1.754707      -1.427693       2.207254                    0.993816       3.619693      10.180847       0.485758       1.241617      -0.716995       0.024956      -0.030219       0.000303       0.039193      -0.015236      -0.005218       0.000289      -0.002087      -0.004845      -0.015442      -0.001425       0.016867              1.861403       1.710059      -0.363161       0.024738       2.050456       0.232405       1.823696           0.000003
           20              H       1.576994       6.286824      15.487062       0.079420       1.420922 0.11315634E+02  0.12060012E+03                                 2.080050                            1.955791      -1.038102       2.381703                    0.995382       3.764059      10.818215       0.453357       1.267644      -0.713838       0.050801       0.010762       0.008820       0.052672       0.001762       0.005525      -0.003502       0.010899      -0.022619      -0.010830      -0.000086       0.010916              2.169868       2.835361       0.370232      -0.026210       1.870601       0.150644       1.803642           0.000001
           21              H       0.575192       5.865243      14.314264       0.072698       1.367568 0.10691681E+02  0.11332435E+03                                 2.074184                            1.932095      -1.288761       2.256840                    0.992538       4.025322      11.868821       0.441354       1.309309      -0.701976      -0.001473      -0.016162      -0.048440       0.051086      -0.001762       0.004426       0.002475      -0.009616       0.025308      -0.010562       0.000629       0.009933              2.186619       1.785586       0.052844      -0.264233       1.956460       0.524089       2.817810           0.000004
           22              H       9.369661       5.933750      14.581458       0.136188       1.241662 0.96912323E+01  0.99861979E+02                                 1.899668                            1.811388      -1.497007       2.169534                    0.993737       3.763349      10.810903       0.468177       1.269624      -0.709991       0.002304       0.032201      -0.019357       0.037641       0.001774      -0.007058      -0.010009      -0.005253      -0.002572      -0.011495      -0.002094       0.013589              1.937377       1.887014       0.324840       0.027234       2.281597      -0.280623       1.643519           0.000003
           23              H       6.797619       2.914177      15.482983       0.137585       1.205660 0.91095001E+01  0.91709917E+02                                 1.818068                            1.725116      -1.309385       2.268722                    0.995197       3.484659       9.646349       0.496605       1.225105      -0.721949      -0.038975      -0.018859      -0.004719       0.043554       0.012594       0.001389       0.000641       0.012983      -0.021026      -0.010673      -0.007093       0.017766              1.845678       2.257086       0.272006       0.146884       1.774377      -0.115641       1.505570          -0.000007
           24              H      10.557190       2.922082      17.047395       0.135270       1.291816 0.10178206E+02  0.10532343E+03                                 1.913486                            1.832169      -1.309506       2.270640                    0.994018       3.536695       9.917446       0.478588       1.236776      -0.720426       0.030774      -0.017520       0.022831       0.042134      -0.002887       0.013490      -0.005811       0.018186      -0.013509      -0.014225      -0.005934       0.020159              1.935508       1.970107      -0.176023       0.253078       1.991899      -0.276472       1.844519           0.000005
           25              H       4.172673      10.464426       4.285305       0.150164       1.175240 0.90498353E+01  0.91493936E+02                                 1.843987                            1.765252      -1.183555       2.344248                    0.995640       3.427969       9.693091       0.469192       1.291231      -0.708363      -0.021840      -0.010239       0.032695       0.040629       0.002331      -0.011257      -0.000764       0.004889       0.034148      -0.010575      -0.007041       0.017617              1.870104       1.735036       0.227052      -0.229408       1.842773      -0.224495       2.032503          -0.000000
           26              H       5.084426      10.202255       0.340622       0.130752       1.155301 0.87241043E+01  0.86776551E+02                                 1.756462                            1.679325      -1.228086       2.300391                    0.995977       3.452200       9.460028       0.507978       1.212216      -0.724773      -0.005826      -0.019353      -0.039032       0.043955       0.001219       0.001309       0.011416       0.002381       0.031595      -0.012223      -0.004188       0.016411              1.776381       1.486136       0.183550      -0.000252       1.653289       0.232503       2.189717          -0.000000
           27              H       6.737961      -0.030301       2.631148       0.137315       1.201682 0.92993429E+01  0.94438818E+02                                 1.832394                            1.754705      -1.427692       2.207254                    0.993816       3.619689      10.180828       0.485759       1.241616      -0.716995       0.024956       0.030219      -0.000303       0.039193       0.015236       0.005218       0.000289      -0.002087      -0.004845      -0.015442      -0.001425       0.016867              1.861400       1.710057       0.363160      -0.024739       2.050452       0.232403       1.823692           0.000002
           28              H       7.205094       0.300376       4.909438       0.079420       1.420921 0.11315626E+02  0.12060001E+03                                 2.080049                            1.955791      -1.038101       2.381704                    0.995382       3.764057      10.818208       0.453357       1.267644      -0.713838       0.050801      -0.010762      -0.008820       0.052672      -0.001762      -0.005525      -0.003502       0.010899      -0.022619      -0.010830      -0.000086       0.010916              2.169867       2.835360      -0.370232       0.026210       1.870601       0.150644       1.803641           0.000001
           29              H       6.203292       0.721957       6.082236       0.072698       1.367568 0.10691679E+02  0.11332431E+03                                 2.074183                            1.932094      -1.288761       2.256840                    0.992538       4.025322      11.868820       0.441354       1.309309      -0.701976      -0.001473       0.016162       0.048440       0.051086       0.001762      -0.004426       0.002475      -0.009616       0.025308      -0.010562       0.000629       0.009933              2.186618       1.785586      -0.052844       0.264233       1.956459       0.524089       2.817809           0.000005
           30              H       3.741561       0.653450       5.815042       0.136187       1.241660 0.96912162E+01  0.99861791E+02                                 1.899669                            1.811388      -1.497005       2.169535                    0.993737       3.763347      10.810903       0.468176       1.269627      -0.709991       0.002303      -0.032201       0.019357       0.037641      -0.001774       0.007058      -0.010009      -0.005253      -0.002572      -0.011495      -0.002094       0.013589              1.937377       1.887014      -0.324840      -0.027234       2.281597      -0.280623       1.643519           0.000004
           31              H       1.169519       3.673023       4.913517       0.137585       1.205660 0.91095002E+01  0.91709924E+02                                 1.818068                            1.725117      -1.309386       2.268721                    0.995197       3.484659       9.646351       0.496605       1.225106      -0.721949      -0.038975       0.018858       0.004719       0.043554      -0.012594      -0.001389       0.000641       0.012983      -0.021026      -0.010673      -0.007093       0.017766              1.845678       2.257087      -0.272006      -0.146884       1.774377      -0.115641       1.505571          -0.000007
           32              H       4.929090       3.665118       3.349105       0.135271       1.291814 0.10178190E+02  0.10532322E+03                                 1.913484                            1.832167      -1.309505       2.270640                    0.994018       3.536693       9.917437       0.478588       1.236775      -0.720427       0.030774       0.017520      -0.022831       0.042134       0.002887      -0.013490      -0.005811       0.018186      -0.013509      -0.014225      -0.005934       0.020159              1.935506       1.970104       0.176022      -0.253077       1.991897      -0.276472       1.844517           0.000004
           33              H       1.455427       2.709974      14.483555       0.150164       1.175240 0.90498322E+01  0.91493894E+02                                 1.843987                            1.765251      -1.183555       2.344248                    0.995640       3.427969       9.693089       0.469192       1.291231      -0.708363       0.021840       0.010239       0.032695       0.040629       0.002331       0.011257       0.000764       0.004889       0.034148      -0.010575      -0.007041       0.017617              1.870103       1.735035       0.227052       0.229408       1.842773       0.224495       2.032502          -0.000000
           34              H       0.543674       2.972145      10.538872       0.130752       1.155301 0.87240985E+01  0.86776476E+02                                 1.756461                            1.679325      -1.228085       2.300391                    0.995977       3.452198       9.460021       0.507978       1.212216      -0.724773       0.005826       0.019353      -0.039032       0.043955       0.001219      -0.001309      -0.011416       0.002381       0.031595      -0.012223      -0.004188       0.016411              1.776380       1.486135       0.183550       0.000252       1.653288      -0.232503       2.189717          -0.000000
           35              H      10.146339       0.030301      12.829398       0.137314       1.201683 0.92993494E+01  0.94438905E+02                                 1.832395                            1.754706      -1.427692       2.207254                    0.993816       3.619690      10.180833       0.485758       1.241616      -0.716995      -0.024956      -0.030219      -0.000303       0.039193       0.015236      -0.005218      -0.000289      -0.002087      -0.004845      -0.015442      -0.001425       0.016867              1.861402       1.710058       0.363160       0.024739       2.050454      -0.232404       1.823694           0.000002
           36              H       9.679206      12.874024      15.107688       0.079420       1.420922 0.11315633E+02  0.12060010E+03                                 2.080050                            1.955791      -1.038102       2.381703                    0.995382       3.764058      10.818212       0.453356       1.267644      -0.713838      -0.050801       0.010762      -0.008820       0.052672      -0.001762       0.005525       0.003502       0.010899      -0.022618      -0.010830      -0.000086       0.010916              2.169868       2.835361      -0.370232      -0.026210       1.870601      -0.150644       1.803642           0.000001
           37              H      10.681008      12.452443      16.280486       0.072698       1.367568 0.10691676E+02  0.11332429E+03                                 2.074183                            1.932094      -1.288761       2.256840                    0.992538       4.025322      11.868821       0.441354       1.309309      -0.701976       0.001473      -0.016162       0.048440       0.051086       0.001762       0.004426      -0.002475      -0.009616       0.025308      -0.010562       0.000629       0.009933              2.186618       1.785586      -0.052844      -0.264233       1.956459      -0.524089       2.817809           0.000005
           38              H       1.886539      12.520950      16.013292       0.136188       1.241662 0.96912301E+01  0.99861971E+02                                 1.899670                            1.811389      -1.497007       2.169534                    0.993737       3.763350      10.810914       0.468176       1.269626      -0.709991      -0.002304       0.032201       0.019357       0.037641      -0.001774      -0.007058       0.010009      -0.005253      -0.002572      -0.011495      -0.002094       0.013589              1.937378       1.887016      -0.324840       0.027234       2.281599       0.280624       1.643520           0.000004
           39              H       4.458581       9.501377      15.111767       0.137585       1.205658 0.91094888E+01  0.91709775E+02                                 1.818067                            1.725115      -1.309385       2.268722                    0.995197       3.484657       9.646342       0.496605       1.225106      -0.721949       0.038975      -0.018859       0.004719       0.043554      -0.012594       0.001389      -0.000641       0.012983      -0.021026      -0.010673      -0.007093       0.017766              1.845677       2.257084      -0.272005       0.146884       1.774376       0.115641       1.505570          -0.000007
           40              H       0.699010       9.509282      13.547355       0.135271       1.291812 0.10178172E+02  0.10532296E+03                                 1.913481                            1.832164      -1.309505       2.270641                    0.994018       3.536689       9.917418       0.478589       1.236774      -0.720427      -0.030774      -0.017520      -0.022831       0.042134       0.002887       0.013490       0.005811       0.018186      -0.013509      -0.014225      -0.005934       0.020159              1.935503       1.970101       0.176022       0.253077       1.991894       0.276471       1.844515           0.000004
           41              C       5.787938       5.318505       6.558699       0.272319      31.366109 0.36138226E+03  0.81146644E+04                                 8.867053                            6.507213      -0.026628       2.015303                    0.999712      25.059468      70.470015       0.620795       0.439394      -1.049718       0.004621       0.030394      -0.057086       0.064838      -0.011284       0.003806      -0.027918      -0.011043       0.071180      -0.028842      -0.012966       0.041808             10.818572       6.769612      -3.280317      -0.137061      12.480663      -3.940162      13.205441           0.000005
           42              C       6.615269       4.202634       6.671899      -0.194249      36.299698 0.47365584E+03  0.11414705E+05                                 9.609184                            7.330318      -0.140972       1.922296                    0.998893      30.641262      90.159839       0.597434       0.425416      -1.055015       0.016704      -0.009544       0.015291       0.024575       0.044033      -0.017982       0.017090       0.050259       0.024856      -0.062859       0.014882       0.047977             11.246037       8.305806      -4.994126       0.991694      14.063204      -3.031371      11.369102           0.000002
           43              C       6.751469       3.563675       7.902624      -0.011769      38.867246 0.43369161E+03  0.10103409E+05                                 9.883693                            6.870326       0.064635       2.023354                    0.999277      27.098868      75.421670       0.644190       0.408136      -1.078712      -0.019724       0.045725      -0.005309       0.050080       0.003755      -0.004647      -0.007302       0.015233       0.040181      -0.016507      -0.000532       0.017040             12.484701      10.712990      -7.351835      -0.788402      14.934358      -0.729680      11.806756           0.000001
           44              C       6.081725       4.052445       9.020148      -0.138911      35.233601 0.45422043E+03  0.10824407E+05                                 9.414179                            7.181849      -0.130829       1.921708                    0.999429      30.178374      88.092781       0.603575       0.425831      -1.055524       0.006460       0.011530      -0.015423       0.020311       0.034863       0.023408      -0.019100       0.024921       0.022707      -0.054593       0.017753       0.036841             10.882486       9.388438      -5.343133      -2.965671      11.314851       1.823325      11.944170          -0.000002
           45              C       5.281409       5.184126       8.906948      -0.001501      39.121903 0.42741037E+03  0.99099134E+04                                 9.906898                            6.804680       0.049611       2.022288                    0.999218      26.821754      74.206053       0.650249       0.406258      -1.081146       0.024419      -0.006590      -0.050976       0.056906      -0.005724       0.008994      -0.010299      -0.001596      -0.018613      -0.014277      -0.002677       0.016954             12.635756       9.016862      -4.091170      -4.375609      10.156152       1.013924      18.734255           0.000002
           46              C       5.101310       5.811228       7.655418      -0.229561      37.066600 0.50135176E+03  0.12246482E+05                                 9.709242                            7.529962      -0.089504       1.925964                    0.999295      31.493360      93.082829       0.591239       0.424106      -1.056566      -0.000952      -0.004875       0.044520       0.044796       0.006155       0.025666       0.004157      -0.002004      -0.101625      -0.044766       0.013866       0.030900             11.224862       7.090109      -1.969170      -2.244268       9.230830      -2.538404      17.353646           0.000005
           47              C       7.651965       2.363487       8.035201       0.608775      23.741033 0.26031383E+03  0.54375266E+04                                 7.671563                            5.737556      -0.087610       2.026264                    0.999478      22.352525      62.580164       0.618321       0.474229      -1.019933       0.055349      -0.037078       0.027283       0.071991       0.082472       0.047580       0.045017       0.045873       0.048053      -0.094193      -0.024710       0.118904              9.211534       8.891064      -5.072927      -0.536617      10.827247      -0.893048       7.916290           0.000005
           48              C       4.638680       5.750626      10.139100       0.640062      23.695097 0.25012117E+03  0.51699662E+04                                 7.668604                            5.636635      -0.101649       2.029688                    0.999322      21.838514      60.715253       0.622083       0.476344      -1.019339      -0.020256       0.049179       0.051274       0.073878       0.082695       0.029537      -0.019762      -0.033116      -0.219933      -0.098154      -0.022902       0.121055              9.292355       7.500226      -2.693269      -2.934364       6.549950       1.178330      13.826891           0.000003
           49              C       5.001130       7.061478       5.073221       0.164526      23.622850 0.30425317E+03  0.65755391E+04                                 7.256814                            5.786346       0.067931       2.055606                    0.998887      25.252931      70.765239       0.686760       0.412672      -1.061230       0.069344      -0.007705       0.054790       0.088712      -0.009786       0.008066       0.011914      -0.015978      -0.040784      -0.023523       0.002264       0.021259              8.589262       8.048495       1.550159       1.714454      10.124167      -1.955506       7.595123           0.000004
           50              C       6.725580       8.655581       5.625559       0.264903      31.832317 0.36873254E+03  0.83220726E+04                                 8.950731                            6.569329      -0.024271       2.011589                    0.999736      25.307282      71.364892       0.618336       0.438896      -1.049943      -0.055489      -0.028501       0.016736       0.064587       0.028729      -0.008442       0.008355       0.032663      -0.080093      -0.035262      -0.011267       0.046529             10.925309      12.780450       4.467836      -1.039318      13.622375       2.262640       6.373102           0.000005
           51              C       7.701492       8.050876       4.843557      -0.233371      36.726149 0.50941858E+03  0.12524085E+05                                 9.709307                            7.633894      -0.158328       1.903275                    0.999175      31.900559      95.354911       0.580746       0.428992      -1.050954       0.045999      -0.004732      -0.007942       0.046919      -0.004301       0.030532      -0.016261      -0.056774       0.050088      -0.050706       0.007984       0.042722             11.017862      15.725405       2.375597      -3.170282      10.190937       1.485939       7.137244           0.000005
           52              C       8.963312       8.648994       4.740555       0.021240      38.874862 0.43152953E+03  0.10055859E+05                                 9.935999                            6.897739      -0.066436       1.983798                    0.999191      26.992613      75.512853       0.635716       0.413461      -1.073578      -0.039846       0.004528       0.023681       0.046572       0.014760       0.009617      -0.008580      -0.007578       0.001599      -0.022645       0.007586       0.015058             12.429242      16.306301      -1.033751      -4.712544      12.001876       4.186041       8.979549           0.000006
           53              C       9.235712       9.849181       5.383860      -0.145961      36.182797 0.46312539E+03  0.11108119E+05                                 9.608861                            7.276017      -0.158629       1.911692                    0.999333      30.532959      89.885712       0.595723       0.428667      -1.052085      -0.019470      -0.005770       0.006739       0.021396       0.009748       0.012762      -0.033005       0.029525       0.010446      -0.045111       0.015631       0.029480             11.115920      10.741786      -1.021386      -2.652318      13.673446       5.353367       8.932529          -0.000012
           54              C       8.255297      10.449934       6.175856      -0.028151      40.746030 0.45244805E+03  0.10675650E+05                                10.257475                            7.049534      -0.003425       1.996343                    0.999369      27.729430      78.222481       0.630227       0.411892      -1.073913      -0.014310      -0.044489      -0.025677       0.053323       0.002071      -0.008027       0.002063       0.017242      -0.024160      -0.011768      -0.003712       0.015479             13.254254      11.467908       2.143323      -0.696229      18.398179       7.143771       9.896676          -0.000001
           55              C       6.994603       9.850499       6.304354      -0.217068      38.401032 0.50308399E+03  0.12325120E+05                                10.007645                            7.569885      -0.259282       1.871170                    0.998950      31.775874      94.700631       0.585310       0.427139      -1.052484       0.015391       0.020217       0.004206       0.025755      -0.028381      -0.024462      -0.024126       0.049854       0.046348      -0.059530       0.018432       0.041098             11.917305      11.697610       4.413548       0.336633      16.434610       4.014984       7.619695           0.000002
           56              C      10.046159       7.933624       3.954677       0.572026      24.826812 0.26686456E+03  0.55915836E+04                                 7.838518                            5.766331      -0.038021       2.039011                    0.999521      22.520556      62.505912       0.625637       0.467239      -1.026933       0.057847      -0.009505      -0.017659       0.061225      -0.002492       0.034272      -0.077272      -0.033720       0.143394      -0.073093      -0.035165       0.108258              9.463363      13.360567      -1.539399      -3.866155       7.861544       2.679980       7.167979           0.000001
           57              C       8.526572      11.712042       6.929099       0.617329      24.409266 0.25771741E+03  0.53818463E+04                                 7.862667                            5.739117      -0.146591       2.008097                    0.999503      22.451563      63.310036       0.611985       0.479267      -1.014968      -0.001099       0.057276       0.037291       0.068355      -0.055214       0.038393      -0.077322       0.059316       0.033959      -0.097492      -0.017198       0.114690              9.703319       8.271328       2.437826      -0.078718      13.000285       4.701430       7.838344           0.000003
           58              C      11.096362       7.855895      16.756949       0.272320      31.366105 0.36138224E+03  0.81146639E+04                                 8.867052                            6.507212      -0.026628       2.015303                    0.999712      25.059467      70.470010       0.620795       0.439394      -1.049718      -0.004621      -0.030394      -0.057086       0.064838      -0.011284      -0.003806       0.027918      -0.011043       0.071180      -0.028842      -0.012966       0.041808             10.818571       6.769611      -3.280317       0.137061      12.480662       3.940161      13.205439           0.000005
           59              C      10.269031       8.971766      16.870149      -0.194249      36.299695 0.47365579E+03  0.11414703E+05                                 9.609184                            7.330319      -0.140972       1.922296                    0.998893      30.641261      90.159835       0.597434       0.425416      -1.055015      -0.016704       0.009544       0.015291       0.024575       0.044033       0.017982      -0.017090       0.050259       0.024856      -0.062859       0.014882       0.047977             11.246037       8.305806      -4.994126      -0.991694      14.063204       3.031370      11.369102           0.000002
           60              C      10.132831       9.610725      18.100874      -0.011768      38.867243 0.43369156E+03  0.10103408E+05                                 9.883692                            6.870326       0.064636       2.023354                    0.999277      27.098866      75.421664       0.644190       0.408136      -1.078712       0.019724      -0.045725      -0.005309       0.050080       0.003755       0.004647       0.007302       0.015233       0.040181      -0.016507      -0.000532       0.017040             12.484701      10.712990      -7.351835       0.788403      14.934358       0.729679      11.806755           0.000001
           61              C      10.802575       9.121955      19.218398      -0.138912      35.233616 0.45422059E+03  0.10824413E+05                                 9.414183                            7.181851      -0.130830       1.921707                    0.999429      30.178378      88.092813       0.603575       0.425831      -1.055524      -0.006460      -0.011530      -0.015423       0.020311       0.034863      -0.023408       0.019100       0.024921       0.022707      -0.054593       0.017752       0.036841             10.882492       9.388444      -5.343137       2.965673      11.314858      -1.823327      11.944175          -0.000001
           62              C       0.346691       7.990274      19.105198      -0.001501      39.121907 0.42741033E+03  0.99099122E+04                                 9.906899                            6.804680       0.049611       2.022288                    0.999218      26.821752      74.206052       0.650249       0.406258      -1.081146      -0.024419       0.006590      -0.050976       0.056906      -0.005724      -0.008994       0.010299      -0.001596      -0.018613      -0.014277      -0.002677       0.016954             12.635759       9.016865      -4.091172       4.375612      10.156155      -1.013926      18.734258           0.000002
           63              C       0.526790       7.363172      17.853668      -0.229561      37.066607 0.50135186E+03  0.12246485E+05                                 9.709242                            7.529962      -0.089504       1.925964                    0.999295      31.493361      93.082828       0.591239       0.424106      -1.056566       0.000952       0.004875       0.044520       0.044796       0.006155      -0.025666      -0.004157      -0.002004      -0.101625      -0.044766       0.013866       0.030900             11.224863       7.090109      -1.969170       2.244266       9.230831       2.538408      17.353649           0.000006
           64              C       9.232335      10.810913      18.233451       0.608775      23.741033 0.26031383E+03  0.54375266E+04                                 7.671563                            5.737555      -0.087610       2.026264                    0.999478      22.352526      62.580167       0.618321       0.474229      -1.019933      -0.055349       0.037078       0.027283       0.071991       0.082472      -0.047580      -0.045017       0.045873       0.048053      -0.094193      -0.024710       0.118904              9.211534       8.891064      -5.072927       0.536617      10.827248       0.893048       7.916289           0.000005
           65              C       0.989420       7.423774      20.337350       0.640062      23.695101 0.25012119E+03  0.51699670E+04                                 7.668606                            5.636636      -0.101649       2.029688                    0.999322      21.838518      60.715274       0.622083       0.476344      -1.019339       0.020257      -0.049178       0.051274       0.073877       0.082695      -0.029537       0.019762      -0.033116      -0.219933      -0.098153      -0.022902       0.121055              9.292358       7.500229      -2.693271       2.934366       6.549952      -1.178332      13.826892           0.000004
           66              C       0.626970       6.112922      15.271471       0.164527      23.622848 0.30425313E+03  0.65755380E+04                                 7.256813                            5.786346       0.067931       2.055606                    0.998887      25.252928      70.765226       0.686760       0.412672      -1.061230      -0.069344       0.007705       0.054790       0.088712      -0.009786      -0.008066      -0.011914      -0.015978      -0.040784      -0.023523       0.002264       0.021259              8.589260       8.048493       1.550159      -1.714454      10.124166       1.955506       7.595123           0.000005
           67              C      10.158720       4.518819      15.823809       0.264903      31.832323 0.36873265E+03  0.83220752E+04                                 8.950731                            6.569329      -0.024271       2.011589                    0.999736      25.307286      71.364894       0.618336       0.438896      -1.049943       0.055489       0.028501       0.016736       0.064587       0.028729       0.008442      -0.008355       0.032663      -0.080093      -0.035263      -0.011267       0.046529             10.925308      12.780448       4.467834       1.039318      13.622374      -2.262640       6.373101           0.000005
           68              C       9.182808       5.123524      15.041807      -0.233371      36.726140 0.50941844E+03  0.12524080E+05                                 9.709304                            7.633892      -0.158328       1.903275                    0.999175      31.900556      95.354886       0.580746       0.428991      -1.050954      -0.045999       0.004732      -0.007942       0.046919      -0.004301      -0.030532       0.016261      -0.056774       0.050088      -0.050706       0.007984       0.042722             11.017858      15.725399       2.375595       3.170281      10.190933      -1.485939       7.137242           0.000005
           69              C       7.920988       4.525406      14.938805       0.021240      38.874837 0.43152907E+03  0.10055845E+05                                 9.935996                            6.897735      -0.066436       1.983797                    0.999191      26.992601      75.512811       0.635716       0.413461      -1.073578       0.039845      -0.004528       0.023681       0.046572       0.014760      -0.009617       0.008580      -0.007578       0.001599      -0.022645       0.007587       0.015058             12.429237      16.306290      -1.033753       4.712542      12.001873      -4.186041       8.979548           0.000006
           70              C       7.648588       3.325219      15.582110      -0.145961      36.182781 0.46312507E+03  0.11108108E+05                                 9.608855                            7.276013      -0.158627       1.911693                    0.999333      30.532948      89.885643       0.595723       0.428667      -1.052086       0.019470       0.005770       0.006739       0.021395       0.009748      -0.012762       0.033005       0.029525       0.010446      -0.045111       0.015631       0.029480             11.115914      10.741778      -1.021385       2.652316      13.673439      -5.353364       8.932524          -0.000013
           71              C       8.629003       2.724466      16.374106      -0.028151      40.746022 0.45244794E+03  0.10675647E+05                                10.257471                            7.049532      -0.003424       1.996343                    0.999369      27.729428      78.222457       0.630228       0.411892      -1.073913       0.014310       0.044489      -0.025677       0.053323       0.002071       0.008027      -0.002063       0.017242      -0.024160      -0.011768      -0.003712       0.015480             13.254250      11.467902       2.143317       0.696231      18.398174      -7.143769       9.896674          -0.000000
           72              C       9.889697       3.323901      16.502604      -0.217068      38.401031 0.50308400E+03  0.12325120E+05                                10.007643                            7.569883      -0.259281       1.871170                    0.998950      31.775876      94.700624       0.585311       0.427139      -1.052484      -0.015391      -0.020217       0.004206       0.025755      -0.028381       0.024462       0.024126       0.049854       0.046348      -0.059530       0.018432       0.041098             11.917303      11.697606       4.413547      -0.336634      16.434609      -4.014984       7.619693           0.000004
           73              C       6.838142       5.240776      14.152927       0.572023      24.826851 0.26686500E+03  0.55915946E+04                                 7.838525                            5.766335      -0.038022       2.039011                    0.999521      22.520568      62.505939       0.625637       0.467239      -1.026933      -0.057847       0.009505      -0.017659       0.061225      -0.002492      -0.034271       0.077271      -0.033720       0.143393      -0.073092      -0.035165       0.108257              9.463372      13.360576      -1.539408       3.866163       7.861553      -2.679987       7.167988           0.000001
           74              C       8.357729       1.462358      17.127349       0.617329      24.409268 0.25771747E+03  0.53818479E+04                                 7.862667                            5.739118      -0.146591       2.008097                    0.999503      22.451565      63.310045       0.611985       0.479267      -1.014968       0.001099      -0.057276       0.037291       0.068355      -0.055214      -0.038393       0.077322       0.059316       0.033959      -0.097492      -0.017198       0.114690              9.703319       8.271324       2.437818       0.078722      13.000285      -4.701433       7.838349           0.000003
           75              C       5.468262      11.905705       3.639551       0.272320      31.366095 0.36138209E+03  0.81146595E+04                                 8.867051                            6.507211      -0.026627       2.015304                    0.999712      25.059460      70.469985       0.620795       0.439394      -1.049718      -0.004621       0.030394       0.057086       0.064838       0.011284       0.003806       0.027918      -0.011043       0.071180      -0.028842      -0.012966       0.041808             10.818569       6.769609       3.280316      -0.137061      12.480661       3.940161      13.205437           0.000005
           76              C       4.640931      10.789834       3.526351      -0.194249      36.299683 0.47365561E+03  0.11414698E+05                                 9.609183                            7.330318      -0.140971       1.922296                    0.998893      30.641252      90.159812       0.597434       0.425416      -1.055015      -0.016704      -0.009544      -0.015291       0.024575      -0.044033      -0.017982      -0.017090       0.050259       0.024856      -0.062859       0.014882       0.047977             11.246036       8.305804       4.994125       0.991693      14.063202       3.031370      11.369101           0.000003
           77              C       4.504731      10.150875       2.295626      -0.011769      38.867262 0.43369173E+03  0.10103413E+05                                 9.883699                            6.870329       0.064635       2.023354                    0.999277      27.098871      75.421704       0.644190       0.408136      -1.078711       0.019724       0.045725       0.005309       0.050080      -0.003755      -0.004647       0.007302       0.015233       0.040181      -0.016508      -0.000532       0.017040             12.484710      10.712998       7.351842      -0.788403      14.934371       0.729679      11.806761           0.000001
           78              C       5.174475      10.639645       1.178102      -0.138912      35.233647 0.45422108E+03  0.10824427E+05                                 9.414192                            7.181857      -0.130830       1.921707                    0.999429      30.178390      88.092873       0.603575       0.425831      -1.055524      -0.006460       0.011530       0.015423       0.020311      -0.034863       0.023408       0.019100       0.024922       0.022707      -0.054594       0.017752       0.036841             10.882503       9.388454       5.343144      -2.965678      11.314869      -1.823332      11.944184          -0.000001
           79              C       5.974791      11.771326       1.291302      -0.001501      39.121897 0.42741023E+03  0.99099098E+04                                 9.906899                            6.804681       0.049611       2.022289                    0.999218      26.821748      74.206050       0.650249       0.406258      -1.081146      -0.024419      -0.006590       0.050976       0.056906       0.005723       0.008994       0.010299      -0.001595      -0.018613      -0.014277      -0.002677       0.016954             12.635759       9.016865       4.091171      -4.375613      10.156154      -1.013926      18.734259           0.000003
           80              C       6.154890      12.398428       2.542832      -0.229561      37.066606 0.50135189E+03  0.12246486E+05                                 9.709244                            7.529964      -0.089504       1.925964                    0.999295      31.493359      93.082827       0.591239       0.424106      -1.056566       0.000952      -0.004875      -0.044520       0.044796      -0.006155       0.025666      -0.004157      -0.002004      -0.101626      -0.044766       0.013866       0.030901             11.224864       7.090110       1.969169      -2.244268       9.230833       2.538406      17.353650           0.000006
           81              C       3.604235       8.950687       2.163049       0.608775      23.741034 0.26031381E+03  0.54375265E+04                                 7.671565                            5.737557      -0.087610       2.026264                    0.999478      22.352526      62.580179       0.618321       0.474229      -1.019932      -0.055349      -0.037078      -0.027283       0.071991      -0.082472       0.047580      -0.045017       0.045873       0.048053      -0.094193      -0.024710       0.118904              9.211537       8.891067       5.072930      -0.536617      10.827253       0.893048       7.916291           0.000005
           82              C       6.617520      12.337826       0.059150       0.640062      23.695102 0.25012120E+03  0.51699671E+04                                 7.668607                            5.636636      -0.101649       2.029688                    0.999322      21.838514      60.715261       0.622083       0.476344      -1.019338       0.020257       0.049178      -0.051274       0.073878      -0.082695       0.029537       0.019762      -0.033116      -0.219933      -0.098153      -0.022902       0.121055              9.292359       7.500230       2.693271      -2.934367       6.549952      -1.178332      13.826895           0.000004
           83              C       6.255070       0.474278       5.125029       0.164526      23.622855 0.30425321E+03  0.65755400E+04                                 7.256814                            5.786346       0.067932       2.055606                    0.998887      25.252929      70.765222       0.686760       0.412672      -1.061230      -0.069344      -0.007705      -0.054790       0.088712       0.009786       0.008066      -0.011914      -0.015978      -0.040784      -0.023523       0.002264       0.021259              8.589262       8.048495      -1.550161       1.714454      10.124169       1.955505       7.595122           0.000005
           84              C       4.530621       2.068381       4.572691       0.264903      31.832339 0.36873273E+03  0.83220776E+04                                 8.950734                            6.569330      -0.024270       2.011589                    0.999736      25.307289      71.364912       0.618336       0.438896      -1.049943       0.055489      -0.028501      -0.016736       0.064587      -0.028729      -0.008442      -0.008355       0.032663      -0.080093      -0.035263      -0.011267       0.046529             10.925315      12.780460      -4.467848      -1.039314      13.622384      -2.262638       6.373101           0.000006
           85              C       3.554708       1.463676       5.354693      -0.233372      36.726143 0.50941860E+03  0.12524085E+05                                 9.709306                            7.633894      -0.158327       1.903276                    0.999175      31.900549      95.354873       0.580746       0.428992      -1.050954      -0.045999      -0.004733       0.007942       0.046919       0.004302       0.030531       0.016261      -0.056774       0.050088      -0.050706       0.007984       0.042722             11.017861      15.725405      -2.375597      -3.170281      10.190935      -1.485938       7.137243           0.000008
           86              C       2.292888       2.061794       5.457695       0.021242      38.874833 0.43152893E+03  0.10055842E+05                                 9.935997                            6.897736      -0.066435       1.983798                    0.999191      26.992595      75.512808       0.635716       0.413461      -1.073578       0.039845       0.004528      -0.023680       0.046571      -0.014760       0.009617       0.008580      -0.007577       0.001598      -0.022645       0.007586       0.015058             12.429240      16.306291       1.033755      -4.712544      12.001879      -4.186046       8.979551           0.000007
           87              C       2.020488       3.261981       4.814390      -0.145961      36.182811 0.46312545E+03  0.11108120E+05                                 9.608862                            7.276016      -0.158627       1.911693                    0.999333      30.532961      89.885708       0.595723       0.428667      -1.052085       0.019469      -0.005770      -0.006739       0.021395      -0.009748       0.012762       0.033004       0.029525       0.010445      -0.045111       0.015631       0.029480             11.115923      10.741785       1.021389      -2.652320      13.673451      -5.353371       8.932533          -0.000011
           88              C       3.000903       3.862734       4.022394      -0.028151      40.746080 0.45244842E+03  0.10675662E+05                                10.257487                            7.049539      -0.003425       1.996343                    0.999369      27.729444      78.222559       0.630227       0.411892      -1.073912       0.014310      -0.044489       0.025677       0.053323      -0.002071      -0.008027      -0.002063       0.017242      -0.024161      -0.011768      -0.003711       0.015480             13.254274      11.467918      -2.143322      -0.696231      18.398211      -7.143787       9.896692           0.000000
           89              C       4.261597       3.263299       3.893896      -0.217068      38.401078 0.50308464E+03  0.12325140E+05                                10.007654                            7.569891      -0.259281       1.871170                    0.998950      31.775892      94.700711       0.585310       0.427139      -1.052484      -0.015391       0.020217      -0.004206       0.025755       0.028381      -0.024462       0.024126       0.049854       0.046347      -0.059530       0.018432       0.041098             11.917319      11.697624      -4.413563       0.336639      16.434633      -4.014989       7.619701           0.000004
           90              C       1.210042       1.346424       6.243573       0.572022      24.826863 0.26686514E+03  0.55915983E+04                                 7.838524                            5.766334      -0.038024       2.039010                    0.999521      22.520581      62.505973       0.625638       0.467239      -1.026934      -0.057847      -0.009504       0.017658       0.061225       0.002492       0.034270       0.077270      -0.033719       0.143389      -0.073091      -0.035164       0.108254              9.463372      13.360575       1.539408      -3.866163       7.861553      -2.679987       7.167989           0.000001
           91              C       2.729629       5.124842       3.269151       0.617330      24.409279 0.25771748E+03  0.53818490E+04                                 7.862673                            5.739120      -0.146591       2.008097                    0.999503      22.451572      63.310097       0.611984       0.479268      -1.014967       0.001099       0.057276      -0.037291       0.068355       0.055214       0.038393       0.077322       0.059316       0.033959      -0.097492      -0.017198       0.114690              9.703329       8.271330      -2.437823      -0.078718      13.000301      -4.701441       7.838356           0.000003
           92              C       0.159838       1.268695      13.837801       0.272320      31.366099 0.36138215E+03  0.81146614E+04                                 8.867052                            6.507212      -0.026627       2.015303                    0.999712      25.059463      70.469999       0.620795       0.439394      -1.049718       0.004621      -0.030394       0.057086       0.064838       0.011284      -0.003806      -0.027918      -0.011043       0.071180      -0.028842      -0.012966       0.041808             10.818570       6.769610       3.280316       0.137060      12.480661      -3.940162      13.205440           0.000005
           93              C       0.987169       2.384566      13.724601      -0.194249      36.299690 0.47365573E+03  0.11414702E+05                                 9.609184                            7.330319      -0.140971       1.922296                    0.998893      30.641256      90.159829       0.597434       0.425416      -1.055015       0.016704       0.009544      -0.015291       0.024575      -0.044033       0.017982       0.017090       0.050259       0.024856      -0.062859       0.014882       0.047977             11.246038       8.305806       4.994126      -0.991694      14.063204      -3.031371      11.369104           0.000002
           94              C       1.123369       3.023525      12.493876      -0.011769      38.867267 0.43369183E+03  0.10103416E+05                                 9.883699                            6.870330       0.064634       2.023353                    0.999277      27.098875      75.421717       0.644190       0.408136      -1.078711      -0.019724      -0.045725       0.005309       0.050080      -0.003755       0.004647      -0.007302       0.015233       0.040181      -0.016508      -0.000532       0.017040             12.484710      10.712998       7.351842       0.788403      14.934370      -0.729679      11.806763           0.000001
           95              C       0.453625       2.534755      11.376352      -0.138912      35.233639 0.45422100E+03  0.10824425E+05                                 9.414189                            7.181856      -0.130829       1.921707                    0.999429      30.178389      88.092857       0.603575       0.425831      -1.055524       0.006460      -0.011530       0.015423       0.020311      -0.034863      -0.023408      -0.019100       0.024921       0.022707      -0.054594       0.017752       0.036841             10.882498       9.388450       5.343140       2.965677      11.314864       1.823331      11.944182          -0.000001
           96              C      10.909509       1.403074      11.489552      -0.001501      39.121900 0.42741031E+03  0.99099119E+04                                 9.906899                            6.804681       0.049610       2.022288                    0.999218      26.821751      74.206058       0.650249       0.406258      -1.081146       0.024419       0.006590       0.050976       0.056906       0.005723      -0.008994      -0.010299      -0.001596      -0.018613      -0.014277      -0.002677       0.016954             12.635759       9.016863       4.091170       4.375611      10.156153       1.013925      18.734261           0.000003
           97              C      10.729410       0.775972      12.741082      -0.229561      37.066607 0.50135191E+03  0.12246487E+05                                 9.709243                            7.529963      -0.089504       1.925964                    0.999295      31.493362      93.082838       0.591239       0.424106      -1.056566      -0.000952       0.004875      -0.044520       0.044796      -0.006155      -0.025666       0.004157      -0.002004      -0.101625      -0.044766       0.013866       0.030901             11.224864       7.090110       1.969170       2.244267       9.230832      -2.538406      17.353650           0.000005
           98              C       2.023865       4.223713      12.361299       0.608775      23.741036 0.26031384E+03  0.54375272E+04                                 7.671565                            5.737557      -0.087611       2.026264                    0.999478      22.352526      62.580176       0.618321       0.474229      -1.019932       0.055350       0.037078      -0.027283       0.071991      -0.082472      -0.047580       0.045017       0.045873       0.048053      -0.094193      -0.024710       0.118904              9.211537       8.891066       5.072929       0.536617      10.827251      -0.893048       7.916292           0.000005
           99              C      10.266780       0.836574      10.257400       0.640063      23.695100 0.25012119E+03  0.51699666E+04                                 7.668605                            5.636635      -0.101649       2.029688                    0.999322      21.838511      60.715240       0.622083       0.476344      -1.019339      -0.020256      -0.049179      -0.051274       0.073878      -0.082695      -0.029537      -0.019762      -0.033116      -0.219933      -0.098153      -0.022902       0.121055              9.292357       7.500227       2.693270       2.934366       6.549950       1.178331      13.826893           0.000004
          100              C      10.629230      12.700122      15.323279       0.164527      23.622851 0.30425320E+03  0.65755397E+04                                 7.256813                            5.786346       0.067932       2.055606                    0.998887      25.252929      70.765223       0.686760       0.412672      -1.061230       0.069344       0.007705      -0.054790       0.088712       0.009786      -0.008066       0.011914      -0.015978      -0.040784      -0.023523       0.002264       0.021259              8.589260       8.048494      -1.550159      -1.714454      10.124166      -1.955506       7.595122           0.000005
          101              C       1.097480      11.106019      14.770941       0.264903      31.832324 0.36873263E+03  0.83220752E+04                                 8.950732                            6.569330      -0.024270       2.011589                    0.999736      25.307286      71.364905       0.618336       0.438896      -1.049943      -0.055489       0.028501      -0.016736       0.064587      -0.028729       0.008442       0.008355       0.032663      -0.080093      -0.035263      -0.011267       0.046529             10.925310      12.780452      -4.467836       1.039318      13.622375       2.262640       6.373102           0.000006
          102              C       2.073392      11.710724      15.552943      -0.233372      36.726147 0.50941857E+03  0.12524084E+05                                 9.709307                            7.633894      -0.158328       1.903275                    0.999175      31.900558      95.354915       0.580746       0.428992      -1.050954       0.045999       0.004732       0.007942       0.046919       0.004301      -0.030532      -0.016261      -0.056774       0.050088      -0.050706       0.007984       0.042722             11.017863      15.725406      -2.375595       3.170283      10.190938       1.485940       7.137245           0.000006
          103              C       3.335212      11.112606      15.655945       0.021241      38.874830 0.43152889E+03  0.10055841E+05                                 9.935998                            6.897736      -0.066437       1.983797                    0.999191      26.992594      75.512809       0.635716       0.413461      -1.073578      -0.039845      -0.004528      -0.023681       0.046571      -0.014760      -0.009617      -0.008580      -0.007578       0.001599      -0.022645       0.007587       0.015058             12.429241      16.306293       1.033756       4.712545      12.001878       4.186045       8.979551           0.000006
          104              C       3.607612       9.912419      15.012640      -0.145961      36.182812 0.46312557E+03  0.11108124E+05                                 9.608863                            7.276018      -0.158627       1.911693                    0.999333      30.532962      89.885719       0.595723       0.428667      -1.052085      -0.019469       0.005770      -0.006739       0.021395      -0.009748      -0.012762      -0.033005       0.029525       0.010446      -0.045111       0.015631       0.029480             11.115924      10.741784       1.021388       2.652318      13.673454       5.353372       8.932533          -0.000012
          105              C       2.627197       9.311666      14.220644      -0.028151      40.746049 0.45244822E+03  0.10675656E+05                                10.257481                            7.049537      -0.003424       1.996343                    0.999369      27.729436      78.222527       0.630227       0.411892      -1.073912      -0.014310       0.044489       0.025677       0.053323      -0.002071       0.008027       0.002063       0.017242      -0.024161      -0.011768      -0.003711       0.015480             13.254264      11.467912      -2.143325       0.696228      18.398198       7.143778       9.896683          -0.000000
          106              C       1.366503       9.911101      14.092146      -0.217068      38.401068 0.50308458E+03  0.12325138E+05                                10.007652                            7.569890      -0.259281       1.871170                    0.998950      31.775889      94.700692       0.585310       0.427139      -1.052484       0.015391      -0.020217      -0.004207       0.025755       0.028381       0.024462      -0.024126       0.049854       0.046348      -0.059530       0.018432       0.041098             11.917314      11.697618      -4.413555      -0.336636      16.434626       4.014986       7.619699           0.000004
          107              C       4.418058      11.827976      16.441823       0.572022      24.826876 0.26686527E+03  0.55916023E+04                                 7.838532                            5.766339      -0.038025       2.039009                    0.999521      22.520586      62.506020       0.625637       0.467240      -1.026933       0.057847       0.009505       0.017659       0.061225       0.002493      -0.034271      -0.077271      -0.033720       0.143393      -0.073092      -0.035165       0.108257              9.463382      13.360591       1.539411       3.866169       7.861560       2.679990       7.167996           0.000001
          108              C       2.898472       8.049558      13.467401       0.617329      24.409275 0.25771753E+03  0.53818500E+04                                 7.862672                            5.739121      -0.146591       2.008097                    0.999503      22.451569      63.310078       0.611985       0.479268      -1.014968      -0.001099      -0.057276      -0.037291       0.068355       0.055214      -0.038393      -0.077322       0.059316       0.033959      -0.097492      -0.017198       0.114690              9.703326       8.271331      -2.437826       0.078720      13.000295       4.701434       7.838350           0.000003
          109              O       8.407256       2.084585       7.052702      -0.517483      32.264726 0.48892832E+03  0.11467561E+05                                 8.032141                            6.810117       0.406064       2.204041                    0.995819      26.590106      68.836367       0.734150       0.355709      -1.142641      -0.001892       0.020999      -0.002577       0.021241       0.021719      -0.023758       0.053326       0.083972       0.030745      -0.086714       0.034302       0.052412              9.108844      11.485165      -3.823752      -1.942832       8.075340       1.618836       7.766027          -0.000002
          110              O       7.600186       1.725188       9.124374      -0.606615      33.929788 0.54120927E+03  0.13010967E+05                                 8.211028                            7.116701       0.396784       2.155741                    0.998792      28.285407      73.960867       0.726003       0.350932      -1.147333       0.030283       0.069769      -0.005982       0.076293       0.055812       0.043663      -0.019743      -0.042279       0.073354      -0.091213       0.037447       0.053766              8.922264       6.634403      -2.369325       1.326014      10.601587      -3.354291       9.530803           0.000005
          111              O       4.999104       5.265281      11.236024      -0.511799      34.196776 0.48787598E+03  0.11434507E+05                                 8.346488                            6.789506       0.295978       2.163414                    0.997083      26.544662      68.650242       0.737564       0.354322      -1.143979       0.015177      -0.003673      -0.011439       0.019356       0.054909       0.027173      -0.030377      -0.027535       0.032650      -0.079858       0.026833       0.053026              9.681825       6.357844      -0.684518      -0.843747       5.429070      -0.436551      17.258562          -0.000002
          112              O       3.797842       6.691278       9.986942      -0.613356      31.009667 0.47925962E+03  0.11167782E+05                                 7.648807                            6.612377       0.603524       2.222461                    0.999331      27.934576      71.724149       0.768306       0.342118      -1.155583       0.069371      -0.009616      -0.008680       0.070570       0.006999      -0.001111      -0.007252       0.011847      -0.264708      -0.088654       0.035249       0.053406              8.307295       9.549191      -3.276492      -2.559218       7.855105       0.671489       7.517589           0.000004
          113              O       5.749442       5.867746       5.282286      -0.233714      28.261611 0.35999564E+03  0.78201128E+04                                 7.525162                            5.872200       0.322649       2.228040                    0.998584      22.909687      57.045747       0.784973       0.359199      -1.140047      -0.072534       0.079290       0.107496       0.151998      -0.086301       0.033279      -0.100146      -0.113016       0.042798      -0.114623      -0.052581       0.167204              9.188470       5.398027      -1.249844       1.443026      12.218195      -5.276902       9.949189           0.000005
          114              O       5.458582       8.147049       5.854407      -0.236281      26.516762 0.33171929E+03  0.70613740E+04                                 7.168183                            5.593243       0.381314       2.240565                    0.999253      22.873682      56.417916       0.813579       0.353662      -1.144262       0.090278      -0.075323      -0.111616       0.162117       0.119995       0.028044       0.066990       0.002236      -0.200915      -0.113065      -0.059443       0.172508              8.661395       9.961152       5.398465       0.382752      11.012905       0.319689       5.010129           0.000003
          115              O       9.792781       6.881384       3.370726      -0.543061      25.659886 0.40296973E+03  0.90072169E+04                                 6.697012                            6.073857       0.761242       2.280195                    0.999240      27.084654      68.493094       0.798178       0.343311      -1.152594       0.007978       0.012336       0.021247       0.025832       0.000077       0.032812      -0.020615      -0.122692       0.109105      -0.088395       0.024282       0.064113              6.899967       6.447867       0.087266      -0.680274       8.165736       2.064091       6.086298           0.000102
          116              O      11.208361       8.478517       3.992003      -0.572600      33.608886 0.46149178E+03  0.10650131E+05                                 8.170821                            6.490083       0.565464       2.230444                    0.998428      27.134517      69.279569       0.775438       0.342269      -1.155730      -0.031154      -0.013399      -0.002090       0.033978       0.018830      -0.012188      -0.018381       0.095781      -0.076776      -0.049886      -0.017000       0.066886              9.706658      16.238396      -0.203199      -3.675996       6.087103       0.839858       6.794475           0.000015
          117              O       9.624164      12.298829       6.710449      -0.508967      32.758504 0.46590959E+03  0.10800233E+05                                 8.099635                            6.617595       0.376636       2.187830                    0.997388      26.520254      68.326734       0.749626       0.352476      -1.144879       0.011832      -0.028250      -0.009702       0.032128       0.017275       0.016940      -0.051665       0.019778      -0.084731      -0.072103       0.028864       0.043239              9.380674      10.570778       4.967840       0.770171      11.784094       2.077963       5.787151          -0.000007
          118              O       7.630128      12.104639       7.725582      -0.616509      37.388021 0.57751339E+03  0.14120219E+05                                 8.823145                            7.371026       0.253940       2.108527                    0.997349      28.652040      75.717509       0.710071       0.352797      -1.145060       0.003697      -0.016499      -0.071592       0.073562      -0.058544      -0.008639      -0.008184       0.051149       0.102118      -0.082061       0.034586       0.047475             10.036811       7.515645      -1.141060      -1.356390      10.449492       5.112786      12.145294           0.000009
          119              O       8.477044      11.089815      17.250952      -0.517483      32.264737 0.48892855E+03  0.11467567E+05                                 8.032143                            6.810119       0.406065       2.204041                    0.995819      26.590112      68.836387       0.734150       0.355709      -1.142641       0.001892      -0.020999      -0.002577       0.021241       0.021719       0.023758      -0.053326       0.083972       0.030745      -0.086714       0.034302       0.052412              9.108846      11.485168      -3.823753       1.942832       8.075342      -1.618837       7.766028          -0.000002
          120              O       9.284114      11.449212      19.322624      -0.606615      33.929799 0.54120948E+03  0.13010973E+05                                 8.211032                            7.116704       0.396784       2.155741                    0.998792      28.285404      73.960872       0.726002       0.350933      -1.147333      -0.030283      -0.069769      -0.005982       0.076293       0.055812      -0.043663       0.019742      -0.042279       0.073354      -0.091213       0.037447       0.053766              8.922268       6.634406      -2.369327      -1.326015      10.601594       3.354292       9.530805           0.000005
          121              O       0.628996       7.909119       1.037774      -0.511799      34.196785 0.48787616E+03  0.11434512E+05                                 8.346490                            6.789508       0.295979       2.163414                    0.997083      26.544661      68.650248       0.737564       0.354322      -1.143979      -0.015177       0.003673      -0.011439       0.019356       0.054909      -0.027173       0.030377      -0.027535       0.032650      -0.079858       0.026833       0.053025              9.681828       6.357846      -0.684518       0.843747       5.429071       0.436550      17.258565          -0.000002
          122              O       1.830258       6.483122      20.185192      -0.613355      31.009714 0.47926046E+03  0.11167807E+05                                 7.648817                            6.612385       0.603522       2.222460                    0.999331      27.934580      71.724195       0.768305       0.342118      -1.155582      -0.069371       0.009616      -0.008680       0.070570       0.006999       0.001111       0.007252       0.011847      -0.264707      -0.088654       0.035249       0.053405              8.307308       9.549207      -3.276498       2.559225       7.855116      -0.671492       7.517601           0.000005
          123              O      11.134858       7.306654      15.480536      -0.233714      28.261606 0.35999558E+03  0.78201111E+04                                 7.525160                            5.872199       0.322650       2.228040                    0.998584      22.909687      57.045744       0.784973       0.359199      -1.140047       0.072534      -0.079290       0.107496       0.151998      -0.086301      -0.033279       0.100146      -0.113016       0.042798      -0.114623      -0.052581       0.167204              9.188469       5.398026      -1.249843      -1.443025      12.218194       5.276901       9.949187           0.000006
          124              O       0.169518       5.027351      16.052657      -0.236281      26.516766 0.33171935E+03  0.70613756E+04                                 7.168184                            5.593244       0.381313       2.240564                    0.999253      22.873683      56.417922       0.813579       0.353662      -1.144262      -0.090278       0.075323      -0.111616       0.162117       0.119995      -0.028044      -0.066990       0.002236      -0.200915      -0.113065      -0.059443       0.172508              8.661396       9.961152       5.398465      -0.382752      11.012907      -0.319688       5.010130           0.000003
          125              O       7.091519       6.293016      13.568976      -0.543059      25.659795 0.40296786E+03  0.90071646E+04                                 6.696995                            6.073842       0.761247       2.280197                    0.999240      27.084613      68.492943       0.798180       0.343311      -1.152594      -0.007978      -0.012336       0.021248       0.025832       0.000077      -0.032812       0.020615      -0.122687       0.109101      -0.088392       0.024281       0.064112              6.899950       6.447848       0.087262       0.680273       8.165717      -2.064087       6.086284           0.000095
          126              O       5.675939       4.695883      14.190253      -0.572600      33.608841 0.46149123E+03  0.10650115E+05                                 8.170812                            6.490078       0.565465       2.230445                    0.998428      27.134504      69.279509       0.775439       0.342269      -1.155730       0.031155       0.013399      -0.002089       0.033978       0.018830       0.012188       0.018381       0.095780      -0.076778      -0.049885      -0.017001       0.066886              9.706647      16.238376      -0.203201       3.675991       6.087096      -0.839857       6.794468           0.000013
          127              O       7.260136       0.875571      16.908698      -0.508967      32.758536 0.46591043E+03  0.10800258E+05                                 8.099641                            6.617602       0.376636       2.187830                    0.997388      26.520262      68.326769       0.749625       0.352476      -1.144879      -0.011832       0.028250      -0.009702       0.032128       0.017275      -0.016940       0.051665       0.019778      -0.084730      -0.072103       0.028864       0.043239              9.380681      10.570785       4.967841      -0.770169      11.784101      -2.077964       5.787157          -0.000007
          128              O       9.254172       1.069761      17.923832      -0.616509      37.388025 0.57751314E+03  0.14120212E+05                                 8.823146                            7.371025       0.253939       2.108526                    0.997349      28.652039      75.717514       0.710071       0.352797      -1.145060      -0.003697       0.016499      -0.071592       0.073562      -0.058544       0.008639       0.008184       0.051149       0.102118      -0.082061       0.034585       0.047476             10.036813       7.515643      -1.141061       1.356390      10.449496      -5.112791      12.145300           0.000010
          129              O       2.848944       8.671785       3.145548      -0.517483      32.264738 0.48892853E+03  0.11467567E+05                                 8.032144                            6.810119       0.406066       2.204042                    0.995819      26.590106      68.836375       0.734150       0.355709      -1.142641       0.001892       0.020999       0.002577       0.021241      -0.021719      -0.023758      -0.053326       0.083972       0.030745      -0.086714       0.034302       0.052412              9.108848      11.485170       3.823755      -1.942833       8.075344      -1.618838       7.766029          -0.000002
          130              O       3.656014       8.312388       1.073876      -0.606615      33.929805 0.54120958E+03  0.13010976E+05                                 8.211031                            7.116703       0.396782       2.155741                    0.998792      28.285412      73.960889       0.726003       0.350932      -1.147333      -0.030283       0.069769       0.005982       0.076293      -0.055812       0.043663       0.019742      -0.042280       0.073353      -0.091213       0.037447       0.053766              8.922268       6.634406       2.369328       1.326015      10.601594       3.354293       9.530805           0.000005
          131              O       6.257096      11.852481      19.358726      -0.511800      34.196816 0.48787666E+03  0.11434527E+05                                 8.346496                            6.789512       0.295977       2.163414                    0.997083      26.544672      68.650294       0.737564       0.354322      -1.143979      -0.015177      -0.003673       0.011439       0.019356      -0.054909       0.027173       0.030377      -0.027535       0.032650      -0.079858       0.026832       0.053025              9.681836       6.357851       0.684519      -0.843750       5.429075       0.436549      17.258582          -0.000000
          132              O       7.458358       0.104078       0.211308      -0.613355      31.009603 0.47925837E+03  0.11167745E+05                                 7.648792                            6.612365       0.603527       2.222461                    0.999331      27.934557      71.724055       0.768308       0.342117      -1.155583      -0.069371      -0.009617       0.008680       0.070570      -0.006999      -0.001111       0.007252       0.011847      -0.264708      -0.088654       0.035249       0.053405              8.307279       9.549174       3.276486      -2.559211       7.855092      -0.671487       7.517572           0.000006
          133              O       5.506758      12.454946       4.915964      -0.233714      28.261596 0.35999541E+03  0.78201064E+04                                 7.525158                            5.872197       0.322650       2.228040                    0.998584      22.909683      57.045726       0.784973       0.359199      -1.140047       0.072534       0.079289      -0.107496       0.151998       0.086301       0.033279       0.100146      -0.113016       0.042798      -0.114623      -0.052581       0.167204              9.188466       5.398025       1.249843       1.443024      12.218191       5.276900       9.949184           0.000006
          134              O       5.797618       1.559849       4.343843      -0.236281      26.516756 0.33171904E+03  0.70613673E+04                                 7.168181                            5.593240       0.381313       2.240564                    0.999253      22.873683      56.417913       0.813579       0.353662      -1.144262      -0.090278      -0.075323       0.111616       0.162117      -0.119995       0.028044      -0.066990       0.002236      -0.200915      -0.113064      -0.059443       0.172508              8.661394       9.961150      -5.398465       0.382752      11.012903      -0.319689       5.010128           0.000004
          135              O       1.463419       0.294184       6.827524      -0.543055      25.659823 0.40296842E+03  0.90071824E+04                                 6.697012                            6.073856       0.761245       2.280196                    0.999240      27.084563      68.492892       0.798176       0.343312      -1.152592      -0.007977       0.012337      -0.021248       0.025833      -0.000077       0.032808       0.020615      -0.122674       0.109091      -0.088383       0.024276       0.064107              6.899968       6.447866      -0.087262      -0.680276       8.165739      -2.064094       6.086300           0.000092
          136              O       0.047839       1.891317       6.206247      -0.572601      33.608876 0.46149176E+03  0.10650130E+05                                 8.170818                            6.490082       0.565467       2.230445                    0.998428      27.134521      69.279565       0.775439       0.342269      -1.155730       0.031155      -0.013399       0.002089       0.033979      -0.018831      -0.012188       0.018379       0.095779      -0.076780      -0.049883      -0.017003       0.066886              9.706654      16.238389       0.203201      -3.675995       6.087100      -0.839858       6.794473           0.000012
          137              O       1.632036       5.711629       3.487801      -0.508967      32.758557 0.46591067E+03  0.10800265E+05                                 8.099646                            6.617604       0.376637       2.187830                    0.997388      26.520263      68.326783       0.749625       0.352477      -1.144879      -0.011832      -0.028250       0.009702       0.032128      -0.017276       0.016940       0.051665       0.019778      -0.084731      -0.072103       0.028863       0.043239              9.380688      10.570792      -4.967847       0.770173      11.784111      -2.077968       5.787160          -0.000008
          138              O       3.626072       5.517439       2.472668      -0.616509      37.388079 0.57751414E+03  0.14120244E+05                                 8.823157                            7.371033       0.253935       2.108525                    0.997349      28.652054      75.717589       0.710070       0.352797      -1.145059      -0.003697      -0.016499       0.071592       0.073562       0.058544      -0.008638       0.008183       0.051149       0.102118      -0.082061       0.034585       0.047476             10.036828       7.515652       1.141062      -1.356391      10.449513      -5.112801      12.145319           0.000008
          139              O       2.779156       4.502615      13.343798      -0.517483      32.264718 0.48892818E+03  0.11467556E+05                                 8.032140                            6.810116       0.406066       2.204042                    0.995819      26.590100      68.836349       0.734150       0.355709      -1.142641      -0.001892      -0.020999       0.002577       0.021241      -0.021719       0.023758       0.053326       0.083972       0.030746      -0.086714       0.034302       0.052412              9.108843      11.485162       3.823752       1.942832       8.075340       1.618837       7.766026          -0.000002
          140              O       1.972086       4.862012      11.272126      -0.606616      33.929792 0.54120935E+03  0.13010969E+05                                 8.211028                            7.116701       0.396783       2.155741                    0.998792      28.285416      73.960886       0.726003       0.350932      -1.147333       0.030283      -0.069769       0.005982       0.076293      -0.055812      -0.043663      -0.019742      -0.042279       0.073353      -0.091213       0.037447       0.053766              8.922264       6.634403       2.369325      -1.326015      10.601586      -3.354291       9.530803           0.000005
          141              O      10.627204       1.321919       9.160476      -0.511800      34.196806 0.48787647E+03  0.11434522E+05                                 8.346494                            6.789510       0.295976       2.163413                    0.997083      26.544672      68.650284       0.737564       0.354322      -1.143979       0.015177       0.003673       0.011439       0.019356      -0.054909      -0.027173      -0.030377      -0.027535       0.032650      -0.079858       0.026832       0.053026              9.681833       6.357849       0.684518       0.843750       5.429073      -0.436549      17.258578          -0.000000
          142              O       9.425942      13.070322      10.409558      -0.613356      31.009561 0.47925762E+03  0.11167722E+05                                 7.648783                            6.612358       0.603528       2.222462                    0.999331      27.934551      71.724010       0.768308       0.342117      -1.155583       0.069371       0.009616       0.008680       0.070570      -0.007000       0.001111      -0.007252       0.011847      -0.264708      -0.088654       0.035249       0.053406              8.307268       9.549161       3.276481       2.559206       7.855082       0.671486       7.517562           0.000004
          143              O       0.121342       0.719454      15.114214      -0.233714      28.261601 0.35999549E+03  0.78201087E+04                                 7.525160                            5.872198       0.322650       2.228040                    0.998584      22.909684      57.045733       0.784973       0.359199      -1.140047      -0.072534      -0.079289      -0.107496       0.151998       0.086301      -0.033279      -0.100146      -0.113016       0.042798      -0.114623      -0.052581       0.167204              9.188468       5.398026       1.249843      -1.443025      12.218192      -5.276901       9.949186           0.000006
          144              O      11.086682      11.614551      14.542093      -0.236281      26.516753 0.33171917E+03  0.70613708E+04                                 7.168181                            5.593242       0.381313       2.240564                    0.999253      22.873683      56.417912       0.813579       0.353662      -1.144262       0.090278       0.075323       0.111616       0.162117      -0.119995      -0.028044       0.066990       0.002236      -0.200915      -0.113065      -0.059443       0.172508              8.661392       9.961149      -5.398462      -0.382752      11.012900       0.319688       5.010128           0.000003
          145              O       4.164681      12.880216      17.025774      -0.543057      25.659866 0.40296928E+03  0.90072052E+04                                 6.697013                            6.073857       0.761243       2.280195                    0.999240      27.084618      68.493019       0.798178       0.343312      -1.152593       0.007978      -0.012337      -0.021248       0.025833      -0.000077      -0.032811      -0.020615      -0.122685       0.109099      -0.088391       0.024280       0.064111              6.899969       6.447867      -0.087262       0.680277       8.165739       2.064094       6.086300           0.000097
          146              O       5.580261      11.283083      16.404497      -0.572600      33.608844 0.46149128E+03  0.10650116E+05                                 8.170812                            6.490077       0.565466       2.230445                    0.998428      27.134511      69.279523       0.775439       0.342269      -1.155730      -0.031155       0.013400       0.002089       0.033979      -0.018830       0.012188      -0.018380       0.095780      -0.076777      -0.049885      -0.017001       0.066886              9.706646      16.238375       0.203199       3.675990       6.087095       0.839856       6.794468           0.000013
          147              O       3.996064       7.462771      13.686052      -0.508967      32.758523 0.46591000E+03  0.10800245E+05                                 8.099639                            6.617598       0.376636       2.187830                    0.997388      26.520259      68.326757       0.749626       0.352476      -1.144879       0.011832       0.028250       0.009702       0.032128      -0.017276      -0.016940      -0.051665       0.019778      -0.084731      -0.072103       0.028864       0.043239              9.380679      10.570780      -4.967841      -0.770170      11.784100       2.077964       5.787155          -0.000008
          148              O       2.002028       7.656961      12.670918      -0.616509      37.388023 0.57751339E+03  0.14120219E+05                                 8.823145                            7.371025       0.253938       2.108526                    0.997349      28.652045      75.717518       0.710071       0.352797      -1.145060       0.003697       0.016499       0.071592       0.073562       0.058544       0.008639      -0.008184       0.051149       0.102118      -0.082061       0.034586       0.047475             10.036811       7.515644       1.141061       1.356390      10.449493       5.112786      12.145295           0.000009

******************************************************
Auxiliary information for the entire system
The total spin magnetic moment of the unit cell is   0.001041
The total net atomic charge of the unit cell is   -0.000001
Accuracy of reproducing the electrostatic potential in the unit cell:
  The inner radius (bohr) =    5.0000
  The outer radius (bohr) =   12.0000
  Valid grid points have density less than (e/(bohr^3)) =    0.0001
  The number of valid grid points were=       209644
  The rms potential error without charges in kcal/mol is=      9.79914
  The rms potential error with partial charges in kcal/mol is=      0.82044
  The RRMSE value at monopole order=      0.08373
  The rms potential error with partial charges and cloud penetration in kcal/mol is=      0.81644
  The RRMSE value at monopole order with cloud penetration is=      0.08332
  The rms potential error with partial charges and atomic dipoles in kcal/mol is=      0.35632
  The RRMSE value at dipole order=      0.03636
  The rms potential error with partial charges, atomic dipoles and cloud penetration in kcal/mol is=      0.34394
  The RRMSE value at dipole order with cloud penetration=      0.03510

******************************************************
The electron densities and ab initio electrostatic potential were computed in VASP using the PBE functional and
projector augmented wave method. See the main text of the journal article for a description of computational details.
The atomic charges, dipoles, and quadrupoles were computed with the DDEC6 method as described in
(a) T. A. Manz and N. Gabaldon Limas, RSC Adv. 6 (2016) 47771-47801 DOI: 10.1039/c6ra04656h
(b) N. Gabaldon Limas and T. A. Manz, RSC Adv. 8 (2018) 2678-2707 DOI: 10.1039/c7ra11829e.
For each atom in the material, the electron cloud parameters were fit to the spherically averaged atom-in-material
electron density using radial positions for which this density was between 10^-4 and 10^-2 electrons per cubic bohr.
The polarizabilities, dispersion coefficients, and quantum Drude oscillator (QDO) parameters were fit using the MCLF method.
The magnetic structure of the system was optimized in VASP from the default ferromagnetic initial guess using spin polarization.
The atomic spin moments (ASMs) were computed on this optimized magnetic structure using the DDEC6 partition as inputs
to the method of T. A. Manz and D. S. Sholl, J. Chem. Theory Comput. 7 (2011) 4146-4164 DOI: 10.1021/ct200539n.
The RMSE and RRMSE were computed using a uniform grid with Ewald summation.
