# Supplementary material for: A collection of forcefield precursors for metal–organic frameworks
Source: RSC Adv. 2019 Nov 13;9(63):36492–507. doi: 10.1039/c9ra07327b (PMC9075174; doi:10.1039/c9ra07327b)
Supplement: RA-009-C9RA07327B-s3453 [file RA-009-C9RA07327B-s3453.xyz]

  119
jmolscript: load "" {1 1 1} spacegroup "x,y,z" unitcell [{     10.145700     0.000000     0.000000 }, {      0.698428    10.850345     0.000000 }, {      2.661370     2.429685    13.274761 }]
Gd     4.674209    10.730893     3.944064     1.945248
Gd     8.831289     2.549137     9.330697     1.945358
Co     1.679899     6.640015     6.637380     0.669396
H      4.189328     7.635708     2.046968     0.142515
H      3.945293     3.763230     1.015519     0.137642
H      4.096413     4.795552     4.889094     0.127395
H      6.319517    10.456307    11.298149     0.123201
H      6.044370    11.234342     9.182152     0.089195
H      5.663770     7.653318     7.763080     0.092202
H      5.903679     6.736851     9.857838     0.131105
H      9.750726    10.574888     3.735518     0.128183
H      7.750481     9.327995     0.485856     0.145652
H      1.600163     9.238959     0.527008     0.134725
H      2.668537    10.732048     9.496764     0.138300
H      2.377101     9.491360     7.585198     0.099094
H      2.352340     6.182535     9.609599     0.094248
H      2.755155     7.294623    11.547715     0.141792
H      6.888468     9.398059    13.045108     0.311414
H     11.857088    11.252203    11.704357     0.304160
H      9.316170     5.644322    11.227793     0.142520
H      9.560205     9.516800    12.259242     0.137645
H      9.409085     8.484478     8.385667     0.127382
H      7.185981     2.823723     1.976612     0.123186
H      7.461128     2.045688     4.092609     0.089154
H      7.841728     5.626712     5.511681     0.092167
H      7.601819     6.543179     3.416923     0.131092
H      3.754772     2.705142     9.539243     0.128172
H      5.755017     3.952035    12.788905     0.145652
H     11.905335     4.041071    12.747753     0.134736
H     10.836961     2.547982     3.777997     0.138322
H     11.128397     3.788670     5.689563     0.099124
H     11.153158     7.097495     3.665162     0.094258
H     10.750343     5.985407     1.727046     0.141802
H      6.617030     3.881971     0.229653     0.311428
H      1.648410     2.027827     1.570404     0.304164
C      4.118949     6.380124     3.634630    -0.030845
C      4.123242     6.740046     2.287241    -0.199978
C      4.026760     5.764433     1.302254     0.282889
C      3.995423     4.424202     1.668637    -0.222209
C      4.038196     4.078014     3.008061     0.000871
C      4.085959     5.041448     3.991721    -0.150220
C      3.983968     2.629862     3.359842     0.589180
C      4.072827     7.436875     4.707230     0.663809
C      6.202652     7.842509    12.199505     0.499031
C      6.123834     8.495017    10.844152     0.003875
C      6.175666     9.858685    10.599897    -0.181739
C      6.012831    10.316117     9.322865     0.085765
C      5.785415     8.222163     8.487882     0.079748
C      5.933222     7.660665     9.747657    -0.165145
C     10.946460     9.949138     2.231487    -0.016693
C      9.745868    10.235029     2.868676    -0.143920
C      8.553058    10.019293     2.223522    -0.000397
C      8.554565     9.470994     0.929233    -0.159464
C      9.745391     9.144505     0.313284     0.266453
C      0.794586     9.416176     0.955783    -0.193608
C      2.123291    10.194170     2.876641     0.574059
C      7.227548    10.307110     2.859384     0.588613
C      2.970093     9.840700    12.054810     0.490328
C      2.708955     9.136382    10.749901     0.041268
C      2.609817     9.805608     9.539243    -0.156890
C      2.419446     9.048356     8.401596     0.097642
C      2.420664     7.109121     9.585705     0.082164
C      2.646227     7.768040    10.755211    -0.124262
C      9.386549     6.899906     9.640131    -0.030845
C      9.382256     6.539984    10.987520    -0.199990
C      9.478738     7.515597    11.972507     0.282902
C      9.510075     8.855828    11.606124    -0.222216
C      9.467302     9.202016    10.266700     0.000865
C      9.419539     8.238582     9.283040    -0.150241
C      9.521530    10.650168     9.914919     0.589175
C      9.432671     5.843155     8.567531     0.663808
C      7.302846     5.437521     1.075256     0.499055
C      7.381664     4.785013     2.430609     0.003826
C      7.329832     3.421345     2.674864    -0.181790
C      7.492667     2.963913     3.951896     0.085763
C      7.720083     5.057867     4.786879     0.079741
C      7.572276     5.619365     3.527104    -0.165189
C      2.559038     3.330892    11.043274    -0.016687
C      3.759630     3.045001    10.406085    -0.143929
C      4.952440     3.260737    11.051239    -0.000401
C      4.950933     3.809036    12.345528    -0.159468
C      3.760107     4.135525    12.961477     0.266457
C      2.565212     3.863854    12.318978    -0.193609
C     11.382207     3.085860    10.398120     0.574062
C      6.277950     2.972920    10.415377     0.588602
C     10.535405     3.439330     1.219951     0.490340
C     10.796543     4.143648     2.524860     0.041277
C     10.895681     3.474422     3.735518    -0.156873
C     11.086052     4.231674     4.873165     0.097656
C     11.084834     6.170909     3.689056     0.082173
C     10.859271     5.511990     2.519550    -0.124253
N      6.628877     8.599125    13.226972    -0.420442
N      5.810999     9.529686     8.268849    -0.276943
N     12.368625    10.935024    12.318978    -0.418240
N      2.292571     7.723529     8.401596    -0.205006
N      6.876621     4.680905     0.047789    -0.420474
N      7.694499     3.750344     5.005912    -0.277210
N      1.136873     2.345006     0.955783    -0.418247
N     11.212927     5.556501     4.873165    -0.204999
O      3.503666     7.169285     5.782486    -0.524730
O      4.624879     8.544832     4.458992    -0.659206
O      4.325001     2.228410     4.492179    -0.638893
O      3.567307     1.792249     2.518222    -0.628063
O      5.884415     6.684910    12.295084    -0.456018
O      2.196803    10.573217     4.093936    -0.677979
O      3.166599    10.009268     2.210248    -0.593284
O      7.135687    10.521379     4.095264    -0.644541
O      6.189977    10.317820     2.153166    -0.608371
O      3.796211     9.388723    12.834039    -0.469201
O     10.001832     6.110745     7.492275    -0.524713
O      8.880619     4.735198     8.815769    -0.659206
O      9.180497    11.051620     8.782582    -0.638915
O      9.938191    11.487781    10.756539    -0.628062
O      7.621083     6.595120     0.979677    -0.456054
O     11.308695     2.706813     9.180825    -0.677977
O     10.338899     3.270762    11.064513    -0.593287
O      6.369811     2.758651     9.179497    -0.644541
O      7.315521     2.962210    11.121595    -0.608377
O      9.709287     3.891307     0.440722    -0.469185

The following XYZ coordinates are in angstroms. Other properties are in atomic units.
The sperically averaged electron density of each atom fit to a function of the form exp(a - br)
eigen_1, eigen_2 and eigen_3 are the three eigenvalues of traceless quadrupole moment tensor
  atom number  atomic symbol              X              Y              Z     net charge C6 coefficient C8 coefficient C10 coefficient fluctuating dipole atomic polarizability isotropic forcefield polarizability              a              b squared Pearson coefficient          <r^3>          <r^4>         wp_QDO          m_QDO          q_QDO       dipole_x       dipole_y       dipole_z         dipole            Qxy            Qxz            Qyz     Q(x^2-y^2)  Q(3z^2 - R^2)        eigen_1        eigen_2        eigen_3 static polarizability      alpha(xx)      alpha(xy)      alpha(xz)      alpha(yy)      alpha(yz)      alpha(zz) atomic spin moment
            1             Gd       4.674209      10.730893       3.944064       1.945248     160.632971 0.38612488E+04  0.14052322E+06                                20.292025                           17.331360       1.255442       2.116969                    0.996892      82.230153     205.992106       0.576922       0.291722      -1.297232       0.016828      -0.022523       0.013264       0.031087      -0.020806      -0.005646       0.017232      -0.031782       0.407867      -0.094188      -0.043590       0.137778             23.566282      24.615234       2.436300      -0.426470      32.764674      -4.476812      13.318937          -0.000524
            2             Gd       8.831289       2.549137       9.330697       1.945358     160.616289 0.38607552E+04  0.14050031E+06                                20.290358                           17.330010       1.255719       2.117068                    0.996891      82.227338     205.979258       0.576958       0.291714      -1.297245      -0.016829       0.022528      -0.013265       0.031092      -0.020813      -0.005640       0.017225      -0.031785       0.407812      -0.094186      -0.043573       0.137759             23.564277      24.613080       2.436041      -0.426409      32.761822      -4.476372      13.317928          -0.000538
            3             Co       1.679899       6.640015       6.637380       0.669396     152.927524 0.28686775E+04  0.10012262E+06                                21.454796                           16.190294       0.872287       2.075657                    0.998832      51.709978     141.038934       0.512149       0.342657      -1.206295      -0.000002       0.000006      -0.000004       0.000007       0.034097      -0.111125      -0.145771       0.109440      -0.498905      -0.261837       0.046789       0.215048             27.220364      21.723719       4.397161      -4.753873      16.666056       9.956003      43.271318           1.149703
            4              H       4.189328       7.635708       2.046968       0.142515       0.890670 0.64927094E+01  0.61391955E+02                                 1.613611                            1.557733      -1.161783       2.348798                    0.996419       3.505709      10.103987       0.462199       1.401495      -0.682922       0.006093       0.034650      -0.012030       0.037182       0.003134      -0.002188      -0.008471      -0.010115       0.025879      -0.010266      -0.004285       0.014551              1.624384       1.354617       0.004508      -0.009427       2.078314      -0.089889       1.440221          -0.000080
            5              H       3.945293       3.763230       1.015519       0.137642       0.938168 0.71632001E+01  0.69448938E+02                                 1.665779                            1.631588      -1.288300       2.273474                    0.995651       3.694741      10.799402       0.453318       1.393622      -0.683566      -0.001738      -0.030128      -0.023663       0.038349      -0.004232      -0.005495       0.008832      -0.018984      -0.007655      -0.011631      -0.005122       0.016753              1.662570       1.433248       0.073018       0.059753       1.724388       0.220027       1.830075          -0.000077
            6              H       4.096413       4.795552       4.889094       0.127395       1.124253 0.89158363E+01  0.90679806E+02                                 1.845959                            1.797067      -1.256969       2.295946                    0.994510       3.674659      10.757565       0.443363       1.358306      -0.692693       0.006078      -0.013714       0.038599       0.041412       0.003258       0.005353      -0.005419      -0.008521       0.049148      -0.015074      -0.003310       0.018384              1.849601       1.547279      -0.026896       0.000198       1.655681      -0.104711       2.345843          -0.000093
            7              H       6.319517      10.456307      11.298149       0.123201       0.909088 0.67434589E+01  0.63563376E+02                                 1.562846                            1.532822      -0.763864       2.526250                    0.999586       3.318623       9.164501       0.497336       1.306568      -0.703820       0.006712       0.025709       0.026872       0.037790       0.003231       0.005273       0.006324      -0.019579       0.027018      -0.015605       0.000572       0.015032              1.554043       1.345170       0.031971       0.060630       1.628820       0.228872       1.688139          -0.000033
            8              H       6.044370      11.234342       9.182152       0.089195       1.112027 0.78520143E+01  0.77269002E+02                                 1.815834                            1.668719      -0.990655       2.399709                    0.997212       3.695700      10.599941       0.468021       1.329892      -0.697213       0.004309       0.043068      -0.010137       0.044454      -0.002997       0.003359      -0.004960      -0.021601       0.023568      -0.015458       0.002380       0.013078              1.877068       1.450351       0.059941      -0.004199       2.716028      -0.161716       1.464827           0.000015
            9              H       5.663770       7.653318       7.763080       0.092202       1.053600 0.73329915E+01  0.70039387E+02                                 1.677729                            1.557640      -0.747544       2.519581                    0.999723       3.345838       9.068597       0.516846       1.240749      -0.718516      -0.005027      -0.028473      -0.035585       0.045851       0.001831       0.000576       0.003971      -0.027151       0.025805      -0.018003       0.004981       0.013022              1.737601       1.387180       0.071986       0.166286       1.616607       0.516673       2.209016          -0.000171
           10              H       5.903679       6.736851       9.857838       0.131105       0.931139 0.70270507E+01  0.67100810E+02                                 1.601296                            1.574528      -0.930515       2.447169                    0.998977       3.406373       9.550814       0.484833       1.322998      -0.699757       0.000505      -0.038952       0.000517       0.038959      -0.000011       0.003395       0.007369      -0.027329      -0.011066      -0.013312      -0.004739       0.018051              1.582454       1.361305       0.000892       0.004301       1.976988      -0.084419       1.409068          -0.000014
           11              H       9.750726      10.574888       3.735518       0.128183       1.110471 0.84159477E+01  0.83579530E+02                                 1.761210                            1.690182      -1.189794       2.324499                    0.995755       3.508059       9.840983       0.484522       1.272903      -0.710687      -0.000462       0.012296       0.038139       0.040075      -0.000349      -0.000169       0.009113       0.002310       0.031951      -0.010431      -0.004164       0.014596              1.766840       1.607437      -0.021493      -0.005943       1.627837       0.296598       2.065245          -0.000000
           12              H       7.750481       9.327995       0.485856       0.145652       0.924100 0.66994081E+01  0.63790960E+02                                 1.652744                            1.582411      -1.144632       2.365991                    0.996342       3.462899       9.988074       0.458934       1.401630      -0.683481      -0.035260      -0.005008      -0.019711       0.040705       0.003054       0.008569       0.003255       0.014309       0.008423      -0.009487      -0.004365       0.013852              1.673203       2.006599       0.102169       0.218116       1.461712       0.123387       1.551299          -0.000045
           13              H       1.600163       9.238959       0.527008       0.134725       0.954346 0.72668992E+01  0.70610018E+02                                 1.680709                            1.640561      -1.288550       2.283240                    0.995216       3.639549      10.601728       0.453860       1.388887      -0.685096       0.034237      -0.006857      -0.017872       0.039225      -0.004748      -0.009222       0.002162       0.020984       0.020188      -0.014883      -0.002055       0.016938              1.684137       1.965637      -0.087421      -0.212828       1.524491       0.125240       1.562281          -0.000037
           14              H       2.668537      10.732048       9.496764       0.138300       0.918298 0.66593804E+01  0.63171197E+02                                 1.630658                            1.566195      -1.035108       2.409655                    0.997253       3.443856       9.841129       0.467446       1.381303      -0.687542       0.004334       0.037758      -0.003781       0.038194       0.005104       0.000798      -0.001799      -0.022507       0.020714      -0.015868       0.006074       0.009795              1.645007       1.345527       0.042058      -0.007857       2.195675       0.037337       1.393819          -0.000158
           15              H       2.377101       9.491360       7.585198       0.099094       1.097715 0.79480092E+01  0.77879757E+02                                 1.761842                            1.652765      -0.821847       2.491517                    0.999142       3.459334       9.666998       0.485003       1.288829      -0.707861      -0.000165       0.029083      -0.039902       0.049376       0.000469       0.003873      -0.008654      -0.033051       0.017914      -0.020184       0.000905       0.019279              1.809056       1.394057      -0.012202       0.030841       1.588704      -0.340409       2.444407          -0.000509
           16              H       2.352340       6.182535       9.609599       0.094248       1.016903 0.75037228E+01  0.73001340E+02                                 1.710680                            1.633718      -0.974412       2.415231                    0.997191       3.611174      10.294992       0.472001       1.333856      -0.696765      -0.000709      -0.046702       0.007545       0.047313       0.003501       0.001918      -0.001728      -0.023030       0.007520      -0.013578       0.002551       0.011026              1.721466       1.391801       0.086942       0.029267       2.342897      -0.017653       1.429700          -0.000448
           17              H       2.755155       7.294623      11.547715       0.141792       0.848069 0.61715053E+01  0.58046811E+02                                 1.599591                            1.547973      -1.302856       2.279312                    0.994634       3.666626      10.797453       0.447252       1.456018      -0.671455       0.005107      -0.017688       0.029695       0.034939      -0.003832       0.000912       0.000186      -0.014053       0.009017      -0.009575       0.003074       0.006501              1.606546       1.319975      -0.038861       0.104401       1.547825      -0.352537       1.951838          -0.000270
           18              H       6.888468       9.398059      13.045108       0.311414       0.515991 0.33231897E+01  0.26718961E+02                                 1.161631                            1.149257      -1.060763       2.503480                    0.999868       2.478700       6.702430       0.511130       1.490425      -0.668952       0.011570       0.035636      -0.002064       0.037524       0.013690       0.003293       0.000383      -0.027368       0.003492      -0.020330       0.001407       0.018923              1.160853       1.072909       0.078974      -0.015702       1.254303      -0.108013       1.155348          -0.000037
           19              H      11.857088      11.252203      11.704357       0.304160       0.503831 0.31818594E+01  0.25791184E+02                                 1.214320                            1.178700      -1.219374       2.399237                    0.999029       2.888982       8.345381       0.461486       1.637408      -0.641119      -0.016522       0.014933      -0.016993       0.028013      -0.012193      -0.000041       0.003929      -0.014179       0.023665      -0.018192       0.005517       0.012676              1.224563       1.229676      -0.102283       0.206826       1.150248      -0.069522       1.293763          -0.000015
           20              H       9.316170       5.644322      11.227793       0.142520       0.890682 0.64928314E+01  0.61393438E+02                                 1.613628                            1.557748      -1.161807       2.348785                    0.996418       3.505753      10.104163       0.462196       1.401496      -0.682922      -0.006092      -0.034649       0.012030       0.037180       0.003134      -0.002188      -0.008471      -0.010114       0.025879      -0.010266      -0.004285       0.014551              1.624401       1.354630       0.004508      -0.009427       2.078335      -0.089889       1.440236          -0.000081
           21              H       9.560205       9.516800      12.259242       0.137645       0.938159 0.71631144E+01  0.69447870E+02                                 1.665767                            1.631576      -1.288301       2.273475                    0.995651       3.694713      10.799287       0.453320       1.393619      -0.683566       0.001739       0.030128       0.023663       0.038349      -0.004232      -0.005496       0.008832      -0.018985      -0.007657      -0.011633      -0.005121       0.016754              1.662558       1.433238       0.073017       0.059752       1.724375       0.220024       1.830061          -0.000074
           22              H       9.409085       8.484478       8.385667       0.127382       1.124279 0.89161053E+01  0.90683262E+02                                 1.845991                            1.797097      -1.257006       2.295926                    0.994510       3.674718      10.757794       0.443358       1.358311      -0.692692      -0.006075       0.013715      -0.038600       0.041412       0.003259       0.005353      -0.005420      -0.008523       0.049148      -0.015076      -0.003309       0.018385              1.849634       1.547304      -0.026897       0.000198       1.655710      -0.104713       2.345889          -0.000084
           23              H       7.185981       2.823723       1.976612       0.123186       0.909157 0.67441223E+01  0.63571179E+02                                 1.562918                            1.532890      -0.763868       2.526229                    0.999585       3.318800       9.165095       0.497329       1.306555      -0.703822      -0.006711      -0.025705      -0.026867       0.037784       0.003231       0.005273       0.006322      -0.019580       0.027017      -0.015605       0.000575       0.015030              1.554115       1.345227       0.031973       0.060634       1.628897       0.228886       1.688220          -0.000045
           24              H       7.461128       2.045688       4.092609       0.089154       1.112074 0.78523886E+01  0.77273575E+02                                 1.815886                            1.668759      -0.990648       2.399701                    0.997212       3.695808      10.600298       0.468015       1.329893      -0.697213      -0.004311      -0.043064       0.010141       0.044452      -0.002996       0.003359      -0.004960      -0.021604       0.023569      -0.015459       0.002381       0.013078              1.877126       1.450381       0.059945      -0.004199       2.716138      -0.161724       1.464858           0.000007
           25              H       7.841728       5.626712       5.511681       0.092167       1.053669 0.73335382E+01  0.70045737E+02                                 1.677784                            1.557684      -0.747544       2.519563                    0.999723       3.345953       9.068907       0.516847       1.240727      -0.718521       0.005028       0.028464       0.035584       0.045845       0.001831       0.000577       0.003969      -0.027149       0.025811      -0.018003       0.004984       0.013019              1.737661       1.387216       0.071992       0.166297       1.616661       0.516708       2.209105          -0.000179
           26              H       7.601819       6.543179       3.416923       0.131092       0.931197 0.70276123E+01  0.67107458E+02                                 1.601352                            1.574582      -0.930549       2.447138                    0.998977       3.406515       9.551278       0.484830       1.322982      -0.699759      -0.000506       0.038948      -0.000519       0.038955      -0.000012       0.003395       0.007368      -0.027328      -0.011063      -0.013312      -0.004738       0.018050              1.582509       1.361349       0.000892       0.004302       1.977062      -0.084424       1.409116          -0.000023
           27              H       3.754772       2.705142       9.539243       0.128172       1.110471 0.84159443E+01  0.83579388E+02                                 1.761204                            1.690177      -1.189788       2.324500                    0.995756       3.508050       9.840913       0.484526       1.272896      -0.710689       0.000462      -0.012295      -0.038140       0.040075      -0.000348      -0.000169       0.009113       0.002310       0.031950      -0.010431      -0.004165       0.014596              1.766834       1.607432      -0.021493      -0.005943       1.627831       0.296596       2.065239           0.000005
           28              H       5.755017       3.952035      12.788905       0.145652       0.924096 0.66993663E+01  0.63790452E+02                                 1.652738                            1.582405      -1.144624       2.365995                    0.996342       3.462888       9.988028       0.458935       1.401628      -0.683481       0.035260       0.005006       0.019711       0.040705       0.003054       0.008569       0.003255       0.014308       0.008422      -0.009486      -0.004365       0.013851              1.673197       2.006592       0.102168       0.218114       1.461707       0.123386       1.551293          -0.000044
           29              H      11.905335       4.041071      12.747753       0.134736       0.954345 0.72668979E+01  0.70610026E+02                                 1.680708                            1.640560      -1.288552       2.283239                    0.995216       3.639556      10.601762       0.453861       1.388885      -0.685096      -0.034236       0.006856       0.017872       0.039224      -0.004748      -0.009221       0.002161       0.020984       0.020189      -0.014883      -0.002054       0.016937              1.684135       1.965635      -0.087421      -0.212827       1.524491       0.125240       1.562280          -0.000042
           30              H      10.836961       2.547982       3.777997       0.138322       0.918292 0.66593162E+01  0.63170371E+02                                 1.630639                            1.566177      -1.035071       2.409671                    0.997254       3.443830       9.841005       0.467454       1.381286      -0.687545      -0.004336      -0.037757       0.003781       0.038193       0.005103       0.000797      -0.001798      -0.022507       0.020712      -0.015868       0.006074       0.009794              1.644987       1.345513       0.042057      -0.007857       2.195645       0.037337       1.393804          -0.000168
           31              H      11.128397       3.788670       5.689563       0.099124       1.097712 0.79479885E+01  0.77879428E+02                                 1.761824                            1.652750      -0.821817       2.491529                    0.999142       3.459324       9.666932       0.485012       1.288809      -0.707864       0.000161      -0.029081       0.039900       0.049373       0.000468       0.003873      -0.008654      -0.033049       0.017914      -0.020183       0.000904       0.019278              1.809037       1.394046      -0.012202       0.030841       1.588689      -0.340403       2.444376          -0.000521
           32              H      11.153158       7.097495       3.665162       0.094258       1.016906 0.75037532E+01  0.73001683E+02                                 1.710678                            1.633717      -0.974401       2.415235                    0.997191       3.611178      10.294995       0.472004       1.333848      -0.696766       0.000709       0.046702      -0.007544       0.047313       0.003502       0.001918      -0.001728      -0.023030       0.007521      -0.013579       0.002552       0.011027              1.721465       1.391800       0.086942       0.029267       2.342895      -0.017653       1.429699          -0.000452
           33              H      10.750343       5.985407       1.727046       0.141802       0.848062 0.61714334E+01  0.58045927E+02                                 1.599576                            1.547959      -1.302824       2.279327                    0.994635       3.666592      10.797310       0.447256       1.456009      -0.671457      -0.005109       0.017688      -0.029694       0.034939      -0.003831       0.000912       0.000185      -0.014053       0.009018      -0.009575       0.003074       0.006501              1.606530       1.319964      -0.038860       0.104400       1.547810      -0.352531       1.951816          -0.000273
           34              H       6.617030       3.881971       0.229653       0.311428       0.515994 0.33232213E+01  0.26719287E+02                                 1.161633                            1.149260      -1.060768       2.503475                    0.999868       2.478719       6.702497       0.511131       1.490418      -0.668953      -0.011569      -0.035633       0.002066       0.037521       0.013690       0.003293       0.000384      -0.027366       0.003496      -0.020329       0.001408       0.018922              1.160856       1.072912       0.078973      -0.015701       1.254303      -0.108013       1.155354          -0.000042
           35              H       1.648410       2.027827       1.570404       0.304164       0.503832 0.31818655E+01  0.25791250E+02                                 1.214321                            1.178701      -1.219380       2.399234                    0.999029       2.888986       8.345399       0.461486       1.637407      -0.641119       0.016522      -0.014933       0.016993       0.028013      -0.012193      -0.000042       0.003929      -0.014179       0.023665      -0.018192       0.005517       0.012676              1.224563       1.229677      -0.102282       0.206825       1.150249      -0.069522       1.293763          -0.000017
           36              C       4.118949       6.380124       3.634630      -0.030845      34.976635 0.47363767E+03  0.11332038E+05                                 9.322827                            7.272375      -0.103870       1.967543                    0.999122      27.978697      80.116285       0.611374       0.418733      -1.066875       0.014430      -0.031328      -0.050577       0.061218       0.018025       0.000132      -0.017740       0.001254      -0.016859      -0.025285      -0.000932       0.026216             10.733219       5.352109      -0.169403      -0.601138      13.167725       3.172785      13.679822           0.000231
           37              C       4.123242       6.740046       2.287241      -0.199978      32.475973 0.48232888E+03  0.11682737E+05                                 8.958069                            7.433378      -0.060992       1.957279                    0.997747      30.450632      89.981243       0.588633       0.429596      -1.051884       0.009726       0.007792       0.029992       0.032478      -0.004261       0.001802      -0.042536       0.041032      -0.067887      -0.059000       0.024502       0.034498              9.715553       5.291049       0.099269      -0.062139       9.933684       1.807304      13.921926          -0.000650
           38              C       4.026760       5.764433       1.302254       0.282889      28.211977 0.35141500E+03  0.78700946E+04                                 8.375506                            6.481169      -0.127315       1.994974                    0.999224      24.750323      70.505551       0.610139       0.448247      -1.039954      -0.018359       0.020586      -0.075583       0.080459       0.013626       0.015066      -0.018712      -0.052693       0.148437      -0.057896       0.001036       0.056861              9.514245       4.909897      -0.046675       0.468506       8.753784      -0.635802      14.879055           0.000030
           39              C       3.995423       4.424202       1.668637      -0.222209      32.552205 0.51875968E+03  0.12849417E+05                                 9.075292                            7.785651      -0.377549       1.840310                    0.998056      31.955424      96.799036       0.564331       0.438182      -1.042339      -0.009174      -0.020799       0.018796       0.029496      -0.014738       0.004475       0.020731       0.049536      -0.015642      -0.039355       0.007879       0.031476              9.669579       5.686974       0.313661       0.096895      10.885874      -2.685956      12.435890          -0.002913
           40              C       4.038196       4.078014       3.008061       0.000871      33.471362 0.44765138E+03  0.10610159E+05                                 9.212774                            7.210286      -0.282885       1.919116                    0.998431      27.768032      80.368186       0.593373       0.435508      -1.051483       0.009079       0.042157      -0.014407       0.045466      -0.001561       0.017220       0.006666       0.008006       0.065406      -0.019476      -0.011033       0.030509             10.474580       5.448219       0.248108       0.063708      15.245773      -0.684339      10.729749           0.000100
           41              C       4.085959       5.041448       3.991721      -0.150220      30.899889 0.47817879E+03  0.11648670E+05                                 8.844020                            7.532609      -0.436261       1.827038                    0.998014      31.449099      95.628485       0.565052       0.444971      -1.034491       0.018215      -0.000607      -0.019096       0.026397      -0.004323       0.015807      -0.026049       0.059909       0.023747      -0.046530       0.006907       0.039623              9.458633       5.520665      -0.134629      -0.145868      12.912293       1.920049       9.942940          -0.002187
           42              C       3.983968       2.629862       3.359842       0.589180      21.783140 0.25846424E+03  0.54179757E+04                                 7.276650                            5.748179      -0.137755       2.003862                    0.999572      22.992927      65.615295       0.609506       0.479393      -1.011787       0.011147      -0.045377       0.008489       0.047491      -0.019072      -0.036633       0.033014       0.155436       0.042078      -0.095132       0.000707       0.094424              8.206179       5.123655       0.593198       1.312937      12.599945      -1.309756       6.894936          -0.000015
           43              C       4.072827       7.436875       4.707230       0.663809      22.923972 0.23244263E+03  0.47485816E+04                                 7.552406                            5.502156      -0.178298       2.018255                    0.998893      21.660465      61.174603       0.613870       0.488406      -1.006315       0.027071       0.059005       0.064315       0.091383      -0.047886       0.068051      -0.043829       0.112607      -0.054709      -0.078884      -0.047721       0.126605              8.859831       5.924793       1.695964      -2.286332       9.895290       1.428843      10.759409          -0.001492
           44              C       6.202652       7.842509      12.199505       0.499031      22.780221 0.28059932E+03  0.59788527E+04                                 7.426305                            5.946575      -0.251976       1.968692                    0.998953      23.204262      65.850405       0.608270       0.472583      -1.019692      -0.009187      -0.020859       0.067303       0.071058      -0.022378      -0.008797       0.018997       0.054266       0.010308      -0.042095       0.002203       0.039892              8.174611       5.269668       0.892334       1.410212       7.322710      -0.937051      11.931456          -0.000042
           45              C       6.123834       8.495017      10.844152       0.003875      32.024447 0.47066860E+03  0.11278844E+05                                 8.935451                            7.382660      -0.409746       1.870483                    0.998175      28.131242      81.452088       0.588593       0.434252      -1.053883      -0.008969       0.013884      -0.048021       0.050786       0.006903      -0.007848       0.005090       0.005097      -0.041120      -0.018306       0.003564       0.014741              9.790903       5.615436      -0.085604       0.922026       9.613088      -2.266947      14.144185          -0.000036
           46              C       6.175666       9.858685      10.599897      -0.181739      28.739068 0.46982047E+03  0.11319174E+05                                 8.252890                            7.364924      -0.019901       1.965688                    0.998689      30.411654      89.987423       0.587202       0.432948      -1.048551       0.002932      -0.005714      -0.009388       0.011374       0.015303      -0.005572       0.036568       0.002966      -0.020406      -0.043573       0.007111       0.036462              8.475119       5.433620       0.018904       0.557686       9.919238      -1.834670      10.072499          -0.000087
           47              C       6.012831      10.316117       9.322865       0.085765      24.554940 0.34721133E+03  0.77916401E+04                                 7.574514                            6.417916      -0.089387       1.989560                    0.998076      26.807935      77.708898       0.613544       0.444862      -1.036705       0.018003      -0.036481      -0.017040       0.044105      -0.004932      -0.022021      -0.013950       0.029950      -0.167383      -0.063311       0.015635       0.047676              7.939982       4.779356       0.461984       0.782965      10.015479      -0.222862       9.025112          -0.000014
           48              C       5.785415       8.222163       8.487882       0.079748      23.692110 0.34336119E+03  0.76469860E+04                                 7.294090                            6.306819       0.090551       2.044567                    0.999106      26.411364      75.082533       0.633091       0.434411      -1.047905       0.009353       0.029188       0.008054       0.031690       0.010500      -0.013787       0.042426       0.069788      -0.051740      -0.067048       0.020511       0.046537              7.629780       4.693088       0.157301       1.114114       7.791897       0.498208      10.404356          -0.000169
           49              C       5.933222       7.660665       9.747657      -0.165145      28.515220 0.47269340E+03  0.11394655E+05                                 8.206340                            7.369820      -0.047904       1.954997                    0.999343      30.298237      89.391585       0.589683       0.430889      -1.050824       0.003122       0.013682       0.000870       0.014061       0.000527      -0.008017       0.015989      -0.007362      -0.099216      -0.038702       0.013815       0.024887              8.445585       5.452815      -0.083869       1.151864       8.002764      -0.177674      11.881176          -0.000081
           50              C      10.946460       9.949138       2.231487      -0.016693      35.560306 0.44392169E+03  0.10435579E+05                                 9.367983                            7.022360       0.068463       2.031269                    0.999323      27.221513      76.906951       0.625468       0.416573      -1.069774      -0.039447      -0.008042      -0.023171       0.046451      -0.004661      -0.013051       0.007800       0.002556       0.047124      -0.013150      -0.011028       0.024179             10.835746      16.127944       0.817255       1.817138       6.583668       2.438780       9.795626          -0.000114
           51              C       9.745868      10.235029       2.868676      -0.143920      32.882362 0.44762474E+03  0.10646666E+05                                 8.989922                            7.139723      -0.007402       1.963076                    0.999564      30.143413      88.403323       0.603013       0.427051      -1.052949       0.003856      -0.013138      -0.012834       0.018766       0.003975      -0.004166      -0.005207      -0.065433       0.055108      -0.042387       0.015174       0.027213              9.962406      15.609708      -0.325789      -0.211984       6.180502       1.731103       8.097010          -0.000081
           52              C       8.553058      10.019293       2.223522      -0.000397      36.138712 0.42699610E+03  0.99144010E+04                                 9.429583                            6.850265       0.112620       2.049220                    0.999333      26.646044      74.174673       0.640090       0.412119      -1.075489       0.030750      -0.019732      -0.021450       0.042368       0.001611       0.013851       0.003875      -0.001641       0.059769      -0.016109      -0.009644       0.025752             11.233388      17.294897      -1.378803      -2.306790       6.739035       2.790960       9.666231          -0.000027
           53              C       8.554565       9.470994       0.929233      -0.159464      33.501215 0.46611554E+03  0.11194004E+05                                 9.170498                            7.330778      -0.139396       1.938943                    0.998130      29.830055      87.773761       0.589897       0.432352      -1.050196      -0.026198       0.007837       0.026274       0.037922       0.011520       0.031833      -0.030077      -0.056188      -0.011287      -0.057367       0.009130       0.048237             10.077427      12.085177      -1.276286      -2.363663       7.396776       3.466393      10.750327          -0.000159
           54              C       9.745391       9.144505       0.313284       0.266453      29.473852 0.35239202E+03  0.78968758E+04                                 8.609798                            6.493041      -0.126034       1.995280                    0.999122      24.832534      70.744756       0.609222       0.448644      -1.039801      -0.002253      -0.052938      -0.074134       0.091123      -0.007890       0.011992       0.040044       0.006835       0.132971      -0.048779      -0.014472       0.063251              9.834710      10.454030      -0.067183      -0.326881       7.830752       4.448336      11.219349          -0.000033
           55              C       0.794586       9.416176       0.955783      -0.193608      33.054071 0.49075309E+03  0.11955664E+05                                 9.064710                            7.502645      -0.110425       1.927836                    0.999355      31.016260      92.353992       0.584519       0.430127      -1.050036       0.018658       0.006265       0.031141       0.036839      -0.008860      -0.030468      -0.025320      -0.040221      -0.036060      -0.051186       0.011603       0.039583              9.748481      10.994791       1.431612       2.043523       7.403604       3.313217      10.847049          -0.000155
           56              C       2.123291      10.194170       2.876641       0.574059      22.152960 0.26810683E+03  0.56605676E+04                                 7.330699                            5.838976      -0.032337       2.035099                    0.999682      23.113858      65.769949       0.608355       0.476866      -1.015135       0.037828       0.005089       0.023458       0.044802      -0.016500      -0.036478      -0.037529      -0.166576      -0.031525      -0.099021      -0.002231       0.101252              8.198149      11.818029       0.928708       2.034780       5.208650       1.170798       7.567769          -0.000047
           57              C       7.227548      10.307110       2.859384       0.588613      22.621831 0.25586668E+03  0.53221630E+04                                 7.386661                            5.663975       0.074764       2.079096                    0.999774      22.413284      62.637608       0.626284       0.470176      -1.022027      -0.037238       0.001665       0.019023       0.041849       0.028001       0.034283      -0.018380      -0.186845      -0.073929      -0.102569      -0.008634       0.111203              8.554414      13.110750      -1.494698      -2.136416       5.013519       1.081848       7.538974           0.000007
           58              C       2.970093       9.840700      12.054810       0.490328      23.344193 0.27392289E+03  0.57922384E+04                                 7.527479                            5.864649       0.039092       2.077510                    0.999281      22.712366      63.872614       0.615178       0.470855      -1.022270       0.001485       0.019013       0.059368       0.062356       0.043749      -0.041455      -0.018798      -0.024399      -0.035218      -0.055714      -0.015847       0.071561              8.487203       6.947466      -2.471561       0.990887       9.053806       2.985755       9.460338          -0.000266
           59              C       2.708955       9.136382      10.749901       0.041268      30.097794 0.44116279E+03  0.10412689E+05                                 8.628262                            7.182198      -0.257631       1.934822                    0.998432      27.178052      78.358924       0.591827       0.438477      -1.050261       0.001752      -0.025235      -0.029469       0.038837      -0.015585      -0.007037      -0.012328       0.046110      -0.058677      -0.032746      -0.005043       0.037789              9.482507       5.209124       0.511246       1.160820      10.271570       2.524404      12.966826          -0.001127
           60              C       2.609817       9.805608       9.539243      -0.156890      29.245482 0.45545233E+03  0.10888425E+05                                 8.409727                            7.269032      -0.096167       1.957996                    0.997047      29.660397      87.433173       0.588901       0.435052      -1.047253       0.005370      -0.008012      -0.006943       0.011884      -0.007187      -0.004397      -0.015380       0.005965      -0.051580      -0.026307       0.008784       0.017523              8.944429       5.256726       0.359616       0.821209       9.654648       1.500482      11.921913          -0.000885
           61              C       2.419446       9.048356       8.401596       0.097642      24.390731 0.34384761E+03  0.76948518E+04                                 7.570880                            6.394970      -0.052328       2.004051                    0.998784      26.561611      76.805399       0.613663       0.446008      -1.036382       0.006502      -0.036125       0.026087       0.045031      -0.017171      -0.001329      -0.032844       0.026941      -0.055388      -0.047025       0.011107       0.035918              8.132799       4.621482       0.677693       0.599448       8.686963       1.423375      11.089954          -0.001619
           62              C       2.420664       7.109121       9.585705       0.082164      23.947568 0.34620544E+03  0.77539583E+04                                 7.424228                            6.376917       0.022916       2.023901                    0.999389      26.649263      76.866523       0.620866       0.440473      -1.040549       0.006040       0.034483      -0.025394       0.043248      -0.014762      -0.013132      -0.021754       0.009902      -0.098353      -0.046417       0.014360       0.032057              7.904997       4.726089       0.649336       1.116022       8.430586       0.728233      10.558316          -0.002459
           63              C       2.646227       7.768040      10.755211      -0.124262      27.672228 0.43992909E+03  0.10463585E+05                                 8.212024                            7.226497      -0.324974       1.893622                    0.996505      29.387201      87.413433       0.578501       0.445148      -1.037576       0.000563       0.006235      -0.007328       0.009638      -0.008401      -0.014557      -0.006594       0.046059      -0.056078      -0.027905      -0.009164       0.037069              8.629791       5.224149       0.575765       1.267638       9.913553       1.371866      10.751672          -0.001130
           64              C       9.386549       6.899906       9.640131      -0.030845      34.976804 0.47363963E+03  0.11332093E+05                                 9.322836                            7.272373      -0.103849       1.967547                    0.999123      27.978795      80.116522       0.611376       0.418731      -1.066877      -0.014418       0.031328       0.050578       0.061216       0.018029       0.000135      -0.017739       0.001252      -0.016857      -0.025287      -0.000931       0.026217             10.733235       5.352106      -0.169394      -0.601132      13.167736       3.172773      13.679865           0.000237
           65              C       9.382256       6.539984      10.987520      -0.199990      32.476508 0.48233787E+03  0.11683013E+05                                 8.958172                            7.433449      -0.061000       1.957272                    0.997747      30.450987      89.982638       0.588629       0.429596      -1.051883      -0.009714      -0.007794      -0.029990       0.032473      -0.004259       0.001800      -0.042538       0.041034      -0.067880      -0.059000       0.024505       0.034495              9.715679       5.291100       0.099271      -0.062138       9.933786       1.807328      13.922150          -0.000647
           66              C       9.478738       7.515597      11.972507       0.282902      28.211899 0.35141293E+03  0.78700380E+04                                 8.375493                            6.481149      -0.127309       1.994976                    0.999224      24.750284      70.505439       0.610140       0.448247      -1.039954       0.018368      -0.020585       0.075581       0.080459       0.013627       0.015063      -0.018709      -0.052690       0.148421      -0.057892       0.001038       0.056853              9.514243       4.909887      -0.046673       0.468508       8.753767      -0.635806      14.879076           0.000032
           67              C       9.510075       8.855828      11.606124      -0.222216      32.552392 0.51876260E+03  0.12849504E+05                                 9.075319                            7.785666      -0.377542       1.840311                    0.998056      31.955500      96.799228       0.564331       0.438182      -1.042340       0.009190       0.020798      -0.018794       0.029499      -0.014740       0.004471       0.020730       0.049534      -0.015636      -0.039354       0.007878       0.031476              9.669616       5.686984       0.313662       0.096894      10.885904      -2.685987      12.435960          -0.002902
           68              C       9.467302       9.202016      10.266700       0.000865      33.471548 0.44765348E+03  0.10610215E+05                                 9.212780                            7.210281      -0.282847       1.919125                    0.998431      27.768112      80.368295       0.593376       0.435506      -1.051485      -0.009061      -0.042157       0.014407       0.045463      -0.001562       0.017216       0.006666       0.007997       0.065411      -0.019475      -0.011032       0.030507             10.474593       5.448212       0.248104       0.063708      15.245787      -0.684358      10.729779           0.000109
           69              C       9.419539       8.238582       9.283040      -0.150241      30.900438 0.47818864E+03  0.11648970E+05                                 8.844103                            7.532668      -0.436259       1.827032                    0.998014      31.449540      95.630074       0.565052       0.444969      -1.034493      -0.018194       0.000607       0.019096       0.026383      -0.004316       0.015807      -0.026052       0.059897       0.023765      -0.046529       0.006910       0.039619              9.458727       5.520703      -0.134627      -0.145871      12.912425       1.920057       9.943054          -0.002168
           70              C       9.521530      10.650168       9.914919       0.589175      21.783108 0.25846362E+03  0.54179598E+04                                 7.276635                            5.748166      -0.137751       2.003863                    0.999572      22.992960      65.615392       0.609508       0.479392      -1.011787      -0.011136       0.045376      -0.008492       0.047488      -0.019076      -0.036638       0.033014       0.155438       0.042090      -0.095135       0.000705       0.094430              8.206161       5.123644       0.593192       1.312935      12.599908      -1.309749       6.894930          -0.000006
           71              C       9.432671       5.843155       8.567531       0.663808      22.924001 0.23244307E+03  0.47485911E+04                                 7.552401                            5.502153      -0.178278       2.018261                    0.998893      21.660472      61.174558       0.613872       0.488405      -1.006316      -0.027072      -0.059007      -0.064317       0.091386      -0.047881       0.068056      -0.043824       0.112607      -0.054699      -0.078880      -0.047725       0.126605              8.859826       5.924782       1.695956      -2.286322       9.895270       1.428863      10.759427          -0.001493
           72              C       7.302846       5.437521       1.075256       0.499055      22.779724 0.28059140E+03  0.59786454E+04                                 7.426226                            5.946509      -0.251991       1.968693                    0.998953      23.203942      65.849421       0.608270       0.472586      -1.019690       0.009187       0.020857      -0.067302       0.071056      -0.022378      -0.008795       0.019004       0.054266       0.010296      -0.042098       0.002205       0.039893              8.174533       5.269610       0.892326       1.410196       7.322645      -0.937044      11.931345          -0.000051
           73              C       7.381664       4.785013       2.430609       0.003826      32.024322 0.47066529E+03  0.11278753E+05                                 8.935464                            7.382661      -0.409722       1.870491                    0.998175      28.131260      81.452279       0.588589       0.434255      -1.053880       0.008970      -0.013885       0.048024       0.050790       0.006903      -0.007847       0.005082       0.005102      -0.041096      -0.018295       0.003555       0.014740              9.790934       5.615432      -0.085603       0.922036       9.613114      -2.266958      14.144256          -0.000053
           74              C       7.329832       3.421345       2.674864      -0.181790      28.739994 0.46983806E+03  0.11319710E+05                                 8.253064                            7.365054      -0.019855       1.965689                    0.998689      30.412416      89.990289       0.587197       0.432947      -1.048551      -0.002933       0.005724       0.009395       0.011385       0.015307      -0.005572       0.036573       0.002962      -0.020387      -0.043578       0.007107       0.036470              8.475315       5.433711       0.018909       0.557722       9.919412      -1.834678      10.072823          -0.000112
           75              C       7.492667       2.963913       3.951896       0.085763      24.553667 0.34718549E+03  0.77909240E+04                                 7.574246                            6.417655      -0.089308       1.989595                    0.998076      26.807255      77.706525       0.613559       0.444859      -1.036706      -0.018006       0.036485       0.017046       0.044113      -0.004928      -0.022022      -0.013961       0.029951      -0.167376      -0.063313       0.015638       0.047675              7.939721       4.779172       0.461969       0.782944      10.015173      -0.222850       9.024817          -0.000029
           76              C       7.720083       5.057867       4.786879       0.079741      23.691109 0.34334057E+03  0.76464207E+04                                 7.293870                            6.306607       0.090595       2.044587                    0.999106      26.410905      75.080978       0.633104       0.434408      -1.047905      -0.009351      -0.029198      -0.008053       0.031699       0.010500      -0.013781       0.042419       0.069806      -0.051687      -0.067043       0.020507       0.046536              7.629558       4.692935       0.157304       1.114075       7.791684       0.498216      10.404054          -0.000188
           77              C       7.572276       5.619365       3.527104      -0.165189      28.515962 0.47270806E+03  0.11395106E+05                                 8.206491                            7.369938      -0.047882       1.954993                    0.999343      30.298867      89.394049       0.589678       0.430890      -1.050823      -0.003124      -0.013694      -0.000875       0.014073       0.000525      -0.008017       0.015978      -0.007373      -0.099234      -0.038702       0.013812       0.024889              8.445748       5.452891      -0.083879       1.151886       8.002953      -0.177742      11.881400          -0.000101
           78              C       2.559038       3.330892      11.043274      -0.016687      35.560007 0.44391740E+03  0.10435450E+05                                 9.367925                            7.022322       0.068473       2.031275                    0.999323      27.221356      76.906328       0.625470       0.416572      -1.069774       0.039447       0.008042       0.023171       0.046450      -0.004660      -0.013051       0.007799       0.002555       0.047125      -0.013151      -0.011027       0.024178             10.835673      16.127812       0.817246       1.817121       6.583628       2.438767       9.795578          -0.000108
           79              C       3.759630       3.045001      10.406085      -0.143929      32.882301 0.44762389E+03  0.10646635E+05                                 8.989897                            7.139707      -0.007390       1.963080                    0.999564      30.143368      88.402996       0.603015       0.427050      -1.052950      -0.003857       0.013142       0.012832       0.018768       0.003977      -0.004165      -0.005208      -0.065433       0.055117      -0.042388       0.015174       0.027214              9.962373      15.609646      -0.325787      -0.211985       6.180478       1.731096       8.096994          -0.000063
           80              C       4.952440       3.260737      11.051239      -0.000401      36.138405 0.42699225E+03  0.99142814E+04                                 9.429505                            6.850218       0.112648       2.049229                    0.999333      26.645916      74.174008       0.640096       0.412117      -1.075492      -0.030749       0.019732       0.021452       0.042368       0.001610       0.013852       0.003869      -0.001638       0.059776      -0.016109      -0.009644       0.025753             11.233285      17.294725      -1.378784      -2.306762       6.738971       2.790932       9.666160          -0.000015
           81              C       4.950933       3.809036      12.345528      -0.159468      33.501135 0.46611411E+03  0.11193959E+05                                 9.170487                            7.330770      -0.139398       1.938944                    0.998130      29.829980      87.773467       0.589897       0.432353      -1.050196       0.026198      -0.007845      -0.026271       0.037922       0.011518       0.031832      -0.030080      -0.056193      -0.011288      -0.057368       0.009127       0.048241             10.077415      12.085171      -1.276290      -2.363666       7.396758       3.466386      10.750316          -0.000150
           82              C       3.760107       4.135525      12.961477       0.266457      29.473769 0.35239079E+03  0.78968421E+04                                 8.609783                            6.493031      -0.126040       1.995279                    0.999122      24.832495      70.744631       0.609222       0.448644      -1.039801       0.002252       0.052933       0.074136       0.091121      -0.007892       0.011992       0.040043       0.006834       0.132968      -0.048778      -0.014471       0.063249              9.834692      10.454016      -0.067182      -0.326877       7.830733       4.448324      11.219328          -0.000032
           83              C       2.565212       3.863854      12.318978      -0.193609      33.054200 0.49075534E+03  0.11955734E+05                                 9.064740                            7.502666      -0.110428       1.927834                    0.999355      31.016324      92.354268       0.584517       0.430128      -1.050035      -0.018658      -0.006267      -0.031140       0.036839      -0.008861      -0.030466      -0.025322      -0.040224      -0.036054      -0.051185       0.011600       0.039585              9.748515      10.994825       1.431622       2.043543       7.403626       3.313231      10.847095          -0.000156
           84              C      11.382207       3.085860      10.398120       0.574062      22.152939 0.26810675E+03  0.56605670E+04                                 7.330698                            5.838978      -0.032341       2.035098                    0.999682      23.113887      65.770100       0.608354       0.476867      -1.015135      -0.037828      -0.005089      -0.023458       0.044801      -0.016500      -0.036480      -0.037528      -0.166580      -0.031525      -0.099023      -0.002230       0.101254              8.198143      11.817997       0.928703       2.034776       5.208654       1.170800       7.567779          -0.000044
           85              C       6.277950       2.972920      10.415377       0.588602      22.621908 0.25586790E+03  0.53221905E+04                                 7.386649                            5.663969       0.074786       2.079100                    0.999774      22.413346      62.637636       0.626288       0.470172      -1.022029       0.037239      -0.001659      -0.019022       0.041849       0.028000       0.034283      -0.018387      -0.186848      -0.073916      -0.102571      -0.008632       0.111203              8.554394      13.110702      -1.494691      -2.136405       5.013506       1.081844       7.538974           0.000014
           86              C      10.535405       3.439330       1.219951       0.490340      23.344184 0.27392287E+03  0.57922379E+04                                 7.527476                            5.864648       0.039088       2.077509                    0.999281      22.712355      63.872585       0.615178       0.470855      -1.022270      -0.001491      -0.019016      -0.059363       0.062353       0.043745      -0.041458      -0.018797      -0.024398      -0.035224      -0.055714      -0.015844       0.071559              8.487200       6.947466      -2.471563       0.990884       9.053803       2.985753       9.460331          -0.000276
           87              C      10.796543       4.143648       2.524860       0.041277      30.097655 0.44116070E+03  0.10412632E+05                                 8.628252                            7.182194      -0.257659       1.934815                    0.998432      27.177985      78.358799       0.591825       0.438479      -1.050259      -0.001769       0.025236       0.029473       0.038841      -0.015587      -0.007041      -0.012326       0.046114      -0.058678      -0.032746      -0.005045       0.037791              9.482494       5.209122       0.511245       1.160810      10.271556       2.524413      12.966803          -0.001141
           88              C      10.895681       3.474422       3.735518      -0.156873      29.245253 0.45544858E+03  0.10888316E+05                                 8.409698                            7.269018      -0.096186       1.957994                    0.997046      29.660231      87.432667       0.588900       0.435054      -1.047251      -0.005393       0.008018       0.006945       0.011900      -0.007191      -0.004401      -0.015375       0.005975      -0.051590      -0.026308       0.008783       0.017525              8.944393       5.256720       0.359612       0.821198       9.654601       1.500477      11.921858          -0.000905
           89              C      11.086052       4.231674       4.873165       0.097656      24.390690 0.34384746E+03  0.76948511E+04                                 7.570890                            6.394987      -0.052338       2.004049                    0.998784      26.561586      76.805454       0.613659       0.446010      -1.036380      -0.006526       0.036128      -0.026088       0.045038      -0.017169      -0.001331      -0.032842       0.026956      -0.055395      -0.047027       0.011110       0.035917              8.132805       4.621499       0.677699       0.599449       8.686973       1.423382      11.089943          -0.001640
           90              C      11.084834       6.170909       3.689056       0.082173      23.947558 0.34620548E+03  0.77539593E+04                                 7.424223                            6.376917       0.022915       2.023901                    0.999389      26.649263      76.866525       0.620866       0.440473      -1.040549      -0.006050      -0.034485       0.025396       0.043252      -0.014756      -0.013129      -0.021753       0.009900      -0.098353      -0.046415       0.014364       0.032051              7.904988       4.726090       0.649339       1.116021       8.430585       0.728233      10.558290          -0.002472
           91              C      10.859271       5.511990       2.519550      -0.124253      27.672188 0.43992877E+03  0.10463576E+05                                 8.212021                            7.226500      -0.324982       1.893620                    0.996505      29.387164      87.413328       0.578500       0.445149      -1.037576      -0.000579      -0.006235       0.007333       0.009643      -0.008398      -0.014557      -0.006597       0.046062      -0.056077      -0.027907      -0.009163       0.037069              8.629784       5.224151       0.575768       1.267633       9.913550       1.371874      10.751651          -0.001141
           92              N       6.628877       8.599125      13.226972      -0.420442      35.699485 0.47517847E+03  0.11341938E+05                                 9.296170                            7.182118      -0.426761       1.898708                    0.996111      28.737157      81.339427       0.630371       0.407080      -1.077859      -0.027553      -0.047612       0.069728       0.088814       0.050770       0.015294      -0.005848      -0.140452       0.045141      -0.096575       0.017431       0.079144             10.596132       6.579271       0.535596       1.984764       6.785176      -0.599342      18.423949          -0.000310
           93              N       5.810999       9.529686       8.268849      -0.276943      31.054611 0.51465512E+03  0.12363672E+05                                 8.033048                            7.229132       0.362830       2.099885                    0.999731      28.910799      78.552931       0.669557       0.380792      -1.110898       0.062594      -0.106703       0.260796       0.288648       0.034197      -0.048094       0.154129      -0.032408      -0.595634      -0.270891       0.090394       0.180497              8.141236       5.358119       0.691206       0.881277       9.959450       1.524322       9.106138          -0.000254
           94              N      12.368625      10.935024      12.318978      -0.418240      37.467180 0.49247585E+03  0.11866323E+05                                 9.586394                            7.312811      -0.475063       1.879899                    0.996411      29.020388      82.665647       0.624252       0.407207      -1.077233       0.009388       0.012729       0.096402       0.097691      -0.057921       0.023291       0.030051       0.004179       0.066292      -0.082663       0.034537       0.048125             11.002384       7.617629      -2.921436      -0.140523      12.880085       5.243720      12.509438          -0.000277
           95              N       2.292571       7.723529       8.401596      -0.205006      34.039744 0.53192539E+03  0.12931884E+05                                 8.793401                            7.474485      -0.017336       2.011628                    0.999278      28.078673      77.675309       0.639664       0.393861      -1.097524       0.033960       0.070908       0.111229       0.136210      -0.009115      -0.013836      -0.055021      -0.020273      -0.073281      -0.064922       0.006175       0.058747              9.725649       5.722569       0.995193       0.960296       9.808806       1.194166      13.645572          -0.022732
           96              N       6.876621       4.680905       0.047789      -0.420474      35.700416 0.47519207E+03  0.11342353E+05                                 9.296361                            7.182240      -0.426767       1.898700                    0.996111      28.737608      81.341230       0.630362       0.407082      -1.077857       0.027557       0.047611      -0.069721       0.088810       0.050769       0.015291      -0.005852      -0.140447       0.045165      -0.096576       0.017438       0.079138             10.596378       6.579395       0.535596       1.984819       6.785284      -0.599367      18.424455          -0.000316
           97              N       7.694499       3.750344       5.005912      -0.277210      31.061042 0.51479573E+03  0.12368020E+05                                 8.034536                            7.230446       0.362321       2.099682                    0.999731      28.913786      78.566721       0.669444       0.380826      -1.110862      -0.062595       0.106685      -0.260748       0.288599       0.034203      -0.048101       0.154123      -0.032397      -0.595605      -0.270882       0.090396       0.180486              8.142755       5.359073       0.691348       0.881501       9.961169       1.524556       9.108022          -0.000301
           98              N       1.136873       2.345006       0.955783      -0.418247      37.467539 0.49248174E+03  0.11866503E+05                                 9.586458                            7.312858      -0.475065       1.879895                    0.996411      29.020581      82.666390       0.624249       0.407207      -1.077232      -0.009391      -0.012732      -0.096400       0.097690      -0.057922       0.023289       0.030053       0.004178       0.066291      -0.082663       0.034535       0.048128             11.002459       7.617682      -2.921455      -0.140526      12.880173       5.243766      12.509523          -0.000284
           99              N      11.212927       5.556501       4.873165      -0.204999      34.039645 0.53192393E+03  0.12931845E+05                                 8.793400                            7.474489      -0.017355       2.011624                    0.999278      28.078628      77.675289       0.639662       0.393863      -1.097523      -0.033972      -0.070906      -0.111226       0.136210      -0.009107      -0.013836      -0.055018      -0.020272      -0.073281      -0.064917       0.006173       0.058744              9.725644       5.722577       0.995204       0.960303       9.808806       1.194173      13.645549          -0.022737
          100              O       3.503666       7.169285       5.782486      -0.524730      41.697138 0.56806097E+03  0.13876069E+05                                 9.650279                            7.451264       0.130387       2.090959                    0.996934      27.748062      74.061069       0.684130       0.366519      -1.130580       0.026400      -0.004030      -0.011746       0.029175      -0.013235      -0.019477      -0.052832       0.138527      -0.028998      -0.099216       0.020791       0.078425             11.388321       9.787248       1.252378      -5.742234       6.411674      -0.141461      17.966039          -0.006657
          101              O       4.624879       8.544832       4.458992      -0.659206      45.643806 0.65988588E+03  0.16711495E+05                                10.188980                            8.009290       0.226108       2.094328                    0.997203      29.519785      79.867350       0.663451       0.364544      -1.133656       0.016355      -0.099534       0.014164       0.101858       0.002195       0.038313      -0.061724       0.065205      -0.133208      -0.098188       0.024733       0.073455             11.583747       8.561216       4.507708      -1.077310      18.375860      -2.580910       7.814164          -0.008652
          102              O       4.325001       2.228410       4.492179      -0.638893      31.366169 0.52511608E+03  0.12544529E+05                                 7.778844                            7.029647       0.659290       2.242917                    0.998172      28.437719      74.421764       0.726548       0.352893      -1.144333       0.026924       0.075767       0.002248       0.080440      -0.034334       0.005698      -0.027429       0.093249       0.104285      -0.080472       0.026563       0.053909              8.161642       6.147387      -0.651193       1.586172       8.985507      -2.458586       9.352031          -0.000509
          103              O       3.567307       1.792249       2.518222      -0.628063      37.273457 0.61901788E+03  0.15402691E+05                                 8.875975                            7.746626       0.267917       2.131578                    0.993994      28.513597      76.060121       0.677110       0.363541      -1.136298       0.008847       0.040522      -0.047002       0.062685       0.021639       0.002913       0.070791       0.064474      -0.017681      -0.091060       0.027243       0.063817              9.625130       7.937566       1.845713       2.118141      13.443282       1.467723       7.494543          -0.000092
          104              O       5.884415       6.684910      12.295084      -0.456018      27.336755 0.45238592E+03  0.10372233E+05                                 7.041254                            6.559930       0.760921       2.346852                    0.995072      25.207992      63.831965       0.748897       0.356714      -1.145598       0.004522       0.026695       0.014882       0.030895      -0.016539      -0.026535      -0.003133       0.023796      -0.203484      -0.074186       0.015838       0.058348              7.092120       5.690907       1.832316      -0.001069       9.578218      -0.917013       6.007236          -0.000304
          105              O       2.196803      10.573217       4.093936      -0.677979      32.353372 0.56202422E+03  0.13626386E+05                                 7.844521                            7.211184       0.748866       2.251531                    0.999410      29.292454      76.679051       0.728100       0.346968      -1.151699      -0.075524      -0.016404      -0.020875       0.080055      -0.004702       0.010472       0.015893      -0.123394       0.171445      -0.091286       0.025884       0.065402              8.039063       7.175115       0.428878       1.338603       6.730676       1.158105      10.211398          -0.000292
          106              O       3.166599      10.009268       2.210248      -0.593284      33.413118 0.56250797E+03  0.13668419E+05                                 8.217556                            7.366494       0.391785       2.177270                    0.995478      27.889270      73.567099       0.696775       0.361763      -1.137456      -0.037511      -0.003180      -0.045752       0.059249      -0.008645      -0.065693      -0.030936      -0.025261      -0.133602      -0.095676       0.036482       0.059194              8.791787      12.885537      -0.241116      -0.611087       7.294192       0.241114       6.195633          -0.000583
          107              O       7.135687      10.521379       4.095264      -0.644541      31.884402 0.53535156E+03  0.12840589E+05                                 7.846696                            7.095327       0.679350       2.246304                    0.997851      28.592456      74.780748       0.724141       0.352644      -1.145455       0.067324      -0.008759      -0.011237       0.068815       0.022084      -0.013589       0.013832      -0.138008       0.123003      -0.094748       0.034998       0.059750              8.120137       7.875028      -0.176312      -1.571190       6.393682       0.828623      10.091700           0.000087
          108              O       6.189977      10.317820       2.153166      -0.608371      32.788503 0.52057352E+03  0.12373271E+05                                 8.011680                            6.976399       0.669729       2.258398                    0.998785      27.691070      71.606570       0.735008       0.350600      -1.149512       0.042462      -0.010541      -0.048797       0.065538       0.004924       0.065633      -0.017578      -0.006782      -0.124985      -0.086833       0.026114       0.060718              8.811744      14.105113      -0.946302       0.865913       6.227039       0.108046       6.103081          -0.000238
          109              O       3.796211       9.388723      12.834039      -0.469201      29.801664 0.49716635E+03  0.11657623E+05                                 7.480253                            6.881274       0.747014       2.333019                    0.994854      25.677155      65.505259       0.731359       0.357164      -1.146565      -0.027411       0.012942      -0.001446       0.030348       0.021801       0.008982      -0.068088       0.070717      -0.074940      -0.095323       0.037894       0.057429              7.688511       8.776886      -2.352789       2.414409       6.507284      -1.077218       7.781363          -0.000616
          110              O      10.001832       6.110745       7.492275      -0.524713      41.696447 0.56804972E+03  0.13875723E+05                                 9.650174                            7.451190       0.130397       2.090969                    0.996933      27.747787      74.060090       0.684133       0.366519      -1.130581      -0.026404       0.004022       0.011740       0.029175      -0.013226      -0.019475      -0.052827       0.138524      -0.028991      -0.099208       0.020787       0.078421             11.388192       9.787127       1.252358      -5.742141       6.411608      -0.141440      17.965842          -0.006667
          111              O       8.880619       4.735198       8.815769      -0.659206      45.644034 0.65989151E+03  0.16711673E+05                                10.189018                            8.009331       0.226112       2.094328                    0.997203      29.519873      79.867670       0.663449       0.364545      -1.133656      -0.016360       0.099536      -0.014181       0.101863       0.002198       0.038320      -0.061725       0.065211      -0.133192      -0.098191       0.024730       0.073460             11.583780       8.561240       4.507714      -1.077295      18.375890      -2.580886       7.814210          -0.008659
          112              O       9.180497      11.051620       8.782582      -0.638915      31.367551 0.52514541E+03  0.12545418E+05                                 7.779116                            7.029880       0.659243       2.242894                    0.998172      28.438269      74.424038       0.726529       0.352897      -1.144328      -0.026906      -0.075770      -0.002254       0.080437      -0.034341       0.005694      -0.027425       0.093251       0.104305      -0.080478       0.026570       0.053909              8.161937       6.147580      -0.651229       1.586233       8.985873      -2.458699       9.352357          -0.000496
          113              O       9.938191      11.487781      10.756539      -0.628062      37.273338 0.61901506E+03  0.15402601E+05                                 8.875956                            7.746609       0.267926       2.131582                    0.993994      28.513543      76.059896       0.677111       0.363541      -1.136298      -0.008844      -0.040526       0.047005       0.062690       0.021636       0.002908       0.070792       0.064477      -0.017670      -0.091062       0.027248       0.063814              9.625104       7.937545       1.845713       2.118144      13.443222       1.467743       7.494547          -0.000082
          114              O       7.621083       6.595120       0.979677      -0.456054      27.337205 0.45239549E+03  0.10372508E+05                                 7.041332                            6.559998       0.760950       2.346856                    0.995073      25.208235      63.832755       0.748894       0.356714      -1.145598      -0.004521      -0.026695      -0.014869       0.030889      -0.016540      -0.026534      -0.003132       0.023798      -0.203467      -0.074181       0.015834       0.058347              7.092203       5.690960       1.832343      -0.001069       9.578334      -0.917028       6.007314          -0.000313
          115              O      11.308695       2.706813       9.180825      -0.677977      32.353596 0.56202928E+03  0.13626541E+05                                 7.844559                            7.211218       0.748856       2.251526                    0.999410      29.292583      76.679500       0.728098       0.346968      -1.151699       0.075531       0.016401       0.020876       0.080061      -0.004704       0.010466       0.015895      -0.123400       0.171436      -0.091287       0.025885       0.065402              8.039102       7.175130       0.428877       1.338606       6.730714       1.158115      10.211461          -0.000291
          116              O      10.338899       3.270762      11.064513      -0.593287      33.413722 0.56252100E+03  0.13668818E+05                                 8.217662                            7.366586       0.391775       2.177262                    0.995478      27.889532      73.568073       0.696769       0.361764      -1.137456       0.037515       0.003180       0.045753       0.059252      -0.008644      -0.065694      -0.030937      -0.025265      -0.133607      -0.095678       0.036483       0.059195              8.791901      12.885695      -0.241122      -0.611089       7.294293       0.241119       6.195714          -0.000587
          117              O       6.369811       2.758651       9.179497      -0.644541      31.884505 0.53535377E+03  0.12840654E+05                                 7.846710                            7.095340       0.679350       2.246303                    0.997850      28.592530      74.780954       0.724141       0.352644      -1.145455      -0.067324       0.008775       0.011229       0.068816       0.022083      -0.013586       0.013824      -0.138012       0.123022      -0.094751       0.035006       0.059745              8.120151       7.875026      -0.176317      -1.571192       6.393681       0.828619      10.091746           0.000088
          118              O       7.315521       2.962210      11.121595      -0.608377      32.788790 0.52057913E+03  0.12373439E+05                                 8.011731                            6.976442       0.669718       2.258391                    0.998785      27.691211      71.607054       0.735004       0.350600      -1.149511      -0.042466       0.010538       0.048802       0.065545       0.004924       0.065633      -0.017585      -0.006786      -0.124977      -0.086832       0.026115       0.060717              8.811798      14.105197      -0.946310       0.865920       6.227075       0.108047       6.103123          -0.000231
          119              O       9.709287       3.891307       0.440722      -0.469185      29.801403 0.49716071E+03  0.11657455E+05                                 7.480204                            6.881230       0.747012       2.333021                    0.994854      25.677021      65.504770       0.731362       0.357163      -1.146566       0.027402      -0.012939       0.001455       0.030338       0.021798       0.008979      -0.068089       0.070718      -0.074934      -0.095322       0.037894       0.057427              7.688460       8.776828      -2.352771       2.414389       6.507240      -1.077216       7.781313          -0.000624

******************************************************
Auxiliary information for the entire system
The total spin magnetic moment of the unit cell is   1.030787
The total net atomic charge of the unit cell is   0.000001
Accuracy of reproducing the electrostatic potential in the unit cell:
  The inner radius (bohr) =    5.0000
  The outer radius (bohr) =   12.0000
  Valid grid points have density less than (e/(bohr^3)) =    0.0001
  The number of valid grid points were=         1878
  The rms potential error without charges in kcal/mol is=      9.74983
  The rms potential error with partial charges in kcal/mol is=      3.22057
  The RRMSE value at monopole order=      0.33032
  The rms potential error with partial charges and cloud penetration in kcal/mol is=      3.22093
  The RRMSE value at monopole order with cloud penetration is=      0.33036
  The rms potential error with partial charges and atomic dipoles in kcal/mol is=      0.53449
  The RRMSE value at dipole order=      0.05482
  The rms potential error with partial charges, atomic dipoles and cloud penetration in kcal/mol is=      0.53328
  The RRMSE value at dipole order with cloud penetration=      0.05470

******************************************************
The electron densities and ab initio electrostatic potential were computed in VASP using the PBE functional and
projector augmented wave method. See the main text of the journal article for a description of computational details.
The atomic charges, dipoles, and quadrupoles were computed with the DDEC6 method as described in
(a) T. A. Manz and N. Gabaldon Limas, RSC Adv. 6 (2016) 47771-47801 DOI: 10.1039/c6ra04656h
(b) N. Gabaldon Limas and T. A. Manz, RSC Adv. 8 (2018) 2678-2707 DOI: 10.1039/c7ra11829e.
For each atom in the material, the electron cloud parameters were fit to the spherically averaged atom-in-material
electron density using radial positions for which this density was between 10^-4 and 10^-2 electrons per cubic bohr.
The polarizabilities, dispersion coefficients, and quantum Drude oscillator (QDO) parameters were fit using the MCLF method.
The magnetic structure of the system was optimized in VASP from the default ferromagnetic initial guess using spin polarization.
The atomic spin moments (ASMs) were computed on this optimized magnetic structure using the DDEC6 partition as inputs
to the method of T. A. Manz and D. S. Sholl, J. Chem. Theory Comput. 7 (2011) 4146-4164 DOI: 10.1021/ct200539n.
The RMSE and RRMSE were computed using a uniform grid with Ewald summation.
