# Supplementary material for: A collection of forcefield precursors for metal–organic frameworks
Source: RSC Adv. 2019 Nov 13;9(63):36492–507. doi: 10.1039/c9ra07327b (PMC9075174; doi:10.1039/c9ra07327b)
Supplement: RA-009-C9RA07327B-s3454 [file RA-009-C9RA07327B-s3454.xyz]

   96
jmolscript: load "" {1 1 1} spacegroup "x,y,z" unitcell [{      7.465000     0.000000     0.000000 }, {      0.000000     9.622000     0.000000 }, {      0.000000     0.000000    16.049000 }]
Cu     5.525593     8.098837    13.391286     0.801696
Cu     5.671907     3.287837     2.657714     0.801705
Cu     1.793093     1.523163    10.682214     0.801686
Cu     1.939407     6.334163     5.366786     0.801718
H      5.421829     2.176496    13.601527     0.077429
H      4.596201     0.164536    14.980137     0.298005
H      4.022889     0.469554    13.482765     0.298271
H      7.008889     0.652372    15.395806     0.145608
H      0.012691     2.112029    14.834091     0.152049
H      6.499776     5.077529    13.965840     0.100056
H      7.217162     3.507219    12.105761     0.288781
H      7.139526     4.856223     9.958404     0.121708
H      6.423632     7.181861    10.486417     0.120411
H      5.775671     6.987496     2.447472     0.077427
H      6.601299     4.975536     1.068863     0.298018
H      7.174611     5.280554     2.566235     0.298271
H      4.188612     5.463372     0.653194     0.145613
H      3.719809     6.923029     1.214909     0.152042
H      4.697724     0.266529     2.083160     0.100070
H      3.980338     8.318219     3.943239     0.288784
H      4.057974     0.045223     6.090596     0.121723
H      4.773868     2.370861     5.562583     0.120421
H      1.689329     7.445504    10.471973     0.077426
H      0.863700     9.457464     9.093363     0.298002
H      0.290388     9.152446    10.590735     0.298268
H      3.276388     8.969628     8.677694     0.145606
H      3.745191     7.509971     9.239409     0.152044
H      2.767275     4.544471    10.107660     0.100058
H      3.484662     6.114781    11.967739     0.288780
H      3.407026     4.765777    14.115095     0.121705
H      2.691132     2.440139    13.587083     0.120409
H      2.043171     2.634504     5.577027     0.077425
H      2.868800     4.646464     6.955637     0.298017
H      3.442111     4.341446     5.458265     0.298270
H      0.456112     4.158628     7.371306     0.145607
H     -0.012691     2.698971     6.809591     0.152036
H      0.965224     9.355471     5.941340     0.100074
H      0.247838     1.303781     4.081261     0.288785
H      0.325474     9.576777     1.933904     0.121722
H      1.041368     7.251139     2.461917     0.120420
C      6.732684     0.898695    12.636983     0.625062
C      5.889138     1.323025    13.832633     0.040859
C      6.691626     1.545293    15.078036    -0.372152
C      6.001113     2.203438     0.160490     0.647736
C      6.566214     5.317117    12.998085     0.141659
C      6.912590     5.198767    10.869988    -0.040543
C      6.525156     6.435194    11.144426    -0.059285
C      4.464817     5.709695     3.412017     0.625072
C      5.308361     6.134025     2.216367     0.040856
C      4.505874     6.356293     0.970965    -0.372152
C      5.196387     7.014438    15.888510     0.647733
C      4.631286     0.506117     3.050915     0.141665
C      4.284910     0.387767     5.179012    -0.040537
C      4.672344     1.624194     4.904574    -0.059278
C      3.000183     8.723305    11.436517     0.625067
C      2.156638     8.298975    10.240867     0.040865
C      2.959126     8.076707     8.995465    -0.372153
C      2.268613     7.418562     7.864010     0.647739
C      2.833714     4.304883    11.075415     0.141662
C      3.180090     4.423233    13.203512    -0.040556
C      2.792657     3.186806    12.929074    -0.059289
C      0.732317     3.912305     4.612483     0.625074
C      1.575862     3.487975     5.808133     0.040855
C      0.773374     3.265707     7.053535    -0.372153
C      1.463886     2.607562     8.184990     0.647733
C      0.898786     9.115883     4.973585     0.141670
C      0.552410     9.234233     2.845488    -0.040542
C      0.939844     7.997806     3.119926    -0.059282
N      4.836574     0.230928    14.012382    -0.590777
N      6.288516     6.506396    12.492542    -0.298894
N      6.955140     4.467495    12.011072    -0.190359
N      6.360926     5.041928     2.036618    -0.590769
N      4.908984     1.695396     3.556458    -0.298891
N      4.242360     9.278495     4.037928    -0.190361
N      1.104073     9.391072    10.061118    -0.590791
N      2.556016     3.115604    11.580958    -0.298904
N      3.222640     5.154505    12.062428    -0.190366
N      2.628426     4.580072     5.987882    -0.590773
N      1.176484     7.926604     4.468042    -0.298893
N      0.509860     0.343505     3.986572    -0.190360
O     -0.023888     1.773335    12.181191    -0.562386
O      6.727458     9.311209    12.362545    -0.543963
O      6.534861     2.194778     1.304784    -0.577750
O      4.951534     2.824057    -0.030493    -0.623219
O      3.756388     6.584335     3.867809    -0.562392
O      4.470042     4.500209     3.686455    -0.543963
O      4.662639     7.005778    14.744216    -0.577749
O      6.245965     7.635057     0.030493    -0.623236
O      3.708612     7.848665    11.892309    -0.562401
O      2.994958     0.310791    11.710955    -0.543976
O      2.802361     7.427222     6.719716    -0.577758
O      1.219034     6.797943     8.054993    -0.623222
O      0.023888     3.037665     4.156691    -0.562397
O      0.737542     5.121791     4.338045    -0.543970
O      0.930139     2.616222     9.329284    -0.577767
O      2.513466     1.986943     7.994007    -0.623245

The following XYZ coordinates are in angstroms. Other properties are in atomic units.
The sperically averaged electron density of each atom fit to a function of the form exp(a - br)
eigen_1, eigen_2 and eigen_3 are the three eigenvalues of traceless quadrupole moment tensor
  atom number  atomic symbol              X              Y              Z     net charge C6 coefficient C8 coefficient C10 coefficient fluctuating dipole atomic polarizability isotropic forcefield polarizability              a              b squared Pearson coefficient          <r^3>          <r^4>         wp_QDO          m_QDO          q_QDO       dipole_x       dipole_y       dipole_z         dipole            Qxy            Qxz            Qyz     Q(x^2-y^2)  Q(3z^2 - R^2)        eigen_1        eigen_2        eigen_3 static polarizability      alpha(xx)      alpha(xy)      alpha(xz)      alpha(yy)      alpha(yz)      alpha(zz) atomic spin moment
            1             Cu       5.525593       8.098837      13.391286       0.801696      59.301131 0.10389550E+04  0.28353837E+05                                13.090807                           11.099705       1.070031       2.261751                    0.994847      41.528060     102.780767       0.504700       0.444690      -1.121290      -0.039394       0.003707      -0.022539       0.045538       0.051478      -0.072578      -0.037942      -0.057950       0.050813      -0.092509      -0.016939       0.109448             14.822496      10.380539      -0.047362      -2.071519      20.839870       0.274601      13.247077           0.745285
            2             Cu       5.671907       3.287837       2.657714       0.801705      59.301360 0.10389587E+04  0.28353937E+05                                13.090764                           11.099662       1.070060       2.261758                    0.994847      41.528332     102.781120       0.504706       0.444685      -1.121294       0.039393       0.003709       0.022538       0.045536      -0.051478      -0.072575       0.037939      -0.057948       0.050817      -0.092507      -0.016938       0.109444             14.822453      10.380506       0.047349      -2.071508      20.839818      -0.274580      13.247033           0.745289
            3             Cu       1.793093       1.523163      10.682214       0.801686      59.301971 0.10389707E+04  0.28354397E+05                                13.090970                           11.099821       1.070007       2.261741                    0.994847      41.528235     102.781693       0.504695       0.444693      -1.121288      -0.039390      -0.003711       0.022534       0.045531      -0.051478       0.072578      -0.037942      -0.057952       0.050813      -0.092509      -0.016939       0.109448             14.822701      10.380651       0.047372       2.071565      20.840202       0.274612      13.247251           0.745424
            4             Cu       1.939407       6.334163       5.366786       0.801718      59.300254 0.10389346E+04  0.28353133E+05                                13.090671                           11.099589       1.070015       2.261749                    0.994847      41.527710     102.779520       0.504704       0.444689      -1.121291       0.039386      -0.003711      -0.022532       0.045527       0.051479       0.072568       0.037937      -0.057936       0.050816      -0.092497      -0.016941       0.109438             14.822344      10.380433      -0.047347       2.071498      20.839656      -0.274577      13.246943           0.745323
            5              H       5.421829       2.176496      13.601527       0.077429       1.147820 0.93750089E+01  0.96923783E+02                                 1.876293                            1.834505      -1.438126       2.174203                    0.991330       4.229114      12.639109       0.440099       1.346162      -0.691605      -0.018278       0.037283      -0.005951       0.041947       0.006058       0.008990      -0.005805      -0.006264      -0.005159      -0.014746       0.006995       0.007751              1.898136       1.809259      -0.331772       0.114260       2.228463      -0.196095       1.656687           0.001512
            6              H       4.596201       0.164536      14.980137       0.298005       0.784284 0.57735198E+01  0.53343696E+02                                 1.546509                            1.520566      -1.217514       2.400189                    0.997206       2.948259       8.572178       0.441431       1.501762      -0.667061      -0.004842      -0.004811       0.035612       0.036260       0.012115      -0.002727      -0.005868       0.020758       0.035349      -0.022371       0.006168       0.016202              1.556440       1.337412       0.057421      -0.077674       1.394610      -0.102917       1.937298          -0.000048
            7              H       4.022889       0.469554      13.482765       0.298271       0.774590 0.54918464E+01  0.50276059E+02                                 1.528823                            1.472407      -1.447285       2.258402                    0.996801       3.193356       9.342160       0.451955       1.480364      -0.667257      -0.020165       0.007082      -0.013291       0.025168       0.006916      -0.009828      -0.009064       0.014378      -0.017137      -0.014481      -0.004820       0.019301              1.562241       1.782651      -0.055029       0.432169       1.329062      -0.018742       1.575011           0.001213
            8              H       7.008889       0.652372      15.395806       0.145608       1.171127 0.95229543E+01  0.98128343E+02                                 1.877556                            1.833873      -1.226151       2.300040                    0.994758       3.707099      10.802890       0.448833       1.324336      -0.699470       0.002964      -0.025398       0.010239       0.027544      -0.006604       0.003760      -0.005621       0.000433       0.003262      -0.007527      -0.003149       0.010676              1.885611       1.614866      -0.187141       0.098811       2.245677      -0.247304       1.796289          -0.000173
            9              H       0.012691       2.112029      14.834091       0.152049       1.022873 0.79148233E+01  0.77532997E+02                                 1.691301                            1.653252      -0.876482       2.467364                    0.998602       3.412022       9.557396       0.482828       1.294995      -0.706474       0.017621       0.017389      -0.007211       0.025785       0.006839       0.002963       0.001146       0.001706      -0.014010      -0.006059      -0.003783       0.009842              1.701979       1.888878       0.355418      -0.216520       1.627868      -0.129457       1.589190          -0.000078
           10              H       6.499776       5.077529      13.965840       0.100056       1.286285 0.97218224E+01  0.10025265E+03                                 1.955645                            1.825065      -1.004676       2.386923                    0.996500       3.766823      10.823724       0.462293       1.284814      -0.707908      -0.006731      -0.011141       0.062040       0.063391      -0.009998      -0.003454      -0.005902      -0.029761       0.062867      -0.028917       0.006071       0.022846              1.990006       1.537304      -0.002999      -0.155905       1.685948      -0.263817       2.746764           0.000069
           11              H       7.217162       3.507219      12.105761       0.288781       0.789528 0.49108386E+01  0.44062173E+02                                 1.587321                            1.420866      -1.399454       2.276578                    0.995244       3.318183       9.859761       0.442806       1.541637      -0.655362       0.011676      -0.028532      -0.003397       0.031015      -0.004672      -0.003749       0.002853      -0.002481       0.045462      -0.012470      -0.003823       0.016293              1.686964       1.322484      -0.255181      -0.014684       2.507023      -0.152385       1.231386           0.000687
           12              H       7.139526       4.856223       9.958404       0.121708       1.336948 0.98953401E+01  0.10249966E+03                                 1.999313                            1.833852      -1.272377       2.263955                    0.994638       3.809803      10.973624       0.463965       1.274469      -0.709303       0.009929      -0.009936      -0.051369       0.053254      -0.005747      -0.002367      -0.004595      -0.024952       0.071707      -0.025908       0.001102       0.024806              2.064772       1.723063      -0.191568      -0.403791       1.808491       0.483376       2.662761           0.000668
           13              H       6.423632       7.181861      10.486417       0.120411       1.264116 0.94613236E+01  0.97074963E+02                                 1.945251                            1.810464      -1.189571       2.312406                    0.993719       3.728496      10.747527       0.459506       1.299150      -0.704719      -0.001703       0.035310      -0.036467       0.050789      -0.009541      -0.001704      -0.009378      -0.032645       0.047750      -0.027272       0.004663       0.022608              1.992038       1.716940      -0.028919       0.022514       2.316348      -0.545006       1.942826           0.000629
           14              H       5.775671       6.987496       2.447472       0.077427       1.147855 0.93753673E+01  0.96928400E+02                                 1.876326                            1.834535      -1.438151       2.174186                    0.991330       4.229198      12.639413       0.440097       1.346155      -0.691606       0.018277       0.037283       0.005949       0.041946      -0.006058       0.008990       0.005806      -0.006264      -0.005162      -0.014747       0.006995       0.007752              1.898170       1.809291       0.331781       0.114263       2.228504       0.196099       1.656715           0.001514
           15              H       6.601299       4.975536       1.068863       0.298018       0.784245 0.57731632E+01  0.53339671E+02                                 1.546472                            1.520530      -1.217521       2.400199                    0.997206       2.948178       8.571933       0.441430       1.501785      -0.667058       0.004843      -0.004810      -0.035614       0.036262      -0.012115      -0.002727       0.005868       0.020759       0.035350      -0.022370       0.006168       0.016203              1.556402       1.337383      -0.057419      -0.077670       1.394578       0.102914       1.937245          -0.000047
           16              H       7.174611       5.280554       2.566235       0.298271       0.774590 0.54918530E+01  0.50276124E+02                                 1.528822                            1.472406      -1.447266       2.258410                    0.996801       3.193355       9.342151       0.451955       1.480361      -0.667257       0.020166       0.007082       0.013290       0.025168      -0.006916      -0.009828       0.009063       0.014379      -0.017135      -0.014480      -0.004820       0.019301              1.562241       1.782651       0.055028       0.432168       1.329062       0.018741       1.575009           0.001215
           17              H       4.188612       5.463372       0.653194       0.145613       1.171126 0.95229360E+01  0.98128120E+02                                 1.877554                            1.833871      -1.226160       2.300037                    0.994758       3.707098      10.802890       0.448834       1.324335      -0.699470      -0.002965      -0.025397      -0.010243       0.027545       0.006603       0.003761       0.005622       0.000435       0.003263      -0.007527      -0.003150       0.010677              1.885609       1.614864       0.187140       0.098811       2.245673       0.247305       1.796290          -0.000172
           18              H       3.719809       6.923029       1.214909       0.152042       1.022882 0.79149087E+01  0.77534001E+02                                 1.691307                            1.653258      -0.876469       2.467367                    0.998602       3.412040       9.557440       0.482829       1.294991      -0.706475      -0.017621       0.017390       0.007207       0.025785      -0.006840       0.002964      -0.001146       0.001706      -0.014009      -0.006061      -0.003783       0.009844              1.701985       1.888886      -0.355420      -0.216520       1.627874       0.129457       1.589196          -0.000076
           19              H       4.697724       0.266529       2.083160       0.100070       1.286261 0.97216079E+01  0.10024996E+03                                 1.955626                            1.825049      -1.004688       2.386923                    0.996500       3.766786      10.823620       0.462293       1.284820      -0.707907       0.006731      -0.011142      -0.062042       0.063393       0.009998      -0.003453       0.005903      -0.029760       0.062867      -0.028917       0.006071       0.022846              1.989986       1.537292       0.002999      -0.155903       1.685934       0.263812       2.746732           0.000070
           20              H       3.980338       8.318219       3.943239       0.288784       0.789532 0.49108762E+01  0.44062593E+02                                 1.587326                            1.420870      -1.399453       2.276577                    0.995244       3.318197       9.859811       0.442806       1.541633      -0.655363      -0.011675      -0.028532       0.003397       0.031015       0.004672      -0.003749      -0.002853      -0.002481       0.045464      -0.012471      -0.003823       0.016294              1.686970       1.322488       0.255182      -0.014684       2.507031       0.152385       1.231390           0.000688
           21              H       4.057974       0.045223       6.090596       0.121723       1.336905 0.98949571E+01  0.10249474E+03                                 1.999274                            1.833820      -1.272367       2.263966                    0.994638       3.809730      10.973377       0.463968       1.274473      -0.709302      -0.009928      -0.009935       0.051371       0.053256       0.005748      -0.002366       0.004594      -0.024951       0.071708      -0.025908       0.001102       0.024806              2.064730       1.723032       0.191561      -0.403778       1.808456      -0.483360       2.662703           0.000669
           22              H       4.773868       2.370861       5.562583       0.120421       1.264073 0.94609271E+01  0.97069937E+02                                 1.945214                            1.810432      -1.189547       2.312424                    0.993719       3.728422      10.747282       0.459508       1.299158      -0.704718       0.001704       0.035309       0.036470       0.050791       0.009540      -0.001703       0.009378      -0.032645       0.047751      -0.027271       0.004663       0.022609              1.991999       1.716910       0.028918       0.022514       2.316298       0.544990       1.942790           0.000631
           23              H       1.689329       7.445504      10.471973       0.077426       1.147852 0.93753260E+01  0.96927800E+02                                 1.876318                            1.834528      -1.438118       2.174200                    0.991330       4.229178      12.639314       0.440099       1.346150      -0.691607      -0.018278      -0.037282       0.005951       0.041946      -0.006057      -0.008990      -0.005805      -0.006264      -0.005159      -0.014746       0.006995       0.007751              1.898162       1.809282       0.331779      -0.114262       2.228496      -0.196100       1.656707           0.001511
           24              H       0.863700       9.457464       9.093363       0.298002       0.784303 0.57736995E+01  0.53345740E+02                                 1.546528                            1.520585      -1.217521       2.400180                    0.997206       2.948303       8.572320       0.441430       1.501752      -0.667063      -0.004841       0.004813      -0.035611       0.036260      -0.012116       0.002727      -0.005867       0.020759       0.035349      -0.022371       0.006169       0.016202              1.556459       1.337428      -0.057422       0.077675       1.394627      -0.102919       1.937323          -0.000049
           25              H       0.290388       9.152446      10.590735       0.298268       0.774592 0.54918698E+01  0.50276296E+02                                 1.528823                            1.472407      -1.447254       2.258414                    0.996801       3.193362       9.342161       0.451956       1.480358      -0.667258      -0.020165      -0.007080       0.013292       0.025168      -0.006916       0.009827      -0.009064       0.014379      -0.017137      -0.014481      -0.004820       0.019301              1.562241       1.782650       0.055029      -0.432168       1.329062      -0.018742       1.575011           0.001213
           26              H       3.276388       8.969628       8.677694       0.145606       1.171124 0.95229256E+01  0.98127987E+02                                 1.877555                            1.833872      -1.226157       2.300039                    0.994758       3.707095      10.802880       0.448833       1.324338      -0.699469       0.002965       0.025399      -0.010238       0.027545       0.006604      -0.003760      -0.005621       0.000433       0.003262      -0.007527      -0.003149       0.010677              1.885610       1.614865       0.187140      -0.098811       2.245675      -0.247305       1.796289          -0.000175
           27              H       3.745191       7.509971       9.239409       0.152044       1.022879 0.79148729E+01  0.77533573E+02                                 1.691304                            1.653255      -0.876477       2.467364                    0.998602       3.412031       9.557414       0.482829       1.294992      -0.706475       0.017621      -0.017389       0.007211       0.025785      -0.006839      -0.002963       0.001146       0.001706      -0.014010      -0.006059      -0.003783       0.009842              1.701982       1.888883      -0.355420       0.216520       1.627871      -0.129457       1.589192          -0.000078
           28              H       2.767275       4.544471      10.107660       0.100058       1.286290 0.97218664E+01  0.10025321E+03                                 1.955648                            1.825068      -1.004682       2.386919                    0.996500       3.766830      10.823746       0.462294       1.284812      -0.707909      -0.006731       0.011140      -0.062040       0.063391       0.009998       0.003453      -0.005902      -0.029761       0.062867      -0.028917       0.006071       0.022846              1.990009       1.537306       0.002999       0.155907       1.685951      -0.263817       2.746770           0.000068
           29              H       3.484662       6.114781      11.967739       0.288780       0.789539 0.49109196E+01  0.44063069E+02                                 1.587333                            1.420875      -1.399454       2.276575                    0.995244       3.318211       9.859854       0.442806       1.541631      -0.655363       0.011675       0.028532       0.003397       0.031015       0.004672       0.003749       0.002853      -0.002481       0.045463      -0.012471      -0.003823       0.016294              1.686977       1.322492       0.255183       0.014684       2.507045      -0.152387       1.231394           0.000687
           30              H       3.407026       4.765777      14.115095       0.121705       1.336971 0.98955503E+01  0.10250237E+03                                 1.999334                            1.833870      -1.272378       2.263950                    0.994638       3.809848      10.973780       0.463964       1.274466      -0.709304       0.009929       0.009936       0.051368       0.053254       0.005748       0.002368      -0.004595      -0.024954       0.071707      -0.025909       0.001103       0.024806              2.064793       1.723080       0.191572       0.403797       1.808509       0.483383       2.662791           0.000669
           31              H       2.691132       2.440139      13.587083       0.120409       1.264136 0.94615064E+01  0.97077267E+02                                 1.945266                            1.810478      -1.189572       2.312401                    0.993719       3.728531      10.747637       0.459506       1.299144      -0.704720      -0.001703      -0.035309       0.036465       0.050788       0.009541       0.001705      -0.009378      -0.032645       0.047750      -0.027271       0.004663       0.022608              1.992054       1.716953       0.028921      -0.022515       2.316368      -0.545012       1.942841           0.000629
           32              H       2.043171       2.634504       5.577027       0.077425       1.147872 0.93755470E+01  0.96930710E+02                                 1.876342                            1.834551      -1.438161       2.174178                    0.991330       4.229239      12.639560       0.440096       1.346152      -0.691607       0.018276      -0.037283      -0.005948       0.041945       0.006059      -0.008990       0.005806      -0.006264      -0.005163      -0.014747       0.006995       0.007753              1.898187       1.809305      -0.331786      -0.114265       2.228525       0.196103       1.656729           0.001513
           33              H       2.868800       4.646464       6.955637       0.298017       0.784246 0.57731729E+01  0.53339791E+02                                 1.546474                            1.520533      -1.217530       2.400195                    0.997206       2.948179       8.571942       0.441429       1.501787      -0.667057       0.004842       0.004810       0.035614       0.036262       0.012115       0.002727       0.005867       0.020759       0.035350      -0.022371       0.006168       0.016203              1.556404       1.337385       0.057419       0.077671       1.394580       0.102914       1.937248          -0.000049
           34              H       3.442111       4.341446       5.458265       0.298270       0.774589 0.54918373E+01  0.50275932E+02                                 1.528819                            1.472404      -1.447249       2.258418                    0.996801       3.193349       9.342122       0.451956       1.480360      -0.667257       0.020166      -0.007082      -0.013290       0.025168       0.006916       0.009827       0.009063       0.014380      -0.017135      -0.014480      -0.004820       0.019301              1.562237       1.782647      -0.055028      -0.432167       1.329059       0.018741       1.575006           0.001214
           35              H       0.456112       4.158628       7.371306       0.145607       1.171133 0.95230108E+01  0.98129054E+02                                 1.877560                            1.833877      -1.226164       2.300034                    0.994758       3.707110      10.802923       0.448834       1.324333      -0.699470      -0.002965       0.025397       0.010243       0.027545      -0.006603      -0.003761       0.005622       0.000435       0.003262      -0.007527      -0.003151       0.010677              1.885615       1.614869      -0.187141      -0.098811       2.245682       0.247306       1.796295          -0.000173
           36              H      -0.012691       2.698971       6.809591       0.152036       1.022887 0.79149535E+01  0.77534530E+02                                 1.691312                            1.653262      -0.876465       2.467368                    0.998602       3.412049       9.557463       0.482829       1.294990      -0.706475      -0.017621      -0.017390      -0.007206       0.025785       0.006840      -0.002964      -0.001146       0.001707      -0.014009      -0.006061      -0.003783       0.009844              1.701989       1.888891       0.355421       0.216522       1.627877       0.129457       1.589200          -0.000077
           37              H       0.965224       9.355471       5.941340       0.100074       1.286250 0.97215010E+01  0.10024858E+03                                 1.955614                            1.825039      -1.004684       2.386926                    0.996500       3.766764      10.823540       0.462295       1.284820      -0.707907       0.006730       0.011142       0.062042       0.063393      -0.009998       0.003452       0.005903      -0.029759       0.062867      -0.028916       0.006070       0.022846              1.989974       1.537283      -0.002999       0.155901       1.685924       0.263810       2.746715           0.000069
           38              H       0.247838       1.303781       4.081261       0.288785       0.789533 0.49108808E+01  0.44062639E+02                                 1.587326                            1.420870      -1.399448       2.276579                    0.995244       3.318198       9.859811       0.442807       1.541631      -0.655363      -0.011675       0.028532      -0.003396       0.031015      -0.004672       0.003749      -0.002853      -0.002481       0.045464      -0.012471      -0.003823       0.016294              1.686969       1.322487      -0.255181       0.014684       2.507031       0.152386       1.231390           0.000688
           39              H       0.325474       9.576777       1.933904       0.121722       1.336920 0.98950985E+01  0.10249656E+03                                 1.999287                            1.833831      -1.272367       2.263964                    0.994638       3.809759      10.973477       0.463967       1.274470      -0.709303      -0.009929       0.009935      -0.051370       0.053256      -0.005748       0.002366       0.004594      -0.024952       0.071707      -0.025908       0.001102       0.024806              2.064744       1.723042      -0.191564       0.403781       1.808468      -0.483364       2.662721           0.000670
           40              H       1.041368       7.251139       2.461917       0.120420       1.264094 0.94611244E+01  0.97072432E+02                                 1.945231                            1.810447      -1.189557       2.312416                    0.993719       3.728459      10.747402       0.459508       1.299152      -0.704719       0.001703      -0.035309      -0.036469       0.050790      -0.009540       0.001703       0.009378      -0.032645       0.047751      -0.027271       0.004663       0.022609              1.992017       1.716924      -0.028919      -0.022514       2.316321       0.544997       1.942806           0.000631
           41              C       6.732684       0.898695      12.636983       0.625062      20.841017 0.22028522E+03  0.44215896E+04                                 6.973853                            5.285123       0.131489       2.125006                    0.999659      21.162759      58.437976       0.641737       0.475506      -1.017332       0.040139      -0.028340      -0.064333       0.080951      -0.027092       0.092403      -0.021274       0.106320       0.047511      -0.067680      -0.062615       0.130295              8.000867       6.745806       1.859333      -2.863256      10.245518       0.109058       7.011276           0.001936
           42              C       5.889138       1.323025      13.832633       0.040859      26.872907 0.41489913E+03  0.96828918E+04                                 8.018155                            6.902771      -0.381151       1.898301                    0.998373      27.287559      79.275975       0.609408       0.430661      -1.050721      -0.048430      -0.061174       0.109525       0.134474       0.075017       0.033407      -0.015837      -0.003285      -0.079211      -0.083538      -0.006042       0.089580              8.805369       7.888389       0.771760      -0.394981       8.102958       1.368616      10.424760           0.002892
           43              C       6.691626       1.545293      15.078036      -0.372152      31.585515 0.48554397E+03  0.11770380E+05                                 8.669574                            7.252950      -0.179724       1.918916                    0.997457      31.449156      92.718560       0.621888       0.406286      -1.067543      -0.053258       0.002427      -0.053462       0.075502       0.016082       0.036856      -0.010742       0.007943      -0.014035      -0.044593       0.005768       0.038824              9.689212       7.181207       0.012704      -0.372416       7.841989       2.550351      14.044440           0.006203
           44              C       6.001113       2.203438       0.160490       0.647736      20.926626 0.23538742E+03  0.48107599E+04                                 7.075882                            5.487608      -0.017413       2.058357                    0.999817      21.753607      60.905495       0.624686       0.479749      -1.013585       0.002184       0.002216       0.021968       0.022187       0.065116      -0.016241      -0.025616      -0.071511      -0.097505      -0.058081      -0.039521       0.097602              8.064920       6.043817      -1.655323       0.037074       5.707022       2.126249      12.443919          -0.000456
           45              C       6.566214       5.317117      12.998085       0.141659      25.013211 0.33697361E+03  0.74616555E+04                                 7.498898                            6.163745       0.395691       2.137386                    0.999813      26.144117      73.852708       0.654248       0.422790      -1.056153       0.003513       0.011832      -0.061981       0.063198      -0.000474      -0.016096      -0.003276       0.007561       0.096344      -0.020665      -0.016826       0.037491              8.048021       4.986620      -1.494090      -1.222266       9.209972      -0.422288       9.947472          -0.002733
           46              C       6.912590       5.198767      10.869988      -0.040543      28.644521 0.39334504E+03  0.90428800E+04                                 8.145012                            6.600852       0.266694       2.067413                    0.999772      28.364060      81.334047       0.641380       0.415391      -1.062048       0.009496      -0.054861       0.070269       0.089653      -0.000992      -0.007134      -0.021983      -0.056941       0.162730      -0.056163      -0.006369       0.062531              8.818113       5.808910      -2.063695      -1.930098      10.231369       1.014804      10.414060           0.002487
           47              C       6.525156       6.435194      11.144426      -0.059285      29.913189 0.41921402E+03  0.98134557E+04                                 8.430087                            6.864509       0.116203       2.012641                    0.999509      29.232412      85.183922       0.620734       0.421516      -1.055887      -0.010214       0.033655       0.075054       0.082886       0.000230      -0.008478      -0.015422      -0.020992       0.125718      -0.032538      -0.014439       0.046977              9.115804       5.989260      -1.731000      -1.129274      12.217324      -1.230523       9.140829           0.001806
           48              C       4.464817       5.709695       3.412017       0.625072      20.841073 0.22028578E+03  0.44216064E+04                                 6.973874                            5.285135       0.131463       2.124995                    0.999659      21.162833      58.438335       0.641735       0.475507      -1.017330      -0.040144      -0.028341       0.064332       0.080952       0.027090       0.092405       0.021275       0.106314       0.047510      -0.067676      -0.062619       0.130295              8.000894       6.745823      -1.859327      -2.863268      10.245551      -0.109072       7.011309           0.001942
           49              C       5.308361       6.134025       2.216367       0.040856      26.873118 0.41490234E+03  0.96829922E+04                                 8.018206                            6.902803      -0.381170       1.898291                    0.998373      27.287794      79.276946       0.609405       0.430662      -1.050720       0.048431      -0.061174      -0.109527       0.134477      -0.075019       0.033399       0.015838      -0.003288      -0.079220      -0.083535      -0.006047       0.089583              8.805434       7.888433      -0.771755      -0.394983       8.103015      -1.368645      10.424854           0.002894
           50              C       4.505874       6.356293       0.970965      -0.372152      31.585677 0.48554665E+03  0.11770464E+05                                 8.669609                            7.252973      -0.179732       1.918911                    0.997458      31.449288      92.719108       0.621886       0.406287      -1.067543       0.053256       0.002428       0.053456       0.075496      -0.016089       0.036866       0.010747       0.007952      -0.014028      -0.044606       0.005768       0.038837              9.689258       7.181230      -0.012707      -0.372404       7.842010      -2.550364      14.044536           0.006200
           51              C       5.196387       7.014438      15.888510       0.647733      20.926586 0.23538687E+03  0.48107442E+04                                 7.075862                            5.487593      -0.017399       2.058363                    0.999817      21.753584      60.905337       0.624688       0.479748      -1.013586      -0.002181       0.002214      -0.021968       0.022187      -0.065112      -0.016250       0.025610      -0.071507      -0.097509      -0.058077      -0.039521       0.097598              8.064898       6.043798       1.655317       0.037075       5.707006      -2.126240      12.443891          -0.000461
           52              C       4.631286       0.506117       3.050915       0.141665      25.013298 0.33697539E+03  0.74617060E+04                                 7.498919                            6.163764       0.395682       2.137383                    0.999813      26.144189      73.853015       0.654246       0.422790      -1.056152      -0.003513       0.011832       0.061982       0.063199       0.000475      -0.016095       0.003276       0.007558       0.096348      -0.020665      -0.016826       0.037491              8.048045       4.986635       1.494101      -1.222267       9.210020       0.422279       9.947480          -0.002731
           53              C       4.284910       0.387767       5.179012      -0.040537      28.644407 0.39334387E+03  0.90428436E+04                                 8.144985                            6.600839       0.266704       2.067417                    0.999772      28.363975      81.333674       0.641381       0.415391      -1.062049      -0.009494      -0.054856      -0.070267       0.089648       0.000993      -0.007131       0.021987      -0.056940       0.162746      -0.056165      -0.006373       0.062538              8.818080       5.808891       2.063678      -1.930083      10.231329      -1.014783      10.414019           0.002490
           54              C       4.672344       1.624194       4.904574      -0.059278      29.913035 0.41921218E+03  0.98134007E+04                                 8.430064                            6.864500       0.116199       2.012642                    0.999509      29.232286      85.183467       0.620734       0.421517      -1.055887       0.010214       0.033653      -0.075049       0.082880      -0.000230      -0.008476       0.015421      -0.020989       0.125736      -0.032539      -0.014442       0.046981              9.115775       5.989250       1.730990      -1.129269      12.217272       1.230515       9.140804           0.001811
           55              C       3.000183       8.723305      11.436517       0.625067      20.841090 0.22028597E+03  0.44216101E+04                                 6.973873                            5.285134       0.131470       2.124997                    0.999659      21.162836      58.438296       0.641736       0.475506      -1.017331       0.040141       0.028338       0.064328       0.080947       0.027091      -0.092401      -0.021277       0.106317       0.047504      -0.067676      -0.062617       0.130293              8.000894       6.745823      -1.859335       2.863266      10.245560       0.109061       7.011297           0.001938
           56              C       2.156638       8.298975      10.240867       0.040865      26.872831 0.41489718E+03  0.96828378E+04                                 8.018144                            6.902756      -0.381150       1.898300                    0.998373      27.287565      79.276035       0.609408       0.430661      -1.050721      -0.048426       0.061178      -0.109524       0.134474      -0.075014      -0.033408      -0.015837      -0.003291      -0.079212      -0.083538      -0.006040       0.089578              8.805359       7.888377      -0.771754       0.394983       8.102963       1.368608      10.424738           0.002894
           57              C       2.959126       8.076707       8.995465      -0.372153      31.585525 0.48554430E+03  0.11770391E+05                                 8.669578                            7.252954      -0.179734       1.918913                    0.997457      31.449177      92.718659       0.621888       0.406286      -1.067543      -0.053257      -0.002425       0.053463       0.075501      -0.016082      -0.036855      -0.010740       0.007944      -0.014037      -0.044591       0.005767       0.038824              9.689217       7.181211      -0.012712       0.372406       7.841992       2.550350      14.044447           0.006202
           58              C       2.268613       7.418562       7.864010       0.647739      20.926631 0.23538760E+03  0.48107641E+04                                 7.075881                            5.487608      -0.017413       2.058357                    0.999817      21.753613      60.905504       0.624686       0.479749      -1.013585       0.002184      -0.002216      -0.021969       0.022188      -0.065115       0.016241      -0.025614      -0.071510      -0.097504      -0.058080      -0.039520       0.097600              8.064918       6.043813       1.655320      -0.037076       5.707022       2.126250      12.443918          -0.000462
           59              C       2.833714       4.304883      11.075415       0.141662      25.013193 0.33697293E+03  0.74616367E+04                                 7.498889                            6.163733       0.395688       2.137385                    0.999813      26.144114      73.852680       0.654249       0.422789      -1.056153       0.003514      -0.011832       0.061980       0.063197       0.000475       0.016095      -0.003272       0.007558       0.096348      -0.020664      -0.016827       0.037491              8.048015       4.986610       1.494088       1.222269       9.209967      -0.422280       9.947468          -0.002733
           60              C       3.180090       4.423233      13.203512      -0.040556      28.644968 0.39335188E+03  0.90430808E+04                                 8.145094                            6.600906       0.266693       2.067406                    0.999772      28.364415      81.335383       0.641378       0.415391      -1.062048       0.009497       0.054859      -0.070272       0.089654       0.000994       0.007138      -0.021982      -0.056944       0.162739      -0.056166      -0.006367       0.062533              8.818209       5.808963       2.063723       1.930123      10.231491       1.014824      10.414172           0.002489
           61              C       2.792657       3.186806      12.929074      -0.059289      29.913398 0.41921676E+03  0.98135409E+04                                 8.430132                            6.864535       0.116192       2.012634                    0.999509      29.232588      85.184665       0.620732       0.421517      -1.055886      -0.010212      -0.033657      -0.075055       0.082887      -0.000230       0.008479      -0.015423      -0.020992       0.125706      -0.032536      -0.014438       0.046974              9.115859       5.989283       1.731018       1.129281      12.217416      -1.230522       9.140878           0.001810
           62              C       0.732317       3.912305       4.612483       0.625074      20.841096 0.22028609E+03  0.44216143E+04                                 6.973879                            5.285138       0.131455       2.124992                    0.999659      21.162857      58.438422       0.641735       0.475507      -1.017330      -0.040147       0.028341      -0.064329       0.080952      -0.027090      -0.092405       0.021276       0.106312       0.047506      -0.067674      -0.062620       0.130294              8.000900       6.745830       1.859324       2.863272      10.245555      -0.109075       7.011315           0.001941
           63              C       1.575862       3.487975       5.808133       0.040855      26.873117 0.41490218E+03  0.96829877E+04                                 8.018204                            6.902799      -0.381164       1.898292                    0.998373      27.287811      79.276993       0.609406       0.430661      -1.050720       0.048430       0.061175       0.109528       0.134478       0.075019      -0.033397       0.015838      -0.003290      -0.079226      -0.083533      -0.006049       0.089583              8.805432       7.888430       0.771751       0.394983       8.103017      -1.368636      10.424850           0.002892
           64              C       0.773374       3.265707       7.053535      -0.372153      31.585686 0.48554637E+03  0.11770457E+05                                 8.669614                            7.252972      -0.179743       1.918908                    0.997458      31.449303      92.719189       0.621886       0.406287      -1.067543       0.053255      -0.002429      -0.053454       0.075494       0.016090      -0.036868       0.010746       0.007953      -0.014030      -0.044608       0.005767       0.038840              9.689267       7.181232       0.012703       0.372410       7.842013      -2.550370      14.044557           0.006201
           65              C       1.463886       2.607562       8.184990       0.647733      20.926650 0.23538763E+03  0.48107652E+04                                 7.075882                            5.487605      -0.017416       2.058356                    0.999817      21.753650      60.905626       0.624687       0.479748      -1.013585      -0.002180      -0.002216       0.021968       0.022186       0.065112       0.016252       0.025607      -0.071506      -0.097507      -0.058077      -0.039520       0.097597              8.064924       6.043808      -1.655319      -0.037064       5.707021      -2.126259      12.443943          -0.000461
           66              C       0.898786       9.115883       4.973585       0.141670      25.013148 0.33697292E+03  0.74616364E+04                                 7.498889                            6.163742       0.395689       2.137387                    0.999813      26.144062      73.852536       0.654247       0.422790      -1.056153      -0.003515      -0.011832      -0.061981       0.063198      -0.000474       0.016093       0.003275       0.007559       0.096344      -0.020664      -0.016825       0.037489              8.048012       4.986614      -1.494092       1.222261       9.209977       0.422279       9.947444          -0.002732
           67              C       0.552410       9.234233       2.845488      -0.040542      28.644665 0.39334803E+03  0.90429652E+04                                 8.145032                            6.600873       0.266703       2.067414                    0.999772      28.364174      81.334422       0.641380       0.415391      -1.062049      -0.009496       0.054856       0.070269       0.089650      -0.000994       0.007133       0.021986      -0.056942       0.162747      -0.056166      -0.006371       0.062537              8.818133       5.808925      -2.063696       1.930095      10.231402      -1.014791      10.414074           0.002489
           68              C       0.939844       7.997806       3.119926      -0.059282      29.913232 0.41921509E+03  0.98134874E+04                                 8.430097                            6.864520       0.116197       2.012639                    0.999509      29.232442      85.184047       0.620733       0.421517      -1.055887       0.010213      -0.033653       0.075051       0.082882       0.000230       0.008477       0.015422      -0.020991       0.125729      -0.032539      -0.014441       0.046980              9.115814       5.989270      -1.731001       1.129273      12.217337       1.230521       9.140836           0.001810
           69              N       4.836574       0.230928      14.012382      -0.590777      35.412847 0.65562073E+03  0.16846682E+05                                 8.948340                            8.150749      -0.290696       1.890973                    0.996891      32.336912      92.905299       0.627293       0.379991      -1.103968       0.064496       0.086513      -0.008703       0.108259       0.090372      -0.014091      -0.035927       0.088011       0.039553      -0.111512       0.006798       0.104714              9.462237       9.533364       1.764694       0.641781      10.218270       0.291177       8.635076           0.063002
           70              N       6.288516       6.506396      12.492542      -0.298894      40.499709 0.58926164E+03  0.14764917E+05                                 9.994367                            7.929903      -0.220233       1.921540                    0.999140      30.201775      86.103190       0.610836       0.400183      -1.088147       0.034691      -0.085539      -0.103628       0.138778       0.001047      -0.019158      -0.054235       0.023629       0.047976      -0.060750       0.000828       0.059922             11.346607       7.367031      -3.317863      -1.987279      15.807977       1.645895      10.864815           0.049955
           71              N       6.955140       4.467495      12.011072      -0.190359      30.714624 0.42162524E+03  0.97525544E+04                                 8.417668                            6.726325      -0.252757       1.978545                    0.997037      26.581523      73.701155       0.658042       0.402402      -1.082613      -0.014915       0.073664      -0.041083       0.085654      -0.019907      -0.017037       0.007370      -0.080353       0.149537      -0.071611       0.016509       0.055102              9.368328       5.933291      -2.795198      -0.945534      14.238185      -0.534110       7.933508           0.001685
           72              N       6.360926       5.041928       2.036618      -0.590769      35.412877 0.65562166E+03  0.16846711E+05                                 8.948353                            8.150763      -0.290703       1.890972                    0.996891      32.336868      92.905182       0.627292       0.379992      -1.103967      -0.064497       0.086515       0.008699       0.108260      -0.090367      -0.014091       0.035923       0.088014       0.039547      -0.111507       0.006797       0.104711              9.462252       9.533391      -1.764713       0.641789      10.218305      -0.291185       8.635060           0.063014
           73              N       4.908984       1.695396       3.556458      -0.298891      40.500043 0.58926720E+03  0.14765090E+05                                 9.994410                            7.929932      -0.220231       1.921537                    0.999140      30.201944      86.103757       0.610836       0.400182      -1.088148      -0.034691      -0.085540       0.103627       0.138778      -0.001045      -0.019158       0.054235       0.023625       0.047981      -0.060749       0.000826       0.059923             11.346662       7.367063       3.317889      -1.987284      15.808081      -1.645916      10.864842           0.049963
           74              N       4.242360       9.278495       4.037928      -0.190361      30.714955 0.42163049E+03  0.97527084E+04                                 8.417727                            6.726366      -0.252759       1.978540                    0.997037      26.581722      73.701881       0.658041       0.402402      -1.082612       0.014917       0.073664       0.041081       0.085654       0.019908      -0.017038      -0.007367      -0.080360       0.149546      -0.071616       0.016512       0.055104              9.368400       5.933330       2.795224      -0.945539      14.238320       0.534112       7.933549           0.001687
           75              N       1.104073       9.391072      10.061118      -0.590791      35.413205 0.65562917E+03  0.16846960E+05                                 8.948409                            8.150809      -0.290682       1.890972                    0.996892      32.337171      92.906339       0.627290       0.379992      -1.103967       0.064500      -0.086505       0.008705       0.108255      -0.090375       0.014087      -0.035930       0.088023       0.039557      -0.111520       0.006802       0.104718              9.462314       9.533430      -1.764710      -0.641772      10.218372       0.291181       8.635139           0.063004
           76              N       2.556016       3.115604      11.580958      -0.298904      40.500072 0.58926665E+03  0.14765084E+05                                 9.994453                            7.929955      -0.220245       1.921534                    0.999140      30.201918      86.103918       0.610831       0.400185      -1.088145       0.034693       0.085537       0.103626       0.138775      -0.001051       0.019155      -0.054235       0.023639       0.047972      -0.060751       0.000831       0.059920             11.346721       7.367087       3.317909       1.987311      15.808158       1.645953      10.864917           0.049962
           77              N       3.222640       5.154505      12.062428      -0.190366      30.714982 0.42163033E+03  0.97527053E+04                                 8.417736                            6.726366      -0.252759       1.978540                    0.997037      26.581738      73.701965       0.658040       0.402402      -1.082612      -0.014916      -0.073666       0.041081       0.085655       0.019908       0.017038       0.007368      -0.080358       0.149539      -0.071614       0.016512       0.055102              9.368414       5.933330       2.795227       0.945539      14.238345      -0.534121       7.933568           0.001686
           78              N       2.628426       4.580072       5.987882      -0.590773      35.412785 0.65561933E+03  0.16846634E+05                                 8.948334                            8.150745      -0.290700       1.890974                    0.996891      32.336805      92.904910       0.627293       0.379992      -1.103967      -0.064498      -0.086515      -0.008697       0.108261       0.090366       0.014089       0.035924       0.088019       0.039542      -0.111508       0.006797       0.104711              9.462232       9.533367       1.764714      -0.641782      10.218282      -0.291180       8.635046           0.063007
           79              N       1.176484       7.926604       4.468042      -0.298893      40.499901 0.58926485E+03  0.14765018E+05                                 9.994396                            7.929923      -0.220237       1.921537                    0.999140      30.201866      86.103515       0.610835       0.400183      -1.088148      -0.034694       0.085541      -0.103627       0.138778       0.001047       0.019156       0.054234       0.023628       0.047983      -0.060748       0.000826       0.059922             11.346645       7.367051      -3.317879       1.987285      15.808047      -1.645919      10.864838           0.049956
           80              N       0.509860       0.343505       3.986572      -0.190360      30.714949 0.42163031E+03  0.97527029E+04                                 8.417724                            6.726364      -0.252757       1.978541                    0.997037      26.581718      73.701860       0.658041       0.402402      -1.082612       0.014916      -0.073665      -0.041080       0.085654      -0.019908       0.017038      -0.007366      -0.080360       0.149548      -0.071617       0.016513       0.055104              9.368397       5.933326      -2.795220       0.945535      14.238319       0.534122       7.933547           0.001687
           81              O      -0.023888       1.773335      12.181191      -0.562386      39.395603 0.53786745E+03  0.12897086E+05                                 9.171020                            7.173357       0.364158       2.179109                    0.997496      27.040859      70.373326       0.712014       0.358757      -1.142222      -0.008078      -0.016044      -0.000887       0.017985       0.022382       0.044475      -0.050184      -0.014462      -0.046790      -0.082071       0.027601       0.054470             10.629258      10.377497       4.121121      -4.011630      13.281319      -3.025239       8.228957           0.008303
           82              O       6.727458       9.311209      12.362545      -0.543963      36.573738 0.53397314E+03  0.12804396E+05                                 8.742638                            7.155387       0.409155       2.191590                    0.996888      27.142729      71.073249       0.710376       0.359566      -1.139446       0.006105       0.023039       0.007316       0.024932       0.009825       0.026663      -0.000549      -0.035634      -0.108737      -0.050595       0.011492       0.039103              9.836498       7.375661       1.830391      -1.910449      15.259875       1.244134       6.873959           0.048351
           83              O       6.534861       2.194778       1.304784      -0.577750      38.181927 0.55446513E+03  0.13441521E+05                                 9.007645                            7.276977       0.301377       2.133181                    0.997497      28.131313      74.425090       0.705461       0.358145      -1.138880      -0.032103       0.011182      -0.011792       0.035982       0.024184       0.009428       0.004993      -0.031146       0.173658      -0.058010      -0.001498       0.059508             10.273336       6.576179      -0.632101       1.899083       7.037157       1.528139      17.206671           0.066234
           84              O       4.951534       2.824057      -0.030493      -0.623219      29.447968 0.50988277E+03  0.12068864E+05                                 7.345584                            6.881012       0.991772       2.341775                    0.998759      28.351676      73.408672       0.743095       0.348229      -1.150280       0.010678      -0.004833      -0.010730       0.015891      -0.001298       0.019485      -0.045936       0.004242      -0.338419      -0.126464       0.056524       0.069940              7.429884       7.994816      -2.433271       1.038837       7.048790       0.067975       7.246044           0.000469
           85              O       3.756388       6.584335       3.867809      -0.562392      39.396252 0.53787770E+03  0.12897397E+05                                 9.171128                            7.173432       0.364130       2.179097                    0.997496      27.041078      70.374154       0.712010       0.358758      -1.142221       0.008081      -0.016045       0.000881       0.017986      -0.022381       0.044474       0.050183      -0.014465      -0.046784      -0.082068       0.027599       0.054469             10.629391      10.377622      -4.121175      -4.011691      13.281492       3.025284       8.229061           0.008299
           86              O       4.470042       4.500209       3.686455      -0.543963      36.574194 0.53398067E+03  0.12804623E+05                                 8.742711                            7.155437       0.409158       2.191588                    0.996888      27.142910      71.073892       0.710374       0.359566      -1.139446      -0.006105       0.023040      -0.007318       0.024933      -0.009826       0.026664       0.000548      -0.035632      -0.108728      -0.050594       0.011493       0.039101              9.836587       7.375719      -1.830406      -1.910466      15.260030      -1.244152       6.874013           0.048357
           87              O       4.662639       7.005778      14.744216      -0.577749      38.181548 0.55445821E+03  0.13441315E+05                                 9.007610                            7.276951       0.301350       2.133177                    0.997497      28.131072      74.424417       0.705459       0.358147      -1.138878       0.032105       0.011182       0.011778       0.035979      -0.024189       0.009435      -0.004988      -0.031146       0.173659      -0.058015      -0.001494       0.059509             10.273295       6.576158       0.632102       1.899083       7.037133      -1.528119      17.206595           0.066213
           88              O       6.245965       7.635057       0.030493      -0.623236      29.448329 0.50989085E+03  0.12069103E+05                                 7.345637                            6.881060       0.991790       2.341774                    0.998759      28.351925      73.409456       0.743094       0.348229      -1.150280      -0.010678      -0.004835       0.010700       0.015871       0.001301       0.019475       0.045929       0.004244      -0.338420      -0.126459       0.056523       0.069937              7.429938       7.994865       2.433290       1.038839       7.048841      -0.067985       7.246106           0.000469
           89              O       3.708612       7.848665      11.892309      -0.562401      39.396364 0.53787948E+03  0.12897448E+05                                 9.171135                            7.173436       0.364159       2.179104                    0.997496      27.041147      70.374313       0.712011       0.358757      -1.142222      -0.008081       0.016047       0.000881       0.017988      -0.022381      -0.044471      -0.050185      -0.014463      -0.046790      -0.082068       0.027599       0.054469             10.629402      10.377626      -4.121183       4.011688      13.281524      -3.025288       8.229056           0.008297
           90              O       2.994958       0.310791      11.710955      -0.543976      36.574245 0.53398147E+03  0.12804644E+05                                 8.742704                            7.155430       0.409196       2.191597                    0.996888      27.142974      71.074000       0.710376       0.359564      -1.139448       0.006102      -0.023034      -0.007327       0.024930      -0.009824      -0.026665      -0.000548      -0.035631      -0.108736      -0.050597       0.011495       0.039101              9.836582       7.375710      -1.830411       1.910466      15.260031       1.244140       6.874005           0.048358
           91              O       2.802361       7.427222       6.719716      -0.577758      38.181984 0.55446621E+03  0.13441553E+05                                 9.007651                            7.276981       0.301390       2.133184                    0.997497      28.131350      74.425188       0.705461       0.358145      -1.138880      -0.032104      -0.011184       0.011794       0.035984      -0.024183      -0.009427       0.004994      -0.031144       0.173654      -0.058007      -0.001499       0.059507             10.273342       6.576183       0.632100      -1.899085       7.037161       1.528142      17.206682           0.066230
           92              O       1.219034       6.797943       8.054993      -0.623222      29.447989 0.50988339E+03  0.12068883E+05                                 7.345587                            6.881015       0.991775       2.341775                    0.998759      28.351702      73.408750       0.743095       0.348229      -1.150280       0.010678       0.004832       0.010726       0.015888       0.001300      -0.019484      -0.045934       0.004243      -0.338421      -0.126464       0.056524       0.069940              7.429885       7.994815       2.433271      -1.038833       7.048797       0.067981       7.246043           0.000465
           93              O       0.023888       3.037665       4.156691      -0.562397      39.396533 0.53788240E+03  0.12897539E+05                                 9.171170                            7.173463       0.364130       2.179094                    0.997496      27.041192      70.374551       0.712008       0.358758      -1.142221       0.008080       0.016046      -0.000876       0.017986       0.022380      -0.044473       0.050183      -0.014466      -0.046782      -0.082067       0.027598       0.054469             10.629442      10.377675       4.121193       4.011719      13.281548       3.025299       8.229104           0.008299
           94              O       0.737542       5.121791       4.338045      -0.543970      36.574220 0.53398106E+03  0.12804633E+05                                 8.742710                            7.155435       0.409176       2.191594                    0.996888      27.142933      71.073924       0.710374       0.359565      -1.139447      -0.006107      -0.023039       0.007325       0.024935       0.009826      -0.026665       0.000549      -0.035632      -0.108727      -0.050595       0.011494       0.039101              9.836587       7.375715       1.830404       1.910465      15.260035      -1.244155       6.874012           0.048352
           95              O       0.930139       2.616222       9.329284      -0.577767      38.182126 0.55446834E+03  0.13441622E+05                                 9.007687                            7.277006       0.301384       2.133182                    0.997497      28.131363      74.425358       0.705458       0.358146      -1.138879       0.032111      -0.011188      -0.011777       0.035986       0.024190      -0.009434      -0.004987      -0.031145       0.173655      -0.058015      -0.001493       0.059507             10.273385       6.576204      -0.632109      -1.899084       7.037193      -1.528148      17.206759           0.066221
           96              O       2.513466       1.986943       7.994007      -0.623245      29.448584 0.50989700E+03  0.12069284E+05                                 7.345674                            6.881097       0.991794       2.341772                    0.998759      28.352084      73.409964       0.743092       0.348228      -1.150281      -0.010680       0.004836      -0.010694       0.015868      -0.001304      -0.019474       0.045927       0.004248      -0.338419      -0.126458       0.056521       0.069937              7.429974       7.994903      -2.433298      -1.038845       7.048870      -0.067989       7.246149           0.000472

******************************************************
Auxiliary information for the entire system
The total spin magnetic moment of the unit cell is   3.999805
The total net atomic charge of the unit cell is   -0.000001
Accuracy of reproducing the electrostatic potential in the unit cell:
  The inner radius (bohr) =    5.0000
  The outer radius (bohr) =   12.0000
  Valid grid points have density less than (e/(bohr^3)) =    0.0001
  The number of valid grid points were=         6108
  The rms potential error without charges in kcal/mol is=      3.51808
  The rms potential error with partial charges in kcal/mol is=      0.82911
  The RRMSE value at monopole order=      0.23567
  The rms potential error with partial charges and cloud penetration in kcal/mol is=      0.83204
  The RRMSE value at monopole order with cloud penetration is=      0.23650
  The rms potential error with partial charges and atomic dipoles in kcal/mol is=      0.68641
  The RRMSE value at dipole order=      0.19511
  The rms potential error with partial charges, atomic dipoles and cloud penetration in kcal/mol is=      0.68772
  The RRMSE value at dipole order with cloud penetration=      0.19548

******************************************************
The electron densities and ab initio electrostatic potential were computed in VASP using the PBE functional and
projector augmented wave method. See the main text of the journal article for a description of computational details.
The atomic charges, dipoles, and quadrupoles were computed with the DDEC6 method as described in
(a) T. A. Manz and N. Gabaldon Limas, RSC Adv. 6 (2016) 47771-47801 DOI: 10.1039/c6ra04656h
(b) N. Gabaldon Limas and T. A. Manz, RSC Adv. 8 (2018) 2678-2707 DOI: 10.1039/c7ra11829e.
For each atom in the material, the electron cloud parameters were fit to the spherically averaged atom-in-material
electron density using radial positions for which this density was between 10^-4 and 10^-2 electrons per cubic bohr.
The polarizabilities, dispersion coefficients, and quantum Drude oscillator (QDO) parameters were fit using the MCLF method.
The magnetic structure of the system was optimized in VASP from the default ferromagnetic initial guess using spin polarization.
The atomic spin moments (ASMs) were computed on this optimized magnetic structure using the DDEC6 partition as inputs
to the method of T. A. Manz and D. S. Sholl, J. Chem. Theory Comput. 7 (2011) 4146-4164 DOI: 10.1021/ct200539n.
The RMSE and RRMSE were computed using a uniform grid with Ewald summation.
