# Supplementary material for: A collection of forcefield precursors for metal–organic frameworks
Source: RSC Adv. 2019 Nov 13;9(63):36492–507. doi: 10.1039/c9ra07327b (PMC9075174; doi:10.1039/c9ra07327b)
Supplement: RA-009-C9RA07327B-s3455 [file RA-009-C9RA07327B-s3455.xyz]

   54
jmolscript: load "" {1 1 1} spacegroup "x,y,z" unitcell [{      4.996700     0.000000     0.000000 }, {      1.710065    10.967584     0.000000 }, {     -2.498251    -0.000016    12.485513 }]
Cu     1.364654     1.149399     2.834711     0.786374
Cu    -0.278609     6.633182     9.650802     0.785466
H      3.901080     4.086511     8.262913     0.099181
H     -0.541088     2.874596     6.397577     0.130570
H      2.399926     5.492559     5.675914     0.130866
H      1.802536     6.609056     7.601180     0.099079
H      2.081282     1.927004     0.019977     0.095853
H     -1.059466     3.427356    10.879876     0.128894
H      3.499584     4.652448     0.826541     0.134681
H      4.282964     3.187177     2.427184     0.104415
H      2.257731     9.570308     4.222600     0.097170
H      2.812292     8.358388     6.087936     0.130484
H     -0.953447     0.008765     6.809599     0.132696
H      3.445832     1.125268     4.884333     0.098135
H      2.936315     7.410797    -0.019977     0.095954
H      2.293843     8.911160     1.605637     0.128417
H      1.856352    10.136226    11.658972     0.134548
H      2.639707     8.670959    10.058329     0.104178
C     -0.379790     4.367282     7.739270     0.078191
C     -0.061291     3.641229     6.611579    -0.151458
C      0.972059     4.061289     5.807012     0.040512
C      1.686002     5.188756     6.188819    -0.155414
C      1.320293     5.855584     7.345727     0.085160
C      1.371173     3.294656     4.557712     0.552562
C      1.366738     2.497319     0.189780     0.080952
C     -1.520631     3.392259    11.685941    -0.148392
C      2.402844     4.229085    11.907933     0.027267
C      4.244282     4.124908     0.648248    -0.152302
C      1.940213     5.190944    10.837425     0.583551
C      4.711006     3.227758     1.602141     0.092666
C      2.973569     9.851078     4.746243     0.081702
C      3.292086     9.125022     5.873934    -0.151765
C      4.325449     9.545080     6.678501     0.040751
C      5.039385    10.672548     6.296694    -0.158622
C      2.963593     0.371795     5.139786     0.085679
C      4.724583     8.778444     7.927801     0.554897
C     -0.276484     7.981095    12.295733     0.082262
C      1.832666     8.876065     0.799572    -0.148686
C      5.756137     9.712892     0.577580     0.027771
C      2.601053     9.608685    11.837265    -0.152231
C      5.293523    10.674747     1.648088     0.583801
C      3.067762     8.711538    10.883372     0.092133
N      0.294847     5.454169     8.109840    -0.189925
N      0.755672     2.420544     1.376653    -0.206499
N      1.938134    -0.029618     4.375673    -0.190380
N     -0.887568     7.904324    11.108860    -0.206199
O      0.627641     2.304284     4.259558    -0.539582
O      2.380207     3.632459     3.942426    -0.563710
O      0.746077     5.595209    10.968523    -0.563188
O      2.727369     5.502973     9.932975    -0.579812
O      3.981055     7.788071     8.225955    -0.540640
O      0.736926     9.116245     8.543087    -0.564468
O      2.389320     0.111429     1.516990    -0.563845
O      4.370628     0.019190     2.552538    -0.579698

The following XYZ coordinates are in angstroms. Other properties are in atomic units.
The sperically averaged electron density of each atom fit to a function of the form exp(a - br)
eigen_1, eigen_2 and eigen_3 are the three eigenvalues of traceless quadrupole moment tensor
  atom number  atomic symbol              X              Y              Z     net charge C6 coefficient C8 coefficient C10 coefficient fluctuating dipole atomic polarizability isotropic forcefield polarizability              a              b squared Pearson coefficient          <r^3>          <r^4>         wp_QDO          m_QDO          q_QDO       dipole_x       dipole_y       dipole_z         dipole            Qxy            Qxz            Qyz     Q(x^2-y^2)  Q(3z^2 - R^2)        eigen_1        eigen_2        eigen_3 static polarizability      alpha(xx)      alpha(xy)      alpha(xz)      alpha(yy)      alpha(yz)      alpha(zz) atomic spin moment
            1             Cu       1.364654       1.149399       2.834711       0.786374      66.362271 0.11231464E+04  0.31188739E+05                                14.036151                           11.491497       1.213195       2.302322                    0.994533      41.797718     103.636276       0.500261       0.440908      -1.126053      -0.053322      -0.034458      -0.001914       0.063516      -0.015176      -0.053066       0.077410       0.042074       0.040596      -0.091824      -0.011487       0.103311             16.638237      13.374827      -4.407722       0.791142      17.104246      -1.319388      19.435637           0.735094
            2             Cu      -0.278609       6.633182       9.650802       0.785466      66.406965 0.11240794E+04  0.31220988E+05                                14.040539                           11.495188       1.218371       2.303456                    0.994557      41.817578     103.694516       0.500253       0.440825      -1.126111      -0.053362      -0.034758       0.002555       0.063735      -0.015142       0.052935      -0.077417       0.041883       0.038320      -0.091858      -0.011144       0.103002             16.643134      13.381462      -4.408913      -0.790860      17.108707       1.318062      19.439234           0.735274
            3              H       3.901080       4.086511       8.262913       0.099181       1.131892 0.81408627E+01  0.80094478E+02                                 1.778667                            1.655563      -1.012307       2.393219                    0.997971       3.512617       9.774140       0.493085       1.262561      -0.712887      -0.037514      -0.016206       0.021683       0.046261       0.016051      -0.007462       0.000448      -0.002280      -0.020745      -0.016392      -0.004018       0.020410              1.831511       2.081297       0.183990      -0.530637       1.481213      -0.075101       1.932023           0.000787
            4              H      -0.541088       2.874596       6.397577       0.130570       0.951806 0.66449703E+01  0.62812624E+02                                 1.648951                            1.545113      -1.031591       2.405060                    0.997301       3.453429       9.755528       0.480943       1.347282      -0.693910      -0.019697      -0.030828      -0.010917       0.038177       0.011331      -0.005665       0.002709      -0.006949      -0.015401      -0.013732      -0.000765       0.014497              1.698719       1.597213       0.406478       0.095972       2.035079       0.318433       1.463864           0.000771
            5              H       2.399926       5.492559       5.675914       0.130866       1.088256 0.81732552E+01  0.80514010E+02                                 1.733565                            1.663360      -1.097376       2.368392                    0.997354       3.443650       9.596399       0.489802       1.269430      -0.711735       0.029783       0.012752      -0.020651       0.038420       0.014387      -0.006191      -0.001357       0.004086      -0.011741      -0.013633      -0.004293       0.017926              1.744701       1.945504       0.233630      -0.351157       1.598921      -0.052684       1.689678           0.000407
            6              H       1.802536       6.609056       7.601180       0.099079       1.007978 0.70753123E+01  0.68711858E+02                                 1.774438                            1.637450      -1.363844       2.226915                    0.993491       3.945642      11.723356       0.443811       1.421091      -0.677007       0.028783       0.034890       0.011762       0.046735       0.007009      -0.004790       0.003834      -0.003686      -0.008246      -0.010642       0.002019       0.008623              1.853893       1.787674       0.477373       0.132690       2.209716       0.262148       1.564290           0.000731
            7              H       2.081282       1.927004       0.019977       0.095853       1.099222 0.79356522E+01  0.77784818E+02                                 1.759180                            1.645569      -0.989502       2.401179                    0.998116       3.558479       9.969313       0.488330       1.279619      -0.708617       0.036335      -0.028462      -0.013814       0.048178      -0.012807      -0.013051       0.001733       0.011638       0.014374      -0.018189      -0.002751       0.020939              1.811765       2.046318      -0.562268      -0.067656       1.952617      -0.012775       1.436361           0.000586
            8              H      -1.059466       3.427356      10.879876       0.128894       1.049439 0.76548405E+01  0.74204673E+02                                 1.691688                            1.607704      -1.097997       2.367695                    0.997061       3.417787       9.457569       0.499003       1.266215      -0.711968       0.021003       0.002865      -0.031811       0.038226      -0.010570      -0.009471       0.001425       0.009874       0.017306      -0.015390      -0.000975       0.016365              1.716947       1.622804       0.021711      -0.370279       1.427234      -0.172085       2.100801           0.000357
            9              H       3.499584       4.652448       0.826541       0.134681       1.025902 0.75785039E+01  0.73626298E+02                                 1.704941                            1.631481      -1.027278       2.408972                    0.997805       3.394737       9.549701       0.478679       1.317080      -0.701684      -0.032061       0.021592       0.008961       0.039679      -0.011898      -0.010407       0.000435       0.005607      -0.000001      -0.015195      -0.001609       0.016804              1.724999       1.984589      -0.409974      -0.088416       1.714452      -0.040515       1.475957           0.000526
           10              H       4.282964       3.187177       2.427184       0.104415       1.098078 0.78246216E+01  0.77698914E+02                                 1.858507                            1.707385      -1.363215       2.227620                    0.993718       3.946353      11.744498       0.441493       1.397110      -0.681875      -0.022137       0.004253       0.041868       0.047550      -0.009066      -0.006083       0.001191      -0.007829       0.020046      -0.014198       0.002828       0.011370              1.939313       1.816154      -0.003054      -0.460587       1.474620      -0.158030       2.527166           0.000448
           11              H       2.257731       9.570308       4.222600       0.097170       1.140330 0.82121416E+01  0.80948405E+02                                 1.784810                            1.660659      -1.010685       2.392286                    0.998002       3.525998       9.811277       0.493422       1.259318      -0.713554      -0.037983      -0.016636      -0.021850       0.046870       0.016140       0.007810      -0.000521      -0.002156      -0.020516      -0.016738      -0.003793       0.020530              1.838120       2.089544       0.185211       0.534031       1.485601       0.075680       1.939215           0.000787
           12              H       2.812292       8.358388       6.087936       0.130484       0.951236 0.66401411E+01  0.62753233E+02                                 1.648128                            1.544430      -1.025237       2.407581                    0.997349       3.451747       9.748525       0.481124       1.347071      -0.693963      -0.019804      -0.030941       0.011108       0.038378       0.011163       0.005747      -0.002625      -0.006772      -0.015164      -0.013626      -0.000664       0.014290              1.697820       1.596389       0.406103      -0.095889       2.033863      -0.318190       1.463208           0.000771
           13              H      -0.953447       0.008765       6.809599       0.132696       1.084679 0.81435306E+01  0.80176088E+02                                 1.732494                            1.662510      -1.106329       2.365722                    0.997213       3.438517       9.590309       0.488795       1.272762      -0.711021       0.029024       0.012890       0.020268       0.037674       0.014216       0.006287       0.001151       0.004115      -0.011275      -0.013668      -0.004013       0.017681              1.743591       1.943919       0.233203       0.350449       1.598190       0.052417       1.688663           0.000406
           14              H       3.445832       1.125268       4.884333       0.098135       1.010303 0.70922635E+01  0.68887607E+02                                 1.773903                            1.636911      -1.352903       2.230988                    0.993735       3.944670      11.704707       0.445096       1.416761      -0.677820       0.028864       0.035255      -0.011853       0.047080       0.007212       0.004682      -0.003719      -0.003715      -0.008203      -0.010616       0.001801       0.008816              1.853347       1.787091       0.477279      -0.132669       2.209184      -0.262080       1.563767           0.000730
           15              H       2.936315       7.410797      -0.019977       0.095954       1.100697 0.79507105E+01  0.78002251E+02                                 1.763959                            1.649594      -1.002440       2.396117                    0.997979       3.563959      10.002908       0.486436       1.283452      -0.707789       0.036251      -0.028367       0.013785       0.048050      -0.012688       0.013116      -0.002035       0.011631       0.014499      -0.017991      -0.003077       0.021068              1.816917       2.052675      -0.565096       0.067947       1.958410       0.012854       1.439666           0.000587
           16              H       2.293843       8.911160       1.605637       0.128417       1.052815 0.76879294E+01  0.74626158E+02                                 1.697225                            1.612689      -1.111448       2.361595                    0.996860       3.425651       9.494176       0.497395       1.268596      -0.711440       0.021449       0.002933       0.031800       0.038470      -0.010691       0.009185      -0.001509       0.010143       0.017268      -0.015437      -0.000813       0.016249              1.722679       1.628083       0.021808       0.372171       1.431509       0.173073       2.108444           0.000357
           17              H       1.856352      10.136226      11.658972       0.134548       1.025269 0.75721227E+01  0.73545939E+02                                 1.704032                            1.630644      -1.026490       2.409423                    0.997772       3.393220       9.543023       0.478887       1.316837      -0.701744      -0.032240       0.021814      -0.009225       0.040005      -0.011723       0.010383      -0.000405       0.005470       0.000451      -0.015091      -0.001513       0.016605              1.724064       1.983503      -0.409696       0.088319       1.713509       0.040456       1.475179           0.000525
           18              H       2.639707       8.670959      10.058329       0.104178       1.098670 0.78324029E+01  0.77827202E+02                                 1.862400                            1.710698      -1.378560       2.221487                    0.993474       3.952761      11.783091       0.439933       1.401145      -0.681106      -0.022065       0.003882      -0.042042       0.047639      -0.008890       0.006145      -0.001389      -0.008082       0.019307      -0.013986       0.002586       0.011400              1.943564       1.820078      -0.003106       0.462002       1.477392       0.158599       2.533222           0.000448
           19              C      -0.379790       4.367282       7.739270       0.078191      26.610237 0.33029818E+03  0.72738034E+04                                 7.832445                            6.124497       0.241385       2.094651                    0.999791      26.031383      73.216146       0.653108       0.425859      -1.054758       0.029244       0.044338      -0.009936       0.054035      -0.004423       0.013559      -0.034937       0.018030      -0.051248      -0.045705       0.010306       0.035399              8.806609       7.922341       1.520850      -2.071352       8.583655       3.335855       9.913830          -0.000190
           20              C      -0.061291       3.641229       6.611579      -0.151458      32.421910 0.43130154E+03  0.10126948E+05                                 8.861313                            6.956411       0.120965       2.016979                    0.999733      29.167163      83.993426       0.619994       0.420747      -1.060696      -0.000593       0.012538      -0.011511       0.017031       0.002884       0.017776      -0.005006      -0.010516      -0.042422      -0.026505       0.012949       0.013556              9.958017       8.763646       1.232646      -2.813341       9.621320       4.095084      11.489084           0.004272
           21              C       0.972059       4.061289       5.807012       0.040512      34.828076 0.41757008E+03  0.96536573E+04                                 9.312910                            6.827101       0.074094       2.038985                    0.999245      26.392573      73.610564       0.632949       0.418576      -1.069977      -0.014244       0.023781       0.025755       0.037838      -0.007279       0.022671      -0.021655       0.022331      -0.041610      -0.035069      -0.002022       0.037091             11.174687       8.831089       1.319131      -2.768245      11.319062       5.817590      13.373909           0.004547
           22              C       1.686002       5.188756       6.188819      -0.155414      31.945851 0.43316407E+03  0.10193000E+05                                 8.784183                            6.974486       0.102778       2.009196                    0.999654      29.429529      85.151424       0.618092       0.421118      -1.059280      -0.004207      -0.011179       0.001613       0.012053       0.001741       0.007174      -0.021269       0.017399      -0.002133      -0.027123       0.007977       0.019146              9.818872       8.213028       1.911919      -1.494665      10.586312       4.381590      10.657275           0.004506
           23              C       1.320293       5.855584       7.345727       0.085160      27.714413 0.36340795E+03  0.82410350E+04                                 8.250900                            6.568648      -0.126098       1.975072                    0.998779      26.936957      78.258716       0.606638       0.445234      -1.037438      -0.029912      -0.036888       0.018920       0.051122      -0.008217       0.028153      -0.034654       0.018517      -0.092491      -0.056837       0.007520       0.049318              9.213596       8.577361       1.682147      -2.180717       9.126386       3.002592       9.937040          -0.001009
           24              C       1.371173       3.294656       4.557712       0.552562      23.702513 0.26211849E+03  0.54977584E+04                                 7.617356                            5.747084      -0.113579       2.013337                    0.999074      22.996731      65.019678       0.618001       0.472529      -1.018421      -0.005504      -0.032660      -0.047994       0.058313      -0.043104       0.059156      -0.056225      -0.001343      -0.036943      -0.068865      -0.036813       0.105679              8.892806       7.650286       1.156395      -1.830818       8.873239       3.929441      10.154892          -0.000688
           25              C       1.366738       2.497319       0.189780       0.080952      26.735772 0.34222948E+03  0.76100235E+04                                 7.892447                            6.263965       0.159293       2.064896                    0.999762      26.314907      74.575353       0.640656       0.429945      -1.051371      -0.031009       0.011626       0.034612       0.047903       0.015269      -0.013357       0.034035      -0.005449      -0.080171      -0.051439       0.014384       0.037055              8.792716       8.039557      -2.766813      -0.541620       8.644538      -3.159040       9.694052          -0.000151
           26              C      -1.520631       3.392259      11.685941      -0.148392      31.856730 0.43290274E+03  0.10177853E+05                                 8.754954                            6.973843       0.042938       1.987849                    0.999590      29.375210      84.753597       0.618379       0.421294      -1.059946       0.003761       0.016292       0.012404       0.020819       0.014746      -0.007686       0.018555       0.009619       0.017046      -0.029392       0.010197       0.019195              9.755730       9.138369      -3.277082      -0.104046       9.726982      -3.937806      10.401841           0.004466
           27              C       2.402844       4.229085      11.907933       0.027267      34.370346 0.42431015E+03  0.98400235E+04                                 9.193564                            6.861902       0.098026       2.044763                    0.999292      26.498268      73.804464       0.634682       0.416138      -1.072500       0.016693      -0.017815       0.029370       0.038192       0.028562       0.002382       0.020174       0.028000      -0.061943      -0.037942      -0.006807       0.044749             10.899187       9.587464      -3.673812       0.169313      10.687007      -5.321642      12.423090           0.003769
           28              C       4.244282       4.124908       0.648248      -0.152302      31.838579 0.43331990E+03  0.10180648E+05                                 8.723343                            6.939181       0.155971       2.026954                    0.999739      29.214977      84.006856       0.625605       0.416715      -1.063834       0.008831      -0.002435      -0.004720       0.010305      -0.002905      -0.005903       0.018854       0.004690      -0.030436      -0.023948       0.004811       0.019138              9.755269       8.611934      -2.460554      -0.415609       8.932033      -4.294345      11.721839           0.003413
           29              C       1.940213       5.190944      10.837425       0.583551      23.670643 0.24660817E+03  0.50997988E+04                                 7.588597                            5.574949      -0.002461       2.056958                    0.999426      22.503310      63.404807       0.626693       0.472613      -1.017251      -0.029129       0.039499      -0.041296       0.064140       0.034961       0.020684       0.080223      -0.076138      -0.005335      -0.065591      -0.046645       0.112236              8.954501      10.474614      -1.869013      -0.549848       7.446740      -3.439760       8.942150           0.000488
           30              C       4.711006       3.227758       1.602141       0.092666      27.689612 0.35286588E+03  0.79516764E+04                                 8.278088                            6.492740      -0.142129       1.976989                    0.998123      26.707665      77.615166       0.606708       0.448000      -1.034742       0.040163      -0.013662      -0.025204       0.049345       0.028823       0.000505       0.041196       0.001555      -0.032828      -0.051293       0.000243       0.051050              9.331251       8.793928      -2.975554      -0.436374       8.353544      -3.135332      10.846281          -0.001192
           31              C       2.973569       9.851078       4.746243       0.081702      26.518229 0.32881049E+03  0.72331105E+04                                 7.816397                            6.112073       0.241715       2.095596                    0.999778      25.973807      73.021986       0.653528       0.426052      -1.054604       0.028078       0.044120       0.008709       0.053017      -0.004090      -0.012687       0.034578       0.019793      -0.048035      -0.045099       0.010796       0.034302              8.788123       7.910420       1.518841       2.070929       8.561853      -3.322805       9.892098          -0.000192
           32              C       3.292086       9.125022       5.873934      -0.151765      32.417709 0.43129435E+03  0.10126029E+05                                 8.858655                            6.954894       0.120572       2.016953                    0.999730      29.163432      83.960367       0.620301       0.420570      -1.060881      -0.000431       0.011958       0.011887       0.016867       0.002869      -0.018132       0.005088      -0.010368      -0.043187      -0.026957       0.013064       0.013893              9.954888       8.762169       1.231834       2.813978       9.616359      -4.092449      11.486135           0.004270
           33              C       4.325449       9.545080       6.678501       0.040751      34.810078 0.41731217E+03  0.96459167E+04                                 9.308727                            6.824227       0.075078       2.039316                    0.999296      26.385038      73.575591       0.633208       0.418482      -1.070069      -0.013566       0.024635      -0.025918       0.038245      -0.007294      -0.022815       0.021143       0.020701      -0.045209      -0.035206      -0.001596       0.036802             11.169663       8.827502       1.319594       2.765873      11.314838      -5.814487      13.366648           0.004547
           34              C       5.039385      10.672548       6.296694      -0.158622      32.051036 0.43496252E+03  0.10246169E+05                                 8.802868                            6.988617       0.096521       2.006455                    0.999611      29.491071      85.381268       0.617496       0.421077      -1.059281      -0.004853      -0.011156      -0.002913       0.012510       0.000448      -0.008166       0.020852       0.017497      -0.001854      -0.026631       0.006488       0.020143              9.840580       8.228684       1.915301       1.496628      10.611323      -4.394791      10.681732           0.004505
           35              C       2.963593       0.371795       5.139786       0.085679      27.684440 0.36282358E+03  0.82243357E+04                                 8.244752                            6.563483      -0.129268       1.974400                    0.998774      26.919411      78.187064       0.606871       0.445251      -1.037446      -0.028896      -0.035664      -0.018928       0.049651      -0.007931      -0.028706       0.034564       0.017352      -0.093921      -0.057300       0.007926       0.049374              9.206873       8.570569       1.680567       2.179334       9.120010      -3.000040       9.930041          -0.001005
           36              C       4.724583       8.778444       7.927801       0.554897      23.643102 0.26134062E+03  0.54776194E+04                                 7.607219                            5.740196      -0.113446       2.014074                    0.999109      22.959957      64.902638       0.618078       0.472800      -1.018229      -0.005688      -0.032400       0.047534       0.057807      -0.042131      -0.058098       0.055661      -0.000893      -0.040522      -0.068672      -0.035296       0.103969              8.880569       7.641049       1.155175       1.827828       8.860893      -3.922439      10.139766          -0.000687
           37              C      -0.276484       7.981095      12.295733       0.082262      26.694523 0.34153989E+03  0.75901998E+04                                 7.881210                            6.254276       0.172936       2.069195                    0.999744      26.286321      74.451142       0.641727       0.429481      -1.051746      -0.031876       0.011796      -0.033994       0.048071       0.015352       0.012598      -0.032147      -0.006148      -0.078146      -0.049193       0.013141       0.036051              8.780540       8.030645      -2.764694       0.542379       8.631757       3.152017       9.679219          -0.000155
           38              C       1.832666       8.876065       0.799572      -0.148686      31.876590 0.43321409E+03  0.10187750E+05                                 8.760229                            6.977192       0.039269       1.986576                    0.999585      29.389517      84.825911       0.618074       0.421396      -1.059804       0.002918       0.016853      -0.011838       0.020800       0.013752       0.008366      -0.018679       0.009508       0.019681      -0.029215       0.009835       0.019379              9.762052       9.145040      -3.279039       0.106123       9.731701       3.939927      10.409415           0.004468
           39              C       5.756137       9.712892       0.577580       0.027771      34.366124 0.42423646E+03  0.98381575E+04                                 9.194141                            6.862155       0.097552       2.044640                    0.999297      26.494919      73.801162       0.634536       0.416241      -1.072404       0.016555      -0.017292      -0.029436       0.037942       0.027960      -0.002855      -0.020416       0.027895      -0.059271      -0.037527      -0.006491       0.044018             10.899864       9.589803      -3.674525      -0.168213      10.686605       5.320458      12.423186           0.003767
           40              C       2.601053       9.608685      11.837265      -0.152231      31.824585 0.43305531E+03  0.10172317E+05                                 8.718797                            6.935319       0.154838       2.026747                    0.999746      29.207360      83.961097       0.626050       0.416506      -1.064026       0.008275      -0.002943       0.004788       0.010003      -0.002859       0.004997      -0.018903       0.004436      -0.031128      -0.023941       0.005171       0.018770              9.750305       8.606281      -2.457851       0.416094       8.926448       4.292595      11.718186           0.003406
           41              C       5.293523      10.674747       1.648088       0.583801      23.688315 0.24682435E+03  0.51055489E+04                                 7.593246                            5.578070      -0.002545       2.056824                    0.999438      22.513491      63.447994       0.626384       0.472728      -1.017157      -0.029460       0.040572       0.040788       0.064635       0.034377      -0.020144      -0.081263      -0.075158      -0.005298      -0.066730      -0.045793       0.112523              8.960209      10.481952      -1.870903       0.549757       7.451383       3.442220       8.947290           0.000484
           42              C       3.067762       8.711538      10.883372       0.092133      27.732731 0.35354078E+03  0.79711160E+04                                 8.287293                            6.498952      -0.137521       1.977942                    0.998071      26.735833      77.731164       0.606384       0.448000      -1.034687       0.039312      -0.013414       0.024170       0.048058       0.028337      -0.000808      -0.042079       0.001333      -0.032219      -0.051671       0.000168       0.051503              9.342286       8.803469      -2.978150       0.438080       8.361943       3.140118      10.861446          -0.001189
           43              N       0.294847       5.454169       8.109840      -0.189925      35.538574 0.51257302E+03  0.12347118E+05                                 9.084916                            7.368189      -0.060033       2.011646                    0.999032      27.433857      75.555536       0.640176       0.397189      -1.095161       0.029300      -0.066922      -0.111168       0.133024       0.011653       0.014681      -0.041920       0.037142      -0.134409      -0.071993       0.027525       0.044468             10.203387       9.939203       2.313808      -2.126026      10.326190       2.908533      10.344769           0.062596
           44              N       0.755672       2.420544       1.376653      -0.206499      36.334115 0.52617435E+03  0.12763451E+05                                 9.217932                            7.462022      -0.001432       2.021689                    0.999336      27.884489      77.172234       0.636287       0.396839      -1.094936      -0.046532       0.087133      -0.097938       0.139102       0.007817      -0.044226       0.046968       0.013358      -0.034681      -0.071875       0.013726       0.058149             10.354292      10.311262      -3.304374      -1.389808       9.206928      -2.585469      11.544685           0.056048
           45              N       1.938134      -0.029618       4.375673      -0.190380      35.569077 0.51315708E+03  0.12364389E+05                                 9.089307                            7.371818      -0.055768       2.012762                    0.999078      27.446216      75.593009       0.640108       0.397128      -1.095232       0.030430      -0.066858       0.112287       0.134180       0.011721      -0.014305       0.041686       0.038357      -0.131605      -0.071290       0.026744       0.044546             10.208372       9.944768       2.315015       2.128711      10.329610      -2.908651      10.350736           0.062652
           46              N      -0.887568       7.904324      11.108860      -0.206199      36.286907 0.52532294E+03  0.12736200E+05                                 9.206776                            7.453387       0.009021       2.025359                    0.999355      27.859647      77.055055       0.637060       0.396563      -1.095250      -0.046889       0.087992       0.097214       0.139254       0.007906       0.043619      -0.045445       0.011677      -0.037497      -0.070572       0.014160       0.056412             10.341194      10.300952      -3.299491       1.392372       9.192545       2.578111      11.530086           0.056037
           47              O       0.627641       2.304284       4.259558      -0.539582      41.765568 0.64186788E+03  0.16149110E+05                                 9.692641                            7.954400       0.081607       2.074866                    0.995402      28.149692      76.004276       0.658571       0.369658      -1.129293       0.014109       0.025483      -0.013753       0.032211       0.015004       0.030292       0.019790      -0.046119      -0.058742      -0.047189      -0.002550       0.049739             11.053757       8.820174       2.510225       0.839488      13.632627       4.664500      10.708468           0.068604
           48              O       2.380207       3.632459       3.942426      -0.563710      32.041431 0.50815043E+03  0.12035432E+05                                 7.915032                            6.950595       0.808516       2.298577                    0.998011      27.755145      72.235138       0.725360       0.356519      -1.141843      -0.007591      -0.003388       0.006626       0.010630      -0.028052      -0.015575      -0.092727       0.127058      -0.035278      -0.135140       0.059191       0.075949              8.419913      10.449396       1.099607      -3.438938       6.071292       0.106045       8.739052          -0.000136
           49              O       0.746077       5.595209      10.968523      -0.563188      45.232903 0.65786836E+03  0.16639253E+05                                10.142093                            7.997822       0.096377       2.064053                    0.997499      28.645158      77.324227       0.664164       0.364616      -1.134173       0.026052       0.004416      -0.015483       0.030626      -0.024712       0.021345       0.037254       0.035668      -0.090825      -0.066361       0.020658       0.045703             11.842602      17.457645      -5.439530       1.483165       9.883230      -1.774374       8.186930           0.051327
           50              O       2.727369       5.502973       9.932975      -0.579812      43.232211 0.65939502E+03  0.16698795E+05                                 9.873825                            8.086252       0.051250       2.054864                    0.994667      28.754252      77.838722       0.650409       0.371861      -1.127847      -0.020389      -0.002082      -0.001423       0.020544       0.060211      -0.039003       0.037295      -0.024398       0.067976      -0.096983       0.044343       0.052640             11.175224      13.345708       2.262111      -4.761133       7.704043      -2.538970      12.475920          -0.000673
           51              O       3.981055       7.788071       8.225955      -0.540640      41.865820 0.64378244E+03  0.16210924E+05                                 9.711642                            7.969140       0.077072       2.072958                    0.995339      28.182705      76.149703       0.657540       0.369926      -1.128978       0.013866       0.024790       0.014578       0.031927       0.014806      -0.029948      -0.019614      -0.045352      -0.058230      -0.046629      -0.002509       0.049138             11.076410       8.837532       2.514415      -0.840865      13.660321      -4.675560      10.731378           0.068658
           52              O       0.736926       9.116245       8.543087      -0.564468      32.066112 0.50865840E+03  0.12050460E+05                                 7.919374                            6.954096       0.805494       2.297602                    0.998051      27.764810      72.269038       0.725174       0.356522      -1.141842      -0.007602      -0.003506      -0.006008       0.010304      -0.027802       0.015214       0.092977       0.126588      -0.037133      -0.135147       0.059107       0.076040              8.424949      10.456221       1.100650       3.441267       6.075002      -0.106660       8.743625          -0.000136
           53              O       2.389320       0.111429       1.516990      -0.563845      45.237695 0.65795514E+03  0.16642177E+05                                10.143394                            7.998726       0.101621       2.065731                    0.997543      28.646132      77.331283       0.664073       0.364650      -1.134134       0.025113       0.003995       0.015632       0.029850      -0.024833      -0.020626      -0.037266       0.034490      -0.091519      -0.066031       0.020523       0.045508             11.844297      17.460157      -5.441260      -1.483969       9.885632       1.774919       8.187101           0.051438
           54              O       4.370628       0.019190       2.552538      -0.579698      43.163525 0.65812667E+03  0.16657252E+05                                 9.860001                            8.075699       0.121390       2.077661                    0.994915      28.733091      77.738070       0.651224       0.371605      -1.128136      -0.020376      -0.002125       0.001910       0.020575       0.059885       0.038519      -0.037946      -0.023928       0.065661      -0.096531       0.043407       0.053124             11.158758      13.324666       2.257865       4.753428       7.693438       2.534361      12.458171          -0.000675

******************************************************
Auxiliary information for the entire system
The total spin magnetic moment of the unit cell is   1.999786
The total net atomic charge of the unit cell is   0.000002
Accuracy of reproducing the electrostatic potential in the unit cell:
  The inner radius (bohr) =    5.0000
  The outer radius (bohr) =   12.0000
  Valid grid points have density less than (e/(bohr^3)) =    0.0001
  The number of valid grid points were=         7307
  The rms potential error without charges in kcal/mol is=      2.75251
  The rms potential error with partial charges in kcal/mol is=      0.35036
  The RRMSE value at monopole order=      0.12729
  The rms potential error with partial charges and cloud penetration in kcal/mol is=      0.34116
  The RRMSE value at monopole order with cloud penetration is=      0.12394
  The rms potential error with partial charges and atomic dipoles in kcal/mol is=      0.30392
  The RRMSE value at dipole order=      0.11041
  The rms potential error with partial charges, atomic dipoles and cloud penetration in kcal/mol is=      0.28903
  The RRMSE value at dipole order with cloud penetration=      0.10501

******************************************************
The electron densities and ab initio electrostatic potential were computed in VASP using the PBE functional and
projector augmented wave method. See the main text of the journal article for a description of computational details.
The atomic charges, dipoles, and quadrupoles were computed with the DDEC6 method as described in
(a) T. A. Manz and N. Gabaldon Limas, RSC Adv. 6 (2016) 47771-47801 DOI: 10.1039/c6ra04656h
(b) N. Gabaldon Limas and T. A. Manz, RSC Adv. 8 (2018) 2678-2707 DOI: 10.1039/c7ra11829e.
For each atom in the material, the electron cloud parameters were fit to the spherically averaged atom-in-material
electron density using radial positions for which this density was between 10^-4 and 10^-2 electrons per cubic bohr.
The polarizabilities, dispersion coefficients, and quantum Drude oscillator (QDO) parameters were fit using the MCLF method.
The magnetic structure of the system was optimized in VASP from the default ferromagnetic initial guess using spin polarization.
The atomic spin moments (ASMs) were computed on this optimized magnetic structure using the DDEC6 partition as inputs
to the method of T. A. Manz and D. S. Sholl, J. Chem. Theory Comput. 7 (2011) 4146-4164 DOI: 10.1021/ct200539n.
The RMSE and RRMSE were computed using a uniform grid with Ewald summation.
