# Supplementary material for: A collection of forcefield precursors for metal–organic frameworks
Source: RSC Adv. 2019 Nov 13;9(63):36492–507. doi: 10.1039/c9ra07327b (PMC9075174; doi:10.1039/c9ra07327b)
Supplement: RA-009-C9RA07327B-s3456 [file RA-009-C9RA07327B-s3456.xyz]

   54
jmolscript: load "" {1 1 1} spacegroup "x,y,z" unitcell [{      4.957900     0.000000     0.000000 }, {      1.542123    10.879347     0.000000 }, {     -2.478964     0.000005    12.539207 }]
Cu     0.927046     8.526472     2.840632     0.786986
Cu     2.634927     3.086801     9.698575     0.788158
H      3.430165     5.664879     8.313494     0.098072
H      2.896849     6.837672     6.410043     0.131327
H     -0.057283     4.174408     5.710355     0.131010
H      0.548186     3.073419     7.653932     0.100944
H     -0.266733     1.007432    10.084030     0.104908
H      2.064698    10.421331    11.681525     0.134501
H      0.105068     0.849678     1.630097     0.128156
H      4.424512     2.351027     0.000000     0.098969
H      0.180158     0.225204     4.225713     0.097573
H     -0.353163     1.397999     6.129164     0.130643
H      3.192727     9.614082     6.828852     0.130698
H      3.798200     8.513091     4.885275     0.099419
H      2.983287     6.447102     2.455177     0.105606
H      3.772598     4.981653     0.857682     0.135297
H      3.355070     6.289355    10.909110     0.129650
H      5.195573     7.790700     0.000000     0.098177
C      2.719466     5.362433     7.778321     0.080288
C      2.407208     6.069590     6.641015    -0.152769
C      1.357756     5.633328     5.837252     0.039492
C      0.658363     4.494261     6.228726    -0.155255
C      1.028440     3.838237     7.390358     0.084320
C      0.946768     6.395970     4.585588     0.549134
C     -0.687890     0.981321    10.923906     0.090541
C     -0.215464     0.092479    11.873877    -0.147619
C      1.636557     0.020671     0.576051     0.025711
C      0.561768     0.874700     0.808026    -0.143747
C      2.651637     1.757019    12.358642     0.075620
C      3.653928     9.961131     1.657432     0.578364
C      1.011581    10.802106     4.760886     0.078236
C     -0.842803     0.629917     5.898192    -0.148390
C      3.065643     0.193655     6.701955     0.036487
C      3.908374     9.933934     6.310481    -0.155016
C      4.278454     9.277909     5.148849     0.087057
C      2.654653     0.956298     7.953619     0.548588
C      2.562131     6.420991     1.615301     0.091689
C      3.034560     5.532148     0.665330    -0.149614
C     -0.071344     5.460349    11.963156     0.027056
C     -1.146132     6.314378    11.731181    -0.147887
C      5.901663     7.196688     0.180565     0.078849
C      0.403907     4.521461    10.881775     0.578188
N      2.055405     4.259268     8.157757    -0.192901
N     -1.720581     1.807064    11.148609    -0.206910
N      5.305421     9.698940     4.381450    -0.191862
N      1.529442     7.246734     1.390598    -0.208749
O      1.680441     7.381639     4.278879    -0.530580
O      4.879860     6.039127     3.977436    -0.570485
O      4.855930     9.556854     1.522009    -0.564105
O      2.883609     9.657815     2.583829    -0.574809
O      3.388325     1.941967     8.260328    -0.530335
O      1.629843     0.599455     8.561771    -0.569910
O      1.605908     4.117184    11.017198    -0.563977
O     -0.366411     4.218144     9.955378    -0.574793

The following XYZ coordinates are in angstroms. Other properties are in atomic units.
The sperically averaged electron density of each atom fit to a function of the form exp(a - br)
eigen_1, eigen_2 and eigen_3 are the three eigenvalues of traceless quadrupole moment tensor
  atom number  atomic symbol              X              Y              Z     net charge C6 coefficient C8 coefficient C10 coefficient fluctuating dipole atomic polarizability isotropic forcefield polarizability              a              b squared Pearson coefficient          <r^3>          <r^4>         wp_QDO          m_QDO          q_QDO       dipole_x       dipole_y       dipole_z         dipole            Qxy            Qxz            Qyz     Q(x^2-y^2)  Q(3z^2 - R^2)        eigen_1        eigen_2        eigen_3 static polarizability      alpha(xx)      alpha(xy)      alpha(xz)      alpha(yy)      alpha(yz)      alpha(zz) atomic spin moment
            1             Cu       0.927046       8.526472       2.840632       0.786986      66.155577 0.11250800E+04  0.31259106E+05                                14.002261                           11.497336       1.216635       2.302982                    0.994603      41.829240     103.777153       0.500346       0.440598      -1.126135       0.051580       0.034300      -0.002815       0.062008      -0.015997       0.052514      -0.074924       0.043532       0.049480      -0.089092      -0.013350       0.102442             16.555976      13.459429      -4.317184      -0.778933      16.814355       1.335470      19.394143          -0.736540
            2             Cu       2.634927       3.086801       9.698575       0.788158      66.075875 0.11234478E+04  0.31201978E+05                                13.991683                           11.489378       1.212854       2.302333                    0.994554      41.801785     103.684592       0.500502       0.440627      -1.126132       0.051668       0.035257       0.001155       0.062562      -0.016944      -0.052557       0.075692       0.042226       0.046751      -0.089302      -0.013876       0.103178             16.543073      13.447537      -4.314107       0.778463      16.800433      -1.335040      19.381248          -0.735601
            3              H       3.430165       5.664879       8.313494       0.098072       1.162795 0.84680743E+01  0.84129628E+02                                 1.810447                            1.688024      -1.017270       2.388269                    0.997687       3.555063       9.937098       0.488582       1.261839      -0.713065       0.038281       0.018339       0.021803       0.047719       0.016673       0.007798      -0.000109      -0.002359      -0.019654      -0.016912      -0.004109       0.021021              1.861619       2.088222       0.196395       0.536801       1.516375       0.089110       1.980261          -0.000757
            4              H       2.896849       6.837672       6.410043       0.131327       0.970078 0.68112500E+01  0.64912541E+02                                 1.681275                            1.572267      -1.092587       2.374946                    0.996234       3.530732      10.080050       0.472223       1.360996      -0.690779       0.020342       0.030415      -0.012339       0.038615       0.010967       0.005960      -0.003163      -0.006498      -0.014069      -0.013926       0.000080       0.013847              1.735653       1.627490       0.420490      -0.112687       2.080741      -0.341906       1.498727          -0.000762
            5              H      -0.057283       4.174408       5.710355       0.131010       1.117159 0.84874730E+01  0.84488599E+02                                 1.769915                            1.699092      -1.124744       2.352541                    0.996676       3.509529       9.864417       0.482392       1.275518      -0.710152      -0.029796      -0.013652      -0.020716       0.038773       0.013809       0.006437       0.001835       0.004305      -0.010734      -0.013130      -0.004409       0.017539              1.781308       1.973257       0.248038       0.356330       1.649854       0.061839       1.720814          -0.000428
            6              H       0.548186       3.073419       7.653932       0.100944       1.024480 0.72301607E+01  0.70680013E+02                                 1.799920                            1.659288      -1.467903       2.176487                    0.992526       4.020020      12.030017       0.438763       1.427996      -0.675390      -0.028369      -0.034949       0.012243       0.046649       0.006817       0.004214      -0.003514      -0.003848      -0.006881      -0.009892       0.001654       0.008238              1.882858       1.810053       0.486678      -0.134465       2.249799      -0.262708       1.588721          -0.000695
            7              H      -0.266733       1.007432      10.084030       0.104908       1.118062 0.80214196E+01  0.80139538E+02                                 1.880968                            1.728459      -1.437231       2.193591                    0.992839       3.969296      11.844070       0.438947       1.396685      -0.682010       0.022613      -0.004853      -0.043133       0.048943      -0.009377      -0.005849       0.002116      -0.008871       0.021342      -0.014634       0.002455       0.012179              1.961963       1.817786      -0.011084      -0.456506       1.485569      -0.151916       2.582536          -0.000432
            8              H       2.064698      10.421331      11.681525       0.134501       1.042718 0.77460432E+01  0.75667594E+02                                 1.724664                            1.650085      -1.022051       2.410872                    0.997699       3.414565       9.632305       0.475677       1.318148      -0.701532       0.032225      -0.022808      -0.010153       0.040764      -0.012056      -0.010376       0.001000       0.004953       0.001084      -0.015117      -0.001867       0.016984              1.744557       1.983382      -0.430575      -0.092199       1.759502      -0.030552       1.490786          -0.000529
            9              H       0.105068       0.849678       1.630097       0.128156       1.084860 0.80044389E+01  0.78494007E+02                                 1.731860                            1.645500      -1.134722       2.348067                    0.996377       3.474575       9.682110       0.492384       1.268517      -0.711379      -0.022243      -0.002399       0.033158       0.039999      -0.011001      -0.009649       0.001405       0.009349       0.018411      -0.015932      -0.000742       0.016674              1.756900       1.644872       0.021001      -0.375854       1.457507      -0.172397       2.168321          -0.000350
           10              H       4.424512       2.351027       0.000000       0.098969       1.109550 0.80664785E+01  0.79579512E+02                                 1.787362                            1.671855      -1.040471       2.379438                    0.997257       3.606905      10.216489       0.477798       1.299406      -0.704232      -0.034964       0.029030       0.014507       0.047704      -0.012457      -0.013030       0.002435       0.010149       0.015970      -0.017662      -0.003165       0.020828              1.841285       2.048852      -0.584153      -0.068852       2.017245      -0.006720       1.457759          -0.000558
           11              H       0.180158       0.225204       4.225713       0.097573       1.159327 0.84359788E+01  0.83694998E+02                                 1.803457                            1.682224      -1.004482       2.393422                    0.997838       3.548676       9.898387       0.490771       1.257950      -0.713924       0.038462       0.017672      -0.022020       0.047713       0.016720      -0.007738      -0.000090      -0.002251      -0.018308      -0.016844      -0.004061       0.020905              1.854131       2.078963       0.194949      -0.532799       1.511403      -0.088397       1.972026          -0.000755
           12              H      -0.353163       1.397999       6.129164       0.130643       0.967844 0.67869053E+01  0.64573909E+02                                 1.673664                            1.565593      -1.066117       2.385434                    0.996561       3.518100      10.010996       0.475339       1.354307      -0.692152       0.021060       0.030720       0.011902       0.039101       0.010479      -0.005758       0.003389      -0.006504      -0.014483      -0.013602       0.000187       0.013414              1.727566       1.620166       0.417500       0.111938       2.070249       0.339421       1.492284          -0.000761
           13              H       3.192727       9.614082       6.828852       0.130698       1.121922 0.85382096E+01  0.85173202E+02                                 1.779868                            1.708082      -1.148782       2.342690                    0.996420       3.519977       9.924314       0.479168       1.281391      -0.708897      -0.029910      -0.013051       0.020827       0.038713       0.014378      -0.006100      -0.001707       0.004640      -0.009504      -0.013726      -0.004020       0.017747              1.791472       1.985400       0.250558      -0.359756       1.658713      -0.062457       1.730303          -0.000427
           14              H       3.798200       8.513091       4.885275       0.099419       1.025726 0.72405476E+01  0.70817942E+02                                 1.802699                            1.661495      -1.479927       2.171659                    0.992367       4.026036      12.057223       0.438002       1.429743      -0.675079      -0.028835      -0.035275      -0.012486       0.047241       0.006726      -0.004066       0.003630      -0.004174      -0.007433      -0.009822       0.001510       0.008311              1.885920       1.812848       0.488369       0.134966       2.254136       0.263542       1.590776          -0.000694
           15              H       2.983287       6.447102       2.455177       0.105606       1.115806 0.80015010E+01  0.79904291E+02                                 1.879947                            1.727432      -1.445052       2.191176                    0.992786       3.965866      11.837648       0.438577       1.398498      -0.681674       0.021938      -0.005416       0.042583       0.048207      -0.008937       0.005956      -0.001882      -0.008934       0.022187      -0.014488       0.002507       0.011980              1.960962       1.816789      -0.011017       0.456458       1.484735       0.151763       2.581362          -0.000430
           16              H       3.772598       4.981653       0.857682       0.135297       1.036104 0.76783815E+01  0.74769455E+02                                 1.709846                            1.636919      -0.987984       2.424450                    0.998109       3.398775       9.542190       0.480657       1.308627      -0.703489       0.031777      -0.023127       0.010068       0.040571      -0.012388       0.010395      -0.000864       0.004957       0.000707      -0.015441      -0.001747       0.017187              1.729203       1.964131      -0.423904       0.090755       1.744066       0.030237       1.479411          -0.000528
           17              H       3.355070       6.289355      10.909110       0.129650       1.082373 0.79854789E+01  0.78288801E+02                                 1.731851                            1.645629      -1.145155       2.344086                    0.996204       3.471951       9.684567       0.491262       1.271728      -0.710684      -0.021641      -0.002576      -0.032535       0.039160      -0.010828       0.009649      -0.001532       0.009745       0.018406      -0.015779      -0.000940       0.016718              1.756841       1.644892       0.020904       0.375532       1.457739       0.172343       2.167893          -0.000347
           18              H       5.195573       7.790700       0.000000       0.098177       1.110747 0.80727396E+01  0.79626698E+02                                 1.785785                            1.670257      -1.035062       2.381363                    0.997399       3.605573      10.199210       0.479172       1.295916      -0.704972      -0.035200       0.029020      -0.014345       0.047822      -0.012483       0.013062      -0.002241       0.010192       0.015780      -0.017757      -0.003026       0.020782              1.839699       2.047268      -0.583988       0.068932       2.015573       0.006460       1.456257          -0.000558
           19              C       2.719466       5.362433       7.778321       0.080288      26.757531 0.33420589E+03  0.73787868E+04                                 7.849445                            6.151088       0.248774       2.095916                    0.999768      26.081905      73.363358       0.653453       0.424542      -1.055968      -0.027505      -0.046152      -0.007600       0.054261      -0.003602      -0.012891       0.033728       0.019861      -0.050273      -0.044725       0.011151       0.033574              8.812435       7.803978       1.551896       2.037741       8.614435      -3.315303      10.018893           0.000206
           20              C       2.407208       6.069590       6.641015      -0.152769      33.078526 0.44425845E+03  0.10507301E+05                                 8.983284                            7.061842       0.103659       2.009616                    0.999655      29.390518      84.909268       0.615204       0.420951      -1.060703      -0.000480      -0.013968      -0.014740       0.020312       0.003738      -0.016717       0.006325      -0.009988      -0.041699      -0.025898       0.012476       0.013422             10.087470       8.885717       1.347799       2.733343       9.739494      -4.153725      11.637200          -0.004311
           21              C       1.357756       5.633328       5.837252       0.039492      35.343716 0.42769566E+03  0.99458320E+04                                 9.407884                            6.912695       0.066760       2.035026                    0.999243      26.558800      74.259252       0.628649       0.418978      -1.069862       0.015646      -0.023770       0.026431       0.038838      -0.005770      -0.024800       0.020746       0.020906      -0.039957      -0.035477      -0.001680       0.037157             11.272455       8.918505       1.355110       2.760531      11.493569      -5.862711      13.405291          -0.004480
           22              C       0.658363       4.494261       6.228726      -0.155255      32.346050 0.44036153E+03  0.10406417E+05                                 8.857583                            7.031498       0.076966       1.999867                    0.999588      29.576603      85.792872       0.615597       0.421034      -1.059203       0.003682       0.012612       0.001576       0.013233       0.001528      -0.008201       0.021365       0.020147       0.002451      -0.027976       0.007584       0.020392              9.905844       8.219293       1.946629       1.506781      10.752321      -4.398429      10.745919          -0.004596
           23              C       1.028440       3.838237       7.390358       0.084320      28.186456 0.37195725E+03  0.84829042E+04                                 8.345691                            6.645601      -0.143397       1.967692                    0.998664      27.099082      78.917510       0.603181       0.445253      -1.037572       0.030248       0.039671       0.019130       0.053429      -0.009934      -0.029838       0.036020       0.023206      -0.090461      -0.058147       0.005259       0.052888              9.324081       8.654109       1.746714       2.205821       9.263240      -2.978881      10.054894           0.001281
           24              C       0.946768       6.395970       4.585588       0.549134      23.966469 0.26664712E+03  0.56176476E+04                                 7.671031                            5.796734      -0.119027       2.009259                    0.999063      23.161265      65.664962       0.615216       0.472564      -1.018239       0.002728       0.031212      -0.047815       0.057166      -0.042193      -0.058235       0.056954      -0.000363      -0.034815      -0.068558      -0.036369       0.104927              8.937338       7.753037       1.217701       1.781544       8.940230      -3.918972      10.118747           0.000810
           25              C      -0.687890       0.981321      10.923906       0.090541      27.926944 0.35684580E+03  0.80628139E+04                                 8.320452                            6.525357      -0.147242       1.974367                    0.998097      26.796174      77.940576       0.605816       0.447465      -1.035196      -0.038389       0.015115       0.025218       0.048354       0.031079       0.000666       0.042215       0.000119      -0.032665      -0.052888      -0.000751       0.053639              9.373943       8.697322      -3.050842      -0.359642       8.427838      -3.129348      10.996667           0.001333
           26              C      -0.215464       0.092479      11.873877      -0.147619      31.716165 0.43205079E+03  0.10141790E+05                                 8.690407                            6.920662       0.176728       2.034484                    0.999719      29.133938      83.693390       0.627675       0.415711      -1.064644      -0.006930       0.003853       0.003176       0.008541      -0.002219      -0.005940       0.017194       0.006351      -0.032252      -0.023073       0.005763       0.017310              9.701340       8.433273      -2.560421      -0.316226       8.912892      -4.178628      11.757856          -0.003319
           27              C       1.636557       0.020671       0.576051       0.025711      34.705195 0.43198982E+03  0.10066913E+05                                 9.270161                            6.937095       0.071617       2.035221                    0.999312      26.654388      74.510928       0.629173       0.417747      -1.071064      -0.016966       0.017999      -0.029745       0.038686       0.028599       0.004203       0.018472       0.028596      -0.064790      -0.036074      -0.009440       0.045514             10.970161       9.585115      -3.759432       0.297962      10.635421      -5.277405      12.689947          -0.003437
           28              C       0.561768       0.874700       0.808026      -0.143747      31.924874 0.43599269E+03  0.10264517E+05                                 8.751864                            6.984853       0.056168       1.991992                    0.999572      29.360154      84.654173       0.619984       0.419630      -1.061432      -0.002023      -0.020787      -0.011135       0.023668       0.013618      -0.009649       0.018856       0.013116       0.013400      -0.030214       0.012390       0.017825              9.736089       9.021227      -3.266727      -0.091039       9.713388      -3.908403      10.473653          -0.004420
           29              C       2.651637       1.757019      12.358642       0.075620      27.126165 0.35024506E+03  0.78333992E+04                                 7.964550                            6.331590       0.171964       2.065645                    0.999781      26.530074      75.400409       0.638033       0.429225      -1.051821       0.033119      -0.013931      -0.038339       0.052544       0.016560      -0.013754       0.031883      -0.004006      -0.073959      -0.049379       0.014150       0.035229              8.861730       7.946208      -2.854957      -0.473806       8.792929      -3.140525       9.846054           0.000225
           30              C       3.653928       9.961131       1.657432       0.578364      23.952615 0.25079337E+03  0.52082355E+04                                 7.647698                            5.620760      -0.010098       2.052597                    0.999411      22.642684      63.932875       0.624347       0.472395      -1.017364       0.032110      -0.037541       0.041678       0.064633       0.034959       0.018972       0.080265      -0.077435      -0.012029      -0.066716      -0.045366       0.112082              9.020273      10.520701      -1.888936      -0.531258       7.380306      -3.447057       9.159813          -0.000176
           31              C       1.011581      10.802106       4.760886       0.078236      26.855148 0.33572134E+03  0.74221784E+04                                 7.876141                            6.171939       0.231608       2.090128                    0.999770      26.140044      73.626158       0.651116       0.425496      -1.055156      -0.026904      -0.045440       0.005840       0.053129      -0.002041       0.012510      -0.034985       0.021155      -0.053920      -0.046830       0.013722       0.033108              8.842938       7.826354       1.554606      -2.041929       8.646108       3.333143      10.056354           0.000204
           32              C      -0.842803       0.629917       5.898192      -0.148390      33.020454 0.44322648E+03  0.10477351E+05                                 8.977349                            7.057838       0.102203       2.009698                    0.999671      29.349578      84.783117       0.614796       0.421453      -1.060331      -0.001185      -0.014639       0.015190       0.021129       0.003575       0.014853      -0.004939      -0.009978      -0.036563      -0.022905       0.010667       0.012237             10.080461       8.879135       1.343263      -2.733280       9.730434       4.150650      11.631813          -0.004290
           33              C       3.065643       0.193655       6.701955       0.036487      35.402372 0.42858456E+03  0.99708925E+04                                 9.414198                            6.917312       0.068998       2.035064                    0.999279      26.589631      74.342714       0.628839       0.418668      -1.070145       0.013478      -0.024372      -0.025237       0.037584      -0.008301       0.024812      -0.020649       0.020848      -0.038783      -0.034427      -0.004141       0.038568             11.279931       8.924809       1.356160      -2.762789      11.501428       5.866749      13.413555          -0.004487
           34              C       3.908374       9.933934       6.310481      -0.155016      32.298725 0.43961799E+03  0.10383542E+05                                 8.843003                            7.020300       0.090301       2.003863                    0.999580      29.558352      85.693358       0.616835       0.420404      -1.059693       0.003876       0.012404      -0.000213       0.012998       0.001422       0.008370      -0.022301       0.018550      -0.002348      -0.028607       0.007812       0.020794              9.888488       8.211448       1.946120      -1.508582      10.729586       4.383199      10.724429          -0.004591
           35              C       4.278454       9.277909       5.148849       0.087057      28.092910 0.37041862E+03  0.84372245E+04                                 8.320667                            6.626252      -0.132754       1.971756                    0.998652      27.031051      78.614029       0.604958       0.444503      -1.038236       0.028624       0.038798      -0.019238       0.051911      -0.009868       0.029896      -0.034061       0.020947      -0.095284      -0.057522       0.005608       0.051914              9.295439       8.629091       1.744134      -2.198390       9.235723       2.967064      10.021503           0.001274
           36              C       2.654653       0.956298       7.953619       0.548588      23.954329 0.26650151E+03  0.56132505E+04                                 7.665122                            5.792846      -0.113482       2.011230                    0.999050      23.153414      65.613449       0.615851       0.472189      -1.018543       0.004543       0.032068       0.046348       0.056543      -0.044481       0.058381      -0.057032      -0.001242      -0.035098      -0.068033      -0.038587       0.106620              8.929938       7.747121       1.217508      -1.779062       8.933899       3.914827      10.108793           0.000805
           37              C       2.562131       6.420991       1.615301       0.091689      27.881908 0.35616579E+03  0.80439096E+04                                 8.312679                            6.519728      -0.144475       1.975506                    0.998061      26.770453      77.858022       0.605973       0.447546      -1.035111      -0.039459       0.015404      -0.026598       0.050017       0.031404       0.000004      -0.040485       0.003057      -0.034124      -0.052373       0.000353       0.052020              9.364774       8.685730      -3.044119       0.361273       8.418128       3.126380      10.990463           0.001334
           38              C       3.034560       5.532148       0.665330      -0.149614      31.822800 0.43390453E+03  0.10197391E+05                                 8.718794                            6.944115       0.156363       2.028133                    0.999730      29.182468      83.914212       0.625375       0.416746      -1.063859      -0.006952       0.004164      -0.003015       0.008646      -0.001193       0.005569      -0.016727       0.006964      -0.027103      -0.021948       0.006046       0.015902              9.733785       8.450419      -2.561049       0.314729       8.942216       4.202685      11.808721          -0.003310
           39              C      -0.071344       5.460349      11.963156       0.027056      34.622928 0.43076011E+03  0.10031756E+05                                 9.258822                            6.929223       0.070549       2.035406                    0.999341      26.615932      74.395105       0.629216       0.417989      -1.070840      -0.017434       0.018290       0.030555       0.039650       0.029027      -0.005004      -0.017444       0.028088      -0.066381      -0.035049      -0.011024       0.046073             10.956378       9.571481      -3.754204      -0.299692      10.623396       5.271183      12.674256          -0.003450
           40              C      -1.146132       6.314378      11.731181      -0.147887      32.029018 0.43791180E+03  0.10320366E+05                                 8.766643                            6.997231       0.052404       1.989974                    0.999640      29.425126      84.867693       0.619870       0.419273      -1.061725      -0.001713      -0.021085       0.010446       0.023593       0.010953       0.008872      -0.020034       0.013065       0.005994      -0.029097       0.011266       0.017830              9.752321       9.036452      -3.272683       0.090876       9.730258       3.915553      10.490254          -0.004414
           41              C       5.901663       7.196688       0.180565       0.078849      27.006049 0.34829654E+03  0.77781258E+04                                 7.939702                            6.313014       0.169067       2.065957                    0.999748      26.450682      75.091937       0.639182       0.429097      -1.052012       0.033839      -0.014261       0.037423       0.052430       0.016819       0.013222      -0.031462      -0.004676      -0.079889      -0.049796       0.013711       0.036085              8.833175       7.921743      -2.845995       0.473200       8.764515       3.126957       9.813266           0.000222
           42              C       0.403907       4.521461      10.881775       0.578188      23.971806 0.25100643E+03  0.52141724E+04                                 7.655043                            5.625284      -0.005101       2.053531                    0.999384      22.651491      63.983263       0.623692       0.472754      -1.017092       0.031943      -0.037698      -0.042827       0.065388       0.033410      -0.019054      -0.080076      -0.077007      -0.014497      -0.066352      -0.044859       0.111211              9.029766      10.531029      -1.892220       0.531181       7.388514       3.451612       9.169756          -0.000168
           43              N       2.055405       4.259268       8.157757      -0.192901      36.060169 0.52378120E+03  0.12681998E+05                                 9.176070                            7.449529      -0.057044       2.011277                    0.999045      27.569126      76.054067       0.636692       0.397319      -1.095376      -0.029174       0.067111      -0.112295       0.134034       0.012865      -0.014832       0.039357       0.035285      -0.135930      -0.070199       0.025636       0.044564             10.309059       9.999815       2.340954       2.153289      10.451628      -2.902616      10.475733          -0.063821
           44              N      -1.720581       1.807064      11.148609      -0.206910      36.436320 0.53192970E+03  0.12936004E+05                                 9.237306                            7.504102      -0.000537       2.021881                    0.999285      27.931270      77.357432       0.634433       0.396985      -1.095021       0.047809      -0.088669       0.099079       0.141296       0.004652      -0.044456       0.044861       0.007809      -0.041618      -0.069561       0.011522       0.058039             10.356825      10.137555      -3.382443      -1.288055       9.283158      -2.535168      11.649763          -0.054912
           45              N       5.305421       9.698940       4.381450      -0.191862      36.040231 0.52340707E+03  0.12671073E+05                                 9.174199                            7.447989      -0.063357       2.009619                    0.999047      27.558799      76.027743       0.636594       0.397438      -1.095259      -0.028677       0.066987       0.111584       0.133269       0.013729       0.013872      -0.039080       0.035624      -0.133685      -0.069410       0.024635       0.044775             10.306975       9.997281       2.340403      -2.151928      10.449918       2.902568      10.473725          -0.063753
           46              N       1.529442       7.246734       1.390598      -0.208749      36.509877 0.53333539E+03  0.12978280E+05                                 9.247495                            7.512620       0.000430       2.021895                    0.999275      27.965631      77.467617       0.634272       0.396838      -1.095162       0.047291      -0.087617      -0.099199       0.140547       0.005345       0.044481      -0.044775       0.010130      -0.038992      -0.069584       0.011709       0.057875             10.368549      10.146087      -3.386767       1.285813       9.295736       2.541848      11.663822          -0.054791
           47              O       1.680441       7.381639       4.278879      -0.530580      41.863849 0.64087775E+03  0.16129783E+05                                 9.734246                            7.972074       0.015727       2.056163                    0.995137      28.100625      76.066656       0.654416       0.371876      -1.126780      -0.011965      -0.024377      -0.012145       0.029747       0.012999      -0.030681      -0.016387      -0.045556      -0.055926      -0.046987       0.001080       0.045908             11.106624       8.931527       2.562287      -0.815689      13.626890      -4.659432      10.761454          -0.067322
           48              O       4.879860       6.039127       3.977436      -0.570485      32.646099 0.52362919E+03  0.12490755E+05                                 8.012354                            7.054049       0.792982       2.289903                    0.998000      27.974838      72.977646       0.720538       0.356356      -1.142400       0.004814       0.001411       0.007439       0.008973      -0.022743       0.018429       0.094450       0.132083      -0.048280      -0.137834       0.059701       0.078133              8.509024      10.627407       1.171621       3.388404       6.165752      -0.068210       8.733914          -0.000040
           49              O       4.855930       9.556854       1.522009      -0.564105      45.587003 0.66884396E+03  0.16985615E+05                                10.198658                            8.066924       0.031441       2.042177                    0.997309      28.737760      77.711337       0.661039       0.364857      -1.134077      -0.024470      -0.003578       0.018342       0.030790      -0.023634       0.020015       0.036804       0.037698      -0.096234      -0.065946       0.019591       0.046355             11.890562      17.629745      -5.395784       1.444578       9.820203      -1.717951       8.221738          -0.052863
           50              O       2.883609       9.657815       2.583829      -0.574809      43.310879 0.66185211E+03  0.16781934E+05                                 9.898987                            8.109595       0.024851       2.046572                    0.994928      28.760352      77.984564       0.648271       0.372622      -1.126913       0.021085       0.001964       0.002140       0.021284       0.060656      -0.040719       0.035176      -0.027044       0.069472      -0.097661       0.046322       0.051339             11.203112      13.234630       2.194352      -4.753634       7.633489      -2.538934      12.741218           0.000846
           51              O       3.388325       1.941967       8.260328      -0.530335      41.861149 0.64083327E+03  0.16128921E+05                                 9.735943                            7.973519       0.015444       2.056290                    0.994870      28.097456      76.066955       0.654123       0.372037      -1.126621      -0.011923      -0.024839       0.012307       0.030176       0.012883       0.029248       0.015982      -0.043676      -0.054786      -0.045009       0.000492       0.044517             11.108716       8.933394       2.563006       0.816536      13.630446       4.659785      10.762308          -0.067470
           52              O       1.629843       0.599455       8.561771      -0.569910      32.652784 0.52375338E+03  0.12494164E+05                                 8.012268                            7.054151       0.797926       2.291230                    0.997993      27.979937      72.986636       0.720662       0.356282      -1.142487       0.004582       0.000555      -0.007308       0.008643      -0.023783      -0.017843      -0.094001       0.133435      -0.047566      -0.137900       0.059061       0.078839              8.508875      10.626792       1.171628      -3.388218       6.166071       0.068733       8.733763          -0.000055
           53              O       1.605908       4.117184      11.017198      -0.563977      45.570499 0.66857096E+03  0.16977343E+05                                10.197934                            8.066312       0.032941       2.042853                    0.997258      28.729221      77.691061       0.660922       0.364950      -1.133978      -0.025467      -0.003198      -0.016893       0.030728      -0.024870      -0.019797      -0.036555       0.039037      -0.100899      -0.066819       0.018328       0.048491             11.889738      17.627048      -5.396479      -1.443859       9.821355       1.716709       8.220810          -0.052957
           54              O      -0.366411       4.218144       9.955378      -0.574793      43.227779 0.66030271E+03  0.16731420E+05                                 9.883375                            8.097546       0.031994       2.049167                    0.994997      28.731132      77.857606       0.649115       0.372387      -1.127186       0.021420       0.001860      -0.002236       0.021617       0.060258       0.040568      -0.035233      -0.024908       0.069351      -0.097088       0.046432       0.050656             11.184647      13.210300       2.189584       4.745245       7.621785       2.533537      12.721858           0.000837

******************************************************
Auxiliary information for the entire system
The total spin magnetic moment of the unit cell is   -1.999205
The total net atomic charge of the unit cell is   0.000001
Accuracy of reproducing the electrostatic potential in the unit cell:
  The inner radius (bohr) =    5.0000
  The outer radius (bohr) =   12.0000
  Valid grid points have density less than (e/(bohr^3)) =    0.0001
  The number of valid grid points were=         5740
  The rms potential error without charges in kcal/mol is=      2.76504
  The rms potential error with partial charges in kcal/mol is=      0.37570
  The RRMSE value at monopole order=      0.13587
  The rms potential error with partial charges and cloud penetration in kcal/mol is=      0.36795
  The RRMSE value at monopole order with cloud penetration is=      0.13307
  The rms potential error with partial charges and atomic dipoles in kcal/mol is=      0.30398
  The RRMSE value at dipole order=      0.10994
  The rms potential error with partial charges, atomic dipoles and cloud penetration in kcal/mol is=      0.28990
  The RRMSE value at dipole order with cloud penetration=      0.10485

******************************************************
The electron densities and ab initio electrostatic potential were computed in VASP using the PBE functional and
projector augmented wave method. See the main text of the journal article for a description of computational details.
The atomic charges, dipoles, and quadrupoles were computed with the DDEC6 method as described in
(a) T. A. Manz and N. Gabaldon Limas, RSC Adv. 6 (2016) 47771-47801 DOI: 10.1039/c6ra04656h
(b) N. Gabaldon Limas and T. A. Manz, RSC Adv. 8 (2018) 2678-2707 DOI: 10.1039/c7ra11829e.
For each atom in the material, the electron cloud parameters were fit to the spherically averaged atom-in-material
electron density using radial positions for which this density was between 10^-4 and 10^-2 electrons per cubic bohr.
The polarizabilities, dispersion coefficients, and quantum Drude oscillator (QDO) parameters were fit using the MCLF method.
The magnetic structure of the system was optimized in VASP from the default ferromagnetic initial guess using spin polarization.
The atomic spin moments (ASMs) were computed on this optimized magnetic structure using the DDEC6 partition as inputs
to the method of T. A. Manz and D. S. Sholl, J. Chem. Theory Comput. 7 (2011) 4146-4164 DOI: 10.1021/ct200539n.
The RMSE and RRMSE were computed using a uniform grid with Ewald summation.
