# Supplementary material for: A collection of forcefield precursors for metal–organic frameworks
Source: RSC Adv. 2019 Nov 13;9(63):36492–507. doi: 10.1039/c9ra07327b (PMC9075174; doi:10.1039/c9ra07327b)
Supplement: RA-009-C9RA07327B-s3457 [file RA-009-C9RA07327B-s3457.xyz]

   54
jmolscript: load "" {1 1 1} spacegroup "x,y,z" unitcell [{      4.941000     0.000000     0.000000 }, {      1.493886    10.857712     0.000000 }, {     -2.470446    -0.000009    12.514489 }]
Cu     3.119299     4.809530     2.833531     0.788474
Cu     1.395771    10.238381     9.680958     0.790304
H      3.881491     7.382155     4.194857     0.103184
H      3.351225     8.534157     6.127094     0.130704
H      0.402784     5.893561     6.815391     0.133005
H      1.027665     4.782819     4.898171     0.097087
H      0.220909     2.718769     2.445331     0.105448
H      1.004244     1.280124     0.848482     0.132772
H      0.605790     2.571098    10.892611     0.128454
H      2.427515     4.075985    -0.015017     0.100557
H      0.664066     1.953296     8.319632     0.101663
H      0.133784     3.105301     6.387395     0.130531
H      2.126336     0.464706     5.699098     0.132484
H      4.245119    10.211673     7.616318     0.097681
H      3.438385     8.147620    10.069158     0.105109
H     -0.719266     6.708972    11.666007     0.133787
H      3.823193     7.999961     1.621878     0.128299
H      3.174458     9.504841     0.015017     0.100013
C      1.407233     8.105276     7.926677     0.547955
C      3.183994     7.078139     4.730477     0.072585
C      2.866644     7.777375     5.889319    -0.148018
C      1.825011     7.338723     6.687743     0.039356
C      1.115013     6.204092     6.304800    -0.156226
C      1.493678     5.548287     5.145958     0.088485
C      2.608867     0.807806    10.855068     0.573746
C      4.745459     2.701398     1.614369     0.098879
C      0.273704     1.824095     0.660765    -0.150700
C      2.128971     1.751340    11.933817     0.032203
C      1.055850     2.599328    11.706053    -0.150538
C      3.124260     3.487497     0.170197     0.075667
C      3.130776     2.676423     4.587812     0.542486
C     -0.033436     1.649281     7.784012     0.074419
C     -0.350796     2.348518     6.625170    -0.149346
C      3.548565     1.909867     5.826746     0.041336
C      2.838569     0.775236     6.209689    -0.153874
C      3.217244     0.119430     7.368531     0.085040
C      0.885271     6.236669     1.659421     0.576003
C      3.021942     8.130247    10.900120     0.096088
C      3.491196     7.252943    11.853724    -0.149410
C      5.346365     7.180205     0.580672     0.028463
C      4.273246     8.028192     0.808436    -0.148602
C      1.400756     8.916344    12.344292     0.077206
N      2.508065     5.968481     4.357545    -0.193363
N      3.713428     3.532013     1.396617    -0.215630
N     -0.709361     0.539622     8.156944    -0.192714
N      1.989913     8.960862    11.117872    -0.214755
O      2.133628     9.093328     8.242042    -0.528841
O      0.374690     7.757829     8.546645    -0.575455
O     -1.132645     0.400642    11.007745    -0.557568
O      1.826747     0.524420     9.927244    -0.573269
O      3.857168     3.664475     4.272447    -0.527446
O      2.098227     2.328976     3.967844    -0.572182
O      2.084757     5.829504     1.506744    -0.558292
O      5.044158     5.953282     2.587245    -0.573245

The following XYZ coordinates are in angstroms. Other properties are in atomic units.
The sperically averaged electron density of each atom fit to a function of the form exp(a - br)
eigen_1, eigen_2 and eigen_3 are the three eigenvalues of traceless quadrupole moment tensor
  atom number  atomic symbol              X              Y              Z     net charge C6 coefficient C8 coefficient C10 coefficient fluctuating dipole atomic polarizability isotropic forcefield polarizability              a              b squared Pearson coefficient          <r^3>          <r^4>         wp_QDO          m_QDO          q_QDO       dipole_x       dipole_y       dipole_z         dipole            Qxy            Qxz            Qyz     Q(x^2-y^2)  Q(3z^2 - R^2)        eigen_1        eigen_2        eigen_3 static polarizability      alpha(xx)      alpha(xy)      alpha(xz)      alpha(yy)      alpha(yz)      alpha(zz) atomic spin moment
            1             Cu       3.119299       4.809530       2.833531       0.788474      65.863429 0.11172910E+04  0.30987394E+05                                13.946025                           11.441822       1.219362       2.305134                    0.994617      41.761038     103.499968       0.502611       0.439395      -1.126957       0.053881       0.035077      -0.001391       0.064308      -0.015528       0.053627      -0.072680       0.034852       0.052163      -0.085237      -0.016380       0.101617             16.493814      13.425112      -4.255612      -0.895875      16.755301       1.375536      19.301030          -0.736702
            2             Cu       1.395771      10.238381       9.680958       0.790304      65.606433 0.11120188E+04  0.30801111E+05                                13.906279                           11.411504       1.216702       2.305657                    0.994602      41.686446     103.208399       0.503555       0.439142      -1.127252       0.054221       0.035030       0.001153       0.064563      -0.015755      -0.054086       0.072709       0.035411       0.052585      -0.085441      -0.016684       0.102125             16.444997      13.387358      -4.242800       0.891578      16.706543      -1.368675      19.241089          -0.737113
            3              H       3.881491       7.382155       4.194857       0.103184       1.112778 0.80197305E+01  0.78635595E+02                                 1.760970                            1.645414      -0.986664       2.406406                    0.998239       3.491777       9.710999       0.493429       1.265966      -0.712153       0.037340       0.018244      -0.022133       0.047085       0.016476      -0.007118      -0.000204      -0.002316      -0.018553      -0.016185      -0.004386       0.020571              1.809078       2.011612       0.187393      -0.512743       1.482154      -0.088130       1.933468          -0.000610
            4              H       3.351225       8.534157       6.127094       0.130704       0.945524 0.65987888E+01  0.62436229E+02                                 1.657505                            1.551370      -1.081647       2.381939                    0.996460       3.506745       9.998947       0.473299       1.367723      -0.689434       0.020603       0.030138       0.012022       0.038436       0.011006      -0.005772       0.003331      -0.006197      -0.012729      -0.013867       0.000268       0.013599              1.710031       1.608641       0.410981       0.111420       2.038839       0.336664       1.482611          -0.000759
            5              H       0.402784       5.893561       6.815391       0.133005       1.086873 0.81894252E+01  0.80878136E+02                                 1.745088                            1.675130      -1.129148       2.355206                    0.996740       3.475442       9.762172       0.482674       1.284916      -0.708134      -0.030062      -0.013224       0.020582       0.038759       0.013709      -0.005723      -0.001905       0.004041      -0.012313      -0.012526      -0.004844       0.017370              1.756475       1.950468       0.239086      -0.350238       1.623848      -0.055486       1.695110          -0.000391
            6              H       1.027665       4.782819       4.898171       0.097087       1.006457 0.70764266E+01  0.68773016E+02                                 1.775316                            1.639153      -1.436384       2.190459                    0.992968       3.989707      11.885491       0.442635       1.423824      -0.676213      -0.027732      -0.035345      -0.011506       0.046376       0.006198      -0.004823       0.003173      -0.005698      -0.004879      -0.009992       0.002357       0.007635              1.855003       1.773787       0.473196       0.118608       2.232789       0.249179       1.558432          -0.000678
            7              H       0.220909       2.718769       2.445331       0.105448       1.082563 0.76992513E+01  0.76171053E+02                                 1.845572                            1.697257      -1.357568       2.233549                    0.993678       3.913054      11.636390       0.441252       1.403066      -0.680925       0.021626      -0.005194       0.042074       0.047590      -0.009209       0.005581      -0.002271      -0.007982       0.020321      -0.014020       0.002107       0.011913              1.923691       1.781246      -0.014994       0.445548       1.457714       0.142398       2.532113          -0.000400
            8              H       1.004244       1.280124       0.848482       0.132772       1.011087 0.74379284E+01  0.71864181E+02                                 1.682802                            1.611652      -0.916436       2.457670                    0.998854       3.374074       9.440184       0.484087       1.309549      -0.703267       0.031905      -0.022268       0.009621       0.040079      -0.011924       0.009923      -0.001015       0.004327       0.000245      -0.014705      -0.001823       0.016528              1.701738       1.931307      -0.414747       0.085842       1.714189       0.033519       1.459718          -0.000530
            9              H       0.605790       2.571098      10.892611       0.128454       1.045347 0.76418560E+01  0.74104867E+02                                 1.691991                            1.609796      -1.106710       2.363058                    0.996921       3.433125       9.525804       0.496688       1.271670      -0.710651      -0.021093      -0.002579      -0.032012       0.038423      -0.011078       0.009624      -0.001532       0.009150       0.016286      -0.015628      -0.000991       0.016620              1.715793       1.606643       0.019074       0.358395       1.429623       0.171340       2.111114          -0.000349
           10              H       2.427515       4.075985      -0.015017       0.100557       1.072412 0.77243673E+01  0.75304476E+02                                 1.739494                            1.630493      -0.986413       2.405339                    0.997959       3.541977       9.939156       0.486790       1.290643      -0.706162      -0.035019       0.028855      -0.015406       0.047919      -0.012715       0.013046      -0.002620       0.009922       0.016016      -0.017822      -0.003192       0.021014              1.789702       1.983409      -0.557615       0.065990       1.961820       0.005540       1.423877          -0.000427
           11              H       0.664066       1.953296       8.319632       0.101663       1.114709 0.80363930E+01  0.78842445E+02                                 1.763492                            1.647510      -0.999901       2.401286                    0.998011       3.495470       9.724987       0.492925       1.266561      -0.712046       0.037933       0.017935       0.022529       0.047625       0.017127       0.006781       0.000172      -0.002652      -0.019101      -0.016480      -0.004715       0.021195              1.811800       2.014865       0.187861       0.514097       1.484048       0.088317       1.936486          -0.000612
           12              H       0.133784       3.105301       6.387395       0.130531       0.946463 0.66054874E+01  0.62492095E+02                                 1.655792                            1.549975      -1.080710       2.381971                    0.996471       3.505690       9.983138       0.474690       1.363879      -0.690177       0.020072       0.030113      -0.012298       0.038222       0.011171       0.005876      -0.003178      -0.006104      -0.012492      -0.013961       0.000231       0.013730              1.708161       1.606909       0.410056      -0.111135       2.036290      -0.336039       1.481282          -0.000760
           13              H       2.126336       0.464706       5.699098       0.132484       1.086499 0.81780258E+01  0.80673039E+02                                 1.738305                            1.668858      -1.105317       2.363948                    0.997056       3.471160       9.719193       0.486188       1.277091      -0.709782      -0.030190      -0.013482      -0.020193       0.038742       0.013781       0.006096       0.001708       0.004360      -0.011265      -0.012954      -0.004453       0.017407              1.749578       1.942439       0.237643       0.348278       1.617686       0.055327       1.688608          -0.000389
           14              H       4.245119      10.211673       7.616318       0.097681       1.003735 0.70544960E+01  0.68508090E+02                                 1.772482                            1.636918      -1.433926       2.191747                    0.993039       3.983591      11.863573       0.442804       1.424357      -0.676136      -0.027699      -0.035252       0.011715       0.046337       0.006230       0.004793      -0.002983      -0.005442      -0.005528      -0.009854       0.002132       0.007722              1.851867       1.770963       0.471522      -0.118045       2.228305      -0.248157       1.556333          -0.000675
           15              H       3.438385       8.147620      10.069158       0.105109       1.081978 0.76926907E+01  0.76040042E+02                                 1.839694                            1.692608      -1.335590       2.242252                    0.994027       3.905878      11.585159       0.443686       1.396580      -0.682162       0.022005      -0.005323      -0.042263       0.047945      -0.009160      -0.005888       0.002253      -0.008422       0.020747      -0.014242       0.002108       0.012134              1.917175       1.775701      -0.015034      -0.442603       1.454028      -0.141561       2.521796          -0.000399
           16              H      -0.719266       6.708972      11.666007       0.133787       1.013839 0.74681762E+01  0.72287285E+02                                 1.691718                            1.619519      -0.994218       2.424424                    0.998132       3.382323       9.496538       0.480474       1.317010      -0.701709       0.031461      -0.022573      -0.009202       0.039800      -0.011697      -0.010018       0.001013       0.004669       0.001883      -0.014694      -0.001709       0.016404              1.711005       1.942997      -0.418820      -0.086739       1.723436      -0.033675       1.466583          -0.000530
           17              H       3.823193       7.999961       1.621878       0.128299       1.046168 0.76491878E+01  0.74191925E+02                                 1.692636                            1.610404      -1.102370       2.364895                    0.996978       3.434194       9.529029       0.496683       1.271410      -0.710705      -0.021351      -0.002628       0.031601       0.038228      -0.010438      -0.009423       0.001777       0.009438       0.018284      -0.015230      -0.001165       0.016394              1.716414       1.607222       0.019126      -0.358652       1.430008      -0.171488       2.112012          -0.000350
           18              H       3.174458       9.504841       0.015017       0.100013       1.076491 0.77636815E+01  0.75833710E+02                                 1.748906                            1.638512      -1.000146       2.400496                    0.997799       3.553551      10.002702       0.483558       1.296770      -0.704863      -0.035200       0.028984       0.015267       0.048085      -0.012595      -0.013043       0.002625       0.009873       0.016968      -0.017829      -0.003152       0.020981              1.799770       1.995473      -0.562982      -0.066613       1.973398      -0.005594       1.430438          -0.000426
           19              C       1.407233       8.105276       7.926677       0.547955      24.154060 0.26843756E+03  0.56638020E+04                                 7.711856                            5.814212      -0.110223       2.011596                    0.999055      23.178675      65.724038       0.614712       0.472247      -1.018596       0.001058       0.031734       0.047067       0.056776      -0.042665       0.056798      -0.055849       0.000716      -0.031091      -0.066067      -0.037482       0.103549              9.001758       7.766205       1.140589      -1.833438       9.009156       4.023877      10.229911           0.000771
           20              C       3.183994       7.078139       4.730477       0.072585      27.038785 0.34267379E+03  0.76118606E+04                                 7.919489                            6.241798       0.244731       2.092603                    0.999756      26.267955      74.068253       0.646735       0.426354      -1.055033      -0.027454      -0.045689       0.007735       0.053861      -0.001965       0.013893      -0.030896       0.020440      -0.053951      -0.043208       0.011691       0.031516              8.875649       7.845834       1.535021      -2.096418       8.596262       3.279322      10.184852           0.000525
           21              C       2.866644       7.777375       5.889319      -0.148018      32.805417 0.44117757E+03  0.10418031E+05                                 8.944282                            7.043684       0.102913       2.010733                    0.999610      29.305454      84.642967       0.615058       0.421714      -1.060047       0.000223      -0.015711       0.013699       0.020846       0.003302       0.013552      -0.004126      -0.011128      -0.044005      -0.023055       0.009239       0.013816             10.036129       8.890634       1.349525      -2.745211       9.590440       4.079591      11.627313          -0.004166
           22              C       1.825011       7.338723       6.687743       0.039356      35.126253 0.42308429E+03  0.98162811E+04                                 9.372559                            6.878506       0.049587       2.030398                    0.999306      26.509248      74.142919       0.629497       0.419365      -1.069145       0.015268      -0.024440      -0.025006       0.038154      -0.006696       0.026573      -0.018869       0.018915      -0.037645      -0.034382      -0.003496       0.037878             11.225565       8.945595       1.389862      -2.761512      11.468278       5.793253      13.262821          -0.004462
           23              C       1.115013       6.204092       6.304800      -0.156226      32.245430 0.43814776E+03  0.10345809E+05                                 8.854359                            7.025450       0.073765       1.999548                    0.999552      29.571244      85.871514       0.614049       0.422434      -1.057840       0.001828       0.010395      -0.000273       0.010558       0.001476       0.010080      -0.020394       0.013387      -0.001661      -0.025955       0.005266       0.020689              9.903452       8.249088       1.939007      -1.512126      10.762752       4.403019      10.698515          -0.004615
           24              C       1.493678       5.548287       5.145958       0.088485      27.942293 0.36804989E+03  0.83767498E+04                                 8.315361                            6.625277      -0.173181       1.959220                    0.998631      27.048142      78.845503       0.601734       0.447232      -1.035793       0.029898       0.038029      -0.021589       0.052973      -0.009888       0.029771      -0.033513       0.022157      -0.098718      -0.057848       0.005853       0.051994              9.286170       8.555980       1.670062      -2.295224       9.251199       2.930361      10.051331           0.000957
           25              C       2.608867       0.807806      10.855068       0.573746      24.182264 0.25381659E+03  0.52846491E+04                                 7.686086                            5.649114       0.003664       2.055537                    0.999405      22.715485      64.134708       0.623933       0.471489      -1.018273       0.030072      -0.037571      -0.041833       0.063764       0.036672      -0.019539      -0.078381      -0.075902      -0.012415      -0.065687      -0.045178       0.110865              9.067631      10.675715      -1.939819       0.602724       7.366319       3.375094       9.160859           0.000066
           26              C       4.745459       2.701398       1.614369       0.098879      27.480349 0.34930609E+03  0.78546079E+04                                 8.245798                            6.466951      -0.155164       1.974451                    0.998010      26.618009      77.370759       0.606685       0.448977      -1.033773      -0.040287       0.014437      -0.025923       0.050034       0.025919       0.000920      -0.040987       0.002310      -0.045667      -0.051666       0.002906       0.048760              9.289579       8.577885      -3.027313       0.290136       8.347448       3.126363      10.943404           0.001467
           27              C       0.273704       1.824095       0.660765      -0.150700      31.553876 0.42697119E+03  0.10000502E+05                                 8.684335                            6.899518       0.156121       2.029017                    0.999702      29.110277      83.739358       0.625479       0.418090      -1.062324      -0.007391       0.003082      -0.003043       0.008567      -0.002134       0.006415      -0.018136       0.005117      -0.039539      -0.025193       0.006643       0.018550              9.708068       8.371635      -2.524829       0.281180       8.873772       4.236072      11.878795          -0.003254
           28              C       2.128971       1.751340      11.933817       0.032203      34.286789 0.42505165E+03  0.98670848E+04                                 9.200282                            6.883500       0.075910       2.038920                    0.999361      26.488291      73.949655       0.631176       0.418031      -1.070680      -0.019023       0.019819       0.029209       0.040098       0.028604      -0.001184      -0.020435       0.032549      -0.066709      -0.039873      -0.006151       0.046024             10.886746       9.532875      -3.733573      -0.287335      10.524202       5.212877      12.603162          -0.003634
           29              C       1.055850       2.599328      11.706053      -0.150538      31.905627 0.43531412E+03  0.10250728E+05                                 8.763197                            6.992316       0.037125       1.984941                    0.999606      29.462546      85.125890       0.617566       0.421183      -1.059813      -0.004324      -0.018156       0.011778       0.022069       0.016280       0.007976      -0.020456       0.013906       0.017514      -0.032714       0.012073       0.020641              9.752515       9.086147      -3.335178       0.032447       9.772144       3.913717      10.399255          -0.004276
           30              C       3.124260       3.487497       0.170197       0.075667      27.057788 0.35165017E+03  0.78704223E+04                                 7.958067                            6.352214       0.169059       2.065511                    0.999766      26.498824      75.267169       0.635987       0.430299      -1.051468       0.030654      -0.012397       0.039113       0.051217       0.015918       0.015780      -0.030179      -0.004713      -0.064631      -0.047454       0.014898       0.032555              8.843857       7.927433      -2.888214       0.400370       8.838148       3.132998       9.765990           0.000211
           31              C       3.130776       2.676423       4.587812       0.542486      24.210646 0.26918530E+03  0.56832150E+04                                 7.720951                            5.820242      -0.119682       2.008284                    0.998999      23.216760      65.841199       0.614754       0.471913      -1.018833       0.003315       0.031321      -0.045951       0.055709      -0.044135      -0.058090       0.056256      -0.003824      -0.036312      -0.067760      -0.037932       0.105692              9.012946       7.775117       1.141101       1.836812       9.020070      -4.030033      10.243651           0.000755
           32              C      -0.033436       1.649281       7.784012       0.074419      27.022829 0.34238872E+03  0.76038635E+04                                 7.915730                            6.238470       0.240581       2.091259                    0.999773      26.256708      74.025818       0.647028       0.426254      -1.055106      -0.026456      -0.044658      -0.006249       0.052281      -0.000166      -0.012660       0.031975       0.019888      -0.053924      -0.044141       0.014162       0.029979              8.871599       7.844073       1.535512       2.096810       8.591548      -3.275564      10.179175           0.000534
           33              C      -0.350796       2.348518       6.625170      -0.149346      32.834426 0.44164184E+03  0.10432173E+05                                 8.952395                            7.050309       0.099449       2.009492                    0.999598      29.319306      84.707451       0.614362       0.422063      -1.059783       0.002610      -0.014584      -0.011920       0.019016       0.002638      -0.016217       0.003027      -0.012624      -0.047504      -0.025916       0.011153       0.014763             10.045488       8.897698       1.348100       2.749770       9.597508      -4.084603      11.641257          -0.004174
           34              C       3.548565       1.909867       5.826746       0.041336      35.094484 0.42266123E+03  0.98029723E+04                                 9.362769                            6.871738       0.065542       2.035404                    0.999270      26.495712      74.066178       0.630331       0.418959      -1.069518       0.015619      -0.023768       0.025870       0.038446      -0.006026      -0.025797       0.018741       0.018303      -0.038079      -0.034087      -0.002608       0.036695             11.213754       8.934148       1.386185       2.758474      11.456347      -5.788214      13.250766          -0.004452
           35              C       2.838569       0.775236       6.209689      -0.153874      32.151695 0.43649388E+03  0.10297222E+05                                 8.842563                            7.017135       0.072045       1.999684                    0.999559      29.506407      85.649179       0.613750       0.423032      -1.057445       0.002510       0.010346       0.000237       0.010648      -0.001102      -0.009268       0.020361       0.013470      -0.001688      -0.024977       0.003578       0.021399              9.889910       8.235511       1.935315       1.507961      10.750138      -4.397995      10.684081          -0.004613
           36              C       3.217244       0.119430       7.368531       0.085040      28.057609 0.37003096E+03  0.84334776E+04                                 8.338476                            6.644001      -0.179286       1.956729                    0.998588      27.122220      79.126133       0.600738       0.447355      -1.035681       0.028875       0.038020       0.021558       0.052383      -0.009375      -0.027530       0.034150       0.021657      -0.101860      -0.058114       0.007587       0.050527              9.312060       8.579630       1.673455       2.302625       9.275958      -2.938576      10.080591           0.000959
           37              C       0.885271       6.236669       1.659421       0.576003      24.116714 0.25300429E+03  0.52638608E+04                                 7.676736                            5.643287       0.004118       2.056429                    0.999443      22.671994      64.002027       0.623680       0.472028      -1.017916       0.031221      -0.040100       0.041935       0.065888       0.032950       0.019957       0.078608      -0.075879      -0.020577      -0.065535      -0.044153       0.109688              9.055764      10.662161      -1.936209      -0.602323       7.356470      -3.370087       9.148662           0.000063
           38              C       3.021942       8.130247      10.900120       0.096088      27.576030 0.35078278E+03  0.78970528E+04                                 8.269781                            6.485557      -0.158695       1.972714                    0.997974      26.679051      77.623014       0.605051       0.449663      -1.033259      -0.039857       0.014461       0.025820       0.049643       0.029568      -0.000582       0.041059       0.003424      -0.038524      -0.052635       0.001636       0.051000              9.317296       8.606340      -3.041833      -0.283916       8.376947      -3.138543      10.968602           0.001460
           39              C       3.491196       7.252943      11.853724      -0.149410      31.487533 0.42579625E+03  0.99655421E+04                                 8.666083                            6.884026       0.158602       2.030122                    0.999739      29.081246      83.608947       0.627036       0.417363      -1.062848      -0.008701       0.004496       0.001895       0.009975      -0.000281      -0.006664       0.018115       0.006297      -0.030035      -0.024003       0.006937       0.017065              9.687267       8.361641      -2.525342      -0.281808       8.855702      -4.220108      11.844458          -0.003261
           40              C       5.346365       7.180205       0.580672       0.028463      34.373114 0.42638470E+03  0.99049333E+04                                 9.211046                            6.891275       0.082362       2.040313                    0.999353      26.533415      74.080735       0.631288       0.417666      -1.071005      -0.018299       0.018561      -0.028505       0.038625       0.029704       0.001420       0.020267       0.031209      -0.067074      -0.039806      -0.007024       0.046831             10.899463       9.544368      -3.737061       0.285285      10.535032      -5.219099      12.618989          -0.003637
           41              C       4.273246       8.028192       0.808436      -0.148602      31.862315 0.43459584E+03  0.10229648E+05                                 8.756778                            6.987563       0.041459       1.986614                    0.999614      29.435596      85.032289       0.617638       0.421306      -1.059730      -0.001600      -0.020063      -0.012029       0.023447       0.015412      -0.009272       0.020794       0.013019       0.018465      -0.032839       0.012193       0.020646              9.745095       9.080544      -3.333596      -0.032311       9.765041      -3.909867      10.389700          -0.004274
           42              C       1.400756       8.916344      12.344292       0.077206      27.003550 0.35075856E+03  0.78447953E+04                                 7.942266                            6.338936       0.178784       2.069139                    0.999719      26.468117      75.131188       0.637495       0.429591      -1.051994       0.030387      -0.011825      -0.038940       0.050789       0.016316      -0.017786       0.029528      -0.005399      -0.064977      -0.048308       0.016194       0.032113              8.826175       7.918072      -2.887758      -0.401312       8.821499      -3.120378       9.738955           0.000212
           43              N       2.508065       5.968481       4.357545      -0.193363      36.148141 0.52901636E+03  0.12837879E+05                                 9.186948                            7.483039      -0.067528       2.007021                    0.999013      27.609036      76.197157       0.635863       0.396934      -1.095877      -0.028012       0.066533       0.110363       0.131876       0.014245       0.011113      -0.039292       0.035117      -0.137551      -0.069644       0.023980       0.045664             10.307726      10.007894       2.247528      -2.271192      10.330866       2.814123      10.584420          -0.062537
           44              N       3.713428       3.532013       1.396617      -0.215630      36.925801 0.54363224E+03  0.13284935E+05                                 9.307793                            7.575883      -0.009806       2.016987                    0.999334      28.081456      77.813347       0.633081       0.395906      -1.096408       0.044661      -0.086054      -0.099445       0.138886       0.006631       0.045950      -0.043951       0.008906      -0.023215      -0.068923       0.010190       0.058732             10.441215      10.169341      -3.460617       1.155854       9.439170       2.624582      11.715135          -0.055098
           45              N      -0.709361       0.539622       8.156944      -0.192714      36.078772 0.52776807E+03  0.12798522E+05                                 9.171455                            7.471419      -0.068142       2.007625                    0.998980      27.574986      76.047088       0.636788       0.396638      -1.096210      -0.029241       0.065567      -0.110878       0.132091       0.016217      -0.011541       0.039951       0.037000      -0.134656      -0.070225       0.022995       0.047231             10.289343       9.991761       2.246500       2.265551      10.313526      -2.805530      10.562743          -0.062700
           46              N       1.989913       8.960862      11.117872      -0.214755      36.940614 0.54389367E+03  0.13294039E+05                                 9.313679                            7.580280      -0.011065       2.016613                    0.999284      28.088734      77.862855       0.632522       0.396176      -1.096130       0.045680      -0.086995       0.098620       0.139215       0.005677      -0.046548       0.043801       0.009742      -0.026867      -0.069128       0.009718       0.059410             10.448075      10.179357      -3.465298      -1.157062       9.445892      -2.624266      11.718977          -0.055149
           47              O       2.133628       9.093328       8.242042      -0.528841      41.721838 0.63910173E+03  0.16075169E+05                                 9.717147                            7.962715       0.012684       2.055611                    0.994943      28.066176      75.969143       0.654541       0.372035      -1.126573      -0.013710      -0.025433       0.014023       0.032116       0.010940       0.029996       0.015693      -0.045027      -0.051842      -0.045834       0.002400       0.043434             11.084515       8.871157       2.532419       0.811339      13.616248       4.702829      10.766140          -0.067956
           48              O       0.374690       7.757829       8.546645      -0.575455      32.982915 0.53195954E+03  0.12735149E+05                                 8.066208                            7.105939       0.796111       2.289097                    0.997952      28.084644      73.311373       0.718762       0.355955      -1.143125       0.003530       0.002665      -0.004317       0.006181      -0.024580      -0.021552      -0.093902       0.138176      -0.039549      -0.139864       0.059055       0.080809              8.570323      10.721198       1.131928      -3.438475       6.174836       0.085344       8.814935           0.000029
           49              O      -1.132645       0.400642      11.007745      -0.557568      45.440038 0.66526524E+03  0.16871504E+05                                10.183688                            8.051699       0.082007       2.060917                    0.997305      28.624260      77.342460       0.660900       0.365436      -1.133666      -0.023450      -0.002868      -0.015384       0.028192      -0.022591      -0.018166      -0.037476       0.040194      -0.096188      -0.065718       0.019419       0.046298             11.879412      17.600538      -5.425417      -1.360966       9.844138       1.661261       8.193559          -0.053148
           50              O       1.826747       0.524420       9.927244      -0.573269      43.309420 0.66112931E+03  0.16757115E+05                                 9.897435                            8.103367       0.016468       2.045190                    0.994859      28.714933      77.817296       0.648810       0.372457      -1.127167       0.019983       0.004074      -0.002471       0.020543       0.058134       0.040808      -0.035798      -0.021755       0.061161      -0.094884       0.045427       0.049458             11.209039      13.288242       2.154286       4.789459       7.584767       2.484429      12.754106           0.000516
           51              O       3.857168       3.664475       4.272447      -0.527446      41.743523 0.63946411E+03  0.16088441E+05                                 9.724681                            7.968423       0.005525       2.053332                    0.994970      28.070087      76.018512       0.653805       0.372357      -1.126198      -0.014521      -0.027386      -0.013250       0.033711       0.012183      -0.029675      -0.016304      -0.045339      -0.052313      -0.045595       0.000943       0.044652             11.093254       8.877641       2.533486      -0.810924      13.627263      -4.707196      10.774858          -0.067794
           52              O       2.098227       2.328976       3.967844      -0.572182      32.953450 0.53134382E+03  0.12717110E+05                                 8.062656                            7.102594       0.793038       2.288419                    0.997961      28.070465      73.272083       0.718793       0.356032      -1.143028       0.007098       0.004515       0.006121       0.010403      -0.022741       0.022545       0.093985       0.142047      -0.038357      -0.140824       0.058081       0.082743              8.566470      10.717576       1.132361       3.437038       6.172430      -0.083819       8.809403           0.000040
           53              O       2.084757       5.829504       1.506744      -0.558292      45.361406 0.66395473E+03  0.16828747E+05                                10.169448                            8.041649       0.084854       2.062107                    0.997317      28.599373      77.235016       0.661622       0.365244      -1.133898      -0.022087      -0.001880       0.014887       0.026702      -0.025615       0.018055       0.037432       0.036962      -0.096982      -0.066278       0.018511       0.047768             11.861628      17.573171      -5.415351       1.359721       9.828725      -1.659447       8.182988          -0.053210
           54              O       5.044158       5.953282       2.587245      -0.573245      43.324332 0.66149412E+03  0.16768361E+05                                 9.898603                            8.104654       0.019881       2.045945                    0.995013      28.721310      77.834482       0.648884       0.372370      -1.127253       0.019527       0.004203       0.002979       0.020195       0.059596      -0.041219       0.035389      -0.021297       0.060319      -0.096007       0.045446       0.050561             11.210180      13.289857       2.155555      -4.789420       7.586035      -2.486234      12.754648           0.000515

******************************************************
Auxiliary information for the entire system
The total spin magnetic moment of the unit cell is   -1.999431
The total net atomic charge of the unit cell is   -0.000001
Accuracy of reproducing the electrostatic potential in the unit cell:
  The inner radius (bohr) =    5.0000
  The outer radius (bohr) =   12.0000
  Valid grid points have density less than (e/(bohr^3)) =    0.0001
  The number of valid grid points were=         5622
  The rms potential error without charges in kcal/mol is=      2.79306
  The rms potential error with partial charges in kcal/mol is=      0.35031
  The RRMSE value at monopole order=      0.12542
  The rms potential error with partial charges and cloud penetration in kcal/mol is=      0.34384
  The RRMSE value at monopole order with cloud penetration is=      0.12311
  The rms potential error with partial charges and atomic dipoles in kcal/mol is=      0.29538
  The RRMSE value at dipole order=      0.10575
  The rms potential error with partial charges, atomic dipoles and cloud penetration in kcal/mol is=      0.28288
  The RRMSE value at dipole order with cloud penetration=      0.10128

******************************************************
The electron densities and ab initio electrostatic potential were computed in VASP using the PBE functional and
projector augmented wave method. See the main text of the journal article for a description of computational details.
The atomic charges, dipoles, and quadrupoles were computed with the DDEC6 method as described in
(a) T. A. Manz and N. Gabaldon Limas, RSC Adv. 6 (2016) 47771-47801 DOI: 10.1039/c6ra04656h
(b) N. Gabaldon Limas and T. A. Manz, RSC Adv. 8 (2018) 2678-2707 DOI: 10.1039/c7ra11829e.
For each atom in the material, the electron cloud parameters were fit to the spherically averaged atom-in-material
electron density using radial positions for which this density was between 10^-4 and 10^-2 electrons per cubic bohr.
The polarizabilities, dispersion coefficients, and quantum Drude oscillator (QDO) parameters were fit using the MCLF method.
The magnetic structure of the system was optimized in VASP from the default ferromagnetic initial guess using spin polarization.
The atomic spin moments (ASMs) were computed on this optimized magnetic structure using the DDEC6 partition as inputs
to the method of T. A. Manz and D. S. Sholl, J. Chem. Theory Comput. 7 (2011) 4146-4164 DOI: 10.1021/ct200539n.
The RMSE and RRMSE were computed using a uniform grid with Ewald summation.
