# Supplementary material for: A collection of forcefield precursors for metal–organic frameworks
Source: RSC Adv. 2019 Nov 13;9(63):36492–507. doi: 10.1039/c9ra07327b (PMC9075174; doi:10.1039/c9ra07327b)
Supplement: RA-009-C9RA07327B-s3458 [file RA-009-C9RA07327B-s3458.xyz]

   54
jmolscript: load "" {1 1 1} spacegroup "x,y,z" unitcell [{      4.981000     0.000000     0.000000 }, {      1.642044    10.895965     0.000000 }, {     -2.490555     0.000010    12.533443 }]
Cu     4.049849     3.317824     2.842334     0.787944
Cu     2.380341     8.765812     9.691109     0.787915
H      1.625203     5.568936    10.929162     0.129395
H      4.751338     4.078360     0.010027     0.095971
H      1.991481     5.388057     2.433995     0.104219
H      1.211189     6.837219     0.839741     0.133813
H      0.442326    10.461221     6.108800     0.133006
H      3.244826     0.758363     4.246330     0.096792
H      1.152519     3.301481     4.893056     0.098887
H      1.741286     2.200990     6.828220     0.132242
H      3.294721     0.120946     1.604281     0.128570
H      5.572360     9.526342    -0.010027     0.095791
H      0.321969    10.836045    10.099448     0.104295
H     -2.100380     1.389245    11.693702     0.134299
H      2.111803     5.013239     6.424643     0.132865
H      1.575330     6.206348     8.287113     0.094295
H      4.464029     8.749466     7.640387     0.100398
H      0.071813     7.648972     5.705223     0.132795
C     -0.373318     7.336262    10.878277     0.576482
C      0.099465     6.391583    11.959913     0.028815
C      1.168983     5.542787    11.739324    -0.147853
C      4.046714     4.658025     0.186999     0.079728
C      2.416648     5.416385     1.607038     0.094785
C      1.949940     6.302227     0.658006    -0.150861
C      0.723535     0.002186     7.948960     0.551655
C      0.317493     0.751827     6.697371     0.041966
C     -0.716514     0.329063     5.892473    -0.152940
C      3.957949     1.048196     4.768975     0.081444
C      0.669627     2.549660     5.150744     0.086973
C      1.032679     1.891545     6.311842    -0.159360
C      1.296200     1.888272     1.655166     0.579121
C      1.768993     0.943591     0.573530     0.027739
C      2.838509     0.094796     0.794119    -0.147306
C      2.377183    10.106017    12.346444     0.080675
C     -0.894915    -0.031590    10.926405     0.095996
C     -1.361631     0.854253    11.875437    -0.152213
C      4.035071     5.450165     4.584483     0.550032
C      3.629018     6.199809     5.836072     0.041155
C      2.595005     5.777046     6.640970    -0.154453
C      2.288457     6.496181     7.764468     0.085419
C      3.981139     7.997644     7.382699     0.083249
C      4.344202     7.339527     6.221601    -0.157661
N      3.450752     4.597009     1.393719    -0.210073
N     -0.359590     2.142150     4.376929    -0.193998
N      1.781231    10.044999    11.139724    -0.210155
N      2.951915     7.590136     8.156514    -0.193861
O      3.407915     7.737234    11.009126    -0.562053
O      0.404208     7.640259     9.965090    -0.573916
O      1.627720     9.912066     8.249763    -0.534590
O      1.748725     0.336692     8.554326    -0.568723
O      0.096435     2.289243     1.524317    -0.563272
O      2.073718     2.192270     2.568353    -0.573762
O      3.297216     4.464080     4.283680    -0.533607
O      0.079267     5.784671     3.979117    -0.568072

The following XYZ coordinates are in angstroms. Other properties are in atomic units.
The sperically averaged electron density of each atom fit to a function of the form exp(a - br)
eigen_1, eigen_2 and eigen_3 are the three eigenvalues of traceless quadrupole moment tensor
  atom number  atomic symbol              X              Y              Z     net charge C6 coefficient C8 coefficient C10 coefficient fluctuating dipole atomic polarizability isotropic forcefield polarizability              a              b squared Pearson coefficient          <r^3>          <r^4>         wp_QDO          m_QDO          q_QDO       dipole_x       dipole_y       dipole_z         dipole            Qxy            Qxz            Qyz     Q(x^2-y^2)  Q(3z^2 - R^2)        eigen_1        eigen_2        eigen_3 static polarizability      alpha(xx)      alpha(xy)      alpha(xz)      alpha(yy)      alpha(yz)      alpha(zz) atomic spin moment
            1             Cu       4.049849       3.317824       2.842334       0.787944      66.223121 0.11182904E+04  0.31018134E+05                                14.008396                           11.460038       1.218653       2.304605                    0.994628      41.746817     103.427135       0.501414       0.440401      -1.126455      -0.051625      -0.034267      -0.001906       0.061992      -0.016293      -0.051712       0.074030       0.043228       0.043979      -0.088062      -0.012822       0.100884             16.611343      13.397008      -4.354625       0.795352      16.901878      -1.416045      19.535144          -0.736017
            2             Cu       2.380341       8.765812       9.691109       0.787915      66.285028 0.11196722E+04  0.31067096E+05                                14.018462                           11.468404       1.218221       2.304375                    0.994618      41.762211     103.494379       0.501130       0.440500      -1.126353      -0.052085      -0.035524       0.002851       0.063110      -0.013780       0.051992      -0.073761       0.045682       0.048966      -0.089126      -0.011095       0.100221             16.623134      13.410550      -4.357539      -0.798266      16.914588       1.415059      19.544265          -0.737677
            3              H       1.625203       5.568936      10.929162       0.129395       1.054546 0.77133039E+01  0.74946378E+02                                 1.700658                            1.616555      -1.119340       2.358469                    0.996739       3.426156       9.505318       0.496163       1.270492      -0.711058       0.020943       0.002206      -0.031104       0.037562      -0.010613      -0.009468       0.001554       0.008902       0.017860      -0.015347      -0.000954       0.016301              1.725133       1.623052       0.019026      -0.369160       1.433588      -0.169497       2.118757          -0.000356
            4              H       4.751338       4.078360       0.010027       0.095971       1.088563 0.78473073E+01  0.76783314E+02                                 1.755504                            1.642280      -1.006036       2.395973                    0.997820       3.558485       9.994271       0.485686       1.288857      -0.706612       0.035458      -0.028455      -0.015455       0.048019      -0.012369      -0.012809       0.002122       0.010778       0.016176      -0.017703      -0.002868       0.020572              1.808138       2.022826      -0.567542      -0.066604       1.967940      -0.010200       1.433648          -0.000522
            5              H       1.991481       5.388057       2.433995       0.104219       1.093998 0.77916154E+01  0.77222908E+02                                 1.849242                            1.700367      -1.329628       2.243525                    0.994043       3.912935      11.601203       0.444118       1.391518      -0.683147      -0.022340       0.004640       0.041824       0.047643      -0.008917      -0.006273       0.001885      -0.007902       0.020014      -0.014009       0.002082       0.011927              1.927920       1.793962      -0.008119      -0.451866       1.465246      -0.150969       2.524552          -0.000431
            6              H       1.211189       6.837219       0.839741       0.133813       1.021005 0.75188111E+01  0.72854409E+02                                 1.695359                            1.621710      -0.994773       2.423028                    0.998128       3.380077       9.475679       0.481916       1.311682      -0.702865      -0.031467       0.021701       0.009725       0.039442      -0.012257      -0.010295       0.000390       0.005417       0.000129      -0.015462      -0.001455       0.016918              1.715503       1.963209      -0.416654      -0.085956       1.717561      -0.036586       1.465739          -0.000520
            7              H       0.442326      10.461221       6.108800       0.133006       0.941050 0.65459820E+01  0.61689851E+02                                 1.641122                            1.537005      -1.037009       2.403768                    0.997154       3.447513       9.747119       0.480242       1.353340      -0.692630      -0.019349      -0.030338       0.011373       0.037738       0.010959       0.005692      -0.002990      -0.007217      -0.014465      -0.013703      -0.000295       0.013998              1.691794       1.590117       0.407304      -0.100399       2.027426      -0.320233       1.457837          -0.000733
            8              H       3.244826       0.758363       4.246330       0.096792       1.140346 0.82454768E+01  0.81344289E+02                                 1.784141                            1.663442      -1.008980       2.392643                    0.997850       3.524520       9.805292       0.493360       1.258435      -0.713811      -0.037202      -0.016854      -0.021329       0.046076       0.015972       0.007711      -0.000534      -0.002531      -0.021107      -0.016585      -0.003844       0.020429              1.834868       2.076053       0.188421       0.527358       1.491004       0.076840       1.937547          -0.000736
            9              H       1.152519       3.301481       4.893056       0.098887       1.005203 0.70606188E+01  0.68558127E+02                                 1.772568                            1.636636      -1.364560       2.224750                    0.993517       3.962981      11.787733       0.443402       1.422632      -0.676581       0.028594       0.034430      -0.011754       0.046273       0.006925       0.004659      -0.003518      -0.004054      -0.006379      -0.010315       0.002036       0.008279              1.851677       1.787562       0.476149      -0.132524       2.201987      -0.258907       1.565482          -0.000647
           10              H       1.741286       2.200990       6.828220       0.132242       1.080140 0.81154533E+01  0.79836021E+02                                 1.726735                            1.658786      -1.096888       2.368741                    0.997292       3.446867       9.611862       0.489689       1.271450      -0.711157       0.029612       0.013291       0.020634       0.038461       0.014304       0.005876       0.001479       0.003916      -0.009768      -0.013615      -0.003873       0.017488              1.737260       1.924191       0.233302       0.346510       1.602192       0.054850       1.685398          -0.000402
           11              H       3.294721       0.120946       1.604281       0.128570       1.057289 0.77390819E+01  0.75267810E+02                                 1.704358                            1.619835      -1.118835       2.358466                    0.996804       3.432339       9.530359       0.495339       1.271403      -0.710853       0.021022       0.001797       0.031898       0.038244      -0.010646       0.009472      -0.001540       0.009372       0.017533      -0.015391      -0.000984       0.016375              1.728970       1.626562       0.019091       0.370572       1.436347       0.170087       2.124000          -0.000343
           12              H       5.572360       9.526342      -0.010027       0.095791       1.088622 0.78475336E+01  0.76791180E+02                                 1.756190                            1.642783      -1.012377       2.393109                    0.997779       3.558541       9.996964       0.485366       1.289610      -0.706462       0.035259      -0.028101       0.015266       0.047601      -0.012535       0.012713      -0.002058       0.010691       0.015704      -0.017781      -0.002729       0.020509              1.808911       2.023898      -0.568201       0.066710       1.968854       0.010107       1.433980          -0.000513
           13              H       0.321969      10.836045      10.099448       0.104295       1.095117 0.78036808E+01  0.77414310E+02                                 1.854624                            1.704802      -1.351889       2.234712                    0.993753       3.921927      11.653850       0.442084       1.396624      -0.682153      -0.022334       0.005021      -0.041460       0.047360      -0.009181       0.006251      -0.001690      -0.007484       0.021166      -0.014332       0.002319       0.012013              1.933835       1.799209      -0.008165       0.454132       1.468873       0.151710       2.533422          -0.000436
           14              H      -2.100380       1.389245      11.693702       0.134299       1.018044 0.74916825E+01  0.72521250E+02                                 1.691649                            1.618483      -0.994351       2.423774                    0.998199       3.374615       9.453773       0.482561       1.311197      -0.702975      -0.031601       0.021993      -0.009521       0.039661      -0.011839       0.010245      -0.000611       0.005143       0.000578      -0.015019      -0.001599       0.016617              1.711636       1.958203      -0.414871       0.085527       1.713712       0.036559       1.462992          -0.000530
           15              H       2.111803       5.013239       6.424643       0.132865       0.942158 0.65562386E+01  0.61814559E+02                                 1.642813                            1.538502      -1.038782       2.402976                    0.997181       3.450326       9.759277       0.479841       1.353857      -0.692521      -0.019169      -0.030199      -0.011250       0.037497       0.011198      -0.005874       0.003151      -0.006834      -0.014225      -0.014034      -0.000099       0.014133              1.693580       1.591806       0.407980       0.100573       2.029722       0.320757       1.459211          -0.000738
           16              H       1.575330       6.206348       8.287113       0.094295       1.146217 0.82929609E+01  0.81887845E+02                                 1.785956                            1.664876      -0.992993       2.397972                    0.998028       3.532775       9.816147       0.494893       1.253387      -0.714899      -0.038015      -0.017136       0.021707       0.047011       0.016273      -0.007568       0.000669      -0.001786      -0.018727      -0.016759      -0.003533       0.020292              1.836812       2.078667       0.188858      -0.528599       1.492153      -0.077087       1.939617          -0.000746
           17              H       4.464029       8.749466       7.640387       0.100398       1.000445 0.70195400E+01  0.68038403E+02                                 1.764908                            1.630353      -1.350291       2.231552                    0.993803       3.946211      11.715345       0.445015       1.419992      -0.677109       0.027780       0.034362       0.011409       0.045636       0.007237      -0.004422       0.003644      -0.003814      -0.006063      -0.010392       0.001893       0.008498              1.843256       1.779570       0.472272       0.131459       2.190766       0.256925       1.559431          -0.000647
           18              H       0.071813       7.648972       5.705223       0.132795       1.081878 0.81348794E+01  0.80113327E+02                                 1.732299                            1.663704      -1.113396       2.362428                    0.997094       3.451097       9.643912       0.487439       1.275946      -0.710190       0.029299       0.013090      -0.020320       0.037983       0.014585      -0.006365      -0.001502       0.004032      -0.010654      -0.013948      -0.004122       0.018069              1.743003       1.931148       0.234749      -0.348574       1.607090      -0.055272       1.690770          -0.000393
           19              C      -0.373318       7.336262      10.878277       0.576482      23.847553 0.24868800E+03  0.51524353E+04                                 7.617870                            5.592969       0.001333       2.057159                    0.999363      22.582112      63.638621       0.626740       0.471695      -1.017979      -0.029908       0.037759      -0.040843       0.063154       0.034092       0.021025       0.080152      -0.081006      -0.014212      -0.065255      -0.047948       0.113203              8.991952      10.521016      -1.878360      -0.523404       7.384277      -3.439184       9.070564          -0.000303
           20              C       0.099465       6.391583      11.959913       0.028815      34.412039 0.42515291E+03  0.98660538E+04                                 9.212104                            6.876953       0.087563       2.041757                    0.999311      26.488978      73.841814       0.632746       0.417136      -1.071684       0.019170      -0.017736       0.029101       0.039102       0.027262       0.004390       0.018795       0.029566      -0.072186      -0.037018      -0.008708       0.045726             10.922885       9.553506      -3.727355       0.276683      10.650107      -5.311031      12.565042          -0.003610
           21              C       1.168983       5.542787      11.739324      -0.147853      31.638461 0.42856837E+03  0.10052411E+05                                 8.711437                            6.935044       0.043756       1.988980                    0.999606      29.297809      84.480297       0.620507       0.420833      -1.060049       0.001334       0.017297       0.011579       0.020858       0.012093      -0.006890       0.018555       0.011998       0.007410      -0.027470       0.010181       0.017289              9.706893       9.032893      -3.293418      -0.061940       9.715332      -3.918123      10.372456          -0.004367
           22              C       4.046714       4.658025       0.186999       0.079728      26.755412 0.34312958E+03  0.76356925E+04                                 7.896151                            6.271211       0.173412       2.068297                    0.999732      26.351221      74.726439       0.640383       0.429809      -1.051365      -0.030313       0.011062       0.039576       0.051063       0.014905      -0.014213       0.031678      -0.003544      -0.081418      -0.050252       0.015680       0.034572              8.794135       7.930272      -2.816611      -0.474190       8.717901      -3.153880       9.734233           0.000179
           23              C       2.416648       5.416385       1.607038       0.094785      27.455754 0.34821905E+03  0.78227141E+04                                 8.232513                            6.451477      -0.133793       1.980686                    0.998101      26.616547      77.286074       0.608281       0.448226      -1.034385       0.039326      -0.013986      -0.026223       0.049293       0.028831      -0.001105       0.041250       0.003225      -0.037186      -0.052603       0.002291       0.050312              9.278894       8.646694      -3.009646      -0.346807       8.357826      -3.134023      10.832163           0.001279
           24              C       1.949940       6.302227       0.658006      -0.150861      31.552218 0.42708983E+03  0.10000162E+05                                 8.670792                            6.890043       0.160002       2.029770                    0.999721      29.100229      83.593243       0.627570       0.416827      -1.063534       0.006222      -0.003114      -0.005036       0.008590      -0.002080      -0.004728       0.018063       0.004830      -0.030881      -0.023218       0.005783       0.017434              9.693574       8.473634      -2.511535      -0.336453       8.890391      -4.236997      11.716698          -0.003350
           25              C       0.723535       0.002186       7.948960       0.551655      23.770198 0.26286523E+03  0.55186783E+04                                 7.631296                            5.755555      -0.115493       2.011784                    0.999139      23.058835      65.277908       0.617350       0.472577      -1.018149      -0.005077      -0.032704       0.048344       0.058587      -0.042579      -0.058449       0.057849      -0.003934      -0.036249      -0.069455      -0.036485       0.105940              8.902853       7.723734       1.152352       1.834046       8.829819      -3.921895      10.155006           0.000801
           26              C       0.317493       0.751827       6.697371       0.041966      34.982185 0.42028803E+03  0.97304940E+04                                 9.338116                            6.847980       0.077438       2.040267                    0.999213      26.400195      73.641056       0.632279       0.418417      -1.070274      -0.013344       0.021353      -0.026789       0.036765      -0.007287      -0.024130       0.019752       0.022585      -0.046877      -0.035212      -0.002547       0.037760             11.199848       8.870034       1.289860       2.836905      11.290908      -5.797648      13.438601          -0.004491
           27              C      -0.716514       0.329063       5.892473      -0.152940      32.472139 0.43029754E+03  0.10101634E+05                                 8.879907                            6.957601       0.107511       2.013333                    0.999659      29.175320      84.122352       0.618446       0.421873      -1.059552      -0.000341       0.013878       0.013022       0.019034       0.001168      -0.016734       0.005663      -0.007435      -0.041769      -0.024979       0.010322       0.014657              9.984092       8.764598       1.259823       2.787952       9.638087      -4.119791      11.549591          -0.004154
           28              C       3.957949       1.048196       4.768975       0.081444      26.524100 0.32795350E+03  0.72098522E+04                                 7.810556                            6.098887       0.238479       2.094136                    0.999774      25.982482      73.033945       0.655046       0.425324      -1.055012       0.029799       0.044371       0.009747       0.054330      -0.004714      -0.013484       0.035504       0.018095      -0.053474      -0.046523       0.010555       0.035968              8.787123       7.782771       1.507905       1.999933       8.618202      -3.411359       9.960396           0.000209
           29              C       0.669627       2.549660       5.150744       0.086973      27.783470 0.36640198E+03  0.83267475E+04                                 8.272524                            6.601435      -0.144416       1.968742                    0.998697      26.985184      78.506090       0.604280       0.446016      -1.036890      -0.030655      -0.037840      -0.020178       0.052714      -0.007922      -0.026843       0.035214       0.020197      -0.095752      -0.057565       0.008681       0.048884              9.228624       8.582078       1.698582       2.177818       9.122856      -2.975460       9.980939           0.001136
           30              C       1.032679       1.891545       6.311842      -0.159360      32.238102 0.44034242E+03  0.10404220E+05                                 8.843056                            7.036855       0.090120       2.003872                    0.999601      29.582979      85.760210       0.614737       0.421694      -1.058955      -0.004161      -0.012520       0.000575       0.013206       0.003172      -0.007684       0.020210       0.019755      -0.007564      -0.027445       0.009857       0.017588              9.877752       8.211819       1.932269       1.491098      10.680572      -4.395841      10.740866          -0.004554
           31              C       1.296200       1.888272       1.655166       0.579121      23.827776 0.24842796E+03  0.51464170E+04                                 7.619605                            5.594089       0.000510       2.056943                    0.999376      22.567524      63.622503       0.625910       0.472378      -1.017470      -0.030523       0.037175       0.041611       0.063601       0.033696      -0.020169      -0.079979      -0.078780      -0.013033      -0.065504      -0.046535       0.112040              8.994215      10.522745      -1.878646       0.523706       7.385712       3.440565       9.074189          -0.000298
           32              C       1.768993       0.943591       0.573530       0.027739      34.428557 0.42541335E+03  0.98735053E+04                                 9.213959                            6.878041       0.093987       2.043620                    0.999381      26.500235      73.875926       0.632843       0.417013      -1.071774       0.018441      -0.018240      -0.028631       0.038633       0.027650      -0.002969      -0.019642       0.025182      -0.066834      -0.036997      -0.007257       0.044254             10.925288       9.556128      -3.728335      -0.276740      10.651461       5.311744      12.568276          -0.003629
           33              C       2.838509       0.094796       0.794119      -0.147306      31.621294 0.42829675E+03  0.10044502E+05                                 8.708020                            6.932412       0.044386       1.989401                    0.999631      29.291138      84.456079       0.620679       0.420780      -1.060076       0.001708       0.019913      -0.011983       0.023304       0.012631       0.008261      -0.019112       0.009796       0.008349      -0.028471       0.010375       0.018096              9.702703       9.030184      -3.290855       0.065168       9.708244       3.914143      10.369681          -0.004347
           34              C       2.377183      10.106017      12.346444       0.080675      26.705655 0.34235206E+03  0.76133740E+04                                 7.884245                            6.262127       0.181291       2.071233                    0.999752      26.316312      74.580575       0.641209       0.429539      -1.051627      -0.029725       0.011125      -0.037941       0.049465       0.013744       0.013752      -0.031075      -0.003804      -0.080976      -0.049134       0.015454       0.033680              8.780556       7.919166      -2.812579       0.474436       8.703532       3.146812       9.718970           0.000186
           35              C      -0.894915      -0.031590      10.926405       0.095996      27.438650 0.34792146E+03  0.78149378E+04                                 8.230454                            6.448727      -0.136597       1.979730                    0.998135      26.607848      77.274141       0.608364       0.448227      -1.034308       0.040229      -0.014644       0.025972       0.050074       0.029328       0.000361      -0.040060       0.001376      -0.041005      -0.051387       0.000689       0.050698              9.277209       8.643083      -3.006773       0.349492       8.353839       3.133549      10.834704           0.001278
           36              C      -1.361631       0.854253      11.875437      -0.152213      31.607496 0.42801452E+03  0.10027806E+05                                 8.684031                            6.899984       0.159105       2.029161                    0.999700      29.128195      83.714180       0.626743       0.417128      -1.063282       0.006787      -0.003537       0.005920       0.009676      -0.002411       0.006381      -0.018715       0.005564      -0.033521      -0.024627       0.005732       0.018895              9.709367       8.482130      -2.512455       0.335831       8.904069       4.248786      11.741901          -0.003368
           37              C       4.035071       5.450165       4.584483       0.550032      23.734854 0.26241812E+03  0.55067118E+04                                 7.623838                            5.750944      -0.117844       2.011410                    0.999107      23.034226      65.183867       0.617578       0.472624      -1.018168      -0.004712      -0.030876      -0.047225       0.056619      -0.043925       0.059251      -0.057758      -0.001261      -0.037395      -0.069665      -0.037645       0.107311              8.893159       7.716517       1.151691      -1.831695       8.820530       3.915996      10.142429           0.000802
           38              C       3.629018       6.199809       5.836072       0.041155      35.023004 0.42091557E+03  0.97486339E+04                                 9.344148                            6.852627       0.081805       2.041233                    0.999260      26.422072      73.715128       0.632131       0.418360      -1.070313      -0.015293       0.020647       0.027745       0.037815      -0.007297       0.023777      -0.019519       0.019897      -0.046567      -0.034665      -0.002110       0.036775             11.206479       8.876574       1.293263      -2.837026      11.299758       5.800447      13.443105          -0.004483
           39              C       2.595005       5.777046       6.640970      -0.154453      32.487706 0.43062418E+03  0.10111036E+05                                 8.881467                            6.959242       0.107476       2.013338                    0.999667      29.187899      84.160837       0.618518       0.421752      -1.059648      -0.001531       0.013070      -0.012921       0.018442       0.001716       0.016637      -0.005734      -0.009443      -0.039023      -0.024738       0.010690       0.014049              9.985361       8.767137       1.261307      -2.787700       9.640215       4.119449      11.548732          -0.004161
           40              C       2.288457       6.496181       7.764468       0.085419      26.412398 0.32617897E+03  0.71615252E+04                                 7.793457                            6.086247       0.234347       2.094057                    0.999800      25.905840      72.784643       0.655061       0.425868      -1.054615       0.028712       0.044049      -0.009173       0.053374      -0.003320       0.012090      -0.035017       0.019538      -0.052163      -0.046054       0.012313       0.033741              8.767158       7.767858       1.505143      -1.996914       8.597591       3.400196       9.936025           0.000197
           41              C       3.981139       7.997644       7.382699       0.083249      27.866216 0.36782009E+03  0.83669172E+04                                 8.289309                            6.615579      -0.146574       1.967764                    0.998688      27.033570      78.680093       0.603455       0.446202      -1.036798      -0.030421      -0.038612       0.021637       0.053707      -0.008794       0.027458      -0.036475       0.021125      -0.093956      -0.058320       0.007759       0.050561              9.247289       8.599291       1.695554      -2.187436       9.135342       2.982234      10.007234           0.001123
           42              C       4.344202       7.339527       6.221601      -0.157661      32.188355 0.43944030E+03  0.10377927E+05                                 8.833177                            7.028355       0.091873       2.004447                    0.999583      29.556906      85.673355       0.615257       0.421540      -1.059017      -0.004653      -0.012749       0.000687       0.013589       0.002617       0.008256      -0.018883       0.016865      -0.003207      -0.025256       0.007612       0.017643              9.866383       8.207242       1.931523      -1.493285      10.665026       4.385109      10.726881          -0.004540
           43              N       3.450752       4.597009       1.393719      -0.210073      36.559276 0.53191110E+03  0.12932868E+05                                 9.252265                            7.498889       0.012526       2.025619                    0.999431      27.936108      77.312599       0.635425       0.396448      -1.095609      -0.046771       0.086964      -0.098277       0.139315       0.006225      -0.044746       0.045279       0.010913      -0.036534      -0.070287       0.012190       0.058098             10.397222      10.203765      -3.388973      -1.242302       9.341322      -2.636363      11.646580          -0.055000
           44              N      -0.359590       2.142150       4.376929      -0.193998      36.009813 0.52148167E+03  0.12610424E+05                                 9.162424                            7.429123      -0.057451       2.011698                    0.999028      27.523313      75.840251       0.638187       0.396887      -1.095849       0.028426      -0.063825       0.110873       0.131052       0.012405      -0.014098       0.039281       0.035059      -0.136079      -0.069857       0.025655       0.044202             10.306425       9.915982       2.265928       2.116736      10.441781      -3.024253      10.561511          -0.062287
           45              N       1.781231      10.044999      11.139724      -0.210155      36.556339 0.53189014E+03  0.12932071E+05                                 9.252096                            7.498913       0.011962       2.025463                    0.999412      27.932583      77.298868       0.635410       0.396466      -1.095610      -0.046492       0.087152       0.098869       0.139757       0.005780       0.044719      -0.044720       0.010828      -0.035459      -0.069534       0.011507       0.058027             10.397023      10.204891      -3.389712       1.243007       9.340765       2.634898      11.645412          -0.055039
           46              N       2.951915       7.590136       8.156514      -0.193861      35.987112 0.52111384E+03  0.12598875E+05                                 9.157478                            7.425607      -0.055302       2.012567                    0.999029      27.511474      75.791174       0.638476       0.396792      -1.095952       0.028959      -0.064467      -0.111441       0.131961       0.013992       0.014672      -0.038416       0.034757      -0.133933      -0.069105       0.024449       0.044656             10.300514       9.910971       2.262899      -2.116418      10.434963       3.022345      10.555606          -0.062210
           47              O       3.407915       7.737234      11.009126      -0.562053      45.362766 0.66120076E+03  0.16743277E+05                                10.162659                            8.018875       0.099890       2.064902                    0.997571      28.655388      77.376352       0.663245       0.364691      -1.134209       0.027970       0.003215      -0.018122       0.033482      -0.024172       0.019697       0.036275       0.038728      -0.095368      -0.065521       0.018572       0.046949             11.864412      17.570851      -5.399649       1.486039       9.807280      -1.742031       8.215104          -0.052588
           48              O       0.404208       7.640259       9.965090      -0.573916      42.976455 0.65349714E+03  0.16515195E+05                                 9.838737                            8.052505       0.109753       2.074677                    0.995074      28.675253      77.588885       0.651353       0.372091      -1.127475      -0.023079      -0.004106      -0.001081       0.023467       0.059894      -0.040092       0.036519      -0.028295       0.065411      -0.097083       0.044519       0.052564             11.136606      13.226832       2.214219      -4.737305       7.617356      -2.531008      12.565631           0.000889
           49              O       1.627720       9.912066       8.249763      -0.534590      41.605830 0.63769600E+03  0.16022379E+05                                 9.680917                            7.939477       0.053830       2.068444                    0.994993      28.064133      75.789290       0.657645       0.370682      -1.128205       0.012737       0.022879       0.013047       0.029256       0.012006      -0.028420      -0.016682      -0.044069      -0.052237      -0.044104       0.000048       0.044056             11.042991       8.868510       2.540132      -0.824475      13.546078      -4.652649      10.714384          -0.069083
           50              O       1.748725       0.336692       8.554326      -0.568723      32.434666 0.51692364E+03  0.12292768E+05                                 7.975266                            7.006917       0.805826       2.294754                    0.998062      27.903019      72.709543       0.723143       0.356171      -1.142397      -0.005746      -0.004203      -0.008236       0.010886      -0.025395       0.016735       0.092974       0.128354      -0.043003      -0.135500       0.059277       0.076222              8.480298      10.608747       1.115887       3.405140       6.118258      -0.112758       8.713888           0.000145
           51              O       0.096435       2.289243       1.524317      -0.563272      45.410547 0.66211368E+03  0.16772089E+05                                10.168931                            8.023655       0.104141       2.065959                    0.997596      28.674058      77.438545       0.663145       0.364622      -1.134269       0.026188       0.004120       0.016950       0.031466      -0.025100      -0.020809      -0.036058       0.036430      -0.095586      -0.065910       0.018875       0.047035             11.871937      17.579798      -5.404232      -1.488847       9.814762       1.744051       8.221252          -0.052570
           52              O       2.073718       2.192270       2.568353      -0.573762      42.860502 0.65134780E+03  0.16445590E+05                                 9.817921                            8.036294       0.114074       2.076804                    0.994921      28.633303      77.412728       0.652438       0.371818      -1.127801      -0.022010      -0.002074       0.001493       0.022158       0.059394       0.039411      -0.037412      -0.025685       0.063453      -0.096340       0.043709       0.052631             11.112272      13.195078       2.208017       4.727018       7.600867       2.524701      12.540871           0.000894
           53              O       3.297216       4.464080       4.283680      -0.533607      41.611432 0.63785467E+03  0.16026672E+05                                 9.679844                            7.938837       0.067903       2.072173                    0.995167      28.070139      75.795565       0.657902       0.370530      -1.128369       0.014342       0.024851      -0.011645       0.030966       0.014568       0.029867       0.017098      -0.042731      -0.052640      -0.045149      -0.000988       0.046137             11.041587       8.867631       2.539586       0.823318      13.544171       4.651859      10.712958          -0.069130
           54              O       0.079267       5.784671       3.979117      -0.568072      32.407340 0.51640107E+03  0.12276679E+05                                 7.968608                            7.001806       0.807395       2.295491                    0.998112      27.897123      72.672570       0.723682       0.356012      -1.142576      -0.006654      -0.004225       0.008314       0.011456      -0.025464      -0.017621      -0.092743       0.131309      -0.042859      -0.136309       0.058744       0.077565              8.472646      10.598323       1.114718      -3.400663       6.113842       0.112405       8.705774           0.000166

******************************************************
Auxiliary information for the entire system
The total spin magnetic moment of the unit cell is   -2.000667
The total net atomic charge of the unit cell is   -0.000003
Accuracy of reproducing the electrostatic potential in the unit cell:
  The inner radius (bohr) =    5.0000
  The outer radius (bohr) =   12.0000
  Valid grid points have density less than (e/(bohr^3)) =    0.0001
  The number of valid grid points were=         6145
  The rms potential error without charges in kcal/mol is=      2.70993
  The rms potential error with partial charges in kcal/mol is=      0.34648
  The RRMSE value at monopole order=      0.12786
  The rms potential error with partial charges and cloud penetration in kcal/mol is=      0.33752
  The RRMSE value at monopole order with cloud penetration is=      0.12455
  The rms potential error with partial charges and atomic dipoles in kcal/mol is=      0.29651
  The RRMSE value at dipole order=      0.10942
  The rms potential error with partial charges, atomic dipoles and cloud penetration in kcal/mol is=      0.28179
  The RRMSE value at dipole order with cloud penetration=      0.10398

******************************************************
The electron densities and ab initio electrostatic potential were computed in VASP using the PBE functional and
projector augmented wave method. See the main text of the journal article for a description of computational details.
The atomic charges, dipoles, and quadrupoles were computed with the DDEC6 method as described in
(a) T. A. Manz and N. Gabaldon Limas, RSC Adv. 6 (2016) 47771-47801 DOI: 10.1039/c6ra04656h
(b) N. Gabaldon Limas and T. A. Manz, RSC Adv. 8 (2018) 2678-2707 DOI: 10.1039/c7ra11829e.
For each atom in the material, the electron cloud parameters were fit to the spherically averaged atom-in-material
electron density using radial positions for which this density was between 10^-4 and 10^-2 electrons per cubic bohr.
The polarizabilities, dispersion coefficients, and quantum Drude oscillator (QDO) parameters were fit using the MCLF method.
The magnetic structure of the system was optimized in VASP from the default ferromagnetic initial guess using spin polarization.
The atomic spin moments (ASMs) were computed on this optimized magnetic structure using the DDEC6 partition as inputs
to the method of T. A. Manz and D. S. Sholl, J. Chem. Theory Comput. 7 (2011) 4146-4164 DOI: 10.1021/ct200539n.
The RMSE and RRMSE were computed using a uniform grid with Ewald summation.
