# Supplementary material for: A collection of forcefield precursors for metal–organic frameworks
Source: RSC Adv. 2019 Nov 13;9(63):36492–507. doi: 10.1039/c9ra07327b (PMC9075174; doi:10.1039/c9ra07327b)
Supplement: RA-009-C9RA07327B-s3459 [file RA-009-C9RA07327B-s3459.xyz]

   54
jmolscript: load "" {1 1 1} spacegroup "x,y,z" unitcell [{      5.006000     0.000000     0.000000 }, {      1.664069    10.926005     0.000000 }, {     -2.502931    -0.000011    12.578495 }]
Cu     4.074175     3.327294     2.852174     0.787540
Cu     2.403248     8.790290     9.726321     0.787490
H      1.642852     5.576623    10.970963     0.130301
H      4.777840     4.092881     0.015094     0.097423
H      2.010319     5.402907     2.435197     0.105136
H      1.247611     6.873549     0.855338     0.133612
H      0.449330    10.490052     6.130758     0.133261
H      3.256775     0.758261     4.251531     0.098191
H      1.156024     3.304020     4.903097     0.099398
H      1.750878     2.200491     6.840186     0.134356
H      3.313766     0.113629     1.607532     0.130491
H      5.609874     9.555884    -0.015094     0.097002
H      0.339395    10.865903    10.143298     0.105621
H     -2.087364     1.410537    11.723157     0.135337
H      2.120297     5.027049     6.447737     0.132252
H      1.585832     6.221260     8.326964     0.097451
H      4.491073     8.767020     7.675398     0.100747
H      0.079906     7.663495     5.738309     0.133319
C     -0.362631     7.351007    10.925178     0.575301
C      0.110336     6.413554    12.004412     0.030669
C      1.187487     5.554771    11.780515    -0.148347
C      4.074086     4.675237     0.189935     0.078916
C      2.439313     5.438964     1.611305     0.095152
C      1.978381     6.330527     0.666660    -0.151704
C      0.725919    -0.013118     7.978036     0.549361
C      0.323111     0.744055     6.719935     0.039427
C     -0.726475     0.324497     5.909880    -0.151303
C      3.969344     1.045615     4.776558     0.080199
C      0.672595     2.552310     5.161963     0.087776
C      1.040320     1.890193     6.326983    -0.161931
C      1.308284     1.888012     1.653317     0.575511
C      1.781239     0.950562     0.574083     0.029671
C      2.858392     0.091778     0.797980    -0.147491
C      2.403187    10.138229    12.388560     0.079531
C     -0.895670    -0.024047    10.967190     0.095400
C     -1.356592     0.867514    11.911835    -0.153312
C      4.060935     5.449887     4.600459     0.545078
C      3.658141     6.207058     5.858560     0.040224
C      2.608564     5.787499     6.668615    -0.152405
C      2.298395     6.508614     7.801937     0.081987
C      4.007642     8.015311     7.416532     0.084986
C      4.375355     7.353196     6.251512    -0.159066
N      3.479737     4.618421     1.394452    -0.208552
N     -0.361478     2.145864     4.388637    -0.195448
N      1.808825    10.081415    11.184043    -0.209920
N      2.973578     7.608863     8.189858    -0.194868
O      3.437587     7.756361    11.044673    -0.561391
O      0.420005     7.661306     9.999149    -0.577391
O      1.643172     9.937194     8.281178    -0.528139
O      1.759850     0.333236     8.582559    -0.571385
O      0.102501     2.293367     1.533822    -0.561424
O      2.090930     2.198310     2.579346    -0.577937
O      3.314115     4.474195     4.297317    -0.526279
O      0.088859     5.796242     3.995936    -0.569823

The following XYZ coordinates are in angstroms. Other properties are in atomic units.
The sperically averaged electron density of each atom fit to a function of the form exp(a - br)
eigen_1, eigen_2 and eigen_3 are the three eigenvalues of traceless quadrupole moment tensor
  atom number  atomic symbol              X              Y              Z     net charge C6 coefficient C8 coefficient C10 coefficient fluctuating dipole atomic polarizability isotropic forcefield polarizability              a              b squared Pearson coefficient          <r^3>          <r^4>         wp_QDO          m_QDO          q_QDO       dipole_x       dipole_y       dipole_z         dipole            Qxy            Qxz            Qyz     Q(x^2-y^2)  Q(3z^2 - R^2)        eigen_1        eigen_2        eigen_3 static polarizability      alpha(xx)      alpha(xy)      alpha(xz)      alpha(yy)      alpha(yz)      alpha(zz) atomic spin moment
            1             Cu       4.074175       3.327294       2.852174       0.787540      66.438850 0.11279749E+04  0.31359850E+05                                14.061220                           11.527131       1.221181       2.303266                    0.994755      41.855444     103.877663       0.498721       0.441748      -1.125395      -0.051123      -0.035002      -0.003532       0.062058      -0.015223      -0.052652       0.075021       0.045803       0.042858      -0.090271      -0.011416       0.101686             16.655683      13.425125      -4.336712       0.758458      16.966143      -1.398920      19.575780          -0.735766
            2             Cu       2.403248       8.790290       9.726321       0.787490      66.397612 0.11271615E+04  0.31330397E+05                                14.052853                           11.520956       1.231172       2.306079                    0.994869      41.852837     103.847000       0.499004       0.441593      -1.125536      -0.050735      -0.035299       0.002767       0.061868      -0.015524       0.052670      -0.074856       0.046351       0.043165      -0.090155      -0.011624       0.101779             16.645196      13.414236      -4.334227      -0.760325      16.955471       1.401304      19.565883          -0.736300
            3              H       1.642852       5.576623      10.970963       0.130301       1.044705 0.76255612E+01  0.73870953E+02                                 1.689547                            1.607156      -1.107989       2.365566                    0.996930       3.405676       9.429585       0.497770       1.270210      -0.711206       0.021612       0.002225      -0.032023       0.038697      -0.010814      -0.009431       0.001799       0.009063       0.017398      -0.015397      -0.001080       0.016477              1.713218       1.610147       0.017252      -0.363024       1.425785      -0.164388       2.103720          -0.000334
            4              H       4.777840       4.092881       0.015094       0.097423       1.086379 0.78231794E+01  0.76461306E+02                                 1.750534                            1.637602      -0.994417       2.400893                    0.997935       3.550209       9.953936       0.487509       1.285479      -0.707326       0.035187      -0.028483      -0.014774       0.047620      -0.012297      -0.012822       0.002090       0.010933       0.015907      -0.017634      -0.002920       0.020553              1.803093       2.015373      -0.566427      -0.065894       1.963485      -0.010281       1.430419          -0.000542
            5              H       2.010319       5.402907       2.435197       0.105136       1.087150 0.77348350E+01  0.76568149E+02                                 1.847234                            1.698645      -1.351071       2.237105                    0.993750       3.902243      11.586286       0.442307       1.398897      -0.681817      -0.022791       0.004497       0.041844       0.047859      -0.009264      -0.006332       0.001476      -0.007739       0.019925      -0.014355       0.002529       0.011825              1.925738       1.793227      -0.003529      -0.452137       1.467972      -0.159772       2.516013          -0.000416
            6              H       1.247611       6.873549       0.855338       0.133612       1.017023 0.74790421E+01  0.72295183E+02                                 1.684140                            1.612198      -0.910470       2.461492                    0.999001       3.358034       9.369581       0.486207       1.303233      -0.704759      -0.032083       0.022680       0.009954       0.040531      -0.011705      -0.010490       0.000582       0.004092       0.001240      -0.015159      -0.001328       0.016487              1.703350       1.934947      -0.415565      -0.087798       1.717000      -0.030870       1.458102          -0.000517
            7              H       0.449330      10.490052       6.130758       0.133261       0.942497 0.65803452E+01  0.62124602E+02                                 1.646037                            1.543589      -1.043817       2.400916                    0.997143       3.456346       9.796108       0.477799       1.357831      -0.691726      -0.019989      -0.030390       0.011244       0.038072       0.010978       0.005799      -0.003431      -0.006717      -0.014244      -0.013981       0.000098       0.013883              1.695831       1.599330       0.405068      -0.102765       2.021981      -0.320473       1.466183          -0.000748
            8              H       3.256775       0.758261       4.251531       0.098191       1.138140 0.82345369E+01  0.81212818E+02                                 1.782031                            1.662677      -1.009841       2.393411                    0.997883       3.519841       9.792200       0.493302       1.258949      -0.713708      -0.038303      -0.017282      -0.021919       0.047394       0.016325       0.007469      -0.000458      -0.002529      -0.019178      -0.016656      -0.003782       0.020439              1.832310       2.069908       0.184995       0.523077       1.490327       0.075874       1.936694          -0.000682
            9              H       1.156024       3.304020       4.903097       0.099398       1.003579 0.70570015E+01  0.68483810E+02                                 1.767696                            1.634048      -1.351084       2.230861                    0.993739       3.950526      11.730299       0.444834       1.418864      -0.677330       0.029070       0.034949      -0.012002       0.047016       0.007466       0.004408      -0.003641      -0.003263      -0.007535      -0.010486       0.001587       0.008899              1.845505       1.783197       0.469527      -0.131482       2.189562      -0.256585       1.563756          -0.000651
           10              H       1.750878       2.200491       6.840186       0.134356       1.079934 0.81315282E+01  0.80139729E+02                                 1.736930                            1.668747      -1.125613       2.358912                    0.996882       3.451398       9.674984       0.483938       1.284222      -0.708444       0.029461       0.013150       0.020412       0.038178       0.014105       0.006076       0.001328       0.004012      -0.009095      -0.013655      -0.003599       0.017254              1.747890       1.938519       0.234028       0.346492       1.611273       0.053986       1.693878          -0.000404
           11              H       3.313766       0.113629       1.607532       0.130491       1.048807 0.76650986E+01  0.74382061E+02                                 1.697115                            1.613753      -1.126229       2.357609                    0.996701       3.413980       9.474049       0.495414       1.274054      -0.710363       0.021592       0.002243       0.031862       0.038554      -0.011004       0.009238      -0.001677       0.009015       0.017187      -0.015529      -0.000798       0.016327              1.721096       1.617230       0.017471       0.366173       1.431217       0.165653       2.114842          -0.000332
           12              H       5.609874       9.555884      -0.015094       0.097002       1.087765 0.78366479E+01  0.76638493E+02                                 1.753285                            1.640026      -0.992073       2.401898                    0.998017       3.553717       9.972091       0.486617       1.287071      -0.706991       0.034981      -0.028420       0.014635       0.047387      -0.012606       0.012765      -0.002268       0.011056       0.015986      -0.017845      -0.002911       0.020756              1.805991       2.018831      -0.567848       0.066045       1.966757       0.010331       1.432384          -0.000543
           13              H       0.339395      10.865903      10.143298       0.105621       1.087333 0.77372164E+01  0.76616320E+02                                 1.849214                            1.700234      -1.358753       2.233979                    0.993617       3.905622      11.607433       0.441475       1.401083      -0.681384      -0.022896       0.004403      -0.041411       0.047523      -0.009201       0.006296      -0.001540      -0.007875       0.020537      -0.014394       0.002514       0.011880              1.927936       1.795137      -0.003528       0.453046       1.469253       0.160062       2.519417          -0.000417
           14              H      -2.087364       1.410537      11.723157       0.135337       1.012684 0.74440747E+01  0.71917224E+02                                 1.684138                            1.612270      -0.929115       2.455333                    0.998858       3.352705       9.370958       0.484159       1.309472      -0.703485      -0.031589       0.021923      -0.010283       0.039802      -0.011673       0.010255      -0.000524       0.003863       0.001122      -0.015029      -0.001211       0.016240              1.703334       1.934802      -0.415365       0.087729       1.716947       0.030924       1.458254          -0.000516
           15              H       2.120297       5.027049       6.447737       0.132252       0.942847 0.65836540E+01  0.62154333E+02                                 1.645449                            1.543244      -1.036588       2.403784                    0.997112       3.456953       9.792913       0.478264       1.356543      -0.691994      -0.020328      -0.031097      -0.011406       0.038863       0.010842      -0.005695       0.003290      -0.006388      -0.013666      -0.013701       0.000083       0.013618              1.695118       1.598762       0.404523       0.102571       2.020822       0.320120       1.465769          -0.000748
           16              H       1.585832       6.221260       8.326964       0.097451       1.142788 0.82755992E+01  0.81736897E+02                                 1.788599                            1.668128      -1.019400       2.389120                    0.997799       3.527645       9.827958       0.491809       1.260929      -0.713275      -0.038232      -0.016928       0.022109       0.047298       0.016575      -0.007492       0.000485      -0.002482      -0.019692      -0.016844      -0.003913       0.020757              1.839347       2.078721       0.186308      -0.526731       1.495060      -0.076440       1.944261          -0.000684
           17              H       4.491073       8.767020       7.675398       0.100747       0.999739 0.70266665E+01  0.68131251E+02                                 1.764938                            1.631911      -1.356397       2.229500                    0.993676       3.944860      11.717025       0.444462       1.421264      -0.676893       0.029056       0.034708       0.011919       0.046808       0.007250      -0.004437       0.003602      -0.003291      -0.007719      -0.010348       0.001627       0.008721              1.842445       1.780396       0.467816       0.130924       2.185189       0.255659       1.561750          -0.000653
           18              H       0.079906       7.663495       5.738309       0.133319       1.080916 0.81374843E+01  0.80196144E+02                                 1.736465                            1.668140      -1.119086       2.361151                    0.996913       3.451948       9.669704       0.484660       1.282348      -0.708853       0.029792       0.013247      -0.020393       0.038457       0.014035      -0.006229      -0.001238       0.004187      -0.008754      -0.013732      -0.003460       0.017193              1.747472       1.938297       0.234159      -0.346762       1.610673      -0.054222       1.693448          -0.000405
           19              C      -0.362631       7.351007      10.925178       0.575301      24.284268 0.25433219E+03  0.52962101E+04                                 7.706759                            5.651504       0.005200       2.055851                    0.999369      22.683312      63.975390       0.624575       0.470932      -1.018932      -0.030892       0.037334      -0.042836       0.064677       0.033233       0.018987       0.078737      -0.079005      -0.011178      -0.064384      -0.046079       0.110463              9.108428      10.597285      -1.931634      -0.445766       7.499970      -3.534828       9.228028          -0.000255
           20              C       0.110336       6.413554      12.004412       0.030669      34.678331 0.42958526E+03  0.99917075E+04                                 9.254655                            6.909587       0.083238       2.039696                    0.999316      26.535922      73.982591       0.631873       0.416760      -1.072257       0.017815      -0.018499       0.029988       0.039482       0.027038       0.000727       0.018368       0.028448      -0.063996      -0.036675      -0.006235       0.042909             10.976541       9.532630      -3.744214       0.335806      10.696885      -5.357163      12.700109          -0.003282
           21              C       1.187487       5.554771      11.780515      -0.148347      31.873344 0.43454266E+03  0.10225340E+05                                 8.756614                            6.986313       0.043073       1.987849                    0.999613      29.391850      84.818884       0.617968       0.421206      -1.060077       0.002762       0.017072       0.011067       0.020532       0.011803      -0.008907       0.019437       0.011468       0.015108      -0.028944       0.009997       0.018947              9.748998       9.024391      -3.285389      -0.057687       9.753985      -3.936923      10.468619          -0.004378
           22              C       4.074086       4.675237       0.189935       0.078916      26.735284 0.34270692E+03  0.76246092E+04                                 7.893211                            6.269272       0.163258       2.065591                    0.999752      26.356766      74.755457       0.640131       0.430073      -1.051111      -0.031600       0.011615       0.036976       0.050008       0.017060      -0.013528       0.031763      -0.003105      -0.077705      -0.049997       0.014334       0.035663              8.786625       7.898334      -2.794738      -0.489512       8.684784      -3.141595       9.776757           0.000207
           23              C       2.439313       5.438964       1.611305       0.095152      27.531919 0.34968600E+03  0.78621902E+04                                 8.243495                            6.461865      -0.122638       1.984066                    0.998203      26.621250      77.275959       0.608376       0.447784      -1.034869       0.037562      -0.013522      -0.026212       0.047758       0.029372      -0.001200       0.041128       0.002310      -0.033512      -0.052403       0.001891       0.050512              9.289585       8.643461      -2.995024      -0.372441       8.402126      -3.160178      10.823168           0.001252
           24              C       1.978381       6.330527       0.666660      -0.151704      31.570741 0.42829076E+03  0.10034282E+05                                 8.676999                            6.903099       0.166089       2.031688                    0.999710      29.113637      83.628412       0.626582       0.417235      -1.063384       0.005161      -0.000574      -0.003358       0.006183      -0.002076      -0.007725       0.018740       0.006474      -0.033661      -0.025155       0.005832       0.019323              9.695519       8.379863      -2.517521      -0.334182       8.954927      -4.232552      11.751766          -0.003232
           25              C       0.725919      -0.013118       7.978036       0.549361      24.010704 0.26753704E+03  0.56391741E+04                                 7.674170                            5.802496      -0.108860       2.012038                    0.999050      23.161136      65.607828       0.615740       0.471929      -1.018928      -0.004165      -0.030383       0.047615       0.056636      -0.042623      -0.056844       0.057506      -0.004732      -0.043166      -0.069309      -0.035437       0.104747              8.940884       7.794857       1.226952       1.768378       8.887459      -3.912110      10.140336           0.000961
           26              C       0.323111       0.744055       6.719935       0.039427      35.490942 0.43120351E+03  0.10041825E+05                                 9.421435                            6.932837       0.075906       2.036986                    0.999240      26.574263      74.209087       0.629223       0.417995      -1.071139      -0.012340       0.022966      -0.026189       0.036954      -0.005961      -0.024332       0.019785       0.019073      -0.048244      -0.035824      -0.000566       0.036390             11.289299       8.940268       1.304310       2.802491      11.395842      -5.869387      13.531786          -0.004679
           27              C      -0.726475       0.324497       5.909880      -0.151303      32.814296 0.43998463E+03  0.10381785E+05                                 8.937943                            7.031949       0.109379       2.011756                    0.999633      29.318401      84.619617       0.615923       0.421449      -1.060320      -0.000153       0.015013       0.014056       0.020567       0.003733      -0.014193       0.004383      -0.009485      -0.034775      -0.021815       0.009935       0.011879             10.034122       8.851802       1.257774       2.782957       9.644354      -4.130239      11.606211          -0.004231
           28              C       3.969344       1.045615       4.776558       0.080199      26.812981 0.33492516E+03  0.73999750E+04                                 7.871020                            6.167432       0.231531       2.090354                    0.999760      26.115192      73.526571       0.650926       0.425885      -1.054945       0.029058       0.045846       0.007677       0.054820      -0.001718      -0.011900       0.033490       0.018326      -0.051045      -0.044439       0.012937       0.031502              8.843405       7.866136       1.527966       2.008534       8.647869      -3.394290      10.016210           0.000196
           29              C       0.672595       2.552310       5.161963       0.087776      27.921377 0.36933398E+03  0.84079927E+04                                 8.296646                            6.626918      -0.140076       1.969593                    0.998624      27.020166      78.611264       0.603390       0.445898      -1.037221      -0.029077      -0.036750      -0.020163       0.051015      -0.007174      -0.026164       0.034786       0.019737      -0.090406      -0.055999       0.008694       0.047304              9.253754       8.635653       1.672666       2.209372       9.106776      -2.967759      10.018833           0.001135
           30              C       1.040320       1.890193       6.326983      -0.161931      32.598586 0.44798179E+03  0.10628725E+05                                 8.906055                            7.095244       0.089993       2.001655                    0.999571      29.741510      86.356160       0.612604       0.421411      -1.059293      -0.004018      -0.011996      -0.000930       0.012685       0.002726      -0.007033       0.019477       0.016757      -0.001716      -0.025451       0.008153       0.017297              9.947887       8.289220       1.927655       1.497575      10.733102      -4.428856      10.821339          -0.004702
           31              C       1.308284       1.888012       1.653317       0.575511      24.255056 0.25395644E+03  0.52866196E+04                                 7.701250                            5.647712      -0.000046       2.054481                    0.999427      22.670066      63.934804       0.624698       0.470996      -1.018861      -0.030555       0.037570       0.042087       0.064159       0.033938      -0.018445      -0.079006      -0.080091      -0.010131      -0.064830      -0.046286       0.111116              9.101857      10.589625      -1.929530       0.445138       7.494178       3.531984       9.221768          -0.000246
           32              C       1.781239       0.950562       0.574083       0.029671      34.745732 0.43051189E+03  0.10018910E+05                                 9.266788                            6.917263       0.086875       2.040069                    0.999346      26.567356      74.097265       0.631475       0.416787      -1.072212       0.017629      -0.018033      -0.029722       0.038979       0.027434      -0.001632      -0.018274       0.027517      -0.064167      -0.036237      -0.007116       0.043353             10.992284       9.546447      -3.750050      -0.336203      10.711142       5.366211      12.719264          -0.003283
           33              C       2.858392       0.091778       0.797980      -0.147491      31.791022 0.43310655E+03  0.10181695E+05                                 8.734305                            6.967884       0.053915       1.991488                    0.999634      29.352718      84.626435       0.619787       0.420376      -1.060748       0.002132       0.017773      -0.011909       0.021500       0.012138       0.009089      -0.019813       0.011499       0.015035      -0.029529       0.010250       0.019280              9.723915       9.001145      -3.273534       0.063696       9.723335       3.923562      10.447264          -0.004369
           34              C       2.403187      10.138229      12.388560       0.079531      26.720612 0.34246617E+03  0.76182207E+04                                 7.891691                            6.267742       0.163371       2.065868                    0.999763      26.348133      74.735717       0.640080       0.430166      -1.051012      -0.030810       0.011824      -0.037176       0.049710       0.016359       0.013988      -0.032932      -0.002277      -0.077896      -0.051038       0.015462       0.035576              8.785111       7.897238      -2.794420       0.489842       8.682477       3.140733       9.775617           0.000210
           35              C      -0.895670      -0.024047      10.967190       0.095400      27.524571 0.34952986E+03  0.78577653E+04                                 8.240502                            6.458572      -0.129695       1.981769                    0.998120      26.620855      77.269132       0.608795       0.447528      -1.035022       0.039167      -0.014107       0.026292       0.049237       0.028751       0.001010      -0.041411       0.003145      -0.032364      -0.052361       0.002179       0.050182              9.286818       8.640101      -2.993419       0.372926       8.398272       3.159347      10.822081           0.001252
           36              C      -1.356592       0.867514      11.911835      -0.153312      31.630123 0.42929805E+03  0.10063927E+05                                 8.686987                            6.909903       0.160776       2.029698                    0.999730      29.146902      83.752837       0.626443       0.417077      -1.063470       0.006565      -0.001322       0.004011       0.007806      -0.001502       0.006347      -0.018514       0.004803      -0.034113      -0.024560       0.006308       0.018252              9.707821       8.388577      -2.520417       0.333000       8.966059       4.240631      11.768828          -0.003230
           37              C       4.060935       5.449887       4.600459       0.545078      24.078845 0.26842400E+03  0.56623715E+04                                 7.686159                            5.810434      -0.113253       2.010150                    0.999085      23.204793      65.750748       0.615605       0.471658      -1.019107      -0.003948      -0.031157      -0.047621       0.057045      -0.043753       0.056770      -0.057963      -0.003223      -0.040776      -0.068760      -0.036978       0.105738              8.955604       7.806486       1.228455      -1.771953       8.902649       3.920454      10.157678           0.000966
           38              C       3.658141       6.207058       5.858560       0.040224      35.493696 0.43117868E+03  0.10041990E+05                                 9.425685                            6.935328       0.069927       2.035084                    0.999298      26.572252      74.227644       0.628689       0.418319      -1.070836      -0.012402       0.021657       0.024823       0.035199      -0.005547       0.023568      -0.019671       0.019439      -0.045689      -0.034980      -0.000506       0.035487             11.294945       8.943693       1.304111      -2.803978      11.402273       5.873746      13.538868          -0.004677
           39              C       2.608564       5.787499       6.668615      -0.152405      32.883086 0.44117498E+03  0.10417164E+05                                 8.950724                            7.042215       0.102071       2.009133                    0.999631      29.359918      84.775966       0.615359       0.421540      -1.060236      -0.000970       0.013553      -0.015333       0.020487       0.004257       0.014724      -0.004919      -0.010818      -0.039605      -0.023556       0.010069       0.013487             10.048490       8.865204       1.257186      -2.790017       9.655496       4.136226      11.624771          -0.004228
           40              C       2.298395       6.508614       7.801937       0.081987      26.730534 0.33359520E+03  0.73625009E+04                                 7.851103                            6.151519       0.240839       2.093793                    0.999740      26.065155      73.320640       0.652416       0.425379      -1.055367       0.028351       0.044136      -0.007903       0.053049      -0.001752       0.011690      -0.033044       0.018418      -0.052081      -0.044134       0.013034       0.031101              8.820718       7.850862       1.525947      -2.007094       8.623435       3.379524       9.987857           0.000186
           41              C       4.007642       8.015311       7.416532       0.084986      28.027946 0.37116129E+03  0.84607932E+04                                 8.320780                            6.646009      -0.144533       1.967486                    0.998635      27.086405      78.879618       0.602098       0.446263      -1.036914      -0.029948      -0.037994       0.020011       0.052353      -0.007962       0.026211      -0.034786       0.019350      -0.090512      -0.055839       0.007964       0.047876              9.281308       8.660796       1.674467      -2.218341       9.131480       2.978364      10.051647           0.001130
           42              C       4.375355       7.353196       6.251512      -0.159066      32.495780 0.44614980E+03  0.10573609E+05                                 8.885141                            7.078629       0.092168       2.002863                    0.999628      29.681418      86.112650       0.613641       0.421162      -1.059531      -0.004095      -0.011804       0.000587       0.012508       0.003547       0.006278      -0.019158       0.016262      -0.002729      -0.025108       0.008950       0.016158              9.924418       8.270906       1.923669      -1.494661      10.707657       4.415811      10.794693          -0.004703
           43              N       3.479737       4.618421       1.394452      -0.208552      36.556138 0.53249392E+03  0.12945997E+05                                 9.243995                            7.498469       0.022913       2.028726                    0.999356      27.911483      77.152025       0.636244       0.395970      -1.096328      -0.046632       0.090195      -0.099743       0.142332       0.005610      -0.046933       0.045006       0.014326      -0.039226      -0.071631       0.011505       0.060126             10.377377      10.177050      -3.365577      -1.285083       9.296791      -2.594490      11.658291          -0.054558
           44              N      -0.361478       2.145864       4.388637      -0.195448      36.302127 0.52876801E+03  0.12828805E+05                                 9.212180                            7.481496      -0.059824       2.009500                    0.999016      27.620418      76.189615       0.635978       0.396957      -1.095993       0.029044      -0.065400       0.111027       0.132090       0.014461      -0.012633       0.038455       0.037472      -0.132870      -0.068684       0.022867       0.045817             10.353144      10.033632       2.302816       2.137371      10.458953      -2.979400      10.566848          -0.063283
           45              N       1.808825      10.081415      11.184043      -0.209920      36.644596 0.53405232E+03  0.12995337E+05                                 9.264081                            7.513307       0.013191       2.025295                    0.999331      27.953979      77.341714       0.635028       0.396378      -1.095880      -0.046123       0.088670       0.099751       0.141209       0.005554       0.046268      -0.046044       0.014469      -0.039072      -0.071946       0.011705       0.060242             10.401310      10.199723      -3.374867       1.286120       9.318230       2.603030      11.685977          -0.054609
           46              N       2.973578       7.608863       8.189858      -0.194868      36.261931 0.52804485E+03  0.12805445E+05                                 9.201588                            7.473416      -0.052318       2.012171                    0.998989      27.600742      76.090259       0.636771       0.396642      -1.096333       0.028939      -0.066221      -0.111648       0.132996       0.015360       0.013521      -0.037985       0.036831      -0.133897      -0.068834       0.022537       0.046297             10.340744      10.023220       2.301668      -2.134286      10.447909       2.973905      10.551104          -0.063349
           47              O       3.437587       7.756361      11.044673      -0.561391      45.363089 0.66379840E+03  0.16822559E+05                                10.164175                            8.032987       0.110051       2.067775                    0.997540      28.682236      77.435100       0.662981       0.364543      -1.134525       0.027037       0.003788      -0.017654       0.032512      -0.026435       0.022357       0.036603       0.036827      -0.100414      -0.068248       0.019143       0.049105             11.858376      17.547606      -5.401274       1.569741       9.802843      -1.756788       8.224680          -0.052684
           48              O       0.420005       7.661306       9.999149      -0.577391      43.273740 0.66295645E+03  0.16802659E+05                                 9.872440                            8.096855       0.140428       2.082953                    0.995103      28.753433      77.732860       0.651680       0.370833      -1.129228      -0.021990      -0.001828      -0.003751       0.022383       0.060158      -0.042956       0.035328      -0.024476       0.070619      -0.098505       0.048851       0.049654             11.170627      13.217967       2.222386      -4.739342       7.655598      -2.541568      12.638318           0.000867
           49              O       1.643172       9.937194       8.281178      -0.528139      41.334351 0.63255022E+03  0.15863155E+05                                 9.642729                            7.911700       0.057206       2.070373                    0.995031      27.994779      75.565367       0.658166       0.371087      -1.127739       0.011116       0.022864       0.011240       0.027797       0.012452      -0.028864      -0.015568      -0.041641      -0.053588      -0.044049       0.000856       0.043193             10.992309       8.895634       2.554834      -0.842585      13.417368      -4.604406      10.663926          -0.068516
           50              O       1.759850       0.333236       8.582559      -0.571385      32.588981 0.52214782E+03  0.12444046E+05                                 7.992960                            7.035915       0.819899       2.297217                    0.998160      27.994023      72.945425       0.722868       0.355532      -1.143296      -0.003079      -0.000824      -0.007757       0.008386      -0.022306       0.019051       0.094611       0.131092      -0.053258      -0.137854       0.059357       0.078497              8.491180      10.630457       1.151118       3.357920       6.157084      -0.090848       8.686001          -0.000210
           51              O       0.102501       2.293367       1.533822      -0.561424      45.449456 0.66523410E+03  0.16869260E+05                                10.179470                            8.043532       0.104682       2.065508                    0.997503      28.707033      77.543890       0.662269       0.364712      -1.134313       0.027577       0.003670       0.018529       0.033426      -0.026692      -0.021288      -0.036758       0.036971      -0.099989      -0.067917       0.018725       0.049192             11.878030      17.578323      -5.411030      -1.574932       9.817221       1.761826       8.238547          -0.052679
           52              O       2.090930       2.198310       2.579346      -0.577937      43.364487 0.66463158E+03  0.16857181E+05                                 9.889389                            8.109621       0.132881       2.080317                    0.995038      28.781843      77.859175       0.650805       0.371066      -1.128955      -0.021750      -0.002628       0.003889       0.022250       0.060594       0.042836      -0.034726      -0.024901       0.070515      -0.098530       0.048410       0.050120             11.191073      13.246150       2.226778       4.748989       7.667176       2.547025      12.659892           0.000873
           53              O       3.314115       4.474195       4.297317      -0.526279      41.253756 0.63094714E+03  0.15812469E+05                                 9.629720                            7.901031       0.057872       2.071115                    0.995036      27.963542      75.449035       0.658709       0.371027      -1.127816       0.011881       0.024468      -0.010861       0.029288       0.012786       0.028934       0.015568      -0.043312      -0.054827      -0.044602       0.000609       0.043992             10.977295       8.884128       2.552483       0.842029      13.400847       4.597588      10.646910          -0.068443
           54              O       0.088859       5.796242       3.995936      -0.569823      32.573276 0.52180404E+03  0.12434392E+05                                 7.992172                            7.035216       0.818695       2.297050                    0.998172      27.982156      72.921460       0.722620       0.355696      -1.143111      -0.004815      -0.000975       0.009069       0.010314      -0.022231      -0.020148      -0.094571       0.132354      -0.053672      -0.138361       0.058910       0.079450              8.490125      10.629452       1.150918      -3.357656       6.156533       0.090178       8.684389          -0.000207

******************************************************
Auxiliary information for the entire system
The total spin magnetic moment of the unit cell is   -1.999454
The total net atomic charge of the unit cell is   0.000001
Accuracy of reproducing the electrostatic potential in the unit cell:
  The inner radius (bohr) =    5.0000
  The outer radius (bohr) =   12.0000
  Valid grid points have density less than (e/(bohr^3)) =    0.0001
  The number of valid grid points were=         7096
  The rms potential error without charges in kcal/mol is=      2.74687
  The rms potential error with partial charges in kcal/mol is=      0.35449
  The RRMSE value at monopole order=      0.12905
  The rms potential error with partial charges and cloud penetration in kcal/mol is=      0.34712
  The RRMSE value at monopole order with cloud penetration is=      0.12637
  The rms potential error with partial charges and atomic dipoles in kcal/mol is=      0.29855
  The RRMSE value at dipole order=      0.10869
  The rms potential error with partial charges, atomic dipoles and cloud penetration in kcal/mol is=      0.28466
  The RRMSE value at dipole order with cloud penetration=      0.10363

******************************************************
The electron densities and ab initio electrostatic potential were computed in VASP using the PBE functional and
projector augmented wave method. See the main text of the journal article for a description of computational details.
The atomic charges, dipoles, and quadrupoles were computed with the DDEC6 method as described in
(a) T. A. Manz and N. Gabaldon Limas, RSC Adv. 6 (2016) 47771-47801 DOI: 10.1039/c6ra04656h
(b) N. Gabaldon Limas and T. A. Manz, RSC Adv. 8 (2018) 2678-2707 DOI: 10.1039/c7ra11829e.
For each atom in the material, the electron cloud parameters were fit to the spherically averaged atom-in-material
electron density using radial positions for which this density was between 10^-4 and 10^-2 electrons per cubic bohr.
The polarizabilities, dispersion coefficients, and quantum Drude oscillator (QDO) parameters were fit using the MCLF method.
The magnetic structure of the system was optimized in VASP from the default ferromagnetic initial guess using spin polarization.
The atomic spin moments (ASMs) were computed on this optimized magnetic structure using the DDEC6 partition as inputs
to the method of T. A. Manz and D. S. Sholl, J. Chem. Theory Comput. 7 (2011) 4146-4164 DOI: 10.1021/ct200539n.
The RMSE and RRMSE were computed using a uniform grid with Ewald summation.
