# Supplementary material for: A collection of forcefield precursors for metal–organic frameworks
Source: RSC Adv. 2019 Nov 13;9(63):36492–507. doi: 10.1039/c9ra07327b (PMC9075174; doi:10.1039/c9ra07327b)
Supplement: RA-009-C9RA07327B-s3460 [file RA-009-C9RA07327B-s3460.xyz]

  228
jmolscript: load "" {1 1 1} spacegroup "x,y,z" unitcell [{     11.998000     0.000000     0.000000 }, {      0.000000    12.944000     0.000000 }, {      0.000000    -2.247431    23.383245 }]
Ag     5.469648     1.709417    13.009268     0.415144
Ag     5.675894     8.195121    13.047149     0.403992
Ag     8.287738    11.174783    17.661599     0.415872
Ag    11.468648     7.863437    22.065599     0.415144
Ag    11.674894     1.377733    22.027718     0.403992
Ag     2.288738    -1.601930    17.413269     0.415871
Ag     6.528352     8.987152    10.373977     0.415145
Ag     6.322106     2.501448    10.336096     0.403992
Ag     3.710262    -0.478214     5.721646     0.415870
Ag     0.529352     2.833132     1.317646     0.415145
Ag     0.323106     9.318836     1.355527     0.403993
Ag     9.709262    12.298499     5.969976     0.415871
H      6.568905     0.426408    15.926328     0.132924
H      7.414764    -0.315903    14.855376     0.123804
H      6.294151    11.430146    13.003423     0.112302
H      4.744009    11.443531    12.944964     0.116611
H      3.471021    -0.287128    14.609851     0.124540
H      4.184902     0.440342    15.781352     0.138506
H      4.112914     9.401780    15.589609     0.130602
H      3.442226    10.250674    14.474229     0.123360
H      6.562906     9.372376    15.774337     0.131046
H      7.411165    10.188531    14.757166     0.123735
H      5.258723    -0.867063    17.532757     0.119615
H      5.245526    10.525330    17.434547     0.118954
H      3.718180     4.488684    23.032496     0.119551
H      5.717047     3.688600    22.118211     0.102444
H      6.840060     5.003509    20.490738     0.121109
H      3.814164     7.728400    20.556211     0.116730
H      5.078753     2.796313     0.453635     0.112073
H      7.273188     0.488026    23.002098     0.103349
H      7.689518     1.105780    20.790043     0.097405
H      3.708582     1.698072    20.203124     0.121547
H      0.569905     9.146446    19.148539     0.132923
H      1.415764     9.888757    20.219492     0.123804
H      0.295151    -1.857293    22.071445     0.112302
H     10.743009    -1.870677    22.129903     0.116610
H      9.470021     9.859981    20.465016     0.124540
H     10.183902     9.132512    19.293515     0.138506
H     10.111914     0.171073    19.485258     0.130602
H      9.441226    -0.677820    20.600639     0.123360
H      0.563906     0.200478    19.300530     0.131045
H      1.412165    -0.615678    20.317702     0.123735
H     11.257723    10.439916    17.542110     0.119615
H     11.244526    -0.952476    17.640320     0.118954
H      9.717180     5.084170    12.042371     0.119551
H     11.716047     5.884254    12.956656     0.102444
H      0.841060     4.569344    14.584130     0.121108
H      9.813164     1.844453    14.518657     0.116730
H     11.077753     9.023971    11.237988     0.112073
H      1.274188     9.084827    12.072769     0.103349
H      1.690518     8.467073    14.284824     0.097405
H      9.707582     7.874781    14.871744     0.121547
H      5.429095    10.270161     7.456917     0.132924
H      4.583236    11.012472     8.527869     0.123804
H      5.703849    -0.733577    10.379822     0.112302
H      7.253991    -0.746962    10.438281     0.116610
H      8.526979    10.983697     8.773394     0.124540
H      7.813098    10.256227     7.601893     0.138507
H      7.885086     1.294789     7.793636     0.130602
H      8.555774     0.445895     8.909016     0.123360
H      5.435094     1.324193     7.608908     0.131045
H      4.586835     0.508038     8.626079     0.123735
H      6.739277    11.563632     5.850488     0.119615
H      6.752474     0.171239     5.948698     0.118953
H      8.279820     6.207885     0.350749     0.119551
H      6.280953     7.007969     1.265034     0.102444
H      5.157940     5.693060     2.892507     0.121108
H      8.183836     2.968169     2.827034     0.116730
H      6.919247     7.900256    22.929610     0.112074
H      4.724812    10.208543     0.381147     0.103349
H      4.308482     9.590789     2.593202     0.097406
H      8.289418     8.998497     3.180121     0.121547
H     11.428095     1.550123     4.234706     0.132923
H     10.582236     0.807812     3.163753     0.123804
H     11.702849    12.553862     1.311800     0.112302
H      1.254991    12.567246     1.253342     0.116610
H      2.527979     0.836588     2.918229     0.124540
H      1.814098     1.564057     4.089730     0.138506
H      1.886086    10.525496     3.897987     0.130602
H      2.556774    11.374389     2.782606     0.123360
H     11.434094    10.496091     4.082715     0.131046
H     10.585835    11.312247     3.065543     0.123735
H      0.740277     0.256653     5.841135     0.119615
H      0.753474    11.649045     5.742925     0.118954
H      2.280820     5.612399    11.340874     0.119551
H      0.281953     4.812315    10.426589     0.102444
H     11.156940     6.127225     8.799115     0.121109
H      2.184836     8.852116     8.864588     0.116730
H      0.920247     1.672598    12.145257     0.112074
H     10.723812     1.611742    11.310476     0.103349
H     10.307482     2.229496     9.098421     0.097406
H      2.290418     2.821788     8.511501     0.121547
C      6.592901    -0.341319    15.348762    -0.057321
C      5.497484    11.423984    13.538899    -0.073406
C      4.223296    -0.326091    15.203786    -0.067223
C      4.184902    10.212951    15.082193    -0.073101
C      6.589302    10.178198    15.255229    -0.073242
C      5.286319    -1.608344    16.922454    -0.081258
C      2.334811     6.686103    22.539110     0.570706
C      3.593401     6.161823    21.879702    -0.026620
C      4.162106     4.983879    22.338014    -0.092548
C      5.348708     4.522484    21.818906    -0.078092
C      5.989402     5.286530    20.832133    -0.086540
C      5.435094     6.447701    20.359791    -0.027334
C      4.208898     6.916638    20.881238    -0.126638
C      6.160973     7.259066    19.298192     0.540837
C      2.775137     1.139670    22.632643     0.590422
C      4.199300     1.139980    22.104181    -0.023705
C      5.255124     0.789271    22.924933    -0.095125
C      6.547309     0.758803    22.433885    -0.090384
C      6.792068     1.109211    21.131439    -0.128711
C      5.745842     1.496496    20.280288    -0.029569
C      4.444059     1.483125    20.783028    -0.139390
C      6.060190     1.896352    18.853910     0.532792
C      0.593901     9.914173    19.726105    -0.057321
C     11.496484    -1.851130    21.535969    -0.073406
C     10.222296     9.898944    19.871082    -0.067223
C     10.183902    -0.640098    19.992674    -0.073101
C      0.590302    -0.605345    19.819638    -0.073242
C     11.285319    -1.762802    18.152413    -0.081258
C      8.333811     2.886751    12.535758     0.570706
C      9.592401     3.411031    13.195165    -0.026620
C     10.161106     4.588975    12.736854    -0.092548
C     11.347708     5.050370    13.255962    -0.078093
C     -0.009598     4.286323    14.242735    -0.086541
C     11.434094     3.125152    14.715076    -0.027334
C     10.207898     2.656216    14.193630    -0.126639
C      0.161973     2.313788    15.776675     0.540833
C      8.774137     8.433184    12.442225     0.590422
C     10.198300     8.432873    12.970686    -0.023705
C     11.254124     8.783582    12.149934    -0.095124
C      0.548309     8.814050    12.640982    -0.090384
C      0.793068     8.463642    13.943429    -0.128711
C     11.744842     8.076358    14.794579    -0.029568
C     10.443059     8.089729    14.291839    -0.139389
C      0.061190     7.676501    16.220957     0.532784
C      5.405099    11.037888     8.034483    -0.057321
C      6.500516    -0.727415     9.844346    -0.073406
C      7.774704    11.022660     8.179459    -0.067223
C      7.813098     0.483618     8.301052    -0.073101
C      5.408698     0.518371     8.128016    -0.073242
C      6.711681    -0.639087     6.460791    -0.081257
C      9.663189     4.010466     0.844135     0.570705
C      8.404599     4.534746     1.503543    -0.026621
C      7.835894     5.712690     1.045231    -0.092548
C      6.649292     6.174085     1.564339    -0.078093
C      6.008598     5.410039     2.551112    -0.086540
C      6.562906     4.248868     3.023454    -0.027335
C      7.789102     3.779931     2.502007    -0.126638
C      5.837027     3.437503     4.085053     0.540826
C      9.222863     9.556899     0.750602     0.590423
C      7.798700     9.556589     1.279064    -0.023705
C      6.742876     9.907298     0.458312    -0.095125
C      5.450691     9.937766     0.949360    -0.090384
C      5.205932     9.587358     2.251806    -0.128712
C      6.252158     9.200073     3.102957    -0.029569
C      7.553941     9.213444     2.600217    -0.139390
C      5.937810     8.800217     4.529335     0.532795
C     11.404099     0.782396     3.657140    -0.057321
C      0.501516    12.547699     1.847276    -0.073406
C      1.775704     0.797625     3.512163    -0.067223
C      1.814098    11.336667     3.390571    -0.073101
C     11.407698    11.301914     3.563607    -0.073242
C      0.712681    -0.484629     5.230832    -0.081258
C      3.664189     7.809818    10.847487     0.570706
C      2.405599     7.285538    10.188080    -0.026620
C      1.836894     6.107594    10.646391    -0.092548
C      0.650292     5.646199    10.127283    -0.078091
C      0.009598     6.410246     9.140510    -0.086540
C      0.563906     7.571417     8.668169    -0.027334
C      1.790102     8.040353     9.189615    -0.126638
C     11.836027     8.382781     7.606570     0.540839
C      3.223863     2.263385    10.941020     0.590423
C      1.799700     2.263696    10.412559    -0.023705
C      0.743876     1.912987    11.233311    -0.095125
C     11.449691     1.882519    10.742263    -0.090384
C     11.204932     2.232927     9.439816    -0.128711
C      0.253158     2.620211     8.588666    -0.029568
C      1.554941     2.606840     9.091406    -0.139390
C     11.936810     3.020068     7.162288     0.532789
N      5.468688    -0.289805    14.408756    -0.101550
N      6.554507    -1.586234    16.167176    -0.086058
N      5.447092    10.194989    14.312884    -0.095064
N      4.121313    -1.550070    16.019861    -0.086103
N     11.467688     9.862658    20.666112    -0.101551
N      0.555507    -1.784913    18.907692    -0.086058
N     11.446092    -0.622136    20.761983    -0.095064
N     10.120313    -1.821076    19.055006    -0.086103
N      6.529312    10.986374     8.974489    -0.101551
N      5.443493    -0.661197     7.216069    -0.086058
N      6.550908     0.501580     9.070361    -0.095065
N      7.876687    -0.697361     7.363384    -0.086103
N      0.530312     0.833911     2.717133    -0.101551
N     11.442493    -0.462518     4.475553    -0.086058
N      0.551908    11.318705     2.621262    -0.095065
N      1.877687    -0.426355     4.328239    -0.086103
O      1.802100     7.734436    22.069107    -0.584973
O      1.878887     8.265156     0.116916    -0.517232
O      5.549075     8.214643    18.769731    -0.536187
O      7.321180     6.926354    18.975503    -0.418093
O      2.583169     2.835524     0.355425    -0.563243
O      1.928079     1.690021    21.956867    -0.531546
O      5.144742     1.771675    18.009775    -0.511331
O      7.186802     2.373332    18.631770    -0.458388
O      7.801100     1.838417    13.005761    -0.584973
O      7.877887     3.555128    11.574706    -0.517232
O     11.548075     1.358210    16.305137    -0.536188
O      1.322180     2.646500    16.099364    -0.418084
O      8.582169     8.984761    11.336197    -0.563243
O      7.927079     7.882833    13.118000    -0.531546
O     11.143742     7.801178    17.065092    -0.511323
O      1.187802     7.199522    16.443098    -0.458383
O     10.195900     2.962133     1.314138    -0.584973
O     10.119113     2.431413    23.266329    -0.517232
O      6.448925     2.481926     4.613514    -0.536177
O      4.676820     3.770215     4.407742    -0.418081
O      9.414831     7.861045    23.027820    -0.563244
O     10.069921     9.006548     1.426378    -0.531546
O      6.853258     8.924894     5.373470    -0.511331
O      4.811198     8.323237     4.751475    -0.458393
O      4.196900     8.858152    10.377484    -0.584973
O      4.120113     7.141441    11.808539    -0.517232
O      0.449925     9.338359     7.078108    -0.536187
O     10.675820     8.050069     7.283881    -0.418098
O      3.415831     1.711808    12.047048    -0.563244
O      4.070921     2.813736    10.265245    -0.531546
O      0.854258     2.895391     6.318153    -0.511323
O     10.810198     3.497047     6.940147    -0.458391

The following XYZ coordinates are in angstroms. Other properties are in atomic units.
The sperically averaged electron density of each atom fit to a function of the form exp(a - br)
eigen_1, eigen_2 and eigen_3 are the three eigenvalues of traceless quadrupole moment tensor
  atom number  atomic symbol              X              Y              Z     net charge C6 coefficient C8 coefficient C10 coefficient fluctuating dipole atomic polarizability isotropic forcefield polarizability              a              b squared Pearson coefficient          <r^3>          <r^4>         wp_QDO          m_QDO          q_QDO       dipole_x       dipole_y       dipole_z         dipole            Qxy            Qxz            Qyz     Q(x^2-y^2)  Q(3z^2 - R^2)        eigen_1        eigen_2        eigen_3 static polarizability      alpha(xx)      alpha(xy)      alpha(xz)      alpha(yy)      alpha(yz)      alpha(zz) atomic spin moment
            1             Ag       5.469648       1.709417      13.009268       0.415144     153.540270 0.42515401E+04  0.16009187E+06                                22.914667                           21.381613       1.598294       2.167919                    0.999100      82.641118     217.580435       0.403383       0.403242      -1.184460      -0.027479       0.100461       0.121421       0.159970       0.000541       0.052241       0.086263       0.233550      -0.288293      -0.174415      -0.001774       0.176189             24.619777      27.984267       1.650480       2.461533      20.896793      -6.776411      24.978272           0.000992
            2             Ag       5.675894       8.195121      13.047149       0.403992     158.502952 0.42477282E+04  0.15983804E+06                                23.276936                           21.293122       1.508455       2.141261                    0.998852      82.828684     217.667823       0.406658       0.400270      -1.187205       0.015891      -0.203928       0.078219       0.218991       0.025502       0.080329      -0.057088       0.036573      -0.130815      -0.122856       0.033104       0.089753             25.425092      29.199535       2.385567       3.161838      22.266202       8.101502      24.809540           0.002916
            3             Ag       8.287738      11.174783      17.661599       0.415872     171.484332 0.39903182E+04  0.14712494E+06                                24.388269                           20.494281       1.895975       2.278590                    0.998532      80.036291     205.001851       0.420861       0.394720      -1.197014      -0.005578      -0.033462       0.011093       0.035691       0.001530      -0.070624       0.008201      -0.072359      -0.145871      -0.103558       0.041965       0.061593             28.913770      41.428551      -1.307685      19.574765      14.876619      -0.472452      30.436141          -0.001505
            4             Ag      11.468648       7.863437      22.065599       0.415144     153.540300 0.42515406E+04  0.16009189E+06                                22.914670                           21.381615       1.598294       2.167919                    0.999100      82.641116     217.580436       0.403383       0.403242      -1.184460      -0.027479      -0.100460      -0.121420       0.159970      -0.000541      -0.052241       0.086263       0.233550      -0.288293      -0.174415      -0.001774       0.176189             24.619782      27.984258      -1.650480      -2.461529      20.896808      -6.776424      24.978280           0.000993
            5             Ag      11.674894       1.377733      22.027718       0.403992     158.502912 0.42477280E+04  0.15983803E+06                                23.276934                           21.293123       1.508455       2.141261                    0.998852      82.828673     217.667791       0.406658       0.400270      -1.187205       0.015891       0.203927      -0.078219       0.218991      -0.025502      -0.080329      -0.057088       0.036573      -0.130815      -0.122856       0.033103       0.089753             25.425087      29.199534      -2.385564      -3.161837      22.266200       8.101495      24.809526           0.002916
            6             Ag       2.288738      -1.601930      17.413269       0.415871     171.484589 0.39903255E+04  0.14712528E+06                                24.388297                           20.494303       1.895969       2.278588                    0.998532      80.036319     205.001994       0.420860       0.394720      -1.197014      -0.005578       0.033461      -0.011093       0.035690      -0.001530       0.070624       0.008200      -0.072358      -0.145870      -0.103557       0.041965       0.061593             28.913806      41.428599       1.307692     -19.574792      14.876635      -0.472456      30.436182          -0.001506
            7             Ag       6.528352       8.987152      10.373977       0.415145     153.540224 0.42515386E+04  0.16009180E+06                                22.914660                           21.381607       1.598296       2.167920                    0.999100      82.641120     217.580419       0.403383       0.403242      -1.184460       0.027479      -0.100460      -0.121420       0.159969       0.000541       0.052241       0.086263       0.233550      -0.288293      -0.174415      -0.001775       0.176189             24.619769      27.984257       1.650479       2.461531      20.896787      -6.776409      24.978263           0.000996
            8             Ag       6.322106       2.501448      10.336096       0.403992     158.502913 0.42477267E+04  0.15983797E+06                                23.276933                           21.293119       1.508454       2.141261                    0.998852      82.828671     217.667779       0.406658       0.400270      -1.187205      -0.015891       0.203927      -0.078219       0.218991       0.025502       0.080329      -0.057088       0.036573      -0.130815      -0.122856       0.033103       0.089753             25.425089      29.199537       2.385567       3.161839      22.266198       8.101501      24.809532           0.002919
            9             Ag       3.710262      -0.478214       5.721646       0.415870     171.484698 0.39903287E+04  0.14712543E+06                                24.388309                           20.494314       1.895967       2.278587                    0.998532      80.036332     205.002063       0.420860       0.394720      -1.197013       0.005578       0.033461      -0.011093       0.035691       0.001530      -0.070624       0.008201      -0.072358      -0.145870      -0.103557       0.041964       0.061593             28.913819      41.428624      -1.307689      19.574801      14.876641      -0.472451      30.436193          -0.001502
           10             Ag       0.529352       2.833132       1.317646       0.415145     153.540185 0.42515366E+04  0.16009170E+06                                22.914655                           21.381602       1.598298       2.167920                    0.999100      82.641107     217.580366       0.403383       0.403242      -1.184460       0.027479       0.100460       0.121421       0.159970      -0.000541      -0.052241       0.086263       0.233551      -0.288293      -0.174415      -0.001774       0.176189             24.619765      27.984233      -1.650481      -2.461523      20.896798      -6.776421      24.978265           0.000995
           11             Ag       0.323106       9.318836       1.355527       0.403993     158.502874 0.42477266E+04  0.15983796E+06                                23.276930                           21.293119       1.508454       2.141261                    0.998852      82.828665     217.667757       0.406658       0.400270      -1.187205      -0.015891      -0.203927       0.078218       0.218991      -0.025502      -0.080329      -0.057088       0.036573      -0.130815      -0.122856       0.033103       0.089753             25.425083      29.199532      -2.385562      -3.161837      22.266192       8.101493      24.809524           0.002919
           12             Ag       9.709262      12.298499       5.969976       0.415871     171.484301 0.39903179E+04  0.14712493E+06                                24.388266                           20.494280       1.895975       2.278590                    0.998532      80.036289     205.001841       0.420861       0.394720      -1.197014       0.005578      -0.033461       0.011093       0.035690      -0.001531       0.070624       0.008200      -0.072358      -0.145870      -0.103558       0.041966       0.061592             28.913766      41.428545       1.307690     -19.574761      14.876617      -0.472453      30.436137          -0.001501
           13              H       6.568905       0.426408      15.926328       0.132924       1.060225 0.81505191E+01  0.81318669E+02                                 1.804739                            1.735997      -1.247918       2.309555                    0.994117       3.627689      10.629934       0.442749       1.386576      -0.686916       0.001837       0.036513       0.017975       0.040739       0.004900       0.002419      -0.001509      -0.008929      -0.007790      -0.007103      -0.000841       0.007943              1.833492       1.504301       0.074067      -0.017255       2.070104       0.485351       1.926070          -0.000423
           14              H       7.414764      -0.315903      14.855376       0.123804       1.100425 0.84362340E+01  0.84125283E+02                                 1.796230                            1.725839      -0.970150       2.434101                    0.997243       3.459741       9.837155       0.463922       1.323985      -0.701272       0.032841       0.008499      -0.023718       0.041393       0.000336      -0.007283       0.001427       0.012433      -0.006567      -0.007134      -0.004131       0.011265              1.832724       2.198695       0.182113      -0.423285       1.556375      -0.090343       1.743103           0.000017
           15              H       6.294151      11.430146      13.003423       0.112302       1.083658 0.83585525E+01  0.83571948E+02                                 1.800730                            1.733588      -1.081023       2.373174                    0.995328       3.649881      10.561428       0.454344       1.348317      -0.694630       0.033453       0.001794      -0.019314       0.038670       0.002126      -0.006700      -0.004249       0.016432      -0.009420      -0.009750      -0.003554       0.013305              1.846979       1.992675       0.019800      -0.499484       1.465147      -0.036038       2.083114           0.000007
           16              H       4.744009      11.443531      12.944964       0.116611       1.130258 0.89674035E+01  0.90801443E+02                                 1.823905                            1.775848      -1.016897       2.406199                    0.996363       3.567899      10.224057       0.458674       1.318791      -0.701932      -0.033632      -0.000581      -0.025312       0.042097       0.001245       0.010720      -0.001353       0.012749      -0.000012      -0.009188      -0.005185       0.014373              1.847792       1.947823       0.009653       0.394210       1.492700      -0.034264       2.102853           0.000005
           17              H       3.471021      -0.287128      14.609851       0.124540       1.081533 0.82781797E+01  0.81954463E+02                                 1.761359                            1.699247      -0.817751       2.506542                    0.998916       3.381312       9.501482       0.472998       1.308005      -0.705167      -0.031392       0.009048      -0.026454       0.042037      -0.001300       0.009395      -0.002349       0.009229      -0.004389      -0.008380      -0.003916       0.012296              1.787956       2.039928      -0.140910       0.428651       1.502213      -0.089869       1.821728          -0.000078
           18              H       4.184902       0.440342      15.781352       0.138506       1.009514 0.76498427E+01  0.75196074E+02                                 1.754943                            1.688773      -1.145651       2.363049                    0.995365       3.553207      10.367274       0.445699       1.398046      -0.684839      -0.003402       0.037005       0.020642       0.042509      -0.003139      -0.002268       0.001254      -0.016402      -0.008572      -0.008134      -0.002283       0.010417              1.781205       1.502200      -0.114165      -0.020677       2.001977       0.438603       1.839438          -0.000208
           19              H       4.112914       9.401780      15.589609       0.130602       1.072679 0.83521090E+01  0.83083565E+02                                 1.768380                            1.720907      -0.961350       2.446902                    0.997303       3.411389       9.689982       0.463060       1.329688      -0.700472      -0.001588      -0.040321       0.020100       0.045082       0.000637       0.000954      -0.006411      -0.018403      -0.008031      -0.008285      -0.004857       0.013141              1.781380       1.596933       0.202969      -0.046416       2.050523      -0.334828       1.696683          -0.000011
           20              H       3.442226      10.250674      14.474229       0.123360       1.018099 0.76990771E+01  0.75446065E+02                                 1.734706                            1.669590      -1.022414       2.409629                    0.996548       3.519101      10.095682       0.460358       1.357727      -0.693118      -0.028898      -0.001625      -0.027697       0.040061      -0.001840       0.009929       0.000891       0.003765       0.014963      -0.008999      -0.003515       0.012514              1.773779       2.127331       0.186744       0.436903       1.468383       0.069992       1.725625          -0.000018
           21              H       6.562906       9.372376      15.774337       0.131046       1.086817 0.85197541E+01  0.85461743E+02                                 1.802813                            1.751825      -1.065294       2.395792                    0.996129       3.516908      10.142867       0.452039       1.350783      -0.695367      -0.000670      -0.039806       0.017833       0.043624      -0.001454      -0.000605      -0.002085      -0.014336      -0.029109      -0.009974      -0.002376       0.012350              1.817167       1.549608      -0.080031       0.001456       2.104331      -0.390447       1.797563          -0.000396
           22              H       7.411165      10.188531      14.757166       0.123735       1.069816 0.82385388E+01  0.82165389E+02                                 1.797526                            1.731370      -1.088756       2.378836                    0.995556       3.587968      10.406708       0.450097       1.364461      -0.691802       0.033789      -0.003844      -0.022838       0.040964       0.000810      -0.008223      -0.003608       0.011936      -0.005430      -0.008834      -0.003383       0.012217              1.834074       2.246973      -0.167550      -0.426830       1.520015       0.089012       1.735235          -0.000002
           23              H       5.258723      -0.867063      17.532757       0.119615       1.145682 0.88674914E+01  0.90658500E+02                                 1.914170                            1.818393      -1.359962       2.238241                    0.993000       3.908922      11.721728       0.428442       1.398318      -0.683186       0.000130       0.026170       0.025589       0.036602       0.001704       0.001457       0.001860       0.002027       0.027833      -0.006676      -0.003037       0.009713              1.964887       1.541771      -0.009289      -0.027548       2.157590       0.607624       2.195301          -0.000002
           24              H       5.245526      10.525330      17.434547       0.118954       1.108081 0.85409194E+01  0.86476505E+02                                 1.871021                            1.783698      -1.329705       2.255001                    0.993162       3.857881      11.500543       0.433055       1.396912      -0.683579      -0.003306      -0.033872       0.022367       0.040725       0.005917      -0.002894      -0.000249      -0.007079       0.014373      -0.009692       0.003188       0.006503              1.916062       1.540016       0.024194      -0.024616       2.211808      -0.527676       1.996363          -0.000271
           25              H       3.718180       4.488684      23.032496       0.119551       1.100575 0.84615527E+01  0.84298895E+02                                 1.768265                            1.708904      -0.970254       2.419395                    0.997918       3.525797       9.965311       0.475026       1.294246      -0.706455      -0.019778      -0.022834       0.029740       0.042391       0.001657      -0.006452      -0.013817      -0.007534       0.008056      -0.012948      -0.004890       0.017838              1.774684       1.681832       0.118284      -0.233543       1.855617      -0.289101       1.786604          -0.000017
           26              H       5.717047       3.688600      22.118211       0.102444       1.083166 0.77803243E+01  0.76949533E+02                                 1.822005                            1.686235      -1.423500       2.192122                    0.991724       3.964372      11.675091       0.451885       1.370472      -0.686945       0.014683      -0.034825       0.009932       0.039077      -0.006617      -0.010079      -0.008641       0.000230      -0.025058      -0.018977       0.007981       0.010996              1.921521       1.589255      -0.397175       0.155201       2.588708      -0.250078       1.586599          -0.000013
           27              H       6.840060       5.003509      20.490738       0.121109       1.244514 0.97085273E+01  0.99475052E+02                                 1.882589                            1.803358      -1.050733       2.383369                    0.997154       3.506925       9.847246       0.475886       1.256151      -0.716251       0.037987      -0.013908      -0.015689       0.043389      -0.010878      -0.004189      -0.004801       0.012326      -0.019088      -0.014290      -0.001464       0.015754              1.892053       2.170132      -0.267398      -0.316525       1.812414       0.057063       1.693612           0.001499
           28              H       3.814164       7.728400      20.556211       0.116730       1.299852 0.99572055E+01  0.10313334E+03                                 1.947641                            1.829327      -1.380331       2.213738                    0.994717       3.784987      10.843968       0.469211       1.260307      -0.712446      -0.017740       0.031081      -0.015804       0.039122      -0.007688       0.003370      -0.005864      -0.008963      -0.015702      -0.007624      -0.006281       0.013905              1.997746       1.904584      -0.445331       0.082614       2.297050      -0.396736       1.791605           0.000985
           29              H       5.078753       2.796313       0.453635       0.112073       1.267580 0.98303002E+01  0.10145812E+03                                 1.920955                            1.823819      -1.232566       2.288004                    0.995192       3.710096      10.598680       0.467690       1.268901      -0.711481      -0.007168      -0.008833       0.039157       0.040776      -0.006079      -0.001303      -0.011859       0.008344       0.035492      -0.017620       0.000513       0.017106              1.944346       1.732462       0.086052      -0.125729       1.580650      -0.247660       2.519926           0.000064
           30              H       7.273188       0.488026      23.002098       0.103349       1.281707 0.95148271E+01  0.97401920E+02                                 1.937863                            1.794296      -1.043564       2.369314                    0.996565       3.693599      10.507532       0.471543       1.268874      -0.711504       0.029652      -0.008871       0.024056       0.039200      -0.006334      -0.001186      -0.013579       0.027899       0.010230      -0.023772       0.009563       0.014209              2.015053       2.383933      -0.260487       0.597629       1.598014      -0.124430       2.063213          -0.000084
           31              H       7.689518       1.105780      20.790043       0.097405       1.246347 0.94056427E+01  0.96816014E+02                                 1.953206                            1.820412      -1.221603       2.280240                    0.994616       3.933813      11.533675       0.450366       1.321242      -0.698459       0.036093       0.009395      -0.009282       0.038433      -0.004064      -0.002032      -0.003938       0.028691      -0.003450      -0.015554      -0.000065       0.015619              2.020586       2.701436      -0.250595      -0.367187       1.567677       0.062347       1.792646           0.000644
           32              H       3.708582       1.698072      20.203124       0.121547       1.310264 0.10506650E+02  0.11050640E+03                                 1.984316                            1.901927      -1.318903       2.250555                    0.994873       3.777432      10.973927       0.451054       1.291084      -0.706810      -0.031001       0.018058      -0.024879       0.043659      -0.003200       0.011254      -0.010682       0.012668      -0.003415      -0.015581      -0.002699       0.018280              2.000802       2.309806      -0.061414       0.354559       1.625161      -0.064657       2.067438           0.000388
           33              H       0.569905       9.146446      19.148539       0.132923       1.060228 0.81505479E+01  0.81319030E+02                                 1.804742                            1.736000      -1.247923       2.309552                    0.994116       3.627695      10.629957       0.442748       1.386576      -0.686916       0.001837      -0.036513      -0.017975       0.040739      -0.004900      -0.002419      -0.001509      -0.008928      -0.007791      -0.007103      -0.000841       0.007944              1.833495       1.504304      -0.074067       0.017255       2.070108       0.485352       1.926073          -0.000424
           34              H       1.415764       9.888757      20.219492       0.123804       1.100426 0.84362369E+01  0.84125313E+02                                 1.796230                            1.725838      -0.970149       2.434101                    0.997243       3.459741       9.837153       0.463922       1.323984      -0.701273       0.032841      -0.008499       0.023718       0.041393      -0.000336       0.007283       0.001427       0.012433      -0.006567      -0.007134      -0.004131       0.011265              1.832724       2.198694      -0.182113       0.423285       1.556375      -0.090343       1.743103           0.000017
           35              H       0.295151      -1.857293      22.071445       0.112302       1.083658 0.83585479E+01  0.83571899E+02                                 1.800730                            1.733588      -1.081023       2.373174                    0.995328       3.649880      10.561428       0.454343       1.348318      -0.694630       0.033453      -0.001794       0.019314       0.038670      -0.002126       0.006700      -0.004249       0.016432      -0.009420      -0.009750      -0.003554       0.013305              1.846979       1.992676      -0.019800       0.499484       1.465147      -0.036039       2.083115           0.000007
           36              H      10.743009      -1.870677      22.129903       0.116610       1.130257 0.89673940E+01  0.90801325E+02                                 1.823905                            1.775847      -1.016897       2.406199                    0.996363       3.567898      10.224054       0.458674       1.318792      -0.701932      -0.033632       0.000581       0.025312       0.042097      -0.001246      -0.010720      -0.001353       0.012749      -0.000012      -0.009188      -0.005185       0.014373              1.847791       1.947823      -0.009653      -0.394210       1.492699      -0.034264       2.102852           0.000005
           37              H       9.470021       9.859981      20.465016       0.124540       1.081531 0.82781687E+01  0.81954325E+02                                 1.761358                            1.699245      -0.817750       2.506543                    0.998916       3.381311       9.501477       0.472998       1.308004      -0.705167      -0.031392      -0.009048       0.026454       0.042037       0.001300      -0.009395      -0.002349       0.009229      -0.004389      -0.008380      -0.003916       0.012296              1.787955       2.039927       0.140910      -0.428651       1.502212      -0.089869       1.821726          -0.000078
           38              H      10.183902       9.132512      19.293515       0.138506       1.009514 0.76498503E+01  0.75196168E+02                                 1.754944                            1.688774      -1.145652       2.363048                    0.995365       3.553209      10.367282       0.445699       1.398046      -0.684839      -0.003403      -0.037005      -0.020642       0.042509       0.003139       0.002268       0.001254      -0.016402      -0.008572      -0.008134      -0.002283       0.010417              1.781206       1.502201       0.114165       0.020677       2.001977       0.438603       1.839440          -0.000208
           39              H      10.111914       0.171073      19.485258       0.130602       1.072679 0.83521072E+01  0.83083545E+02                                 1.768380                            1.720907      -0.961350       2.446902                    0.997303       3.411389       9.689983       0.463060       1.329688      -0.700472      -0.001587       0.040321      -0.020100       0.045082      -0.000637      -0.000954      -0.006411      -0.018403      -0.008031      -0.008285      -0.004856       0.013141              1.781380       1.596933      -0.202969       0.046416       2.050523      -0.334828       1.696683          -0.000011
           40              H       9.441226      -0.677820      20.600639       0.123360       1.018099 0.76990752E+01  0.75446041E+02                                 1.734706                            1.669590      -1.022414       2.409629                    0.996548       3.519100      10.095679       0.460358       1.357727      -0.693118      -0.028898       0.001625       0.027697       0.040061       0.001840      -0.009929       0.000891       0.003765       0.014963      -0.008999      -0.003515       0.012514              1.773780       2.127331      -0.186745      -0.436903       1.468383       0.069993       1.725625          -0.000018
           41              H       0.563906       0.200478      19.300530       0.131045       1.086819 0.85197730E+01  0.85461972E+02                                 1.802815                            1.751827      -1.065296       2.395790                    0.996129       3.516910      10.142872       0.452039       1.350783      -0.695367      -0.000670       0.039806      -0.017833       0.043624       0.001453       0.000605      -0.002085      -0.014336      -0.029109      -0.009974      -0.002376       0.012350              1.817169       1.549610       0.080032      -0.001457       2.104334      -0.390447       1.797564          -0.000397
           42              H       1.412165      -0.615678      20.317702       0.123735       1.069816 0.82385407E+01  0.82165412E+02                                 1.797526                            1.731371      -1.088755       2.378836                    0.995556       3.587968      10.406708       0.450097       1.364461      -0.691802       0.033789       0.003844       0.022838       0.040964      -0.000810       0.008223      -0.003608       0.011936      -0.005430      -0.008834      -0.003383       0.012217              1.834074       2.246973       0.167550       0.426830       1.520016       0.089012       1.735235          -0.000002
           43              H      11.257723      10.439916      17.542110       0.119615       1.145683 0.88675046E+01  0.90658665E+02                                 1.914171                            1.818394      -1.359963       2.238240                    0.993000       3.908923      11.721731       0.428442       1.398318      -0.683186       0.000130      -0.026170      -0.025589       0.036602      -0.001704      -0.001457       0.001860       0.002027       0.027833      -0.006676      -0.003037       0.009713              1.964888       1.541772       0.009289       0.027547       2.157591       0.607624       2.195302          -0.000003
           44              H      11.244526      -0.952476      17.640320       0.118954       1.108081 0.85409188E+01  0.86476493E+02                                 1.871020                            1.783697      -1.329704       2.255002                    0.993162       3.857880      11.500538       0.433056       1.396912      -0.683579      -0.003306       0.033872      -0.022367       0.040725      -0.005918       0.002894      -0.000249      -0.007079       0.014374      -0.009692       0.003188       0.006504              1.916062       1.540016      -0.024194       0.024616       2.211807      -0.527676       1.996363          -0.000271
           45              H       9.717180       5.084170      12.042371       0.119551       1.100575 0.84615467E+01  0.84298819E+02                                 1.768264                            1.708904      -0.970252       2.419395                    0.997918       3.525795       9.965304       0.475026       1.294246      -0.706455      -0.019778       0.022834      -0.029740       0.042391      -0.001657       0.006452      -0.013817      -0.007534       0.008057      -0.012948      -0.004890       0.017838              1.774683       1.681831      -0.118284       0.233543       1.855616      -0.289101       1.786603          -0.000017
           46              H      11.716047       5.884254      12.956656       0.102444       1.083167 0.77803278E+01  0.76949570E+02                                 1.822005                            1.686235      -1.423500       2.192122                    0.991724       3.964371      11.675085       0.451885       1.370471      -0.686945       0.014683       0.034825      -0.009932       0.039077       0.006617       0.010079      -0.008641       0.000230      -0.025058      -0.018977       0.007981       0.010996              1.921521       1.589255       0.397175      -0.155202       2.588708      -0.250079       1.586600          -0.000013
           47              H       0.841060       4.569344      14.584130       0.121108       1.244507 0.97084563E+01  0.99474149E+02                                 1.882583                            1.803353      -1.050724       2.383374                    0.997154       3.506912       9.847203       0.475886       1.256154      -0.716251       0.037988       0.013908       0.015690       0.043390       0.010877       0.004189      -0.004801       0.012326      -0.019089      -0.014290      -0.001464       0.015754              1.892047       2.170125       0.267397       0.316523       1.812409       0.057062       1.693607           0.001498
           48              H       9.813164       1.844453      14.518657       0.116730       1.299852 0.99572025E+01  0.10313329E+03                                 1.947641                            1.829326      -1.380329       2.213739                    0.994717       3.784985      10.843960       0.469211       1.260307      -0.712446      -0.017740      -0.031081       0.015804       0.039122       0.007688      -0.003370      -0.005864      -0.008963      -0.015702      -0.007624      -0.006281       0.013905              1.997746       1.904583       0.445331      -0.082614       2.297049      -0.396736       1.791605           0.000985
           49              H      11.077753       9.023971      11.237988       0.112073       1.267575 0.98302542E+01  0.10145752E+03                                 1.920951                            1.823815      -1.232560       2.288007                    0.995192       3.710090      10.598657       0.467691       1.268901      -0.711480      -0.007168       0.008832      -0.039157       0.040776       0.006079       0.001303      -0.011859       0.008344       0.035493      -0.017620       0.000513       0.017106              1.944341       1.732458      -0.086051       0.125728       1.580646      -0.247659       2.519919           0.000065
           50              H       1.274188       9.084827      12.072769       0.103349       1.281707 0.95148265E+01  0.97401901E+02                                 1.937862                            1.794295      -1.043563       2.369315                    0.996565       3.693599      10.507527       0.471543       1.268872      -0.711504       0.029652       0.008871      -0.024056       0.039200       0.006334       0.001185      -0.013579       0.027899       0.010230      -0.023772       0.009563       0.014209              2.015052       2.383931       0.260487      -0.597628       1.598013      -0.124429       2.063211          -0.000084
           51              H       1.690518       8.467073      14.284824       0.097405       1.246335 0.94055368E+01  0.96814651E+02                                 1.953195                            1.820403      -1.221587       2.280249                    0.994616       3.933791      11.533594       0.450366       1.321243      -0.698459       0.036093      -0.009395       0.009282       0.038433       0.004064       0.002033      -0.003938       0.028691      -0.003449      -0.015554      -0.000064       0.015618              2.020575       2.701419       0.250593       0.367183       1.567670       0.062346       1.792635           0.000644
           52              H       9.707582       7.874781      14.871744       0.121547       1.310256 0.10506563E+02  0.11050528E+03                                 1.984310                            1.901921      -1.318888       2.250563                    0.994873       3.777417      10.973879       0.451054       1.291087      -0.706809      -0.031001      -0.018058       0.024879       0.043660       0.003200      -0.011254      -0.010682       0.012668      -0.003412      -0.015580      -0.002700       0.018280              2.000795       2.309797       0.061414      -0.354557       1.625156      -0.064657       2.067432           0.000387
           53              H       5.429095      10.270161       7.456917       0.132924       1.060226 0.81505287E+01  0.81318784E+02                                 1.804739                            1.735997      -1.247919       2.309554                    0.994117       3.627691      10.629939       0.442749       1.386575      -0.686916      -0.001837      -0.036513      -0.017975       0.040739       0.004900       0.002419      -0.001509      -0.008928      -0.007790      -0.007103      -0.000841       0.007943              1.833492       1.504302       0.074067      -0.017255       2.070104       0.485351       1.926070          -0.000423
           54              H       4.583236      11.012472       8.527869       0.123804       1.100425 0.84362337E+01  0.84125282E+02                                 1.796230                            1.725839      -0.970150       2.434100                    0.997243       3.459741       9.837156       0.463922       1.323985      -0.701272      -0.032841      -0.008499       0.023718       0.041393       0.000336      -0.007283       0.001427       0.012433      -0.006567      -0.007134      -0.004131       0.011265              1.832724       2.198696       0.182113      -0.423285       1.556375      -0.090343       1.743103           0.000018
           55              H       5.703849      -0.733577      10.379822       0.112302       1.083658 0.83585516E+01  0.83571947E+02                                 1.800730                            1.733589      -1.081024       2.373174                    0.995328       3.649881      10.561432       0.454343       1.348318      -0.694630      -0.033453      -0.001794       0.019314       0.038670       0.002126      -0.006700      -0.004249       0.016432      -0.009420      -0.009750      -0.003554       0.013305              1.846979       1.992676       0.019800      -0.499484       1.465147      -0.036038       2.083115           0.000007
           56              H       7.253991      -0.746962      10.438281       0.116610       1.130258 0.89674025E+01  0.90801435E+02                                 1.823906                            1.775848      -1.016897       2.406198                    0.996363       3.567899      10.224059       0.458674       1.318792      -0.701932       0.033632       0.000581       0.025312       0.042097       0.001245       0.010720      -0.001353       0.012749      -0.000012      -0.009188      -0.005185       0.014373              1.847793       1.947824       0.009653       0.394211       1.492700      -0.034264       2.102854           0.000005
           57              H       8.526979      10.983697       8.773394       0.124540       1.081531 0.82781690E+01  0.81954326E+02                                 1.761357                            1.699245      -0.817750       2.506543                    0.998916       3.381310       9.501473       0.472998       1.308004      -0.705167       0.031392      -0.009048       0.026454       0.042037      -0.001300       0.009395      -0.002349       0.009229      -0.004389      -0.008380      -0.003916       0.012296              1.787955       2.039926      -0.140910       0.428651       1.502212      -0.089869       1.821727          -0.000077
           58              H       7.813098      10.256227       7.601893       0.138507       1.009514 0.76498440E+01  0.75196097E+02                                 1.754944                            1.688774      -1.145651       2.363049                    0.995365       3.553208      10.367281       0.445699       1.398046      -0.684839       0.003402      -0.037005      -0.020642       0.042509      -0.003139      -0.002267       0.001254      -0.016402      -0.008573      -0.008134      -0.002284       0.010417              1.781206       1.502201      -0.114165      -0.020677       2.001978       0.438603       1.839438          -0.000206
           59              H       7.885086       1.294789       7.793636       0.130602       1.072681 0.83521251E+01  0.83083771E+02                                 1.768382                            1.720908      -0.961353       2.446901                    0.997303       3.411392       9.689995       0.463060       1.329688      -0.700472       0.001588       0.040321      -0.020100       0.045082       0.000637       0.000954      -0.006411      -0.018402      -0.008031      -0.008285      -0.004856       0.013141              1.781382       1.596935       0.202969      -0.046416       2.050525      -0.334829       1.696685          -0.000010
           60              H       8.555774       0.445895       8.909016       0.123360       1.018099 0.76990715E+01  0.75445998E+02                                 1.734705                            1.669590      -1.022413       2.409629                    0.996548       3.519100      10.095679       0.460358       1.357727      -0.693118       0.028898       0.001625       0.027697       0.040061      -0.001840       0.009929       0.000891       0.003765       0.014963      -0.008999      -0.003515       0.012514              1.773779       2.127330       0.186744       0.436903       1.468382       0.069992       1.725624          -0.000018
           61              H       5.435094       1.324193       7.608908       0.131045       1.086819 0.85197798E+01  0.85462067E+02                                 1.802816                            1.751828      -1.065296       2.395790                    0.996129       3.516913      10.142886       0.452038       1.350784      -0.695367       0.000670       0.039806      -0.017833       0.043624      -0.001454      -0.000605      -0.002085      -0.014336      -0.029109      -0.009974      -0.002376       0.012350              1.817170       1.549611      -0.080032       0.001456       2.104335      -0.390447       1.797566          -0.000396
           62              H       4.586835       0.508038       8.626079       0.123735       1.069816 0.82385372E+01  0.82165365E+02                                 1.797525                            1.731370      -1.088754       2.378836                    0.995556       3.587968      10.406706       0.450097       1.364460      -0.691802      -0.033789       0.003844       0.022838       0.040964       0.000810      -0.008223      -0.003608       0.011936      -0.005430      -0.008834      -0.003383       0.012217              1.834074       2.246972      -0.167550      -0.426829       1.520015       0.089011       1.735234          -0.000001
           63              H       6.739277      11.563632       5.850488       0.119615       1.145683 0.88674997E+01  0.90658603E+02                                 1.914170                            1.818394      -1.359963       2.238241                    0.993000       3.908924      11.721734       0.428442       1.398318      -0.683186      -0.000130      -0.026170      -0.025589       0.036602       0.001704       0.001457       0.001860       0.002027       0.027833      -0.006676      -0.003037       0.009713              1.964888       1.541772      -0.009289      -0.027548       2.157590       0.607624       2.195302          -0.000002
           64              H       6.752474       0.171239       5.948698       0.118953       1.108083 0.85409451E+01  0.86476824E+02                                 1.871023                            1.783700      -1.329709       2.255000                    0.993162       3.857885      11.500556       0.433055       1.396912      -0.683579       0.003307       0.033871      -0.022367       0.040725       0.005918      -0.002894      -0.000249      -0.007078       0.014374      -0.009692       0.003188       0.006504              1.916065       1.540018       0.024194      -0.024617       2.211811      -0.527677       1.996366          -0.000271
           65              H       8.279820       6.207885       0.350749       0.119551       1.100575 0.84615492E+01  0.84298848E+02                                 1.768264                            1.708904      -0.970253       2.419395                    0.997918       3.525797       9.965309       0.475026       1.294245      -0.706456       0.019778       0.022834      -0.029740       0.042392       0.001657      -0.006452      -0.013817      -0.007534       0.008057      -0.012948      -0.004890       0.017838              1.774683       1.681831       0.118283      -0.233543       1.855615      -0.289101       1.786603          -0.000017
           66              H       6.280953       7.007969       1.265034       0.102444       1.083167 0.77803345E+01  0.76949663E+02                                 1.822007                            1.686237      -1.423501       2.192121                    0.991724       3.964375      11.675104       0.451885       1.370472      -0.686945      -0.014683       0.034825      -0.009932       0.039077      -0.006617      -0.010079      -0.008641       0.000230      -0.025058      -0.018977       0.007981       0.010996              1.921523       1.589256      -0.397176       0.155202       2.588711      -0.250078       1.586601          -0.000013
           67              H       5.157940       5.693060       2.892507       0.121108       1.244491 0.97083058E+01  0.99472229E+02                                 1.882570                            1.803341      -1.050695       2.383390                    0.997154       3.506887       9.847117       0.475887       1.256156      -0.716250      -0.037988       0.013907       0.015690       0.043390      -0.010877      -0.004190      -0.004802       0.012326      -0.019088      -0.014291      -0.001462       0.015753              1.892034       2.170109      -0.267394      -0.316520       1.812396       0.057062       1.693596           0.001500
           68              H       8.183836       2.968169       2.827034       0.116730       1.299828 0.99569785E+01  0.10313042E+03                                 1.947621                            1.829309      -1.380298       2.213756                    0.994717       3.784946      10.843828       0.469212       1.260312      -0.712445       0.017739      -0.031081       0.015805       0.039122      -0.007687       0.003369      -0.005865      -0.008963      -0.015700      -0.007624      -0.006281       0.013905              1.997725       1.904564      -0.445324       0.082613       2.297025      -0.396730       1.791588           0.000985
           69              H       6.919247       7.900256      22.929610       0.112074       1.267578 0.98302850E+01  0.10145791E+03                                 1.920953                            1.823816      -1.232564       2.288005                    0.995192       3.710094      10.598669       0.467691       1.268900      -0.711481       0.007168       0.008832      -0.039157       0.040776      -0.006079      -0.001303      -0.011859       0.008344       0.035493      -0.017620       0.000513       0.017106              1.944343       1.732459       0.086051      -0.125728       1.580648      -0.247659       2.519923           0.000065
           70              H       4.724812      10.208543       0.381147       0.103349       1.281705 0.95148074E+01  0.97401664E+02                                 1.937861                            1.794294      -1.043561       2.369316                    0.996565       3.693596      10.507519       0.471543       1.268874      -0.711504      -0.029652       0.008871      -0.024056       0.039200      -0.006334      -0.001186      -0.013579       0.027899       0.010230      -0.023772       0.009563       0.014209              2.015051       2.383929      -0.260486       0.597628       1.598012      -0.124429       2.063210          -0.000084
           71              H       4.308482       9.590789       2.593202       0.097406       1.246351 0.94056873E+01  0.96816588E+02                                 1.953210                            1.820416      -1.221610       2.280237                    0.994616       3.933822      11.533708       0.450365       1.321241      -0.698459      -0.036093      -0.009394       0.009282       0.038433      -0.004064      -0.002032      -0.003937       0.028691      -0.003450      -0.015554      -0.000065       0.015619              2.020591       2.701443      -0.250596      -0.367188       1.567680       0.062347       1.792649           0.000645
           72              H       8.289418       8.998497       3.180121       0.121547       1.310271 0.10506722E+02  0.11050735E+03                                 1.984323                            1.901933      -1.318913       2.250550                    0.994873       3.777445      10.973975       0.451053       1.291083      -0.706810       0.031002      -0.018058       0.024879       0.043659      -0.003200       0.011254      -0.010682       0.012668      -0.003416      -0.015581      -0.002699       0.018280              2.000808       2.309814      -0.061414       0.354560       1.625165      -0.064657       2.067445           0.000389
           73              H      11.428095       1.550123       4.234706       0.132923       1.060228 0.81505491E+01  0.81319040E+02                                 1.804742                            1.736000      -1.247923       2.309552                    0.994116       3.627695      10.629955       0.442749       1.386576      -0.686916      -0.001837       0.036513       0.017975       0.040739      -0.004900      -0.002419      -0.001509      -0.008928      -0.007790      -0.007103      -0.000841       0.007943              1.833495       1.504304      -0.074067       0.017255       2.070108       0.485352       1.926073          -0.000424
           74              H      10.582236       0.807812       3.163753       0.123804       1.100425 0.84362312E+01  0.84125244E+02                                 1.796229                            1.725838      -0.970150       2.434100                    0.997243       3.459739       9.837147       0.463922       1.323985      -0.701272      -0.032841       0.008499      -0.023718       0.041393      -0.000336       0.007283       0.001427       0.012433      -0.006567      -0.007134      -0.004131       0.011265              1.832724       2.198694      -0.182112       0.423285       1.556374      -0.090343       1.743103           0.000018
           75              H      11.702849      12.553862       1.311800       0.112302       1.083658 0.83585516E+01  0.83571942E+02                                 1.800730                            1.733588      -1.081024       2.373174                    0.995328       3.649881      10.561430       0.454344       1.348318      -0.694630      -0.033453       0.001794      -0.019314       0.038670      -0.002126       0.006700      -0.004249       0.016432      -0.009420      -0.009750      -0.003554       0.013305              1.846979       1.992676      -0.019800       0.499484       1.465147      -0.036039       2.083115           0.000007
           76              H       1.254991      12.567246       1.253342       0.116610       1.130258 0.89673987E+01  0.90801381E+02                                 1.823905                            1.775847      -1.016897       2.406199                    0.996363       3.567899      10.224056       0.458674       1.318791      -0.701932       0.033632      -0.000581      -0.025312       0.042097      -0.001246      -0.010720      -0.001353       0.012749      -0.000012      -0.009188      -0.005185       0.014373              1.847792       1.947823      -0.009653      -0.394210       1.492699      -0.034264       2.102852           0.000005
           77              H       2.527979       0.836588       2.918229       0.124540       1.081532 0.82781741E+01  0.81954395E+02                                 1.761358                            1.699246      -0.817751       2.506542                    0.998916       3.381312       9.501482       0.472998       1.308005      -0.705167       0.031392       0.009048      -0.026454       0.042037       0.001300      -0.009395      -0.002349       0.009229      -0.004389      -0.008380      -0.003916       0.012296              1.787956       2.039928       0.140910      -0.428651       1.502212      -0.089869       1.821727          -0.000078
           78              H       1.814098       1.564057       4.089730       0.138506       1.009516 0.76498625E+01  0.75196327E+02                                 1.754946                            1.688776      -1.145654       2.363048                    0.995364       3.553212      10.367297       0.445699       1.398047      -0.684839       0.003403       0.037005       0.020642       0.042509       0.003139       0.002268       0.001254      -0.016402      -0.008573      -0.008134      -0.002283       0.010417              1.781208       1.502203       0.114165       0.020677       2.001979       0.438604       1.839442          -0.000208
           79              H       1.886086      10.525496       3.897987       0.130602       1.072680 0.83521168E+01  0.83083665E+02                                 1.768381                            1.720907      -0.961351       2.446902                    0.997303       3.411391       9.689990       0.463060       1.329688      -0.700472       0.001587      -0.040321       0.020100       0.045082      -0.000637      -0.000954      -0.006411      -0.018402      -0.008031      -0.008285      -0.004856       0.013141              1.781381       1.596934      -0.202969       0.046416       2.050524      -0.334828       1.696684          -0.000009
           80              H       2.556774      11.374389       2.782606       0.123360       1.018098 0.76990651E+01  0.75445921E+02                                 1.734705                            1.669590      -1.022413       2.409630                    0.996548       3.519098      10.095673       0.460358       1.357728      -0.693117       0.028898      -0.001625      -0.027697       0.040061       0.001840      -0.009929       0.000891       0.003765       0.014963      -0.008999      -0.003515       0.012514              1.773779       2.127330      -0.186745      -0.436903       1.468382       0.069993       1.725625          -0.000018
           81              H      11.434094      10.496091       4.082715       0.131046       1.086818 0.85197686E+01  0.85461921E+02                                 1.802814                            1.751826      -1.065294       2.395791                    0.996129       3.516910      10.142873       0.452039       1.350783      -0.695367       0.000670      -0.039806       0.017833       0.043624       0.001453       0.000605      -0.002085      -0.014336      -0.029109      -0.009974      -0.002376       0.012350              1.817169       1.549609       0.080032      -0.001457       2.104333      -0.390447       1.797564          -0.000394
           82              H      10.585835      11.312247       3.065543       0.123735       1.069816 0.82385368E+01  0.82165362E+02                                 1.797525                            1.731370      -1.088755       2.378836                    0.995556       3.587967      10.406704       0.450097       1.364461      -0.691802      -0.033789      -0.003844      -0.022838       0.040964      -0.000810       0.008223      -0.003608       0.011936      -0.005430      -0.008834      -0.003383       0.012217              1.834074       2.246972       0.167550       0.426829       1.520015       0.089012       1.735235          -0.000001
           83              H       0.740277       0.256653       5.841135       0.119615       1.145684 0.88675146E+01  0.90658793E+02                                 1.914172                            1.818395      -1.359964       2.238240                    0.993000       3.908926      11.721742       0.428442       1.398318      -0.683186      -0.000130       0.026170       0.025589       0.036602      -0.001704      -0.001457       0.001860       0.002027       0.027833      -0.006676      -0.003037       0.009713              1.964890       1.541773       0.009289       0.027547       2.157592       0.607625       2.195304          -0.000002
           84              H       0.753474      11.649045       5.742925       0.118954       1.108080 0.85409137E+01  0.86476437E+02                                 1.871020                            1.783697      -1.329705       2.255001                    0.993162       3.857880      11.500541       0.433055       1.396913      -0.683579       0.003306      -0.033872       0.022367       0.040725      -0.005917       0.002894      -0.000249      -0.007079       0.014374      -0.009692       0.003188       0.006503              1.916062       1.540016      -0.024194       0.024616       2.211807      -0.527676       1.996363          -0.000270
           85              H       2.280820       5.612399      11.340874       0.119551       1.100576 0.84615567E+01  0.84298941E+02                                 1.768265                            1.708905      -0.970253       2.419395                    0.997918       3.525797       9.965310       0.475026       1.294245      -0.706456       0.019778      -0.022834       0.029740       0.042391      -0.001657       0.006452      -0.013817      -0.007534       0.008057      -0.012948      -0.004890       0.017838              1.774684       1.681832      -0.118284       0.233543       1.855617      -0.289101       1.786604          -0.000017
           86              H       0.281953       4.812315      10.426589       0.102444       1.083166 0.77803236E+01  0.76949523E+02                                 1.822005                            1.686235      -1.423499       2.192122                    0.991724       3.964371      11.675087       0.451885       1.370471      -0.686945      -0.014683      -0.034825       0.009932       0.039077       0.006617       0.010079      -0.008641       0.000230      -0.025058      -0.018977       0.007981       0.010996              1.921521       1.589255       0.397175      -0.155202       2.588708      -0.250079       1.586600          -0.000013
           87              H      11.156940       6.127225       8.799115       0.121109       1.244517 0.97085615E+01  0.99475473E+02                                 1.882590                            1.803360      -1.050740       2.383365                    0.997154       3.506931       9.847261       0.475887       1.256149      -0.716252      -0.037987      -0.013908      -0.015689       0.043389       0.010878       0.004189      -0.004801       0.012326      -0.019088      -0.014290      -0.001464       0.015754              1.892055       2.170134       0.267398       0.316525       1.812416       0.057062       1.693613           0.001501
           88              H       2.184836       8.852116       8.864588       0.116730       1.299853 0.99572138E+01  0.10313344E+03                                 1.947642                            1.829328      -1.380332       2.213737                    0.994717       3.784987      10.843969       0.469211       1.260307      -0.712446       0.017740       0.031081      -0.015804       0.039122       0.007688      -0.003370      -0.005864      -0.008963      -0.015702      -0.007624      -0.006281       0.013905              1.997747       1.904585       0.445332      -0.082614       2.297051      -0.396736       1.791606           0.000986
           89              H       0.920247       1.672598      12.145257       0.112074       1.267576 0.98302679E+01  0.10145770E+03                                 1.920952                            1.823815      -1.232564       2.288005                    0.995192       3.710092      10.598664       0.467691       1.268901      -0.711481       0.007168      -0.008832       0.039157       0.040776       0.006079       0.001303      -0.011859       0.008344       0.035493      -0.017620       0.000513       0.017106              1.944342       1.732459      -0.086051       0.125728       1.580647      -0.247659       2.519921           0.000064
           90              H      10.723812       1.611742      11.310476       0.103349       1.281704 0.95148039E+01  0.97401619E+02                                 1.937860                            1.794293      -1.043562       2.369316                    0.996565       3.693595      10.507516       0.471543       1.268874      -0.711504      -0.029652      -0.008871       0.024056       0.039200       0.006334       0.001185      -0.013579       0.027899       0.010230      -0.023772       0.009563       0.014209              2.015050       2.383929       0.260486      -0.597628       1.598012      -0.124429       2.063210          -0.000084
           91              H      10.307482       2.229496       9.098421       0.097406       1.246346 0.94056318E+01  0.96815870E+02                                 1.953204                            1.820411      -1.221602       2.280241                    0.994616       3.933811      11.533666       0.450366       1.321241      -0.698459      -0.036093       0.009394      -0.009282       0.038433       0.004064       0.002032      -0.003938       0.028691      -0.003450      -0.015554      -0.000065       0.015619              2.020584       2.701434       0.250595       0.367185       1.567676       0.062347       1.792643           0.000645
           92              H       2.290418       2.821788       8.511501       0.121547       1.310267 0.10506677E+02  0.11050677E+03                                 1.984320                            1.901930      -1.318905       2.250554                    0.994873       3.777436      10.973947       0.451053       1.291085      -0.706810       0.031001       0.018058      -0.024879       0.043659       0.003200      -0.011254      -0.010682       0.012668      -0.003415      -0.015581      -0.002699       0.018280              2.000805       2.309809       0.061414      -0.354560       1.625163      -0.064657       2.067443           0.000388
           93              C       6.592901      -0.341319      15.348762      -0.057321      21.795637 0.35387338E+03  0.80043773E+04                                 7.018141                            6.400647      -0.354791       1.909611                    0.996185      27.902247      82.050343       0.623728       0.434141      -1.039735      -0.064034      -0.049471      -0.016355       0.082555       0.029646      -0.007120      -0.018675      -0.024457      -0.057645      -0.028157      -0.019241       0.047398              7.410534       7.369658       1.099987       0.400423       7.468531      -0.455536       7.393415          -0.000200
           94              C       5.497484      11.423984      13.538899      -0.073406      22.569906 0.37531513E+03  0.86291744E+04                                 7.211905                            6.615869      -0.433687       1.865722                    0.997121      28.985530      86.392673       0.609149       0.437330      -1.036148      -0.003497       0.001944       0.087170       0.087262       0.004698       0.005715      -0.006250       0.034959       0.027456      -0.024151       0.007108       0.017043              7.637727       5.962908       0.141936      -0.512217       7.281314      -0.136959       9.668960           0.000003
           95              C       4.223296      -0.326091      15.203786      -0.067223      21.959649 0.35763191E+03  0.81068060E+04                                 7.048580                            6.434547      -0.310218       1.921981                    0.996538      27.983467      82.245689       0.622389       0.434141      -1.040246       0.064202      -0.055203      -0.005785       0.084869      -0.025257       0.010342      -0.020569      -0.022531      -0.058375      -0.028084      -0.017380       0.045463              7.434732       7.624532      -0.788779      -0.594612       7.302185      -0.598013       7.377479          -0.000233
           96              C       4.184902      10.212951      15.082193      -0.073101      22.912816 0.37517543E+03  0.85990787E+04                                 7.248521                            6.583694      -0.295811       1.916535                    0.997456      28.433701      83.782847       0.616811       0.433248      -1.041730       0.067010       0.056747       0.003722       0.087889       0.018621       0.018416       0.002950      -0.026897      -0.027282      -0.030289      -0.000649       0.030938              7.723704       8.679000       1.397801      -0.518571       7.288163       0.811317       7.203948           0.000014
           97              C       6.589302      10.178198      15.255229      -0.073242      22.617282 0.37066892E+03  0.84872251E+04                                 7.214439                            6.560616      -0.371662       1.893882                    0.996785      28.565720      84.684315       0.614317       0.435446      -1.038321      -0.064624       0.052694      -0.009475       0.083921      -0.020778      -0.009808       0.004464      -0.019236      -0.065145      -0.025621      -0.009588       0.035209              7.642010       7.922514      -1.157639       0.455345       7.393602       0.804412       7.609912          -0.000231
           98              C       5.286319      -1.608344      16.922454      -0.081258      23.031213 0.37069250E+03  0.85107652E+04                                 7.349425                            6.570861      -0.457547       1.863478                    0.996137      28.981809      86.793530       0.610786       0.436779      -1.034740       0.006790       0.006260      -0.097240       0.097677       0.004295      -0.001859      -0.005556       0.003240       0.105817      -0.022450      -0.013484       0.035933              7.912591       7.992989      -0.015842      -0.121984       6.416491       0.055663       9.328293          -0.000185
           99              C       2.334811       6.686103      22.539110       0.570706      24.661733 0.27343862E+03  0.57903587E+04                                 7.817632                            5.866578      -0.171376       1.984179                    0.999456      23.229015      65.777017       0.612801       0.471999      -1.019723      -0.053881       0.016156       0.014585       0.058111       0.058744       0.062818       0.042142      -0.033585       0.025503      -0.077981      -0.031354       0.109335              9.164170      11.648188      -3.973207      -2.339686       8.570215      -0.772471       7.274106           0.000154
          100              C       3.593401       6.161823      21.879702      -0.026620      36.495057 0.44276913E+03  0.10384354E+05                                 9.508064                            6.974176       0.007524       2.005280                    0.999309      27.409275      76.926535       0.633963       0.411946      -1.074560       0.029339      -0.026072      -0.027589       0.047976       0.003328       0.002122      -0.002251       0.010512      -0.004681      -0.006900      -0.000344       0.007244             11.360794      13.725937      -4.334234      -3.621144      11.443990      -1.240919       8.912456           0.002196
          101              C       4.162106       4.983879      22.338014      -0.092548      31.182053 0.43819750E+03  0.10359479E+05                                 8.708498                            7.067975      -0.003261       1.977745                    0.999530      29.299212      85.461294       0.606020       0.427515      -1.053440       0.001079       0.010593      -0.025464       0.027600       0.031028       0.004755       0.000055      -0.006749       0.067835      -0.042705       0.017830       0.024875              9.702534      10.426873      -3.906205      -1.614118      11.786619      -1.137157       6.894110           0.002181
          102              C       5.348708       4.522484      21.818906      -0.078092      31.149405 0.44227413E+03  0.10465467E+05                                 8.687043                            7.076470       0.046273       1.999778                    0.999128      28.934690      84.052628       0.609629       0.424593      -1.056722      -0.008955       0.018734      -0.022103       0.030326      -0.003654       0.008342      -0.000777       0.010650      -0.009038      -0.008129      -0.004251       0.012380              9.648233       8.755062      -2.217222      -1.705766      12.363622      -2.230721       7.826015           0.000664
          103              C       5.989402       5.286530      20.832133      -0.086540      30.262966 0.42096111E+03  0.98365197E+04                                 8.463618                            6.872159       0.146968       2.028430                    0.999743      28.830189      83.157705       0.623061       0.420703      -1.059413      -0.027098      -0.005068       0.000099       0.027568       0.000332       0.010209       0.032570       0.037305       0.008437      -0.043672       0.012426       0.031246              9.282365       7.780025      -1.003522      -1.726892      11.663798      -3.556079       8.403272           0.003442
          104              C       5.435094       6.447701      20.359791      -0.027334      36.217595 0.44315913E+03  0.10389575E+05                                 9.452440                            6.981005       0.070731       2.025990                    0.999265      27.308443      76.479545       0.633520       0.412389      -1.074913      -0.034132      -0.030035       0.018136       0.048949      -0.001535       0.008027       0.006647       0.009556       0.015912      -0.012022      -0.000809       0.012830             11.133566      10.220231      -0.514472      -3.613598      12.039282      -4.771477      11.141184           0.005987
          105              C       4.208898       6.916638      20.881238      -0.126638      34.034045 0.47300447E+03  0.11404258E+05                                 9.212417                            7.353877      -0.071906       1.939249                    0.999558      30.507482      90.023136       0.592524       0.428745      -1.052115       0.004273      -0.027138      -0.010618       0.029453       0.001560       0.036636       0.016235      -0.025994       0.012215      -0.044760       0.005440       0.039320             10.040995      11.287518      -1.563767      -3.489541       9.094153      -2.433678       9.741313           0.005701
          106              C       6.160973       7.259066      19.298192       0.540837      25.173813 0.27952997E+03  0.59412091E+04                                 7.871601                            5.923195      -0.359530       1.922936                    0.998715      23.358001      65.871068       0.612272       0.470668      -1.022304       0.007424       0.018205      -0.047846       0.051728       0.020203       0.049099       0.088709      -0.040285       0.075634      -0.081815      -0.040027       0.121842              9.033760       8.765973      -0.143570      -2.082077       9.112012      -4.258052       9.223294          -0.010284
          107              C       2.775137       1.139670      22.632643       0.590422      22.496820 0.24991738E+03  0.51829526E+04                                 7.373877                            5.629753      -0.092902       2.021105                    0.999477      22.621002      63.725407       0.621029       0.475569      -1.016163      -0.046398       0.023630       0.034927       0.062698       0.022855       0.021843       0.062788      -0.134548      -0.016180      -0.071820      -0.039063       0.110882              8.428842      12.020522       0.341500      -1.641525       5.226849      -1.924370       8.039156           0.000075
          108              C       4.199300       1.139980      22.104181      -0.023705      36.244293 0.44696795E+03  0.10522892E+05                                 9.508703                            7.038190      -0.011732       2.000217                    0.999345      27.505673      77.712879       0.625994       0.415601      -1.070630       0.039480       0.025842      -0.009389       0.048111      -0.008195      -0.002679      -0.006180      -0.017896      -0.014515      -0.012844      -0.002875       0.015719             11.189359      16.658980       0.350805      -2.126049       5.587580      -1.653043      11.321517           0.000159
          109              C       5.255124       0.789271      22.924933      -0.095125      31.650514 0.44369777E+03  0.10552224E+05                                 8.849569                            7.156547      -0.142191       1.929750                    0.999217      29.857139      88.163374       0.594974       0.432864      -1.047190       0.011143       0.024026      -0.018545       0.032332       0.001620      -0.007317      -0.007225      -0.050206       0.039451      -0.032847       0.008739       0.024108              9.635742      13.776515      -0.536289       0.061618       5.258792      -1.192892       9.871921           0.010886
          110              C       6.547309       0.758803      22.433885      -0.090384      30.991167 0.42728366E+03  0.10050465E+05                                 8.642453                            6.949135       0.000975       1.975313                    0.999573      29.453924      86.044351       0.614412       0.423815      -1.054419      -0.021403       0.031929      -0.008179       0.039299      -0.000513       0.013736      -0.017727       0.020890      -0.015052      -0.026448       0.002901       0.023547              9.434911      12.114754      -0.976363       0.112725       5.175412      -1.122314      11.014567          -0.000803
          111              C       6.792068       1.109211      21.131439      -0.128711      32.933120 0.46879363E+03  0.11294636E+05                                 9.024032                            7.299136       0.010431       1.963994                    0.999681      30.663300      90.900402       0.596517       0.426179      -1.052095      -0.019249       0.044093       0.022697       0.053196       0.017520      -0.007016      -0.000553       0.025040      -0.111975      -0.038073      -0.002664       0.040737              9.800906      11.378111      -1.558307       0.237506       5.574676      -1.372061      12.449932           0.008089
          112              C       5.745842       1.496496      20.280288      -0.029569      36.820764 0.47993731E+03  0.11529801E+05                                 9.654841                            7.352234      -0.164890       1.941078                    0.999173      28.345911      81.542717       0.603648       0.422362      -1.063741      -0.012104       0.025879       0.054682       0.061695       0.015009       0.017064      -0.003421      -0.010176      -0.027832      -0.026654       0.004067       0.022587             11.025203      11.898373      -0.587649      -1.610820       5.785083      -1.664514      15.392154           0.010630
          113              C       4.444059       1.483125      20.783028      -0.139390      34.088254 0.48343572E+03  0.11758874E+05                                 9.282887                            7.467245      -0.241337       1.880666                    0.999231      31.222938      93.560590       0.582191       0.432527      -1.046291       0.023063       0.033482       0.020346       0.045463      -0.017288       0.026738      -0.010383      -0.033423      -0.058647      -0.040826      -0.000501       0.041328             10.184709      12.599297       0.323093      -2.802563       5.623526      -1.122642      12.331304           0.009128
          114              C       6.060190       1.896352      18.853910       0.532792      23.899274 0.28296496E+03  0.60491345E+04                                 7.643318                            6.002970      -0.236235       1.962775                    0.999073      23.631976      67.436786       0.599949       0.477563      -1.015812      -0.008040       0.056127      -0.043939       0.071733      -0.059408      -0.005945       0.025430      -0.105218      -0.139488      -0.059066      -0.047822       0.106889              8.428284       8.109746       1.606963       0.149676       5.290636      -0.190407      11.884470          -0.008980
          115              C       0.593901       9.914173      19.726105      -0.057321      21.795640 0.35387338E+03  0.80043774E+04                                 7.018141                            6.400646      -0.354793       1.909610                    0.996185      27.902251      82.050360       0.623728       0.434141      -1.039735      -0.064034       0.049471       0.016355       0.082555      -0.029646       0.007119      -0.018675      -0.024457      -0.057646      -0.028158      -0.019240       0.047398              7.410535       7.369652      -1.099983      -0.400422       7.468536      -0.455539       7.393417          -0.000201
          116              C      11.496484      -1.851130      21.535969      -0.073406      22.569895 0.37531493E+03  0.86291689E+04                                 7.211903                            6.615868      -0.433687       1.865722                    0.997121      28.985525      86.392656       0.609150       0.437330      -1.036148      -0.003497      -0.001944      -0.087170       0.087262      -0.004698      -0.005715      -0.006250       0.034959       0.027456      -0.024151       0.007108       0.017043              7.637725       5.962909      -0.141937       0.512219       7.281309      -0.136965       9.668956           0.000003
          117              C      10.222296       9.898944      19.871082      -0.067223      21.959644 0.35763192E+03  0.81068061E+04                                 7.048579                            6.434547      -0.310218       1.921981                    0.996538      27.983466      82.245683       0.622389       0.434141      -1.040246       0.064201       0.055203       0.005785       0.084869       0.025257      -0.010341      -0.020569      -0.022531      -0.058375      -0.028084      -0.017380       0.045463              7.434730       7.624534       0.788779       0.594613       7.302178      -0.598010       7.377478          -0.000233
          118              C      10.183902      -0.640098      19.992674      -0.073101      22.912821 0.37517546E+03  0.85990796E+04                                 7.248521                            6.583694      -0.295810       1.916536                    0.997456      28.433699      83.782837       0.616812       0.433248      -1.041730       0.067010      -0.056747      -0.003722       0.087889      -0.018621      -0.018416       0.002950      -0.026897      -0.027282      -0.030289      -0.000649       0.030938              7.723705       8.678999      -1.397804       0.518570       7.288163       0.811320       7.203953           0.000014
          119              C       0.590302      -0.605345      19.819638      -0.073242      22.617297 0.37066918E+03  0.84872323E+04                                 7.214442                            6.560618      -0.371662       1.893882                    0.996785      28.565720      84.684315       0.614316       0.435446      -1.038321      -0.064624      -0.052694       0.009475       0.083921       0.020778       0.009808       0.004464      -0.019237      -0.065145      -0.025621      -0.009588       0.035209              7.642013       7.922515       1.157640      -0.455345       7.393610       0.804414       7.609914          -0.000232
          120              C      11.285319      -1.762802      18.152413      -0.081258      23.031226 0.37069277E+03  0.85107728E+04                                 7.349428                            6.570863      -0.457547       1.863478                    0.996137      28.981806      86.793516       0.610786       0.436779      -1.034740       0.006790      -0.006260       0.097239       0.097677      -0.004295       0.001859      -0.005556       0.003240       0.105818      -0.022450      -0.013484       0.035934              7.912594       7.992991       0.015839       0.121984       6.416494       0.055662       9.328295          -0.000186
          121              C       8.333811       2.886751      12.535758       0.570706      24.661755 0.27343884E+03  0.57903647E+04                                 7.817637                            5.866580      -0.171377       1.984179                    0.999456      23.229017      65.777028       0.612801       0.471999      -1.019723      -0.053881      -0.016156      -0.014585       0.058111      -0.058744      -0.062818       0.042142      -0.033585       0.025502      -0.077981      -0.031354       0.109335              9.164178      11.648201       3.973213       2.339691       8.570220      -0.772468       7.274112           0.000154
          122              C       9.592401       3.411031      13.195165      -0.026620      36.495072 0.44276915E+03  0.10384355E+05                                 9.508070                            6.974178       0.007522       2.005280                    0.999309      27.409274      76.926550       0.633963       0.411946      -1.074559       0.029339       0.026072       0.027589       0.047976      -0.003328      -0.002122      -0.002251       0.010512      -0.004680      -0.006900      -0.000344       0.007244             11.360803      13.725952       4.334244       3.621146      11.443999      -1.240914       8.912459           0.002196
          123              C      10.161106       4.588975      12.736854      -0.092548      31.182049 0.43819740E+03  0.10359476E+05                                 8.708498                            7.067975      -0.003262       1.977745                    0.999530      29.299201      85.461262       0.606020       0.427515      -1.053440       0.001079      -0.010593       0.025464       0.027600      -0.031028      -0.004756       0.000055      -0.006749       0.067836      -0.042705       0.017830       0.024876              9.702535      10.426872       3.906208       1.614117      11.786624      -1.137157       6.894110           0.002182
          124              C      11.347708       5.050370      13.255962      -0.078093      31.149422 0.44227445E+03  0.10465476E+05                                 8.687045                            7.076473       0.046273       1.999778                    0.999128      28.934691      84.052625       0.609629       0.424593      -1.056722      -0.008955      -0.018734       0.022103       0.030326       0.003654      -0.008342      -0.000778       0.010650      -0.009038      -0.008129      -0.004251       0.012380              9.648237       8.755061       2.217223       1.705763      12.363633      -2.230726       7.826017           0.000664
          125              C      -0.009598       4.286323      14.242735      -0.086541      30.262937 0.42096062E+03  0.98365048E+04                                 8.463614                            6.872156       0.146970       2.028431                    0.999743      28.830158      83.157590       0.623062       0.420703      -1.059413      -0.027098       0.005067      -0.000098       0.027567      -0.000333      -0.010209       0.032569       0.037306       0.008437      -0.043672       0.012426       0.031245              9.282361       7.780020       1.003522       1.726889      11.663796      -3.556078       8.403266           0.003440
          126              C      11.434094       3.125152      14.715076      -0.027334      36.217569 0.44315860E+03  0.10389560E+05                                 9.452439                            6.981003       0.070731       2.025990                    0.999265      27.308436      76.479542       0.633520       0.412390      -1.074913      -0.034132       0.030035      -0.018136       0.048949       0.001534      -0.008026       0.006647       0.009557       0.015909      -0.012021      -0.000808       0.012829             11.133564      10.220238       0.514471       3.613603      12.039274      -4.771472      11.141182           0.005987
          127              C      10.207898       2.656216      14.193630      -0.126639      34.034071 0.47300482E+03  0.11404268E+05                                 9.212423                            7.353880      -0.071905       1.939249                    0.999558      30.507479      90.023129       0.592523       0.428745      -1.052115       0.004273       0.027139       0.010619       0.029454      -0.001560      -0.036636       0.016235      -0.025994       0.012215      -0.044760       0.005440       0.039319             10.041002      11.287530       1.563769       3.489545       9.094156      -2.433679       9.741319           0.005701
          128              C       0.161973       2.313788      15.776675       0.540833      25.173804 0.27952984E+03  0.59412054E+04                                 7.871601                            5.923195      -0.359540       1.922934                    0.998715      23.357975      65.870984       0.612272       0.470669      -1.022304       0.007422      -0.018206       0.047845       0.051727      -0.020201      -0.049098       0.088707      -0.040285       0.075633      -0.081813      -0.040026       0.121839              9.033762       8.765974       0.143565       2.082082       9.112012      -4.258055       9.223301          -0.010284
          129              C       8.774137       8.433184      12.442225       0.590422      22.496823 0.24991739E+03  0.51829529E+04                                 7.373878                            5.629753      -0.092902       2.021105                    0.999477      22.621003      63.725412       0.621029       0.475569      -1.016163      -0.046398      -0.023631      -0.034927       0.062698      -0.022855      -0.021843       0.062788      -0.134548      -0.016180      -0.071820      -0.039063       0.110882              8.428844      12.020531      -0.341500       1.641522       5.226848      -1.924368       8.039152           0.000075
          130              C      10.198300       8.432873      12.970686      -0.023705      36.244282 0.44696771E+03  0.10522885E+05                                 9.508699                            7.038187      -0.011732       2.000217                    0.999345      27.505667      77.712844       0.625995       0.415601      -1.070630       0.039480      -0.025842       0.009388       0.048110       0.008196       0.002679      -0.006180      -0.017896      -0.014514      -0.012844      -0.002875       0.015719             11.189355      16.658980      -0.350807       2.126045       5.587577      -1.653040      11.321508           0.000158
          131              C      11.254124       8.783582      12.149934      -0.095124      31.650460 0.44369692E+03  0.10552199E+05                                 8.849562                            7.156543      -0.142191       1.929750                    0.999217      29.857112      88.163286       0.594974       0.432864      -1.047190       0.011143      -0.024026       0.018545       0.032332      -0.001620       0.007317      -0.007225      -0.050208       0.039450      -0.032847       0.008739       0.024108              9.635734      13.776505       0.536289      -0.061623       5.258788      -1.192890       9.871909           0.010887
          132              C       0.548309       8.814050      12.640982      -0.090384      30.991166 0.42728388E+03  0.10050471E+05                                 8.642451                            6.949135       0.000976       1.975313                    0.999573      29.453917      86.044304       0.614412       0.423815      -1.054420      -0.021403      -0.031929       0.008179       0.039299       0.000513      -0.013736      -0.017728       0.020890      -0.015051      -0.026448       0.002901       0.023547              9.434908      12.114753       0.976363      -0.112729       5.175411      -1.122312      11.014561          -0.000803
          133              C       0.793068       8.463642      13.943429      -0.128711      32.933022 0.46879218E+03  0.11294591E+05                                 9.024014                            7.299125       0.010437       1.963997                    0.999681      30.663228      90.900105       0.596518       0.426179      -1.052095      -0.019249      -0.044094      -0.022697       0.053197      -0.017520       0.007017      -0.000554       0.025039      -0.111975      -0.038073      -0.002664       0.040737              9.800885      11.378088       1.558304      -0.237513       5.574666      -1.372056      12.449901           0.008089
          134              C      11.744842       8.076358      14.794579      -0.029568      36.820610 0.47993507E+03  0.11529733E+05                                 9.654819                            7.352220      -0.164886       1.941081                    0.999173      28.345832      81.542437       0.603648       0.422363      -1.063740      -0.012104      -0.025879      -0.054682       0.061695      -0.015011      -0.017065      -0.003421      -0.010174      -0.027834      -0.026656       0.004066       0.022589             11.025176      11.898348       0.587647       1.610814       5.785071      -1.664509      15.392110           0.010629
          135              C      10.443059       8.089729      14.291839      -0.139389      34.088191 0.48343469E+03  0.11758841E+05                                 9.282875                            7.467238      -0.241332       1.880668                    0.999231      31.222869      93.560316       0.582192       0.432527      -1.046291       0.023063      -0.033480      -0.020345       0.045462       0.017288      -0.026738      -0.010382      -0.033424      -0.058642      -0.040826      -0.000501       0.041327             10.184696      12.599276      -0.323092       2.802560       5.623519      -1.122640      12.331293           0.009127
          136              C       0.061190       7.676501      16.220957       0.532784      23.899168 0.28296356E+03  0.60490960E+04                                 7.643294                            6.002953      -0.236241       1.962775                    0.999072      23.631897      67.436479       0.599951       0.477563      -1.015812      -0.008041      -0.056127       0.043937       0.071731       0.059405       0.005944       0.025429      -0.105209      -0.139480      -0.059063      -0.047819       0.106882              8.428256       8.109726      -1.606957      -0.149674       5.290620      -0.190409      11.884424          -0.008981
          137              C       5.405099      11.037888       8.034483      -0.057321      21.795639 0.35387341E+03  0.80043783E+04                                 7.018141                            6.400647      -0.354791       1.909611                    0.996185      27.902250      82.050353       0.623728       0.434141      -1.039735       0.064034       0.049471       0.016355       0.082555       0.029646      -0.007119      -0.018675      -0.024457      -0.057645      -0.028157      -0.019240       0.047398              7.410535       7.369658       1.099987       0.400423       7.468531      -0.455536       7.393415          -0.000199
          138              C       6.500516      -0.727415       9.844346      -0.073406      22.569906 0.37531511E+03  0.86291740E+04                                 7.211904                            6.615869      -0.433687       1.865722                    0.997121      28.985530      86.392673       0.609150       0.437330      -1.036148       0.003497      -0.001944      -0.087170       0.087262       0.004698       0.005715      -0.006250       0.034959       0.027456      -0.024151       0.007108       0.017043              7.637727       5.962908       0.141936      -0.512217       7.281313      -0.136959       9.668958           0.000003
          139              C       7.774704      11.022660       8.179459      -0.067223      21.959657 0.35763210E+03  0.81068112E+04                                 7.048582                            6.434549      -0.310218       1.921981                    0.996538      27.983474      82.245716       0.622388       0.434141      -1.040246      -0.064202       0.055203       0.005785       0.084869      -0.025257       0.010342      -0.020569      -0.022531      -0.058376      -0.028084      -0.017380       0.045464              7.434734       7.624534      -0.788779      -0.594613       7.302187      -0.598013       7.377480          -0.000231
          140              C       7.813098       0.483618       8.301052      -0.073101      22.912815 0.37517539E+03  0.85990779E+04                                 7.248521                            6.583694      -0.295811       1.916535                    0.997456      28.433702      83.782855       0.616811       0.433248      -1.041730      -0.067010      -0.056747      -0.003722       0.087889       0.018621       0.018416       0.002950      -0.026896      -0.027282      -0.030289      -0.000649       0.030938              7.723704       8.679001       1.397802      -0.518571       7.288163       0.811317       7.203947           0.000015
          141              C       5.408698       0.518371       8.128016      -0.073242      22.617277 0.37066881E+03  0.84872222E+04                                 7.214438                            6.560615      -0.371663       1.893881                    0.996785      28.565720      84.684321       0.614317       0.435446      -1.038321       0.064624      -0.052695       0.009475       0.083921      -0.020778      -0.009808       0.004464      -0.019236      -0.065145      -0.025621      -0.009588       0.035209              7.642009       7.922514      -1.157639       0.455346       7.393602       0.804412       7.609911          -0.000231
          142              C       6.711681      -0.639087       6.460791      -0.081257      23.031199 0.37069221E+03  0.85107568E+04                                 7.349422                            6.570857      -0.457548       1.863478                    0.996137      28.981801      86.793498       0.610787       0.436779      -1.034740      -0.006790      -0.006260       0.097239       0.097677       0.004296      -0.001859      -0.005556       0.003240       0.105818      -0.022450      -0.013483       0.035934              7.912587       7.992984      -0.015842      -0.121984       6.416489       0.055663       9.328287          -0.000185
          143              C       9.663189       4.010466       0.844135       0.570705      24.661749 0.27343880E+03  0.57903636E+04                                 7.817635                            5.866580      -0.171378       1.984179                    0.999456      23.229026      65.777056       0.612801       0.471999      -1.019723       0.053881      -0.016155      -0.014586       0.058111       0.058744       0.062818       0.042142      -0.033585       0.025502      -0.077981      -0.031354       0.109335              9.164174      11.648193      -3.973212      -2.339683       8.570223      -0.772472       7.274107           0.000155
          144              C       8.404599       4.534746       1.503543      -0.026621      36.495089 0.44276968E+03  0.10384370E+05                                 9.508070                            6.974180       0.007521       2.005279                    0.999309      27.409294      76.926599       0.633963       0.411945      -1.074560      -0.029339       0.026072       0.027589       0.047976       0.003328       0.002121      -0.002251       0.010512      -0.004681      -0.006900      -0.000344       0.007244             11.360801      13.725949      -4.334244      -3.621143      11.443998      -1.240915       8.912456           0.002197
          145              C       7.835894       5.712690       1.045231      -0.092548      31.182062 0.43819769E+03  0.10359485E+05                                 8.708501                            7.067978      -0.003263       1.977744                    0.999530      29.299221      85.461340       0.606019       0.427515      -1.053440      -0.001079      -0.010593       0.025464       0.027600       0.031028       0.004755       0.000055      -0.006750       0.067835      -0.042705       0.017830       0.024875              9.702538      10.426878      -3.906212      -1.614116      11.786627      -1.137154       6.894110           0.002182
          146              C       6.649292       6.174085       1.564339      -0.078093      31.149443 0.44227495E+03  0.10465491E+05                                 8.687049                            7.076476       0.046272       1.999777                    0.999128      28.934718      84.052725       0.609629       0.424593      -1.056722       0.008955      -0.018734       0.022102       0.030326      -0.003654       0.008342      -0.000778       0.010649      -0.009039      -0.008129      -0.004251       0.012380              9.648239       8.755068      -2.217230      -1.705764      12.363634      -2.230718       7.826017           0.000665
          147              C       6.008598       5.410039       2.551112      -0.086540      30.262834 0.42095926E+03  0.98364621E+04                                 8.463588                            6.872140       0.146987       2.028438                    0.999743      28.830087      83.157256       0.623063       0.420703      -1.059414       0.027097       0.005066      -0.000098       0.027566       0.000334       0.010206       0.032568       0.037307       0.008435      -0.043670       0.012427       0.031243              9.282328       7.779993      -1.003513      -1.726884      11.663750      -3.556064       8.403242           0.003443
          148              C       6.562906       4.248868       3.023454      -0.027335      36.217458 0.44315768E+03  0.10389531E+05                                 9.452418                            6.980994       0.070742       2.025994                    0.999265      27.308381      76.479295       0.633521       0.412389      -1.074913       0.034132       0.030035      -0.018136       0.048949      -0.001537       0.008025       0.006645       0.009559       0.015905      -0.012021      -0.000806       0.012827             11.133535      10.220202      -0.514464      -3.613589      12.039246      -4.771463      11.141158           0.005986
          149              C       7.789102       3.779931       2.502007      -0.126638      34.033915 0.47300280E+03  0.11404204E+05                                 9.212391                            7.353862      -0.071896       1.939253                    0.999558      30.507388      90.022735       0.592524       0.428744      -1.052115      -0.004274       0.027138       0.010620       0.029454       0.001560       0.036634       0.016232      -0.025996       0.012220      -0.044758       0.005442       0.039317             10.040963      11.287480      -1.563755      -3.489530       9.094122      -2.433670       9.741287           0.005702
          150              C       5.837027       3.437503       4.085053       0.540826      25.173560 0.27952680E+03  0.59411230E+04                                 7.871546                            5.923158      -0.359545       1.922936                    0.998715      23.357827      65.870407       0.612275       0.470668      -1.022305      -0.007423      -0.018204       0.047844       0.051725       0.020197       0.049094       0.088701      -0.040280       0.075624      -0.081809      -0.040020       0.121828              9.033694       8.765916      -0.143576      -2.082056       9.111945      -4.258011       9.223221          -0.010286
          151              C       9.222863       9.556899       0.750602       0.590423      22.496810 0.24991724E+03  0.51829491E+04                                 7.373875                            5.629751      -0.092901       2.021105                    0.999477      22.620996      63.725387       0.621029       0.475569      -1.016163       0.046398      -0.023630      -0.034927       0.062698       0.022855       0.021843       0.062788      -0.134549      -0.016180      -0.071820      -0.039063       0.110882              8.428840      12.020518       0.341500      -1.641526       5.226847      -1.924370       8.039155           0.000076
          152              C       7.798700       9.556589       1.279064      -0.023705      36.244294 0.44696790E+03  0.10522891E+05                                 9.508704                            7.038190      -0.011733       2.000217                    0.999345      27.505672      77.712883       0.625994       0.415601      -1.070630      -0.039480      -0.025842       0.009389       0.048111      -0.008195      -0.002679      -0.006180      -0.017896      -0.014515      -0.012844      -0.002875       0.015719             11.189361      16.658981       0.350806      -2.126051       5.587579      -1.653043      11.321522           0.000159
          153              C       6.742876       9.907298       0.458312      -0.095125      31.650522 0.44369793E+03  0.10552228E+05                                 8.849568                            7.156546      -0.142188       1.929751                    0.999217      29.857144      88.163371       0.594975       0.432863      -1.047190      -0.011143      -0.024027       0.018545       0.032332       0.001620      -0.007317      -0.007225      -0.050206       0.039453      -0.032847       0.008739       0.024108              9.635741      13.776512      -0.536289       0.061618       5.258790      -1.192891       9.871921           0.010886
          154              C       5.450691       9.937766       0.949360      -0.090384      30.991163 0.42728358E+03  0.10050463E+05                                 8.642453                            6.949135       0.000975       1.975313                    0.999573      29.453919      86.044336       0.614412       0.423815      -1.054419       0.021403      -0.031929       0.008179       0.039299      -0.000513       0.013736      -0.017727       0.020890      -0.015052      -0.026447       0.002900       0.023547              9.434911      12.114751      -0.976362       0.112724       5.175411      -1.122314      11.014570          -0.000802
          155              C       5.205932       9.587358       2.251806      -0.128712      32.933151 0.46879402E+03  0.11294649E+05                                 9.024038                            7.299139       0.010428       1.963993                    0.999681      30.663324      90.900502       0.596517       0.426179      -1.052095       0.019249      -0.044091      -0.022698       0.053195       0.017519      -0.007015      -0.000552       0.025040      -0.111975      -0.038073      -0.002663       0.040737              9.800914      11.378123      -1.558309       0.237506       5.574678      -1.372061      12.449941           0.008090
          156              C       6.252158       9.200073       3.102957      -0.029569      36.820829 0.47993812E+03  0.11529826E+05                                 9.654851                            7.352239      -0.164893       1.941077                    0.999173      28.345945      81.542847       0.603647       0.422362      -1.063741       0.012104      -0.025878      -0.054681       0.061695       0.015008       0.017063      -0.003420      -0.010178      -0.027832      -0.026653       0.004068       0.022586             11.025216      11.898389      -0.587651      -1.610824       5.785087      -1.664516      15.392173           0.010631
          157              C       7.553941       9.213444       2.600217      -0.139390      34.088302 0.48343638E+03  0.11758895E+05                                 9.282896                            7.467251      -0.241341       1.880664                    0.999231      31.222976      93.560751       0.582191       0.432527      -1.046291      -0.023062      -0.033482      -0.020347       0.045463      -0.017288       0.026738      -0.010383      -0.033424      -0.058651      -0.040827      -0.000501       0.041328             10.184720      12.599314       0.323093      -2.802567       5.623529      -1.122643      12.331318           0.009129
          158              C       5.937810       8.800217       4.529335       0.532795      23.899378 0.28296638E+03  0.60491732E+04                                 7.643341                            6.002986      -0.236237       1.962772                    0.999073      23.632050      67.437072       0.599948       0.477564      -1.015811       0.008039      -0.056127       0.043939       0.071733      -0.059410      -0.005945       0.025432      -0.105223      -0.139495      -0.059068      -0.047825       0.106893              8.428311       8.109769       1.606967       0.149674       5.290651      -0.190408      11.884513          -0.008977
          159              C      11.404099       0.782396       3.657140      -0.057321      21.795637 0.35387333E+03  0.80043759E+04                                 7.018140                            6.400646      -0.354792       1.909611                    0.996185      27.902247      82.050339       0.623728       0.434141      -1.039735       0.064034      -0.049471      -0.016355       0.082555      -0.029646       0.007119      -0.018675      -0.024457      -0.057645      -0.028157      -0.019240       0.047398              7.410533       7.369650      -1.099982      -0.400421       7.468534      -0.455539       7.393417          -0.000200
          160              C       0.501516      12.547699       1.847276      -0.073406      22.569896 0.37531493E+03  0.86291688E+04                                 7.211903                            6.615868      -0.433687       1.865722                    0.997121      28.985526      86.392658       0.609150       0.437330      -1.036148       0.003497       0.001944       0.087170       0.087262      -0.004698      -0.005715      -0.006250       0.034959       0.027456      -0.024151       0.007108       0.017043              7.637725       5.962909      -0.141937       0.512219       7.281309      -0.136965       9.668956           0.000003
          161              C       1.775704       0.797625       3.512163      -0.067223      21.959640 0.35763183E+03  0.81068040E+04                                 7.048579                            6.434547      -0.310219       1.921980                    0.996538      27.983467      82.245696       0.622388       0.434141      -1.040246      -0.064201      -0.055203      -0.005785       0.084869       0.025257      -0.010341      -0.020569      -0.022531      -0.058375      -0.028084      -0.017380       0.045463              7.434730       7.624533       0.788779       0.594613       7.302178      -0.598009       7.377479          -0.000233
          162              C       1.814098      11.336667       3.390571      -0.073101      22.912820 0.37517543E+03  0.85990787E+04                                 7.248521                            6.583694      -0.295810       1.916536                    0.997456      28.433698      83.782836       0.616811       0.433248      -1.041730      -0.067010       0.056747       0.003722       0.087889      -0.018621      -0.018416       0.002950      -0.026896      -0.027282      -0.030289      -0.000649       0.030938              7.723705       8.678999      -1.397804       0.518570       7.288163       0.811320       7.203954           0.000016
          163              C      11.407698      11.301914       3.563607      -0.073242      22.617300 0.37066925E+03  0.84872343E+04                                 7.214443                            6.560619      -0.371662       1.893882                    0.996785      28.565721      84.684320       0.614316       0.435446      -1.038321       0.064624       0.052695      -0.009475       0.083921       0.020778       0.009808       0.004464      -0.019236      -0.065145      -0.025621      -0.009587       0.035209              7.642014       7.922516       1.157640      -0.455345       7.393611       0.804414       7.609915          -0.000230
          164              C       0.712681      -0.484629       5.230832      -0.081258      23.031226 0.37069280E+03  0.85107736E+04                                 7.349428                            6.570863      -0.457548       1.863478                    0.996137      28.981808      86.793527       0.610786       0.436779      -1.034740      -0.006790       0.006260      -0.097239       0.097677      -0.004295       0.001859      -0.005556       0.003240       0.105817      -0.022450      -0.013484       0.035933              7.912594       7.992991       0.015839       0.121984       6.416495       0.055663       9.328296          -0.000185
          165              C       3.664189       7.809818      10.847487       0.570706      24.661764 0.27343896E+03  0.57903676E+04                                 7.817638                            5.866581      -0.171377       1.984179                    0.999456      23.229022      65.777038       0.612801       0.471999      -1.019723       0.053881       0.016156       0.014585       0.058111      -0.058744      -0.062818       0.042142      -0.033585       0.025503      -0.077981      -0.031354       0.109335              9.164179      11.648203       3.973214       2.339692       8.570221      -0.772468       7.274113           0.000155
          166              C       2.405599       7.285538      10.188080      -0.026620      36.495065 0.44276904E+03  0.10384352E+05                                 9.508066                            6.974176       0.007523       2.005280                    0.999309      27.409272      76.926524       0.633963       0.411946      -1.074560      -0.029339      -0.026072      -0.027589       0.047976      -0.003328      -0.002122      -0.002251       0.010513      -0.004681      -0.006900      -0.000344       0.007244             11.360798      13.725946       4.334242       3.621145      11.443994      -1.240914       8.912455           0.002196
          167              C       1.836894       6.107594      10.646391      -0.092548      31.182061 0.43819757E+03  0.10359481E+05                                 8.708500                            7.067976      -0.003262       1.977745                    0.999530      29.299208      85.461285       0.606020       0.427515      -1.053440      -0.001079       0.010593      -0.025464       0.027600      -0.031028      -0.004755       0.000055      -0.006749       0.067835      -0.042705       0.017830       0.024875              9.702537      10.426875       3.906208       1.614119      11.786625      -1.137157       6.894112           0.002182
          168              C       0.650292       5.646199      10.127283      -0.078091      31.149406 0.44227413E+03  0.10465467E+05                                 8.687043                            7.076470       0.046274       1.999779                    0.999128      28.934680      84.052589       0.609629       0.424593      -1.056722       0.008955       0.018734      -0.022103       0.030327       0.003654      -0.008342      -0.000777       0.010649      -0.009038      -0.008129      -0.004251       0.012380              9.648234       8.755059       2.217221       1.705764      12.363628      -2.230726       7.826015           0.000665
          169              C       0.009598       6.410246       9.140510      -0.086540      30.262996 0.42096152E+03  0.98365319E+04                                 8.463625                            6.872164       0.146966       2.028429                    0.999743      28.830207      83.157779       0.623061       0.420703      -1.059413       0.027098      -0.005068       0.000099       0.027568      -0.000332      -0.010210       0.032570       0.037305       0.008438      -0.043672       0.012426       0.031246              9.282374       7.780032       1.003525       1.726892      11.663813      -3.556083       8.403276           0.003444
          170              C       0.563906       7.571417       8.668169      -0.027334      36.217601 0.44315900E+03  0.10389571E+05                                 9.452440                            6.981003       0.070729       2.025989                    0.999265      27.308455      76.479583       0.633521       0.412389      -1.074913       0.034132      -0.030036       0.018136       0.048950       0.001535      -0.008027       0.006648       0.009556       0.015914      -0.012022      -0.000809       0.012831             11.133566      10.220238       0.514474       3.613601      12.039279      -4.771473      11.141180           0.005988
          171              C       1.790102       8.040353       9.189615      -0.126638      34.034073 0.47300479E+03  0.11404267E+05                                 9.212422                            7.353880      -0.071907       1.939249                    0.999558      30.507480      90.023132       0.592523       0.428745      -1.052115      -0.004273      -0.027138      -0.010618       0.029453      -0.001560      -0.036636       0.016235      -0.025994       0.012215      -0.044760       0.005440       0.039320             10.041002      11.287530       1.563770       3.489544       9.094158      -2.433679       9.741317           0.005703
          172              C      11.836027       8.382781       7.606570       0.540839      25.173839 0.27953027E+03  0.59412166E+04                                 7.871604                            5.923197      -0.359527       1.922937                    0.998715      23.358005      65.871070       0.612273       0.470668      -1.022304      -0.007425       0.018205      -0.047846       0.051728      -0.020203      -0.049100       0.088711      -0.040285       0.075634      -0.081816      -0.040028       0.121844              9.033766       8.765976       0.143565       2.082082       9.112018      -4.258058       9.223304          -0.010282
          173              C       3.223863       2.263385      10.941020       0.590423      22.496813 0.24991724E+03  0.51829490E+04                                 7.373876                            5.629751      -0.092901       2.021105                    0.999477      22.620995      63.725384       0.621029       0.475569      -1.016163       0.046398       0.023630       0.034927       0.062698      -0.022855      -0.021843       0.062788      -0.134548      -0.016180      -0.071820      -0.039063       0.110882              8.428842      12.020528      -0.341501       1.641524       5.226846      -1.924368       8.039151           0.000076
          174              C       1.799700       2.263696      10.412559      -0.023705      36.244306 0.44696796E+03  0.10522893E+05                                 9.508706                            7.038190      -0.011733       2.000216                    0.999345      27.505677      77.712897       0.625994       0.415601      -1.070630      -0.039480       0.025842      -0.009389       0.048111       0.008195       0.002679      -0.006180      -0.017896      -0.014515      -0.012844      -0.002875       0.015719             11.189364      16.658990      -0.350808       2.126049       5.587580      -1.653042      11.321520           0.000159
          175              C       0.743876       1.912987      11.233311      -0.095125      31.650481 0.44369723E+03  0.10552208E+05                                 8.849562                            7.156542      -0.142189       1.929751                    0.999217      29.857130      88.163328       0.594975       0.432864      -1.047190      -0.011143       0.024027      -0.018545       0.032332      -0.001619       0.007317      -0.007225      -0.050206       0.039452      -0.032847       0.008739       0.024108              9.635734      13.776503       0.536288      -0.061622       5.258788      -1.192891       9.871913           0.010886
          176              C      11.449691       1.882519      10.742263      -0.090384      30.991180 0.42728410E+03  0.10050477E+05                                 8.642456                            6.949139       0.000975       1.975313                    0.999573      29.453924      86.044347       0.614412       0.423815      -1.054419       0.021403       0.031929      -0.008179       0.039299       0.000513      -0.013736      -0.017727       0.020890      -0.015052      -0.026447       0.002901       0.023547              9.434914      12.114758       0.976363      -0.112727       5.175413      -1.122313      11.014570          -0.000802
          177              C      11.204932       2.232927       9.439816      -0.128711      32.933093 0.46879320E+03  0.11294623E+05                                 9.024026                            7.299132       0.010432       1.963995                    0.999681      30.663286      90.900339       0.596518       0.426179      -1.052095       0.019249       0.044092       0.022697       0.053196      -0.017520       0.007016      -0.000553       0.025039      -0.111974      -0.038073      -0.002664       0.040737              9.800900      11.378112       1.558307      -0.237513       5.574672      -1.372058      12.449917           0.008090
          178              C       0.253158       2.620211       8.588666      -0.029568      36.820723 0.47993657E+03  0.11529779E+05                                 9.654836                            7.352230      -0.164891       1.941078                    0.999173      28.345895      81.542676       0.603647       0.422363      -1.063741       0.012104       0.025878       0.054681       0.061695      -0.015009      -0.017064      -0.003420      -0.010177      -0.027833      -0.026654       0.004067       0.022587             11.025198      11.898375       0.587649       1.610819       5.785080      -1.664513      15.392139           0.010630
          179              C       1.554941       2.606840       9.091406      -0.139390      34.088274 0.48343590E+03  0.11758880E+05                                 9.282890                            7.467247      -0.241337       1.880666                    0.999231      31.222937      93.560593       0.582191       0.432527      -1.046291      -0.023063       0.033481       0.020346       0.045463       0.017288      -0.026738      -0.010383      -0.033424      -0.058648      -0.040826      -0.000501       0.041327             10.184714      12.599303      -0.323093       2.802566       5.623527      -1.122643      12.331313           0.009128
          180              C      11.936810       3.020068       7.162288       0.532789      23.899331 0.28296584E+03  0.60491586E+04                                 7.643332                            6.002981      -0.236243       1.962772                    0.999072      23.632020      67.436966       0.599948       0.477564      -1.015811       0.008039       0.056127      -0.043938       0.071732       0.059409       0.005945       0.025431      -0.105218      -0.139490      -0.059067      -0.047823       0.106889              8.428300       8.109762      -1.606964      -0.149671       5.290645      -0.190410      11.884494          -0.008978
          181              N       5.468688      -0.289805      14.408756      -0.101550      27.042507 0.47860798E+03  0.11291108E+05                                 7.527929                            7.050593       0.081592       2.085566                    0.998480      25.442165      68.509416       0.666572       0.389496      -1.104615      -0.003152      -0.121857       0.092973       0.153307      -0.004654       0.003835       0.088958       0.132166      -0.016101      -0.128138       0.059174       0.068965              8.008673       7.954008       0.190748      -0.093992       7.228349       0.140337       8.843664           0.000054
          182              N       6.554507      -1.586234      16.167176      -0.086058      27.811546 0.47944127E+03  0.11336263E+05                                 7.753643                            7.099543       0.022197       2.059535                    0.998288      25.682383      69.646232       0.657075       0.394236      -1.099280      -0.116406       0.001610      -0.083956       0.143533      -0.000666      -0.065004       0.004253      -0.084007      -0.014152      -0.089522       0.040964       0.048558              8.383797       8.237610      -0.142975      -0.068847       8.004185       0.027290       8.909595          -0.000195
          183              N       5.447092      10.194989      14.312884      -0.095064      26.594921 0.47057939E+03  0.11068049E+05                                 7.451238                            6.993382      -0.045341       2.033501                    0.998528      25.717124      69.414843       0.668182       0.389738      -1.103126      -0.001545       0.120822       0.092942       0.152442      -0.000736       0.002398      -0.090672       0.118398      -0.036130      -0.125591       0.059426       0.066164              7.895449       8.427457      -0.012440      -0.201202       7.156642      -0.285029       8.102246           0.000021
          184              N       4.121313      -1.550070      16.019861      -0.086103      27.786158 0.48047259E+03  0.11360004E+05                                 7.708122                            7.071417       0.051046       2.070025                    0.998232      25.612510      69.320177       0.663775       0.390279      -1.102711       0.128164       0.006333      -0.068688       0.145547      -0.005185       0.057530       0.002242      -0.104867       0.043114      -0.091254       0.045091       0.046163              8.332498       8.227995       0.222962      -0.170960       7.712579      -0.022064       9.056920          -0.000098
          185              N      11.467688       9.862658      20.666112      -0.101551      27.042512 0.47860825E+03  0.11291116E+05                                 7.527930                            7.050595       0.081592       2.085566                    0.998480      25.442164      68.509415       0.666571       0.389496      -1.104615      -0.003152       0.121857      -0.092973       0.153307       0.004654      -0.003835       0.088958       0.132166      -0.016101      -0.128138       0.059174       0.068965              8.008675       7.954007      -0.190745       0.093993       7.228352       0.140331       8.843666           0.000054
          186              N       0.555507      -1.784913      18.907692      -0.086058      27.811540 0.47944098E+03  0.11336255E+05                                 7.753642                            7.099541       0.022196       2.059534                    0.998288      25.682387      69.646254       0.657075       0.394236      -1.099280      -0.116406      -0.001610       0.083956       0.143533       0.000666       0.065004       0.004253      -0.084007      -0.014152      -0.089522       0.040964       0.048558              8.383797       8.237605       0.142972       0.068847       8.004193       0.027286       8.909592          -0.000195
          187              N      11.446092      -0.622136      20.761983      -0.095064      26.594921 0.47057932E+03  0.11068047E+05                                 7.451237                            6.993381      -0.045341       2.033501                    0.998528      25.717123      69.414837       0.668182       0.389738      -1.103126      -0.001545      -0.120822      -0.092942       0.152442       0.000736      -0.002398      -0.090672       0.118398      -0.036130      -0.125591       0.059426       0.066164              7.895448       8.427458       0.012439       0.201202       7.156638      -0.285033       8.102249           0.000021
          188              N      10.120313      -1.821076      19.055006      -0.086103      27.786159 0.48047267E+03  0.11360006E+05                                 7.708120                            7.071416       0.051047       2.070025                    0.998232      25.612506      69.320151       0.663775       0.390279      -1.102711       0.128164      -0.006334       0.068688       0.145547       0.005185      -0.057530       0.002242      -0.104867       0.043114      -0.091254       0.045091       0.046163              8.332496       8.227995      -0.222962       0.170961       7.712575      -0.022058       9.056918          -0.000098
          189              N       6.529312      10.986374       8.974489      -0.101551      27.042509 0.47860802E+03  0.11291110E+05                                 7.527930                            7.050594       0.081591       2.085566                    0.998480      25.442168      68.509431       0.666571       0.389496      -1.104615       0.003152       0.121857      -0.092973       0.153307      -0.004654       0.003835       0.088958       0.132166      -0.016101      -0.128138       0.059174       0.068965              8.008675       7.954009       0.190748      -0.093992       7.228350       0.140338       8.843665           0.000054
          190              N       5.443493      -0.661197       7.216069      -0.086058      27.811538 0.47944113E+03  0.11336259E+05                                 7.753641                            7.099542       0.022198       2.059535                    0.998288      25.682379      69.646219       0.657075       0.394236      -1.099280       0.116406      -0.001609       0.083956       0.143533      -0.000666      -0.065004       0.004253      -0.084007      -0.014152      -0.089522       0.040964       0.048558              8.383795       8.237609      -0.142975      -0.068848       8.004184       0.027291       8.909592          -0.000195
          191              N       6.550908       0.501580       9.070361      -0.095065      26.594923 0.47057942E+03  0.11068050E+05                                 7.451239                            6.993383      -0.045341       2.033501                    0.998528      25.717126      69.414854       0.668182       0.389738      -1.103126       0.001545      -0.120822      -0.092942       0.152442      -0.000736       0.002398      -0.090672       0.118398      -0.036130      -0.125591       0.059426       0.066164              7.895450       8.427460      -0.012440      -0.201202       7.156642      -0.285029       8.102247           0.000021
          192              N       7.876687      -0.697361       7.363384      -0.086103      27.786159 0.48047265E+03  0.11360006E+05                                 7.708122                            7.071417       0.051046       2.070025                    0.998232      25.612511      69.320180       0.663775       0.390279      -1.102711      -0.128164      -0.006333       0.068688       0.145547      -0.005185       0.057530       0.002242      -0.104867       0.043114      -0.091254       0.045091       0.046163              8.332498       8.227995       0.222963      -0.170960       7.712579      -0.022063       9.056919          -0.000098
          193              N       0.530312       0.833911       2.717133      -0.101551      27.042514 0.47860829E+03  0.11291117E+05                                 7.527930                            7.050596       0.081592       2.085566                    0.998480      25.442165      68.509417       0.666571       0.389496      -1.104615       0.003152      -0.121857       0.092973       0.153307       0.004654      -0.003835       0.088958       0.132166      -0.016101      -0.128138       0.059173       0.068965              8.008675       7.954006      -0.190745       0.093994       7.228353       0.140331       8.843667           0.000055
          194              N      11.442493      -0.462518       4.475553      -0.086058      27.811531 0.47944080E+03  0.11336249E+05                                 7.753638                            7.099538       0.022197       2.059535                    0.998288      25.682378      69.646207       0.657075       0.394236      -1.099281       0.116406       0.001610      -0.083956       0.143533       0.000665       0.065004       0.004253      -0.084007      -0.014152      -0.089522       0.040964       0.048558              8.383792       8.237600       0.142973       0.068848       8.004189       0.027287       8.909587          -0.000195
          195              N       0.551908      11.318705       2.621262      -0.095065      26.594921 0.47057932E+03  0.11068047E+05                                 7.451237                            6.993382      -0.045341       2.033501                    0.998528      25.717124      69.414841       0.668182       0.389738      -1.103126       0.001545       0.120822       0.092942       0.152442       0.000736      -0.002398      -0.090672       0.118398      -0.036130      -0.125591       0.059426       0.066164              7.895449       8.427458       0.012439       0.201202       7.156638      -0.285033       8.102250           0.000021
          196              N       1.877687      -0.426355       4.328239      -0.086103      27.786158 0.48047264E+03  0.11360006E+05                                 7.708122                            7.071418       0.051046       2.070025                    0.998232      25.612508      69.320171       0.663775       0.390279      -1.102711      -0.128164       0.006333      -0.068688       0.145547       0.005185      -0.057530       0.002242      -0.104867       0.043114      -0.091254       0.045091       0.046163              8.332498       8.227997      -0.222962       0.170961       7.712577      -0.022058       9.056920          -0.000098
          197              O       1.802100       7.734436      22.069107      -0.584973      38.821720 0.57533818E+03  0.14060052E+05                                 9.051679                            7.375377       0.476414       2.169837                    0.999187      28.763136      76.103233       0.706913       0.354549      -1.143132      -0.005201      -0.043861      -0.004410       0.044388      -0.016492       0.064738      -0.017877       0.015772      -0.138813      -0.083596       0.007023       0.076573             10.465892      12.483950      -6.070007       1.253693      11.886262      -2.155934       7.027465           0.000085
          198              O       1.878887       8.265156       0.116916      -0.517232      30.966087 0.49256405E+03  0.11591177E+05                                 7.741770                            6.822716       0.444613       2.182271                    0.999240      27.436645      71.486049       0.734443       0.354391      -1.142032      -0.017930       0.008051      -0.012865       0.023491       0.028385      -0.038255       0.006041      -0.009439       0.137453      -0.062390      -0.000158       0.062548              8.153966       8.662007      -0.457445      -3.070846       7.036576      -0.820487       8.763315           0.004060
          199              O       5.549075       8.214643      18.769731      -0.536187      34.260500 0.50095663E+03  0.11816067E+05                                 8.298780                            6.855203       0.669226       2.231367                    0.999612      28.039965      72.689624       0.738179       0.351780      -1.146324      -0.007799      -0.077971       0.032265       0.084743      -0.052241       0.033901       0.010135      -0.006891      -0.042036      -0.065583       0.002554       0.063029              9.300216       6.707378      -2.000436       1.230442      11.745425      -5.209350       9.447846           0.207855
          200              O       7.321180       6.926354      18.975503      -0.418093      26.025273 0.39610144E+03  0.88176318E+04                                 6.843714                            6.089597       0.656002       2.259639                    0.999716      26.042728      65.770353       0.783716       0.351077      -1.145919      -0.049825      -0.029720       0.013137       0.059484      -0.046021       0.020034       0.007200       0.030627      -0.075014      -0.049372      -0.013346       0.062718              7.089459       9.821790      -0.349977      -2.117240       5.469553      -0.287393       5.977034           0.311877
          201              O       2.583169       2.835524       0.355425      -0.563243      35.593194 0.53792043E+03  0.12920271E+05                                 8.482880                            7.103285       0.526053       2.193996                    0.999511      28.130106      73.671729       0.724971       0.351748      -1.145952      -0.017611       0.051603      -0.005011       0.054755       0.025876      -0.046353      -0.010704      -0.026558       0.109356      -0.061319      -0.005196       0.066515              9.350668       9.373718       1.981689      -3.457488       6.890379      -3.353124      11.787907           0.000997
          202              O       1.928079       1.690021      21.956867      -0.531546      31.647861 0.49272831E+03  0.11612465E+05                                 7.894520                            6.866368       0.490283       2.204228                    0.998647      27.363627      71.680617       0.724288       0.358821      -1.136878      -0.006660       0.016934       0.029560       0.034712      -0.007753       0.057192       0.020078       0.008475      -0.113362      -0.077035       0.019223       0.057812              8.463820      12.703949      -0.740062       1.841068       6.266807      -0.742260       6.420705           0.000167
          203              O       5.144742       1.771675      18.009775      -0.511331      30.987152 0.46884054E+03  0.10897997E+05                                 7.790182                            6.679130       0.842356       2.309705                    0.998902      27.369928      70.883456       0.738480       0.356817      -1.140044       0.016617       0.060524       0.048874       0.079548      -0.007779       0.036411       0.043753       0.020495      -0.093205      -0.072656       0.023274       0.049382              8.428420       7.512461       0.771286       3.245443       6.104140       1.907660      11.668658           0.192131
          204              O       7.186802       2.373332      18.631770      -0.458388      26.596802 0.41740796E+03  0.94239625E+04                                 6.937582                            6.261771       0.648363       2.248883                    0.999585      26.656579      68.021276       0.770138       0.352261      -1.143798      -0.053358       0.029927       0.022914       0.065329       0.026950       0.022013       0.011716       0.041240      -0.116844      -0.045263      -0.014443       0.059706              7.112084       9.001192       1.809019      -1.532723       6.150592      -0.384833       6.184469           0.238408
          205              O       7.801100       1.838417      13.005761      -0.584973      38.821753 0.57533894E+03  0.14060075E+05                                 9.051685                            7.375382       0.476414       2.169837                    0.999187      28.763144      76.103262       0.706913       0.354549      -1.143132      -0.005201       0.043861       0.004410       0.044388       0.016492      -0.064738      -0.017877       0.015772      -0.138813      -0.083596       0.007023       0.076573             10.465899      12.483959       6.070011      -1.253693      11.886270      -2.155935       7.027469           0.000085
          206              O       7.877887       3.555128      11.574706      -0.517232      30.966087 0.49256405E+03  0.11591177E+05                                 7.741770                            6.822715       0.444613       2.182271                    0.999240      27.436645      71.486047       0.734443       0.354391      -1.142032      -0.017930      -0.008051       0.012865       0.023491      -0.028385       0.038255       0.006041      -0.009439       0.137453      -0.062389      -0.000159       0.062548              8.153967       8.662009       0.457448       3.070848       7.036572      -0.820483       8.763318           0.004061
          207              O      11.548075       1.358210      16.305137      -0.536188      34.260457 0.50095607E+03  0.11816049E+05                                 8.298771                            6.855197       0.669232       2.231369                    0.999612      28.039948      72.689542       0.738179       0.351780      -1.146325      -0.007801       0.077971      -0.032266       0.084743       0.052245      -0.033903       0.010136      -0.006890      -0.042043      -0.065588       0.002553       0.063035              9.300207       6.707368       2.000430      -1.230440      11.745413      -5.209347       9.447840           0.207848
          208              O       1.322180       2.646500      16.099364      -0.418084      26.025087 0.39609785E+03  0.88175363E+04                                 6.843710                            6.089594       0.655977       2.259633                    0.999716      26.042494      65.769810       0.783711       0.351079      -1.145916      -0.049828       0.029720      -0.013139       0.059487       0.046022      -0.020035       0.007179       0.030606      -0.075000      -0.049357      -0.013359       0.062716              7.089454       9.821783       0.349975       2.117240       5.469549      -0.287393       5.977031           0.311897
          209              O       8.582169       8.984761      11.336197      -0.563243      35.593232 0.53792138E+03  0.12920299E+05                                 8.482887                            7.103292       0.526052       2.193995                    0.999511      28.130116      73.671773       0.724971       0.351748      -1.145952      -0.017611      -0.051603       0.005011       0.054755      -0.025876       0.046353      -0.010704      -0.026558       0.109355      -0.061319      -0.005196       0.066515              9.350675       9.373728      -1.981691       3.457489       6.890384      -3.353126      11.787915           0.000998
          210              O       7.927079       7.882833      13.118000      -0.531546      31.647872 0.49272840E+03  0.11612468E+05                                 7.894522                            6.866369       0.490283       2.204228                    0.998647      27.363634      71.680647       0.724288       0.358821      -1.136878      -0.006660      -0.016934      -0.029560       0.034712       0.007753      -0.057192       0.020078       0.008475      -0.113363      -0.077035       0.019223       0.057812              8.463823      12.703956       0.740062      -1.841069       6.266808      -0.742260       6.420705           0.000167
          211              O      11.143742       7.801178      17.065092      -0.511323      30.986917 0.46883614E+03  0.10897876E+05                                 7.790179                            6.679129       0.842338       2.309702                    0.998902      27.369663      70.882841       0.738474       0.356821      -1.140041       0.016615      -0.060521      -0.048880       0.079549       0.007763      -0.036395       0.043743       0.020515      -0.093209      -0.072636       0.023258       0.049378              8.428416       7.512462      -0.771285      -3.245441       6.104138       1.907657      11.668647           0.192144
          212              O       1.187802       7.199522      16.443098      -0.458383      26.596635 0.41740471E+03  0.94238772E+04                                 6.937592                            6.261779       0.648340       2.248878                    0.999585      26.656309      68.020693       0.770131       0.352265      -1.143794      -0.053359      -0.029925      -0.022921       0.065331      -0.026952      -0.022031       0.011716       0.041253      -0.116766      -0.045246      -0.014462       0.059708              7.112095       9.001207      -1.809019       1.532728       6.150598      -0.384833       6.184480           0.238406
          213              O      10.195900       2.962133       1.314138      -0.584973      38.821744 0.57533852E+03  0.14060063E+05                                 9.051682                            7.375378       0.476414       2.169837                    0.999187      28.763148      76.103271       0.706913       0.354549      -1.143132       0.005202       0.043861       0.004410       0.044388      -0.016492       0.064738      -0.017877       0.015772      -0.138813      -0.083596       0.007023       0.076573             10.465897      12.483952      -6.070012       1.253697      11.886271      -2.155938       7.027468           0.000086
          214              O      10.119113       2.431413      23.266329      -0.517232      30.966086 0.49256408E+03  0.11591178E+05                                 7.741771                            6.822716       0.444613       2.182271                    0.999240      27.436644      71.486050       0.734443       0.354391      -1.142032       0.017930      -0.008051       0.012865       0.023491       0.028385      -0.038255       0.006041      -0.009439       0.137453      -0.062389      -0.000159       0.062548              8.153966       8.662006      -0.457446      -3.070844       7.036578      -0.820486       8.763314           0.004060
          215              O       6.448925       2.481926       4.613514      -0.536177      34.260051 0.50094838E+03  0.11815835E+05                                 8.298772                            6.855199       0.669206       2.231365                    0.999612      28.039513      72.688576       0.738170       0.351786      -1.146319       0.007809       0.077973      -0.032274       0.084749      -0.052246       0.033872       0.010132      -0.006829      -0.042077      -0.065559       0.002525       0.063033              9.300207       6.707375      -2.000436       1.230442      11.745412      -5.209341       9.447834           0.207880
          216              O       4.676820       3.770215       4.407742      -0.418081      26.024879 0.39609390E+03  0.88174336E+04                                 6.843722                            6.089605       0.655955       2.259630                    0.999716      26.042152      65.769066       0.783702       0.351084      -1.145911       0.049830       0.029727      -0.013147       0.059495      -0.046037       0.020040       0.007149       0.030580      -0.075005      -0.049346      -0.013385       0.062731              7.089467       9.821801      -0.349978      -2.117242       5.469560      -0.287393       5.977040           0.311891
          217              O       9.414831       7.861045      23.027820      -0.563244      35.593223 0.53792094E+03  0.12920286E+05                                 8.482886                            7.103289       0.526052       2.193995                    0.999511      28.130114      73.671765       0.724971       0.351748      -1.145952       0.017611      -0.051603       0.005011       0.054756       0.025876      -0.046353      -0.010704      -0.026558       0.109355      -0.061319      -0.005196       0.066515              9.350674       9.373726       1.981691      -3.457491       6.890382      -3.353126      11.787915           0.000997
          218              O      10.069921       9.006548       1.426378      -0.531546      31.647865 0.49272839E+03  0.11612468E+05                                 7.894521                            6.866369       0.490284       2.204228                    0.998647      27.363627      71.680619       0.724288       0.358821      -1.136878       0.006660      -0.016934      -0.029560       0.034712      -0.007753       0.057192       0.020078       0.008475      -0.113362      -0.077034       0.019223       0.057812              8.463821      12.703951      -0.740062       1.841067       6.266807      -0.742260       6.420705           0.000169
          219              O       6.853258       8.924894       5.373470      -0.511331      30.987250 0.46884240E+03  0.10898048E+05                                 7.790176                            6.679124       0.842366       2.309706                    0.998902      27.370070      70.883765       0.738484       0.356815      -1.140046      -0.016618      -0.060525      -0.048871       0.079548      -0.007787       0.036419       0.043759       0.020483      -0.093204      -0.072666       0.023283       0.049384              8.428412       7.512454       0.771284       3.245440       6.104134       1.907657      11.668650           0.192140
          220              O       4.811198       8.323237       4.751475      -0.458393      26.596898 0.41740979E+03  0.94240103E+04                                 6.937574                            6.261763       0.648370       2.248883                    0.999585      26.656750      68.021643       0.770142       0.352259      -1.143801       0.053358      -0.029928      -0.022911       0.065327       0.026949       0.022003       0.011717       0.041234      -0.116891      -0.045273      -0.014432       0.059705              7.112076       9.001182       1.809017      -1.532722       6.150584      -0.384834       6.184462           0.238397
          221              O       4.196900       8.858152      10.377484      -0.584973      38.821739 0.57533869E+03  0.14060067E+05                                 9.051682                            7.375379       0.476415       2.169838                    0.999187      28.763142      76.103248       0.706913       0.354549      -1.143132       0.005201      -0.043861      -0.004410       0.044388       0.016492      -0.064738      -0.017877       0.015772      -0.138813      -0.083596       0.007023       0.076573             10.465896      12.483954       6.070009      -1.253692      11.886266      -2.155934       7.027467           0.000086
          222              O       4.120113       7.141441      11.808539      -0.517232      30.966092 0.49256412E+03  0.11591179E+05                                 7.741770                            6.822715       0.444612       2.182271                    0.999240      27.436650      71.486058       0.734443       0.354391      -1.142032       0.017930       0.008051      -0.012865       0.023491      -0.028385       0.038255       0.006041      -0.009440       0.137453      -0.062390      -0.000158       0.062548              8.153967       8.662009       0.457448       3.070848       7.036572      -0.820483       8.763319           0.004059
          223              O       0.449925       9.338359       7.078108      -0.536187      34.260505 0.50095683E+03  0.11816072E+05                                 8.298782                            6.855205       0.669226       2.231367                    0.999612      28.039955      72.689597       0.738178       0.351781      -1.146324       0.007799      -0.077970       0.032264       0.084741       0.052238      -0.033901       0.010136      -0.006893      -0.042032      -0.065582       0.002557       0.063026              9.300220       6.707376       2.000433      -1.230442      11.745431      -5.209356       9.447854           0.207865
          224              O      10.675820       8.050069       7.283881      -0.418098      26.025341 0.39610277E+03  0.88176661E+04                                 6.843710                            6.089593       0.656009       2.259640                    0.999716      26.042847      65.770606       0.783719       0.351075      -1.145920       0.049824      -0.029719       0.013136       0.059483       0.046021      -0.020034       0.007210       0.030639      -0.075022      -0.049380      -0.013339       0.062719              7.089454       9.821782       0.349975       2.117239       5.469549      -0.287394       5.977030           0.311874
          225              O       3.415831       1.711808      12.047048      -0.563244      35.593235 0.53792136E+03  0.12920299E+05                                 8.482888                            7.103292       0.526052       2.193996                    0.999511      28.130115      73.671769       0.724971       0.351748      -1.145952       0.017611       0.051604      -0.005011       0.054756      -0.025876       0.046353      -0.010704      -0.026558       0.109355      -0.061319      -0.005196       0.066515              9.350677       9.373729      -1.981691       3.457491       6.890384      -3.353126      11.787917           0.000996
          226              O       4.070921       2.813736      10.265245      -0.531546      31.647866 0.49272830E+03  0.11612465E+05                                 7.894522                            6.866368       0.490284       2.204228                    0.998647      27.363629      71.680632       0.724288       0.358821      -1.136878       0.006660       0.016934       0.029560       0.034712       0.007753      -0.057192       0.020078       0.008475      -0.113362      -0.077035       0.019223       0.057812              8.463823      12.703958       0.740062      -1.841067       6.266807      -0.742259       6.420704           0.000169
          227              O       0.854258       2.895391       6.318153      -0.511323      30.987056 0.46883882E+03  0.10897947E+05                                 7.790165                            6.679116       0.842355       2.309704                    0.998902      27.369891      70.883322       0.738481       0.356817      -1.140044      -0.016618       0.060524       0.048875       0.079549       0.007777      -0.036409       0.043752       0.020495      -0.093204      -0.072652       0.023272       0.049381              8.428399       7.512446      -0.771284      -3.245435       6.104126       1.907653      11.668625           0.192152
          228              O      10.810198       3.497047       6.940147      -0.458391      26.596861 0.41740915E+03  0.94239961E+04                                 6.937589                            6.261777       0.648357       2.248880                    0.999585      26.656631      68.021429       0.770138       0.352261      -1.143798       0.053359       0.029927       0.022915       0.065329      -0.026950      -0.022013       0.011717       0.041241      -0.116851      -0.045265      -0.014442       0.059707              7.112092       9.001202      -1.809019       1.532729       6.150596      -0.384834       6.184478           0.238397

******************************************************
Auxiliary information for the entire system
The total spin magnetic moment of the unit cell is   3.993125
The total net atomic charge of the unit cell is   -0.000008
Accuracy of reproducing the electrostatic potential in the unit cell:
  The inner radius (bohr) =    5.0000
  The outer radius (bohr) =   12.0000
  Valid grid points have density less than (e/(bohr^3)) =    0.0001
  The number of valid grid points were=        84226
  The rms potential error without charges in kcal/mol is=     13.80881
  The rms potential error with partial charges in kcal/mol is=      5.39563
  The RRMSE value at monopole order=      0.39074
  The rms potential error with partial charges and cloud penetration in kcal/mol is=      5.40115
  The RRMSE value at monopole order with cloud penetration is=      0.39114
  The rms potential error with partial charges and atomic dipoles in kcal/mol is=      0.43677
  The RRMSE value at dipole order=      0.03163
  The rms potential error with partial charges, atomic dipoles and cloud penetration in kcal/mol is=      0.42803
  The RRMSE value at dipole order with cloud penetration=      0.03100

******************************************************
The electron densities and ab initio electrostatic potential were computed in VASP using the PBE functional and
projector augmented wave method. See the main text of the journal article for a description of computational details.
The atomic charges, dipoles, and quadrupoles were computed with the DDEC6 method as described in
(a) T. A. Manz and N. Gabaldon Limas, RSC Adv. 6 (2016) 47771-47801 DOI: 10.1039/c6ra04656h
(b) N. Gabaldon Limas and T. A. Manz, RSC Adv. 8 (2018) 2678-2707 DOI: 10.1039/c7ra11829e.
For each atom in the material, the electron cloud parameters were fit to the spherically averaged atom-in-material
electron density using radial positions for which this density was between 10^-4 and 10^-2 electrons per cubic bohr.
The polarizabilities, dispersion coefficients, and quantum Drude oscillator (QDO) parameters were fit using the MCLF method.
The magnetic structure of the system was optimized in VASP from the default ferromagnetic initial guess using spin polarization.
The atomic spin moments (ASMs) were computed on this optimized magnetic structure using the DDEC6 partition as inputs
to the method of T. A. Manz and D. S. Sholl, J. Chem. Theory Comput. 7 (2011) 4146-4164 DOI: 10.1021/ct200539n.
The RMSE and RRMSE were computed using a uniform grid with Ewald summation.
