# Supplementary material for: A collection of forcefield precursors for metal–organic frameworks
Source: RSC Adv. 2019 Nov 13;9(63):36492–507. doi: 10.1039/c9ra07327b (PMC9075174; doi:10.1039/c9ra07327b)
Supplement: RA-009-C9RA07327B-s3461 [file RA-009-C9RA07327B-s3461.xyz]

   70
jmolscript: load "" {1 1 1} spacegroup "x,y,z" unitcell [{      7.542300     0.000000     0.000000 }, {      0.000000    12.538700     0.000000 }, {     -3.771050     0.000000    13.159015 }]
Ni     1.885625     6.269350     6.579508     0.182388
Ni    -1.885525     6.269350     6.579508     0.181365
H      1.807196     9.215944     7.982258     0.313260
H      1.893181    11.435294     8.395452     0.106831
H      1.964054     9.215944     5.176757     0.313544
H      5.550388     7.281223     1.200102     0.114847
H      1.878069    11.435294     4.763563     0.106946
H     -1.807074     3.322755     7.982258     0.313619
H     -1.893054     1.103406     8.395452     0.108179
H      5.578324     3.322755     5.176757     0.313903
H      1.991931     5.257477     1.200102     0.114243
H      5.664304     1.103406     4.763563     0.108295
H      1.964054     3.322755     5.176757     0.313251
H      1.878069     1.103406     4.763563     0.106822
H      1.807196     3.322755     7.982258     0.313538
H     -1.779138     5.257477    11.958913     0.114852
H      1.893181     1.103406     8.395452     0.106938
H      5.578324     9.215944     5.176757     0.313622
H      5.664304    11.435294     4.763563     0.108173
H     -1.807074     9.215944     7.982258     0.313909
H      1.779319     7.281223    11.958913     0.114247
H     -1.893054    11.435294     8.395452     0.108288
C      2.575005    11.850325     8.388346    -0.177857
C      4.837637     6.785944     0.705323    -0.124588
C      1.196245    11.850325     4.770669    -0.177317
C      4.967423     0.688375     8.388346    -0.179377
C      2.704674     5.752756     0.705323    -0.122851
C     -1.196173     0.688375     4.770669    -0.178853
C      1.196245     0.688375     4.770669    -0.177809
C     -1.066387     5.752756    12.453692    -0.124545
C      2.575005     0.688375     8.388346    -0.177270
C     -1.196173    11.850325     4.770669    -0.179334
C      1.066576     6.785944    12.453692    -0.122808
C      4.967423    11.850325     8.388346    -0.178811
C      0.000078     6.269350    10.297719     0.223550
C      0.000089     6.269350    11.772055     0.041677
C      3.771172     6.269350     2.861296     0.223546
C      3.771161     6.269350     1.386960     0.041686
C      3.771212     9.696177     8.098321     0.175501
C      3.771213    11.133112     8.343868    -0.061595
C      0.000038     9.696177     5.060694     0.175517
C      0.000037    11.133112     4.815147    -0.061599
C      3.771212     2.842523     8.098321     0.175521
C      3.771213     1.405588     8.343868    -0.061600
C      0.000038     2.842523     5.060694     0.175509
C      0.000037     1.405588     4.815147    -0.061597
N      3.108239     7.767223     7.473794    -0.009399
N      2.663246     8.959277     7.878565    -0.223527
N      0.663011     7.767223     5.685221    -0.008788
N      1.108004     8.959277     5.280450    -0.222519
N      4.434175     4.771477     7.473794    -0.007014
N      4.879174     3.579423     7.878565    -0.225824
N     -0.662925     4.771477     5.685221    -0.006352
N     -1.107924     3.579423     5.280450    -0.224784
N      0.663011     4.771477     5.685221    -0.009345
N      1.108004     3.579423     5.280450    -0.223526
N      3.108239     4.771477     7.473794    -0.008738
N      2.663246     3.579423     7.878565    -0.222518
N     -0.662925     7.767223     5.685221    -0.006996
N     -1.107924     8.959277     5.280450    -0.225834
N      4.434175     7.767223     7.473794    -0.006337
N      4.879174     8.959277     7.878565    -0.224795
N      0.665294     6.269350     8.283337    -0.061064
N      1.111053     6.269350     9.541339    -0.288315
N      3.105956     6.269350     4.875678    -0.061064
N      2.660197     6.269350     3.617676    -0.288310
N     -0.665168     6.269350     8.283337    -0.057890
N     -1.110908     6.269350     9.541339    -0.292465
N      4.436418     6.269350     4.875678    -0.057894
N      4.882158     6.269350     3.617676    -0.292459

The following XYZ coordinates are in angstroms. Other properties are in atomic units.
The sperically averaged electron density of each atom fit to a function of the form exp(a - br)
eigen_1, eigen_2 and eigen_3 are the three eigenvalues of traceless quadrupole moment tensor
  atom number  atomic symbol              X              Y              Z     net charge C6 coefficient C8 coefficient C10 coefficient fluctuating dipole atomic polarizability isotropic forcefield polarizability              a              b squared Pearson coefficient          <r^3>          <r^4>         wp_QDO          m_QDO          q_QDO       dipole_x       dipole_y       dipole_z         dipole            Qxy            Qxz            Qyz     Q(x^2-y^2)  Q(3z^2 - R^2)        eigen_1        eigen_2        eigen_3 static polarizability      alpha(xx)      alpha(xy)      alpha(xz)      alpha(yy)      alpha(yz)      alpha(zz) atomic spin moment
            1             Ni       1.885625       6.269350       6.579508       0.182388     137.344448 0.23772009E+04  0.80485672E+05                                21.808901                           16.099290       1.040948       2.071319                    0.992525      60.382924     171.245288       0.442461       0.408864      -1.135187      -0.000004       0.000001      -0.000001       0.000004       0.000165      -0.001895      -0.000278       0.130982       0.118872      -0.085304       0.039080       0.046224             29.668917      32.248637      -0.408653      -4.383895      30.334981       0.038673      26.423132          -1.253440
            2             Ni      -1.885525       6.269350       6.579508       0.181365     137.463445 0.23824807E+04  0.80708853E+05                                21.817243                           16.116599       1.044379       2.071918                    0.992986      60.418529     171.391135       0.442248       0.408836      -1.135211       0.000003      -0.000005      -0.000001       0.000006       0.000164       0.004236       0.000247       0.133174       0.129209      -0.088123       0.039711       0.048412             29.666101      32.260670      -0.407098       4.392121      30.311612      -0.039256      26.426022           1.364581
            3              H       1.807196       9.215944       7.982258       0.313260       0.648171 0.41140372E+01  0.34767253E+02                                 1.338953                            1.270320      -1.077234       2.497016                    0.999670       2.531829       6.937922       0.492737       1.470920      -0.673544      -0.046736       0.015724       0.011187       0.050564      -0.004435      -0.005315       0.013230       0.017995      -0.079708      -0.031688       0.006887       0.024801              1.375550       1.757878      -0.115158      -0.043074       1.256614       0.018627       1.112157           0.000181
            4              H       1.893181      11.435294       8.395452       0.106831       0.806704 0.53672471E+01  0.47432870E+02                                 1.400772                            1.334790      -0.794118       2.511257                    0.999896       3.066142       8.002905       0.556766       1.244816      -0.717682      -0.025838      -0.014101       0.001345       0.029466       0.000063      -0.001382      -0.001999       0.003774      -0.066092      -0.022212       0.009250       0.012962              1.428200       1.620669       0.249841      -0.006401       1.554966       0.009723       1.108966          -0.000007
            5              H       1.964054       9.215944       5.176757       0.313544       0.647976 0.41150109E+01  0.34774805E+02                                 1.338444                            1.270417      -1.076522       2.497758                    0.999671       2.528277       6.926342       0.492788       1.470797      -0.673611       0.046733       0.015671      -0.011347       0.050580       0.004427      -0.005323      -0.013223       0.017982      -0.079454      -0.031615       0.006860       0.024755              1.373713       1.758404       0.110155      -0.040289       1.254683      -0.019972       1.108054           0.000178
            6              H       5.550388       7.281223       1.200102       0.114847       1.519978 0.11924936E+02  0.12745786E+03                                 2.078951                            1.940850      -1.208658       2.292090                    0.995548       3.645695      10.147436       0.483767       1.184566      -0.733520       0.030366       0.024296       0.019273       0.043403       0.019461      -0.002946       0.005701       0.013326      -0.002004      -0.022118       0.001173       0.020945              2.129220       2.246857       0.401158       0.455148       1.783280       0.287688       2.357524          -0.000073
            7              H       1.878069      11.435294       4.763563       0.106946       0.807006 0.53709406E+01  0.47475951E+02                                 1.401568                            1.335652      -0.793925       2.511473                    0.999897       3.065009       8.002081       0.556308       1.245569      -0.717539       0.025841      -0.014139      -0.001422       0.029490      -0.000086      -0.001392       0.002059       0.003751      -0.065966      -0.022179       0.009246       0.012933              1.428740       1.622183      -0.251012      -0.005034       1.555289      -0.011321       1.108748          -0.000010
            8              H      -1.807074       3.322755       7.982258       0.313619       0.648956 0.41235631E+01  0.34897001E+02                                 1.344853                            1.275588      -1.075367       2.498959                    0.999655       2.537859       6.978342       0.489115       1.479720      -0.671980       0.046238      -0.015826       0.011269       0.050154      -0.004405       0.005468      -0.013074       0.018375      -0.079565      -0.031592       0.006649       0.024943              1.381800       1.766936      -0.115945       0.043367       1.262014      -0.018797       1.116451           0.000277
            9              H      -1.893054       1.103406       8.395452       0.108179       0.804196 0.53467537E+01  0.47208950E+02                                 1.398230                            1.332532      -0.796130       2.511342                    0.999903       3.060585       7.986085       0.557026       1.245365      -0.717567       0.025320       0.014157       0.001141       0.029032      -0.000000       0.001260       0.002149       0.003639      -0.065432      -0.022005       0.009232       0.012772              1.425564       1.617277       0.248898       0.006371       1.552076      -0.009729       1.107338           0.000030
           10              H       5.578324       3.322755       5.176757       0.313903       0.648729 0.41241819E+01  0.34900198E+02                                 1.344219                            1.275567      -1.074671       2.499693                    0.999656       2.533984       6.965300       0.489234       1.479448      -0.672075      -0.046232      -0.015773      -0.011428       0.050167       0.004397       0.005474       0.013064       0.018360      -0.079294      -0.031511       0.006619       0.024892              1.379830       1.767305       0.110898       0.040562       1.259952       0.020141       1.112235           0.000274
           11              H       1.991931       5.257477       1.200102       0.114243       1.537587 0.12091189E+02  0.12970521E+03                                 2.096603                            1.955516      -1.227155       2.283219                    0.995325       3.663768      10.222013       0.481429       1.186001      -0.733172      -0.030449      -0.024711       0.019104       0.043620       0.019636       0.003025      -0.005576       0.013510      -0.001847      -0.022288       0.001185       0.021103              2.148118       2.267703       0.407336      -0.462548       1.797129      -0.292261       2.379523          -0.000056
           12              H       5.664304       1.103406       4.763563       0.108295       0.804481 0.53503252E+01  0.47250911E+02                                 1.399040                            1.333405      -0.795947       2.511557                    0.999903       3.059500       7.985537       0.556546       1.246164      -0.717413      -0.025322       0.014194      -0.001219       0.029054      -0.000022       0.001269      -0.002210       0.003615      -0.065303      -0.021971       0.009230       0.012741              1.426124       1.618812      -0.250077       0.005011       1.552424       0.011312       1.107136           0.000030
           13              H       1.964054       3.322755       5.176757       0.313251       0.648163 0.41139534E+01  0.34766291E+02                                 1.338932                            1.270301      -1.077229       2.497020                    0.999670       2.531781       6.937715       0.492745       1.470907      -0.673547       0.046734      -0.015725      -0.011187       0.050561      -0.004435      -0.005315       0.013226       0.017994      -0.079697      -0.031683       0.006884       0.024799              1.375528       1.757849      -0.115157      -0.043074       1.256595       0.018627       1.112141           0.000181
           14              H       1.878069       1.103406       4.763563       0.106822       0.806712 0.53672886E+01  0.47433275E+02                                 1.400775                            1.334790      -0.794117       2.511256                    0.999896       3.066139       8.002871       0.556770       1.244808      -0.717684       0.025838       0.014101      -0.001344       0.029466       0.000063      -0.001382      -0.001998       0.003774      -0.066087      -0.022211       0.009249       0.012961              1.428204       1.620678       0.249850      -0.006401       1.554969       0.009722       1.108965          -0.000007
           15              H       1.807196       3.322755       7.982258       0.313538       0.647971 0.41149742E+01  0.34774397E+02                                 1.338437                            1.270411      -1.076523       2.497759                    0.999671       2.528258       6.926267       0.492789       1.470796      -0.673611      -0.046733      -0.015671       0.011346       0.050580       0.004427      -0.005324      -0.013222       0.017981      -0.079451      -0.031614       0.006859       0.024754              1.373707       1.758393       0.110154      -0.040288       1.254678      -0.019972       1.108049           0.000179
           16              H      -1.779138       5.257477      11.958913       0.114852       1.520009 0.11925202E+02  0.12746134E+03                                 2.078972                            1.940865      -1.208668       2.292083                    0.995548       3.645719      10.147507       0.483768       1.184558      -0.733522      -0.030366      -0.024296      -0.019273       0.043403       0.019461      -0.002946       0.005701       0.013327      -0.002002      -0.022119       0.001174       0.020945              2.129243       2.246884       0.401169       0.455162       1.783298       0.287697       2.357549          -0.000072
           17              H       1.893181       1.103406       8.395452       0.106938       0.807016 0.53710021E+01  0.47476603E+02                                 1.401576                            1.335657      -0.793923       2.511473                    0.999897       3.065017       8.002096       0.556308       1.245564      -0.717540      -0.025841       0.014139       0.001421       0.029491      -0.000086      -0.001392       0.002058       0.003751      -0.065964      -0.022178       0.009245       0.012933              1.428750       1.622198      -0.251022      -0.005034       1.555300      -0.011320       1.108751          -0.000010
           18              H       5.578324       9.215944       5.176757       0.313622       0.648968 0.41236633E+01  0.34898111E+02                                 1.344875                            1.275608      -1.075370       2.498956                    0.999655       2.537900       6.978514       0.489108       1.479730      -0.671978      -0.046239       0.015826      -0.011270       0.050155      -0.004406       0.005468      -0.013075       0.018377      -0.079567      -0.031593       0.006649       0.024944              1.381823       1.766969      -0.115946       0.043367       1.262034      -0.018798       1.116468           0.000276
           19              H       5.664304      11.435294       4.763563       0.108173       0.804218 0.53469403E+01  0.47211020E+02                                 1.398257                            1.332555      -0.796128       2.511337                    0.999903       3.060636       7.986260       0.557021       1.245364      -0.717567      -0.025320      -0.014157      -0.001142       0.029032      -0.000000       0.001259       0.002149       0.003639      -0.065440      -0.022007       0.009234       0.012773              1.425591       1.617315       0.248909       0.006371       1.552105      -0.009729       1.107354           0.000030
           20              H      -1.807074       9.215944       7.982258       0.313909       0.648744 0.41243212E+01  0.34901781E+02                                 1.344254                            1.275599      -1.074679       2.499687                    0.999656       2.534052       6.965599       0.489220       1.479472      -0.672070       0.046234       0.015773       0.011429       0.050170       0.004397       0.005474       0.013067       0.018361      -0.079304      -0.031516       0.006622       0.024894              1.379867       1.767353       0.110898       0.040563       1.259985       0.020142       1.112262           0.000274
           21              H       1.779319       7.281223      11.958913       0.114247       1.537629 0.12091578E+02  0.12971043E+03                                 2.096641                            1.955547      -1.227170       2.283210                    0.995325       3.663809      10.222172       0.481426       1.186000      -0.733172       0.030449       0.024711      -0.019104       0.043620       0.019637       0.003025      -0.005576       0.013511      -0.001845      -0.022289       0.001186       0.021103              2.148159       2.267750       0.407351      -0.462568       1.797158      -0.292274       2.379570          -0.000056
           22              H      -1.893054      11.435294       8.395452       0.108288       0.804507 0.53505424E+01  0.47253374E+02                                 1.399077                            1.333437      -0.795944       2.511553                    0.999903       3.059566       7.985791       0.556535       1.246174      -0.717411       0.025322      -0.014194       0.001219       0.029055      -0.000022       0.001269      -0.002210       0.003615      -0.065313      -0.021975       0.009232       0.012742              1.426163       1.618861      -0.250090       0.005012       1.552468       0.011312       1.107160           0.000029
           23              C       2.575005      11.850325       8.388346      -0.177857      34.573126 0.42757067E+03  0.10127170E+05                                 9.597238                            7.184935      -0.196188       1.898340                    0.999232      30.991445      92.879766       0.571159       0.452761      -1.030156       0.034215       0.018369       0.002604       0.038921       0.043203       0.003760      -0.008087       0.069267      -0.219753      -0.074673      -0.017324       0.091997             11.527423      10.001755      -1.357823      -0.192250      19.634943       0.313283       4.945570           0.000757
           24              C       4.837637       6.785944       0.705323      -0.124588      39.224082 0.45135493E+03  0.10727988E+05                                10.094702                            7.084200       0.025761       1.973294                    0.999622      29.961814      87.050864       0.618033       0.416960      -1.062195      -0.007285      -0.020569      -0.023093       0.031772       0.010257       0.018504       0.004730       0.010623      -0.042434      -0.023658      -0.003287       0.026945             13.321100       9.263880       2.053998      -1.004047       6.146423      -0.323765      24.552997          -0.000165
           25              C       1.196245      11.850325       4.770669      -0.177317      34.533886 0.42700435E+03  0.10110704E+05                                 9.590585                            7.180644      -0.195154       1.898880                    0.999233      30.975697      92.827530       0.571257       0.452820      -1.030091      -0.034183       0.018243      -0.002887       0.038853      -0.043314       0.003605       0.008479       0.069132      -0.218876      -0.074485      -0.017411       0.091896             11.513306      10.002473       1.368424      -0.182275      19.599005      -0.330503       4.938440           0.000741
           26              C       4.967423       0.688375       8.388346      -0.179377      34.633504 0.42844459E+03  0.10153045E+05                                 9.608239                            7.192390      -0.196725       1.897879                    0.999149      31.020229      92.989584       0.570849       0.452776      -1.030148      -0.034758      -0.018734       0.003024       0.039601       0.041970      -0.003360       0.008123       0.068870      -0.217290      -0.073814      -0.016691       0.090505             11.542160      10.010615      -1.361835       0.192353      19.664690      -0.314178       4.951176           0.000224
           27              C       2.704674       5.752756       0.705323      -0.122851      39.014507 0.44850161E+03  0.10642267E+05                                10.051574                            7.055350       0.029593       1.975562                    0.999646      29.885435      86.729026       0.620200       0.416202      -1.062779       0.007381       0.021431      -0.023214       0.032445       0.011173      -0.018483      -0.004486       0.010743      -0.042494      -0.023686      -0.003814       0.027500             13.256392       9.233856       2.051613       0.978775       6.124735       0.309706      24.410585           0.000038
           28              C      -1.196173       0.688375       4.770669      -0.178853      34.594469 0.42788178E+03  0.10136671E+05                                 9.601594                            7.188108      -0.195697       1.898414                    0.999150      31.004620      92.937692       0.570950       0.452831      -1.030086       0.034728      -0.018609      -0.003308       0.039538      -0.042080      -0.003206      -0.008516       0.068729      -0.216413      -0.073626      -0.016775       0.090401             11.528047      10.011407       1.372238       0.182331      19.628665       0.331059       4.944069           0.000242
           29              C       1.196245       0.688375       4.770669      -0.177809      34.571301 0.42754433E+03  0.10126374E+05                                 9.596845                            7.184665      -0.196101       1.898376                    0.999232      30.990496      92.875672       0.571176       0.452755      -1.030161      -0.034212      -0.018370      -0.002603       0.038919       0.043204       0.003761      -0.008081       0.069258      -0.219726      -0.074663      -0.017328       0.091990             11.526910      10.001385      -1.357675      -0.192237      19.633963       0.313240       4.945381           0.000760
           30              C      -1.066387       5.752756      12.453692      -0.124545      39.222648 0.45133580E+03  0.10727407E+05                                10.094406                            7.084006       0.025814       1.973317                    0.999622      29.961222      87.048303       0.618047       0.416955      -1.062199       0.007286       0.020568       0.023094       0.031773       0.010258       0.018503       0.004729       0.010625      -0.042424      -0.023654      -0.003289       0.026944             13.320674       9.263632       2.053955      -1.003970       6.146269      -0.323729      24.552122          -0.000166
           31              C       2.575005       0.688375       8.388346      -0.177270      34.532431 0.42698133E+03  0.10110013E+05                                 9.590274                            7.180410      -0.195084       1.898909                    0.999233      30.974905      92.824185       0.571271       0.452815      -1.030095       0.034181      -0.018245       0.002883       0.038852      -0.043314       0.003605       0.008475       0.069133      -0.218861      -0.074479      -0.017415       0.091894             11.512939      10.002169       1.368300      -0.182267      19.598359      -0.330465       4.938289           0.000743
           32              C      -1.196173      11.850325       4.770669      -0.179334      34.632426 0.42842935E+03  0.10152587E+05                                 9.607991                            7.192221      -0.196710       1.897889                    0.999149      31.019781      92.987593       0.570861       0.452770      -1.030151       0.034762       0.018736      -0.003027       0.039605       0.041967      -0.003360       0.008125       0.068862      -0.217317      -0.073823      -0.016681       0.090504             11.541825      10.010420      -1.361782       0.192350      19.663999      -0.314181       4.951056           0.000225
           33              C       1.066576       6.785944      12.453692      -0.122808      39.013103 0.44848275E+03  0.10641697E+05                                10.051285                            7.055159       0.029649       1.975586                    0.999646      29.884859      86.726569       0.620214       0.416197      -1.062783      -0.007382      -0.021433       0.023215       0.032447       0.011174      -0.018483      -0.004484       0.010745      -0.042482      -0.023683      -0.003816       0.027500             13.255977       9.233617       2.051569       0.978693       6.124577       0.309655      24.409737           0.000039
           34              C       4.967423      11.850325       8.388346      -0.178811      34.593804 0.42787032E+03  0.10136333E+05                                 9.601447                            7.187984      -0.195701       1.898417                    0.999150      31.004345      92.936597       0.570958       0.452828      -1.030088      -0.034731       0.018612       0.003309       0.039543      -0.042075      -0.003206      -0.008520       0.068730      -0.216451      -0.073640      -0.016764       0.090404             11.527882      10.011293       1.372212       0.182333      19.628359       0.331068       4.943994           0.000238
           35              C       0.000078       6.269350      10.297719       0.223550      42.676959 0.36353503E+03  0.82236849E+04                                11.121354                            6.573473      -0.403049       1.886639                    0.999272      26.106530      75.125945       0.607451       0.445733      -1.039791      -0.001156      -0.000044      -0.008176       0.008258       0.014556       0.000966      -0.000045      -0.088926      -0.000913      -0.046653      -0.000285       0.046937             17.344790       9.439774       0.054573      -0.004340       5.827500      -0.000015      36.767097           0.000056
           36              C       0.000089       6.269350      11.772055       0.041677      43.969446 0.41383047E+03  0.95986726E+04                                11.044768                            6.853255      -0.238762       1.932609                    0.999103      27.136548      77.192525       0.620461       0.425601      -1.059655      -0.000461       0.000656       0.013758       0.013781      -0.017631       0.000734       0.000630      -0.000126       0.053031      -0.026491       0.008792       0.017699             16.668609       9.832841       1.917490       0.000809       6.500497       0.000585      33.672488          -0.000023
           37              C       3.771172       6.269350       2.861296       0.223546      42.676942 0.36353508E+03  0.82236788E+04                                11.121328                            6.573458      -0.403035       1.886643                    0.999272      26.106478      75.125538       0.607454       0.445731      -1.039793       0.001157       0.000042       0.008176       0.008257       0.014557       0.000965      -0.000046      -0.088924      -0.000909      -0.046653      -0.000283       0.046936             17.344763       9.439745       0.054571      -0.004344       5.827488       0.000032      36.767056           0.000055
           38              C       3.771161       6.269350       1.386960       0.041686      43.968628 0.41382269E+03  0.95984461E+04                                11.044620                            6.853181      -0.238755       1.932614                    0.999103      27.136322      77.191664       0.620466       0.425600      -1.059656       0.000462      -0.000658      -0.013758       0.013781      -0.017632       0.000735       0.000629      -0.000129       0.053023      -0.026490       0.008794       0.017696             16.668346       9.832727       1.917469       0.000803       6.500420       0.000607      33.671892          -0.000023
           39              C       3.771212       9.696177       8.098321       0.175501      37.673881 0.36347989E+03  0.81434071E+04                                 9.863138                            6.369418       0.344754       2.113940                    0.999169      25.719163      71.376166       0.653176       0.418553      -1.066486       0.000615      -0.113327      -0.019125       0.114931      -0.001134       0.000192       0.014799       0.076056      -0.325012      -0.110073       0.017859       0.092214             13.572563       9.942526      -0.058226      -0.033527      25.209495       3.520105       5.565667           0.000401
           40              C       3.771213      11.133112       8.343868      -0.061595      42.249688 0.45732906E+03  0.10814556E+05                                10.371010                            7.005563       0.107686       2.014297                    0.999714      28.400069      80.075322       0.643632       0.402428      -1.080696      -0.000126       0.089222       0.017549       0.090931       0.000206       0.000177       0.011044       0.044117      -0.353406      -0.118587       0.037626       0.080960             13.775359      10.635159      -0.001898      -0.011360      25.337510       2.136914       5.353407           0.000055
           41              C       0.000038       9.696177       5.060694       0.175517      37.673875 0.36347708E+03  0.81433575E+04                                 9.863224                            6.369431       0.344764       2.113946                    0.999169      25.719250      71.377298       0.653167       0.418558      -1.066479      -0.000525      -0.113324       0.019125       0.114928       0.001017      -0.000536      -0.014805       0.076052      -0.325022      -0.110078       0.017866       0.092213             13.572733       9.942641      -0.064076       0.034590      25.209890      -3.520249       5.565668           0.000366
           42              C       0.000037      11.133112       4.815147      -0.061599      42.250003 0.45733148E+03  0.10814638E+05                                10.371114                            7.005609       0.107684       2.014297                    0.999714      28.400126      80.075833       0.643626       0.402431      -1.080693       0.000237       0.089219      -0.017547       0.090928      -0.000316      -0.000310      -0.011046       0.044119      -0.353404      -0.118587       0.037624       0.080963             13.775515      10.635199      -0.002154       0.011119      25.337889      -2.137162       5.353456           0.000059
           43              C       3.771212       2.842523       8.098321       0.175521      37.673424 0.36347193E+03  0.81432160E+04                                 9.863187                            6.369413       0.344769       2.113950                    0.999169      25.718985      71.376530       0.653163       0.418561      -1.066476       0.000526       0.113318      -0.019127       0.114922       0.001016      -0.000535      -0.014799       0.076050      -0.324970      -0.110060       0.017857       0.092203             13.572706       9.942585      -0.064049       0.034582      25.209887      -3.520215       5.565647           0.000366
           44              C       3.771213       1.405588       8.343868      -0.061600      42.249639 0.45732694E+03  0.10814497E+05                                10.371047                            7.005564       0.107698       2.014305                    0.999714      28.399946      80.075037       0.643629       0.402430      -1.080694      -0.000234      -0.089217       0.017543       0.090925      -0.000316      -0.000309      -0.011048       0.044115      -0.353411      -0.118590       0.037628       0.080962             13.775455      10.635110      -0.002139       0.011118      25.337828      -2.137126       5.353425           0.000062
           45              C       0.000038       2.842523       5.060694       0.175509      37.671998 0.36346229E+03  0.81429123E+04                                 9.862881                            6.369309       0.344783       2.113961                    0.999169      25.718295      71.373264       0.653174       0.418559      -1.066482      -0.000615       0.113313       0.019120       0.114917      -0.001133       0.000193       0.014784       0.076062      -0.324935      -0.110044       0.017841       0.092204             13.572149       9.942270      -0.058253      -0.033534      25.208646       3.519968       5.565532           0.000403
           46              C       0.000037       1.405588       4.815147      -0.061597      42.248431 0.45731755E+03  0.10814201E+05                                10.370794                            7.005464       0.107726       2.014317                    0.999714      28.399605      80.073369       0.643639       0.402427      -1.080698       0.000123      -0.089214      -0.017539       0.090922       0.000206       0.000177       0.011048       0.044113      -0.353411      -0.118589       0.037629       0.080960             13.775012      10.634958      -0.001915      -0.011360      25.336776       2.136828       5.353303           0.000052
           47              N       3.108239       7.767223       7.473794      -0.009399      33.575815 0.42201866E+03  0.96631848E+04                                 8.726286                            6.637974       0.116203       2.087963                    0.999084      25.398982      67.732274       0.683198       0.391535      -1.101412       0.062381       0.149143       0.059376       0.172222      -0.052309      -0.012870       0.038958       0.005411      -0.088685      -0.058219      -0.021292       0.079511             10.872721      12.428769       1.234207       0.260261      14.231418       2.551781       5.957975          -0.003303
           48              N       2.663246       8.959277       7.878565      -0.223527      29.947708 0.38408629E+03  0.87030997E+04                                 8.243716                            6.438896      -0.212136       1.982661                    0.998032      26.713842      73.961343       0.667783       0.404786      -1.078087       0.049421      -0.057031       0.010335       0.076169      -0.017914      -0.018128       0.055719      -0.027282      -0.264981      -0.108112       0.022036       0.086076              9.704688      11.732175       0.812157       0.009332      12.415234       1.773433       4.966656           0.001823
           49              N       0.663011       7.767223       5.685221      -0.008788      33.580628 0.42163540E+03  0.96526311E+04                                 8.731178                            6.635951       0.118937       2.089176                    0.999085      25.390209      67.712145       0.683120       0.391652      -1.101283      -0.062313       0.149002      -0.059724       0.172196       0.052260      -0.013151      -0.038953       0.005608      -0.088309      -0.058066      -0.021468       0.079534             10.903670      12.477525      -1.475029       0.341854      14.285854      -2.554612       5.947631          -0.003020
           50              N       1.108004       8.959277       5.280450      -0.222519      29.869068 0.38291260E+03  0.86731203E+04                                 8.241963                            6.438071      -0.213317       1.982992                    0.997976      26.716961      74.046191       0.666173       0.405922      -1.076928      -0.049205      -0.057225      -0.011208       0.076298       0.017818      -0.018452      -0.055857      -0.027143      -0.264519      -0.108126       0.022054       0.086072              9.702605      11.742116      -0.947463       0.081414      12.422740      -1.786705       4.942960           0.001867
           51              N       4.434175       4.771477       7.473794      -0.007014      33.378938 0.41926230E+03  0.95816690E+04                                 8.682995                            6.609395       0.129202       2.093036                    0.999072      25.319514      67.393827       0.685933       0.390723      -1.102293      -0.061892      -0.148465       0.059734       0.171582      -0.052457       0.013545      -0.038178       0.004756      -0.088975      -0.057206      -0.022423       0.079629             10.812859      12.362472       1.212097      -0.254668      14.146526      -2.534446       5.929580           0.038948
           52              N       4.879174       3.579423       7.878565      -0.225824      29.996300 0.38484957E+03  0.87242759E+04                                 8.248803                            6.441594      -0.207274       1.983437                    0.998119      26.741308      74.041432       0.668253       0.404322      -1.078452      -0.048489       0.056628       0.010803       0.075330      -0.017207       0.018208      -0.056033      -0.027011      -0.265391      -0.108474       0.022707       0.085767              9.711145      11.746719       0.804909      -0.007204      12.418429      -1.773761       4.968287           0.006612
           53              N      -0.662925       4.771477       5.685221      -0.006352      33.379200 0.41882764E+03  0.95695701E+04                                 8.686863                            6.606844       0.132014       2.094299                    0.999073      25.308566      67.364348       0.685906       0.390827      -1.102184       0.061801      -0.148306      -0.060088       0.171535       0.052405       0.013825       0.038135       0.004938      -0.088358      -0.056996      -0.022610       0.079606             10.841953      12.408890      -1.450518      -0.335614      14.198079       2.536977       5.918889           0.038695
           54              N      -1.107924       3.579423       5.280450      -0.224784      29.912102 0.38359291E+03  0.86917634E+04                                 8.245418                            6.439637      -0.208481       1.983777                    0.998062      26.741418      74.110414       0.666784       0.405400      -1.077352       0.048265       0.056811      -0.011695       0.075457       0.017114       0.018527       0.056144      -0.026908      -0.264722      -0.108413       0.022677       0.085736              9.706951      11.754047      -0.940045      -0.079313      12.422926       1.786603       4.943881           0.006563
           55              N       0.663011       4.771477       5.685221      -0.009345      33.572014 0.42196435E+03  0.96616210E+04                                 8.725679                            6.637581       0.116259       2.088005                    0.999085      25.397118      67.725960       0.683214       0.391539      -1.101410      -0.062352      -0.149103      -0.059438       0.172199      -0.052304      -0.012877       0.038902       0.005384      -0.088489      -0.058142      -0.021321       0.079462             10.871888      12.427798       1.233975       0.260200      14.230279       2.551546       5.957586          -0.003315
           56              N       1.108004       3.579423       5.280450      -0.223526      29.946554 0.38406908E+03  0.87026055E+04                                 8.243540                            6.438783      -0.212131       1.982678                    0.998032      26.712957      73.958260       0.667785       0.404790      -1.078086      -0.049407       0.057021      -0.010345       0.076154      -0.017918      -0.018124       0.055694      -0.027309      -0.264911      -0.108075       0.022011       0.086064              9.704461      11.731889       0.812086       0.009320      12.414935       1.773386       4.966559           0.001822
           57              N       3.108239       4.771477       7.473794      -0.008738      33.578470 0.42160533E+03  0.96517252E+04                                 8.730653                            6.635599       0.119080       2.089234                    0.999086      25.389317      67.707963       0.683159       0.391639      -1.101297       0.062313      -0.149007       0.059720       0.172199       0.052262      -0.013152      -0.038955       0.005613      -0.088322      -0.058070      -0.021468       0.079538             10.902966      12.476654      -1.474830       0.341792      14.284957      -2.554416       5.947288          -0.003037
           58              N       2.663246       3.579423       7.878565      -0.222518      29.868927 0.38291007E+03  0.86730443E+04                                 8.241949                            6.438061      -0.213309       1.982999                    0.997976      26.716751      74.045409       0.666172       0.405924      -1.076928       0.049200       0.057224       0.011201       0.076293       0.017817      -0.018450      -0.055852      -0.027144      -0.264508      -0.108120       0.022052       0.086067              9.702598      11.742068      -0.947443       0.081403      12.422779      -1.786699       4.942946           0.001866
           59              N      -0.662925       7.767223       5.685221      -0.006996      33.378025 0.41924919E+03  0.95812883E+04                                 8.682803                            6.609263       0.129226       2.093049                    0.999072      25.319178      67.392509       0.685945       0.390719      -1.102296       0.061894       0.148457      -0.059742       0.171579      -0.052455       0.013547      -0.038176       0.004747      -0.088970      -0.057201      -0.022427       0.079627             10.812593      12.362244       1.212022      -0.254650      14.146075      -2.534362       5.929459           0.038965
           60              N      -1.107924       8.959277       5.280450      -0.225834      29.997037 0.38486091E+03  0.87246028E+04                                 8.248943                            6.441692      -0.207298       1.983420                    0.998119      26.741767      74.043152       0.668247       0.404322      -1.078451       0.048493      -0.056628      -0.010810       0.075334      -0.017209       0.018211      -0.056037      -0.027007      -0.265404      -0.108480       0.022709       0.085772              9.711314      11.747006       0.804898      -0.007201      12.418573      -1.773790       4.968365           0.006614
           61              N       4.434175       7.767223       7.473794      -0.006337      33.379840 0.41883742E+03  0.95698058E+04                                 8.686729                            6.606737       0.132135       2.094330                    0.999073      25.309172      67.364996       0.685944       0.390805      -1.102204      -0.061832       0.148344       0.060028       0.171560       0.052411       0.013819       0.038191       0.004962      -0.088564      -0.057073      -0.022584       0.079657             10.841785      12.408729      -1.450482      -0.335598      14.197828       2.536924       5.918798           0.038704
           62              N       4.879174       8.959277       7.878565      -0.224795      29.913938 0.38362021E+03  0.86925458E+04                                 8.245741                            6.439854      -0.208503       1.983748                    0.998063      26.742593      74.114621       0.666774       0.405398      -1.077352      -0.048279      -0.056819       0.011684       0.075470       0.017112       0.018532       0.056169      -0.026876      -0.264794      -0.108450       0.022702       0.085749              9.707367      11.754598      -0.940096      -0.079316      12.423450       1.786682       4.944052           0.006563
           63              N       0.665294       6.269350       8.283337      -0.061064      35.953763 0.46222804E+03  0.10857372E+05                                 9.145429                            6.922913       0.101679       2.048402                    0.999738      27.037721      73.689333       0.670633       0.388824      -1.100286      -0.064412       0.000103       0.128429       0.143677      -0.000297       0.021162      -0.000677       0.003798      -0.063464      -0.031374       0.008662       0.022713             11.683863      12.869714      -0.064997      -2.897591       5.737014       0.035614      16.444860          -0.031669
           64              N       1.111053       6.269350       9.541339      -0.288315      37.930216 0.53804762E+03  0.13096944E+05                                 9.376627                            7.428797       0.415204       2.109631                    0.999838      29.681651      81.726509       0.654198       0.384634      -1.105840      -0.212156       0.001419      -0.097918       0.233666       0.001414      -0.054990       0.004227      -0.232990       0.367528      -0.187522       0.055060       0.132462             11.513141      10.557713      -0.063117      -2.814570       5.493136       0.142220      18.488575           0.001862
           65              N       3.105956       6.269350       4.875678      -0.061064      35.953747 0.46222809E+03  0.10857371E+05                                 9.145424                            6.922912       0.101694       2.048406                    0.999738      27.037710      73.689252       0.670633       0.388824      -1.100287       0.064408      -0.000108      -0.128431       0.143676      -0.000296       0.021162      -0.000677       0.003807      -0.063471      -0.031375       0.008658       0.022717             11.683856      12.869683      -0.065044      -2.897576       5.737011       0.035679      16.444874          -0.031671
           66              N       2.660197       6.269350       3.617676      -0.288310      37.929728 0.53803920E+03  0.13096681E+05                                 9.376533                            7.428728       0.415236       2.109645                    0.999838      29.681441      81.725603       0.654203       0.384633      -1.105841       0.212153      -0.001421       0.097924       0.233666       0.001414      -0.054996       0.004227      -0.232984       0.367528      -0.187522       0.055057       0.132464             11.513022      10.557582      -0.063133      -2.814523       5.493086       0.142272      18.488397           0.001862
           67              N      -0.665168       6.269350       8.283337      -0.057890      35.787418 0.45984677E+03  0.10785922E+05                                 9.111762                            6.901025       0.103104       2.049788                    0.999707      26.970143      73.417264       0.672383       0.388370      -1.100769       0.063700      -0.000107       0.130491       0.145209      -0.000299      -0.021991       0.000682       0.005041      -0.061448      -0.031433       0.007706       0.023727             11.635573      12.816670      -0.064639       2.872899       5.718250      -0.035524      16.371799           0.036050
           68              N      -1.110908       6.269350       9.541339      -0.292465      38.096994 0.54080892E+03  0.13181902E+05                                 9.405963                            7.449615       0.416247       2.109465                    0.999841      29.750856      81.990250       0.653005       0.384818      -1.105634       0.210413      -0.001386      -0.096180       0.231357       0.001320       0.054559      -0.004186      -0.233313       0.362156      -0.186716       0.056110       0.130605             11.552502      10.592209      -0.063293       2.820837       5.508349      -0.142573      18.556950          -0.000663
           69              N       4.436418       6.269350       4.875678      -0.057894      35.787495 0.45984823E+03  0.10785963E+05                                 9.111775                            6.901035       0.103121       2.049793                    0.999707      26.970172      73.417328       0.672383       0.388370      -1.100769      -0.063697       0.000102      -0.130492       0.145208      -0.000301      -0.021991       0.000680       0.005049      -0.061455      -0.031433       0.007703       0.023730             11.635590      12.816665      -0.064653       2.872894       5.718256      -0.035506      16.371849           0.036046
           70              N       4.882158       6.269350       3.617676      -0.292459      38.096333 0.54079768E+03  0.13181552E+05                                 9.405840                            7.449526       0.416281       2.109480                    0.999841      29.750582      81.989099       0.653011       0.384817      -1.105635      -0.210411       0.001382       0.096182       0.231356       0.001318       0.054564      -0.004188      -0.233307       0.362160      -0.186715       0.056107       0.130609             11.552342      10.592041      -0.063288       2.820776       5.508283      -0.142548      18.556704          -0.000661

******************************************************
Auxiliary information for the entire system
The total spin magnetic moment of the unit cell is   0.305814
The total net atomic charge of the unit cell is   -0.000001
Accuracy of reproducing the electrostatic potential in the unit cell:
  The inner radius (bohr) =    5.0000
  The outer radius (bohr) =   12.0000
  Valid grid points have density less than (e/(bohr^3)) =    0.0001
  The number of valid grid points were=        79638
  The rms potential error without charges in kcal/mol is=      3.56080
  The rms potential error with partial charges in kcal/mol is=      0.90479
  The RRMSE value at monopole order=      0.25410
  The rms potential error with partial charges and cloud penetration in kcal/mol is=      0.90775
  The RRMSE value at monopole order with cloud penetration is=      0.25493
  The rms potential error with partial charges and atomic dipoles in kcal/mol is=      0.54389
  The RRMSE value at dipole order=      0.15274
  The rms potential error with partial charges, atomic dipoles and cloud penetration in kcal/mol is=      0.54280
  The RRMSE value at dipole order with cloud penetration=      0.15244

******************************************************
The electron densities and ab initio electrostatic potential were computed in VASP using the PBE functional and
projector augmented wave method. See the main text of the journal article for a description of computational details.
The atomic charges, dipoles, and quadrupoles were computed with the DDEC6 method as described in
(a) T. A. Manz and N. Gabaldon Limas, RSC Adv. 6 (2016) 47771-47801 DOI: 10.1039/c6ra04656h
(b) N. Gabaldon Limas and T. A. Manz, RSC Adv. 8 (2018) 2678-2707 DOI: 10.1039/c7ra11829e.
For each atom in the material, the electron cloud parameters were fit to the spherically averaged atom-in-material
electron density using radial positions for which this density was between 10^-4 and 10^-2 electrons per cubic bohr.
The polarizabilities, dispersion coefficients, and quantum Drude oscillator (QDO) parameters were fit using the MCLF method.
The magnetic structure of the system was optimized in VASP from the default ferromagnetic initial guess using spin polarization.
The atomic spin moments (ASMs) were computed on this optimized magnetic structure using the DDEC6 partition as inputs
to the method of T. A. Manz and D. S. Sholl, J. Chem. Theory Comput. 7 (2011) 4146-4164 DOI: 10.1021/ct200539n.
The RMSE and RRMSE were computed using a uniform grid with Ewald summation.
