# Supplementary material for: A collection of forcefield precursors for metal–organic frameworks
Source: RSC Adv. 2019 Nov 13;9(63):36492–507. doi: 10.1039/c9ra07327b (PMC9075174; doi:10.1039/c9ra07327b)
Supplement: RA-009-C9RA07327B-s3462 [file RA-009-C9RA07327B-s3462.xyz]

  104
jmolscript: load "" {1 1 1} spacegroup "x,y,z" unitcell [{     11.850000     0.000000     0.000000 }, {      0.000000    13.853000     0.000000 }, {     -5.847293     0.000000    12.658764 }]
Co     5.032813     6.121225    12.026332     0.864069
Co    -1.953752    13.047725     6.961814     0.864041
Co     0.969894     7.731775     0.632432     0.864089
Co     7.956459     0.805275     5.696950     0.864083
H      2.411801     7.288063    11.346050     0.099289
H      0.247465     6.674375    10.777672     0.131092
H      1.444253     2.805232    10.767545     0.133274
H      3.553712     3.513121    11.372634     0.104315
H     -4.320104     3.493727     9.332041     0.133087
H     -0.340544     2.665317     9.192794     0.121336
H     -1.710466     5.694968    11.499221     0.111931
H      0.667259     0.361563     7.642096     0.099296
H      2.831596    13.600875     8.210474     0.131098
H      1.634808     9.731733     8.220601     0.133283
H     -0.474651    10.439621     7.615512     0.104328
H     -4.450835    10.420227     9.656105     0.133090
H      3.419605     9.591817     9.795352     0.121340
H      4.789526    12.621468     7.488925     0.111928
H      3.590906     6.564937     1.312714     0.099288
H      5.755242     7.178625     1.881092     0.131090
H      4.558454    11.047767     1.891219     0.133271
H      2.448995    10.339879     1.286130     0.104312
H     -1.527189    10.359273     3.326723     0.133084
H      6.343251    11.187683     3.465970     0.121336
H      7.713173     8.158032     1.159543     0.111930
H      5.335448    13.491437     5.016668     0.099293
H      3.171111     0.252125     4.448290     0.131094
H      4.367899     4.121268     4.438163     0.133280
H      6.477358     3.413379     5.043252     0.104326
H     -1.396458     3.432773     3.002659     0.133089
H      2.583102     4.261183     2.863412     0.121341
H      1.213181     1.231532     5.169839     0.111927
C      2.204374     6.366839    11.240982     0.095266
C      0.911210     6.005275    10.897930    -0.200008
C      0.583709     4.658764    10.729568     0.123256
C      1.612130     3.730613    10.896664    -0.198132
C      2.870406     4.162826    11.251109     0.097343
C     -3.431368     3.669660     9.619395    -0.121323
C     -2.374455     2.907745     9.119374     0.004379
C     -1.059066     3.195887     9.511795    -0.165213
C     -0.810241     4.266724    10.376389     0.060714
C     -1.876541     4.984309    10.891601    -0.157659
C     -3.194098     4.679543    10.532092    -0.002589
C     -2.635275     1.809202     8.134522     0.598505
C     -4.317748     5.451156    11.163764     0.597320
C      0.874687    13.293339     7.747164     0.095269
C      2.167850    12.931775     8.090216    -0.200000
C      2.495351    11.585264     8.258578     0.123259
C      1.466930    10.657113     8.091482    -0.198118
C      0.208655    11.089326     7.737037     0.097342
C      6.510428    10.596160     9.368751    -0.121319
C      5.453515     9.834245     9.868772     0.004387
C      4.138126    10.122387     9.476351    -0.165206
C      3.889302    11.193224     8.611757     0.060711
C      4.955601    11.910809     8.096545    -0.157661
C      6.273158    11.606043     8.456054    -0.002594
C      5.714336     8.735702    10.853624     0.598500
C      7.396808    12.377655     7.824382     0.597327
C      3.798333     7.486161     1.417782     0.095263
C      5.091497     7.847725     1.760834    -0.200008
C      5.418998     9.194236     1.929196     0.123252
C      4.390577    10.122387     1.762100    -0.198132
C      3.132301     9.690174     1.407655     0.097340
C      9.434075    10.183340     3.039369    -0.121325
C      8.377162    10.945255     3.539390     0.004376
C      7.061773    10.657113     3.146969    -0.165212
C      6.812948     9.586276     2.282375     0.060714
C      7.879248     8.868691     1.767163    -0.157659
C      9.196805     9.173457     2.126672    -0.002589
C      8.637982    12.043798     4.524242     0.598507
C     10.320455     8.401844     1.495000     0.597319
C      5.128020     0.559661     4.911600     0.095268
C      3.834857     0.921225     4.568548    -0.200003
C      3.507356     2.267736     4.400186     0.123259
C      4.535777     3.195887     4.567282    -0.198122
C      5.794052     2.763674     4.921727     0.097345
C     -0.507721     3.256840     3.290013    -0.121319
C      0.549192     4.018755     2.789992     0.004386
C      1.864581     3.730613     3.182413    -0.165207
C      2.113405     2.659776     4.047007     0.060711
C      1.047106     1.942191     4.562219    -0.157663
C     -0.270451     2.246957     4.202710    -0.002594
C      0.288371     5.117298     1.805140     0.598500
C     -1.394101     1.475344     4.834382     0.597327
N      3.178424     5.455311    11.430864    -0.221081
N     -0.099364    12.381811     7.557282    -0.221072
N      2.824283     8.397689     1.227900    -0.221086
N      6.102071     1.471189     5.101482    -0.221079
O      6.347437     5.079895    10.904259    -0.540413
O     -4.014403     6.393160    11.933417    -0.585108
O      8.297637     2.014226     7.282587    -0.539458
O     -1.922547     0.779924     8.223133    -0.544228
O     -3.268376    12.006395     8.083887    -0.540378
O      7.093464    13.319659     7.054729    -0.585101
O     -5.218577     8.940726    11.705559    -0.539464
O      5.001607     7.706424    10.765013    -0.544252
O     -0.344730     8.773105     1.754505    -0.540417
O     10.017110     7.459840     0.725347    -0.585109
O     -2.294930    11.838774     5.376177    -0.539430
O      7.925254    13.073076     4.435631    -0.544244
O      9.271083     1.846605     4.574877    -0.540396
O     -1.090757     0.533340     5.604035    -0.585083
O     11.221284     4.912274     0.953205    -0.539462
O      1.001100     6.146576     1.893751    -0.544258

The following XYZ coordinates are in angstroms. Other properties are in atomic units.
The sperically averaged electron density of each atom fit to a function of the form exp(a - br)
eigen_1, eigen_2 and eigen_3 are the three eigenvalues of traceless quadrupole moment tensor
  atom number  atomic symbol              X              Y              Z     net charge C6 coefficient C8 coefficient C10 coefficient fluctuating dipole atomic polarizability isotropic forcefield polarizability              a              b squared Pearson coefficient          <r^3>          <r^4>         wp_QDO          m_QDO          q_QDO       dipole_x       dipole_y       dipole_z         dipole            Qxy            Qxz            Qyz     Q(x^2-y^2)  Q(3z^2 - R^2)        eigen_1        eigen_2        eigen_3 static polarizability      alpha(xx)      alpha(xy)      alpha(xz)      alpha(yy)      alpha(yz)      alpha(zz) atomic spin moment
            1             Co       5.032813       6.121225      12.026332       0.864069     122.867005 0.24066608E+04  0.80281127E+05                                18.600653                           14.837603       0.747181       2.091414                    0.994378      47.506710     126.119479       0.535259       0.343039      -1.207584       0.009176      -0.022368      -0.015243       0.028581      -0.096050      -0.063733      -0.059806      -0.157696       0.190603      -0.184255       0.066709       0.117547             23.399922      27.612562      -2.853425       0.320954      21.378853      -1.851340      21.208351           2.829288
            2             Co      -1.953752      13.047725       6.961814       0.864041     122.873463 0.24068307E+04  0.80287837E+05                                18.600800                           14.837740       0.747213       2.091417                    0.994377      47.508578     126.123325       0.535280       0.343021      -1.207606      -0.009188      -0.022370       0.015215       0.028571       0.096011      -0.063715       0.059815      -0.157692       0.190254      -0.184179       0.066648       0.117531             23.400061      27.612724       2.853383       0.321007      21.378996       1.851365      21.208464           2.828806
            3             Co       0.969894       7.731775       0.632432       0.864089     122.865766 0.24066304E+04  0.80279770E+05                                18.600435                           14.837428       0.747211       2.091427                    0.994377      47.506413     126.117947       0.535267       0.343036      -1.207589      -0.009181       0.022376       0.015231       0.028582      -0.096048      -0.063742      -0.059802      -0.157762       0.190443      -0.184257       0.066708       0.117549             23.399650      27.612233      -2.853383       0.320941      21.378615      -1.851322      21.208103           2.829378
            4             Co       7.956459       0.805275       5.696950       0.864083     122.866575 0.24066523E+04  0.80280715E+05                                18.600545                           14.837522       0.747203       2.091421                    0.994378      47.506575     126.118719       0.535263       0.343037      -1.207587       0.009177       0.022357      -0.015240       0.028571       0.096064      -0.063750       0.059821      -0.157714       0.190661      -0.184290       0.066721       0.117569             23.399772      27.612302       2.853397       0.320985      21.378763       1.851376      21.208251           2.829353
            5              H       2.411801       7.288063      11.346050       0.099289       1.221407 0.87007401E+01  0.87020337E+02                                 1.870441                            1.708415      -1.068153       2.366975                    0.996657       3.599578      10.091942       0.486833       1.257946      -0.713686       0.009638       0.049327       0.005146       0.050523      -0.004203       0.005145       0.002119      -0.020240      -0.058543      -0.021044       0.000299       0.020745              1.969841       1.765585       0.432230       0.074260       2.589738       0.159553       1.554200           0.000038
            6              H       0.247465       6.674375      10.777672       0.131092       1.125064 0.83292832E+01  0.81396469E+02                                 1.694954                            1.619295      -0.952832       2.432720                    0.998453       3.254874       8.665935       0.530924       1.180527      -0.734063      -0.026327       0.027165      -0.006948       0.038462      -0.005109       0.007425      -0.000520      -0.007730      -0.050741      -0.019263       0.003912       0.015351              1.710977       1.965228      -0.282433       0.078102       1.797494      -0.044933       1.370208           0.000292
            7              H       1.444253       2.805232      10.767545       0.133274       1.135639 0.81872844E+01  0.79356262E+02                                 1.683720                            1.587904      -0.898902       2.460152                    0.998872       3.175609       8.314013       0.547174       1.154887      -0.740981      -0.006605      -0.035635      -0.003890       0.036450      -0.001193       0.005097       0.001322      -0.009366      -0.052085      -0.018591       0.005061       0.013530              1.717207       1.544883       0.194355       0.115901       2.214189       0.194618       1.392551           0.000337
            8              H       3.553712       3.513121      11.372634       0.104315       1.297166 0.93627868E+01  0.93515972E+02                                 1.827605                            1.687465      -0.809574       2.496132                    0.999230       3.259042       8.562596       0.537687       1.140501      -0.745925       0.035304      -0.036235       0.006782       0.051043      -0.006946       0.005447       0.001210      -0.010305      -0.058231      -0.020797       0.002392       0.018405              1.884402       2.233304      -0.491896       0.175198       1.951718      -0.058973       1.468184           0.000298
            9              H      -4.320104       3.493727       9.332041       0.133087       1.188204 0.89616224E+01  0.89518964E+02                                 1.778507                            1.693524      -1.212386       2.313910                    0.995687       3.406285       9.279128       0.510917       1.200127      -0.728383      -0.038708      -0.006933      -0.013568       0.041599       0.005980       0.008818       0.002658       0.010729      -0.026860      -0.012450      -0.003431       0.015881              1.803948       2.207701       0.092480       0.187927       1.574780       0.244607       1.629364           0.000157
           10              H      -0.340544       2.665317       9.192794       0.121336       1.148584 0.85435176E+01  0.85067546E+02                                 1.791846                            1.692874      -1.163287       2.327751                    0.996052       3.554788       9.947340       0.489030       1.257893      -0.713624       0.027107      -0.022122      -0.012818       0.037262      -0.006725      -0.003369       0.008661       0.010973      -0.006483      -0.012506      -0.000668       0.013174              1.835821       2.014141      -0.305557      -0.143405       1.848196       0.371415       1.645127          -0.000074
           11              H      -1.710466       5.694968      11.499221       0.111931       1.136802 0.83917714E+01  0.83464311E+02                                 1.787270                            1.680526      -1.365737       2.222346                    0.993908       3.750514      10.605518       0.487967       1.262026      -0.710636       0.003489       0.028489       0.022795       0.036652       0.002603       0.003813       0.006234      -0.003381       0.001208      -0.005785      -0.003277       0.009062              1.844863       1.745882       0.083805       0.017797       1.938316       0.543396       1.850393          -0.000175
           12              H       0.667259       0.361563       7.642096       0.099296       1.221389 0.87005906E+01  0.87018466E+02                                 1.870423                            1.708400      -1.068130       2.366988                    0.996658       3.599545      10.091827       0.486835       1.257946      -0.713686      -0.009638       0.049328      -0.005145       0.050524       0.004203       0.005145      -0.002119      -0.020239      -0.058544      -0.021045       0.000300       0.020745              1.969822       1.765567      -0.432224       0.074258       2.589711      -0.159550       1.554187           0.000034
           13              H       2.831596      13.600875       8.210474       0.131098       1.125040 0.83290545E+01  0.81393675E+02                                 1.694931                            1.619274      -0.952815       2.432732                    0.998453       3.254828       8.665783       0.530927       1.180528      -0.734063       0.026327       0.027165       0.006950       0.038463       0.005109       0.007425       0.000521      -0.007730      -0.050740      -0.019262       0.003911       0.015351              1.710953       1.965200       0.282429       0.078100       1.797468       0.044932       1.370192           0.000289
           14              H       1.634808       9.731733       8.220601       0.133283       1.135604 0.81869648E+01  0.79352410E+02                                 1.683690                            1.587876      -0.898868       2.460175                    0.998872       3.175544       8.313810       0.547177       1.154892      -0.740980       0.006605      -0.035636       0.003891       0.036451       0.001193       0.005096      -0.001322      -0.009367      -0.052083      -0.018590       0.005060       0.013530              1.717176       1.544854      -0.194351       0.115897       2.214147      -0.194614       1.392527           0.000340
           15              H      -0.474651      10.439621       7.615512       0.104328       1.297106 0.93622535E+01  0.93509125E+02                                 1.827530                            1.687402      -0.809535       2.496151                    0.999230       3.258972       8.562286       0.537706       1.140481      -0.745930      -0.035303      -0.036236      -0.006781       0.051043       0.006946       0.005447      -0.001210      -0.010307      -0.058232      -0.020797       0.002392       0.018406              1.884322       2.233198       0.491864       0.175185       1.951635       0.058970       1.468131           0.000294
           16              H      -4.450835      10.420227       9.656105       0.133090       1.188190 0.89614811E+01  0.89517132E+02                                 1.778487                            1.693507      -1.212369       2.313920                    0.995687       3.406253       9.278996       0.510922       1.200122      -0.728384       0.038708      -0.006935       0.013570       0.041599      -0.005980       0.008817      -0.002658       0.010730      -0.026862      -0.012450      -0.003430       0.015880              1.803928       2.207674      -0.092480       0.187925       1.574763      -0.244602       1.629346           0.000156
           17              H       3.419605       9.591817       9.795352       0.121340       1.148562 0.85432992E+01  0.85064843E+02                                 1.791826                            1.692855      -1.163272       2.327763                    0.996052       3.554739       9.947178       0.489031       1.257897      -0.713623      -0.027106      -0.022124       0.012820       0.037263       0.006725      -0.003370      -0.008661       0.010974      -0.006480      -0.012506      -0.000669       0.013174              1.835800       2.014116       0.305554      -0.143405       1.848176      -0.371409       1.645108          -0.000069
           18              H       4.789526      12.621468       7.488925       0.111928       1.136815 0.83918888E+01  0.83465728E+02                                 1.787280                            1.680535      -1.365728       2.222347                    0.993908       3.750534      10.605573       0.487968       1.262021      -0.710637      -0.003489       0.028489      -0.022795       0.036652      -0.002603       0.003813      -0.006235      -0.003380       0.001207      -0.005786      -0.003276       0.009062              1.844874       1.745891      -0.083806       0.017797       1.938327      -0.543401       1.850403          -0.000178
           19              H       3.590906       6.564937       1.312714       0.099288       1.221407 0.87007485E+01  0.87020452E+02                                 1.870442                            1.708417      -1.068154       2.366975                    0.996657       3.599582      10.091959       0.486832       1.257947      -0.713686      -0.009638      -0.049328      -0.005146       0.050523      -0.004203       0.005145       0.002119      -0.020240      -0.058544      -0.021044       0.000299       0.020745              1.969843       1.765587       0.432230       0.074260       2.589741       0.159553       1.554202           0.000038
           20              H       5.755242       7.178625       1.881092       0.131090       1.125065 0.83292896E+01  0.81396565E+02                                 1.694957                            1.619298      -0.952832       2.432720                    0.998453       3.254876       8.665948       0.530923       1.180529      -0.734062       0.026327      -0.027165       0.006949       0.038462      -0.005109       0.007425      -0.000520      -0.007730      -0.050741      -0.019263       0.003912       0.015351              1.710980       1.965232      -0.282434       0.078102       1.797497      -0.044933       1.370210           0.000294
           21              H       4.558454      11.047767       1.891219       0.133271       1.135648 0.81873686E+01  0.79357334E+02                                 1.683734                            1.587916      -0.898907       2.460150                    0.998872       3.175623       8.314081       0.547169       1.154894      -0.740979       0.006605       0.035635       0.003891       0.036450      -0.001193       0.005097       0.001322      -0.009366      -0.052085      -0.018591       0.005061       0.013530              1.717223       1.544896       0.194358       0.115903       2.214211       0.194621       1.392561           0.000339
           22              H       2.448995      10.339879       1.286130       0.104312       1.297176 0.93628810E+01  0.93517178E+02                                 1.827618                            1.687476      -0.809568       2.496134                    0.999230       3.259056       8.562654       0.537684       1.140505      -0.745924      -0.035304       0.036234      -0.006781       0.051042      -0.006945       0.005447       0.001210      -0.010305      -0.058232      -0.020798       0.002392       0.018405              1.884416       2.233322      -0.491900       0.175200       1.951732      -0.058974       1.468193           0.000297
           23              H      -1.527189      10.359273       3.326723       0.133084       1.188216 0.89617368E+01  0.89520386E+02                                 1.778518                            1.693534      -1.212395       2.313905                    0.995687       3.406305       9.279195       0.510916       1.200127      -0.728383       0.038708       0.006933       0.013567       0.041599       0.005980       0.008818       0.002658       0.010729      -0.026860      -0.012450      -0.003431       0.015881              1.803960       2.207717       0.092481       0.187928       1.574790       0.244610       1.629374           0.000156
           24              H       6.343251      11.187683       3.465970       0.121336       1.148578 0.85434597E+01  0.85066841E+02                                 1.791842                            1.692870      -1.163278       2.327757                    0.996052       3.554778       9.947311       0.489029       1.257896      -0.713623      -0.027108       0.022122       0.012818       0.037263      -0.006725      -0.003369       0.008662       0.010974      -0.006483      -0.012506      -0.000668       0.013174              1.835817       2.014136      -0.305556      -0.143405       1.848192       0.371413       1.645123          -0.000072
           25              H       7.713173       8.158032       1.159543       0.111930       1.136802 0.83917779E+01  0.83464405E+02                                 1.787272                            1.680528      -1.365737       2.222346                    0.993908       3.750516      10.605531       0.487966       1.262028      -0.710636      -0.003489      -0.028489      -0.022795       0.036652       0.002603       0.003813       0.006234      -0.003381       0.001208      -0.005785      -0.003277       0.009062              1.844865       1.745884       0.083805       0.017797       1.938318       0.543396       1.850394          -0.000173
           26              H       5.335448      13.491437       5.016668       0.099293       1.221393 0.87006178E+01  0.87018795E+02                                 1.870426                            1.708403      -1.068130       2.366987                    0.996658       3.599552      10.091846       0.486835       1.257945      -0.713686       0.009637      -0.049328       0.005145       0.050523       0.004204       0.005145      -0.002119      -0.020240      -0.058542      -0.021044       0.000299       0.020745              1.969825       1.765570      -0.432225       0.074259       2.589715      -0.159550       1.554189           0.000035
           27              H       3.171111       0.252125       4.448290       0.131094       1.125052 0.83291716E+01  0.81395135E+02                                 1.694946                            1.619288      -0.952822       2.432727                    0.998453       3.254851       8.665871       0.530923       1.180531      -0.734062      -0.026327      -0.027165      -0.006950       0.038462       0.005109       0.007425       0.000521      -0.007730      -0.050741      -0.019262       0.003911       0.015351              1.710968       1.965219       0.282432       0.078101       1.797484       0.044933       1.370202           0.000290
           28              H       4.367899       4.121268       4.438163       0.133280       1.135618 0.81870917E+01  0.79353992E+02                                 1.683707                            1.587892      -0.898875       2.460170                    0.998872       3.175565       8.313899       0.547172       1.154897      -0.740979      -0.006605       0.035636      -0.003891       0.036451       0.001193       0.005096      -0.001322      -0.009366      -0.052083      -0.018590       0.005061       0.013530              1.717195       1.544870      -0.194354       0.115899       2.214174      -0.194617       1.392541           0.000341
           29              H       6.477358       3.413379       5.043252       0.104326       1.297119 0.93623649E+01  0.93510575E+02                                 1.827548                            1.687417      -0.809558       2.496141                    0.999230       3.258986       8.562356       0.537701       1.140487      -0.745928       0.035304       0.036236       0.006781       0.051043       0.006946       0.005447      -0.001210      -0.010306      -0.058229      -0.020796       0.002391       0.018405              1.884340       2.233223       0.491872       0.175188       1.951654       0.058971       1.468143           0.000299
           30              H      -1.396458       3.432773       3.002659       0.133089       1.188184 0.89614354E+01  0.89516619E+02                                 1.778488                            1.693507      -1.212367       2.313922                    0.995687       3.406248       9.278999       0.510919       1.200128      -0.728383      -0.038708       0.006935      -0.013569       0.041600      -0.005980       0.008817      -0.002658       0.010730      -0.026862      -0.012450      -0.003431       0.015881              1.803928       2.207675      -0.092479       0.187924       1.574764      -0.244603       1.629347           0.000158
           31              H       2.583102       4.261183       2.863412       0.121341       1.148555 0.85432393E+01  0.85064141E+02                                 1.791823                            1.692853      -1.163268       2.327766                    0.996052       3.554731       9.947166       0.489030       1.257903      -0.713622       0.027107       0.022124      -0.012820       0.037264       0.006725      -0.003370      -0.008661       0.010974      -0.006480      -0.012505      -0.000669       0.013174              1.835797       2.014112       0.305552      -0.143404       1.848172      -0.371408       1.645106          -0.000069
           32              H       1.213181       1.231532       5.169839       0.111927       1.136819 0.83919306E+01  0.83466240E+02                                 1.787284                            1.680538      -1.365729       2.222345                    0.993908       3.750543      10.605601       0.487968       1.262020      -0.710638       0.003489      -0.028488       0.022794       0.036652      -0.002603       0.003813      -0.006234      -0.003380       0.001206      -0.005786      -0.003276       0.009062              1.844877       1.745895      -0.083806       0.017797       1.938331      -0.543402       1.850407          -0.000179
           33              C       2.204374       6.366839      11.240982       0.095266      28.969075 0.34180935E+03  0.75783883E+04                                 8.278390                            6.210274       0.130683       2.052813                    0.999758      26.155922      73.382818       0.652896       0.423125      -1.058362       0.031446      -0.050012       0.003133       0.059160      -0.005960      -0.015342      -0.000750      -0.050904       0.070754      -0.041541       0.014273       0.027267              9.783235      13.795071       2.205532       2.494890      10.302382       1.029684       5.252252          -0.008941
           34              C       0.911210       6.005275      10.897930      -0.200008      35.462759 0.44522150E+03  0.10500622E+05                                 9.299113                            6.978194       0.240653       2.042020                    0.999770      29.762354      84.930729       0.633178       0.410149      -1.071194       0.003749      -0.006572      -0.000902       0.007619      -0.024101       0.002929      -0.008209       0.005990      -0.029353      -0.021135      -0.009496       0.030632             11.105875      15.955538       3.810210       2.914714      11.572797       1.632964       5.789291           0.002808
           35              C       0.583709       4.658764      10.729568       0.123256      37.420042 0.40559971E+03  0.93193315E+04                                 9.833626                            6.765186      -0.154865       1.963295                    0.999114      26.101731      72.839389       0.629979       0.423149      -1.065890       0.006580       0.000726       0.000598       0.006647      -0.001919      -0.004228       0.012645       0.008528       0.037084      -0.016069      -0.002946       0.019015             12.734210      20.737151       3.624874       4.121079      11.218580       1.790853       6.246898          -0.011077
           36              C       1.612130       3.730613      10.896664      -0.198132      34.608586 0.43636046E+03  0.10232813E+05                                 9.110632                            6.903306       0.208398       2.033738                    0.999717      29.564598      83.931226       0.637759       0.409544      -1.072346       0.001781       0.006349       0.003758       0.007590       0.010835       0.005506       0.002875      -0.047496      -0.033403      -0.022577      -0.009464       0.032041             10.586778      15.944021       1.290106       3.157557      10.051459       1.178410       5.764853           0.003105
           37              C       2.870406       4.162826      11.251109       0.097343      27.406733 0.31649816E+03  0.68618906E+04                                 7.854784                            5.904855       0.294514       2.109529                    0.999821      25.525717      70.093295       0.683841       0.413122      -1.068068      -0.006745       0.054981       0.007133       0.055851      -0.026607      -0.012547      -0.008803      -0.023523       0.054722      -0.042100       0.019855       0.022245              9.112441      12.558064       1.633309       2.481810       9.787964       1.102602       4.991293          -0.005234
           38              C      -3.431368       3.669660       9.619395      -0.121323      37.460842 0.43908361E+03  0.10372791E+05                                 9.834132                            7.063628      -0.089370       1.942258                    0.999469      29.677003      86.181353       0.608440       0.426128      -1.055606       0.018448       0.005679       0.001849       0.019391       0.017427       0.008555      -0.040398       0.007600       0.009814      -0.048628       0.008258       0.040370             12.295683      11.221795      -2.527246      -1.695903      13.596244       7.835690      12.069008          -0.002371
           39              C      -2.374455       2.907745       9.119374       0.004379      42.070311 0.42687175E+03  0.98973647E+04                                10.461507                            6.818864      -0.027116       1.999757                    0.999132      26.728416      74.022313       0.646734       0.408468      -1.079347       0.007119       0.031757       0.028150       0.043031      -0.007815       0.006189      -0.018852      -0.009377       0.003408      -0.016351      -0.008475       0.024826             14.445389      12.355334       0.660631       1.352852      16.491197      10.166256      14.489635           0.005573
           40              C      -1.059066       3.195887       9.511795      -0.165213      38.682257 0.47000588E+03  0.11285170E+05                                10.010650                            7.273183       0.066248       1.980206                    0.999686      30.513704      89.110735       0.604400       0.422063      -1.058949      -0.023137       0.002232       0.001365       0.023284      -0.023390      -0.017983      -0.018629      -0.006775       0.015994      -0.040757       0.018268       0.022489             12.367532      13.677234       2.950668       3.287223      12.611978       6.623607      10.813384          -0.003909
           41              C      -0.810241       4.266724      10.376389       0.060714      41.172426 0.41187717E+03  0.94929700E+04                                10.347389                            6.745635      -0.085067       1.980750                    0.999286      26.571930      74.087951       0.641449       0.414295      -1.072330      -0.004716      -0.001848      -0.005362       0.007376       0.003048       0.012430      -0.003160       0.008852      -0.060706      -0.024732       0.005909       0.018823             13.809256      20.768261       2.840265       2.629085      11.235596       5.158542       9.423912           0.000922
           42              C      -1.876541       4.984309      10.891601      -0.157659      38.414559 0.47011850E+03  0.11302168E+05                                 9.995757                            7.306970      -0.061757       1.940809                    0.999599      30.537527      89.588857       0.598209       0.425891      -1.055288      -0.019789      -0.006554      -0.011371       0.023746       0.012770      -0.000722      -0.005580      -0.070237       0.067723      -0.048656       0.018440       0.030216             12.040647      18.792807      -1.474506      -1.032425       9.118372       3.685476       8.210764          -0.003229
           43              C      -3.194098       4.679543      10.532092      -0.002589      41.214710 0.41976691E+03  0.96892636E+04                                10.277506                            6.741565       0.041542       2.020590                    0.999217      26.689978      73.685954       0.653550       0.406017      -1.081264       0.033080      -0.019221      -0.016225       0.041557       0.008380       0.010314      -0.009210      -0.006321      -0.000856      -0.018955       0.008061       0.010894             13.852211      17.091960      -4.106097      -3.443943      12.850455       7.107925      11.614219           0.004975
           44              C      -2.635275       1.809202       8.134522       0.598505      24.837626 0.25211100E+03  0.52276337E+04                                 7.936895                            5.649763      -0.045369       2.047951                    0.999497      22.128995      61.859898       0.622147       0.474788      -1.018962      -0.016067      -0.045224      -0.035717       0.059825       0.041732      -0.079068      -0.056839       0.089815      -0.020143      -0.086163      -0.044705       0.130868             10.223324       7.173019      -0.219164       2.411129      12.473243       5.719501      11.023711          -0.007587
           45              C      -4.317748       5.451156      11.163764       0.597320      24.584024 0.25142918E+03  0.52080189E+04                                 7.846852                            5.625040      -0.009044       2.057861                    0.999523      22.178350      61.889621       0.626588       0.471918      -1.020889      -0.044943       0.035947       0.023807       0.062280       0.013743       0.021746      -0.084178      -0.072819       0.129325      -0.081876      -0.032813       0.114689              9.877163      12.665197      -2.977254      -2.760401       8.971625       4.088431       7.994668          -0.003016
           46              C       0.874687      13.293339       7.747164       0.095269      28.968927 0.34180790E+03  0.75783426E+04                                 8.278342                            6.210249       0.130700       2.052820                    0.999758      26.155837      73.382342       0.652900       0.423124      -1.058364      -0.031447      -0.050013      -0.003128       0.059161       0.005961      -0.015340       0.000753      -0.050905       0.070744      -0.041539       0.014276       0.027263              9.783165      13.794961      -2.205512       2.494867      10.302310      -1.029673       5.252225          -0.008956
           47              C       2.167850      12.931775       8.090216      -0.200000      35.462311 0.44521549E+03  0.10500436E+05                                 9.299015                            6.978135       0.240675       2.042030                    0.999770      29.762113      84.929649       0.633183       0.410147      -1.071196      -0.003749      -0.006570       0.000907       0.007618       0.024098       0.002929       0.008212       0.005992      -0.029348      -0.021136      -0.009494       0.030629             11.105743      15.955327      -3.810160       2.914671      11.572667      -1.632940       5.789234           0.002801
           48              C       2.495351      11.585264       8.258578       0.123259      37.419769 0.40559785E+03  0.93192715E+04                                 9.833558                            6.765160      -0.154850       1.963300                    0.999114      26.101637      72.838891       0.629982       0.423148      -1.065891      -0.006580       0.000726      -0.000597       0.006647       0.001920      -0.004229      -0.012644       0.008523       0.037084      -0.016066      -0.002950       0.019015             12.734091      20.736925      -3.624832       4.121024      11.218498      -1.790833       6.246851          -0.011086
           49              C       1.466930      10.657113       8.091482      -0.198118      34.607808 0.43634981E+03  0.10232492E+05                                 9.110474                            6.903208       0.208429       2.033753                    0.999717      29.564199      83.929557       0.637766       0.409542      -1.072348      -0.001781       0.006348      -0.003757       0.007588      -0.010836       0.005504      -0.002874      -0.047492      -0.033393      -0.022574      -0.009463       0.032037             10.586569      15.943647      -1.290080       3.157473      10.051301      -1.178389       5.764758           0.003105
           50              C       0.208655      11.089326       7.737037       0.097342      27.406638 0.31649793E+03  0.68618767E+04                                 7.854744                            5.904843       0.294542       2.109538                    0.999821      25.525660      70.092836       0.683844       0.413121      -1.068070       0.006747       0.054981      -0.007131       0.055850       0.026607      -0.012546       0.008802      -0.023530       0.054715      -0.042099       0.019857       0.022242              9.112381      12.557950      -1.633337       2.481786       9.787916      -1.102605       4.991277          -0.005244
           51              C       6.510428      10.596160       9.368751      -0.121319      37.460552 0.43908029E+03  0.10372687E+05                                 9.834068                            7.063593      -0.089351       1.942265                    0.999469      29.676853      86.180655       0.608443       0.426127      -1.055607      -0.018448       0.005678      -0.001844       0.019390      -0.017431       0.008558       0.040399       0.007592       0.009817      -0.048631       0.008257       0.040373             12.295592      11.221680       2.527208      -1.695873      13.596162      -7.835638      12.068934          -0.002369
           52              C       5.453515       9.834245       9.868772       0.004387      42.069925 0.42686774E+03  0.98972503E+04                                10.461466                            6.818848      -0.027133       1.999754                    0.999132      26.728241      74.021788       0.646733       0.408470      -1.079345      -0.007119       0.031757      -0.028149       0.043030       0.007817       0.006185       0.018861      -0.009373       0.003408      -0.016361      -0.008471       0.024831             14.445322      12.355244      -0.660627       1.352844      16.491141     -10.166219      14.489582           0.005578
           53              C       4.138126      10.122387       9.476351      -0.165206      38.681662 0.46999826E+03  0.11284936E+05                                10.010541                            7.273120       0.066271       1.980217                    0.999686      30.513405      89.109522       0.604403       0.422062      -1.058950       0.023137       0.002230      -0.001362       0.023284       0.023388      -0.017984       0.018630      -0.006785       0.016014      -0.040759       0.018268       0.022491             12.367379      13.677019      -2.950603       3.287155      12.611852      -6.623532      10.813265          -0.003900
           54              C       3.889302      11.193224       8.611757       0.060711      41.172241 0.41187641E+03  0.94929430E+04                                10.347337                            6.745617      -0.085046       1.980757                    0.999286      26.571903      74.087708       0.641452       0.414293      -1.072332       0.004717      -0.001847       0.005361       0.007376      -0.003048       0.012430       0.003160       0.008857      -0.060710      -0.024734       0.005908       0.018826             13.809155      20.768044      -2.840215       2.629035      11.235551      -5.158523       9.423871           0.000921
           55              C       4.955601      11.910809       8.096545      -0.157661      38.414627 0.47011989E+03  0.11302210E+05                                 9.995761                            7.306979      -0.061753       1.940809                    0.999599      30.537611      89.589142       0.598209       0.425891      -1.055288       0.019790      -0.006556       0.011375       0.023749      -0.012771      -0.000721       0.005577      -0.070238       0.067721      -0.048656       0.018444       0.030213             12.040638      18.792747       1.474502      -1.032423       9.118389      -3.685488       8.210778          -0.003235
           56              C       6.273158      11.606043       8.456054      -0.002594      41.214722 0.41976803E+03  0.96892911E+04                                10.277482                            6.741560       0.041571       2.020598                    0.999217      26.690036      73.686005       0.653553       0.406016      -1.081265      -0.033083      -0.019219       0.016226       0.041559      -0.008376       0.010312       0.009206      -0.006318      -0.000861      -0.018949       0.008059       0.010889             13.852158      17.091849       4.106062      -3.443912      12.850429      -7.107909      11.614196           0.004971
           57              C       5.714336       8.735702      10.853624       0.598500      24.837487 0.25210965E+03  0.52275995E+04                                 7.936868                            5.649750      -0.045384       2.047947                    0.999497      22.128951      61.859765       0.622147       0.474789      -1.018961       0.016063      -0.045223       0.035718       0.059824      -0.041736      -0.079068       0.056832       0.089809      -0.020130      -0.086152      -0.044714       0.130866             10.223281       7.172999       0.219171       2.411120      12.473180      -5.719460      11.023664          -0.007578
           58              C       7.396808      12.377655       7.824382       0.597327      24.584069 0.25142976E+03  0.52080317E+04                                 7.846855                            5.625045      -0.009039       2.057863                    0.999523      22.178320      61.889451       0.626589       0.471918      -1.020890       0.044945       0.035951      -0.023806       0.062284      -0.013747       0.021749       0.084179      -0.072815       0.129323      -0.081881      -0.032808       0.114689              9.877159      12.665185       2.977256      -2.760400       8.971625      -4.088430       7.994668          -0.003030
           59              C       3.798333       7.486161       1.417782       0.095263      28.969180 0.34181075E+03  0.75784287E+04                                 8.278414                            6.210290       0.130664       2.052806                    0.999758      26.155989      73.383104       0.652895       0.423126      -1.058361      -0.031447       0.050013      -0.003131       0.059161      -0.005960      -0.015341      -0.000751      -0.050905       0.070749      -0.041540       0.014275       0.027266              9.783266      13.795116       2.205542       2.494898      10.302415       1.029688       5.252266          -0.008950
           60              C       5.091497       7.847725       1.760834      -0.200008      35.462802 0.44522196E+03  0.10500636E+05                                 9.299121                            6.978198       0.240651       2.042019                    0.999770      29.762375      84.930827       0.633178       0.410149      -1.071194      -0.003749       0.006572       0.000904       0.007620      -0.024101       0.002929      -0.008210       0.005990      -0.029356      -0.021136      -0.009497       0.030633             11.105888      15.955561       3.810214       2.914718      11.572808       1.632964       5.789294           0.002810
           61              C       5.418998       9.194236       1.929196       0.123252      37.420155 0.40560090E+03  0.93193658E+04                                 9.833642                            6.765193      -0.154865       1.963294                    0.999114      26.101779      72.839547       0.629979       0.423148      -1.065890      -0.006580      -0.000726      -0.000597       0.006647      -0.001918      -0.004227       0.012645       0.008529       0.037075      -0.016069      -0.002944       0.019013             12.734238      20.737206       3.624880       4.121088      11.218600       1.790855       6.246906          -0.011085
           62              C       4.390577      10.122387       1.762100      -0.198132      34.608640 0.43636084E+03  0.10232827E+05                                 9.110648                            6.903311       0.208391       2.033736                    0.999717      29.564636      83.931435       0.637758       0.409544      -1.072346      -0.001781      -0.006349      -0.003757       0.007590       0.010836       0.005506       0.002875      -0.047498      -0.033408      -0.022576      -0.009466       0.032042             10.586801      15.944055       1.290118       3.157565      10.051487       1.178416       5.764860           0.003107
           63              C       3.132301       9.690174       1.407655       0.097340      27.406841 0.31649937E+03  0.68619259E+04                                 7.854812                            5.904871       0.294498       2.109523                    0.999821      25.525782      70.093603       0.683839       0.413123      -1.068067       0.006745      -0.054982      -0.007131       0.055852      -0.026607      -0.012546      -0.008802      -0.023522       0.054712      -0.042098       0.019856       0.022241              9.112478      12.558120       1.633318       2.481822       9.788004       1.102607       4.991309          -0.005242
           64              C       9.434075      10.183340       3.039369      -0.121325      37.460947 0.43908499E+03  0.10372833E+05                                 9.834148                            7.063637      -0.089372       1.942256                    0.999469      29.677080      86.181637       0.608440       0.426127      -1.055606      -0.018448      -0.005679      -0.001851       0.019391       0.017426       0.008555      -0.040399       0.007602       0.009807      -0.048629       0.008260       0.040370             12.295701      11.221828      -2.527255      -1.695907      13.596263       7.835695      12.069013          -0.002369
           65              C       8.377162      10.945255       3.539390       0.004376      42.070454 0.42687351E+03  0.98974151E+04                                10.461523                            6.818874      -0.027115       1.999756                    0.999132      26.728483      74.022515       0.646735       0.408467      -1.079347      -0.007120      -0.031756      -0.028154       0.043032      -0.007816       0.006188      -0.018850      -0.009380       0.003406      -0.016349      -0.008475       0.024824             14.445412      12.355353       0.660614       1.352836      16.491237      10.166273      14.489645           0.005574
           66              C       7.061773      10.657113       3.146969      -0.165212      38.682198 0.47000508E+03  0.11285146E+05                                10.010639                            7.273177       0.066247       1.980206                    0.999686      30.513670      89.110602       0.604400       0.422063      -1.058949       0.023137      -0.002231      -0.001367       0.023284      -0.023390      -0.017984      -0.018629      -0.006773       0.015990      -0.040757       0.018269       0.022489             12.367520      13.677223       2.950666       3.287218      12.611969       6.623599      10.813369          -0.003905
           67              C       6.812948       9.586276       2.282375       0.060714      41.172444 0.41187717E+03  0.94929707E+04                                10.347395                            6.745637      -0.085072       1.980749                    0.999286      26.571930      74.087971       0.641449       0.414295      -1.072330       0.004716       0.001848       0.005362       0.007376       0.003047       0.012429      -0.003160       0.008850      -0.060708      -0.024733       0.005911       0.018822             13.809269      20.768294       2.840270       2.629089      11.235600       5.158541       9.423913           0.000923
           68              C       7.879248       8.868691       1.767163      -0.157659      38.414599 0.47011889E+03  0.11302181E+05                                 9.995767                            7.306975      -0.061761       1.940808                    0.999599      30.537539      89.588934       0.598209       0.425891      -1.055288       0.019789       0.006552       0.011372       0.023746       0.012770      -0.000723      -0.005580      -0.070237       0.067720      -0.048656       0.018440       0.030216             12.040664      18.792845      -1.474507      -1.032425       9.118379       3.685477       8.210769          -0.003227
           69              C       9.196805       9.173457       2.126672      -0.002589      41.214713 0.41976676E+03  0.96892599E+04                                10.277510                            6.741566       0.041538       2.020589                    0.999217      26.689972      73.685958       0.653550       0.406018      -1.081263      -0.033080       0.019221       0.016225       0.041557       0.008380       0.010314      -0.009210      -0.006322      -0.000859      -0.018955       0.008061       0.010894             13.852220      17.091982      -4.106100      -3.443943      12.850460       7.107924      11.614217           0.004975
           70              C       8.637982      12.043798       4.524242       0.598507      24.837628 0.25211100E+03  0.52276334E+04                                 7.936896                            5.649764      -0.045383       2.047947                    0.999497      22.128974      61.859825       0.622146       0.474788      -1.018962       0.016064       0.045225       0.035719       0.059827       0.041733      -0.079065      -0.056837       0.089820      -0.020129      -0.086160      -0.044706       0.130866             10.223327       7.173019      -0.219166       2.411127      12.473250       5.719506      11.023713          -0.007583
           71              C      10.320455       8.401844       1.495000       0.597319      24.584024 0.25142916E+03  0.52080186E+04                                 7.846854                            5.625041      -0.009048       2.057860                    0.999523      22.178354      61.889647       0.626588       0.471919      -1.020889       0.044942      -0.035948      -0.023805       0.062280       0.013743       0.021746      -0.084178      -0.072820       0.129325      -0.081877      -0.032813       0.114690              9.877167      12.665204      -2.977257      -2.760402       8.971629       4.088431       7.994668          -0.003016
           72              C       5.128020       0.559661       4.911600       0.095268      28.968967 0.34180829E+03  0.75783546E+04                                 8.278355                            6.210256       0.130712       2.052822                    0.999758      26.155857      73.382450       0.652899       0.423124      -1.058363       0.031446       0.050012       0.003128       0.059159       0.005961      -0.015341       0.000753      -0.050908       0.070757      -0.041543       0.014276       0.027268              9.783186      13.794995      -2.205521       2.494875      10.302330      -1.029676       5.252233          -0.008950
           73              C       3.834857       0.921225       4.568548      -0.200003      35.462435 0.44521702E+03  0.10500485E+05                                 9.299049                            6.978154       0.240669       2.042027                    0.999770      29.762171      84.929978       0.633181       0.410148      -1.071195       0.003750       0.006570      -0.000908       0.007619       0.024098       0.002930       0.008212       0.005991      -0.029350      -0.021135      -0.009495       0.030630             11.105789      15.955399      -3.810175       2.914686      11.572716      -1.632946       5.789252           0.002804
           74              C       3.507356       2.267736       4.400186       0.123259      37.419796 0.40559777E+03  0.93192728E+04                                 9.833577                            6.765168      -0.154854       1.963299                    0.999114      26.101635      72.838982       0.629980       0.423149      -1.065890       0.006580      -0.000726       0.000595       0.006647       0.001920      -0.004229      -0.012643       0.008525       0.037089      -0.016067      -0.002949       0.019016             12.734124      20.736984      -3.624839       4.121037      11.218527      -1.790837       6.246863          -0.011083
           75              C       4.535777       3.195887       4.567282      -0.198122      34.607982 0.43635207E+03  0.10232562E+05                                 9.110518                            6.903234       0.208423       2.033751                    0.999717      29.564267      83.929933       0.637763       0.409543      -1.072347       0.001781      -0.006348       0.003757       0.007588      -0.010835       0.005505      -0.002874      -0.047493      -0.033392      -0.022575      -0.009462       0.032037             10.586627      15.943741      -1.290088       3.157494      10.051355      -1.178397       5.764784           0.003107
           76              C       5.794052       2.763674       4.921727       0.097345      27.406629 0.31649754E+03  0.68618684E+04                                 7.854753                            5.904845       0.294531       2.109534                    0.999821      25.525648      70.092884       0.683843       0.413122      -1.068069      -0.006746      -0.054981       0.007132       0.055850       0.026607      -0.012548       0.008803      -0.023529       0.054729      -0.042102       0.019855       0.022247              9.112395      12.557978      -1.633332       2.481794       9.787925      -1.102605       4.991281          -0.005243
           77              C      -0.507721       3.256840       3.290013      -0.121319      37.460583 0.43908053E+03  0.10372698E+05                                 9.834092                            7.063607      -0.089357       1.942264                    0.999469      29.676830      86.180715       0.608441       0.426128      -1.055606       0.018448      -0.005678       0.001846       0.019390      -0.017431       0.008557       0.040398       0.007591       0.009817      -0.048629       0.008257       0.040373             12.295625      11.221716       2.527220      -1.695882      13.596197      -7.835660      12.068963          -0.002367
           78              C       0.549192       4.018755       2.789992       0.004386      42.069917 0.42686737E+03  0.98972408E+04                                10.461470                            6.818847      -0.027128       1.999756                    0.999132      26.728226      74.021773       0.646732       0.408470      -1.079345       0.007119      -0.031756       0.028149       0.043029       0.007817       0.006185       0.018861      -0.009373       0.003406      -0.016361      -0.008470       0.024832             14.445334      12.355253      -0.660628       1.352845      16.491160     -10.166231      14.489591           0.005577
           79              C       1.864581       3.730613       3.182413      -0.165207      38.681706 0.46999867E+03  0.11284952E+05                                10.010564                            7.273134       0.066269       1.980217                    0.999686      30.513389      89.109579       0.604401       0.422063      -1.058949      -0.023136      -0.002229       0.001362       0.023283       0.023388      -0.017984       0.018630      -0.006786       0.016013      -0.040758       0.018267       0.022491             12.367414      13.677060      -2.950623       3.287173      12.611887      -6.623553      10.813294          -0.003899
           80              C       2.113405       2.659776       4.047007       0.060711      41.172266 0.41187632E+03  0.94929436E+04                                10.347356                            6.745626      -0.085053       1.980755                    0.999286      26.571896      74.087784       0.641450       0.414294      -1.072331      -0.004717       0.001847      -0.005362       0.007376      -0.003048       0.012429       0.003161       0.008855      -0.060709      -0.024733       0.005909       0.018825             13.809190      20.768112      -2.840230       2.629049      11.235571      -5.158532       9.423887           0.000921
           81              C       1.047106       1.942191       4.562219      -0.157663      38.414763 0.47012171E+03  0.11302267E+05                                 9.995789                            7.306995      -0.061749       1.940809                    0.999599      30.537680      89.589440       0.598208       0.425891      -1.055288      -0.019789       0.006556      -0.011375       0.023748      -0.012772      -0.000721       0.005576      -0.070239       0.067719      -0.048657       0.018444       0.030213             12.040676      18.792821       1.474500      -1.032421       9.118409      -3.685496       8.210797          -0.003234
           82              C      -0.270451       2.246957       4.202710      -0.002594      41.214726 0.41976801E+03  0.96892921E+04                                10.277490                            6.741564       0.041572       2.020599                    0.999217      26.690030      73.686036       0.653552       0.406016      -1.081265       0.033080       0.019221      -0.016227       0.041558      -0.008376       0.010311       0.009208      -0.006312      -0.000866      -0.018949       0.008060       0.010889             13.852172      17.091893       4.106065      -3.443914      12.850428      -7.107904      11.614194           0.004971
           83              C       0.288371       5.117298       1.805140       0.598500      24.837480 0.25210949E+03  0.52275958E+04                                 7.936868                            5.649748      -0.045372       2.047951                    0.999497      22.128954      61.859782       0.622147       0.474789      -1.018961      -0.016064       0.045223      -0.035717       0.059823      -0.041737      -0.079068       0.056833       0.089811      -0.020129      -0.086154      -0.044713       0.130867             10.223283       7.173000       0.219169       2.411121      12.473183      -5.719463      11.023665          -0.007578
           84              C      -1.394101       1.475344       4.834382       0.597327      24.584096 0.25143018E+03  0.52080420E+04                                 7.846857                            5.625046      -0.009010       2.057871                    0.999523      22.178340      61.889501       0.626589       0.471917      -1.020890      -0.044943      -0.035948       0.023806       0.062281      -0.013750       0.021751       0.084177      -0.072826       0.129333      -0.081886      -0.032805       0.114691              9.877162      12.665186       2.977255      -2.760400       8.971631      -4.088433       7.994671          -0.003022
           85              N       3.178424       5.455311      11.430864      -0.221081      37.727992 0.49284823E+03  0.11722081E+05                                 9.374674                            7.161555       0.142108       2.077783                    0.998811      27.317953      74.055989       0.659906       0.390241      -1.103194      -0.139446      -0.040600      -0.036913       0.149854      -0.032352      -0.024994      -0.011165      -0.109373       0.050998      -0.079625       0.024055       0.055570             11.123619      14.583257       1.890805       2.851527      12.709619       1.321490       6.077982           0.033693
           86              N      -0.099364      12.381811       7.557282      -0.221072      37.727906 0.49284793E+03  0.11722063E+05                                 9.374620                            7.161528       0.142109       2.077780                    0.998811      27.317993      74.055867       0.659911       0.390238      -1.103197       0.139446      -0.040597       0.036913       0.149853       0.032351      -0.024984       0.011163      -0.109378       0.050993      -0.079620       0.024047       0.055573             11.123536      14.583138      -1.890789       2.851499      12.709519      -1.321477       6.077952           0.033700
           87              N       2.824283       8.397689       1.227900      -0.221086      37.728288 0.49285247E+03  0.11722209E+05                                 9.374724                            7.161587       0.142120       2.077784                    0.998811      27.318083      74.056466       0.659904       0.390241      -1.103194       0.139448       0.040601       0.036915       0.149856      -0.032356      -0.024991      -0.011164      -0.109376       0.050996      -0.079626       0.024053       0.055573             11.123687      14.583354       1.890830       2.851548      12.709696       1.321501       6.078011           0.033695
           88              N       6.102071       1.471189       5.101482      -0.221079      37.727919 0.49284810E+03  0.11722066E+05                                 9.374619                            7.161525       0.142171       2.077800                    0.998811      27.317986      74.055806       0.659912       0.390238      -1.103197      -0.139447       0.040601      -0.036916       0.149856       0.032352      -0.024994       0.011166      -0.109374       0.051003      -0.079625       0.024056       0.055570             11.123541      14.583145      -1.890788       2.851504      12.709525      -1.321477       6.077953           0.033696
           89              O       6.347437       5.079895      10.904259      -0.540413      32.097934 0.48196276E+03  0.11274192E+05                                 7.986823                            6.735366       0.440384       2.188410                    0.998646      27.269163      70.715157       0.741812       0.352972      -1.143786       0.020227       0.016775       0.004713       0.026697       0.008240      -0.000822      -0.047898       0.064214      -0.021689      -0.067265       0.027355       0.039910              9.075796      14.340888      -1.079483      -1.274864       6.423365       1.341810       6.463134           0.042390
           90              O      -4.014403       6.393160      11.933417      -0.585108      41.052034 0.60697514E+03  0.15069690E+05                                 9.528981                            7.674191       0.150397       2.072877                    0.998125      28.860224      77.581204       0.678027       0.363853      -1.132990       0.003630      -0.010720      -0.020992       0.023849       0.013508       0.021391      -0.026372      -0.140737       0.170710      -0.103719       0.026413       0.077306             11.231250       8.855975      -1.717878      -1.418438      13.082143       6.107163      11.755632           0.029971
           91              O       8.297637       2.014226       7.282587      -0.539458      34.910989 0.51996161E+03  0.12398927E+05                                 8.495759                            7.031880       0.344725       2.152871                    0.998767      27.602692      72.325896       0.720262       0.356618      -1.140585       0.006707      -0.012509       0.020740       0.025131       0.031887       0.005490      -0.034517       0.090458       0.126530      -0.085780       0.032912       0.052867              9.919278       9.282541       1.218772       4.588573       7.674264       3.246554      12.801030           0.046756
           92              O      -1.922547       0.779924       8.223133      -0.544228      35.702711 0.52485243E+03  0.12582287E+05                                 8.700642                            7.125953       0.175570       2.095935                    0.998248      27.947823      74.142797       0.704212       0.362811      -1.132310      -0.016222       0.011278      -0.001459       0.019811      -0.009420      -0.064648      -0.027484      -0.029893      -0.116460      -0.091520       0.036009       0.055511             10.221413       7.804863      -3.071951      -0.502816      14.964909       3.845939       7.894467           0.044774
           93              O      -3.268376      12.006395       8.083887      -0.540378      32.096805 0.48194285E+03  0.11273596E+05                                 7.986582                            6.735184       0.440481       2.188444                    0.998646      27.268875      70.713715       0.741830       0.352967      -1.143791      -0.020230       0.016774      -0.004710       0.026698      -0.008246      -0.000822       0.047898       0.064195      -0.021674      -0.067259       0.027352       0.039907              9.075490      14.340374       1.079406      -1.274776       6.423166      -1.341741       6.462931           0.042369
           94              O       7.093464      13.319659       7.054729      -0.585101      41.051782 0.60697100E+03  0.15069560E+05                                 9.528939                            7.674162       0.150415       2.072885                    0.998125      28.860148      77.580901       0.678029       0.363852      -1.132991      -0.003636      -0.010724       0.020994       0.023853      -0.013508       0.021392       0.026372      -0.140731       0.170714      -0.103717       0.026412       0.077305             11.231195       8.855929       1.717885      -1.418441      13.082082      -6.107120      11.755574           0.029974
           95              O      -5.218577       8.940726      11.705559      -0.539464      34.911087 0.51996341E+03  0.12398982E+05                                 8.495782                            7.031899       0.344745       2.152878                    0.998766      27.602697      72.325979       0.720260       0.356618      -1.140584      -0.006710      -0.012520      -0.020732       0.025132      -0.031888       0.005491       0.034517       0.090462       0.126537      -0.085783       0.032914       0.052869              9.919301       9.282570      -1.218763       4.588588       7.674273      -3.246548      12.801060           0.046761
           96              O       5.001607       7.706424      10.765013      -0.544252      35.703272 0.52486261E+03  0.12582600E+05                                 8.700766                            7.126049       0.175523       2.095921                    0.998248      27.947935      74.143457       0.704203       0.362813      -1.132307       0.016227       0.011277       0.001471       0.019815       0.009419      -0.064649       0.027482      -0.029902      -0.116491      -0.091526       0.036016       0.055510             10.221569       7.804979       3.072001      -0.502821      14.965138      -3.846013       7.894591           0.044795
           97              O      -0.344730       8.773105       1.754505      -0.540417      32.098100 0.48196566E+03  0.11274279E+05                                 7.986858                            6.735391       0.440377       2.188407                    0.998646      27.269216      70.715384       0.741810       0.352972      -1.143785      -0.020227      -0.016774      -0.004712       0.026696       0.008243      -0.000825      -0.047897       0.064210      -0.021693      -0.067263       0.027351       0.039912              9.075840      14.340965      -1.079497      -1.274876       6.423394       1.341819       6.463161           0.042389
           98              O      10.017110       7.459840       0.725347      -0.585109      41.051995 0.60697451E+03  0.15069669E+05                                 9.528970                            7.674182       0.150414       2.072882                    0.998125      28.860221      77.581160       0.678028       0.363852      -1.132991      -0.003630       0.010721       0.020992       0.023849       0.013508       0.021393      -0.026373      -0.140738       0.170717      -0.103721       0.026413       0.077308             11.231234       8.855963      -1.717878      -1.418436      13.082128       6.107152      11.755611           0.029970
           99              O      -2.294930      11.838774       5.376177      -0.539430      34.910059 0.51994502E+03  0.12398424E+05                                 8.495581                            7.031747       0.344813       2.152905                    0.998766      27.602373      72.324580       0.720272       0.356616      -1.140587      -0.006708       0.012517      -0.020736       0.025133       0.031887       0.005488      -0.034513       0.090459       0.126527      -0.085777       0.032912       0.052865              9.919048       9.282352       1.218727       4.588459       7.674077       3.246435      12.800715           0.046748
          100              O       7.925254      13.073076       4.435631      -0.544244      35.702990 0.52485702E+03  0.12582433E+05                                 8.700728                            7.126015       0.175503       2.095918                    0.998247      27.947798      74.143001       0.704204       0.362814      -1.132306       0.016220      -0.011283       0.001461       0.019812      -0.009420      -0.064643      -0.027479      -0.029901      -0.116480      -0.091518       0.036015       0.055504             10.221531       7.804930      -3.071974      -0.502824      14.965093       3.846017       7.894569           0.044796
          101              O       9.271083       1.846605       4.574877      -0.540396      32.097266 0.48195119E+03  0.11273848E+05                                 7.986696                            6.735272       0.440390       2.188416                    0.998646      27.268934      70.714212       0.741820       0.352971      -1.143787       0.020229      -0.016765       0.004704       0.026691      -0.008241      -0.000820       0.047896       0.064211      -0.021684      -0.067263       0.027355       0.039908              9.075634      14.340609       1.079447      -1.274822       6.423263      -1.341773       6.463031           0.042393
          102              O      -1.090757       0.533340       5.604035      -0.585083      41.051274 0.60696185E+03  0.15069267E+05                                 9.528830                            7.674082       0.150455       2.072899                    0.998125      28.860020      77.580239       0.678036       0.363850      -1.132993       0.003640       0.010721      -0.020995       0.023853      -0.013512       0.021390       0.026375      -0.140743       0.170714      -0.103723       0.026413       0.077310             11.231052       8.855807       1.717839      -1.418404      13.081920      -6.107035      11.755430           0.029967
          103              O      11.221284       4.912274       0.953205      -0.539462      34.911103 0.51996376E+03  0.12398992E+05                                 8.495781                            7.031898       0.344740       2.152875                    0.998767      27.602716      72.326029       0.720260       0.356618      -1.140584       0.006709       0.012519       0.020732       0.025131      -0.031890       0.005490       0.034519       0.090465       0.126536      -0.085785       0.032915       0.052870              9.919299       9.282570      -1.218763       4.588587       7.674273      -3.246547      12.801055           0.046757
          104              O       1.001100       6.146576       1.893751      -0.544258      35.703587 0.52486802E+03  0.12582763E+05                                 8.700819                            7.126087       0.175520       2.095917                    0.998248      27.948062      74.143909       0.704201       0.362813      -1.132307      -0.016226      -0.011277      -0.001466       0.019814       0.009420      -0.064649       0.027484      -0.029899      -0.116479      -0.091525       0.036013       0.055512             10.221640       7.805025       3.072022      -0.502825      14.965249      -3.846052       7.894645           0.044794

******************************************************
Auxiliary information for the entire system
The total spin magnetic moment of the unit cell is   11.998723
The total net atomic charge of the unit cell is   0.000001
Accuracy of reproducing the electrostatic potential in the unit cell:
  The inner radius (bohr) =    5.0000
  The outer radius (bohr) =   12.0000
  Valid grid points have density less than (e/(bohr^3)) =    0.0001
  The number of valid grid points were=       148268
  The rms potential error without charges in kcal/mol is=      4.09632
  The rms potential error with partial charges in kcal/mol is=      0.54285
  The RRMSE value at monopole order=      0.13252
  The rms potential error with partial charges and cloud penetration in kcal/mol is=      0.54014
  The RRMSE value at monopole order with cloud penetration is=      0.13186
  The rms potential error with partial charges and atomic dipoles in kcal/mol is=      0.55895
  The RRMSE value at dipole order=      0.13645
  The rms potential error with partial charges, atomic dipoles and cloud penetration in kcal/mol is=      0.55054
  The RRMSE value at dipole order with cloud penetration=      0.13440

******************************************************
The electron densities and ab initio electrostatic potential were computed in VASP using the PBE functional and
projector augmented wave method. See the main text of the journal article for a description of computational details.
The atomic charges, dipoles, and quadrupoles were computed with the DDEC6 method as described in
(a) T. A. Manz and N. Gabaldon Limas, RSC Adv. 6 (2016) 47771-47801 DOI: 10.1039/c6ra04656h
(b) N. Gabaldon Limas and T. A. Manz, RSC Adv. 8 (2018) 2678-2707 DOI: 10.1039/c7ra11829e.
For each atom in the material, the electron cloud parameters were fit to the spherically averaged atom-in-material
electron density using radial positions for which this density was between 10^-4 and 10^-2 electrons per cubic bohr.
The polarizabilities, dispersion coefficients, and quantum Drude oscillator (QDO) parameters were fit using the MCLF method.
The magnetic structure of the system was optimized in VASP from the default ferromagnetic initial guess using spin polarization.
The atomic spin moments (ASMs) were computed on this optimized magnetic structure using the DDEC6 partition as inputs
to the method of T. A. Manz and D. S. Sholl, J. Chem. Theory Comput. 7 (2011) 4146-4164 DOI: 10.1021/ct200539n.
The RMSE and RRMSE were computed using a uniform grid with Ewald summation.
