# Supplementary material for: A collection of forcefield precursors for metal–organic frameworks
Source: RSC Adv. 2019 Nov 13;9(63):36492–507. doi: 10.1039/c9ra07327b (PMC9075174; doi:10.1039/c9ra07327b)
Supplement: RA-009-C9RA07327B-s3463 [file RA-009-C9RA07327B-s3463.xyz]

  156
jmolscript: load "" {1 1 1} spacegroup "x,y,z" unitcell [{     10.164000     0.000000     0.000000 }, {      1.576674    13.269660     0.000000 }, {      3.755596     0.799715    22.063363 }]
Co     4.685982    11.065240    15.963726     0.872222
Co     7.922177     0.199048     6.146853     1.022419
Co     8.959763     1.310509    18.436587     0.865534
Co    10.810288     3.004135     6.099637     0.858916
Co     5.997419     0.600667    15.916510     1.020006
Co     6.536507    12.758866     3.626776     0.881441
H      6.488956    11.524028    13.527048     0.085897
H      6.476639    12.113534    11.303061     0.137577
H     12.697628    11.323542    11.327331     0.131698
H     12.821331    10.839361    13.491746     0.090572
H     12.553160    12.427692     9.390167     0.119761
H      2.762184     0.331914     6.045361     0.140662
H      6.447635    12.209060     9.215867     0.122950
H     10.648753     3.079838    16.582824     0.095117
H     10.969518     5.287484    15.912097     0.138315
H      7.814566     6.310546    18.217719     0.129833
H      7.552956     4.159415    18.800192     0.095741
H      7.763827     8.056998    16.428380     0.122998
H     10.371608    11.130257    15.806193     0.131930
H     11.756745     7.422646    16.536491     0.125348
H      6.601536    10.455351    18.383194     0.086287
H      6.847409    10.954516    20.622625     0.132714
H     13.197169    12.196796    20.629244     0.126424
H     13.067118    11.745482    18.392019     0.097404
H      3.447510    11.400687     0.202983     0.122356
H     12.133337    12.778931     3.704439     0.132637
H      9.626674    11.545303     0.714853     0.125071
H      9.007314     2.545347     8.536315     0.086022
H      9.019631     1.955841    10.760302     0.137387
H      2.798642     2.745833    10.736032     0.131542
H      2.674939     3.230014     8.571617     0.090852
H      2.943110     1.641683    12.673196     0.119812
H     12.734086    13.737461    16.018002     0.140883
H      9.048635     1.860315    12.847496     0.122989
H      4.847517    10.989537     5.480539     0.095199
H      4.526752     8.781891     6.151266     0.138724
H      7.681704     7.758829     3.845644     0.130338
H      7.943314     9.909960     3.263171     0.095789
H      7.732443     6.012377     5.634983     0.123206
H      5.124662     2.939118     6.257170     0.131712
H      3.739525     6.646729     5.526872     0.125510
H      8.894734     3.614024     3.680169     0.086343
H      8.648861     3.114859     1.440738     0.132728
H      2.299101     1.872579     1.434119     0.126240
H      2.429152     2.323893     3.671344     0.097313
H     12.048760     2.668688    21.860380     0.122347
H      3.362933     1.290444    18.358924     0.132459
H      5.869596     2.524072    21.348510     0.125133
C      5.655530    11.491630    13.072543     0.103800
C      5.670920    11.840937    11.726677    -0.189097
C      4.476480    11.779358    11.016237     0.118290
C      3.377729    11.385580    11.757566    -0.188871
C      3.460196    11.090006    13.048273     0.099325
C      4.430957    12.223742     9.584325     0.048582
C      3.209083    12.550229     8.926837    -0.142245
C      3.180154    13.032218     7.653781    -0.010874
C      4.360034    13.237967     6.923483    -0.105126
C      5.568774    12.885835     7.532432    -0.016013
C      5.607269    12.413854     8.825345    -0.145796
C     12.016670    13.409818     6.978642     0.567230
C      6.873078    13.050702     6.735945     0.582315
C     10.059746     3.741200    16.927012     0.075430
C     10.269682     5.082645    16.521046    -0.191057
C      9.443478     6.113033    17.015266     0.126623
C      8.424438     5.671502    17.866911    -0.192127
C      8.271479     4.362400    18.213306     0.101554
C      9.666810     7.497421    16.622538     0.060505
C      8.654868     8.383319    16.388666    -0.151233
C      8.838622     9.740784    16.095223    -0.027085
C     10.190061    10.216061    15.991526    -0.120636
C     11.209685     9.324022    16.165826    -0.002849
C     11.013054     8.007373    16.450443    -0.143306
C      7.698476    10.693271    15.867971     0.593641
C     12.642362     9.913977    16.077573     0.528975
C      5.872060    10.864447    18.833287     0.100605
C      6.031403    11.161452    20.181358    -0.203282
C      4.991773    11.760052    20.880767     0.116994
C     13.974081    11.893697    20.174739    -0.186460
C     13.892037    11.601233    18.842112     0.097655
C      1.415630    11.409082     0.251522     0.064357
C      2.695553    11.614018     0.743535    -0.141375
C      2.891247    12.134528     2.034242    -0.007010
C     11.989551    12.438079     2.830729    -0.117327
C     10.642961    12.241425     2.347542    -0.018745
C     10.500308    11.706078     1.050216    -0.148263
C      4.306951    12.439626     2.543906     0.535871
C      9.491703    12.652526     3.219045     0.585458
C      9.840740     2.577745     8.990820     0.103252
C      9.825350     2.228438    10.336686    -0.189265
C     11.019790     2.290017    11.047126     0.117824
C     12.118541     2.683795    10.305797    -0.189085
C      1.872074     2.979369     9.015090     0.098883
C     11.065313     1.845633    12.479038     0.048956
C     12.287187     1.519146    13.136526    -0.142112
C     12.316116     1.037157    14.409582    -0.011398
C     11.136236     0.831408    15.139880    -0.105147
C      9.927496     1.183540    14.530931    -0.015803
C      9.889001     1.655521    13.238018    -0.145641
C      3.479600     0.659557    15.084721     0.567804
C      8.623192     1.018673    15.327418     0.583476
C      5.436524    10.328175     5.136351     0.076001
C      5.226588     8.986730     5.542317    -0.190511
C      6.052792     7.956342     5.048097     0.127631
C      7.071832     8.397873     4.196452    -0.191670
C      7.224791     9.706975     3.850057     0.102153
C      5.829460     6.571954     5.440825     0.059884
C      6.841402     5.686056     5.674697    -0.151251
C      6.657648     4.328591     5.968140    -0.027108
C      5.306209     3.853314     6.071837    -0.120598
C      4.286585     4.745353     5.897537    -0.002529
C      4.483216     6.062002     5.612920    -0.143420
C      7.797794     3.376104     6.195392     0.592628
C      2.853908     4.155398     5.985790     0.528593
C      9.624210     3.204928     3.230076     0.100090
C      9.464867     2.907923     1.882005    -0.203731
C     10.504497     2.309323     1.182596     0.116689
C      1.522189     2.175678     1.888624    -0.187058
C      1.604233     2.468142     3.221251     0.096896
C      3.916640     2.660293    21.811841     0.064396
C     12.800717     2.455357    21.319828    -0.142050
C     12.605023     1.934847    20.029121    -0.007117
C      3.506719     1.631296    19.232634    -0.117974
C      4.853309     1.827950    19.715821    -0.018528
C      4.995962     2.363297    21.013147    -0.148849
C     11.189319     1.629749    19.519457     0.535090
C      6.004567     1.416849    18.844318     0.584253
N      4.604176    11.116957    13.791808    -0.254198
N      9.042785     3.311325    17.807340    -0.242511
N      4.783159    11.111124    18.133878    -0.229462
N     10.892094     2.952418     8.271555    -0.250560
N      6.453485    10.758050     4.256023    -0.244346
N     10.713111     2.958251     3.929485    -0.226371
O     10.958304    12.825369     7.475067    -0.542576
O     10.390370     0.965117     6.051980    -0.548773
O      7.978809    12.834527     7.325037    -0.522928
O      5.250186     0.182838     5.520253    -0.583239
O      7.966243    11.910543    15.660575    -0.596911
O      6.518400    10.190303    15.903272    -0.545138
O     13.640007     9.093352    16.062128    -0.550281
O     12.779822    11.144809    16.024621    -0.513030
O      5.297584    12.254686     1.798164    -0.531834
O      4.423537    12.807310     3.755184    -0.536970
O      9.806540    12.732851     4.483275    -0.591643
O      8.330260    12.411715     2.762333    -0.524621
O      4.537966     1.244006    14.588296    -0.541271
O      5.105900    13.104258    16.011383    -0.547688
O      7.517461     1.234848    14.738326    -0.523149
O      8.669410     0.616877    16.543110    -0.582955
O      7.530027     2.158832     6.402788    -0.597597
O      8.977870     3.879072     6.160091    -0.543284
O      1.856263     4.976023     6.001235    -0.551731
O      2.716448     2.924566     6.038742    -0.513218
O     10.198686     1.814689    20.265199    -0.530921
O     11.072733     1.262065    18.308179    -0.535828
O      5.689730     1.336524    17.580088    -0.591641
O      7.166010     1.657660    19.301030    -0.521768

The following XYZ coordinates are in angstroms. Other properties are in atomic units.
The sperically averaged electron density of each atom fit to a function of the form exp(a - br)
eigen_1, eigen_2 and eigen_3 are the three eigenvalues of traceless quadrupole moment tensor
  atom number  atomic symbol              X              Y              Z     net charge C6 coefficient C8 coefficient C10 coefficient fluctuating dipole atomic polarizability isotropic forcefield polarizability              a              b squared Pearson coefficient          <r^3>          <r^4>         wp_QDO          m_QDO          q_QDO       dipole_x       dipole_y       dipole_z         dipole            Qxy            Qxz            Qyz     Q(x^2-y^2)  Q(3z^2 - R^2)        eigen_1        eigen_2        eigen_3 static polarizability      alpha(xx)      alpha(xy)      alpha(xz)      alpha(yy)      alpha(yz)      alpha(zz) atomic spin moment
            1             Co       4.685982      11.065240      15.963726       0.872222     117.062874 0.23812753E+04  0.79144413E+05                                18.179327                           14.889683       0.974053       2.157835                    0.994634      47.450776     125.328668       0.527841       0.349134      -1.203488       0.019218      -0.001097       0.012665       0.023042      -0.026407      -0.029740       0.067979      -0.067854      -0.848923      -0.294486       0.098577       0.195909             22.628389      25.584221       2.942424       1.014860      15.570689      -0.776725      26.730257           2.923211
            2             Co       7.922177       0.199048       6.146853       1.022419     106.812746 0.20713321E+04  0.66664283E+05                                17.058579                           13.838934       0.601848       2.067856                    0.999135      44.462021     116.585243       0.548878       0.346726      -1.202321       0.001524      -0.010391       0.019535       0.022179      -0.070037      -0.041996       0.034856      -0.076665       0.080157      -0.096354      -0.005911       0.102264             20.995170      28.446124       1.208149       0.151079      16.279568       4.216266      18.259818           2.836067
            3             Co       8.959763       1.310509      18.436587       0.865534     113.417685 0.22898176E+04  0.75696203E+05                                17.748720                           14.511621       0.729489       2.075655                    0.998413      47.621066     127.259997       0.537243       0.344875      -1.201876      -0.014481      -0.101424       0.021332       0.104649      -0.008611      -0.016938       0.110060       0.097684       0.172695      -0.139193       0.016549       0.122644             21.983315      32.357686       1.162911       3.400911      15.650376       0.260517      17.941883           2.779509
            4             Co      10.810288       3.004135       6.099637       0.858916     117.118370 0.23815420E+04  0.79283829E+05                                18.354241                           15.029554       0.934327       2.143070                    0.994906      47.466324     126.138787       0.517267       0.355685      -1.195970      -0.018202       0.000753      -0.011073       0.021319      -0.038074      -0.041872       0.070102      -0.060509      -0.807896      -0.283609       0.086142       0.197467             22.850833      25.832734       2.978516       1.027611      15.716258      -0.785915      27.003508           2.873229
            5             Co       5.997419       0.600667      15.916510       1.020006     107.043916 0.20762246E+04  0.66879522E+05                                17.103312                           13.871383       0.593665       2.064882                    0.999133      44.482387     116.793728       0.547130       0.347533      -1.201293      -0.000557       0.010626      -0.019755       0.022438      -0.069502      -0.041650       0.035513      -0.075028       0.075735      -0.094596      -0.007477       0.102073             21.057990      28.545892       1.216004       0.154939      16.322762       4.228961      18.305315           2.820868
            6             Co       6.536507      12.758866       3.626776       0.881441     111.835991 0.22508430E+04  0.74068875E+05                                17.576098                           14.378706       0.747183       2.083888                    0.998375      47.293460     125.983795       0.540368       0.344450      -1.202576       0.014873       0.100590      -0.020737       0.103776      -0.009223      -0.016052       0.109615       0.112896       0.194839      -0.145910       0.020602       0.125308             21.757001      32.005391       1.144019       3.349234      15.494707       0.259210      17.770906           2.801817
            7              H       6.488956      11.524028      13.527048       0.085897       1.304212 0.94513725E+01  0.96384557E+02                                 1.939780                            1.767592      -1.209238       2.291980                    0.994509       3.742658      10.552961       0.484499       1.239654      -0.717190       0.044884       0.000164       0.019458       0.048921       0.002535      -0.001490      -0.006666       0.031323      -0.012311      -0.017116      -0.000997       0.018112              2.063495       2.501542      -0.054601       0.738070       1.463290      -0.052520       2.225655           0.000065
            8              H       6.476639      12.113534      11.303061       0.137577       1.019012 0.72516330E+01  0.68138028E+02                                 1.558537                            1.488545      -0.856182       2.484571                    0.999335       3.063090       7.877382       0.568896       1.145828      -0.742974       0.032841       0.011535      -0.015862       0.038251       0.006675      -0.000787      -0.004787       0.027248       0.002806      -0.016782       0.001823       0.014959              1.576958       1.754758       0.133212      -0.265010       1.248736      -0.129921       1.727380           0.000301
            9              H      12.697628      11.323542      11.327331       0.131698       1.070018 0.78236535E+01  0.74908880E+02                                 1.613934                            1.549782      -0.831326       2.492431                    0.999329       3.112864       8.076575       0.555674       1.151231      -0.742226      -0.031948      -0.003512      -0.016221       0.036002       0.006330       0.002873      -0.002829       0.029541       0.008613      -0.018046       0.002986       0.015060              1.624566       1.809947       0.056271       0.313137       1.312921      -0.055807       1.750829           0.000418
           10              H      12.821331      10.839361      13.491746       0.090572       1.260675 0.91927931E+01  0.92795758E+02                                 1.884147                            1.736554      -0.940119       2.422442                    0.997857       3.565642       9.896401       0.493248       1.230157      -0.720924      -0.042928      -0.012038       0.018864       0.048411       0.005808       0.000841      -0.006013       0.033607      -0.010257      -0.018511      -0.000979       0.019490              1.978217       2.216360       0.320894      -0.606467       1.564740      -0.283034       2.153551           0.000071
           11              H      12.553160      12.427692       9.390167       0.119761       1.200878 0.93458368E+01  0.95053858E+02                                 1.836317                            1.764394      -1.255643       2.285069                    0.994633       3.630439      10.227342       0.482115       1.249120      -0.715732      -0.035370      -0.006554       0.015350       0.039110       0.003522      -0.008870      -0.006039       0.017041       0.003562      -0.011919      -0.003769       0.015689              1.860091       2.059801       0.022043      -0.250945       1.492257      -0.148292       2.028215           0.000389
           12              H       2.762184       0.331914       6.045361       0.140662       0.919642 0.64061762E+01  0.60966603E+02                                 1.702805                            1.585130      -1.449645       2.208377                    0.992600       3.811749      11.380846       0.437573       1.470828      -0.668135      -0.001208       0.019770      -0.039916       0.044560       0.001338       0.002328      -0.009485       0.003428       0.023213      -0.011090      -0.001719       0.012809              1.800836       1.528906      -0.073949       0.026373       1.589706      -0.229409       2.283897          -0.000114
           13              H       6.447635      12.209060       9.215867       0.122950       1.160830 0.86908869E+01  0.86119207E+02                                 1.741827                            1.659531      -1.161097       2.330708                    0.996174       3.440441       9.323208       0.520154       1.188333      -0.730456       0.036599      -0.009218       0.014222       0.040332      -0.005509       0.007899      -0.003623       0.012016      -0.003414      -0.007713      -0.006058       0.013772              1.767236       2.022302      -0.127126       0.171298       1.380265      -0.142038       1.899142           0.000456
           14              H      10.648753       3.079838      16.582824       0.095117       1.217761 0.88512331E+01  0.89435016E+02                                 1.897328                            1.743612      -1.314411       2.244034                    0.993925       3.826390      10.993877       0.470625       1.288034      -0.705283       0.035086      -0.029697      -0.016265       0.048759      -0.002465      -0.015705      -0.004085       0.008703      -0.031840      -0.020241       0.002024       0.018217              2.021684       1.839643      -0.570834      -0.219134       2.513650       0.340838       1.711760          -0.000337
           15              H      10.969518       5.287484      15.912097       0.138315       1.072736 0.79661941E+01  0.76763062E+02                                 1.628074                            1.573553      -0.889267       2.469627                    0.999046       3.134692       8.209577       0.545332       1.165583      -0.738540       0.029016       0.008670      -0.026237       0.040069      -0.003006      -0.015424      -0.002377      -0.000513      -0.013571      -0.017716       0.003149       0.014567              1.625573       1.650585       0.126774      -0.337686       1.665327      -0.085637       1.560806           0.000370
           16              H       7.814566       6.310546      18.217719       0.129833       1.120906 0.81364685E+01  0.78482307E+02                                 1.644347                            1.563168      -0.912650       2.450304                    0.998761       3.164722       8.177056       0.563850       1.126178      -0.748117      -0.024662       0.024800       0.012689       0.037206      -0.004503      -0.015070      -0.000108      -0.003419      -0.024576      -0.019169       0.004579       0.014591              1.666129       1.620908      -0.347279      -0.215942       1.974192       0.107726       1.403288           0.000759
           17              H       7.552956       4.159415      18.800192       0.095741       1.188397 0.84960980E+01  0.83543202E+02                                 1.768243                            1.636658      -0.824377       2.480634                    0.999056       3.376884       9.055457       0.526850       1.182299      -0.732875      -0.038177      -0.009232       0.030096       0.049482      -0.004185      -0.015241      -0.000404       0.003575      -0.014186      -0.016638       0.000425       0.016213              1.841804       2.052124       0.341796      -0.561672       1.715020      -0.279774       1.758269           0.000325
           18              H       7.763827       8.056998      16.428380       0.122998       1.214835 0.92799030E+01  0.93533175E+02                                 1.810130                            1.727083      -1.152731       2.335959                    0.996354       3.448013       9.442430       0.504161       1.205353      -0.727417      -0.038088      -0.013970      -0.003571       0.040726       0.009426       0.001123      -0.000545       0.010528      -0.027455      -0.009500      -0.005892       0.015392              1.831753       2.227053       0.110069      -0.015588       1.867573      -0.104526       1.400632           0.000163
           19              H      10.371608      11.130257      15.806193       0.131930       1.082351 0.78438299E+01  0.77408350E+02                                 1.799383                            1.679209      -1.400260       2.225925                    0.993360       3.715847      10.781709       0.460399       1.348070      -0.692696       0.007688       0.041863      -0.007988       0.043306       0.002197      -0.000796      -0.007037      -0.018531      -0.005886      -0.008542      -0.005163       0.013704              1.879570       1.786368       0.191718      -0.050992       2.454038      -0.194562       1.398302           0.000005
           20              H      11.756745       7.422646      16.536491       0.125348       1.264692 0.96598457E+01  0.98292380E+02                                 1.850470                            1.755709      -1.245200       2.292110                    0.995426       3.503783       9.624250       0.503026       1.196648      -0.729121       0.034936      -0.022005       0.002351       0.041356      -0.010165       0.001947      -0.003386      -0.001104      -0.026419      -0.009620      -0.005565       0.015185              1.877141       2.041096      -0.261211       0.040487       2.195700      -0.101012       1.394627           0.000359
           21              H       6.601536      10.455351      18.383194       0.086287       1.255970 0.89764370E+01  0.90344481E+02                                 1.891287                            1.722987      -1.041693       2.368632                    0.996870       3.669708      10.270353       0.490701       1.240198      -0.717305       0.035244      -0.021957      -0.019387       0.045827      -0.009359       0.002253       0.003416       0.018974      -0.007691      -0.013519      -0.001126       0.014645              1.995432       2.196228      -0.490695      -0.561983       1.733362       0.369186       2.056707           0.000333
           22              H       6.847409      10.954516      20.622625       0.132714       1.093495 0.80038764E+01  0.77137265E+02                                 1.640435                            1.569659      -0.887527       2.463978                    0.999007       3.157045       8.240779       0.550555       1.154360      -0.741096       0.031523      -0.009567       0.017918       0.037501      -0.011144       0.004735       0.002380       0.022656       0.006374      -0.017771       0.002021       0.015750              1.655268       1.834775      -0.172645       0.321975       1.402160       0.021510       1.728869           0.000702
           23              H      13.197169      12.196796      20.629244       0.126424       1.157562 0.88341357E+01  0.88430811E+02                                 1.792247                            1.718601      -0.983294       2.419619                    0.997343       3.429801       9.528144       0.488033       1.253769      -0.716383      -0.031723       0.010652       0.018253       0.038119      -0.003727      -0.003174       0.003954       0.027513       0.006928      -0.016090       0.001827       0.014263              1.814726       1.977518      -0.209682      -0.279222       1.527826       0.149671       1.938835           0.000541
           24              H      13.067118      11.745482      18.392019       0.097404       1.266928 0.93027183E+01  0.95033472E+02                                 1.950117                            1.793049      -1.161632       2.320044                    0.995905       3.727863      10.718081       0.462630       1.296002      -0.705233      -0.043360       0.010330      -0.020900       0.049230      -0.004127       0.000911      -0.000076       0.032272      -0.005008      -0.015821      -0.001713       0.017533              2.056814       2.412049      -0.095357       0.661581       1.601972       0.030014       2.156420           0.000428
           25              H       3.447510      11.400687       0.202983       0.122356       1.180579 0.90779929E+01  0.91628217E+02                                 1.816212                            1.739994      -1.169663       2.326748                    0.996039       3.565160       9.993556       0.485210       1.250654      -0.715768       0.032637      -0.008097      -0.019967       0.039108      -0.004117      -0.008250       0.004640       0.012778       0.005079      -0.009248      -0.004615       0.013863              1.839027       1.996409      -0.111354      -0.228981       1.504544       0.224949       2.016127           0.000497
           26              H      12.133337      12.778931       3.704439       0.132637       1.020817 0.75159690E+01  0.73862257E+02                                 1.775808                            1.679998      -1.357777       2.247943                    0.993326       3.765136      11.135006       0.442593       1.408199      -0.680755       0.006524       0.012961       0.041482       0.043946      -0.000101       0.003559       0.002700      -0.004861       0.032316      -0.008541      -0.003358       0.011899              1.844367       1.684448       0.038736       0.121088       1.518083       0.341021       2.330571           0.000118
           27              H       9.626674      11.545303       0.714853       0.125071       1.108936 0.83516726E+01  0.82560712E+02                                 1.746966                            1.672829      -1.074718       2.375311                    0.997185       3.444564       9.556601       0.493111       1.256496      -0.714910      -0.037134      -0.007122      -0.012775       0.039911       0.005891       0.006618       0.004312       0.018412      -0.009571      -0.010429      -0.005173       0.015602              1.773556       2.092660       0.138268       0.140321       1.393380       0.090532       1.834626           0.000341
           28              H       9.007314       2.545347       8.536315       0.086022       1.303274 0.94421188E+01  0.96251973E+02                                 1.937579                            1.765758      -1.208272       2.292360                    0.994537       3.740097      10.538411       0.485224       1.238295      -0.717496      -0.044831      -0.000212      -0.019503       0.048889       0.002499      -0.001521      -0.006604       0.031390      -0.012013      -0.017108      -0.000987       0.018095              2.061011       2.498177      -0.054508       0.736772       1.461848      -0.052413       2.223007           0.000321
           29              H       9.019631       1.955841      10.760302       0.137387       1.020956 0.72693485E+01  0.68346843E+02                                 1.560451                            1.490289      -0.858619       2.483193                    0.999313       3.066725       7.889431       0.568600       1.145715      -0.742985      -0.032790      -0.011485       0.015836       0.038182       0.006588      -0.000768      -0.004795       0.027218       0.002948      -0.016760       0.001881       0.014879              1.578935       1.756995       0.133425      -0.265422       1.250046      -0.130156       1.729764           0.000491
           30              H       2.798642       2.745833      10.736032       0.131542       1.070616 0.78291387E+01  0.74971302E+02                                 1.614159                            1.550008      -0.832258       2.491814                    0.999319       3.114128       8.079250       0.555827       1.150761      -0.742334       0.031944       0.003517       0.016166       0.035974       0.006346       0.002836      -0.002869       0.029585       0.008586      -0.018077       0.003004       0.015074              1.624781       1.810193       0.056301       0.313100       1.313105      -0.055820       1.751045           0.000629
           31              H       2.674939       3.230014       8.571617       0.090852       1.260445 0.91891479E+01  0.92728935E+02                                 1.881963                            1.734691      -0.940916       2.421959                    0.997859       3.563875       9.882642       0.494272       1.228005      -0.721401       0.042880       0.012017      -0.018885       0.048371       0.005865       0.000909      -0.006000       0.033562      -0.010233      -0.018509      -0.000973       0.019482              1.975812       2.213454       0.320270      -0.605416       1.563059      -0.282495       2.150922           0.000529
           32              H       2.943110       1.641683      12.673196       0.119812       1.201546 0.93530879E+01  0.95150655E+02                                 1.837305                            1.765314      -1.256376       2.284628                    0.994626       3.632180      10.235103       0.481869       1.249453      -0.715649       0.035351       0.006570      -0.015402       0.039116       0.003495      -0.008904      -0.006058       0.017120       0.003622      -0.011974      -0.003761       0.015735              1.861103       2.060996       0.022026      -0.251061       1.492981      -0.148407       2.029331           0.000382
           33              H      12.734086      13.737461      16.018002       0.140883       0.919123 0.64018744E+01  0.60916188E+02                                 1.702278                            1.584682      -1.449452       2.208580                    0.992600       3.810571      11.376904       0.437595       1.470985      -0.668109       0.001043      -0.019659       0.039991       0.044575       0.001379       0.002272      -0.009531       0.003364       0.023060      -0.011100      -0.001705       0.012805              1.800248       1.528481      -0.073931       0.026384       1.589365      -0.229265       2.282899          -0.000330
           34              H       9.048635       1.860315      12.847496       0.122989       1.163602 0.87182295E+01  0.86470209E+02                                 1.745497                            1.662829      -1.163911       2.329250                    0.996143       3.445848       9.346490       0.519242       1.189319      -0.730201      -0.036535       0.009249      -0.014233       0.040286      -0.005522       0.007923      -0.003640       0.011910      -0.003314      -0.007694      -0.006078       0.013772              1.771061       2.026912      -0.127501       0.171714       1.382760      -0.142526       1.903512           0.000387
           35              H       4.847517      10.989537       5.480539       0.095199       1.217513 0.88480303E+01  0.89382486E+02                                 1.896026                            1.742503      -1.314488       2.244023                    0.993934       3.823955      10.980793       0.471160       1.286861      -0.705539      -0.035193       0.029634       0.016324       0.048818      -0.002474      -0.015674      -0.004093       0.008882      -0.031923      -0.020223       0.001958       0.018264              2.020100       1.838489      -0.570246      -0.219008       2.511122       0.340537       1.710690           0.000177
           36              H       4.526752       8.781891       6.151266       0.138724       1.068025 0.79182522E+01  0.76158486E+02                                 1.620782                            1.566783      -0.887517       2.470750                    0.999068       3.125929       8.169318       0.547769       1.162572      -0.739285      -0.029070      -0.008719       0.026284       0.040148      -0.003001      -0.015430      -0.002401      -0.000378      -0.013407      -0.017683       0.003068       0.014615              1.618221       1.643242       0.126031      -0.335485       1.657284      -0.085135       1.554137           0.001197
           37              H       7.681704       7.758829       3.845644       0.130338       1.114284 0.80726114E+01  0.77679698E+02                                 1.634807                            1.554577      -0.910146       2.451796                    0.998790       3.153913       8.127923       0.566984       1.122643      -0.749028       0.024709      -0.024876      -0.012685       0.037286      -0.004542      -0.015033      -0.000042      -0.003276      -0.024629      -0.019113       0.004468       0.014645              1.656254       1.611599      -0.344373      -0.214030       1.961280       0.107005       1.395884           0.001576
           38              H       7.943314       9.909960       3.263171       0.095789       1.186394 0.84766126E+01  0.83282890E+02                                 1.764472                            1.633409      -0.823204       2.481325                    0.999064       3.371911       9.030997       0.528170       1.180317      -0.733366       0.038256       0.009184      -0.030139       0.049560      -0.004203      -0.015243      -0.000412       0.003678      -0.014144      -0.016622       0.000374       0.016249              1.837656       2.047490       0.340450      -0.559946       1.710883      -0.278635       1.754595           0.000826
           39              H       7.732443       6.012377       5.634983       0.123206       1.213166 0.92599302E+01  0.93241606E+02                                 1.804892                            1.722355      -1.154293       2.334942                    0.996352       3.443979       9.413623       0.506332       1.201348      -0.728335       0.038082       0.013996       0.003583       0.040731       0.009615       0.001091      -0.000477       0.010508      -0.027354      -0.009444      -0.006092       0.015536              1.826296       2.219992       0.109883      -0.015587       1.861656      -0.103914       1.397240           0.000932
           40              H       5.124662       2.939118       6.257170       0.131712       1.084320 0.78608721E+01  0.77610111E+02                                 1.800546                            1.680227      -1.402413       2.224606                    0.993337       3.718769      10.788650       0.460640       1.346780      -0.692938      -0.007614      -0.041814       0.008043       0.043256       0.002112      -0.000802      -0.007044      -0.018824      -0.005608      -0.008712      -0.005079       0.013791              1.880755       1.787456       0.191877      -0.051033       2.455776      -0.194753       1.399033           0.000376
           41              H       3.739525       6.646729       5.526872       0.125510       1.264461 0.96534805E+01  0.98168086E+02                                 1.846426                            1.752076      -1.248424       2.290219                    0.995404       3.501691       9.601735       0.505087       1.192486      -0.730078      -0.034915       0.021967      -0.002387       0.041320      -0.010254       0.002046      -0.003403      -0.001331      -0.026080      -0.009512      -0.005741       0.015253              1.872912       2.036356      -0.260659       0.040395       2.190230      -0.100653       1.392149           0.001270
           42              H       8.894734       3.614024       3.680169       0.086343       1.256417 0.89786289E+01  0.90348459E+02                                 1.889547                            1.721523      -1.042179       2.368198                    0.996874       3.668121      10.256131       0.491755       1.237790      -0.717841      -0.035161       0.021898       0.019404       0.045742      -0.009351       0.002299       0.003353       0.018942      -0.007604      -0.013488      -0.001132       0.014620              1.993488       2.193969      -0.489927      -0.561200       1.731727       0.368629       2.054767           0.000851
           43              H       8.648861       3.114859       1.440738       0.132728       1.092835 0.79970229E+01  0.77044770E+02                                 1.638715                            1.568113      -0.888757       2.463263                    0.998994       3.156520       8.234524       0.551358       1.153075      -0.741398      -0.031504       0.009589      -0.017910       0.037486      -0.011171       0.004698       0.002411       0.022692       0.006261      -0.017791       0.002018       0.015773              1.653504       1.832631      -0.172319       0.321381       1.400845       0.021524       1.727037           0.001083
           44              H       2.299101       1.872579       1.434119       0.126240       1.157801 0.88354551E+01  0.88434209E+02                                 1.791253                            1.717721      -0.983869       2.419087                    0.997336       3.429989       9.523525       0.488660       1.252298      -0.716700       0.031684      -0.010566      -0.018284       0.038076      -0.003677      -0.003163       0.003968       0.027510       0.006860      -0.016074       0.001824       0.014251              1.813679       1.976279      -0.209420      -0.278875       1.527010       0.149486       1.937748           0.000859
           45              H       2.429152       2.323893       3.671344       0.097313       1.268707 0.93169306E+01  0.95194174E+02                                 1.950014                            1.792928      -1.161571       2.319672                    0.995924       3.728426      10.712919       0.463324       1.293851      -0.705680       0.043194      -0.010272       0.020896       0.049070      -0.004080       0.000734      -0.000102       0.032229      -0.004883      -0.015809      -0.001657       0.017466              2.056710       2.411827      -0.095325       0.661642       1.601799       0.029977       2.156503           0.000891
           46              H      12.048760       2.668688      21.860380       0.122347       1.183753 0.91092890E+01  0.92024890E+02                                 1.819333                            1.742854      -1.228869       2.299298                    0.995633       3.571039      10.015017       0.484860       1.250457      -0.715783      -0.032547       0.008154       0.019948       0.039035      -0.004165      -0.008274       0.004666       0.012694       0.005335      -0.009261      -0.004638       0.013899              1.842247       1.999973      -0.111581      -0.229371       1.506865       0.225513       2.019905           0.000494
           47              H       3.362933       1.290444      18.358924       0.132459       1.022619 0.75332399E+01  0.74077910E+02                                 1.778025                            1.682004      -1.360160       2.246444                    0.993297       3.770575      11.156238       0.442278       1.408327      -0.680708      -0.006472      -0.012934      -0.041458       0.043908      -0.000112       0.003518       0.002758      -0.004976       0.032607      -0.008627      -0.003365       0.011992              1.846755       1.686716       0.038772       0.121228       1.519885       0.341624       2.333663           0.000007
           48              H       5.869596       2.524072      21.348510       0.125133       1.110397 0.83655302E+01  0.82729370E+02                                 1.748060                            1.673840      -1.077681       2.373660                    0.997156       3.447492       9.565568       0.493144       1.255931      -0.715013       0.037075       0.007154       0.012773       0.039861       0.005914       0.006665       0.004323       0.018352      -0.009469      -0.010422      -0.005195       0.015617              1.774697       2.093999       0.138392       0.140351       1.394194       0.090596       1.835897           0.000307
           49              C       5.655530      11.491630      13.072543       0.103800      27.371670 0.33619879E+03  0.74505780E+04                                 8.067666                            6.218336      -0.033214       2.004235                    0.999329      26.286964      74.625036       0.640809       0.431304      -1.049440      -0.048594      -0.012307      -0.002011       0.050168      -0.004796       0.014905       0.015813      -0.028617      -0.163230      -0.060228       0.015981       0.044247              9.616637       9.130440       0.246659       1.241730       4.743256      -1.781123      14.976214          -0.005334
           50              C       5.670920      11.840937      11.726677      -0.189097      33.986317 0.43571943E+03  0.10210301E+05                                 9.062712                            6.913590       0.285362       2.064726                    0.999743      29.242983      82.888984       0.635394       0.411369      -1.071545       0.003295       0.003531       0.008880       0.010108       0.011942      -0.017897      -0.001194       0.013330      -0.035181      -0.022319      -0.004278       0.026597             11.003425       9.022416       0.105754       1.759456       5.219766      -2.398221      18.768095           0.002486
           51              C       4.476480      11.779358      11.016237       0.118290      37.888909 0.40295366E+03  0.92499762E+04                                 9.983571                            6.753044      -0.095009       1.982584                    0.999407      26.144925      73.095886       0.628703       0.424400      -1.064346      -0.008298      -0.003359       0.003670       0.009675      -0.007037      -0.002469       0.001329       0.001289      -0.003152      -0.006634      -0.001745       0.008379             13.931865       9.075068       0.461718       0.184562       6.497255      -4.817474      26.223274          -0.007391
           52              C       3.377729      11.385580      11.757566      -0.188871      33.168988 0.41578490E+03  0.96657569E+04                                 8.964454                            6.793728       0.172831       2.030423                    0.999691      29.283339      83.686520       0.632936       0.416274      -1.064397       0.011566       0.003711      -0.002438       0.012389      -0.003238       0.020934       0.007938       0.024974      -0.061777      -0.031551       0.000312       0.031238             10.878816       8.322756       0.982096      -1.024329       5.702549      -3.039988      18.611144           0.002099
           53              C       3.460196      11.090006      13.048273       0.099325      27.177550 0.32866604E+03  0.72389328E+04                                 7.986304                            6.126194       0.061633       2.033480                    0.999664      26.146267      73.878569       0.649424       0.428211      -1.051848       0.055949       0.004879       0.014729       0.058061      -0.007036      -0.014489       0.009215      -0.007188      -0.146048      -0.052324       0.017139       0.035185              9.501683       8.519871       0.980872      -0.116957       5.034148      -2.191423      14.951030          -0.003912
           54              C       4.430957      12.223742       9.584325       0.048582      42.579766 0.43703057E+03  0.10209344E+05                                10.622766                            6.946169       0.007311       2.006249                    0.999278      26.897815      75.172389       0.633301       0.414009      -1.073959      -0.000093       0.002350      -0.004768       0.005317       0.005236       0.002947      -0.015035       0.036213       0.040131      -0.030833       0.012073       0.018760             15.045947      10.923863      -0.762113      -0.181128       6.986032      -5.351699      27.227947           0.000713
           55              C       3.209083      12.550229       8.926837      -0.142245      36.651347 0.46774957E+03  0.11267058E+05                                 9.793490                            7.357386      -0.203441       1.902644                    0.998618      30.638144      90.917646       0.585928       0.433975      -1.046980       0.009722       0.000452      -0.018083       0.020536       0.022160      -0.023523       0.017648      -0.029140      -0.078590      -0.049714       0.009716       0.039998             12.034386      11.049725      -1.719829       3.107483       6.660475      -4.021197      18.392959           0.000346
           56              C       3.180154      13.032218       7.653781      -0.010874      38.647046 0.44463781E+03  0.10470114E+05                                 9.986021                            7.052755      -0.054763       1.991249                    0.999007      27.436568      77.907481       0.620038       0.419510      -1.066521       0.033834      -0.014788       0.021615       0.042786       0.019967      -0.009697       0.004078      -0.016368      -0.017876      -0.024405      -0.000298       0.024702             12.897191      15.907670      -2.431311       2.592760       6.771606      -3.379320      16.012297           0.002877
           57              C       4.360034      13.237967       6.923483      -0.105126      36.875572 0.49376373E+03  0.12079717E+05                                 9.984037                            7.683405      -0.404714       1.850786                    0.997844      30.428536      91.592361       0.558405       0.448352      -1.036420       0.001133       0.001930       0.018798       0.018931       0.016702       0.008565       0.025543      -0.089956      -0.000584      -0.048258      -0.011665       0.059923             11.888896      16.030002      -1.849756      -0.992901       6.822173      -1.693048      12.814514          -0.000073
           58              C       5.568774      12.885835       7.532432      -0.016013      39.886513 0.44727834E+03  0.10521160E+05                                10.118781                            7.022986       0.102706       2.040446                    0.999262      27.308463      76.862931       0.629685       0.413520      -1.073082      -0.034615       0.001474       0.030282       0.046015       0.002760       0.015312      -0.007908      -0.009017      -0.010205      -0.020594       0.006355       0.014239             13.187343      16.577415      -0.253602      -4.184414       6.270292      -2.537038      16.714321           0.004152
           59              C       5.607269      12.413854       8.825345      -0.145796      37.777179 0.45874610E+03  0.10960120E+05                                 9.896094                            7.219657      -0.073255       1.940702                    0.999493      30.277987      88.515452       0.601688       0.426081      -1.055299      -0.006824       0.007966      -0.015840       0.018998      -0.007952       0.031020       0.020537      -0.022127      -0.093870      -0.054993       0.021519       0.033474             12.378653      11.330374       0.248675      -3.964237       6.043402      -3.379374      19.762184           0.000404
           60              C      12.016670      13.409818       6.978642       0.567230      24.619196 0.28068200E+03  0.59903385E+04                                 7.890278                            5.984634      -0.132350       2.001163                    0.999375      23.314248      66.552608       0.599760       0.478511      -1.014944      -0.050510      -0.004006      -0.039354       0.064157      -0.004824      -0.038254       0.077221      -0.088935       0.139987      -0.084240      -0.033628       0.117868              9.589261      12.897737      -0.885284       3.131750       6.820836      -2.679486       9.049209           0.007520
           61              C       6.873078      13.050702       6.735945       0.582315      25.500532 0.27863409E+03  0.59342427E+04                                 8.098775                            5.980492      -0.185982       1.990837                    0.999061      23.047320      65.667392       0.597454       0.481361      -1.013697       0.054177       0.024672      -0.031632       0.067412      -0.006917       0.027446       0.027790      -0.171666      -0.101292      -0.086025      -0.022145       0.108170              9.993803      14.371480       0.860382      -2.755807       5.070188      -0.927830      10.539741           0.001852
           62              C      10.059746       3.741200      16.927012       0.075430      30.385362 0.39214854E+03  0.90049003E+04                                 8.636971                            6.707382       0.029943       2.009426                    0.999535      27.268434      78.044687       0.619999       0.430216      -1.053200      -0.043995       0.009452       0.040967       0.060854      -0.015681       0.003680       0.012360       0.060241       0.022825      -0.041164       0.010990       0.030174             10.377506       7.505030      -0.708617      -2.171129      16.855398      -1.257948       6.772089          -0.011058
           63              C      10.269682       5.082645      16.521046      -0.191057      36.027444 0.45227700E+03  0.10689646E+05                                 9.412660                            7.012919       0.226539       2.040384                    0.999858      29.654176      84.211656       0.635511       0.407779      -1.074693      -0.000859      -0.002472       0.002454       0.003588       0.007011      -0.021011      -0.003810       0.037915       0.000907      -0.020363      -0.013346       0.033710             11.834411       7.305360      -1.041571      -1.821466      21.697866      -1.346077       6.500008           0.003669
           64              C       9.443478       6.113033      17.015266       0.126623      40.696672 0.39841482E+03  0.91092569E+04                                10.420543                            6.694689      -0.154802       1.965802                    0.999128      25.912078      72.024282       0.635041       0.421849      -1.067199      -0.002560       0.000131      -0.000059       0.002564      -0.003130       0.018857      -0.002946       0.026056      -0.027576      -0.019058      -0.008767       0.027825             15.110962       8.522787       1.586615      -2.475857      29.116932      -4.546830       7.693168          -0.013488
           65              C       8.424438       5.671502      17.866911      -0.192127      35.120346 0.42911955E+03  0.10020010E+05                                 9.211174                            6.839395       0.202997       2.032822                    0.999761      29.430015      83.343492       0.641694       0.408779      -1.072954       0.005275      -0.007224      -0.011439       0.014521      -0.025903      -0.009501       0.010391       0.008139      -0.032809      -0.021203      -0.014663       0.035866             11.178427       8.027419       1.707833      -2.746424      18.387045      -3.453659       7.120816           0.004039
           66              C       8.271479       4.362400      18.213306       0.101554      28.094417 0.32826612E+03  0.71965531E+04                                 8.065185                            6.063387       0.212715       2.080532                    0.999756      25.840299      71.816659       0.665230       0.419987      -1.061567       0.042595      -0.028203      -0.028706       0.058598       0.006169       0.002229       0.004356       0.066422       0.059259      -0.043924       0.018707       0.025217              9.630537       7.626632       0.437915      -2.470651      15.148397      -1.913735       6.116580          -0.006488
           67              C       9.666810       7.497421      16.622538       0.060505      44.422313 0.40913834E+03  0.94048851E+04                                10.900321                            6.710534      -0.061907       1.990185                    0.999209      26.409037      73.300635       0.645576       0.412739      -1.074394       0.002355       0.001213      -0.002457       0.003613       0.007137      -0.011107      -0.001950      -0.015904      -0.037149      -0.019530       0.001382       0.018148             16.108290      11.912901       1.144921      -0.498091      29.768885      -5.305074       6.643083           0.000963
           68              C       8.654868       8.383319      16.388666      -0.151233      39.484219 0.44645409E+03  0.10596100E+05                                10.164752                            7.096097      -0.052376       1.946094                    0.999575      30.228071      88.127457       0.610159       0.422954      -1.057061       0.014866       0.020459      -0.021519       0.033206       0.031206      -0.001567       0.015001       0.050908       0.077111      -0.055620       0.022852       0.032768             13.217636      11.670091      -4.005249       0.752544      22.231708      -3.372665       5.751110          -0.004441
           69              C       8.838622       9.740784      16.095223      -0.027085      44.818704 0.45549565E+03  0.10720864E+05                                10.833345                            7.009812       0.057758       2.014770                    0.999300      27.446806      76.284026       0.643281       0.404538      -1.083263       0.029906      -0.035986       0.000056       0.046791       0.018156       0.003240       0.002963      -0.006068      -0.030839      -0.013388      -0.010711       0.024099             14.887590      19.440914      -5.547092       0.822455      19.355336      -2.628178       5.866521           0.005625
           70              C      10.190061      10.216061      15.991526      -0.120636      37.615021 0.46416533E+03  0.11128461E+05                                 9.887513                            7.279704      -0.115306       1.930724                    0.999456      30.086183      88.270838       0.596702       0.428140      -1.053434      -0.005802      -0.012194       0.005792       0.014693       0.012117       0.003523       0.009224      -0.054418       0.137351      -0.052701       0.004586       0.048115             11.963468      18.228104      -0.351036      -0.178219      12.509586      -1.392238       5.152713          -0.004405
           71              C      11.209685       9.324022      16.165826      -0.002849      40.858970 0.42197800E+03  0.97779497E+04                                10.269003                            6.797968      -0.006898       2.002940                    0.999277      27.012838      75.344919       0.643648       0.410676      -1.075444      -0.035549      -0.021011       0.005229       0.041624      -0.011932      -0.000051       0.009247      -0.007214       0.017159      -0.016792       0.001051       0.015741             13.812307      18.474713       4.710206      -0.921131      17.429509      -2.342439       5.532699           0.002481
           72              C      11.013054       8.007373      16.450443      -0.143306      39.295290 0.45990945E+03  0.10993175E+05                                10.176269                            7.231718      -0.057129       1.947460                    0.999448      30.241353      88.384881       0.600915       0.426424      -1.055249      -0.005787       0.016068      -0.005535       0.017953      -0.029387       0.008327       0.014461       0.027980       0.075021      -0.048817       0.019994       0.028823             12.960255      13.236904       5.061872      -1.203818      20.058621      -2.850628       5.585241          -0.005782
           73              C       7.698476      10.693271      15.867971       0.593641      26.350051 0.26249753E+03  0.54998387E+04                                 8.174391                            5.749082      -0.043480       2.040026                    0.999471      22.608743      63.591313       0.619125       0.472175      -1.020068      -0.046320       0.046765      -0.021340       0.069195       0.023676      -0.011943       0.020557      -0.001510       0.267872      -0.071604      -0.021300       0.092904             10.305626      14.098354      -3.121364       0.843695      11.937005      -1.273021       4.881519          -0.001927
           74              C      12.642362       9.913977      16.077573       0.528975      26.298854 0.28483898E+03  0.60815154E+04                                 8.172552                            5.954539      -0.126738       2.000106                    0.998865      23.440750      66.215941       0.614562       0.466797      -1.024598       0.047279       0.025312       0.000698       0.053633      -0.018878       0.005731       0.001302      -0.034311       0.295569      -0.074962      -0.023764       0.098725             10.286270      14.927911       4.305922      -0.788926      11.068335      -0.649631       4.862566          -0.006212
           75              C       5.872060      10.864447      18.833287       0.100605      26.878498 0.32690846E+03  0.71797254E+04                                 7.894697                            6.083872       0.245876       2.093389                    0.999776      25.973692      72.925777       0.656839       0.424586      -1.055679      -0.049480       0.017714      -0.004331       0.052733       0.006495      -0.021622      -0.008389      -0.030249      -0.123978      -0.050128       0.010745       0.039384              9.144687       8.658118      -1.900349       0.220086       5.623629       2.121871      13.152314          -0.004580
           76              C       6.031403      11.161452      20.181358      -0.203282      33.680739 0.44725049E+03  0.10564299E+05                                 9.006233                            7.012320       0.227884       2.037916                    0.999785      29.830131      85.288818       0.628945       0.412291      -1.069412      -0.003312       0.003661      -0.006870       0.008460      -0.003101       0.026106      -0.008438       0.023587      -0.041837      -0.029822      -0.004591       0.034413             10.471405       8.406005      -1.771445      -0.161199       6.566578       3.238647      16.441632           0.003305
           77              C       4.991773      11.760052      20.880767       0.116994      36.227200 0.41179255E+03  0.95187280E+04                                 9.716292                            6.856933      -0.195839       1.950964                    0.999231      26.365826      74.337378       0.618861       0.428166      -1.060387      -0.000890       0.010744      -0.004876       0.011832       0.008443      -0.006548      -0.002742       0.001806       0.002485      -0.009599      -0.002543       0.012142             12.721972       9.281716      -0.901096       2.037007       6.930856       4.468129      21.953343          -0.007628
           78              C      13.974081      11.893697      20.174739      -0.186460      33.358263 0.44530867E+03  0.10563647E+05                                 9.084941                            7.087960       0.008072       1.975788                    0.999176      30.012144      87.517219       0.610296       0.423070      -1.056836       0.009729       0.004165      -0.005454       0.011906      -0.006769      -0.030114      -0.005568       0.008351      -0.045295      -0.036412       0.004875       0.031536             10.687304       9.387517      -0.708679       2.521519       5.842393       2.104785      16.832003           0.002655
           79              C      13.892037      11.601233      18.842112       0.097655      27.464307 0.34256978E+03  0.76303954E+04                                 8.094335                            6.285987       0.065935       2.039409                    0.999369      26.312889      74.981963       0.635739       0.432543      -1.048287       0.055225      -0.002219      -0.015043       0.057280       0.012451       0.000858      -0.019509      -0.022750      -0.130500      -0.048426       0.006153       0.042273              9.454922       8.989056      -1.045636       1.403553       5.515025       2.211295      13.860683          -0.005213
           80              C       1.415630      11.409082       0.251522       0.064357      37.892195 0.41517846E+03  0.96147467E+04                                 9.920037                            6.836555      -0.144711       1.965367                    0.999238      26.745406      75.428225       0.626516       0.422154      -1.064354      -0.003090       0.009488       0.002797       0.010364      -0.005944       0.004190       0.009872       0.011524       0.032087      -0.017679       0.002931       0.014749             13.117987      11.096871       0.316060       0.892082       6.444605       4.454673      21.812487           0.001257
           81              C       2.695553      11.614018       0.743535      -0.141375      35.979837 0.46566030E+03  0.11194037E+05                                 9.664445                            7.329552      -0.118420       1.931678                    0.999150      30.403733      89.864340       0.588941       0.432630      -1.048742      -0.001002       0.011358       0.021996       0.024775      -0.013497      -0.027731      -0.018879      -0.035938      -0.053842      -0.048642       0.014444       0.034198             11.599744      11.991800       0.974223       3.966916       6.241423       3.460554      16.566008          -0.003620
           82              C       2.891247      12.134528       2.034242      -0.007010      37.827788 0.44105611E+03  0.10352309E+05                                 9.823679                            7.006169      -0.048289       1.992043                    0.999060      27.325003      77.161178       0.625265       0.417348      -1.069187      -0.031467      -0.011541      -0.019521       0.038787      -0.008355      -0.006467      -0.005032      -0.004749       0.048845      -0.018743       0.000544       0.018199             12.488410      16.991450       0.693985       3.681541       6.106239       2.851898      14.367542           0.001413
           83              C      11.989551      12.438079       2.830729      -0.117327      34.857926 0.48241271E+03  0.11718635E+05                                 9.524668                            7.519632      -0.277300       1.882797                    0.998794      30.531424      91.195916       0.573644       0.439547      -1.042901      -0.011424      -0.013791      -0.007320       0.019347       0.005865       0.010052      -0.020997      -0.088220       0.052836      -0.055213       0.005966       0.049247             11.103515      16.224212      -0.084115      -0.567782       5.860352       2.114017      11.225982          -0.001845
           84              C      10.642961      12.241425       2.347542      -0.018745      41.212276 0.46209703E+03  0.10935069E+05                                10.314566                            7.110134       0.103008       2.034169                    0.999369      27.455402      76.964534       0.630905       0.410255      -1.077531       0.031795      -0.024640      -0.022168       0.045928       0.017562       0.016981      -0.011525       0.028817       0.051425      -0.037264       0.007857       0.029408             13.522042      17.279252      -0.616598      -4.840002       6.310204       3.366634      16.976670           0.005192
           85              C      10.500308      11.706078       1.050216      -0.148263      36.422854 0.46254969E+03  0.11083333E+05                                 9.675787                            7.264514      -0.069626       1.944452                    0.999423      30.316918      89.007915       0.597459       0.427845      -1.053306       0.011070       0.007799       0.017599       0.022206       0.009960       0.029732      -0.027811      -0.003267      -0.073441      -0.053988       0.022227       0.031761             11.729511      10.993088      -0.358385      -3.147279       6.121179       3.481294      18.074265          -0.003828
           86              C       4.306951      12.439626       2.543906       0.535871      25.246674 0.28258770E+03  0.60252813E+04                                 7.926714                            5.930302      -0.148969       1.988683                    0.999147      23.479408      66.416588       0.615532       0.466693      -1.024011       0.042724       0.005107       0.022175       0.048406      -0.019520      -0.015163      -0.032581      -0.154683      -0.031831      -0.080148      -0.013971       0.094119              9.743593      14.483328       0.142247       3.326563       4.829969       0.971073       9.917483          -0.001655
           87              C       9.491703      12.652526       3.219045       0.585458      26.988833 0.27525171E+03  0.58320222E+04                                 8.297995                            5.896606      -0.052503       2.032671                    0.999577      22.853474      64.501379       0.610255       0.473702      -1.019918      -0.046257       0.002273       0.055328       0.072154       0.010487       0.026690      -0.023427      -0.136909      -0.102181      -0.073969      -0.016154       0.090123             10.398149      14.506575       0.313356      -2.467929       5.049569       1.723150      11.638304          -0.007111
           88              C       9.840740       2.577745       8.990820       0.103252      27.371679 0.33618566E+03  0.74492721E+04                                 8.064510                            6.215861      -0.027697       2.005885                    0.999344      26.282246      74.575743       0.641382       0.430978      -1.049771       0.048474       0.012053       0.001881       0.049985      -0.004838       0.014810       0.015929      -0.028176      -0.161363      -0.059667       0.015881       0.043786              9.613342       9.124336       0.246785       1.238493       4.741363      -1.781178      14.974326          -0.004714
           89              C       9.825350       2.228438      10.336686      -0.189265      34.014054 0.43613991E+03  0.10222880E+05                                 9.067687                            6.916941       0.283833       2.063945                    0.999744      29.262002      82.960875       0.635221       0.411371      -1.071517      -0.003267      -0.003521      -0.008862       0.010080       0.011818      -0.017868      -0.001205       0.013699      -0.035113      -0.022212      -0.004387       0.026599             11.009968       9.027714       0.105867       1.760493       5.222220      -2.399472      18.779969           0.002622
           90              C      11.019790       2.290017      11.047126       0.117824      37.918112 0.40328723E+03  0.92597114E+04                                 9.988129                            6.755608      -0.095105       1.982364                    0.999408      26.158902      73.147369       0.628604       0.424371      -1.064345       0.008285       0.003313      -0.003737       0.009674      -0.006985      -0.002477       0.001189       0.001723      -0.002403      -0.006740      -0.001476       0.008216             13.938371       9.079638       0.462102       0.184145       6.499737      -4.819586      26.235738          -0.007773
           91              C      12.118541       2.683795      10.305797      -0.189085      33.188215 0.41609486E+03  0.96746540E+04                                 8.966857                            6.795571       0.172620       2.030064                    0.999693      29.298336      83.733564       0.632954       0.416189      -1.064463      -0.011530      -0.003729       0.002449       0.012363      -0.003052       0.020858       0.007850       0.025387      -0.062039      -0.031471       0.000082       0.031389             10.881663       8.325124       0.982738      -1.026581       5.703987      -3.040659      18.615877           0.002318
           92              C       1.872074       2.979369       9.015090       0.098883      27.178203 0.32868181E+03  0.72385162E+04                                 7.983617                            6.124380       0.064077       2.034103                    0.999669      26.143863      73.839532       0.649909       0.427937      -1.052140      -0.055740      -0.005149      -0.014907       0.057928      -0.006765      -0.014362       0.009397      -0.007159      -0.144639      -0.051884       0.017134       0.034750              9.498718       8.514957       0.979835      -0.116074       5.032144      -2.190440      14.949052          -0.003184
           93              C      11.065313       1.845633      12.479038       0.048956      42.599315 0.43718097E+03  0.10214264E+05                                10.627460                            6.948380       0.006935       2.006079                    0.999279      26.903033      75.204864       0.633028       0.414130      -1.073825       0.000062      -0.002317       0.004787       0.005319       0.005220       0.002974      -0.014914       0.036235       0.039974      -0.030749       0.012092       0.018658             15.053314      10.930736      -0.762931      -0.180550       6.988687      -5.354045      27.240520           0.000373
           94              C      12.287187       1.519146      13.136526      -0.142112      36.668393 0.46796890E+03  0.11273981E+05                                 9.796685                            7.359142      -0.203639       1.902491                    0.998619      30.648784      90.964244       0.585837       0.433979      -1.046948      -0.009854      -0.000359       0.018218       0.020716       0.022077      -0.023719       0.017514      -0.028699      -0.077518      -0.049593       0.010006       0.039588             12.038799      11.055988      -1.721384       3.110629       6.662593      -4.022478      18.397818           0.000213
           95              C      12.316116       1.037157      14.409582      -0.011398      38.693096 0.44519200E+03  0.10486749E+05                                 9.994065                            7.057089      -0.053627       1.991321                    0.999014      27.457187      77.987148       0.619837       0.419503      -1.066493      -0.033920       0.015313      -0.021698       0.043080       0.019806      -0.009581       0.004273      -0.015828      -0.017502      -0.024232      -0.000135       0.024367             12.909843      15.927940      -2.435903       2.599586       6.777505      -3.382365      16.024085           0.002584
           96              C      11.136236       0.831408      15.139880      -0.105147      36.883521 0.49387389E+03  0.12083041E+05                                 9.984911                            7.683725      -0.403911       1.851026                    0.997841      30.433561      91.608778       0.558454       0.448290      -1.036460      -0.001433      -0.001266      -0.018558       0.018656       0.016943       0.008169       0.025414      -0.089625       0.000148      -0.048227      -0.011432       0.059659             11.890927      16.035636      -1.851249      -0.992259       6.823909      -1.692476      12.813236          -0.000599
           97              C       9.927496       1.183540      14.530931      -0.015803      39.908596 0.44750837E+03  0.10528324E+05                                10.123457                            7.025514       0.101618       2.039924                    0.999266      27.317032      76.902997       0.629451       0.413605      -1.072986       0.034801      -0.001166      -0.029953       0.045931       0.002754       0.015409      -0.007771      -0.009283      -0.009414      -0.020611       0.006340       0.014271             13.194580      16.589627      -0.254345      -4.186446       6.273257      -2.537503      16.720855           0.003511
           98              C       9.889001       1.655521      13.238018      -0.145641      37.799873 0.45902240E+03  0.10969179E+05                                 9.901497                            7.222738      -0.074573       1.940252                    0.999490      30.291359      88.585743       0.601402       0.426188      -1.055155       0.006836      -0.007771       0.015738       0.018836      -0.007958       0.030991       0.020574      -0.022308      -0.093158      -0.054869       0.021372       0.033497             12.385780      11.339667       0.248156      -3.965838       6.046120      -3.380682      19.771553           0.000200
           99              C       3.479600       0.659557      15.084721       0.567804      24.622267 0.28068714E+03  0.59910421E+04                                 7.893194                            5.986096      -0.135493       2.000177                    0.999371      23.319810      66.592357       0.599418       0.478736      -1.014729       0.050585       0.004138       0.040255       0.064780      -0.004952      -0.038195       0.077433      -0.088705       0.141860      -0.084260      -0.034018       0.118278              9.594776      12.909346      -0.886918       3.135993       6.822725      -2.679317       9.052256           0.006755
          100              C       8.623192       1.018673      15.327418       0.583476      25.502650 0.27863683E+03  0.59339725E+04                                 8.096925                            5.978835      -0.183118       1.991850                    0.999058      23.046914      65.652010       0.597824       0.481090      -1.013898      -0.054361      -0.023877       0.031562       0.067242      -0.006785       0.027071       0.027930      -0.169974      -0.101122      -0.085088      -0.022293       0.107381              9.992142      14.369121       0.860550      -2.755205       5.069450      -0.927441      10.537854           0.004003
          101              C       5.436524      10.328175       5.136351       0.076001      30.358588 0.39182277E+03  0.89947704E+04                                 8.628956                            6.702907       0.030261       2.009558                    0.999538      27.256641      77.977355       0.620494       0.429999      -1.053424       0.044074      -0.009588      -0.040992       0.060950      -0.015660       0.003675       0.012506       0.061110       0.023175      -0.041632       0.011140       0.030492             10.364881       7.498860      -0.708672      -2.168939      16.829122      -1.254860       6.766659          -0.009207
          102              C       5.226588       8.986730       5.542317      -0.190511      35.949416 0.45127365E+03  0.10657991E+05                                 9.394377                            7.002182       0.229119       2.041519                    0.999858      29.617783      84.024945       0.636521       0.407435      -1.075124       0.000706       0.002397      -0.002375       0.003447       0.007075      -0.020708      -0.003815       0.037979       0.001122      -0.020452      -0.013020       0.033473             11.807682       7.289890      -1.039216      -1.816010      21.645443      -1.342335       6.487714           0.005163
          103              C       6.052792       7.956342       5.048097       0.127631      40.639264 0.39795405E+03  0.90949941E+04                                10.408012                            6.689221      -0.154637       1.965944                    0.999126      25.892656      71.927233       0.635605       0.421647      -1.067455       0.002550      -0.000155       0.000030       0.002555      -0.003142       0.019095      -0.002757       0.026795      -0.026910      -0.018989      -0.009254       0.028243             15.087509       8.509797       1.584353      -2.470719      29.069488      -4.539178       7.683241          -0.011886
          104              C       7.071832       8.397873       4.196452      -0.191670      35.027703 0.42799556E+03  0.99846273E+04                                 9.187947                            6.825960       0.206252       2.034138                    0.999763      29.387583      83.114914       0.643123       0.408244      -1.073583      -0.005122       0.007072       0.011497       0.014437      -0.025837      -0.009152       0.010429       0.008330      -0.032848      -0.021290      -0.014403       0.035693             11.146268       8.006488       1.704499      -2.737906      18.328343      -3.443485       7.103972           0.005484
          105              C       7.224791       9.706975       3.850057       0.102153      28.056855 0.32787247E+03  0.71848018E+04                                 8.054194                            6.057644       0.213086       2.080705                    0.999754      25.824105      71.724574       0.665982       0.419695      -1.061894      -0.042653       0.028213       0.028820       0.058701       0.006051       0.002275       0.004501       0.067007       0.059478      -0.044245       0.018787       0.025458              9.614347       7.616952       0.437111      -2.467036      15.116850      -1.908772       6.109241          -0.005061
          106              C       5.829460       6.571954       5.440825       0.059884      44.384615 0.40901144E+03  0.93998538E+04                                10.888355                            6.705988      -0.060181       1.990587                    0.999210      26.406300      73.249538       0.646397       0.412308      -1.074833      -0.002379      -0.001374       0.002469       0.003693       0.007254      -0.011024      -0.002105      -0.016393      -0.037520      -0.019585       0.001110       0.018475             16.083606      11.897173       1.142714      -0.496972      29.718093      -5.295606       6.635553           0.001869
          107              C       6.841402       5.686056       5.674697      -0.151251      39.463910 0.44635873E+03  0.10591865E+05                                10.156872                            7.092994      -0.052819       1.945694                    0.999577      30.226467      88.076393       0.610677       0.422675      -1.057376      -0.015113      -0.020548       0.021655       0.033460       0.031464      -0.001578       0.015207       0.050973       0.077927      -0.056019       0.022941       0.033078             13.202610      11.656887      -3.999312       0.751468      22.203963      -3.367836       5.746982          -0.003015
          108              C       6.657648       4.328591       5.968140      -0.027108      44.793371 0.45540539E+03  0.10717473E+05                                10.826287                            7.007383       0.057028       2.014424                    0.999300      27.446059      76.260333       0.643676       0.404338      -1.083471      -0.030059       0.036179       0.000028       0.047037       0.018104       0.003187       0.002986      -0.006466      -0.029614      -0.013543      -0.010341       0.023884             14.872843      19.423083      -5.538829       0.821168      19.332651      -2.624778       5.862796           0.006352
          109              C       5.306209       3.853314       6.071837      -0.120598      37.603886 0.46406484E+03  0.11124906E+05                                 9.882963                            7.277223      -0.115397       1.930512                    0.999458      30.088355      88.258586       0.597041       0.427941      -1.053608       0.005831       0.012187      -0.005564       0.014611       0.011904       0.003546       0.009232      -0.054522       0.139575      -0.053035       0.004233       0.048802             11.955903      18.216131      -0.351418      -0.177785      12.500947      -1.391217       5.150631          -0.003238
          110              C       4.286585       4.745353       5.897537      -0.002529      40.843364 0.42193508E+03  0.97759309E+04                                10.262955                            6.795541      -0.009410       2.001958                    0.999276      27.013365      75.322912       0.644110       0.410425      -1.075694       0.035716       0.021184      -0.005228       0.041853      -0.012046       0.000016       0.009346      -0.007398       0.019356      -0.017263       0.001292       0.015971             13.800259      18.458781       4.702497      -0.919394      17.412432      -2.339758       5.529564           0.003300
          111              C       4.483216       6.062002       5.612920      -0.143420      39.272181 0.45974543E+03  0.10986792E+05                                10.167250                            7.227522      -0.058039       1.946884                    0.999451      30.241623      88.336822       0.601534       0.426081      -1.055604       0.005815      -0.016233       0.005438       0.018080      -0.029472       0.008476       0.014525       0.028096       0.076602      -0.049196       0.019847       0.029348             12.944764      13.220953       5.053765      -1.201977      20.032434      -2.846517       5.580905          -0.004314
          112              C       7.797794       3.376104       6.195392       0.592628      26.359004 0.26264551E+03  0.55033535E+04                                 8.174930                            5.749887      -0.043422       2.039900                    0.999472      22.610302      63.584459       0.619254       0.472041      -1.020207       0.046124      -0.047407       0.021259       0.069475       0.023220      -0.012116       0.020472      -0.001180       0.267873      -0.071176      -0.021732       0.092908             10.304731      14.100787      -3.118974       0.843244      11.932139      -1.272209       4.881266          -0.002453
          113              C       2.853908       4.155398       5.985790       0.528593      26.327154 0.28521956E+03  0.60911874E+04                                 8.175972                            5.956944      -0.126798       1.999715                    0.998874      23.452829      66.241178       0.614730       0.466551      -1.024816      -0.047602      -0.025521      -0.000763       0.054017      -0.018167       0.005776       0.001333      -0.033093       0.295346      -0.073993      -0.024662       0.098655             10.289524      14.933773       4.307279      -0.788943      11.070971      -0.649446       4.863828          -0.005805
          114              C       9.624210       3.204928       3.230076       0.100090      26.884253 0.32697638E+03  0.71806636E+04                                 7.892134                            6.081904       0.246894       2.093436                    0.999776      25.976836      72.901061       0.657452       0.424223      -1.056041       0.049355      -0.017641       0.004520       0.052607       0.006362      -0.021635      -0.008459      -0.030087      -0.122544      -0.049758       0.010704       0.039054              9.142193       8.653951      -1.898703       0.221674       5.621017       2.120759      13.151610          -0.003823
          115              C       9.464867       2.907923       1.882005      -0.203731      33.702454 0.44760238E+03  0.10574097E+05                                 9.007826                            7.013474       0.227899       2.037518                    0.999787      29.846042      85.324664       0.629144       0.412102      -1.069595       0.003387      -0.003516       0.006660       0.008257      -0.003279       0.026155      -0.008376       0.023844      -0.042093      -0.029831      -0.004766       0.034597             10.474029       8.405786      -1.771185      -0.162642       6.567758       3.240436      16.448541           0.004011
          116              C      10.504497       2.309323       1.182596       0.116689      36.252531 0.41204121E+03  0.95257590E+04                                 9.719549                            6.858029      -0.196007       1.950709                    0.999232      26.376951      74.369817       0.618953       0.428045      -1.060479       0.000909      -0.010524       0.004926       0.011656       0.008318      -0.006476      -0.002547       0.002276       0.002907      -0.009558      -0.002369       0.011927             12.728248       9.284053      -0.900248       2.039904       6.932643       4.470644      21.968048          -0.008078
          117              C       1.522189       2.175678       1.888624      -0.187058      33.380667 0.44563762E+03  0.10572735E+05                                 9.086323                            7.088591       0.009255       1.975752                    0.999187      30.028504      87.552208       0.610564       0.422833      -1.057051      -0.009692      -0.003823       0.005283       0.011682      -0.006693      -0.030256      -0.005494       0.008700      -0.045336      -0.036459       0.004677       0.031782             10.690083       9.388349      -0.707658       2.525403       5.842500       2.104540      16.839399           0.003357
          118              C       1.604233       2.468142       3.221251       0.096896      27.470376 0.34262382E+03  0.76310427E+04                                 8.092139                            6.284054       0.070650       2.040719                    0.999375      26.315488      74.959128       0.636277       0.432209      -1.048607      -0.055134       0.002238       0.015237       0.057244       0.012491       0.000756      -0.019684      -0.022353      -0.128096      -0.047783       0.005894       0.041889              9.453029       8.985067      -1.044742       1.403972       5.512594       2.210409      13.861427          -0.004357
          119              C       3.916640       2.660293      21.811841       0.064396      37.920299 0.41540621E+03  0.96218968E+04                                 9.926131                            6.839127      -0.144714       1.965191                    0.999244      26.756436      75.480951       0.626266       0.422240      -1.064238       0.003080      -0.009353      -0.002920       0.010271      -0.005991       0.004228       0.009967       0.011572       0.032359      -0.017820       0.002936       0.014884             13.128309      11.105267       0.316763       0.894342       6.448202       4.458582      21.831459           0.001234
          120              C      12.800717       2.455357      21.319828      -0.142050      36.038498 0.46644854E+03  0.11218732E+05                                 9.676539                            7.336833      -0.120304       1.930708                    0.999151      30.438139      90.015393       0.588466       0.432758      -1.048571       0.001161      -0.011105      -0.022140       0.024797      -0.013609      -0.027792      -0.018606      -0.035640      -0.052956      -0.048485       0.014658       0.033827             11.616251      12.009254       0.975644       3.973581       6.248496       3.465986      16.591005          -0.004584
          121              C      12.605023       1.934847      20.029121      -0.007117      37.876963 0.44155783E+03  0.10367987E+05                                 9.834271                            7.011537      -0.049795       1.991301                    0.999064      27.345109      77.255747       0.624783       0.417513      -1.068983       0.031674       0.011812       0.019520       0.039036      -0.008391      -0.006341      -0.005122      -0.004991       0.048242      -0.018702       0.000709       0.017993             12.504972      17.017749       0.694865       3.688435       6.112448       2.855615      14.384720           0.000951
          122              C       3.506719       1.631296      19.232634      -0.117974      34.914800 0.48327086E+03  0.11745514E+05                                 9.535768                            7.526739      -0.277501       1.882316                    0.998805      30.567015      91.346410       0.573285       0.439597      -1.042800       0.011445       0.013965       0.007326       0.019485       0.005854       0.009933      -0.020633      -0.087912       0.053522      -0.055119       0.006324       0.048795             11.118756      16.249203      -0.084655      -0.569583       5.867113       2.117470      11.239954          -0.003214
          123              C       4.853309       1.827950      19.715821      -0.018528      41.257869 0.46255808E+03  0.10949368E+05                                10.322857                            7.114229       0.101453       2.033389                    0.999371      27.472989      77.040915       0.630613       0.410318      -1.077425      -0.031896       0.024905       0.022228       0.046170       0.017612       0.016891      -0.011538       0.028828       0.051516      -0.037296       0.007957       0.029339             13.535033      17.297944      -0.617447      -4.846788       6.315098       3.370064      16.992059           0.004901
          124              C       4.995962       2.363297      21.013147      -0.148849      36.475224 0.46325670E+03  0.11105234E+05                                 9.686308                            7.271073      -0.071812       1.943439                    0.999421      30.345449      89.130468       0.597026       0.427963      -1.053164      -0.011158      -0.007659      -0.017657       0.022247       0.010059       0.029836      -0.027660      -0.002931      -0.072999      -0.053922       0.022275       0.031647             11.743417      11.006258      -0.358452      -3.151316       6.127185       3.485674      18.096809          -0.004578
          125              C      11.189319       1.629749      19.519457       0.535090      25.273297 0.28285080E+03  0.60324476E+04                                 7.933199                            5.933510      -0.147812       1.988817                    0.999159      23.491858      66.465889       0.615280       0.466764      -1.023946      -0.043274      -0.004925      -0.022338       0.048947      -0.019359      -0.014596      -0.032859      -0.154826      -0.034162      -0.079586      -0.015045       0.094630              9.754609      14.505231       0.142697       3.335295       4.833577       0.971538       9.925020          -0.002785
          126              C       6.004567       1.416849      18.844318       0.584253      27.028701 0.27567058E+03  0.58428988E+04                                 8.304448                            5.899927      -0.052007       2.032461                    0.999576      22.871791      64.556218       0.610287       0.473515      -1.020057       0.046388      -0.002012      -0.055799       0.072590       0.010130       0.026122      -0.023253      -0.136068      -0.101953      -0.073069      -0.016533       0.089603             10.408441      14.525936       0.313826      -2.473210       5.053346       1.724589      11.646041          -0.008755
          127              N       4.604176      11.116957      13.791808      -0.254198      35.712760 0.53784150E+03  0.13104981E+05                                 9.089637                            7.528048       0.080124       2.035723                    0.999344      28.571344      78.989926       0.636183       0.395132      -1.097222      -0.009294       0.020732      -0.158245       0.159868       0.006141      -0.000479       0.030733       0.039844      -0.262468      -0.095436       0.030715       0.064721             10.503804      10.871479       0.868356       0.756158       5.566376      -1.331934      15.073556           0.025478
          128              N       9.042785       3.311325      17.807340      -0.242511      37.003990 0.57033721E+03  0.14047206E+05                                 9.222413                            7.702867       0.271528       2.102437                    0.999389      28.329618      77.747978       0.637446       0.390125      -1.105024       0.019735       0.145152      -0.036839       0.151049      -0.021962      -0.021985       0.030776       0.129083       0.080773      -0.088150       0.015891       0.072259             10.502371       9.279004      -0.902798      -2.545520      15.004867      -1.173432       7.223241           0.034525
          129              N       4.783159      11.111124      18.133878      -0.229462      35.747494 0.51725387E+03  0.12475731E+05                                 9.097498                            7.389093       0.172498       2.079243                    0.999244      27.853794      76.510392       0.641555       0.395831      -1.097197       0.009943       0.037873       0.154774       0.159650      -0.015315      -0.012928      -0.029494       0.010657      -0.279850      -0.101103       0.037906       0.063197             10.453992      11.067874      -1.838597       0.953907       6.053225       1.294092      14.240876           0.028745
          130              N      10.892094       2.952418       8.271555      -0.250560      35.526323 0.53439975E+03  0.12999606E+05                                 9.059699                            7.504769       0.069632       2.034457                    0.999273      28.471810      78.637206       0.637092       0.395221      -1.097213       0.009487      -0.021515       0.157566       0.159311       0.006065      -0.000316       0.030682       0.041008      -0.260156      -0.094746       0.029877       0.064870             10.467219      10.835396       0.865474       0.750885       5.549275      -1.326497      15.016985           0.025315
          131              N       6.453485      10.758050       4.256023      -0.244346      37.073570 0.57179584E+03  0.14090903E+05                                 9.230001                            7.710387       0.277006       2.103396                    0.999403      28.366758      77.849285       0.637479       0.389891      -1.105287      -0.019810      -0.145999       0.037140       0.151946      -0.022013      -0.021951       0.031033       0.129539       0.080845      -0.088499       0.016053       0.072446             10.509112       9.286566      -0.901385      -2.547552      15.011458      -1.174514       7.229313           0.035861
          132              N      10.713111       2.958251       3.929485      -0.226371      35.602101 0.51469560E+03  0.12397889E+05                                 9.072850                            7.370393       0.161120       2.077112                    0.999182      27.779981      76.242732       0.642461       0.395787      -1.097294      -0.009929      -0.038247      -0.154526       0.159498      -0.016104      -0.012486      -0.029782       0.011724      -0.279035      -0.100940       0.036930       0.064009             10.424417      11.037990      -1.833527       0.951694       6.037301       1.288619      14.197960           0.028509
          133              O      10.958304      12.825369       7.475067      -0.542576      30.235120 0.46137943E+03  0.10660899E+05                                 7.602285                            6.535683       0.607800       2.242189                    0.998264      27.262864      69.950719       0.763511       0.347180      -1.150108       0.013441      -0.008391       0.022000       0.027112       0.039086      -0.043048       0.025002       0.059452      -0.031879      -0.073856       0.007207       0.066649              8.529120      13.108129       1.514557       0.983955       5.793168      -0.706321       6.686062           0.057813
          134              O      10.390370       0.965117       6.051980      -0.548773      40.994315 0.66882486E+03  0.17053405E+05                                 9.598653                            8.170362      -0.160436       1.984277                    0.995859      28.919822      79.396104       0.641809       0.374284      -1.122347       0.026462      -0.033208      -0.009453       0.043502      -0.012731      -0.021515       0.011273      -0.132039       0.079189      -0.084220       0.024404       0.059816             10.966660       8.856489      -0.253689       1.859194      11.260580      -3.614642      12.782910           0.041069
          135              O       7.978809      12.834527       7.325037      -0.522928      31.557110 0.44437683E+03  0.10175727E+05                                 7.857781                            6.417057       0.561582       2.235747                    0.998587      26.744444      68.391199       0.769733       0.347497      -1.149434      -0.016378      -0.000344       0.010159       0.019275      -0.009352       0.040181       0.014281       0.000522      -0.174779      -0.076540       0.030665       0.045876              9.183447      15.524458       0.898780       0.086595       5.287031      -0.543501       6.738852           0.050855
          136              O       5.250186       0.182838       5.520253      -0.583239      41.979345 0.68063461E+03  0.17419224E+05                                 9.718215                            8.203013      -0.057568       2.004510                    0.996124      29.539671      81.075297       0.645546       0.370735      -1.125760      -0.023385       0.018646       0.044217       0.053382       0.001172       0.017720       0.000607      -0.113187       0.138464      -0.082129       0.033488       0.048641             11.064578       9.212446       0.951723      -0.137470       7.997697       0.589826      15.983591           0.054851
          137              O       7.966243      11.910543      15.660575      -0.596911      41.284383 0.60734537E+03  0.15069025E+05                                 9.473034                            7.647406       0.282174       2.118098                    0.997796      28.826473      77.261378       0.683648       0.361097      -1.136061       0.004143      -0.046218      -0.015524       0.048931       0.026711      -0.011391      -0.005071      -0.072155       0.131338      -0.067550       0.020144       0.047406             10.821805       8.614052      -0.010360       0.259411      18.023688      -0.527231       5.827676           0.030468
          138              O       6.518400      10.190303      15.903272      -0.545138      39.185631 0.55355914E+03  0.13427444E+05                                 9.256955                            7.320743       0.028519       2.055071                    0.995729      27.961666      74.239221       0.695503       0.363059      -1.133876       0.010707       0.007116      -0.011903       0.017520       0.030187      -0.009477       0.019553       0.071033       0.053959      -0.061491       0.023563       0.037928             11.083996      19.190803      -1.251762       0.659694       7.297519      -0.260397       6.763666           0.046445
          139              O      13.640007       9.093352      16.062128      -0.550281      29.028402 0.46839139E+03  0.10878084E+05                                 7.365694                            6.608034       0.534429       2.200498                    0.999048      27.870399      71.999675       0.754390       0.349596      -1.146609      -0.005503      -0.013854       0.000771       0.014927      -0.064031      -0.004087       0.001797       0.063027      -0.005628      -0.070433      -0.002132       0.072566              7.785791      10.292262      -0.705260      -0.155954       8.078831      -0.143818       4.986280           0.048216
          140              O      12.779822      11.144809      16.024621      -0.513030      38.509597 0.58354675E+03  0.14349720E+05                                 9.214196                            7.597590       0.027215       2.071105                    0.994549      27.462217      73.529712       0.671477       0.370943      -1.127256      -0.009587      -0.014902       0.005784       0.018639       0.022628       0.004097       0.011023      -0.064193       0.055272      -0.048488       0.011139       0.037350             10.874890      11.166494       3.898327      -0.329532      14.274644      -0.758697       7.183531           0.042975
          141              O       5.297584      12.254686       1.798164      -0.531834      29.057812 0.44773407E+03  0.10278515E+05                                 7.368549                            6.458605       0.633105       2.243188                    0.999426      27.210742      69.817863       0.763673       0.349372      -1.147152      -0.014327      -0.018650      -0.011797       0.026311      -0.024895      -0.044271      -0.020317       0.027667      -0.086947      -0.066487       0.010920       0.055568              8.032547      11.602159      -0.700287      -0.774617       4.822871       0.097271       7.672613           0.035657
          142              O       4.423537      12.807310       3.755184      -0.536970      40.230619 0.61363326E+03  0.15239134E+05                                 9.424079                            7.734525       0.179971       2.109822                    0.995793      27.829170      74.221943       0.674629       0.365586      -1.134427      -0.025007      -0.016755      -0.002362       0.030193      -0.003597       0.019024       0.015485      -0.041987       0.121490      -0.046498      -0.002515       0.049013             11.204284      11.574271      -0.856145       4.135567       7.140955       1.310370      14.897626           0.036933
          143              O       9.806540      12.732851       4.483275      -0.591643      41.201117 0.57534804E+03  0.14094588E+05                                 9.442283                            7.403166       0.285552       2.120175                    0.997954      28.669614      76.553942       0.699921       0.357220      -1.138218       0.011915      -0.050425      -0.046983       0.069943      -0.000317       0.034019      -0.017732      -0.089277       0.060325      -0.068222       0.017468       0.050754             11.143906       8.027722       0.291785      -0.206520       6.868338       4.345683      18.535658           0.044316
          144              O       8.330260      12.411715       2.762333      -0.524621      40.041251 0.53073637E+03  0.12723943E+05                                 9.368677                            7.130965       0.156810       2.099117                    0.997183      27.493238      72.288679       0.711073       0.359293      -1.138185       0.019995      -0.044027       0.007748       0.048971       0.017845       0.028344      -0.002240       0.006021      -0.132020      -0.055081       0.009851       0.045230             11.693528      21.450877       2.093055      -1.408580       6.193747      -0.052039       7.435960           0.039568
          145              O       4.537966       1.244006      14.588296      -0.541271      30.234112 0.46130575E+03  0.10659195E+05                                 7.604203                            6.536760       0.608418       2.242919                    0.998243      27.248247      69.922280       0.763138       0.347350      -1.149921      -0.012798       0.008478      -0.021955       0.026790       0.039173      -0.043639       0.025703       0.059225      -0.029983      -0.074745       0.008024       0.066721              8.532586      13.116054       1.514985       0.985334       5.794569      -0.706216       6.687135           0.056747
          146              O       5.105900      13.104258      16.011383      -0.547688      41.085366 0.67065992E+03  0.17113508E+05                                 9.617303                            8.185282      -0.168457       1.981176                    0.995901      28.952611      79.541292       0.640727       0.374625      -1.121988      -0.025757       0.034659       0.009571       0.044230      -0.012619      -0.020544       0.011141      -0.132768       0.077243      -0.083920       0.023863       0.060057             10.990159       8.878398      -0.254583       1.865919      11.283784      -3.621161      12.808293           0.043478
          147              O       7.517461       1.234848      14.738326      -0.523149      31.625053 0.44547066E+03  0.10207273E+05                                 7.869266                            6.425139       0.562275       2.235562                    0.998590      26.769545      68.482178       0.769198       0.347518      -1.149392       0.016550      -0.000008      -0.008887       0.018786      -0.009153       0.040175       0.014623       0.001806      -0.173758      -0.076284       0.030144       0.046141              9.199179      15.554806       0.902248       0.083706       5.294596      -0.544356       6.748135           0.050341
          148              O       8.669410       0.616877      16.543110      -0.582955      41.908439 0.67910408E+03  0.17369119E+05                                 9.704085                            8.191115      -0.046592       2.008259                    0.996168      29.509755      80.950114       0.646374       0.370494      -1.126019       0.022887      -0.018217      -0.043073       0.052067       0.000622       0.017573      -0.000322      -0.112127       0.137139      -0.081354       0.033207       0.048147             11.048009       9.198121       0.950307      -0.134606       7.987769       0.588142      15.958136           0.051100
          149              O       7.530027       2.158832       6.402788      -0.597597      41.287306 0.60746187E+03  0.15072545E+05                                 9.473007                            7.648210       0.282852       2.118187                    0.997797      28.831814      77.275737       0.683607       0.361104      -1.136063      -0.003218       0.046879       0.015455       0.049466       0.026298      -0.011438      -0.004948      -0.071365       0.131258      -0.066993       0.019718       0.047275             10.819984       8.615208      -0.010789       0.259228      18.017014      -0.526809       5.827730           0.032008
          150              O       8.977870       3.879072       6.160091      -0.543284      39.003684 0.55062347E+03  0.13337925E+05                                 9.227597                            7.300036       0.020742       2.053993                    0.995590      27.895772      74.003225       0.696700       0.362933      -1.134023      -0.009909      -0.008389       0.011072       0.017063       0.030473      -0.009082       0.019157       0.073758       0.057117      -0.062803       0.024197       0.038605             11.044420      19.117207      -1.238797       0.655164       7.272467      -0.258673       6.743587           0.045654
          151              O       1.856263       4.976023       6.001235      -0.551731      28.980681 0.46744413E+03  0.10849085E+05                                 7.349306                            6.594324       0.539131       2.201215                    0.999080      27.888303      71.990016       0.756485       0.348853      -1.147379       0.004434       0.012199      -0.000479       0.012988      -0.065181      -0.004507       0.001631       0.064948      -0.001523      -0.072582      -0.000792       0.073374              7.767160      10.264759      -0.705798      -0.155335       8.060078      -0.143167       4.976644           0.048271
          152              O       2.716448       2.924566       6.038742      -0.513218      38.439303 0.58230477E+03  0.14310699E+05                                 9.199299                            7.586609       0.029391       2.072317                    0.994481      27.440040      73.434248       0.672387       0.370661      -1.127538       0.007691       0.015718      -0.005357       0.018300       0.023816       0.004323       0.010699      -0.065092       0.058295      -0.050054       0.012232       0.037823             10.854563      11.144013       3.888661      -0.328089      14.247154      -0.756547       7.172524           0.041640
          153              O      10.198686       1.814689      20.265199      -0.530921      29.048160 0.44753680E+03  0.10272536E+05                                 7.364771                            6.455296       0.631907       2.242828                    0.999431      27.212395      69.810096       0.764227       0.349168      -1.147355       0.013819       0.018629       0.010325       0.025389      -0.025057      -0.044727      -0.020653       0.027452      -0.091172      -0.067696       0.011511       0.056186              8.028951      11.598433      -0.699799      -0.771901       4.821033       0.096909       7.667385           0.037023
          154              O      11.072733       1.262065      18.308179      -0.535828      40.177778 0.61260213E+03  0.15205876E+05                                 9.411156                            7.723986       0.186958       2.112213                    0.995858      27.815978      74.148094       0.675674       0.365204      -1.134818       0.023020       0.016926       0.002431       0.028676      -0.003538       0.019897       0.015456      -0.044174       0.122798      -0.048044      -0.001680       0.049724             11.189285      11.561313      -0.854536       4.130757       7.132922       1.307985      14.873619           0.037247
          155              O       5.689730       1.336524      17.580088      -0.591641      41.222005 0.57565834E+03  0.14104403E+05                                 9.445911                            7.405578       0.286532       2.120567                    0.997929      28.671802      76.571344       0.699732       0.357260      -1.138160      -0.011038       0.050603       0.047337       0.070166      -0.000110       0.033851      -0.017588      -0.087278       0.059962      -0.067234       0.017218       0.050016             11.148759       8.033415       0.291581      -0.208982       6.871651       4.348097      18.541210           0.043224
          156              O       7.166010       1.657660      19.301030      -0.521768      39.928074 0.52890572E+03  0.12667918E+05                                 9.346727                            7.115118       0.166578       2.102755                    0.997219      27.456396      72.135135       0.712462       0.358936      -1.138575      -0.018866       0.043363      -0.008902       0.048120       0.017619       0.028754      -0.002321       0.005931      -0.134672      -0.056056       0.010533       0.045523             11.665554      21.397695       2.088853      -1.401219       6.182054      -0.052088       7.416913           0.039440

******************************************************
Auxiliary information for the entire system
The total spin magnetic moment of the unit cell is   18.192751
The total net atomic charge of the unit cell is   0.000002
Accuracy of reproducing the electrostatic potential in the unit cell:
  The inner radius (bohr) =    5.0000
  The outer radius (bohr) =   12.0000
  Valid grid points have density less than (e/(bohr^3)) =    0.0001
  The number of valid grid points were=       216711
  The rms potential error without charges in kcal/mol is=      4.27499
  The rms potential error with partial charges in kcal/mol is=      1.11541
  The RRMSE value at monopole order=      0.26092
  The rms potential error with partial charges and cloud penetration in kcal/mol is=      1.12211
  The RRMSE value at monopole order with cloud penetration is=      0.26248
  The rms potential error with partial charges and atomic dipoles in kcal/mol is=      0.29121
  The RRMSE value at dipole order=      0.06812
  The rms potential error with partial charges, atomic dipoles and cloud penetration in kcal/mol is=      0.29910
  The RRMSE value at dipole order with cloud penetration=      0.06996

******************************************************
The electron densities and ab initio electrostatic potential were computed in VASP using the PBE functional and
projector augmented wave method. See the main text of the journal article for a description of computational details.
The atomic charges, dipoles, and quadrupoles were computed with the DDEC6 method as described in
(a) T. A. Manz and N. Gabaldon Limas, RSC Adv. 6 (2016) 47771-47801 DOI: 10.1039/c6ra04656h
(b) N. Gabaldon Limas and T. A. Manz, RSC Adv. 8 (2018) 2678-2707 DOI: 10.1039/c7ra11829e.
For each atom in the material, the electron cloud parameters were fit to the spherically averaged atom-in-material
electron density using radial positions for which this density was between 10^-4 and 10^-2 electrons per cubic bohr.
The polarizabilities, dispersion coefficients, and quantum Drude oscillator (QDO) parameters were fit using the MCLF method.
The magnetic structure of the system was optimized in VASP from the default ferromagnetic initial guess using spin polarization.
The atomic spin moments (ASMs) were computed on this optimized magnetic structure using the DDEC6 partition as inputs
to the method of T. A. Manz and D. S. Sholl, J. Chem. Theory Comput. 7 (2011) 4146-4164 DOI: 10.1021/ct200539n.
The RMSE and RRMSE were computed using a uniform grid with Ewald summation.
