# Supplementary material for: A collection of forcefield precursors for metal–organic frameworks
Source: RSC Adv. 2019 Nov 13;9(63):36492–507. doi: 10.1039/c9ra07327b (PMC9075174; doi:10.1039/c9ra07327b)
Supplement: RA-009-C9RA07327B-s3464 [file RA-009-C9RA07327B-s3464.xyz]

  237
jmolscript: load "" {1 1 1} spacegroup "x,y,z" unitcell [{     11.994000     0.000000     0.000000 }, {     -3.997992    15.854589     0.000000 }, {      3.997992     7.927298    13.730475 }]
Mn     3.998004     7.927295     0.000000     0.849650
Mn     7.995996     3.963649     6.865238     0.849655
Mn    -0.000000    11.890943     6.865238     0.849083
H     11.517437    15.835566    10.259411     0.311110
H      9.503643    11.600013     9.903792     0.120974
H      7.477854    12.800998    13.065920     0.100319
H      8.120732    10.234933    12.680094     0.110288
H      6.790598    10.722462    12.003181     0.120916
H      7.541424     9.932903     9.927133     0.152151
H      7.566610     8.755700    10.961038     0.149405
H      8.897944     9.485803    10.575212     0.142300
H     11.287155    18.546701     9.312008     0.176114
H     11.004096    19.597860    10.440653     0.177349
H      9.877859    18.601399     9.997159     0.160231
H      0.959119    18.763116    11.765644     0.067887
H     13.197795    15.968745    12.165201     0.151231
H     12.702443    16.950937    13.281488     0.152317
H      2.177708    17.053199    12.741881     0.157976
H      2.596301    17.657258    10.443399     0.155640
H      1.514443    18.382606     9.571514     0.152729
H      1.448475    16.829649     9.767860     0.154311
H      7.519439    16.821721     8.617246     0.312305
H      5.505644    18.631523    12.463152     0.120434
H      3.479861    20.769514     9.842004     0.098601
H      4.122738    21.718412    12.257195     0.110956
H      2.792603    20.888424    12.173439     0.121199
H     -0.454567    11.557995     0.164766     0.151684
H     -0.429379    13.041985     0.667301     0.150297
H      0.901955    12.342798     0.227926     0.141695
H      7.289155    14.645678     6.743036     0.177720
H      7.006098    15.097534     5.268383     0.176655
H      5.879861    15.211687     6.353091     0.160495
H      8.955124    16.662382     5.328797     0.068097
H      9.199800    18.405594     7.549015     0.151096
H      8.704450    18.881232     6.140268     0.152031
H     -1.820286    18.362787     6.321511     0.157691
H     10.592303    16.070213     6.947620     0.156876
H      9.510444    14.952465     6.755394     0.153504
H      9.444476    15.898984     8.002121     0.155500
H      3.521438    14.906487     8.584293     0.311085
H      1.507650    17.332238     5.094006     0.121238
H     -0.518138    13.993261     4.553026     0.099530
H      0.124743    15.610429     2.523661     0.111340
H     -1.205392    15.952888     3.284330     0.121746
H      3.543425     2.290989     3.638576     0.151186
H      3.568614     1.984202     2.102136     0.149835
H      4.899947     1.953286     2.927337     0.141825
H      3.291151    14.371395    11.405906     0.176711
H      3.008091    12.868380    11.751914     0.177047
H      1.881856    13.750688    11.110700     0.160192
H      4.957117    12.138276    10.366509     0.068353
H      5.201798    13.189435     7.746734     0.150860
H      4.706444    11.731605     8.039193     0.152796
H      6.175709    12.147788     8.397559     0.158369
H      6.594299    13.836302    10.069930     0.156445
H      5.512440    14.228704    11.134042     0.152319
H      5.446474    14.835141     9.690969     0.155352
H      0.476563     7.946321     3.471064     0.311108
H      2.490357    12.181874     3.826683     0.120980
H      4.516146    10.980889     0.664555     0.100320
H      3.873268    13.546954     1.050381     0.110288
H      5.203402    13.059425     1.727294     0.120914
H      4.452576    13.848984     3.803342     0.152150
H      4.427390    15.026187     2.769437     0.149402
H      3.096056    14.296084     3.155263     0.142302
H      0.706845     5.235186     4.418467     0.176113
H      0.989904     4.184027     3.289822     0.177356
H      2.116141     5.180488     3.733316     0.160232
H     11.034881     5.018771     1.964831     0.067892
H     -1.203795     7.813142     1.565274     0.151229
H     -0.708443     6.830950     0.448987     0.152326
H      9.816292     6.728688     0.988594     0.157978
H      9.397699     6.124629     3.287076     0.155641
H     10.479557     5.399281     4.158961     0.152734
H     10.545525     6.952238     3.962615     0.154309
H      4.474561     6.960166     5.113229     0.312312
H      6.488356     5.150364     1.267323     0.120447
H      8.514139     3.012373     3.888471     0.098614
H      7.871262     2.063475     1.473280     0.110966
H      9.201397     2.893463     1.557036     0.121208
H     12.448567    12.223892    13.565709     0.151687
H     12.423379    10.739902    13.063174     0.150296
H     11.092045    11.439089    13.502549     0.141696
H      4.704845     9.136209     6.987439     0.177728
H      4.987902     8.684353     8.462092     0.176664
H      6.114139     8.570200     7.377384     0.160498
H      3.038876     7.119505     8.401678     0.068103
H      2.794200     5.376293     6.181460     0.151102
H      3.289550     4.900655     7.590207     0.152041
H     13.814286     5.419100     7.408964     0.157697
H      1.401697     7.711674     6.782855     0.156875
H      2.483556     8.829422     6.975081     0.153510
H      2.549524     7.882903     5.728354     0.155504
H      8.472562     8.875400     5.146182     0.311090
H     10.486350     6.449649     8.636469     0.121254
H     12.512138     9.788626     9.177449     0.099547
H     11.869257     8.171458    11.206814     0.111359
H     13.199392     7.828999    10.446145     0.121758
H      8.450575    21.490898    10.091899     0.151195
H      8.425386    21.797685    11.628339     0.149848
H      7.094053    21.828601    10.803138     0.141834
H      8.702849     9.410492     2.324569     0.176721
H      8.985909    10.913507     1.978561     0.177066
H     10.112144    10.031199     2.619775     0.160204
H      7.036883    11.643611     3.363966     0.068368
H      6.792202    10.592452     5.983741     0.150862
H      7.287556    12.050282     5.691282     0.152806
H      5.818291    11.634099     5.332916     0.158384
H      5.399701     9.945585     3.660545     0.156454
H      6.481560     9.553183     2.596433     0.152326
H      6.547526     8.946746     4.039506     0.155353
C     10.879356    13.585800     9.246102     0.604247
C      9.607991    14.411032    11.427874     0.109782
C      9.943823    13.471647    10.448891    -0.075949
C      9.308141    12.246880    10.540886    -0.139919
C      8.401393    11.928203    11.529480     0.105459
C      8.117135    12.955581    12.408230     0.018192
C      7.744121    10.598796    11.849400    -0.177758
C      7.956415     9.599956    10.726247    -0.448243
C     10.176507    15.754708    11.624220     0.392321
C     11.294349    17.695310    11.195829     0.176013
C     10.562714    17.669150    12.542789     0.469636
C     10.826585    18.703661    10.138583    -0.510309
C      0.803197    17.857027    11.426501     0.049746
C      1.267364    16.853431    12.522193    -0.517607
C      1.671564    17.664393    10.186639    -0.488900
C      6.881357    17.069053    11.072255     0.604953
C      5.609995    18.545908     9.266698     0.108337
C      5.945826    18.167776    10.569720    -0.075910
C      5.310143    18.859829    11.584402    -0.138343
C      4.403397    19.875316    11.366087     0.104049
C      4.119141    20.122647    10.036977     0.019608
C      3.746126    20.817079    12.357428    -0.179245
C     -0.039574    12.416521     0.053549    -0.447203
C      6.178511    18.044110     8.004867     0.395057
C      7.296353    16.702811     6.538452     0.175116
C      6.564720    17.882392     5.887628     0.469990
C      6.828586    15.283033     6.193817    -0.511058
C      8.799201    16.821721     6.283065     0.050751
C      9.263369    18.272416     6.604358    -0.516263
C      9.667566    15.844285     7.069822    -0.493186
C      2.883360    16.908921     7.142593     0.604565
C      1.611995    14.606835     6.766378     0.108991
C      1.947828    15.924351     6.442339    -0.074745
C      1.312147    16.457065     5.335663    -0.141425
C      0.405401    15.760255     4.565383     0.106471
C      0.121142    14.485547     5.015743     0.017480
C     -0.251869    16.147900     3.254123    -0.181067
C      3.958418     1.765409     2.950679    -0.446154
C      2.180509    13.764956     7.831863     0.393286
C      3.298348    13.165653     9.726668     0.174213
C      2.566714    12.012232     9.030533     0.469329
C      2.830581    13.577080    11.128550    -0.510034
C      4.801196    12.885027     9.751383     0.049629
C      5.265365    12.437927     8.334398    -0.518059
C      5.669562    14.055096    10.204489    -0.490255
C      1.114644    10.196087     4.484373     0.604247
C      2.386009     9.370855     2.302601     0.109779
C      2.050177    10.310240     3.281584    -0.075954
C      2.685859    11.535007     3.189589    -0.139914
C      3.592607    11.853684     2.200995     0.105459
C      3.876865    10.826306     1.322245     0.018193
C      4.249879    13.183091     1.881075    -0.177763
C      4.037585    14.181931     3.004228    -0.448240
C      1.817493     8.027179     2.106255     0.392320
C      0.699651     6.086577     2.534646     0.176012
C      1.431286     6.112737     1.187686     0.469634
C      1.167415     5.078226     3.591892    -0.510309
C     11.190803     5.924860     2.303974     0.049747
C     10.726636     6.928456     1.208282    -0.517605
C     10.322436     6.117494     3.543836    -0.488904
C      5.112643     6.712834     2.658220     0.604958
C      6.384005     5.235979     4.463777     0.108339
C      6.048174     5.614111     3.160755    -0.075906
C      6.683857     4.922058     2.146073    -0.138333
C      7.590603     3.906571     2.364388     0.104055
C      7.874859     3.659240     3.693498     0.019630
C      8.247874     2.964808     1.373047    -0.179244
C     12.033574    11.365366    13.676926    -0.447199
C      5.815489     5.737777     5.725608     0.395056
C      4.697647     7.079076     7.192023     0.175118
C      5.429280     5.899495     7.842847     0.469990
C      5.165414     8.498854     7.536658    -0.511058
C      3.194799     6.960166     7.447410     0.050749
C      2.730631     5.509471     7.126117    -0.516261
C      2.326434     7.937602     6.660653    -0.493185
C      9.110640     6.872966     6.587882     0.604565
C     10.382005     9.175052     6.964097     0.109007
C     10.046172     7.857536     7.288136    -0.074720
C     10.681853     7.324822     8.394812    -0.141411
C     11.588599     8.021632     9.165092     0.106501
C     11.872858     9.296340     8.714732     0.017503
C     12.245869     7.633987    10.476352    -0.181072
C      8.035582    22.016478    10.779796    -0.446151
C      9.813491    10.016931     5.898612     0.393305
C      8.695652    10.616234     4.003807     0.174213
C      9.427286    11.769655     4.699942     0.469335
C      9.163419    10.204807     2.601925    -0.510032
C      7.192804    10.896860     3.979092     0.049626
C      6.728635    11.343960     5.396077    -0.518056
C      6.324438     9.726791     3.525986    -0.490254
N      8.695247    14.145626    12.371982    -0.223101
N      9.784303    16.532376    12.646591    -0.487409
N     11.089251    16.266018    10.870417    -0.381949
N      4.697252    19.496232     9.024492    -0.222070
N      5.786309    18.540675     6.820202    -0.489553
N      7.091254    17.135642     7.938961    -0.383780
N      0.699252    13.921916     6.064476    -0.222262
N      1.788305    12.490723     7.994157    -0.489714
N      3.093252    14.162114     8.651572    -0.381389
N      3.298753     9.636261     1.358493    -0.223100
N      2.209697     7.249511     1.083884    -0.487403
N      0.904749     7.515869     2.860058    -0.381956
N      7.296748     4.285655     4.705983    -0.222054
N      6.207691     5.241212     6.910273    -0.489533
N      4.902746     6.646245     5.791514    -0.383779
N     11.294748     9.859971     7.665999    -0.222233
N     10.205695    11.291164     5.736318    -0.489681
N      8.900748     9.619773     5.078903    -0.381370
O     10.759417    12.707297     8.406621    -0.554286
O     11.710541    14.511391     9.182392    -0.574260
O     10.503943    18.613291    13.313069    -0.483185
O      6.761415    16.781293    12.252801    -0.555157
O      7.712541    16.551084    10.302525    -0.574575
O      6.505950    18.077404     4.684838    -0.482620
O      2.763421    18.075184     6.801528    -0.555274
O      3.714543    16.501300     7.976033    -0.574101
O      2.507943    10.873080     9.463043    -0.481808
O      1.234583    11.074590     5.323854    -0.554272
O      0.283459     9.270496     4.548083    -0.574281
O      1.490057     5.168596     0.417406    -0.483171
O      5.232585     7.000594     1.477674    -0.555148
O      4.281459     7.230803     3.427950    -0.574570
O      5.488050     5.704483     9.045637    -0.482587
O      9.230579     5.706703     6.928947    -0.555245
O      8.279457     7.280587     5.754442    -0.574091
O      9.486057    12.908807     4.267432    -0.481743

The following XYZ coordinates are in angstroms. Other properties are in atomic units.
The sperically averaged electron density of each atom fit to a function of the form exp(a - br)
eigen_1, eigen_2 and eigen_3 are the three eigenvalues of traceless quadrupole moment tensor
  atom number  atomic symbol              X              Y              Z     net charge C6 coefficient C8 coefficient C10 coefficient fluctuating dipole atomic polarizability isotropic forcefield polarizability              a              b squared Pearson coefficient          <r^3>          <r^4>         wp_QDO          m_QDO          q_QDO       dipole_x       dipole_y       dipole_z         dipole            Qxy            Qxz            Qyz     Q(x^2-y^2)  Q(3z^2 - R^2)        eigen_1        eigen_2        eigen_3 static polarizability      alpha(xx)      alpha(xy)      alpha(xz)      alpha(yy)      alpha(yz)      alpha(zz) atomic spin moment
            1             Mn       3.998004       7.927295       0.000000       0.849650     152.428180 0.30086125E+04  0.10831491E+06                                23.914446                           18.559274       0.535695       1.920738                    0.998615      57.908277     170.747386       0.396275       0.429326      -1.118590      -0.000002       0.000001      -0.000003       0.000003       0.060531       0.090706      -0.050009      -0.039418      -0.128663      -0.145691       0.057322       0.088369             30.245157      27.641920      -4.417153      -4.731775      19.413269      -2.579407      43.680282           4.643698
            2             Mn       7.995996       3.963649       6.865238       0.849655     152.354951 0.30064802E+04  0.10822965E+06                                23.917291                           18.560008       0.535572       1.920637                    0.998635      57.908318     170.795895       0.395994       0.429664      -1.118260       0.000000      -0.000006       0.000002       0.000006       0.047103      -0.097417       0.060799      -0.018367      -0.075000      -0.144738       0.056666       0.088072             30.249726      27.656700      -1.892637       6.191523      39.854355      -9.213488      23.238125           4.644587
            3             Mn      -0.000000      11.890943       6.865238       0.849083     152.379308 0.30074049E+04  0.10827709E+06                                23.923284                           18.565851       0.533845       1.920037                    0.998700      57.935037     170.915918       0.395815       0.429803      -1.118109      -0.000001       0.000006      -0.000000       0.000006      -0.108687       0.008339      -0.010121       0.070298       0.191316      -0.146167       0.057369       0.088798             30.256210      27.657132       6.311595      -1.452386      35.386445      11.803889      27.725054           4.644956
            4              H      11.517437      15.835566      10.259411       0.311110       0.504730 0.30393481E+01  0.24127963E+02                                 1.168501                            1.115964      -1.026894       2.482411                    0.999988       2.730641       7.570599       0.502129       1.536565      -0.657530       0.013997      -0.000217      -0.014087       0.019859       0.008595      -0.008523      -0.006754       0.001856      -0.006640      -0.008874      -0.007294       0.016168              1.190033       1.125296      -0.069597      -0.155509       1.190892       0.240060       1.253910           0.000267
            5              H       9.503643      11.600013       9.903792       0.120974       0.975443 0.70777926E+01  0.67956539E+02                                 1.664782                            1.585256      -1.245127       2.289317                    0.995854       3.618927      10.297594       0.479116       1.331473      -0.696075       0.005735      -0.024157      -0.025832       0.035829       0.000584       0.001099       0.009327      -0.008781      -0.008353      -0.008829      -0.003013       0.011842              1.701436       1.444795      -0.049710      -0.226832       1.890395       0.395712       1.769117          -0.000162
            6              H       7.477854      12.800998      13.065920       0.100319       1.086637 0.77636028E+01  0.76425230E+02                                 1.804291                            1.669968      -1.193944       2.303618                    0.996123       3.775421      10.943346       0.461901       1.347051      -0.692779      -0.026213      -0.007370       0.026692       0.038130       0.007116      -0.002666       0.001338      -0.015584       0.015158      -0.013552       0.005495       0.008057              1.873063       1.979449       0.026824      -0.572630       1.517266      -0.002057       2.122473           0.001073
            7              H       8.120732      10.234933      12.680094       0.110288       1.071735 0.80174011E+01  0.77133620E+02                                 1.601351                            1.550645      -0.642000       2.552584                    0.999931       3.252600       8.423263       0.566074       1.124663      -0.747551       0.011179      -0.016311       0.016456       0.025726      -0.003464       0.005891      -0.000773      -0.007173       0.007634      -0.008774       0.001689       0.007085              1.616164       1.381569      -0.108595       0.264288       1.502036      -0.252131       1.964888           0.000034
            8              H       6.790598      10.722462      12.003181       0.120916       1.148455 0.88840719E+01  0.88100799E+02                                 1.723224                            1.672947      -0.650241       2.563730                    0.999874       3.268498       8.724738       0.522823       1.181364      -0.735000      -0.030683       0.000089      -0.001576       0.030724       0.000289      -0.001810       0.004677       0.004097      -0.025116      -0.010346       0.003864       0.006482              1.724750       2.173088      -0.139449      -0.074714       1.528192       0.043629       1.472969          -0.000023
            9              H       7.541424       9.932903       9.927133       0.152151       0.869292 0.63284339E+01  0.58389740E+02                                 1.492349                            1.459019      -0.710650       2.551319                    0.999976       3.148778       8.449925       0.526270       1.261412      -0.713950      -0.009381       0.011558      -0.007376       0.016613      -0.004216       0.001582      -0.000983      -0.000867       0.004336      -0.005005       0.000450       0.004555              1.491662       1.392436      -0.101259       0.320898       1.363064      -0.122224       1.719486           0.000006
           10              H       7.566610       8.755700      10.961038       0.149405       0.953535 0.66559367E+01  0.61102178E+02                                 1.483894                            1.414307      -0.737563       2.530713                    0.999966       2.991376       7.558372       0.592037       1.126963      -0.747439      -0.009881      -0.008211       0.008023       0.015146       0.002585      -0.004429       0.001110      -0.002761       0.004840      -0.006236       0.001628       0.004608              1.512093       1.285720       0.277106      -0.034876       2.010954      -0.106960       1.239603           0.000044
           11              H       8.897944       9.485803      10.575212       0.142300       0.945023 0.70523454E+01  0.66936043E+02                                 1.577834                            1.539224      -0.878120       2.463776                    0.999046       3.341725       9.131570       0.512246       1.259799      -0.713313       0.014982       0.005245       0.002546       0.016076       0.001362       0.001016       0.002050       0.007201       0.001831      -0.004803       0.000660       0.004143              1.572203       1.982867      -0.151105      -0.157628       1.432330       0.076624       1.301413          -0.000012
           12              H      11.287155      18.546701       9.312008       0.176114       0.803423 0.58686987E+01  0.53621000E+02                                 1.469394                            1.449925      -0.755768       2.550419                    0.999970       3.129900       8.609782       0.499037       1.343323      -0.696459       0.009228      -0.006463      -0.012267       0.016656      -0.004256      -0.004303       0.001913      -0.006927       0.010868      -0.008175       0.000622       0.007552              1.466410       1.446166      -0.051602      -0.213128       1.236856      -0.016544       1.716209           0.000139
           13              H      11.004096      19.597860      10.440653       0.177349       1.024888 0.79624595E+01  0.78129803E+02                                 1.706648                            1.672651      -0.909827       2.476279                    0.999167       3.250459       9.117417       0.473742       1.317634      -0.703302       0.004609       0.012115       0.004472       0.013712       0.000343       0.003470      -0.000348      -0.010902      -0.007696      -0.006946       0.000194       0.006751              1.698427       1.460063       0.102670       0.050869       2.185152       0.065127       1.450066           0.000001
           14              H       9.877859      18.601399       9.997159       0.160231       0.910670 0.67142774E+01  0.63450221E+02                                 1.590513                            1.543032      -0.937204       2.444539                    0.999176       3.356295       9.391359       0.487405       1.329787      -0.698182      -0.012112      -0.006761       0.002457       0.014087       0.000583      -0.001745      -0.002185       0.005892      -0.003329      -0.004076      -0.000265       0.004341              1.601286       2.132992       0.065672       0.173523       1.312909      -0.037515       1.357956          -0.000050
           15              H       0.959119      18.763116      11.765644       0.067887       1.166397 0.97048723E+01  0.99355728E+02                                 1.786109                            1.784275      -0.756744       2.490238                    0.997855       3.712411      10.395144       0.486338       1.230170      -0.720529       0.014086       0.032835       0.010711       0.037300       0.004022       0.004701       0.000579      -0.009210      -0.003821      -0.008162       0.000753       0.007409              1.767199       1.670113       0.216068       0.064339       2.029067       0.153175       1.602416          -0.000010
           16              H      13.197795      15.968745      12.165201       0.151231       0.864513 0.66578539E+01  0.63111973E+02                                 1.563162                            1.559151      -0.998587       2.413539                    0.997918       3.477701       9.913208       0.471906       1.369220      -0.689503      -0.002071      -0.008818      -0.011604       0.014721       0.002023      -0.002628       0.000597      -0.008742       0.008580      -0.006984       0.003385       0.003599              1.544410       1.347030      -0.012258       0.060070       1.820573       0.231089       1.465626          -0.000018
           17              H      12.702443      16.950937      13.281488       0.152317       0.902052 0.67152565E+01  0.63892953E+02                                 1.619636                            1.573959      -1.043690       2.395805                    0.997439       3.499838      10.046160       0.465329       1.383424      -0.686649      -0.010695       0.005507       0.009230       0.015163       0.002081      -0.005030       0.000562       0.000762       0.007258      -0.005532      -0.000629       0.006161              1.639736       1.651890      -0.076874      -0.315632       1.249791       0.045760       2.017529          -0.000014
           18              H       2.177708      17.053199      12.741881       0.157976       0.864350 0.62040769E+01  0.57079351E+02                                 1.498148                            1.455274      -0.712339       2.553421                    0.999985       3.150392       8.500595       0.520068       1.280100      -0.709831       0.012589       0.006674      -0.002459       0.014460       0.002146       0.000885      -0.001598       0.006030      -0.005977      -0.004181      -0.000536       0.004717              1.510891       1.919621       0.142928       0.213285       1.239864      -0.007005       1.373187          -0.000010
           19              H       2.596301      17.657258      10.443399       0.155640       0.921613 0.68635022E+01  0.65733053E+02                                 1.649121                            1.595128      -1.125927       2.357663                    0.995902       3.553634      10.270850       0.460036       1.390198      -0.685058       0.012835      -0.001850       0.005448       0.014066      -0.002360      -0.000592      -0.002674       0.009959      -0.000625      -0.006583       0.000969       0.005614              1.678991       2.309343       0.113520       0.115122       1.329268      -0.003930       1.398361          -0.000075
           20              H       1.514443      18.382606       9.571514       0.152729       0.897240 0.67763123E+01  0.64703245E+02                                 1.622381                            1.587546      -1.062849       2.386931                    0.996574       3.535502      10.209448       0.459921       1.394730      -0.684371      -0.003073       0.013475      -0.006813       0.015409      -0.002291      -0.001787      -0.003300      -0.004280       0.007827      -0.005603       0.000464       0.005139              1.637154       1.461953      -0.032320       0.005840       1.762587      -0.448451       1.686921          -0.000019
           21              H       1.448475      16.829649       9.767860       0.154311       0.820126 0.60977880E+01  0.56763280E+02                                 1.534815                            1.512669      -0.963397       2.439731                    0.996877       3.437675       9.832454       0.467589       1.407171      -0.682197      -0.007791      -0.014835      -0.003221       0.017064       0.003684       0.001088       0.002507      -0.001879      -0.003133      -0.003563      -0.001855       0.005418              1.531825       1.406981       0.175097       0.001114       1.770097       0.252735       1.418396          -0.000010
           22              H       7.519439      16.821721       8.617246       0.312305       0.501593 0.30192501E+01  0.23957808E+02                                 1.169822                            1.117122      -1.032204       2.482274                    0.999988       2.732831       7.605142       0.497995       1.550006      -0.655302       0.013619      -0.011517       0.007387       0.019305      -0.011658      -0.003288       0.004340      -0.002753      -0.018758      -0.008757      -0.007423       0.016180              1.191431       1.126535      -0.100092       0.138359       1.031311      -0.147680       1.416447           0.000265
           23              H       5.505644      18.631523      12.463152       0.120434       0.976519 0.70836088E+01  0.67984767E+02                                 1.661603                            1.582464      -1.224318       2.297387                    0.996115       3.614757      10.263120       0.481398       1.325698      -0.697258       0.005770      -0.010042       0.034178       0.036087       0.000556      -0.001136      -0.001155       0.005696       0.034869      -0.008767      -0.003014       0.011781              1.698061       1.442341      -0.171056       0.155871       1.454272      -0.144810       2.197569          -0.000176
           24              H       3.479861      20.769514       9.842004       0.098601       1.092513 0.78117479E+01  0.76984342E+02                                 1.807154                            1.672324      -1.182002       2.307175                    0.996318       3.782790      10.955069       0.462944       1.342529      -0.693666      -0.026423       0.027269      -0.007434       0.038692      -0.005785      -0.004990      -0.000379      -0.014296       0.018872      -0.013524       0.005308       0.008216              1.876152       1.982857      -0.510846       0.263836       1.976342      -0.261803       1.669259           0.001088
           25              H       4.122738      21.718412      12.257195       0.110956       1.069571 0.79996851E+01  0.76944109E+02                                 1.601634                            1.550951      -0.645965       2.552087                    0.999916       3.248923       8.421090       0.564741       1.127598      -0.746836       0.011241       0.021944       0.005648       0.025295       0.006685       0.000240       0.000453      -0.008271       0.005163      -0.008721       0.001672       0.007050              1.616440       1.381816       0.283251      -0.038094       2.067815      -0.074358       1.399689           0.000049
           26              H       2.792603      20.888424      12.173439       0.121199       1.148096 0.88823675E+01  0.88093333E+02                                 1.724212                            1.673894      -0.634941       2.571160                    0.999920       3.267634       8.727319       0.522076       1.182928      -0.734643      -0.030346      -0.001278       0.000584       0.030378      -0.001732       0.000712       0.002312       0.016326       0.009933      -0.010411       0.003652       0.006759              1.725738       2.174374       0.005088       0.158225       1.449763       0.002117       1.553076          -0.000017
           27              H      -0.454567      11.557995       0.164766       0.151684       0.870178 0.63332677E+01  0.58420863E+02                                 1.490667                            1.457355      -0.709507       2.551139                    0.999974       3.147373       8.433560       0.527997       1.257576      -0.714795      -0.009407      -0.012496      -0.006228       0.016836       0.003574       0.002811      -0.000227      -0.003005      -0.001609      -0.005028       0.000455       0.004573              1.490003       1.390900       0.328219      -0.072583       1.734486      -0.092980       1.344622          -0.000011
           28              H      -0.429379      13.041985       0.667301       0.150297       0.953000 0.66538887E+01  0.61111750E+02                                 1.487265                            1.417274      -0.744762       2.529342                    0.999960       2.989438       7.568600       0.589106       1.132045      -0.746195      -0.009380       0.010739       0.002673       0.014507      -0.005151      -0.000173      -0.001057      -0.002672       0.004993      -0.006232       0.001562       0.004670              1.515636       1.288417      -0.169493      -0.223524       1.528548       0.389017       1.729942           0.000040
           29              H       0.901955      12.342798       0.227926       0.141695       0.947087 0.70713834E+01  0.67160140E+02                                 1.579940                            1.541129      -0.884841       2.460837                    0.999008       3.345415       9.143787       0.512028       1.259519      -0.713372       0.015110      -0.000634      -0.006042       0.016285       0.000275      -0.001638      -0.003140       0.005451      -0.003185      -0.004909       0.000775       0.004134              1.574320       1.986138      -0.061272       0.210157       1.269115       0.018344       1.467707          -0.000026
           30              H       7.289155      14.645678       6.743036       0.177720       0.799353 0.58289435E+01  0.53155659E+02                                 1.463196                            1.444051      -0.758808       2.549924                    0.999961       3.117158       8.560360       0.500656       1.341550      -0.696842       0.008957      -0.007044       0.011547       0.016223      -0.001409       0.005780      -0.001853      -0.006752       0.011240      -0.008098       0.000646       0.007452              1.460178       1.440114      -0.157537       0.150061       1.603431      -0.197792       1.336989           0.000142
           31              H       7.006098      15.097534       5.268383       0.176655       1.023060 0.79398166E+01  0.77810549E+02                                 1.700506                            1.666928      -0.895117       2.481628                    0.999266       3.246353       9.084339       0.476238       1.312364      -0.704384       0.004516      -0.002391      -0.013351       0.014296       0.002860      -0.002091       0.004023      -0.004337       0.012006      -0.006920       0.000373       0.006547              1.692279       1.455452      -0.007203      -0.113589       1.572084       0.284073       2.049300           0.000012
           32              H       5.879861      15.211687       6.353091       0.160495       0.908835 0.66956308E+01  0.63212413E+02                                 1.586594                            1.539511      -0.929918       2.447609                    0.999218       3.349048       9.357995       0.488753       1.327411      -0.698689      -0.012241       0.005494       0.004509       0.014155      -0.001841       0.000346       0.000471       0.002776      -0.011852      -0.004041      -0.000241       0.004282              1.597234       2.126395       0.117118      -0.142947       1.376227      -0.000749       1.289081          -0.000042
           33              H       8.955124      16.662382       5.328797       0.068097       1.165171 0.96911982E+01  0.99180758E+02                                 1.784936                            1.783092      -0.755959       2.490732                    0.997845       3.709810      10.386026       0.486468       1.230273      -0.720514       0.013977      -0.007076      -0.033612       0.037084       0.002180      -0.005973       0.002608      -0.003578       0.012750      -0.008322       0.000692       0.007630              1.766041       1.668954      -0.052283      -0.218997       1.575393       0.108092       2.053775           0.000004
           34              H       9.199800      18.405594       7.549015       0.151096       0.865406 0.66671255E+01  0.63226130E+02                                 1.564587                            1.560528      -1.004689       2.410878                    0.997888       3.480517       9.925490       0.471533       1.369732      -0.689392      -0.001900      -0.005584       0.013322       0.014570      -0.003330      -0.000655      -0.000392      -0.008250       0.010656      -0.007130       0.003409       0.003721              1.545812       1.348152       0.058228      -0.019553       1.355311       0.038304       1.933974          -0.000003
           35              H       8.704450      18.881232       6.140268       0.152031       0.901781 0.67090536E+01  0.63791146E+02                                 1.616397                            1.570899      -1.035797       2.398715                    0.997566       3.494161      10.012118       0.467025       1.379325      -0.687461      -0.010790       0.005295      -0.009447       0.015287      -0.005450       0.000559      -0.002113      -0.001773      -0.000552      -0.005605      -0.000623       0.006227              1.636413       1.648563      -0.234318       0.223843       1.782040      -0.354295       1.478637           0.000005
           36              H      -1.820286      18.362787       6.321511       0.157691       0.865834 0.62164979E+01  0.57214018E+02                                 1.498817                            1.455885      -0.712480       2.552654                    0.999988       3.152271       8.503193       0.520487       1.278615      -0.710139       0.012268      -0.005325      -0.004595       0.014142      -0.000325      -0.002256       0.000793       0.005007      -0.010616      -0.004276      -0.000650       0.004926              1.511572       1.920569       0.113372      -0.230739       1.346423      -0.054294       1.267724           0.000011
           37              H      10.592303      16.070213       6.947620       0.156876       0.917118 0.68272832E+01  0.65347749E+02                                 1.649062                            1.595206      -1.147648       2.349782                    0.995718       3.551993      10.287755       0.457832       1.397710      -0.683633       0.012612       0.005855      -0.001028       0.013942       0.000676       0.002306      -0.000531       0.003988      -0.017450      -0.006351       0.000905       0.005446              1.678883       2.308740       0.042651      -0.155669       1.384636      -0.027890       1.343273          -0.000066
           38              H       9.510444      14.952465       6.755394       0.153504       0.894863 0.67549995E+01  0.64456001E+02                                 1.620386                            1.585774      -1.068174       2.385035                    0.996585       3.531068      10.196822       0.459811       1.396011      -0.684139      -0.003270      -0.012464      -0.008008       0.015172      -0.000562       0.002934       0.001125      -0.008147      -0.004982      -0.005613       0.000521       0.005092              1.635072       1.460388       0.021120       0.024948       2.090923       0.256212       1.353905          -0.000012
           39              H       9.444476      15.898984       8.002121       0.155500       0.815720 0.60588975E+01  0.56331823E+02                                 1.531962                            1.510037      -0.971173       2.437675                    0.996804       3.430848       9.818674       0.466802       1.411280      -0.681449      -0.007617       0.004545       0.014369       0.016886      -0.000927      -0.003615      -0.000284       0.002080       0.008135      -0.003506      -0.001622       0.005127              1.528947       1.404682      -0.086291      -0.151663       1.285502       0.025782       1.896658          -0.000009
           40              H       3.521438      14.906487       8.584293       0.311085       0.504452 0.30400943E+01  0.24158522E+02                                 1.172778                            1.119786      -1.028961       2.482562                    0.999987       2.740160       7.624710       0.498320       1.546730      -0.655818       0.014100       0.012322       0.006540       0.019835       0.003113       0.011659       0.002408       0.009165       0.016909      -0.008883      -0.007267       0.016149              1.194502       1.129257       0.170615       0.017596       1.452273      -0.093378       1.001976           0.000271
           41              H       1.507650      17.332238       5.094006       0.121238       0.975049 0.70752059E+01  0.67930122E+02                                 1.664829                            1.585362      -1.247090       2.288442                    0.995820       3.618664      10.299017       0.478887       1.332138      -0.695941       0.005592       0.034166      -0.007992       0.035531      -0.001319      -0.000024      -0.008290      -0.010435      -0.013553      -0.008819      -0.002984       0.011803              1.701458       1.444968       0.221257       0.070439       2.141909      -0.250210       1.517498          -0.000167
           42              H      -0.518138      13.993261       4.553026       0.099530       1.089638 0.77891137E+01  0.76729098E+02                                 1.806389                            1.671758      -1.186100       2.306066                    0.996302       3.780772      10.957878       0.462108       1.345520      -0.693068      -0.026081      -0.019528      -0.019802       0.038127      -0.001387       0.007624      -0.000754      -0.016267       0.012244      -0.013532       0.005375       0.008157              1.875328       1.981797       0.483376       0.310060       1.971984       0.263524       1.672203           0.001090
           43              H       0.124743      15.610429       2.523661       0.111340       1.067910 0.79840425E+01  0.76751863E+02                                 1.599550                            1.549090      -0.645472       2.552512                    0.999921       3.246331       8.410571       0.565299       1.127098      -0.746960       0.011646      -0.005612      -0.021943       0.025468      -0.003007      -0.005765       0.000518      -0.007171       0.009135      -0.008656       0.001847       0.006810              1.614288       1.380199      -0.174110      -0.225574       1.629014       0.325648       1.833651           0.000053
           44              H      -1.205392      15.952888       3.284330       0.121746       1.145400 0.88569752E+01  0.87781758E+02                                 1.721751                            1.671718      -0.635100       2.571342                    0.999914       3.264066       8.715832       0.522295       1.183237      -0.734569      -0.030341       0.001075       0.000615       0.030367       0.001454       0.001159      -0.006938       0.008301      -0.013051      -0.010400       0.003827       0.006573              1.723226       2.170378       0.134088      -0.083173       1.523628      -0.045620       1.475670          -0.000005
           45              H       3.543425       2.290989       3.638576       0.151186       0.871765 0.63497852E+01  0.58625003E+02                                 1.493857                            1.460376      -0.710379       2.550869                    0.999976       3.153108       8.459079       0.526721       1.259510      -0.714354      -0.009482       0.001001       0.014186       0.017092       0.000859      -0.004433       0.001126      -0.000941       0.002765      -0.004919       0.000370       0.004549              1.493204       1.393738      -0.227759      -0.248643       1.526161       0.215950       1.559713          -0.000000
           46              H       3.568614       1.984202       2.102136       0.149835       0.952502 0.66478547E+01  0.61026988E+02                                 1.484993                            1.415215      -0.738585       2.531663                    0.999963       2.988807       7.558912       0.590570       1.129781      -0.746758      -0.009492      -0.003064      -0.010901       0.014775       0.002463       0.004487       0.000040      -0.004136      -0.000784      -0.006099       0.001428       0.004671              1.513285       1.286495      -0.108516       0.257791       1.340707      -0.280969       1.912653           0.000031
           47              H       4.899947       1.953286       2.927337       0.141825       0.946468 0.70626802E+01  0.67032988E+02                                 1.576719                            1.538118      -0.871651       2.465943                    0.999093       3.341988       9.120788       0.513743       1.256149      -0.714104       0.015148      -0.004907       0.003383       0.016278      -0.001545       0.000550       0.001014       0.001967      -0.014278      -0.004999       0.000788       0.004211              1.571103       1.981656       0.211804      -0.052051       1.399376      -0.094857       1.332277          -0.000020
           48              H       3.291151      14.371395      11.405906       0.176711       0.800570 0.58406854E+01  0.53291378E+02                                 1.464943                            1.445707      -0.754564       2.551731                    0.999974       3.121298       8.575000       0.500248       1.341924      -0.696769       0.009427       0.013929       0.000453       0.016825       0.005610      -0.001462       0.000024      -0.009963       0.001300      -0.007936       0.000600       0.007335              1.461932       1.441799       0.209189       0.061463       1.577012       0.214614       1.366987           0.000128
           49              H       3.008091      12.868380      11.751914       0.177047       1.025284 0.79678187E+01  0.78204548E+02                                 1.707990                            1.673968      -0.910119       2.476333                    0.999166       3.251963       9.126361       0.473181       1.318822      -0.703063       0.004955      -0.010249       0.008501       0.014207      -0.003059      -0.001606      -0.003770      -0.003297       0.014262      -0.006859       0.000185       0.006674              1.699778       1.461239      -0.095421       0.063536       1.691205      -0.351067       1.946890          -0.000004
           50              H       1.881856      13.750688      11.110700       0.160192       0.909302 0.67013456E+01  0.63293236E+02                                 1.588617                            1.541338      -0.937865       2.444008                    0.999156       3.352529       9.376181       0.487805       1.329428      -0.698276      -0.012447       0.001291      -0.007002       0.014339       0.001302       0.001425       0.001741       0.006450       0.000343      -0.004080      -0.000125       0.004205              1.599322       2.129677      -0.182892      -0.029820       1.312997       0.038145       1.355294          -0.000056
           51              H       4.957117      12.138276      10.366509       0.068353       1.164951 0.96909147E+01  0.99189727E+02                                 1.785675                            1.783872      -0.759254       2.489643                    0.997774       3.710513      10.392926       0.485971       1.231385      -0.720260       0.013949      -0.025479       0.022859       0.036964      -0.006188       0.001110      -0.003174      -0.004951       0.009284      -0.008282       0.000755       0.007527              1.766771       1.669806      -0.163627       0.154880       1.841235      -0.261161       1.789271          -0.000005
           52              H       5.201798      13.189435       7.746734       0.150860       0.865302 0.66627194E+01  0.63144477E+02                                 1.561404                            1.557510      -0.988482       2.417357                    0.997960       3.475360       9.892589       0.473349       1.365341      -0.690267      -0.001709       0.014581      -0.002161       0.014839       0.001235       0.003107      -0.000274      -0.009173       0.006990      -0.006960       0.003314       0.003646              1.542660       1.345815      -0.045874      -0.040548       1.752062      -0.268519       1.530103           0.000000
           53              H       4.706444      11.731605       8.039193       0.152796       0.899974 0.66945031E+01  0.63633694E+02                                 1.615897                            1.570561      -1.034923       2.399528                    0.997581       3.492607      10.014097       0.466353       1.381729      -0.686995      -0.010620      -0.010823       0.000141       0.015164       0.003225       0.004415       0.001488      -0.002739      -0.003687      -0.005618      -0.000574       0.006192              1.635849       1.647935       0.310395       0.090849       1.860345       0.308322       1.399268           0.000008
           54              H       6.175709      12.147788       8.397559       0.158369       0.862611 0.61884496E+01  0.56900677E+02                                 1.496330                            1.453638      -0.717162       2.551681                    0.999985       3.146455       8.487852       0.520245       1.280449      -0.709770       0.012277      -0.001191       0.006883       0.014125      -0.001787       0.001487       0.000764       0.007481      -0.002069      -0.004153      -0.000645       0.004797              1.509011       1.916578      -0.255613       0.017011       1.332434       0.061155       1.278020           0.000007
           55              H       6.594299      13.836302      10.069930       0.156445       0.919444 0.68485435E+01  0.65602168E+02                                 1.651669                            1.597509      -1.145676       2.350275                    0.995763       3.557452      10.307544       0.457580       1.397396      -0.683672       0.012738      -0.003600      -0.004419       0.013956       0.001674      -0.001824       0.003339       0.008718      -0.003885      -0.006561       0.000989       0.005572              1.681646       2.313536      -0.156520       0.040755       1.379544       0.032002       1.351860          -0.000083
           56              H       5.512440      14.228704      11.134042       0.152319       0.899968 0.68021308E+01  0.65002538E+02                                 1.624464                            1.589547      -1.058057       2.388325                    0.996581       3.541137      10.225242       0.460138       1.392942      -0.684685      -0.003349      -0.000722       0.015200       0.015582       0.002831      -0.001012       0.002308      -0.002350       0.013226      -0.005727       0.000471       0.005256              1.639273       1.463841       0.011125      -0.030982       1.319117       0.192058       2.134861          -0.000033
           57              H       5.446474      14.835141       9.690969       0.155352       0.814402 0.60444008E+01  0.56153469E+02                                 1.529420                            1.507535      -0.966552       2.439960                    0.996853       3.424676       9.791554       0.467595       1.409980      -0.681726      -0.007657       0.010096      -0.011104       0.016848      -0.002821       0.002492      -0.002281      -0.002244      -0.004168      -0.003446      -0.001906       0.005352              1.526426       1.402397      -0.088183       0.150297       1.718478      -0.277132       1.458403          -0.000012
           58              H       0.476563       7.946321       3.471064       0.311108       0.504732 0.30393666E+01  0.24128160E+02                                 1.168506                            1.115969      -1.026892       2.482410                    0.999988       2.730658       7.570667       0.502126       1.536570      -0.657529      -0.013996       0.000218       0.014087       0.019859       0.008595      -0.008523      -0.006754       0.001856      -0.006641      -0.008874      -0.007294       0.016168              1.190039       1.125302      -0.069597      -0.155510       1.190898       0.240061       1.253917           0.000265
           59              H       2.490357      12.181874       3.826683       0.120980       0.975411 0.70775040E+01  0.67953095E+02                                 1.664751                            1.585228      -1.245103       2.289335                    0.995854       3.618850      10.297333       0.479118       1.331480      -0.696074      -0.005735       0.024158       0.025833       0.035831       0.000584       0.001100       0.009327      -0.008782      -0.008349      -0.008828      -0.003014       0.011843              1.701403       1.444769      -0.049709      -0.226824       1.890356       0.395701       1.769082          -0.000162
           60              H       4.516146      10.980889       0.664555       0.100320       1.086637 0.77635994E+01  0.76425197E+02                                 1.804291                            1.669968      -1.193951       2.303615                    0.996123       3.775421      10.943350       0.461900       1.347052      -0.692779       0.026212       0.007370      -0.026693       0.038130       0.007116      -0.002666       0.001338      -0.015584       0.015159      -0.013552       0.005496       0.008057              1.873063       1.979450       0.026825      -0.572630       1.517266      -0.002056       2.122473           0.001075
           61              H       3.873268      13.546954       1.050381       0.110288       1.071736 0.80174134E+01  0.77133750E+02                                 1.601350                            1.550645      -0.642002       2.552582                    0.999931       3.252603       8.423265       0.566075       1.124661      -0.747552      -0.011180       0.016311      -0.016455       0.025726      -0.003464       0.005891      -0.000773      -0.007172       0.007632      -0.008774       0.001689       0.007085              1.616163       1.381570      -0.108595       0.264288       1.502035      -0.252130       1.964885           0.000037
           62              H       5.203402      13.059425       1.727294       0.120914       1.148469 0.88842026E+01  0.88102330E+02                                 1.723228                            1.672951      -0.650241       2.563726                    0.999874       3.268524       8.724790       0.522827       1.181352      -0.735003       0.030682      -0.000088       0.001576       0.030723       0.000290      -0.001810       0.004676       0.004097      -0.025116      -0.010346       0.003863       0.006483              1.724754       2.173094      -0.139449      -0.074714       1.528196       0.043630       1.472972          -0.000020
           63              H       4.452576      13.848984       3.803342       0.152150       0.869285 0.63283532E+01  0.58388740E+02                                 1.492334                            1.459005      -0.710640       2.551324                    0.999976       3.148747       8.449790       0.526276       1.261404      -0.713952       0.009379      -0.011556       0.007378       0.016612      -0.004216       0.001581      -0.000982      -0.000869       0.004340      -0.005006       0.000452       0.004554              1.491647       1.392422      -0.101257       0.320893       1.363050      -0.122223       1.719468           0.000008
           64              H       4.427390      15.026187       2.769437       0.149402       0.953536 0.66559407E+01  0.61102187E+02                                 1.483891                            1.414305      -0.737560       2.530714                    0.999966       2.991375       7.558353       0.592040       1.126958      -0.747440       0.009879       0.008211      -0.008021       0.015144       0.002584      -0.004429       0.001111      -0.002763       0.004841      -0.006237       0.001629       0.004608              1.512090       1.285718       0.277105      -0.034876       2.010950      -0.106959       1.239601           0.000044
           65              H       3.096056      14.296084       3.155263       0.142302       0.944992 0.70520554E+01  0.66932657E+02                                 1.577809                            1.539200      -0.878100       2.463794                    0.999046       3.341660       9.131374       0.512245       1.259812      -0.713310      -0.014983      -0.005244      -0.002544       0.016077       0.001362       0.001016       0.002050       0.007201       0.001833      -0.004803       0.000660       0.004143              1.572178       1.982834      -0.151101      -0.157624       1.432307       0.076622       1.301394          -0.000012
           66              H       0.706845       5.235186       4.418467       0.176113       0.803431 0.58687732E+01  0.53621847E+02                                 1.469402                            1.449933      -0.755767       2.550418                    0.999970       3.129921       8.609851       0.499036       1.343321      -0.696459      -0.009228       0.006461       0.012266       0.016654      -0.004256      -0.004303       0.001912      -0.006927       0.010867      -0.008174       0.000623       0.007552              1.466419       1.446174      -0.051602      -0.213130       1.236863      -0.016545       1.716219           0.000138
           67              H       0.989904       4.184027       3.289822       0.177356       1.024860 0.79621808E+01  0.78126395E+02                                 1.706619                            1.672624      -0.909809       2.476293                    0.999168       3.250405       9.117230       0.473745       1.317637      -0.703302      -0.004608      -0.012117      -0.004472       0.013713       0.000343       0.003470      -0.000347      -0.010902      -0.007697      -0.006946       0.000194       0.006752              1.698398       1.460040       0.102667       0.050867       2.185110       0.065126       1.450043          -0.000002
           68              H       2.116141       5.180488       3.733316       0.160232       0.910667 0.67142555E+01  0.63449970E+02                                 1.590511                            1.543030      -0.937193       2.444544                    0.999176       3.356291       9.391348       0.487405       1.329788      -0.698182       0.012111       0.006760      -0.002458       0.014086       0.000583      -0.001745      -0.002185       0.005892      -0.003330      -0.004076      -0.000264       0.004341              1.601284       2.132989       0.065670       0.173522       1.312907      -0.037516       1.357954          -0.000059
           69              H      11.034881       5.018771       1.964831       0.067892       1.166380 0.97046758E+01  0.99353175E+02                                 1.786088                            1.784255      -0.756727       2.490248                    0.997855       3.712371      10.394991       0.486341       1.230167      -0.720530      -0.014085      -0.032835      -0.010712       0.037300       0.004022       0.004701       0.000579      -0.009212      -0.003819      -0.008162       0.000753       0.007409              1.767179       1.670094       0.216063       0.064338       2.029043       0.153173       1.602399          -0.000015
           70              H      -1.203795       7.813142       1.565274       0.151229       0.864521 0.66579301E+01  0.63112842E+02                                 1.563167                            1.559156      -0.998577       2.413540                    0.997918       3.477716       9.913245       0.471907       1.369214      -0.689504       0.002072       0.008818       0.011603       0.014720       0.002024      -0.002628       0.000597      -0.008743       0.008580      -0.006984       0.003386       0.003599              1.544415       1.347035      -0.012257       0.060071       1.820579       0.231089       1.465630          -0.000018
           71              H      -0.708443       6.830950       0.448987       0.152326       0.902024 0.67149965E+01  0.63889907E+02                                 1.619610                            1.573934      -1.043677       2.395819                    0.997439       3.499773      10.045952       0.465330       1.383434      -0.686647       0.010695      -0.005507      -0.009232       0.015164       0.002081      -0.005030       0.000561       0.000762       0.007259      -0.005532      -0.000630       0.006162              1.639709       1.651862      -0.076872      -0.315624       1.249773       0.045760       2.017492          -0.000013
           72              H       9.816292       6.728688       0.988594       0.157978       0.864351 0.62040872E+01  0.57079477E+02                                 1.498149                            1.455276      -0.712339       2.553421                    0.999985       3.150395       8.500609       0.520068       1.280100      -0.709831      -0.012588      -0.006675       0.002457       0.014459       0.002146       0.000885      -0.001598       0.006029      -0.005975      -0.004181      -0.000536       0.004717              1.510892       1.919622       0.142928       0.213287       1.239866      -0.007004       1.373189          -0.000016
           73              H       9.397699       6.124629       3.287076       0.155641       0.921632 0.68636750E+01  0.65735120E+02                                 1.649140                            1.595146      -1.125954       2.357646                    0.995901       3.553681      10.271017       0.460034       1.390193      -0.685059      -0.012834       0.001849      -0.005449       0.014065      -0.002360      -0.000592      -0.002674       0.009958      -0.000624      -0.006583       0.000969       0.005614              1.679010       2.309373       0.113523       0.115123       1.329281      -0.003930       1.398376          -0.000083
           74              H      10.479557       5.399281       4.158961       0.152734       0.897237 0.67762861E+01  0.64702978E+02                                 1.622381                            1.587546      -1.062866       2.386925                    0.996573       3.535503      10.209473       0.459919       1.394736      -0.684370       0.003074      -0.013476       0.006813       0.015410      -0.002291      -0.001787      -0.003300      -0.004280       0.007827      -0.005604       0.000465       0.005139              1.637154       1.461954      -0.032320       0.005840       1.762587      -0.448450       1.686920          -0.000021
           75              H      10.545525       6.952238       3.962615       0.154309       0.820142 0.60979412E+01  0.56765058E+02                                 1.534832                            1.512686      -0.963403       2.439724                    0.996877       3.437723       9.832619       0.467587       1.407166      -0.682197       0.007792       0.014834       0.003220       0.017063       0.003684       0.001088       0.002506      -0.001879      -0.003134      -0.003562      -0.001855       0.005418              1.531842       1.406997       0.175101       0.001113       1.770117       0.252739       1.418411          -0.000013
           76              H       4.474561       6.960166       5.113229       0.312312       0.501596 0.30192734E+01  0.23958020E+02                                 1.169821                            1.117122      -1.032200       2.482274                    0.999988       2.732833       7.605132       0.497998       1.549993      -0.655304      -0.013619       0.011516      -0.007387       0.019305      -0.011659      -0.003288       0.004340      -0.002753      -0.018758      -0.008758      -0.007423       0.016180              1.191430       1.126534      -0.100092       0.138359       1.031311      -0.147679       1.416446           0.000262
           77              H       6.488356       5.150364       1.267323       0.120447       0.976514 0.70835565E+01  0.67984127E+02                                 1.661592                            1.582455      -1.224305       2.297394                    0.996115       3.614739      10.263052       0.481401       1.325692      -0.697259      -0.005770       0.010041      -0.034178       0.036087       0.000556      -0.001137      -0.001156       0.005696       0.034869      -0.008767      -0.003014       0.011781              1.698050       1.442332      -0.171054       0.155869       1.454264      -0.144808       2.197554          -0.000182
           78              H       8.514139       3.012373       3.888471       0.098614       1.092487 0.78115098E+01  0.76981378E+02                                 1.807122                            1.672296      -1.181972       2.307193                    0.996319       3.782722      10.954813       0.462949       1.342525      -0.693666       0.026422      -0.027271       0.007435       0.038692      -0.005785      -0.004991      -0.000379      -0.014298       0.018871      -0.013525       0.005309       0.008216              1.876118       1.982821      -0.510834       0.263830       1.976306      -0.261796       1.669228           0.001087
           79              H       7.871262       2.063475       1.473280       0.110966       1.069546 0.79994503E+01  0.76941296E+02                                 1.601611                            1.550929      -0.645951       2.552098                    0.999916       3.248875       8.420939       0.564744       1.127600      -0.746836      -0.011241      -0.021946      -0.005647       0.025296       0.006686       0.000240       0.000452      -0.008271       0.005162      -0.008722       0.001672       0.007050              1.616416       1.381798       0.283245      -0.038094       2.067780      -0.074357       1.399669           0.000046
           80              H       9.201397       2.893463       1.557036       0.121208       1.148079 0.88821984E+01  0.88091224E+02                                 1.724193                            1.673876      -0.634943       2.571162                    0.999920       3.267605       8.727216       0.522079       1.182926      -0.734644       0.030346       0.001277      -0.000585       0.030379      -0.001732       0.000712       0.002311       0.016327       0.009932      -0.010411       0.003652       0.006760              1.725718       2.174347       0.005087       0.158223       1.449748       0.002117       1.553060          -0.000021
           81              H      12.448567      12.223892      13.565709       0.151687       0.870168 0.63331710E+01  0.58419758E+02                                 1.490657                            1.457346      -0.709510       2.551141                    0.999974       3.147348       8.433482       0.527998       1.257579      -0.714795       0.009408       0.012497       0.006226       0.016836       0.003574       0.002811      -0.000228      -0.003005      -0.001608      -0.005029       0.000456       0.004573              1.489993       1.390892       0.328216      -0.072582       1.734474      -0.092979       1.344613          -0.000016
           82              H      12.423379      10.739902      13.063174       0.150296       0.952994 0.66538398E+01  0.61111210E+02                                 1.487263                            1.417272      -0.744752       2.529348                    0.999960       2.989426       7.568573       0.589104       1.132049      -0.746194       0.009381      -0.010737      -0.002674       0.014507      -0.005151      -0.000174      -0.001057      -0.002672       0.004994      -0.006232       0.001563       0.004670              1.515633       1.288415      -0.169493      -0.223524       1.528545       0.389015       1.729938           0.000038
           83              H      11.092045      11.439089      13.502549       0.141696       0.947089 0.70713966E+01  0.67160280E+02                                 1.579940                            1.541128      -0.884843       2.460836                    0.999008       3.345415       9.143780       0.512030       1.259516      -0.713372      -0.015110       0.000634       0.006041       0.016285       0.000275      -0.001638      -0.003141       0.005451      -0.003184      -0.004909       0.000775       0.004134              1.574320       1.986138      -0.061272       0.210157       1.269115       0.018343       1.467707          -0.000031
           84              H       4.704845       9.136209       6.987439       0.177728       0.799338 0.58287978E+01  0.53154000E+02                                 1.463178                            1.444034      -0.758808       2.549929                    0.999961       3.117116       8.560219       0.500659       1.341551      -0.696842      -0.008959       0.007045      -0.011545       0.016223      -0.001410       0.005780      -0.001853      -0.006752       0.011239      -0.008098       0.000646       0.007452              1.460160       1.440097      -0.157535       0.150058       1.603409      -0.197787       1.336973           0.000138
           85              H       4.987902       8.684353       8.462092       0.176664       1.023031 0.79395375E+01  0.77807209E+02                                 1.700482                            1.666905      -0.895112       2.481638                    0.999266       3.246303       9.084194       0.476237       1.312375      -0.704382      -0.004517       0.002393       0.013352       0.014297       0.002859      -0.002091       0.004023      -0.004337       0.012007      -0.006920       0.000373       0.006548              1.692255       1.455435      -0.007204      -0.113587       1.572063       0.284067       2.049268           0.000009
           86              H       6.114139       8.570200       7.377384       0.160498       0.908854 0.66958127E+01  0.63214547E+02                                 1.586612                            1.539528      -0.929927       2.447600                    0.999218       3.349093       9.358145       0.488753       1.327404      -0.698690       0.012238      -0.005493      -0.004508       0.014152      -0.001841       0.000346       0.000471       0.002775      -0.011852      -0.004041      -0.000241       0.004282              1.597252       2.126421       0.117121      -0.142949       1.376243      -0.000748       1.289093          -0.000048
           87              H       3.038876       7.119505       8.401678       0.068103       1.165168 0.96911566E+01  0.99180202E+02                                 1.784930                            1.783086      -0.755949       2.490736                    0.997845       3.709800      10.385983       0.486471       1.230269      -0.720515      -0.013976       0.007077       0.033612       0.037084       0.002180      -0.005973       0.002609      -0.003579       0.012752      -0.008323       0.000692       0.007631              1.766034       1.668948      -0.052282      -0.218994       1.575389       0.108091       2.053766           0.000001
           88              H       2.794200       5.376293       6.181460       0.151102       0.865393 0.66669913E+01  0.63224555E+02                                 1.564572                            1.560514      -1.004681       2.410886                    0.997888       3.480483       9.925378       0.471535       1.369735      -0.689391       0.001900       0.005583      -0.013322       0.014569      -0.003330      -0.000655      -0.000392      -0.008251       0.010655      -0.007130       0.003409       0.003721              1.545798       1.348141       0.058227      -0.019553       1.355300       0.038303       1.933952          -0.000009
           89              H       3.289550       4.900655       7.590207       0.152041       0.901757 0.67088313E+01  0.63788522E+02                                 1.616371                            1.570875      -1.035779       2.398729                    0.997566       3.494102      10.011918       0.467028       1.379329      -0.687460       0.010790      -0.005297       0.009446       0.015288      -0.005450       0.000559      -0.002113      -0.001774      -0.000554      -0.005605      -0.000623       0.006228              1.636386       1.648536      -0.234312       0.223837       1.782009      -0.354286       1.478614           0.000003
           90              H      13.814286       5.419100       7.408964       0.157697       0.865835 0.62165063E+01  0.57214119E+02                                 1.498817                            1.455885      -0.712480       2.552654                    0.999988       3.152272       8.503199       0.520487       1.278613      -0.710139      -0.012267       0.005323       0.004595       0.014140      -0.000325      -0.002256       0.000792       0.005006      -0.010617      -0.004276      -0.000650       0.004926              1.511571       1.920567       0.113373      -0.230738       1.346423      -0.054295       1.267724           0.000012
           91              H       1.401697       7.711674       6.782855       0.156875       0.917137 0.68274622E+01  0.65349839E+02                                 1.649077                            1.595221      -1.147640       2.349780                    0.995718       3.552033      10.287875       0.457833       1.397699      -0.683635      -0.012610      -0.005855       0.001027       0.013941       0.000677       0.002306      -0.000531       0.003988      -0.017449      -0.006351       0.000905       0.005446              1.678899       2.308767       0.042650      -0.155670       1.384648      -0.027890       1.343284          -0.000068
           92              H       2.483556       8.829422       6.975081       0.153510       0.894846 0.67548467E+01  0.64454223E+02                                 1.620372                            1.585761      -1.068182       2.385037                    0.996585       3.531032      10.196715       0.459811       1.396019      -0.684138       0.003271       0.012466       0.008008       0.015173      -0.000561       0.002934       0.001125      -0.008148      -0.004983      -0.005613       0.000521       0.005092              1.635058       1.460376       0.021121       0.024948       2.090902       0.256209       1.353895          -0.000016
           93              H       2.549524       7.882903       5.728354       0.155504       0.815713 0.60588271E+01  0.56331023E+02                                 1.531955                            1.510031      -0.971177       2.437675                    0.996804       3.430830       9.818620       0.466802       1.411283      -0.681448       0.007617      -0.004544      -0.014370       0.016887      -0.000927      -0.003615      -0.000284       0.002080       0.008135      -0.003506      -0.001621       0.005127              1.528940       1.404676      -0.086290      -0.151662       1.285496       0.025782       1.896647          -0.000015
           94              H       8.472562       8.875400       5.146182       0.311090       0.504453 0.30401064E+01  0.24158654E+02                                 1.172781                            1.119789      -1.028959       2.482563                    0.999987       2.740170       7.624756       0.498319       1.546732      -0.655817      -0.014100      -0.012321      -0.006540       0.019835       0.003113       0.011660       0.002408       0.009166       0.016909      -0.008883      -0.007267       0.016150              1.194505       1.129260       0.170616       0.017597       1.452277      -0.093378       1.001979           0.000269
           95              H      10.486350       6.449649       8.636469       0.121254       0.975014 0.70749045E+01  0.67926593E+02                                 1.664800                            1.585337      -1.247077       2.288457                    0.995820       3.618591      10.298804       0.478887       1.332152      -0.695938      -0.005592      -0.034167       0.007993       0.035533      -0.001320      -0.000025      -0.008290      -0.010435      -0.013554      -0.008819      -0.002983       0.011803              1.701428       1.444945       0.221250       0.070436       2.141866      -0.250203       1.517472          -0.000163
           96              H      12.512138       9.788626       9.177449       0.099547       1.089595 0.77887403E+01  0.76724617E+02                                 1.806354                            1.671728      -1.186107       2.306073                    0.996302       3.780691      10.957640       0.462108       1.345536      -0.693065       0.026081       0.019530       0.019803       0.038129      -0.001388       0.007623      -0.000753      -0.016269       0.012247      -0.013532       0.005376       0.008157              1.875291       1.981758       0.483363       0.310052       1.971942       0.263518       1.672172           0.001090
           97              H      11.869257       8.171458      11.206814       0.111359       1.067864 0.79836114E+01  0.76746696E+02                                 1.599506                            1.549049      -0.645441       2.552534                    0.999921       3.246245       8.410297       0.565306       1.127100      -0.746960      -0.011644       0.005612       0.021946       0.025470      -0.003007      -0.005765       0.000518      -0.007171       0.009138      -0.008656       0.001846       0.006810              1.614243       1.380165      -0.174103      -0.225565       1.628968       0.325633       1.833595           0.000052
           98              H      13.199392       7.828999      10.446145       0.121758       1.145368 0.88566801E+01  0.87778253E+02                                 1.721735                            1.671702      -0.635111       2.571345                    0.999914       3.264007       8.715694       0.522290       1.183254      -0.734565       0.030343      -0.001074      -0.000613       0.030369       0.001454       0.001159      -0.006937       0.008302      -0.013050      -0.010400       0.003826       0.006574              1.723209       2.170354       0.134087      -0.083171       1.523615      -0.045619       1.475657          -0.000007
           99              H       8.450575      21.490898      10.091899       0.151195       0.871752 0.63496544E+01  0.58623461E+02                                 1.493838                            1.460358      -0.710378       2.550873                    0.999976       3.153067       8.458930       0.526726       1.259505      -0.714356       0.009482      -0.001004      -0.014184       0.017091       0.000859      -0.004433       0.001126      -0.000943       0.002763      -0.004920       0.000371       0.004549              1.493185       1.393721      -0.227755      -0.248638       1.526142       0.215946       1.559692           0.000005
          100              H       8.425386      21.797685      11.628339       0.149848       0.952466 0.66475420E+01  0.61023410E+02                                 1.484958                            1.415183      -0.738557       2.531684                    0.999963       2.988736       7.558693       0.590575       1.129784      -0.746757       0.009491       0.003062       0.010902       0.014775       0.002463       0.004487       0.000040      -0.004138      -0.000785      -0.006099       0.001429       0.004671              1.513248       1.286467      -0.108512       0.257781       1.340676      -0.280958       1.912601           0.000036
          101              H       7.094053      21.828601      10.803138       0.141834       0.946446 0.70624732E+01  0.67030549E+02                                 1.576698                            1.538098      -0.871628       2.465959                    0.999093       3.341936       9.120621       0.513745       1.256153      -0.714103      -0.015148       0.004904      -0.003381       0.016277      -0.001544       0.000550       0.001014       0.001966      -0.014278      -0.004999       0.000789       0.004210              1.571081       1.981627       0.211800      -0.052051       1.399357      -0.094855       1.332260          -0.000013
          102              H       8.702849       9.410492       2.324569       0.176721       0.800559 0.58405847E+01  0.53290268E+02                                 1.464933                            1.445698      -0.754575       2.551730                    0.999974       3.121273       8.574936       0.500247       1.341930      -0.696768      -0.009427      -0.013929      -0.000455       0.016825       0.005610      -0.001462       0.000024      -0.009963       0.001301      -0.007936       0.000601       0.007335              1.461922       1.441789       0.209186       0.061463       1.576999       0.214612       1.366979           0.000125
          103              H       8.985909      10.913507       1.978561       0.177066       1.025245 0.79674265E+01  0.78199738E+02                                 1.707946                            1.673926      -0.910092       2.476353                    0.999167       3.251884       9.126084       0.473187       1.318821      -0.703063      -0.004954       0.010249      -0.008503       0.014208      -0.003059      -0.001606      -0.003771      -0.003298       0.014262      -0.006860       0.000185       0.006675              1.699734       1.461204      -0.095416       0.063532       1.691162      -0.351053       1.946835          -0.000003
          104              H      10.112144      10.031199       2.619775       0.160204       0.909282 0.67011632E+01  0.63291120E+02                                 1.588597                            1.541320      -0.937850       2.444020                    0.999156       3.352485       9.376047       0.487806       1.329433      -0.698275       0.012447      -0.001291       0.007000       0.014339       0.001302       0.001425       0.001741       0.006451       0.000344      -0.004080      -0.000125       0.004205              1.599302       2.129645      -0.182888      -0.029820       1.312983       0.038144       1.355279          -0.000057
          105              H       7.036883      11.643611       3.363966       0.068368       1.164918 0.96905532E+01  0.99185072E+02                                 1.785639                            1.783837      -0.759239       2.489656                    0.997775       3.710441      10.392664       0.485977       1.231383      -0.720260      -0.013951       0.025481      -0.022860       0.036966      -0.006188       0.001110      -0.003175      -0.004952       0.009284      -0.008283       0.000755       0.007528              1.766735       1.669773      -0.163621       0.154875       1.841198      -0.261153       1.789235          -0.000005
          106              H       6.792202      10.592452       5.983741       0.150862       0.865308 0.66627863E+01  0.63145282E+02                                 1.561411                            1.557517      -0.988489       2.417352                    0.997960       3.475380       9.892666       0.473347       1.365341      -0.690267       0.001706      -0.014579       0.002161       0.014837       0.001235       0.003107      -0.000274      -0.009172       0.006990      -0.006960       0.003314       0.003646              1.542667       1.345821      -0.045873      -0.040549       1.752070      -0.268520       1.530111          -0.000003
          107              H       7.287556      12.050282       5.691282       0.152806       0.899961 0.66943822E+01  0.63632280E+02                                 1.615884                            1.570549      -1.034915       2.399535                    0.997581       3.492576      10.013999       0.466354       1.381731      -0.686994       0.010617       0.010825      -0.000139       0.015163       0.003224       0.004415       0.001488      -0.002739      -0.003686      -0.005617      -0.000575       0.006192              1.635835       1.647918       0.310390       0.090847       1.860331       0.308318       1.399257           0.000010
          108              H       5.818291      11.634099       5.332916       0.158384       0.862571 0.61880956E+01  0.56896639E+02                                 1.496290                            1.453602      -0.717163       2.551693                    0.999985       3.146361       8.487555       0.520249       1.280457      -0.709768      -0.012279       0.001193      -0.006881       0.014126      -0.001788       0.001486       0.000764       0.007482      -0.002071      -0.004153      -0.000645       0.004798              1.508970       1.916519      -0.255602       0.017011       1.332402       0.061152       1.277989           0.000006
          109              H       5.399701       9.945585       3.660545       0.156454       0.919426 0.68483792E+01  0.65600250E+02                                 1.651653                            1.597494      -1.145684       2.350277                    0.995763       3.557412      10.307426       0.457579       1.397404      -0.683671      -0.012739       0.003600       0.004419       0.013956       0.001674      -0.001825       0.003339       0.008718      -0.003884      -0.006562       0.000990       0.005572              1.681630       2.313510      -0.156519       0.040755       1.379532       0.032001       1.351848          -0.000087
          110              H       6.481560       9.553183       2.596433       0.152326       0.899958 0.68020350E+01  0.65001434E+02                                 1.624455                            1.589539      -1.058065       2.388324                    0.996581       3.541116      10.225187       0.460137       1.392947      -0.684684       0.003348       0.000722      -0.015201       0.015582       0.002832      -0.001012       0.002309      -0.002350       0.013226      -0.005727       0.000471       0.005257              1.639265       1.463834       0.011125      -0.030980       1.319111       0.192056       2.134849          -0.000037
          111              H       6.547526       8.946746       4.039506       0.155353       0.814410 0.60444780E+01  0.56154368E+02                                 1.529428                            1.507544      -0.966559       2.439955                    0.996853       3.424700       9.791640       0.467594       1.409978      -0.681726       0.007656      -0.010095       0.011103       0.016847      -0.002821       0.002492      -0.002281      -0.002244      -0.004168      -0.003447      -0.001906       0.005352              1.526434       1.402405      -0.088183       0.150298       1.718488      -0.277134       1.458411          -0.000020
          112              C      10.879356      13.585800       9.246102       0.604247      21.603331 0.23709254E+03  0.48488795E+04                                 7.113189                            5.468390       0.068200       2.087059                    0.999513      22.026891      61.464237       0.633214       0.472969      -1.018348       0.024876      -0.006721      -0.051988       0.058024      -0.048970       0.034879      -0.046772       0.008186      -0.070327      -0.057195      -0.032865       0.090060              8.137726       7.384081       1.296130      -2.644908       7.932677       2.168338       9.096422           0.008441
          113              C       9.607991      14.411032      11.427874       0.109782      35.740069 0.40563378E+03  0.93896991E+04                                 9.633917                            6.885214      -0.187001       1.957503                    0.998921      26.685286      76.578418       0.603749       0.438260      -1.048772      -0.047091      -0.027467       0.012902       0.056022       0.002912       0.017241      -0.023725       0.025874       0.020081      -0.034451       0.003832       0.030619             11.416028       8.907312       2.804596      -2.590209      14.937302       3.136457      10.403471           0.008486
          114              C       9.943823      13.471647      10.448891      -0.075949      39.243630 0.47379790E+03  0.11291961E+05                                 9.908969                            7.217388       0.128499       2.038329                    0.999418      27.963290      78.888393       0.623350       0.412286      -1.075278      -0.032103      -0.018423       0.009328       0.038171      -0.002374       0.031956      -0.004293      -0.001388      -0.054259      -0.039553       0.008928       0.030626             11.727858       9.683660       0.874243      -5.257004      11.942559       3.139636      13.557354           0.002646
          115              C       9.308141      12.246880      10.540886      -0.139919      32.470226 0.44626722E+03  0.10596231E+05                                 8.901169                            7.122493       0.059108       1.990004                    0.999680      29.769625      86.961653       0.605131       0.426285      -1.054425       0.009772       0.027534      -0.013965       0.032383      -0.023426       0.034070      -0.002687       0.011756      -0.022754      -0.038895      -0.006240       0.045135              9.665202       8.665566       2.465497      -3.544396      10.938160       0.601217       9.391880           0.003387
          116              C       8.401393      11.928203      11.529480       0.105459      30.919552 0.39561312E+03  0.90234776E+04                                 8.595467                            6.681570       0.192218       2.091192                    0.999560      25.360779      70.260155       0.634578       0.423173      -1.067046      -0.019745      -0.051727      -0.019880       0.058828       0.009832       0.006220       0.012458      -0.022560      -0.044682      -0.019630      -0.007365       0.026995              9.599618       7.435149       2.327782      -2.476000      12.931308       1.074977       8.432397           0.002224
          117              C       8.117135      12.955581      12.408230       0.018192      28.021107 0.36005956E+03  0.81296294E+04                                 8.177715                            6.459637       0.043960       2.026381                    0.998899      27.144284      78.166969       0.624218       0.434583      -1.045869       0.011960       0.062300      -0.002549       0.063488      -0.003663       0.032939      -0.036912       0.051432       0.023390      -0.055283      -0.001950       0.057233              9.023581       7.322570       1.392226      -2.140694      11.035519       2.029079       8.712653           0.006516
          118              C       7.744121      10.598796      11.849400      -0.177758      26.222494 0.39232368E+03  0.89643444E+04                                 7.576956                            6.487569       0.148983       2.043836                    0.999551      28.162961      79.084075       0.666318       0.402301      -1.076460       0.031908      -0.031772      -0.095282       0.105386       0.004369      -0.008564       0.025939      -0.055873      -0.024301      -0.032096      -0.012628       0.044724              8.169254       6.282660       0.825856      -0.050558      10.788359       1.233056       7.436745           0.000226
          119              C       7.956415       9.599956      10.726247      -0.448243      25.608218 0.41351925E+03  0.95613469E+04                                 7.266885                            6.503312       0.600304       2.149606                    0.999843      30.812339      86.670141       0.690682       0.383535      -1.090806      -0.017780       0.077676       0.080552       0.113306      -0.001661      -0.008487       0.030859      -0.011208       0.031211      -0.027029      -0.010811       0.037840              7.667084       6.092766       0.036173       0.032600       9.702811       2.008976       7.205674           0.000093
          120              C      10.176507      15.754708      11.624220       0.392321      28.118654 0.30980516E+03  0.67662113E+04                                 8.490397                            6.173408      -0.121355       1.996022                    0.999507      24.312929      69.840876       0.607934       0.461310      -1.025924       0.005579       0.046621       0.009357       0.047877      -0.024403       0.015387      -0.028206       0.042614       0.013389      -0.044042      -0.003317       0.047359              9.948003       9.168349       4.234803      -2.096002      12.770054       1.181275       7.905607           0.004845
          121              C      11.294349      17.695310      11.195829       0.176013      26.522909 0.37685658E+03  0.85531996E+04                                 8.247009                            6.860636      -0.409410       1.918908                    0.996916      25.111491      71.046788       0.576195       0.468364      -1.032866      -0.014098      -0.017894      -0.109322       0.111670      -0.000912       0.013936       0.011901      -0.096750      -0.076653      -0.045941      -0.016823       0.062764              9.340304      10.327638       1.165388      -0.772471       8.874785      -2.428596       8.818490           0.001646
          122              C      10.562714      17.669150      12.542789       0.469636      24.125112 0.29501376E+03  0.63506328E+04                                 7.664548                            6.094788      -0.110829       2.020322                    0.999028      23.245063      65.809968       0.602594       0.472179      -1.022251      -0.040493      -0.016466       0.060475       0.074620      -0.053506       0.056578      -0.038152       0.079882      -0.086138      -0.065678      -0.047771       0.113449              8.438512       6.974712       1.326296      -1.964230       8.697086       2.479727       9.643737           0.006977
          123              C      10.826585      18.703661      10.138583      -0.510309      26.433231 0.45294090E+03  0.10750508E+05                                 7.477262                            6.842085       0.225709       2.040115                    0.996508      31.844949      91.768619       0.665812       0.387585      -1.084250       0.033858      -0.056042       0.047470       0.080873      -0.015113       0.011071      -0.025811      -0.028102      -0.003912      -0.020330      -0.019933       0.040263              7.802217       7.363935      -0.505374       0.705356       8.076224      -2.389284       7.966492           0.000691
          124              C       0.803197      17.857027      11.426501       0.049746      24.800336 0.40087561E+03  0.92588281E+04                                 7.597264                            6.784871      -0.275331       1.939604                    0.998782      26.646171      76.558985       0.615822       0.430631      -1.052636       0.056417      -0.069012      -0.027788       0.093369      -0.008066       0.012879      -0.022217      -0.002850       0.062995      -0.021105      -0.016339       0.037444              8.252862      10.645697       0.726849      -0.961063       6.040433      -1.014865       8.072456          -0.000135
          125              C       1.267364      16.853431      12.522193      -0.517607      26.590962 0.48434766E+03  0.11714706E+05                                 7.568954                            7.149881       0.146379       1.998151                    0.997921      32.873358      96.284515       0.639823       0.395796      -1.076330      -0.015139       0.047719      -0.059827       0.078010      -0.000626      -0.003296      -0.023654      -0.019625       0.082611      -0.024268      -0.016045       0.040313              7.751957       8.199348      -0.358191       1.058792       6.106674      -0.901792       8.949849           0.000089
          126              C       1.671564      17.664393      10.186639      -0.488900      26.842118 0.46549054E+03  0.11148633E+05                                 7.609418                            6.970345       0.094322       1.997847                    0.996761      32.045928      93.435261       0.653381       0.391407      -1.079215      -0.039792       0.000518       0.067311       0.078195      -0.002649      -0.025157      -0.001392       0.007733       0.078730      -0.023640      -0.015642       0.039282              8.053344       9.495925       0.870536      -2.272859       6.264883      -0.591788       8.399224           0.000062
          127              C       6.881357      17.069053      11.072255       0.604953      21.607899 0.23715602E+03  0.48508453E+04                                 7.116319                            5.470531       0.064289       2.085426                    0.999471      22.032597      61.498580       0.632800       0.473212      -1.018145       0.024268      -0.042544       0.032384       0.058716       0.054660       0.025355       0.036316      -0.010895      -0.122340      -0.056791      -0.033309       0.090100              8.141537       7.387546      -2.940246       0.200361       6.930897      -1.589493      10.106168           0.008409
          128              C       5.609995      18.545908       9.266698       0.108337      35.785075 0.40628859E+03  0.94075538E+04                                 9.636251                            6.887257      -0.178554       1.959863                    0.998861      26.705360      76.617838       0.604192       0.437814      -1.049162      -0.047364       0.024941       0.017780       0.056406       0.013403      -0.010932       0.001826      -0.011761      -0.095381      -0.034942       0.004075       0.030868             11.418289       8.909003      -3.646215      -1.133006       8.822461       0.393391      16.523404           0.008507
          129              C       5.945826      18.167776      10.569720      -0.075910      39.198012 0.47315237E+03  0.11271703E+05                                 9.897855                            7.209974       0.134735       2.040578                    0.999410      27.943908      78.793145       0.624051       0.412000      -1.075562      -0.032402       0.017699       0.011008       0.038527       0.029332      -0.013262       0.014341       0.016342      -0.001887      -0.039797       0.008894       0.030904             11.714072       9.673243      -4.984010       1.868818      10.423669      -2.266650      15.045305           0.002673
          130              C       5.310143      18.859829      11.584402      -0.138343      32.469341 0.44619864E+03  0.10595071E+05                                 8.906539                            7.126969       0.052931       1.988382                    0.999697      29.764909      86.973274       0.604251       0.426887      -1.053966       0.009029      -0.025856      -0.017283       0.032385       0.040848       0.003134       0.003225       0.013980      -0.016848      -0.038639      -0.006008       0.044648              9.670839       8.672425      -4.306761      -0.364734       9.265387       0.370347      11.074704           0.003388
          131              C       4.403397      19.875316      11.366087       0.104049      30.941202 0.39598765E+03  0.90333397E+04                                 8.595489                            6.681686       0.196666       2.092388                    0.999559      25.374030      70.281221       0.635064       0.422787      -1.067386      -0.020584       0.009209       0.055006       0.059449       0.000371      -0.011245       0.008576       0.014730       0.065980      -0.020586      -0.007008       0.027594              9.599403       7.435277      -3.308420      -0.778107       8.626536       1.410544      12.736397           0.002216
          132              C       4.119141      20.122647      10.036977       0.019608      27.967125 0.35912486E+03  0.81031956E+04                                 8.167841                            6.451979       0.045156       2.027440                    0.998903      27.110931      78.043304       0.624487       0.434682      -1.045817       0.010320      -0.031915      -0.051973       0.061857       0.030121      -0.012093       0.002198      -0.007759      -0.159981      -0.055812      -0.001590       0.057401              9.012389       7.315048      -2.548354      -0.134609       7.528253      -0.009457      12.193866           0.006538
          133              C       3.746126      20.817079      12.357428      -0.179245      26.248879 0.39288087E+03  0.89800365E+04                                 7.580288                            6.490500       0.151956       2.044414                    0.999545      28.183884      79.149394       0.666442       0.402093      -1.076625       0.031409      -0.067577       0.074506       0.105377      -0.009244       0.000386       0.003683      -0.003206       0.130897      -0.031293      -0.012551       0.043845              8.172790       6.285308      -0.457004      -0.690104       7.209295       0.835823      11.023767           0.000231
          134              C      -0.039574      12.416521       0.053549      -0.447203      25.573217 0.41274174E+03  0.95384501E+04                                 7.258027                            6.494776       0.606597       2.151729                    0.999853      30.787093      86.564051       0.691553       0.383249      -1.091059      -0.017279       0.030490      -0.108547       0.114064      -0.006464       0.006182      -0.020510       0.009653       0.087796      -0.027859      -0.010241       0.038100              7.657672       6.087741       0.009162      -0.048115       6.083382       0.078582      10.801893           0.000073
          135              C       6.178511      18.044110       8.004867       0.395057      28.051189 0.30894278E+03  0.67431992E+04                                 8.481501                            6.167972      -0.127661       1.994452                    0.999507      24.277685      69.735709       0.607687       0.461783      -1.025582       0.004710      -0.013423      -0.045530       0.047700       0.024952       0.014098       0.001047      -0.003359      -0.123053      -0.044513      -0.002260       0.046773              9.936879       9.159136      -3.928396      -2.614524       8.090850       1.512423      12.560651           0.004847
          136              C       7.296353      16.702811       6.538452       0.175116      26.525471 0.37687092E+03  0.85545455E+04                                 8.251577                            6.863955      -0.411836       1.918488                    0.996828      25.120088      71.100844       0.575591       0.468800      -1.032512      -0.014095      -0.086757       0.072336       0.113833       0.012513      -0.006604       0.031808      -0.020799       0.150716      -0.046234      -0.017006       0.063240              9.345712      10.336350      -1.254812      -0.622720      10.939634       1.238514       6.761153           0.001659
          137              C       6.564720      17.882392       5.887628       0.469990      24.114663 0.29486513E+03  0.63469919E+04                                 7.664638                            6.094681      -0.114270       2.019361                    0.999098      23.240280      65.806266       0.602354       0.472400      -1.022074      -0.039444       0.060346      -0.015539       0.073749       0.075078       0.018387       0.019951       0.048343      -0.178953      -0.065430      -0.047378       0.112808              8.438782       6.975512      -2.365006      -0.165541       7.259976      -1.650146      11.080860           0.007024
          138              C       6.828586      15.283033       6.193817      -0.511058      26.458783 0.45353962E+03  0.10767303E+05                                 7.483402                            6.849059       0.228550       2.040927                    0.996518      31.850029      91.767206       0.665176       0.387863      -1.084154       0.033253       0.070861       0.022732       0.081509       0.017633       0.006410       0.020827      -0.039584      -0.034245      -0.021932      -0.019273       0.041206              7.808554       7.368216       0.867175       0.085639      10.075881       1.245824       5.981565           0.000714
          139              C       8.799201      16.821721       6.283065       0.050751      24.785403 0.40051353E+03  0.92485609E+04                                 7.595159                            6.782589      -0.274938       1.939734                    0.998812      26.633694      76.520264       0.615806       0.430730      -1.052554       0.056138       0.008745       0.073870       0.093191       0.014841       0.000749      -0.002172      -0.044020      -0.065348      -0.022123      -0.015373       0.037496              8.250767      10.644448      -1.196686      -0.148272       8.439683      -0.371974       5.668170          -0.000131
          140              C       9.263369      18.272416       6.604358      -0.516263      26.556848 0.48348140E+03  0.11688903E+05                                 7.564731                            7.146052       0.143876       1.997818                    0.997922      32.843576      96.187572       0.639629       0.396081      -1.076102      -0.015439      -0.076231      -0.011552       0.078631      -0.002159       0.002028      -0.001638      -0.063217      -0.050667      -0.023803      -0.016375       0.040178              7.747374       8.194670       1.095243      -0.220106       9.012836      -0.779065       6.034616           0.000127
          141              C       9.667566      15.844285       7.069822      -0.493186      26.945627 0.46794221E+03  0.11220823E+05                                 7.623909                            6.984013       0.102100       1.999202                    0.996751      32.116862      93.664097       0.653468       0.390885      -1.079696      -0.039798       0.057581      -0.034712       0.078130      -0.021240       0.014369      -0.017621      -0.026361      -0.022446      -0.023662      -0.015808       0.039470              8.069258       9.517766      -2.413443       0.385267       8.394825      -0.631714       6.295184           0.000069
          142              C       2.883360      16.908921       7.142593       0.604565      21.604459 0.23712113E+03  0.48494822E+04                                 7.113041                            5.468421       0.066895       2.086496                    0.999473      22.026272      61.457309       0.633280       0.472917      -1.018403       0.024040       0.049159       0.019620       0.058133      -0.005603      -0.059982       0.010330       0.072687       0.119097      -0.057310      -0.032790       0.090100              8.137416       7.383655       1.642110       2.444961      10.682638      -0.580674       6.345955           0.008456
          143              C       1.611995      14.606835       6.766378       0.108991      35.790217 0.40630351E+03  0.94089212E+04                                 9.641909                            6.890561      -0.181562       1.958966                    0.998899      26.705604      76.647598       0.603569       0.438218      -1.048816      -0.047776       0.001779      -0.029869       0.056372      -0.015886      -0.005546       0.022137       0.029806       0.028968      -0.034687       0.004583       0.030103             11.425696       8.913920       0.840669       3.727833      14.265213      -3.535489      11.097955           0.008636
          144              C       1.947828      15.924351       6.442339      -0.074745      39.166502 0.47271186E+03  0.11259352E+05                                 9.896208                            7.209185       0.133474       2.040297                    0.999426      27.929325      78.763026       0.623709       0.412294      -1.075298      -0.032507       0.000478      -0.021277       0.038854      -0.026154      -0.018779      -0.010599       0.022582       0.018401      -0.039822       0.009169       0.030653             11.711774       9.669522       4.107493       3.380294      15.850105      -0.870551       9.615695           0.002770
          145              C       1.312147      16.457065       5.335663      -0.141425      32.520751 0.44711489E+03  0.10621619E+05                                 8.910881                            7.129633       0.059311       1.989959                    0.999707      29.797922      87.071843       0.604767       0.426331      -1.054374       0.010000      -0.001968       0.030977       0.032611      -0.018145      -0.037396      -0.001557       0.015764      -0.002449      -0.039687      -0.004884       0.044571              9.676119       8.675917       1.839712       3.913279      10.309751      -0.969743      10.042690           0.003416
          146              C       0.405401      15.760255       4.565383       0.106471      30.901328 0.39528963E+03  0.90147168E+04                                 8.593662                            6.679774       0.192020       2.091065                    0.999582      25.353350      70.245923       0.634498       0.423291      -1.066917      -0.019899       0.043433      -0.034052       0.058668      -0.010060       0.005415      -0.021296      -0.008127       0.000554      -0.019907      -0.007464       0.027371              9.597784       7.433833       0.980649       3.253274      10.486669      -2.484335      10.872851           0.002347
          147              C       0.121142      14.485547       5.015743       0.017480      28.032944 0.36017409E+03  0.81332288E+04                                 8.181915                            6.462192       0.041616       2.025497                    0.998909      27.151059      78.202872       0.623845       0.434789      -1.045698       0.010696      -0.029032       0.053980       0.062218      -0.025173      -0.020320       0.035056       0.057169       0.036319      -0.055735      -0.001675       0.057409              9.028779       7.326098       1.158828       2.277796      11.057904      -2.021599       8.702335           0.006541
          148              C      -0.251869      16.147900       3.254123      -0.181067      26.309280 0.39402452E+03  0.90130269E+04                                 7.593019                            6.501013       0.150811       2.043485                    0.999524      28.224977      79.303652       0.665715       0.402226      -1.076500       0.031492       0.098102       0.021437       0.105239       0.005221       0.008151      -0.029671      -0.049290      -0.002041      -0.032136      -0.012343       0.044480              8.187140       6.292579      -0.371272       0.744938       9.365282      -2.076825       8.903560           0.000245
          149              C       3.958418       1.765409       2.950679      -0.446154      25.566822 0.41258376E+03  0.95343721E+04                                 7.259289                            6.495911       0.598097       2.149409                    0.999847      30.781176      86.559870       0.691078       0.383530      -1.090803      -0.018173      -0.109218       0.028281       0.114274       0.008569       0.002521      -0.011012      -0.045470      -0.074139      -0.027651      -0.010721       0.038372              7.659199       6.086839      -0.047755       0.014888       9.558030      -2.082335       7.332728           0.000077
          150              C       2.180509      13.764956       7.831863       0.393286      28.089755 0.30942510E+03  0.67558296E+04                                 8.485338                            6.169955      -0.122769       1.995707                    0.999528      24.297380      69.785206       0.608056       0.461360      -1.025898       0.004778      -0.033102       0.034733       0.048218      -0.000876      -0.029573       0.026158       0.044513       0.022460      -0.043801      -0.003753       0.047554              9.942142       9.163732      -0.300307       4.712672      10.138265      -2.693387      10.524429           0.005024
          151              C       3.298348      13.165653       9.726668       0.174213      26.556305 0.37737476E+03  0.85673445E+04                                 8.251247                            6.863242      -0.406397       1.919666                    0.996848      25.133579      71.104035       0.576389       0.468077      -1.033092      -0.013515       0.104507       0.038695       0.112258      -0.011190      -0.008051      -0.043696      -0.042581       0.086792      -0.045902      -0.017051       0.062953              9.345764      10.334830       0.086850       1.397193       6.732323       1.188859      10.970138           0.001658
          152              C       2.566714      12.012232       9.030533       0.469329      24.106465 0.29472720E+03  0.63432112E+04                                 7.663017                            6.093469      -0.112883       2.019928                    0.999073      23.233908      65.781655       0.602389       0.472433      -1.022067      -0.040578      -0.042574      -0.045513       0.074368      -0.021802      -0.074220       0.018376       0.114355       0.020977      -0.065537      -0.047271       0.112808              8.437070       6.973784       1.038789       2.130527      11.552267      -0.829430       6.785159           0.007061
          153              C       2.830581      13.577080      11.128550      -0.510034      26.466795 0.45371479E+03  0.10773290E+05                                 7.483753                            6.848357       0.230554       2.041025                    0.996551      31.867522      91.847355       0.665456       0.387633      -1.084235       0.033257      -0.014261      -0.073192       0.081649      -0.002069      -0.018869       0.005919       0.005075       0.102913      -0.021050      -0.020330       0.041380              7.809165       7.368693      -0.360023      -0.792514       5.927500       1.147336      10.131303           0.000693
          154              C       4.801196      12.885027       9.751383       0.049629      24.815661 0.40112332E+03  0.92662612E+04                                 7.600590                            6.786933      -0.276273       1.939088                    0.998769      26.658526      76.609150       0.615714       0.430626      -1.052606       0.055926       0.058596      -0.045519       0.092915      -0.007047      -0.013793       0.024419      -0.005826       0.055189      -0.021595      -0.016565       0.038160              8.257213      10.653679       0.469771       1.112038       6.687038       1.388370       7.430922          -0.000128
          155              C       5.265365      12.437927       8.334398      -0.518059      26.616878 0.48501948E+03  0.11735480E+05                                 7.577736                            7.158984       0.140299       1.996243                    0.997901      32.891196      96.367632       0.638836       0.396255      -1.075976      -0.015973       0.028992       0.071391       0.078692       0.002286       0.000999       0.025082      -0.022068       0.073574      -0.023650      -0.016258       0.039908              7.760891       8.208151      -0.740979      -0.842802       7.464509       1.686110       7.610012           0.000127
          156              C       5.669562      14.055096      10.204489      -0.490255      26.881306 0.46639295E+03  0.11175106E+05                                 7.614084                            6.974197       0.098163       1.998623                    0.996768      32.071024      93.513733       0.653640       0.391082      -1.079493      -0.040727      -0.059299      -0.031958       0.078717       0.022900       0.011377       0.019677      -0.023541      -0.011832      -0.023806      -0.015777       0.039583              8.059003       9.505903       1.536442       1.892461       7.355368       1.223878       7.315739           0.000060
          157              C       1.114644      10.196087       4.484373       0.604247      21.603350 0.23709272E+03  0.48488843E+04                                 7.113189                            5.468389       0.068212       2.087061                    0.999513      22.026923      61.464333       0.633214       0.472968      -1.018348      -0.024876       0.006717       0.051985       0.058020      -0.048969       0.034883      -0.046771       0.008179      -0.070333      -0.057194      -0.032867       0.090061              8.137727       7.384074       1.296126      -2.644905       7.932681       2.168346       9.096427           0.008438
          158              C       2.386009       9.370855       2.302601       0.109779      35.740113 0.40563467E+03  0.93897237E+04                                 9.633917                            6.885217      -0.186989       1.957506                    0.998921      26.685321      76.578501       0.603750       0.438260      -1.048773       0.047089       0.027468      -0.012904       0.056021       0.002913       0.017240      -0.023725       0.025871       0.020084      -0.034451       0.003832       0.030619             11.416025       8.907322       2.804594      -2.590222      14.937278       3.136438      10.403473           0.008484
          159              C       2.050177      10.310240       3.281584      -0.075954      39.243784 0.47380036E+03  0.11292033E+05                                 9.908985                            7.217401       0.128507       2.038330                    0.999418      27.963371      78.888627       0.623350       0.412285      -1.075279       0.032101       0.018423      -0.009328       0.038170      -0.002371       0.031952      -0.004292      -0.001394      -0.054255      -0.039550       0.008931       0.030620             11.727873       9.683686       0.874247      -5.257026      11.942556       3.139623      13.557378           0.002643
          160              C       2.685859      11.535007       3.189589      -0.139914      32.469928 0.44626265E+03  0.10596090E+05                                 8.901110                            7.122454       0.059122       1.990011                    0.999680      29.769396      86.960716       0.605133       0.426285      -1.054425      -0.009775      -0.027532       0.013963       0.032381      -0.023426       0.034072      -0.002687       0.011752      -0.022746      -0.038896      -0.006239       0.045136              9.665131       8.665511       2.465486      -3.544366      10.938079       0.601194       9.391804           0.003386
          161              C       3.592607      11.853684       2.200995       0.105459      30.919543 0.39561301E+03  0.90234722E+04                                 8.595456                            6.681564       0.192229       2.091195                    0.999560      25.360771      70.260065       0.634579       0.423172      -1.067047       0.019740       0.051729       0.019877       0.058828       0.009831       0.006219       0.012459      -0.022560      -0.044679      -0.019630      -0.007365       0.026995              9.599605       7.435141       2.327785      -2.475993      12.931297       1.074969       8.432376           0.002225
          162              C       3.876865      10.826306       1.322245       0.018193      28.021105 0.36005961E+03  0.81296300E+04                                 8.177712                            6.459635       0.043965       2.026383                    0.998899      27.144281      78.166934       0.624219       0.434583      -1.045869      -0.011965      -0.062298       0.002544       0.063488      -0.003664       0.032940      -0.036912       0.051432       0.023393      -0.055282      -0.001951       0.057234              9.023576       7.322570       1.392229      -2.140695      11.035514       2.029072       8.712643           0.006520
          163              C       4.249879      13.183091       1.881075      -0.177763      26.222680 0.39232711E+03  0.89644407E+04                                 7.576981                            6.487590       0.148979       2.043831                    0.999551      28.163112      79.084522       0.666318       0.402300      -1.076460      -0.031911       0.031773       0.095281       0.105386       0.004370      -0.008565       0.025938      -0.055868      -0.024309      -0.032095      -0.012627       0.044722              8.169281       6.282681       0.825864      -0.050557      10.788404       1.233063       7.436758           0.000230
          164              C       4.037585      14.181931       3.004228      -0.448240      25.608010 0.41351489E+03  0.95612164E+04                                 7.266841                            6.503275       0.600313       2.149613                    0.999843      30.812102      86.669207       0.690684       0.383534      -1.090807       0.017775      -0.077671      -0.080545       0.113297      -0.001662      -0.008490       0.030867      -0.011219       0.031235      -0.027033      -0.010820       0.037853              7.667037       6.092725       0.036174       0.032598       9.702752       2.008965       7.205632           0.000095
          165              C       1.817493       8.027179       2.106255       0.392320      28.118634 0.30980503E+03  0.67662069E+04                                 8.490389                            6.173404      -0.121345       1.996025                    0.999507      24.312920      69.840815       0.607935       0.461309      -1.025925      -0.005581      -0.046621      -0.009357       0.047877      -0.024402       0.015387      -0.028207       0.042614       0.013393      -0.044042      -0.003316       0.047359              9.947992       9.168346       4.234792      -2.096010      12.770025       1.181267       7.905605           0.004843
          166              C       0.699651       6.086577       2.534646       0.176012      26.522934 0.37685706E+03  0.85532130E+04                                 8.247011                            6.860638      -0.409416       1.918906                    0.996916      25.111509      71.046841       0.576196       0.468364      -1.032866       0.014098       0.017894       0.109321       0.111669      -0.000911       0.013936       0.011901      -0.096750      -0.076658      -0.045942      -0.016823       0.062765              9.340306      10.327645       1.165383      -0.772473       8.874782      -2.428593       8.818490           0.001643
          167              C       1.431286       6.112737       1.187686       0.469634      24.125117 0.29501390E+03  0.63506337E+04                                 7.664540                            6.094784      -0.110806       2.020330                    0.999028      23.245023      65.809741       0.602596       0.472178      -1.022252       0.040492       0.016468      -0.060476       0.074620      -0.053505       0.056578      -0.038153       0.079881      -0.086130      -0.065677      -0.047771       0.113448              8.438502       6.974702       1.326290      -1.964231       8.697073       2.479727       9.643733           0.006974
          168              C       1.167415       5.078226       3.591892      -0.510309      26.433236 0.45294112E+03  0.10750514E+05                                 7.477265                            6.842089       0.225708       2.040116                    0.996508      31.844922      91.768507       0.665812       0.387585      -1.084250      -0.033857       0.056037      -0.047470       0.080869      -0.015115       0.011070      -0.025815      -0.028101      -0.003915      -0.020335      -0.019932       0.040267              7.802220       7.363943      -0.505385       0.705352       8.076220      -2.389291       7.966497           0.000681
          169              C      11.190803       5.924860       2.303974       0.049747      24.800336 0.40087552E+03  0.92588267E+04                                 7.597273                            6.784878      -0.275335       1.939603                    0.998782      26.646158      76.558979       0.615820       0.430631      -1.052635      -0.056416       0.069011       0.027788       0.093368      -0.008066       0.012877      -0.022217      -0.002852       0.063005      -0.021106      -0.016340       0.037445              8.252874      10.645722       0.726846      -0.961070       6.040430      -1.014864       8.072468          -0.000139
          170              C      10.726636       6.928456       1.208282      -0.517605      26.590913 0.48434680E+03  0.11714679E+05                                 7.568947                            7.149877       0.146377       1.998152                    0.997921      32.873287      96.284251       0.639823       0.395797      -1.076330       0.015140      -0.047721       0.059822       0.078008      -0.000624      -0.003291      -0.023655      -0.019632       0.082618      -0.024270      -0.016046       0.040316              7.751949       8.199337      -0.358186       1.058806       6.106668      -0.901788       8.949842           0.000084
          171              C      10.322436       6.117494       3.543836      -0.488904      26.842371 0.46549618E+03  0.11148809E+05                                 7.609477                            6.970395       0.094308       1.997838                    0.996761      32.046215      93.436452       0.653377       0.391408      -1.079214       0.039796      -0.000520      -0.067314       0.078200      -0.002648      -0.025154      -0.001391       0.007730       0.078718      -0.023637      -0.015640       0.039277              8.053410       9.496020       0.870551      -2.272884       6.264927      -0.591791       8.399284           0.000053
          172              C       5.112643       6.712834       2.658220       0.604958      21.608019 0.23715756E+03  0.48508841E+04                                 7.116336                            5.470542       0.064299       2.085428                    0.999471      22.032688      61.498866       0.632801       0.473211      -1.018145      -0.024273       0.042542      -0.032384       0.058717       0.054659       0.025355       0.036316      -0.010899      -0.122341      -0.056791      -0.033309       0.090100              8.141558       7.387563      -2.940253       0.200364       6.930913      -1.589501      10.106198           0.008398
          173              C       6.384005       5.235979       4.463777       0.108339      35.785252 0.40629102E+03  0.94076223E+04                                 9.636271                            6.887271      -0.178535       1.959868                    0.998862      26.705444      76.618088       0.604192       0.437813      -1.049163       0.047359      -0.024948      -0.017781       0.056404       0.013402      -0.010932       0.001826      -0.011762      -0.095375      -0.034941       0.004074       0.030866             11.418314       8.909017      -3.646217      -1.133001       8.822478       0.393386      16.523447           0.008499
          174              C       6.048174       5.614111       3.160755      -0.075906      39.198225 0.47315541E+03  0.11271790E+05                                 9.897870                            7.209983       0.134758       2.040583                    0.999410      27.944025      78.793462       0.624052       0.411999      -1.075564       0.032398      -0.017705      -0.011009       0.038526       0.029329      -0.013262       0.014341       0.016339      -0.001883      -0.039795       0.008895       0.030900             11.714091       9.673256      -4.984014       1.868821      10.423683      -2.266653      15.045335           0.002657
          175              C       6.683857       4.922058       2.146073      -0.138333      32.469351 0.44619907E+03  0.10595082E+05                                 8.906532                            7.126967       0.052943       1.988386                    0.999697      29.764917      86.973241       0.604252       0.426886      -1.053966      -0.009034       0.025851       0.017284       0.032382       0.040847       0.003132       0.003224       0.013981      -0.016845      -0.038639      -0.006007       0.044646              9.670827       8.672419      -4.306752      -0.364745       9.265377       0.370359      11.074686           0.003375
          176              C       7.590603       3.906571       2.364388       0.104055      30.941204 0.39598822E+03  0.90333559E+04                                 8.595491                            6.681694       0.196670       2.092389                    0.999559      25.374033      70.281245       0.635063       0.422788      -1.067386       0.020580      -0.009214      -0.055006       0.059448       0.000371      -0.011245       0.008574       0.014732       0.065978      -0.020586      -0.007008       0.027593              9.599400       7.435282      -3.308416      -0.778113       8.626536       1.410548      12.736380           0.002213
          177              C       7.874859       3.659240       3.693498       0.019630      27.966677 0.35911836E+03  0.81030045E+04                                 8.167736                            6.451909       0.045178       2.027453                    0.998903      27.110580      78.041833       0.624493       0.434680      -1.045819      -0.010328       0.031907       0.051974       0.061854       0.030123      -0.012094       0.002197      -0.007762      -0.159979      -0.055812      -0.001593       0.057404              9.012266       7.314958      -2.548311      -0.134607       7.528157      -0.009459      12.193684           0.006533
          178              C       8.247874       2.964808       1.373047      -0.179244      26.248854 0.39288072E+03  0.89800267E+04                                 7.580272                            6.490491       0.151986       2.044425                    0.999545      28.183817      79.149022       0.666444       0.402092      -1.076627      -0.031410       0.067576      -0.074506       0.105376      -0.009244       0.000383       0.003680      -0.003203       0.130898      -0.031294      -0.012551       0.043844              8.172768       6.285295      -0.457007      -0.690104       7.209274       0.835820      11.023736           0.000225
          179              C      12.033574      11.365366      13.676926      -0.447199      25.573103 0.41273954E+03  0.95383855E+04                                 7.258006                            6.494759       0.606605       2.151734                    0.999853      30.786975      86.563618       0.691554       0.383249      -1.091059       0.017281      -0.030489       0.108544       0.114061      -0.006464       0.006180      -0.020516       0.009659       0.087809      -0.027867      -0.010239       0.038106              7.657647       6.087732       0.009162      -0.048118       6.083361       0.078585      10.801847           0.000062
          180              C       5.815489       5.737777       5.725608       0.395056      28.051308 0.30894428E+03  0.67432408E+04                                 8.481524                            6.167988      -0.127648       1.994454                    0.999507      24.277754      69.735968       0.607686       0.461783      -1.025582      -0.004715       0.013419       0.045530       0.047700       0.024952       0.014098       0.001047      -0.003360      -0.123057      -0.044514      -0.002260       0.046774              9.936906       9.159155      -3.928403      -2.614525       8.090869       1.512421      12.560694           0.004844
          181              C       4.697647       7.079076       7.192023       0.175118      26.525571 0.37687236E+03  0.85545884E+04                                 8.251601                            6.863971      -0.411852       1.918481                    0.996828      25.120187      71.101219       0.575590       0.468800      -1.032512       0.014094       0.086756      -0.072335       0.113832       0.012511      -0.006604       0.031810      -0.020803       0.150712      -0.046233      -0.017007       0.063240              9.345742      10.336395      -1.254810      -0.622720      10.939660       1.238518       6.761172           0.001654
          182              C       5.429280       5.899495       7.842847       0.469990      24.114909 0.29486882E+03  0.63470880E+04                                 7.664671                            6.094706      -0.114244       2.019368                    0.999098      23.240403      65.806597       0.602355       0.472398      -1.022075       0.039440      -0.060349       0.015537       0.073749       0.075075       0.018388       0.019950       0.048336      -0.178950      -0.065428      -0.047376       0.112804              8.438821       6.975542      -2.365023      -0.165535       7.260012      -1.650159      11.080910           0.007022
          183              C       5.165414       8.498854       7.536658      -0.511058      26.458843 0.45354088E+03  0.10767339E+05                                 7.483417                            6.849073       0.228544       2.040926                    0.996518      31.850032      91.767227       0.665175       0.387863      -1.084154      -0.033256      -0.070856      -0.022729       0.081505       0.017632       0.006409       0.020831      -0.039587      -0.034260      -0.021935      -0.019275       0.041210              7.808573       7.368248       0.867190       0.085639      10.075908       1.245836       5.981562           0.000703
          184              C       3.194799       6.960166       7.447410       0.050749      24.785566 0.40051654E+03  0.92486492E+04                                 7.595195                            6.782615      -0.274944       1.939730                    0.998812      26.633817      76.520733       0.615805       0.430730      -1.052554      -0.056136      -0.008744      -0.073871       0.093191       0.014841       0.000750      -0.002171      -0.044026      -0.065346      -0.022123      -0.015375       0.037498              8.250810      10.644524      -1.196695      -0.148269       8.439718      -0.371976       5.668188          -0.000135
          185              C       2.730631       5.509471       7.126117      -0.516261      26.556870 0.48348236E+03  0.11688932E+05                                 7.564745                            7.146069       0.143859       1.997814                    0.997922      32.843540      96.187482       0.639627       0.396082      -1.076101       0.015439       0.076225       0.011551       0.078626      -0.002156       0.002027      -0.001636      -0.063227      -0.050679      -0.023806      -0.016379       0.040184              7.747388       8.194689       1.095264      -0.220112       9.012860      -0.779063       6.034615           0.000121
          186              C       2.326434       7.937602       6.660653      -0.493185      26.945664 0.46794275E+03  0.11220839E+05                                 7.623915                            6.984016       0.102100       1.999202                    0.996751      32.116877      93.664144       0.653468       0.390885      -1.079696       0.039800      -0.057581       0.034710       0.078130      -0.021237       0.014371      -0.017622      -0.026361      -0.022449      -0.023663      -0.015807       0.039470              8.069267       9.517796      -2.413450       0.385272       8.394823      -0.631716       6.295183           0.000061
          187              C       9.110640       6.872966       6.587882       0.604565      21.604737 0.23712481E+03  0.48495743E+04                                 7.113080                            5.468449       0.066926       2.086503                    0.999473      22.026459      61.457861       0.633282       0.472914      -1.018404      -0.024042      -0.049157      -0.019623       0.058134      -0.005600      -0.059980       0.010331       0.072687       0.119098      -0.057310      -0.032788       0.090098              8.137462       7.383690       1.642124       2.444968      10.682714      -0.580682       6.345983           0.008453
          188              C      10.382005       9.175052       6.964097       0.109007      35.790990 0.40631428E+03  0.94092241E+04                                 9.641981                            6.890611      -0.181523       1.958973                    0.998900      26.705995      76.648696       0.603573       0.438212      -1.048820       0.047777      -0.001782       0.029871       0.056374      -0.015881      -0.005537       0.022134       0.029796       0.028959      -0.034680       0.004589       0.030092             11.425777       8.913988       0.840687       3.727860      14.265311      -3.535499      11.098030           0.008613
          189              C      10.046172       7.857536       7.288136      -0.074720      39.166308 0.47270974E+03  0.11259275E+05                                 9.896110                            7.209124       0.133530       2.040314                    0.999426      27.929296      78.762514       0.623718       0.412289      -1.075302       0.032512      -0.000476       0.021275       0.038858      -0.026153      -0.018776      -0.010601       0.022576       0.018407      -0.039820       0.009173       0.030647             11.711648       9.669425       4.107442       3.380251      15.849921      -0.870537       9.615597           0.002741
          190              C      10.681853       7.324822       8.394812      -0.141411      32.520747 0.44711560E+03  0.10621634E+05                                 8.910867                            7.129631       0.059336       1.989969                    0.999707      29.797866      87.071509       0.604768       0.426330      -1.054376      -0.010000       0.001966      -0.030976       0.032609      -0.018147      -0.037399      -0.001558       0.015765      -0.002444      -0.039691      -0.004883       0.044574              9.676098       8.675906       1.839697       3.913272      10.309710      -0.969741      10.042677           0.003423
          191              C      11.588599       8.021632       9.165092       0.106501      30.901233 0.39528907E+03  0.90146922E+04                                 8.593606                            6.679742       0.192051       2.091077                    0.999582      25.353305      70.245534       0.634504       0.423288      -1.066920       0.019899      -0.043433       0.034054       0.058669      -0.010054       0.005419      -0.021295      -0.008133       0.000548      -0.019903      -0.007467       0.027370              9.597711       7.433790       0.980637       3.253243      10.486584      -2.484306      10.872759           0.002319
          192              C      11.872858       9.296340       8.714732       0.017503      28.032565 0.36016883E+03  0.81330772E+04                                 8.181847                            6.462151       0.041583       2.025495                    0.998909      27.150736      78.201689       0.623847       0.434790      -1.045698      -0.010693       0.029034      -0.053979       0.062218      -0.025177      -0.020326       0.035055       0.057164       0.036324      -0.055733      -0.001682       0.057415              9.028698       7.326043       1.158813       2.277773      11.057793      -2.021570       8.702257           0.006545
          193              C      12.245869       7.633987      10.476352      -0.181072      26.309289 0.39402521E+03  0.90130384E+04                                 7.593003                            6.501008       0.150871       2.043506                    0.999524      28.224895      79.303170       0.665718       0.402225      -1.076502      -0.031489      -0.098102      -0.021434       0.105238       0.005224       0.008157      -0.029671      -0.049292      -0.002029      -0.032144      -0.012336       0.044480              8.187116       6.292572      -0.371265       0.744943       9.365249      -2.076822       8.903527           0.000245
          194              C       8.035582      22.016478      10.779796      -0.446151      25.566561 0.41257884E+03  0.95342228E+04                                 7.259233                            6.495871       0.598143       2.149430                    0.999847      30.780862      86.558609       0.691081       0.383530      -1.090804       0.018174       0.109213      -0.028277       0.114269       0.008573       0.002520      -0.011013      -0.045489      -0.074160      -0.027658      -0.010728       0.038386              7.659134       6.086800      -0.047749       0.014878       9.557942      -2.082306       7.332659           0.000091
          195              C       9.813491      10.016931       5.898612       0.393305      28.090274 0.30943214E+03  0.67560130E+04                                 8.485367                            6.169975      -0.122722       1.995718                    0.999528      24.297677      69.785921       0.608063       0.461352      -1.025903      -0.004779       0.033101      -0.034738       0.048221      -0.000871      -0.029565       0.026155       0.044505       0.022458      -0.043796      -0.003746       0.047542              9.942172       9.163770      -0.300295       4.712688      10.138292      -2.693377      10.524456           0.004989
          196              C       8.695652      10.616234       4.003807       0.174213      26.556533 0.37737889E+03  0.85674607E+04                                 8.251277                            6.863267      -0.406409       1.919658                    0.996848      25.133734      71.104536       0.576390       0.468075      -1.033093       0.013515      -0.104507      -0.038696       0.112258      -0.011189      -0.008050      -0.043697      -0.042584       0.086793      -0.045902      -0.017053       0.062955              9.345795      10.334875       0.086850       1.397204       6.732335       1.188860      10.970175           0.001658
          197              C       9.427286      11.769655       4.699942       0.469335      24.106663 0.29473052E+03  0.63432922E+04                                 7.663023                            6.093480      -0.112834       2.019945                    0.999073      23.233921      65.781457       0.602392       0.472429      -1.022070       0.040583       0.042575       0.045514       0.074371      -0.021799      -0.074216       0.018379       0.114354       0.020973      -0.065537      -0.047266       0.112803              8.437074       6.973790       1.038799       2.130526      11.552273      -0.829424       6.785160           0.007054
          198              C       9.163419      10.204807       2.601925      -0.510032      26.466764 0.45371445E+03  0.10773274E+05                                 7.483745                            6.848356       0.230548       2.041026                    0.996550      31.867390      91.846790       0.665457       0.387633      -1.084235      -0.033257       0.014260       0.073185       0.081642      -0.002070      -0.018872       0.005922       0.005078       0.102931      -0.021053      -0.020335       0.041388              7.809157       7.368679      -0.360018      -0.792521       5.927484       1.147342      10.131307           0.000688
          199              C       7.192804      10.896860       3.979092       0.049626      24.815850 0.40112705E+03  0.92663664E+04                                 7.600624                            6.786962      -0.276270       1.939087                    0.998769      26.658620      76.609433       0.615713       0.430626      -1.052607      -0.055930      -0.058596       0.045518       0.092917      -0.007050      -0.013793       0.024419      -0.005820       0.055181      -0.021596      -0.016564       0.038160              8.257251      10.653738       0.469774       1.112052       6.687059       1.388385       7.430955          -0.000134
          200              C       6.728635      11.343960       5.396077      -0.518056      26.616779 0.48501781E+03  0.11735427E+05                                 7.577723                            7.158978       0.140288       1.996243                    0.997900      32.891044      96.367079       0.638836       0.396256      -1.075976       0.015965      -0.028987      -0.071388       0.078685       0.002285       0.000993       0.025085      -0.022076       0.073592      -0.023657      -0.016258       0.039915              7.760874       8.208101      -0.740979      -0.842805       7.464511       1.686111       7.610009           0.000124
          201              C       6.324438       9.726791       3.525986      -0.490254      26.881321 0.46639345E+03  0.11175122E+05                                 7.614092                            6.974206       0.098145       1.998618                    0.996768      32.071016      93.513747       0.653639       0.391082      -1.079492       0.040724       0.059301       0.031957       0.078716       0.022903       0.011378       0.019677      -0.023548      -0.011834      -0.023809      -0.015778       0.039587              8.059012       9.505910       1.536442       1.892476       7.355373       1.223876       7.315754           0.000048
          202              N       8.695247      14.145626      12.371982      -0.223101      38.815646 0.52920063E+03  0.12892288E+05                                 9.687029                            7.548583      -0.238782       1.953405                    0.996702      28.150479      78.813037       0.622665       0.403777      -1.087072       0.025412      -0.105920      -0.100451       0.148173       0.036229       0.015612      -0.064364       0.065662      -0.058226      -0.095599       0.033480       0.062119             10.945576       9.934636       3.300522      -3.048379      12.667028       0.227369      10.235066           0.035997
          203              N       9.784303      16.532376      12.646591      -0.487409      43.945391 0.66699623E+03  0.17165380E+05                                10.344236                            8.331546      -0.150273       1.947503                    0.996394      31.209698      88.929955       0.609841       0.390265      -1.099662       0.034554       0.024809      -0.039678       0.058171      -0.008738       0.036999       0.042232      -0.078492      -0.049815      -0.071669       0.002316       0.069354             11.602034      11.444875       2.973635      -3.481239      11.548720       1.520103      11.812508           0.033350
          204              N      11.089251      16.266018      10.870417      -0.381949      32.989792 0.46718367E+03  0.11146868E+05                                 8.894311                            7.205480      -0.541645       1.861816                    0.997107      28.748632      82.389062       0.615987       0.416744      -1.067426       0.003934       0.086965       0.026469       0.090989       0.034578      -0.007143      -0.020536      -0.049921      -0.055697      -0.034233      -0.023761       0.057994              9.910051      10.153350       2.813950      -3.140171      10.908682       0.794118       8.668122           0.004966
          205              N       4.697252      19.496232       9.024492      -0.222070      38.778571 0.52862327E+03  0.12874349E+05                                 9.680740                            7.544508      -0.239061       1.953601                    0.996780      28.131480      78.740824       0.622845       0.403782      -1.087099       0.025485      -0.032922       0.142592       0.148545      -0.004361      -0.039176       0.031142       0.006822      -0.231714      -0.095274       0.033434       0.061839             10.937795       9.928682      -4.287398      -1.333813      10.639326       0.939256      12.245376           0.036134
          206              N       5.786309      18.540675       6.820202      -0.489553      44.041293 0.66876880E+03  0.17223385E+05                                10.360631                            8.343366      -0.151531       1.946651                    0.996293      31.252433      89.100054       0.609292       0.390335      -1.099551       0.034645      -0.047701      -0.003301       0.059047       0.036665      -0.011214       0.006015       0.005428       0.201094      -0.071330       0.002992       0.068338             11.621665      11.466844      -4.512829      -0.835085      10.449293      -0.876210      12.948857           0.033527
          207              N       7.091254      17.135642       7.938961      -0.383780      33.021368 0.46786245E+03  0.11165458E+05                                 8.892137                            7.203315      -0.533732       1.863958                    0.997123      28.759764      82.389830       0.617120       0.415889      -1.068132       0.003238      -0.020051      -0.088825       0.091118      -0.024387      -0.026830       0.032143      -0.028109       0.009429      -0.034754      -0.023204       0.057958              9.907809      10.150854      -4.125788      -0.863698       8.538405       0.570447      11.034169           0.004947
          208              N       0.699252      13.921916       6.064476      -0.222262      38.742978 0.52801407E+03  0.12854450E+05                                 9.670232                            7.536423      -0.234615       1.955039                    0.996732      28.116873      78.657338       0.623709       0.403382      -1.087483       0.024568       0.139240      -0.043413       0.147905      -0.031933       0.022989       0.032799       0.118567       0.103019      -0.095418       0.033766       0.061652             10.925773       9.917727       0.986034       4.375681      11.016141      -1.164237      11.843452           0.036191
          209              N       1.788305      12.490723       7.994157      -0.489714      44.017107 0.66829405E+03  0.17207215E+05                                10.354728                            8.338824      -0.150380       1.947070                    0.996361      31.242785      89.047327       0.609663       0.390187      -1.099712       0.034206       0.021161       0.041913       0.058091      -0.028723      -0.025977      -0.048172      -0.066391      -0.013625      -0.071773       0.003110       0.068662             11.614934      11.458536       1.531909       4.322175      13.076761      -0.644651      10.309506           0.033497
          210              N       3.093252      14.162114       8.651572      -0.381389      32.991269 0.46721020E+03  0.11147932E+05                                 8.893642                            7.203553      -0.541212       1.861913                    0.997113      28.751937      82.406714       0.616328       0.416498      -1.067557       0.002962      -0.066294       0.061580       0.090530      -0.010695       0.033678      -0.012275       0.006578       0.114079      -0.034019      -0.023321       0.057341              9.910070      10.152399       1.315294       4.005896       9.919002      -1.367113       9.658808           0.005025
          211              N       3.298753       9.636261       1.358493      -0.223100      38.815591 0.52919959E+03  0.12892256E+05                                 9.687019                            7.548575      -0.238779       1.953406                    0.996702      28.150450      78.812925       0.622666       0.403777      -1.087072      -0.025416       0.105922       0.100447       0.148172       0.036229       0.015612      -0.064365       0.065661      -0.058221      -0.095599       0.033480       0.062119             10.945565       9.934634       3.300519      -3.048385      12.667004       0.227357      10.235058           0.035998
          212              N       2.209697       7.249511       1.083884      -0.487403      43.945073 0.66699072E+03  0.17165199E+05                                10.344184                            8.331510      -0.150265       1.947507                    0.996394      31.209554      88.929384       0.609843       0.390264      -1.099663      -0.034558      -0.024808       0.039674       0.058170      -0.008738       0.037001       0.042231      -0.078492      -0.049806      -0.071670       0.002317       0.069353             11.601973      11.444815       2.973605      -3.481226      11.548647       1.520094      11.812457           0.033350
          213              N       0.904749       7.515869       2.860058      -0.381956      32.989991 0.46718708E+03  0.11146971E+05                                 8.894345                            7.205505      -0.541645       1.861814                    0.997107      28.748761      82.389543       0.615986       0.416744      -1.067426      -0.003932      -0.086963      -0.026470       0.090988       0.034579      -0.007145      -0.020533      -0.049925      -0.055698      -0.034233      -0.023762       0.057995              9.910093      10.153396       2.813961      -3.140190      10.908723       0.794124       8.668159           0.004962
          214              N       7.296748       4.285655       4.705983      -0.222054      38.778186 0.52861767E+03  0.12874169E+05                                 9.680654                            7.544453      -0.239035       1.953612                    0.996780      28.131288      78.739960       0.622850       0.403780      -1.087101      -0.025493       0.032913      -0.142592       0.148545      -0.004363      -0.039176       0.031141       0.006818      -0.231718      -0.095274       0.033434       0.061841             10.937691       9.928596      -4.287349      -1.333789      10.639239       0.939232      12.245238           0.036129
          215              N       6.207691       5.241212       6.910273      -0.489533      44.040747 0.66875884E+03  0.17223057E+05                                10.360531                            8.343293      -0.151514       1.946660                    0.996293      31.252193      89.099058       0.609297       0.390334      -1.099552      -0.034651       0.047693       0.003300       0.059044       0.036664      -0.011215       0.006013       0.005424       0.201095      -0.071329       0.002991       0.068339             11.621550      11.466716      -4.512775      -0.835057      10.449200      -0.876216      12.948734           0.033520
          216              N       4.902746       6.646245       5.791514      -0.383779      33.021565 0.46786586E+03  0.11165559E+05                                 8.892162                            7.203335      -0.533717       1.863961                    0.997123      28.759896      82.390253       0.617120       0.415889      -1.068133      -0.003239       0.020046       0.088826       0.091118      -0.024390      -0.026829       0.032144      -0.028111       0.009435      -0.034754      -0.023206       0.057961              9.907837      10.150880      -4.125796      -0.863704       8.538425       0.570453      11.034206           0.004940
          217              N      11.294748       9.859971       7.665999      -0.222233      38.742609 0.52800855E+03  0.12854277E+05                                 9.670157                            7.536375      -0.234638       1.955034                    0.996732      28.116707      78.656659       0.623712       0.403381      -1.087484      -0.024564      -0.139238       0.043412       0.147903      -0.031928       0.022993       0.032801       0.118567       0.103017      -0.095417       0.033761       0.061656             10.925682       9.917660       0.986036       4.375641      11.016038      -1.164194      11.843349           0.036171
          218              N      10.205695      11.291164       5.736318      -0.489681      44.016481 0.66828294E+03  0.17206860E+05                                10.354648                            8.338770      -0.150409       1.947065                    0.996361      31.242509      89.046412       0.609663       0.390189      -1.099711      -0.034203      -0.021154      -0.041915       0.058088      -0.028719      -0.025978      -0.048168      -0.066400      -0.013634      -0.071771       0.003109       0.068662             11.614841      11.458441       1.531929       4.322120      13.076670      -0.644609      10.309412           0.033492
          219              N       8.900748       9.619773       5.078903      -0.381370      32.991469 0.46721356E+03  0.11148034E+05                                 8.893672                            7.203575      -0.541221       1.861908                    0.997113      28.752083      82.407251       0.616327       0.416497      -1.067557      -0.002959       0.066294      -0.061580       0.090530      -0.010692       0.033681      -0.012275       0.006577       0.114079      -0.034020      -0.023323       0.057343              9.910104      10.152443       1.315302       4.005915       9.919030      -1.367110       9.658840           0.005001
          220              O      10.759417      12.707297       8.406621      -0.554286      40.022108 0.55603002E+03  0.13490995E+05                                 9.299686                            7.315469       0.128949       2.091414                    0.997694      27.573837      73.017435       0.699428       0.360925      -1.136509       0.020603       0.029645       0.010347       0.037555      -0.037553       0.023094       0.013924      -0.021370       0.048275      -0.056950       0.024821       0.032129             11.110075       7.375157      -1.267216      -2.687064      12.151074       6.778427      13.803993           0.041402
          221              O      11.710541      14.511391       9.182392      -0.574260      33.930075 0.56252692E+03  0.13600737E+05                                 8.166037                            7.303325       0.605190       2.261682                    0.995223      27.012135      69.922731       0.712456       0.355573      -1.148108      -0.013669      -0.012884      -0.020945       0.028134       0.009107       0.034930       0.001629      -0.039981      -0.196039      -0.078721       0.023231       0.055490              8.625509       9.291763       2.171067      -1.145449       9.598692       1.449933       6.986071           0.006997
          222              O      10.503943      18.613291      13.313069      -0.483185      26.849186 0.38663969E+03  0.85388702E+04                                 6.951030                            5.971572       1.169249       2.446874                    0.999530      25.798322      64.492532       0.801881       0.345861      -1.152406      -0.027901      -0.057406      -0.019263       0.066670      -0.074117       0.059936       0.041727       0.041497       0.021120      -0.119449       0.035360       0.084088              7.389868       5.571785      -0.592631      -1.012355       7.398885       3.354450       9.198934           0.003680
          223              O       6.761415      16.781293      12.252801      -0.555157      40.058902 0.55666011E+03  0.13510221E+05                                 9.305293                            7.319422       0.128100       2.090897                    0.997654      27.589776      73.072288       0.699260       0.360907      -1.136514       0.020117      -0.005753      -0.030087       0.036647       0.038510       0.021222      -0.012839      -0.019584       0.052116      -0.056632       0.024437       0.032195             11.117166       7.379608      -1.694715       2.442853       7.524779      -4.108028      18.447112           0.041545
          224              O       7.712541      16.551084      10.302525      -0.574575      33.945439 0.56290776E+03  0.13612183E+05                                 8.168263                            7.305151       0.605482       2.261685                    0.995212      27.021585      69.951854       0.712464       0.355511      -1.148164      -0.013200      -0.011244       0.022115       0.028102       0.025588      -0.025245       0.051135       0.049375       0.071425      -0.079016       0.023423       0.055593              8.627962       9.293668      -2.077682      -1.307897       6.384678       0.405709      10.205541           0.006995
          225              O       6.505950      18.077404       4.684838      -0.482620      26.820370 0.38612322E+03  0.85244362E+04                                 6.945592                            5.967008       1.173443       2.448411                    0.999524      25.785443      64.444474       0.802320       0.345795      -1.152485      -0.028639       0.011923       0.060058       0.067597       0.088967       0.033951      -0.035047       0.054597       0.060135      -0.119831       0.035977       0.083854              7.383993       5.567689      -0.579769       1.018505       5.838819      -2.453920      10.745472           0.003728
          226              O       2.763421      18.075184       6.801528      -0.555274      40.082053 0.55704867E+03  0.13522371E+05                                 9.310153                            7.323128       0.128484       2.090957                    0.997708      27.594502      73.098536       0.698900       0.361020      -1.136394       0.020560      -0.023124       0.020403       0.037063      -0.001492      -0.043918      -0.000813      -0.042452      -0.017099      -0.056445       0.024094       0.032351             11.123309       7.384682       2.967201       0.246376      19.284615      -2.675832       6.700631           0.041421
          227              O       3.714543      16.501300       7.976033      -0.574101      33.878022 0.56141887E+03  0.13565855E+05                                 8.153872                            7.292433       0.614727       2.264758                    0.995349      27.000504      69.848214       0.713603       0.355213      -1.148517      -0.014185       0.025005      -0.001008       0.028765      -0.034949      -0.009351      -0.051522       0.048190       0.065903      -0.078773       0.023511       0.055262              8.612480       9.275314      -0.094738       2.448163       8.883323      -1.855348       7.678804           0.007013
          228              O       2.507943      10.873080       9.463043      -0.481808      26.826744 0.38624024E+03  0.85278381E+04                                 6.947370                            5.968535       1.175108       2.448767                    0.999526      25.785790      64.452693       0.802076       0.345867      -1.152402      -0.028267       0.047415      -0.040668       0.068564      -0.014477      -0.094426      -0.007982      -0.020370      -0.160992      -0.120661       0.037225       0.083437              7.385973       5.568976       1.172809      -0.006951      11.647511      -0.897559       4.941433           0.003761
          229              O       1.234583      11.074590       5.323854      -0.554272      40.021515 0.55601973E+03  0.13490682E+05                                 9.299599                            7.315404       0.128942       2.091416                    0.997694      27.573592      73.016590       0.699431       0.360926      -1.136509      -0.020593      -0.029633      -0.010345       0.037540      -0.037551       0.023099       0.013926      -0.021374       0.048263      -0.056951       0.024821       0.032130             11.109967       7.375073      -1.267189      -2.687009      12.150981       6.778366      13.803847           0.041398
          230              O       0.283459       9.270496       4.548083      -0.574281      33.931044 0.56254756E+03  0.13601364E+05                                 8.166191                            7.303458       0.605203       2.261676                    0.995224      27.012596      69.924319       0.712449       0.355573      -1.148108       0.013682       0.012883       0.020936       0.028133       0.009107       0.034930       0.001631      -0.039985      -0.196038      -0.078721       0.023229       0.055492              8.625678       9.291945       2.171099      -1.145492       9.598872       1.449978       6.986217           0.006990
          231              O       1.490057       5.168596       0.417406      -0.483171      26.848671 0.38663037E+03  0.85386107E+04                                 6.950937                            5.971496       1.169276       2.446889                    0.999530      25.798074      64.491650       0.801887       0.345861      -1.152406       0.027898       0.057405       0.019257       0.066667      -0.074117       0.059938       0.041727       0.041495       0.021126      -0.119450       0.035361       0.084088              7.389768       5.571712      -0.592624      -1.012336       7.398785       3.354396       9.198807           0.003673
          232              O       5.232585       7.000594       1.477674      -0.555148      40.058986 0.55666115E+03  0.13510253E+05                                 9.305306                            7.319429       0.128091       2.090893                    0.997654      27.589804      73.072399       0.699260       0.360907      -1.136514      -0.020121       0.005752       0.030084       0.036646       0.038511       0.021220      -0.012839      -0.019587       0.052117      -0.056633       0.024437       0.032195             11.117185       7.379614      -1.694715       2.442855       7.524787      -4.108038      18.447153           0.041532
          233              O       4.281459       7.230803       3.427950      -0.574570      33.945558 0.56291013E+03  0.13612255E+05                                 8.168281                            7.305166       0.605476       2.261682                    0.995212      27.021642      69.952055       0.712464       0.355510      -1.148164       0.013197       0.011241      -0.022119       0.028103       0.025586      -0.025246       0.051134       0.049373       0.071425      -0.079015       0.023421       0.055593              8.627982       9.293691      -2.077689      -1.307899       6.384690       0.405709      10.205564           0.006978
          234              O       5.488050       5.704483       9.045637      -0.482587      26.819934 0.38611516E+03  0.85242116E+04                                 6.945509                            5.966939       1.173461       2.448421                    0.999524      25.785239      64.443734       0.802326       0.345794      -1.152486       0.028640      -0.011931      -0.060056       0.067597       0.088964       0.033954      -0.035049       0.054591       0.060140      -0.119830       0.035980       0.083850              7.383906       5.567629      -0.579763       1.018499       5.838754      -2.453888      10.745334           0.003733
          235              O       9.230579       5.706703       6.928947      -0.555245      40.081431 0.55703776E+03  0.13522040E+05                                 9.310062                            7.323060       0.128459       2.090954                    0.997708      27.594240      73.097661       0.698903       0.361021      -1.136394      -0.020561       0.023115      -0.020402       0.037058      -0.001497      -0.043920      -0.000815      -0.042453      -0.017095      -0.056447       0.024094       0.032353             11.123193       7.384595       2.967138       0.246366      19.284408      -2.675828       6.700576           0.041414
          236              O       8.279457       7.280587       5.754442      -0.574091      33.878356 0.56142618E+03  0.13566083E+05                                 8.153943                            7.292496       0.614667       2.264738                    0.995349      27.000614      69.848754       0.713597       0.355215      -1.148516       0.014183      -0.025012       0.001007       0.028771      -0.034949      -0.009348      -0.051523       0.048192       0.065902      -0.078773       0.023510       0.055263              8.612557       9.275399      -0.094728       2.448177       8.883411      -1.855363       7.678862           0.006998
          237              O       9.486057      12.908807       4.267432      -0.481743      26.825037 0.38620933E+03  0.85269772E+04                                 6.947055                            5.968278       1.175166       2.448804                    0.999526      25.784993      64.449835       0.802098       0.345865      -1.152405       0.028274      -0.047403       0.040670       0.068561      -0.014477      -0.094425      -0.007984      -0.020377      -0.160991      -0.120661       0.037228       0.083433              7.385633       5.568734       1.172751      -0.006960      11.646936      -0.897518       4.941228           0.003761

******************************************************
Auxiliary information for the entire system
The total spin magnetic moment of the unit cell is   14.979370
The total net atomic charge of the unit cell is   0.000001
Accuracy of reproducing the electrostatic potential in the unit cell:
  The inner radius (bohr) =    5.0000
  The outer radius (bohr) =   12.0000
  Valid grid points have density less than (e/(bohr^3)) =    0.0001
  The number of valid grid points were=        20714
  The rms potential error without charges in kcal/mol is=      4.54607
  The rms potential error with partial charges in kcal/mol is=      0.69893
  The RRMSE value at monopole order=      0.15374
  The rms potential error with partial charges and cloud penetration in kcal/mol is=      0.69957
  The RRMSE value at monopole order with cloud penetration is=      0.15389
  The rms potential error with partial charges and atomic dipoles in kcal/mol is=      0.25284
  The RRMSE value at dipole order=      0.05562
  The rms potential error with partial charges, atomic dipoles and cloud penetration in kcal/mol is=      0.25376
  The RRMSE value at dipole order with cloud penetration=      0.05582

******************************************************
The electron densities and ab initio electrostatic potential were computed in VASP using the PBE functional and
projector augmented wave method. See the main text of the journal article for a description of computational details.
The atomic charges, dipoles, and quadrupoles were computed with the DDEC6 method as described in
(a) T. A. Manz and N. Gabaldon Limas, RSC Adv. 6 (2016) 47771-47801 DOI: 10.1039/c6ra04656h
(b) N. Gabaldon Limas and T. A. Manz, RSC Adv. 8 (2018) 2678-2707 DOI: 10.1039/c7ra11829e.
For each atom in the material, the electron cloud parameters were fit to the spherically averaged atom-in-material
electron density using radial positions for which this density was between 10^-4 and 10^-2 electrons per cubic bohr.
The polarizabilities, dispersion coefficients, and quantum Drude oscillator (QDO) parameters were fit using the MCLF method.
The magnetic structure of the system was optimized in VASP from the default ferromagnetic initial guess using spin polarization.
The atomic spin moments (ASMs) were computed on this optimized magnetic structure using the DDEC6 partition as inputs
to the method of T. A. Manz and D. S. Sholl, J. Chem. Theory Comput. 7 (2011) 4146-4164 DOI: 10.1021/ct200539n.
The RMSE and RRMSE were computed using a uniform grid with Ewald summation.
