# Supplementary material for: A collection of forcefield precursors for metal–organic frameworks
Source: RSC Adv. 2019 Nov 13;9(63):36492–507. doi: 10.1039/c9ra07327b (PMC9075174; doi:10.1039/c9ra07327b)
Supplement: RA-009-C9RA07327B-s3465 [file RA-009-C9RA07327B-s3465.xyz]

  166
jmolscript: load "" {1 1 1} spacegroup "x,y,z" unitcell [{     15.084100     0.000000     0.000000 }, {     -7.542050    13.063214     0.000000 }, {      0.000000     0.000000    15.427600 }]
Nd     0.000000     8.708722    11.570700     1.973057
Nd     7.542050     4.354492    11.570700     1.973057
Nd     7.542050     4.354492     3.856900     1.973057
Nd     0.000000     8.708722     3.856900     1.973057
Co     3.771025     6.531607     0.000000     1.060646
Co    -3.771025     6.531607     0.000000     1.060670
Co     7.542050     0.000000     0.000000     1.060537
Co    -3.771025     6.531607     7.713800     1.060852
Co     3.771025     6.531607     7.713800     1.060691
Co     7.542050     0.000000     7.713800     1.060664
H      1.467683     4.909156    11.792857     0.110393
H      0.363527     4.796812    12.903645     0.120748
H     -4.024438     9.337585    11.792857     0.110427
H     -3.569652    10.349984    12.903645     0.120835
H      2.556755    11.879687    11.792857     0.110388
H      3.206125    10.979631    12.903645     0.120738
H      6.074367     8.154058    11.792857     0.110393
H      7.178523     8.266402    12.903645     0.120750
H     11.566488     3.725629    11.792857     0.110427
H     11.111702     2.713230    12.903645     0.120836
H      4.985295     1.183527    11.792857     0.110389
H      4.335925     2.083583    12.903645     0.120739
H      9.009733     8.154058    11.348543     0.110401
H      7.905577     8.266402    10.237755     0.120743
H      3.517612     3.725629    11.348543     0.110403
H      3.972398     2.713230    10.237755     0.120764
H     10.098805     1.183527    11.348543     0.110432
H     10.748175     2.083583    10.237755     0.120795
H     -1.467683     4.909156    11.348543     0.110401
H     -0.363527     4.796812    10.237755     0.120745
H      4.024438     9.337585    11.348543     0.110403
H      3.569652    10.349984    10.237755     0.120766
H     -2.556755    11.879687    11.348543     0.110432
H     -3.206125    10.979631    10.237755     0.120797
H      6.074367     8.154058     3.634743     0.110393
H      7.178523     8.266402     2.523955     0.120748
H     11.566488     3.725629     3.634743     0.110427
H     11.111702     2.713230     2.523955     0.120834
H      4.985295     1.183527     3.634743     0.110388
H      4.335925     2.083583     2.523955     0.120739
H      1.467683     4.909156     3.634743     0.110393
H      0.363527     4.796812     2.523955     0.120750
H     -4.024438     9.337585     3.634743     0.110427
H     -3.569652    10.349984     2.523955     0.120836
H      2.556755    11.879687     3.634743     0.110389
H      3.206125    10.979631     2.523955     0.120740
H     -1.467683     4.909156     4.079057     0.110401
H     -0.363527     4.796812     5.189845     0.120744
H      4.024438     9.337585     4.079057     0.110403
H      3.569652    10.349984     5.189845     0.120765
H     -2.556755    11.879687     4.079057     0.110432
H     -3.206125    10.979631     5.189845     0.120795
H      9.009733     8.154058     4.079057     0.110401
H      7.905577     8.266402     5.189845     0.120746
H      3.517612     3.725629     4.079057     0.110403
H      3.972398     2.713230     5.189845     0.120766
H     10.098805     1.183527     4.079057     0.110432
H     10.748175     2.083583     5.189845     0.120797
C      1.674335     6.322596    13.250766     0.670218
C      0.871107     5.419927    12.362136    -0.165412
C     -2.903689     8.451899    13.250766     0.670267
C     -3.283809     9.598850    12.362136    -0.165448
C      1.229354    11.351933    13.250766     0.670234
C      2.412702    11.107651    12.362136    -0.165405
C      5.867715     6.740618    13.250766     0.670218
C      6.670943     7.643287    12.362136    -0.165413
C     10.445739     4.611315    13.250766     0.670266
C     10.825859     3.464364    12.362136    -0.165449
C      6.312696     1.711281    13.250766     0.670234
C      5.129348     1.955563    12.362136    -0.165405
C      9.216385     6.740618     9.890634     0.670264
C      8.413157     7.643287    10.779264    -0.165417
C      4.638361     4.611315     9.890634     0.670256
C      4.258241     3.464364    10.779264    -0.165432
C      8.771404     1.711281     9.890634     0.670268
C      9.954752     1.955563    10.779264    -0.165427
C     -1.674335     6.322596     9.890634     0.670265
C     -0.871107     5.419927    10.779264    -0.165418
C      2.903689     8.451899     9.890634     0.670256
C      3.283809     9.598850    10.779264    -0.165433
C     -1.229354    11.351933     9.890634     0.670268
C     -2.412702    11.107651    10.779264    -0.165427
C      5.867715     6.740618     2.176834     0.670218
C      6.670943     7.643287     3.065464    -0.165412
C     10.445739     4.611315     2.176834     0.670266
C     10.825859     3.464364     3.065464    -0.165448
C      6.312696     1.711281     2.176834     0.670234
C      5.129348     1.955563     3.065464    -0.165405
C      1.674335     6.322596     2.176834     0.670218
C      0.871107     5.419927     3.065464    -0.165413
C     -2.903689     8.451899     2.176834     0.670265
C     -3.283809     9.598850     3.065464    -0.165449
C      1.229354    11.351933     2.176834     0.670235
C      2.412702    11.107651     3.065464    -0.165406
C     -1.674335     6.322596     5.536966     0.670265
C     -0.871107     5.419927     4.648336    -0.165418
C      2.903689     8.451899     5.536966     0.670256
C      3.283809     9.598850     4.648336    -0.165432
C     -1.229354    11.351933     5.536966     0.670267
C     -2.412702    11.107651     4.648336    -0.165427
C      9.216385     6.740618     5.536966     0.670265
C      8.413157     7.643287     4.648336    -0.165418
C      4.638361     4.611315     5.536966     0.670256
C      4.258241     3.464364     4.648336    -0.165433
C      8.771404     1.711281     5.536966     0.670267
C      9.954752     1.955563     4.648336    -0.165427
O      1.424693     7.554457    13.213739    -0.635890
O      2.525833     5.767409    13.974320    -0.583874
O     -1.712045     8.052165    13.213739    -0.635836
O     -3.810244     7.992074    13.974320    -0.583874
O      0.287352    10.519806    13.213739    -0.635936
O      1.284411    12.366945    13.974320    -0.583875
O      6.117357     5.508757    13.213739    -0.635890
O      5.016217     7.295805    13.974320    -0.583874
O      9.254095     5.011049    13.213739    -0.635836
O     11.352294     5.071140    13.974320    -0.583872
O      7.254698     2.543408    13.213739    -0.635936
O      6.257639     0.696269    13.974320    -0.583875
O      8.966743     5.508757     9.927661    -0.635825
O     10.067883     7.295805     9.167080    -0.583950
O      5.830005     5.011049     9.927661    -0.635859
O      3.731806     5.071140     9.167080    -0.583942
O      7.829402     2.543408     9.927661    -0.635855
O      8.826461     0.696269     9.167080    -0.583890
O     -1.424693     7.554457     9.927661    -0.635825
O     -2.525833     5.767409     9.167080    -0.583950
O      1.712045     8.052165     9.927661    -0.635859
O      3.810244     7.992074     9.167080    -0.583942
O     -0.287352    10.519806     9.927661    -0.635855
O     -1.284411    12.366945     9.167080    -0.583890
O      6.117357     5.508757     2.213861    -0.635890
O      5.016217     7.295805     1.453280    -0.583873
O      9.254095     5.011049     2.213861    -0.635836
O     11.352294     5.071140     1.453280    -0.583875
O      7.254698     2.543408     2.213861    -0.635936
O      6.257639     0.696269     1.453280    -0.583875
O      1.424693     7.554457     2.213861    -0.635890
O      2.525833     5.767409     1.453280    -0.583873
O     -1.712045     8.052165     2.213861    -0.635836
O     -3.810244     7.992074     1.453280    -0.583872
O      0.287352    10.519806     2.213861    -0.635936
O      1.284411    12.366945     1.453280    -0.583875
O     -1.424693     7.554457     5.499939    -0.635825
O     -2.525833     5.767409     6.260520    -0.583950
O      1.712045     8.052165     5.499939    -0.635859
O      3.810244     7.992074     6.260520    -0.583942
O     -0.287352    10.519806     5.499939    -0.635855
O     -1.284411    12.366945     6.260520    -0.583891
O      8.966743     5.508757     5.499939    -0.635825
O     10.067883     7.295805     6.260520    -0.583950
O      5.830005     5.011049     5.499939    -0.635859
O      3.731806     5.071140     6.260520    -0.583942
O      7.829402     2.543408     5.499939    -0.635855
O      8.826461     0.696269     6.260520    -0.583891
O      0.000000     6.167143    11.570700    -0.220524
O     -2.201147     9.979642    11.570700    -0.220474
O      2.201147     9.979642    11.570700    -0.220507
O      7.542050     6.896071    11.570700    -0.220525
O      9.743197     3.083572    11.570700    -0.220474
O      5.340903     3.083572    11.570700    -0.220507
O      7.542050     6.896071     3.856900    -0.220524
O      9.743197     3.083572     3.856900    -0.220474
O      5.340903     3.083572     3.856900    -0.220507
O      0.000000     6.167143     3.856900    -0.220524
O     -2.201147     9.979642     3.856900    -0.220474
O      2.201147     9.979642     3.856900    -0.220507

The following XYZ coordinates are in angstroms. Other properties are in atomic units.
The sperically averaged electron density of each atom fit to a function of the form exp(a - br)
eigen_1, eigen_2 and eigen_3 are the three eigenvalues of traceless quadrupole moment tensor
  atom number  atomic symbol              X              Y              Z     net charge C6 coefficient C8 coefficient C10 coefficient fluctuating dipole atomic polarizability isotropic forcefield polarizability              a              b squared Pearson coefficient          <r^3>          <r^4>         wp_QDO          m_QDO          q_QDO       dipole_x       dipole_y       dipole_z         dipole            Qxy            Qxz            Qyz     Q(x^2-y^2)  Q(3z^2 - R^2)        eigen_1        eigen_2        eigen_3 static polarizability      alpha(xx)      alpha(xy)      alpha(xz)      alpha(yy)      alpha(yz)      alpha(zz) atomic spin moment
            1             Nd       0.000000       8.708722      11.570700       1.973057     196.690753 0.54608922E+04  0.21360873E+06                                21.589911                           19.627591       2.872574       2.511065                    0.999404      89.051221     220.572758       0.591901       0.264546      -1.348756       0.000026       0.000019       0.000011       0.000034       0.000001       0.000005       0.000005      -0.000084       0.626516      -0.104461      -0.104377       0.208839             23.435348      25.512080      -0.000127      -0.000118      25.512699      -0.000207      19.281263           0.000757
            2             Nd       7.542050       4.354492      11.570700       1.973057     196.690762 0.54608925E+04  0.21360875E+06                                21.589913                           19.627593       2.872574       2.511065                    0.999404      89.051223     220.572767       0.591901       0.264546      -1.348756      -0.000026      -0.000019       0.000011       0.000034       0.000001      -0.000005      -0.000005      -0.000084       0.626516      -0.104461      -0.104377       0.208839             23.435349      25.512082      -0.000127       0.000119      25.512701       0.000207      19.281265           0.000757
            3             Nd       7.542050       4.354492       3.856900       1.973057     196.690799 0.54608938E+04  0.21360882E+06                                21.589919                           19.627599       2.872574       2.511065                    0.999404      89.051230     220.572807       0.591901       0.264546      -1.348756      -0.000026      -0.000019      -0.000011       0.000034       0.000001       0.000005       0.000005      -0.000084       0.626516      -0.104461      -0.104377       0.208839             23.435356      25.512089      -0.000127      -0.000118      25.512709      -0.000207      19.281270           0.000757
            4             Nd       0.000000       8.708722       3.856900       1.973057     196.690792 0.54608935E+04  0.21360880E+06                                21.589918                           19.627597       2.872574       2.511065                    0.999404      89.051229     220.572799       0.591901       0.264546      -1.348756       0.000026       0.000019      -0.000011       0.000034       0.000001      -0.000005      -0.000005      -0.000084       0.626516      -0.104461      -0.104377       0.208839             23.435355      25.512088      -0.000127       0.000119      25.512707       0.000207      19.281269           0.000757
            5             Co       3.771025       6.531607       0.000000       1.060646     110.071922 0.19429733E+04  0.61492688E+05                                17.597950                           13.541370       0.503590       2.056951                    0.996169      43.230156     112.120112       0.546839       0.353907      -1.197115      -0.000000      -0.000000      -0.000000       0.000000       0.119833       0.000000       0.000002      -0.117902      -0.201428      -0.099977      -0.067143       0.167120             22.347892      24.800852       0.550959      -0.000000       9.052311       0.000000      33.190513           2.831163
            6             Co      -3.771025       6.531607       0.000000       1.060670     110.062990 0.19427874E+04  0.61485244E+05                                17.596989                           13.540701       0.503740       2.057023                    0.996166      43.228518     112.113913       0.546855       0.353906      -1.197118      -0.000000       0.000000       0.000000       0.000000      -0.111304      -0.000019       0.000022      -0.148031      -0.200851      -0.100192      -0.066950       0.167142             22.346665      12.511633       6.543488       0.000000      21.339895      -0.000000      33.188467           2.830629
            7             Co       7.542050       0.000000       0.000000       1.060537     110.111582 0.19437409E+04  0.61523606E+05                                17.602522                           13.544395       0.503282       2.056771                    0.996173      43.236297     112.145354       0.546752       0.353926      -1.197089       0.000000       0.000000       0.000000       0.000000      -0.009480      -0.000000      -0.000000       0.265893      -0.202118      -0.099598      -0.067373       0.166970             22.354312      13.469888      -7.096948       0.000000      20.392231      -0.000001      33.200816           2.830991
            8             Co      -3.771025       6.531607       7.713800       1.060852     109.943532 0.19404675E+04  0.61391873E+05                                17.583338                           13.531661       0.504562       2.057548                    0.996152      43.209808     112.037593       0.547110       0.353856      -1.197191      -0.000000      -0.000000      -0.000000       0.000000      -0.119425      -0.000000       0.000001      -0.123711      -0.198226      -0.101456      -0.066075       0.167531             22.327952      24.778044      -0.551213      -0.000000       9.045799       0.000000      33.160014           2.830525
            9             Co       3.771025       6.531607       7.713800       1.060691     109.971726 0.19409967E+04  0.61413278E+05                                17.586766                           13.533876       0.504354       2.057429                    0.996155      43.213570     112.054441       0.547038       0.353876      -1.197166      -0.000000      -0.000000       0.000000       0.000000       0.112991      -0.000000       0.000000      -0.145566      -0.198452      -0.101328      -0.066151       0.167478             22.332868      12.503950      -6.538359       0.000000      21.326852      -0.000000      33.167801           2.830378
           10             Co       7.542050       0.000000       7.713800       1.060664     110.039169 0.19423139E+04  0.61466220E+05                                17.594343                           13.538911       0.503921       2.057138                    0.996163      43.224544     112.098169       0.546902       0.353899      -1.197130      -0.000000       0.000000      -0.000000       0.000000       0.007901      -0.000000       0.000000       0.267236      -0.200233      -0.100479      -0.066744       0.167224             22.343349      13.464028       7.092927      -0.000000      20.381390      -0.000001      33.184628           2.830489
           11              H       1.467683       4.909156      11.792857       0.110393       1.125091 0.85591936E+01  0.85318678E+02                                 1.784408                            1.702158      -0.928442       2.430047                    0.997711       3.571482      10.021088       0.484057       1.269399      -0.711534       0.018493      -0.006676      -0.022468       0.029856      -0.003934      -0.001226      -0.003977       0.009206       0.022596      -0.010765       0.002281       0.008484              1.830232       2.130310      -0.416314      -0.337386       1.642941       0.271433       1.717444          -0.000004
           12              H       0.363527       4.796812      12.903645       0.120748       1.239612 0.99257643E+01  0.10124375E+03                                 1.830500                            1.783234      -0.736663       2.528164                    0.999662       3.312732       8.981672       0.499825       1.201390      -0.731584      -0.021128      -0.013070       0.020325       0.032098      -0.003125      -0.001152      -0.006476       0.011644       0.003609      -0.010800       0.004669       0.006131              1.832809       1.889745       0.287163      -0.205315       1.758428      -0.311530       1.850255           0.000019
           13              H      -4.024438       9.337585      11.792857       0.110427       1.125154 0.85598216E+01  0.85326585E+02                                 1.784466                            1.702212      -0.928543       2.429995                    0.997710       3.571616      10.021592       0.484053       1.269386      -0.711535      -0.015024      -0.012673      -0.022469       0.029852       0.005951      -0.002830       0.003050       0.002207       0.022597      -0.010762       0.002279       0.008484              1.830294       2.125404       0.419214       0.403771       1.647985       0.156468       1.717493          -0.000003
           14              H      -3.569652      10.349984      12.903645       0.120835       1.239450 0.99241465E+01  0.10122329E+03                                 1.830341                            1.783086      -0.736570       2.528226                    0.999662       3.312509       8.980939       0.499846       1.201387      -0.731583      -0.000748       0.024838       0.020323       0.032102       0.006604      -0.005030       0.004238      -0.000415       0.003607      -0.010799       0.004670       0.006129              1.832649       1.542446      -0.086700      -0.167106       2.105403       0.333526       1.850097           0.000010
           15              H       2.556755      11.879687      11.792857       0.110388       1.125237 0.85605632E+01  0.85335547E+02                                 1.784530                            1.702266      -0.928498       2.429994                    0.997710       3.571752      10.021959       0.484055       1.269358      -0.711541      -0.003466       0.019346      -0.022466       0.029849      -0.002021       0.004059       0.000925      -0.011417       0.022602      -0.010767       0.002281       0.008486              1.830362       1.404327      -0.002883      -0.066383       2.369193      -0.427947       1.717565          -0.000011
           16              H       3.206125      10.979631      12.903645       0.120738       1.239590 0.99255440E+01  0.10124109E+03                                 1.830501                            1.783233      -0.736673       2.528169                    0.999661       3.312675       8.981541       0.499817       1.201415      -0.731579       0.021885      -0.011773       0.020328       0.032106      -0.003483       0.006185       0.002239      -0.011235       0.003613      -0.010802       0.004671       0.006131              1.832811       2.039946      -0.200451       0.372453       1.608226      -0.022049       1.850261           0.000009
           17              H       6.074367       8.154058      11.792857       0.110393       1.125091 0.85591871E+01  0.85318601E+02                                 1.784407                            1.702158      -0.928442       2.430048                    0.997711       3.571481      10.021086       0.484057       1.269400      -0.711534      -0.018493       0.006676      -0.022468       0.029856      -0.003934       0.001226       0.003977       0.009206       0.022596      -0.010765       0.002281       0.008484              1.830231       2.130309      -0.416313       0.337386       1.642941      -0.271433       1.717443          -0.000004
           18              H       7.178523       8.266402      12.903645       0.120750       1.239609 0.99257382E+01  0.10124342E+03                                 1.830497                            1.783231      -0.736662       2.528164                    0.999662       3.312729       8.981661       0.499826       1.201389      -0.731584       0.021128       0.013070       0.020325       0.032098      -0.003125       0.001152       0.006476       0.011644       0.003609      -0.010800       0.004669       0.006131              1.832806       1.889742       0.287162       0.205315       1.758425       0.311529       1.850252           0.000019
           19              H      11.566488       3.725629      11.792857       0.110427       1.125154 0.85598191E+01  0.85326551E+02                                 1.784466                            1.702212      -0.928543       2.429995                    0.997710       3.571616      10.021591       0.484053       1.269386      -0.711535       0.015024       0.012673      -0.022469       0.029852       0.005951       0.002830      -0.003050       0.002207       0.022597      -0.010762       0.002279       0.008484              1.830293       2.125403       0.419214      -0.403771       1.647985      -0.156468       1.717492          -0.000003
           20              H      11.111702       2.713230      12.903645       0.120836       1.239448 0.99241257E+01  0.10122303E+03                                 1.830339                            1.783085      -0.736569       2.528226                    0.999662       3.312506       8.980930       0.499846       1.201387      -0.731583       0.000748      -0.024838       0.020323       0.032102       0.006604       0.005030      -0.004238      -0.000415       0.003607      -0.010799       0.004670       0.006129              1.832647       1.542445      -0.086700       0.167106       2.105401      -0.333526       1.850095           0.000010
           21              H       4.985295       1.183527      11.792857       0.110389       1.125237 0.85605574E+01  0.85335478E+02                                 1.784529                            1.702266      -0.928498       2.429994                    0.997710       3.571751      10.021957       0.484055       1.269358      -0.711541       0.003466      -0.019346      -0.022466       0.029849      -0.002021      -0.004059      -0.000925      -0.011417       0.022602      -0.010767       0.002281       0.008486              1.830361       1.404327      -0.002883       0.066383       2.369192       0.427947       1.717564          -0.000011
           22              H       4.335925       2.083583      12.903645       0.120739       1.239587 0.99255153E+01  0.10124072E+03                                 1.830497                            1.783230      -0.736672       2.528169                    0.999661       3.312672       8.981528       0.499817       1.201414      -0.731579      -0.021885       0.011773       0.020328       0.032106      -0.003483      -0.006185      -0.002239      -0.011235       0.003613      -0.010802       0.004671       0.006131              1.832808       2.039942      -0.200450      -0.372452       1.608223       0.022049       1.850257           0.000009
           23              H       9.009733       8.154058      11.348543       0.110401       1.125194 0.85601753E+01  0.85331078E+02                                 1.784519                            1.702256      -0.928497       2.430007                    0.997710       3.571694      10.021901       0.484042       1.269400      -0.711533       0.018484       0.006675       0.022468       0.029850       0.003931       0.001228      -0.003972       0.009208       0.022604      -0.010764       0.002279       0.008484              1.830351       2.130469       0.416362       0.337421       1.643041       0.271458       1.717542           0.000002
           24              H       7.905577       8.266402      10.237755       0.120743       1.239545 0.99250519E+01  0.10123473E+03                                 1.830454                            1.783187      -0.736716       2.528163                    0.999661       3.312583       8.981207       0.499824       1.201413      -0.731580      -0.021139       0.013069      -0.020326       0.032107       0.003121       0.001156      -0.006470       0.011644       0.003616      -0.010795       0.004670       0.006125              1.832765       1.889689      -0.287150       0.205319       1.758381      -0.311527       1.850225          -0.000006
           25              H       3.517612       3.725629      11.348543       0.110403       1.125074 0.85590557E+01  0.85317232E+02                                 1.784414                            1.702164      -0.928422       2.430062                    0.997711       3.571473      10.021163       0.484046       1.269428      -0.711528      -0.015025       0.012677       0.022473       0.029858      -0.005953       0.002826       0.003052       0.002206       0.022607      -0.010765       0.002279       0.008486              1.830240       2.125327      -0.419203      -0.403762       1.647943       0.156475       1.717449          -0.000000
           26              H       3.972398       2.713230      10.237755       0.120764       1.239659 0.99262308E+01  0.10124969E+03                                 1.830541                            1.783270      -0.736745       2.528127                    0.999661       3.312787       8.981870       0.499822       1.201382      -0.731585      -0.000751      -0.024833      -0.020323       0.032097      -0.006602       0.005028       0.004237      -0.000412       0.003610      -0.010796       0.004669       0.006127              1.832852       1.542598       0.086722       0.167144       2.105647       0.333590       1.850312          -0.000023
           27              H      10.098805       1.183527      11.348543       0.110432       1.125104 0.85593529E+01  0.85320987E+02                                 1.784440                            1.702187      -0.928449       2.430046                    0.997711       3.571534      10.021401       0.484045       1.269419      -0.711529      -0.003467      -0.019349       0.022472       0.029856       0.002021      -0.004057       0.000923      -0.011411       0.022609      -0.010764       0.002277       0.008487              1.830267       1.404270       0.002881       0.066378       2.369058      -0.427907       1.717473          -0.000008
           28              H      10.748175       2.083583      10.237755       0.120795       1.239485 0.99244075E+01  0.10122593E+03                                 1.830322                            1.783066      -0.736654       2.528178                    0.999662       3.312570       8.980905       0.499871       1.201327      -0.731597       0.021882       0.011770      -0.020324       0.032101       0.003481      -0.006182       0.002233      -0.011235       0.003618      -0.010797       0.004670       0.006127              1.832631       2.039726       0.200412      -0.372396       1.608081      -0.022043       1.850085          -0.000021
           29              H      -1.467683       4.909156      11.348543       0.110401       1.125193 0.85601696E+01  0.85331006E+02                                 1.784518                            1.702256      -0.928496       2.430008                    0.997710       3.571693      10.021897       0.484042       1.269400      -0.711533      -0.018484      -0.006675       0.022468       0.029850       0.003931      -0.001228       0.003972       0.009208       0.022604      -0.010764       0.002279       0.008484              1.830350       2.130468       0.416361      -0.337421       1.643041      -0.271458       1.717542           0.000002
           30              H      -0.363527       4.796812      10.237755       0.120745       1.239542 0.99250226E+01  0.10123436E+03                                 1.830451                            1.783184      -0.736715       2.528164                    0.999661       3.312579       8.981194       0.499824       1.201413      -0.731580       0.021139      -0.013069      -0.020326       0.032106       0.003121      -0.001156       0.006470       0.011644       0.003616      -0.010795       0.004670       0.006125              1.832762       1.889686      -0.287149      -0.205319       1.758378       0.311526       1.850222          -0.000006
           31              H       4.024438       9.337585      11.348543       0.110403       1.125074 0.85590535E+01  0.85317201E+02                                 1.784414                            1.702163      -0.928423       2.430062                    0.997711       3.571473      10.021161       0.484047       1.269428      -0.711528       0.015025      -0.012677       0.022473       0.029858      -0.005953      -0.002826      -0.003052       0.002206       0.022607      -0.010765       0.002279       0.008486              1.830239       2.125326      -0.419203       0.403761       1.647942      -0.156475       1.717448          -0.000000
           32              H       3.569652      10.349984      10.237755       0.120766       1.239656 0.99262047E+01  0.10124936E+03                                 1.830538                            1.783267      -0.736744       2.528128                    0.999661       3.312784       8.981859       0.499823       1.201381      -0.731585       0.000751       0.024833      -0.020323       0.032097      -0.006602      -0.005028      -0.004237      -0.000412       0.003610      -0.010796       0.004669       0.006127              1.832849       1.542596       0.086722      -0.167144       2.105644      -0.333589       1.850309          -0.000023
           33              H      -2.556755      11.879687      11.348543       0.110432       1.125104 0.85593478E+01  0.85320927E+02                                 1.784440                            1.702187      -0.928449       2.430046                    0.997711       3.571533      10.021399       0.484045       1.269420      -0.711528       0.003467       0.019349       0.022472       0.029856       0.002021       0.004057      -0.000923      -0.011411       0.022609      -0.010764       0.002277       0.008487              1.830267       1.404270       0.002881      -0.066378       2.369057       0.427906       1.717473          -0.000008
           34              H      -3.206125      10.979631      10.237755       0.120797       1.239482 0.99243805E+01  0.10122559E+03                                 1.830318                            1.783062      -0.736652       2.528178                    0.999662       3.312567       8.980893       0.499871       1.201326      -0.731597      -0.021882      -0.011770      -0.020324       0.032100       0.003481       0.006182      -0.002233      -0.011235       0.003618      -0.010797       0.004670       0.006127              1.832627       2.039722       0.200411       0.372395       1.608079       0.022043       1.850082          -0.000021
           35              H       6.074367       8.154058       3.634743       0.110393       1.125091 0.85591932E+01  0.85318675E+02                                 1.784408                            1.702158      -0.928442       2.430047                    0.997711       3.571482      10.021089       0.484057       1.269400      -0.711534      -0.018493       0.006676       0.022468       0.029856      -0.003934      -0.001226      -0.003977       0.009206       0.022596      -0.010765       0.002281       0.008484              1.830232       2.130310      -0.416314      -0.337386       1.642941       0.271433       1.717444          -0.000004
           36              H       7.178523       8.266402       2.523955       0.120748       1.239611 0.99257572E+01  0.10124366E+03                                 1.830500                            1.783233      -0.736663       2.528164                    0.999662       3.312731       8.981669       0.499825       1.201390      -0.731584       0.021128       0.013070      -0.020325       0.032098      -0.003125      -0.001152      -0.006476       0.011644       0.003609      -0.010800       0.004669       0.006131              1.832809       1.889744       0.287163      -0.205315       1.758427      -0.311530       1.850254           0.000019
           37              H      11.566488       3.725629       3.634743       0.110427       1.125154 0.85598217E+01  0.85326586E+02                                 1.784466                            1.702212      -0.928542       2.429995                    0.997710       3.571616      10.021592       0.484053       1.269386      -0.711535       0.015024       0.012673       0.022469       0.029852       0.005951      -0.002830       0.003050       0.002207       0.022597      -0.010762       0.002279       0.008484              1.830294       2.125404       0.419214       0.403772       1.647985       0.156468       1.717493          -0.000003
           38              H      11.111702       2.713230       2.523955       0.120834       1.239451 0.99241552E+01  0.10122340E+03                                 1.830342                            1.783087      -0.736570       2.528226                    0.999662       3.312510       8.980943       0.499845       1.201387      -0.731583       0.000748      -0.024838      -0.020323       0.032102       0.006604      -0.005030       0.004238      -0.000415       0.003607      -0.010799       0.004670       0.006129              1.832650       1.542447      -0.086700      -0.167107       2.105405       0.333527       1.850098           0.000010
           39              H       4.985295       1.183527       3.634743       0.110388       1.125237 0.85605631E+01  0.85335546E+02                                 1.784530                            1.702266      -0.928498       2.429994                    0.997710       3.571752      10.021959       0.484055       1.269358      -0.711541       0.003466      -0.019346       0.022466       0.029849      -0.002021       0.004059       0.000925      -0.011417       0.022602      -0.010767       0.002281       0.008486              1.830362       1.404327      -0.002883      -0.066383       2.369193      -0.427947       1.717565          -0.000011
           40              H       4.335925       2.083583       2.523955       0.120739       1.239589 0.99255314E+01  0.10124093E+03                                 1.830499                            1.783231      -0.736672       2.528169                    0.999661       3.312674       8.981536       0.499817       1.201414      -0.731579      -0.021885       0.011773      -0.020328       0.032106      -0.003483       0.006185       0.002239      -0.011235       0.003613      -0.010802       0.004671       0.006131              1.832809       2.039944      -0.200451       0.372453       1.608225      -0.022049       1.850259           0.000009
           41              H       1.467683       4.909156       3.634743       0.110393       1.125091 0.85591910E+01  0.85318644E+02                                 1.784407                            1.702158      -0.928442       2.430047                    0.997711       3.571482      10.021087       0.484057       1.269399      -0.711534       0.018493      -0.006676       0.022468       0.029856      -0.003934       0.001226       0.003977       0.009206       0.022596      -0.010765       0.002281       0.008484              1.830231       2.130309      -0.416313       0.337386       1.642941      -0.271433       1.717443          -0.000004
           42              H       0.363527       4.796812       2.523955       0.120750       1.239609 0.99257334E+01  0.10124336E+03                                 1.830497                            1.783231      -0.736662       2.528165                    0.999662       3.312728       8.981659       0.499825       1.201389      -0.731584      -0.021128      -0.013070      -0.020325       0.032098      -0.003125       0.001152       0.006476       0.011644       0.003609      -0.010800       0.004669       0.006131              1.832806       1.889742       0.287162       0.205315       1.758425       0.311529       1.850252           0.000019
           43              H      -4.024438       9.337585       3.634743       0.110427       1.125154 0.85598205E+01  0.85326569E+02                                 1.784466                            1.702212      -0.928543       2.429995                    0.997710       3.571616      10.021591       0.484053       1.269386      -0.711535      -0.015024      -0.012673       0.022469       0.029852       0.005951       0.002830      -0.003050       0.002207       0.022597      -0.010762       0.002279       0.008484              1.830293       2.125403       0.419214      -0.403771       1.647985      -0.156468       1.717492          -0.000003
           44              H      -3.569652      10.349984       2.523955       0.120836       1.239448 0.99241329E+01  0.10122312E+03                                 1.830339                            1.783085      -0.736570       2.528226                    0.999662       3.312507       8.980933       0.499846       1.201387      -0.731583      -0.000748       0.024838      -0.020323       0.032102       0.006604       0.005030      -0.004238      -0.000415       0.003607      -0.010799       0.004670       0.006129              1.832648       1.542445      -0.086700       0.167106       2.105402      -0.333526       1.850096           0.000010
           45              H       2.556755      11.879687       3.634743       0.110389       1.125236 0.85605562E+01  0.85335462E+02                                 1.784529                            1.702266      -0.928498       2.429994                    0.997710       3.571751      10.021956       0.484055       1.269358      -0.711541      -0.003466       0.019346       0.022466       0.029849      -0.002021      -0.004059      -0.000925      -0.011417       0.022602      -0.010767       0.002281       0.008486              1.830361       1.404327      -0.002883       0.066383       2.369191       0.427947       1.717564          -0.000011
           46              H       3.206125      10.979631       2.523955       0.120740       1.239586 0.99254995E+01  0.10124052E+03                                 1.830496                            1.783228      -0.736671       2.528170                    0.999662       3.312670       8.981521       0.499818       1.201414      -0.731579       0.021885      -0.011773      -0.020328       0.032106      -0.003483      -0.006185      -0.002239      -0.011235       0.003613      -0.010802       0.004671       0.006131              1.832806       2.039940      -0.200450      -0.372451       1.608222       0.022049       1.850256           0.000009
           47              H      -1.467683       4.909156       4.079057       0.110401       1.125194 0.85601738E+01  0.85331060E+02                                 1.784519                            1.702256      -0.928497       2.430007                    0.997710       3.571694      10.021901       0.484042       1.269400      -0.711533      -0.018484      -0.006675      -0.022468       0.029850       0.003931       0.001228      -0.003972       0.009208       0.022604      -0.010764       0.002279       0.008484              1.830351       2.130469       0.416361       0.337421       1.643041       0.271458       1.717542           0.000002
           48              H      -0.363527       4.796812       5.189845       0.120744       1.239543 0.99250352E+01  0.10123451E+03                                 1.830452                            1.783185      -0.736716       2.528164                    0.999661       3.312581       8.981199       0.499824       1.201412      -0.731580       0.021139      -0.013069       0.020326       0.032106       0.003121       0.001156      -0.006470       0.011644       0.003616      -0.010795       0.004670       0.006125              1.832763       1.889687      -0.287150       0.205319       1.758379      -0.311526       1.850223          -0.000006
           49              H       4.024438       9.337585       4.079057       0.110403       1.125074 0.85590553E+01  0.85317229E+02                                 1.784414                            1.702164      -0.928423       2.430062                    0.997711       3.571473      10.021164       0.484046       1.269429      -0.711528       0.015025      -0.012677      -0.022473       0.029858      -0.005953       0.002826       0.003052       0.002206       0.022607      -0.010765       0.002279       0.008486              1.830240       2.125328      -0.419203      -0.403762       1.647943       0.156475       1.717449          -0.000000
           50              H       3.569652      10.349984       5.189845       0.120765       1.239658 0.99262262E+01  0.10124963E+03                                 1.830540                            1.783269      -0.736745       2.528128                    0.999661       3.312787       8.981869       0.499823       1.201381      -0.731585       0.000751       0.024833       0.020323       0.032097      -0.006602       0.005028       0.004237      -0.000412       0.003610      -0.010796       0.004669       0.006127              1.832852       1.542597       0.086722       0.167144       2.105646       0.333589       1.850311          -0.000023
           51              H      -2.556755      11.879687       4.079057       0.110432       1.125104 0.85593490E+01  0.85320944E+02                                 1.784440                            1.702187      -0.928449       2.430046                    0.997711       3.571533      10.021400       0.484045       1.269420      -0.711528       0.003467       0.019349      -0.022472       0.029856       0.002021      -0.004057       0.000923      -0.011411       0.022609      -0.010764       0.002277       0.008487              1.830267       1.404270       0.002881       0.066378       2.369058      -0.427907       1.717473          -0.000008
           52              H      -3.206125      10.979631       5.189845       0.120795       1.239485 0.99244042E+01  0.10122589E+03                                 1.830321                            1.783065      -0.736653       2.528178                    0.999662       3.312570       8.980903       0.499871       1.201327      -0.731597      -0.021882      -0.011770       0.020324       0.032101       0.003481      -0.006182       0.002233      -0.011235       0.003618      -0.010797       0.004670       0.006127              1.832630       2.039725       0.200412      -0.372395       1.608081      -0.022043       1.850085          -0.000021
           53              H       9.009733       8.154058       4.079057       0.110401       1.125192 0.85601638E+01  0.85330943E+02                                 1.784518                            1.702256      -0.928496       2.430008                    0.997710       3.571692      10.021897       0.484042       1.269401      -0.711532       0.018484       0.006675      -0.022468       0.029850       0.003931      -0.001228       0.003972       0.009208       0.022604      -0.010764       0.002279       0.008484              1.830350       2.130468       0.416361      -0.337421       1.643041      -0.271458       1.717542           0.000002
           54              H       7.905577       8.266402       5.189845       0.120746       1.239541 0.99250091E+01  0.10123418E+03                                 1.830449                            1.783182      -0.736715       2.528164                    0.999661       3.312578       8.981188       0.499825       1.201412      -0.731580      -0.021139       0.013069       0.020326       0.032106       0.003121      -0.001156       0.006470       0.011644       0.003616      -0.010795       0.004670       0.006125              1.832760       1.889684      -0.287149      -0.205318       1.758376       0.311526       1.850220          -0.000006
           55              H       3.517612       3.725629       4.079057       0.110403       1.125074 0.85590527E+01  0.85317196E+02                                 1.784414                            1.702164      -0.928423       2.430062                    0.997711       3.571473      10.021163       0.484046       1.269428      -0.711528      -0.015025       0.012677      -0.022473       0.029858      -0.005953      -0.002826      -0.003052       0.002206       0.022607      -0.010765       0.002279       0.008486              1.830239       2.125327      -0.419203       0.403761       1.647943      -0.156475       1.717448          -0.000000
           56              H       3.972398       2.713230       5.189845       0.120766       1.239656 0.99262046E+01  0.10124936E+03                                 1.830538                            1.783267      -0.736744       2.528128                    0.999661       3.312784       8.981859       0.499823       1.201381      -0.731585      -0.000751      -0.024833       0.020323       0.032097      -0.006602      -0.005028      -0.004237      -0.000412       0.003610      -0.010796       0.004669       0.006127              1.832849       1.542596       0.086722      -0.167144       2.105644      -0.333589       1.850309          -0.000023
           57              H      10.098805       1.183527       4.079057       0.110432       1.125104 0.85593468E+01  0.85320913E+02                                 1.784439                            1.702187      -0.928449       2.430046                    0.997711       3.571533      10.021398       0.484045       1.269419      -0.711528      -0.003467      -0.019349      -0.022472       0.029856       0.002021       0.004057      -0.000923      -0.011411       0.022609      -0.010764       0.002277       0.008487              1.830266       1.404269       0.002881      -0.066378       2.369057       0.427906       1.717472          -0.000008
           58              H      10.748175       2.083583       5.189845       0.120797       1.239482 0.99243782E+01  0.10122555E+03                                 1.830318                            1.783062      -0.736652       2.528178                    0.999662       3.312567       8.980892       0.499871       1.201326      -0.731597       0.021882       0.011770       0.020324       0.032100       0.003481       0.006182      -0.002233      -0.011235       0.003618      -0.010797       0.004670       0.006127              1.832627       2.039721       0.200411       0.372394       1.608078       0.022043       1.850082          -0.000021
           59              C       1.674335       6.322596      13.250766       0.670218      21.263890 0.22991299E+03  0.46649304E+04                                 7.147916                            5.438262      -0.027539       2.068547                    0.999387      21.180382      58.822682       0.625801       0.482379      -1.013586       0.026270       0.024090       0.039672       0.053332       0.017585      -0.099424      -0.004555       0.089139       0.096032      -0.075508      -0.055487       0.130995              8.368456       9.115179      -1.102285       4.522233       7.718574      -0.321259       8.271614           0.000881
           60              C       0.871107       5.419927      12.362136      -0.165412      25.761242 0.36323048E+03  0.81935541E+04                                 7.565896                            6.260550       0.068075       2.024223                    0.998820      28.289001      80.597635       0.671030       0.404645      -1.068035      -0.066609       0.048317      -0.056889       0.100038      -0.030004       0.004462      -0.029742       0.062877       0.060442      -0.061981       0.016281       0.045700              8.594239      10.509567      -0.117596       3.184423       6.452540       0.323975       8.820611           0.002940
           61              C      -2.903689       8.451899      13.250766       0.670267      21.264699 0.22992234E+03  0.46651747E+04                                 7.148124                            5.438393      -0.027775       2.068461                    0.999387      21.180877      58.824702       0.625789       0.482382      -1.013582       0.007730      -0.034777       0.039676       0.053324       0.029821       0.045767       0.088390      -0.075034       0.096030      -0.075506      -0.055505       0.131010              8.368733       9.022593       1.155959      -2.539423       7.811687      -3.755912       8.271920           0.000881
           62              C      -3.283809       9.598850      12.362136      -0.165448      25.762795 0.36325545E+03  0.81942622E+04                                 7.566215                            6.260774       0.068073       2.024205                    0.998820      28.290060      80.601496       0.671017       0.404646      -1.068033       0.075158       0.033533      -0.056883       0.100044       0.042229      -0.027962       0.011010       0.020504       0.060442      -0.061970       0.016300       0.045670              8.594677       7.568989       1.815753      -1.311745       9.393958      -2.920115       8.821084           0.002932
           63              C       1.229354      11.351933      13.250766       0.670234      21.263543 0.22990718E+03  0.46647967E+04                                 7.147907                            5.438234      -0.027564       2.068545                    0.999388      21.180333      58.823014       0.625794       0.482386      -1.013579      -0.034001       0.010685       0.039687       0.053341      -0.047400       0.053650      -0.083819      -0.014116       0.096069      -0.075505      -0.055489       0.130993              8.368483       7.113137      -0.053711      -1.983005       9.720556       4.077038       8.271756           0.000861
           64              C       2.412702      11.107651      12.362136      -0.165405      25.761227 0.36322634E+03  0.81934271E+04                                 7.565819                            6.260441       0.068146       2.024240                    0.998821      28.288985      80.597098       0.671049       0.404635      -1.068042      -0.008540      -0.081861      -0.056879       0.100046      -0.012233       0.023524       0.018711      -0.083401       0.060453      -0.061978       0.016304       0.045674              8.594210       7.364884      -1.698015      -1.872849       9.597075       2.595792       8.820672           0.002927
           65              C       5.867715       6.740618      13.250766       0.670218      21.263889 0.22991297E+03  0.46649297E+04                                 7.147916                            5.438262      -0.027539       2.068547                    0.999387      21.180381      58.822680       0.625801       0.482379      -1.013586      -0.026270      -0.024090       0.039672       0.053332       0.017586       0.099424       0.004555       0.089139       0.096032      -0.075508      -0.055487       0.130995              8.368456       9.115179      -1.102285      -4.522233       7.718574       0.321259       8.271614           0.000881
           66              C       6.670943       7.643287      12.362136      -0.165413      25.761265 0.36323089E+03  0.81935655E+04                                 7.565901                            6.260554       0.068075       2.024223                    0.998820      28.289015      80.597687       0.671030       0.404645      -1.068035       0.066609      -0.048317      -0.056889       0.100038      -0.030004      -0.004462       0.029742       0.062877       0.060442      -0.061981       0.016281       0.045700              8.594245      10.509575      -0.117597      -3.184428       6.452543      -0.323975       8.820618           0.002940
           67              C      10.445739       4.611315      13.250766       0.670266      21.264707 0.22992245E+03  0.46651775E+04                                 7.148124                            5.438394      -0.027771       2.068462                    0.999387      21.180883      58.824718       0.625789       0.482382      -1.013582      -0.007730       0.034777       0.039676       0.053324       0.029821      -0.045767      -0.088390      -0.075034       0.096031      -0.075505      -0.055505       0.131010              8.368734       9.022594       1.155959       2.539424       7.811688       3.755913       8.271922           0.000881
           68              C      10.825859       3.464364      12.362136      -0.165449      25.762820 0.36325590E+03  0.81942751E+04                                 7.566220                            6.260778       0.068072       2.024205                    0.998820      28.290078      80.601561       0.671016       0.404646      -1.068033      -0.075159      -0.033533      -0.056883       0.100045       0.042229       0.027962      -0.011011       0.020504       0.060442      -0.061970       0.016300       0.045670              8.594683       7.568994       1.815755       1.311747       9.393965       2.920120       8.821091           0.002933
           69              C       6.312696       1.711281      13.250766       0.670234      21.263541 0.22990715E+03  0.46647960E+04                                 7.147907                            5.438234      -0.027564       2.068545                    0.999388      21.180332      58.823013       0.625794       0.482386      -1.013579       0.034001      -0.010685       0.039687       0.053341      -0.047400      -0.053650       0.083819      -0.014116       0.096069      -0.075505      -0.055489       0.130993              8.368483       7.113137      -0.053711       1.983005       9.720556      -4.077039       8.271757           0.000861
           70              C       5.129348       1.955563      12.362136      -0.165405      25.761249 0.36322674E+03  0.81934383E+04                                 7.565824                            6.260445       0.068146       2.024240                    0.998821      28.288998      80.597146       0.671048       0.404635      -1.068042       0.008540       0.081861      -0.056879       0.100047      -0.012233      -0.023524      -0.018711      -0.083401       0.060453      -0.061978       0.016304       0.045674              8.594216       7.364888      -1.698017       1.872853       9.597082      -2.595796       8.820678           0.002927
           71              C       9.216385       6.740618       9.890634       0.670264      21.265225 0.22993522E+03  0.46654698E+04                                 7.148151                            5.438518      -0.028462       2.068223                    0.999386      21.180713      58.823154       0.625791       0.482377      -1.013592       0.026239      -0.024063      -0.039690       0.053318      -0.017572       0.099485      -0.004589       0.089195       0.095962      -0.075516      -0.055550       0.131067              8.368634       9.115225       1.102341      -4.522207       7.718865      -0.321258       8.271811           0.000897
           72              C       8.413157       7.643287      10.779264      -0.165417      25.760884 0.36322891E+03  0.81935106E+04                                 7.565798                            6.260526       0.068087       2.024229                    0.998820      28.289024      80.597691       0.671033       0.404643      -1.068035      -0.066629      -0.048313       0.056881       0.100045       0.029996      -0.004448      -0.029710       0.062905       0.060482      -0.061975       0.016305       0.045670              8.594043      10.509231       0.117711      -3.184076       6.452490       0.323908       8.820406           0.002928
           73              C       4.638361       4.611315       9.890634       0.670256      21.265380 0.22993522E+03  0.46654881E+04                                 7.148278                            5.438575      -0.028429       2.068236                    0.999386      21.180935      58.824643       0.625775       0.482387      -1.013582       0.007722       0.034774      -0.039670       0.053316      -0.029828      -0.045773       0.088437      -0.075041       0.095985      -0.075522      -0.055533       0.131055              8.368838       9.022706      -1.155892       2.539420       7.811752      -3.755893       8.272058           0.000885
           74              C       4.258241       3.464364      10.779264      -0.165432      25.761465 0.36323732E+03  0.81937499E+04                                 7.565911                            6.260591       0.068060       2.024212                    0.998820      28.289432      80.599164       0.671031       0.404642      -1.068036       0.075149      -0.033529       0.056892       0.100042      -0.042234       0.027963       0.011012       0.020500       0.060480      -0.061980       0.016307       0.045674              8.594229       7.568606      -1.815532       1.311623       9.393422      -2.919639       8.820659           0.002915
           75              C       8.771404       1.711281       9.890634       0.670268      21.264537 0.22992234E+03  0.46651582E+04                                 7.148022                            5.438356      -0.028033       2.068375                    0.999387      21.180630      58.823229       0.625800       0.482376      -1.013589      -0.033988      -0.010699      -0.039667       0.053321       0.047407      -0.053677      -0.083840      -0.014133       0.096030      -0.075514      -0.055514       0.131028              8.368586       7.113195       0.053632       1.982976       9.720627       4.077069       8.271938           0.000859
           76              C       9.954752       1.955563      10.779264      -0.165427      25.762071 0.36324287E+03  0.81938893E+04                                 7.566024                            6.260632       0.068136       2.024234                    0.998820      28.289395      80.598577       0.671031       0.404642      -1.068039      -0.008547       0.081852       0.056889       0.100046       0.012239      -0.023524       0.018705      -0.083391       0.060471      -0.061977       0.016312       0.045665              8.594448       7.365002       1.698033       1.872904       9.597386       2.595955       8.820956           0.002910
           77              C      -1.674335       6.322596       9.890634       0.670265      21.265223 0.22993520E+03  0.46654692E+04                                 7.148151                            5.438518      -0.028462       2.068223                    0.999386      21.180712      58.823154       0.625791       0.482377      -1.013592      -0.026239       0.024063      -0.039689       0.053318      -0.017572      -0.099485       0.004589       0.089195       0.095962      -0.075516      -0.055550       0.131067              8.368634       9.115225       1.102341       4.522208       7.718865       0.321258       8.271811           0.000897
           78              C      -0.871107       5.419927      10.779264      -0.165418      25.760906 0.36322930E+03  0.81935216E+04                                 7.565802                            6.260530       0.068087       2.024229                    0.998820      28.289037      80.597739       0.671033       0.404644      -1.068035       0.066629       0.048313       0.056881       0.100045       0.029996       0.004448       0.029710       0.062905       0.060482      -0.061976       0.016305       0.045670              8.594048      10.509239       0.117712       3.184081       6.452494      -0.323909       8.820412           0.002928
           79              C       2.903689       8.451899       9.890634       0.670256      21.265377 0.22993518E+03  0.46654870E+04                                 7.148278                            5.438575      -0.028429       2.068236                    0.999386      21.180933      58.824637       0.625775       0.482387      -1.013582      -0.007722      -0.034774      -0.039670       0.053316      -0.029828       0.045773      -0.088437      -0.075041       0.095985      -0.075522      -0.055533       0.131055              8.368838       9.022705      -1.155892      -2.539420       7.811751       3.755893       8.272058           0.000885
           80              C       3.283809       9.598850      10.779264      -0.165433      25.761484 0.36323767E+03  0.81937598E+04                                 7.565915                            6.260595       0.068060       2.024212                    0.998820      28.289444      80.599210       0.671030       0.404643      -1.068036      -0.075149       0.033529       0.056892       0.100042      -0.042234      -0.027963      -0.011012       0.020500       0.060480      -0.061980       0.016307       0.045674              8.594235       7.568611      -1.815534      -1.311624       9.393428       2.919644       8.820665           0.002915
           81              C      -1.229354      11.351933       9.890634       0.670268      21.264536 0.22992233E+03  0.46651579E+04                                 7.148022                            5.438356      -0.028034       2.068375                    0.999387      21.180630      58.823231       0.625800       0.482376      -1.013589       0.033988       0.010699      -0.039667       0.053321       0.047407       0.053677       0.083840      -0.014133       0.096030      -0.075514      -0.055514       0.131028              8.368587       7.113194       0.053632      -1.982976       9.720627      -4.077069       8.271939           0.000859
           82              C      -2.412702      11.107651      10.779264      -0.165427      25.762090 0.36324321E+03  0.81938990E+04                                 7.566029                            6.260635       0.068136       2.024234                    0.998820      28.289406      80.598619       0.671031       0.404642      -1.068039       0.008547      -0.081852       0.056889       0.100046       0.012239       0.023524      -0.018705      -0.083391       0.060471      -0.061977       0.016312       0.045665              8.594453       7.365006       1.698035      -1.872907       9.597392      -2.595958       8.820962           0.002910
           83              C       5.867715       6.740618       2.176834       0.670218      21.263894 0.22991304E+03  0.46649314E+04                                 7.147916                            5.438263      -0.027539       2.068547                    0.999387      21.180384      58.822687       0.625801       0.482379      -1.013586      -0.026270      -0.024090      -0.039672       0.053332       0.017585      -0.099424      -0.004555       0.089139       0.096032      -0.075508      -0.055487       0.130995              8.368456       9.115180      -1.102285       4.522233       7.718574      -0.321259       8.271614           0.000881
           84              C       6.670943       7.643287       3.065464      -0.165412      25.761247 0.36323057E+03  0.81935565E+04                                 7.565898                            6.260551       0.068075       2.024223                    0.998820      28.289004      80.597648       0.671030       0.404645      -1.068035       0.066609      -0.048317       0.056889       0.100038      -0.030004       0.004462      -0.029742       0.062877       0.060442      -0.061981       0.016281       0.045700              8.594241      10.509569      -0.117597       3.184424       6.452540       0.323975       8.820613           0.002940
           85              C      10.445739       4.611315       2.176834       0.670266      21.264703 0.22992239E+03  0.46651759E+04                                 7.148124                            5.438394      -0.027775       2.068460                    0.999387      21.180880      58.824713       0.625789       0.482382      -1.013582      -0.007730       0.034777      -0.039677       0.053324       0.029821       0.045767       0.088390      -0.075034       0.096030      -0.075506      -0.055505       0.131010              8.368735       9.022594       1.155959      -2.539423       7.811688      -3.755913       8.271921           0.000881
           86              C      10.825859       3.464364       3.065464      -0.165448      25.762785 0.36325527E+03  0.81942570E+04                                 7.566213                            6.260772       0.068073       2.024205                    0.998820      28.290053      80.601469       0.671017       0.404646      -1.068033      -0.075158      -0.033533       0.056883       0.100044       0.042229      -0.027962       0.011010       0.020504       0.060442      -0.061970       0.016300       0.045670              8.594674       7.568986       1.815752      -1.311744       9.393955      -2.920113       8.821081           0.002932
           87              C       6.312696       1.711281       2.176834       0.670234      21.263540 0.22990714E+03  0.46647957E+04                                 7.147907                            5.438234      -0.027564       2.068545                    0.999388      21.180331      58.823010       0.625794       0.482386      -1.013579       0.034001      -0.010685      -0.039687       0.053341      -0.047400       0.053650      -0.083819      -0.014116       0.096069      -0.075504      -0.055489       0.130993              8.368483       7.113137      -0.053711      -1.983005       9.720556       4.077038       8.271756           0.000861
           88              C       5.129348       1.955563       3.065464      -0.165405      25.761238 0.36322654E+03  0.81934327E+04                                 7.565822                            6.260443       0.068146       2.024240                    0.998821      28.288992      80.597125       0.671049       0.404635      -1.068042       0.008540       0.081861       0.056879       0.100046      -0.012233       0.023524       0.018711      -0.083401       0.060453      -0.061978       0.016304       0.045674              8.594214       7.364886      -1.698016      -1.872851       9.597080       2.595795       8.820675           0.002927
           89              C       1.674335       6.322596       2.176834       0.670218      21.263890 0.22991299E+03  0.46649303E+04                                 7.147916                            5.438262      -0.027540       2.068546                    0.999387      21.180382      58.822684       0.625801       0.482379      -1.013586       0.026270       0.024090      -0.039672       0.053332       0.017586       0.099424       0.004555       0.089139       0.096032      -0.075508      -0.055487       0.130995              8.368456       9.115180      -1.102285      -4.522233       7.718574       0.321259       8.271615           0.000881
           90              C       0.871107       5.419927       3.065464      -0.165413      25.761269 0.36323095E+03  0.81935674E+04                                 7.565903                            6.260555       0.068075       2.024222                    0.998820      28.289018      80.597701       0.671030       0.404645      -1.068035      -0.066609       0.048317       0.056889       0.100038      -0.030004      -0.004462       0.029742       0.062877       0.060442      -0.061981       0.016281       0.045700              8.594247      10.509577      -0.117597      -3.184429       6.452544      -0.323976       8.820619           0.002940
           91              C      -2.903689       8.451899       2.176834       0.670265      21.264711 0.22992250E+03  0.46651788E+04                                 7.148126                            5.438395      -0.027770       2.068462                    0.999387      21.180886      58.824730       0.625789       0.482382      -1.013582       0.007730      -0.034777      -0.039676       0.053324       0.029821      -0.045767      -0.088390      -0.075034       0.096031      -0.075506      -0.055505       0.131010              8.368736       9.022595       1.155960       2.539424       7.811689       3.755914       8.271923           0.000881
           92              C      -3.283809       9.598850       3.065464      -0.165449      25.762810 0.36325573E+03  0.81942699E+04                                 7.566218                            6.260776       0.068072       2.024205                    0.998820      28.290071      80.601533       0.671016       0.404646      -1.068033       0.075159       0.033533       0.056883       0.100045       0.042229       0.027962      -0.011011       0.020504       0.060442      -0.061970       0.016300       0.045670              8.594680       7.568991       1.815754       1.311746       9.393962       2.920118       8.821088           0.002933
           93              C       1.229354      11.351933       2.176834       0.670235      21.263539 0.22990713E+03  0.46647954E+04                                 7.147907                            5.438234      -0.027564       2.068545                    0.999388      21.180331      58.823010       0.625794       0.482386      -1.013579      -0.034001       0.010685      -0.039687       0.053341      -0.047400      -0.053650       0.083819      -0.014116       0.096069      -0.075505      -0.055489       0.130993              8.368483       7.113136      -0.053711       1.983005       9.720555      -4.077038       8.271756           0.000861
           94              C       2.412702      11.107651       3.065464      -0.165406      25.761261 0.36322694E+03  0.81934440E+04                                 7.565827                            6.260447       0.068146       2.024240                    0.998821      28.289005      80.597175       0.671048       0.404635      -1.068042      -0.008540      -0.081861       0.056879       0.100047      -0.012233      -0.023524      -0.018711      -0.083401       0.060453      -0.061978       0.016304       0.045674              8.594220       7.364891      -1.698018       1.872855       9.597087      -2.595799       8.820682           0.002927
           95              C      -1.674335       6.322596       5.536966       0.670265      21.265220 0.22993516E+03  0.46654683E+04                                 7.148151                            5.438517      -0.028462       2.068223                    0.999386      21.180710      58.823147       0.625791       0.482377      -1.013592      -0.026239       0.024063       0.039689       0.053318      -0.017572       0.099485      -0.004589       0.089195       0.095962      -0.075516      -0.055550       0.131067              8.368633       9.115224       1.102341      -4.522207       7.718864      -0.321258       8.271810           0.000897
           96              C      -0.871107       5.419927       4.648336      -0.165418      25.760900 0.36322918E+03  0.81935183E+04                                 7.565802                            6.260529       0.068087       2.024229                    0.998820      28.289034      80.597733       0.671033       0.404644      -1.068035       0.066629       0.048313      -0.056881       0.100045       0.029996      -0.004448      -0.029710       0.062905       0.060482      -0.061975       0.016305       0.045670              8.594048      10.509239       0.117712      -3.184080       6.452493       0.323908       8.820412           0.002928
           97              C       2.903689       8.451899       5.536966       0.670256      21.265381 0.22993524E+03  0.46654885E+04                                 7.148279                            5.438575      -0.028430       2.068235                    0.999386      21.180936      58.824647       0.625775       0.482387      -1.013582      -0.007722      -0.034774       0.039670       0.053316      -0.029828      -0.045773       0.088437      -0.075041       0.095985      -0.075522      -0.055533       0.131055              8.368839       9.022706      -1.155893       2.539420       7.811752      -3.755893       8.272059           0.000885
           98              C       3.283809       9.598850       4.648336      -0.165432      25.761469 0.36323738E+03  0.81937516E+04                                 7.565912                            6.260591       0.068060       2.024212                    0.998820      28.289434      80.599174       0.671031       0.404642      -1.068036      -0.075149       0.033529      -0.056892       0.100042      -0.042234       0.027963       0.011012       0.020500       0.060480      -0.061980       0.016307       0.045674              8.594231       7.568608      -1.815533       1.311623       9.393424      -2.919641       8.820660           0.002915
           99              C      -1.229354      11.351933       5.536966       0.670267      21.264538 0.22992235E+03  0.46651584E+04                                 7.148023                            5.438356      -0.028033       2.068375                    0.999387      21.180631      58.823233       0.625800       0.482376      -1.013589       0.033988       0.010699       0.039667       0.053321       0.047407      -0.053677      -0.083840      -0.014133       0.096030      -0.075514      -0.055514       0.131028              8.368587       7.113195       0.053632       1.982976       9.720627       4.077070       8.271938           0.000859
          100              C      -2.412702      11.107651       4.648336      -0.165427      25.762074 0.36324292E+03  0.81938905E+04                                 7.566024                            6.260632       0.068136       2.024234                    0.998820      28.289396      80.598577       0.671031       0.404642      -1.068039       0.008547      -0.081852      -0.056889       0.100046       0.012239      -0.023524       0.018705      -0.083391       0.060471      -0.061977       0.016312       0.045665              8.594448       7.365002       1.698033       1.872904       9.597386       2.595955       8.820956           0.002910
          101              C       9.216385       6.740618       5.536966       0.670265      21.265219 0.22993514E+03  0.46654677E+04                                 7.148150                            5.438517      -0.028462       2.068223                    0.999386      21.180709      58.823145       0.625791       0.482377      -1.013592       0.026239      -0.024063       0.039689       0.053318      -0.017572      -0.099485       0.004589       0.089195       0.095962      -0.075516      -0.055550       0.131067              8.368633       9.115224       1.102341       4.522207       7.718864       0.321258       8.271811           0.000897
          102              C       8.413157       7.643287       4.648336      -0.165418      25.760920 0.36322955E+03  0.81935290E+04                                 7.565806                            6.260533       0.068087       2.024228                    0.998820      28.289046      80.597778       0.671032       0.404644      -1.068035      -0.066629      -0.048313      -0.056881       0.100045       0.029996       0.004448       0.029710       0.062905       0.060482      -0.061976       0.016305       0.045670              8.594053      10.509246       0.117712       3.184085       6.452496      -0.323909       8.820417           0.002928
          103              C       4.638361       4.611315       5.536966       0.670256      21.265379 0.22993520E+03  0.46654875E+04                                 7.148278                            5.438575      -0.028429       2.068236                    0.999386      21.180934      58.824639       0.625775       0.482387      -1.013582       0.007722       0.034774       0.039670       0.053316      -0.029828       0.045773      -0.088437      -0.075041       0.095985      -0.075522      -0.055533       0.131055              8.368838       9.022705      -1.155892      -2.539420       7.811751       3.755893       8.272058           0.000885
          104              C       4.258241       3.464364       4.648336      -0.165433      25.761487 0.36323771E+03  0.81937611E+04                                 7.565916                            6.260595       0.068060       2.024212                    0.998820      28.289446      80.599220       0.671030       0.404643      -1.068036       0.075149      -0.033529      -0.056892       0.100042      -0.042234      -0.027963      -0.011012       0.020500       0.060480      -0.061980       0.016307       0.045674              8.594236       7.568612      -1.815535      -1.311625       9.393429       2.919645       8.820666           0.002915
          105              C       8.771404       1.711281       5.536966       0.670267      21.264537 0.22992233E+03  0.46651581E+04                                 7.148023                            5.438356      -0.028034       2.068375                    0.999387      21.180631      58.823235       0.625800       0.482376      -1.013589      -0.033988      -0.010699       0.039667       0.053321       0.047407       0.053677       0.083840      -0.014133       0.096030      -0.075514      -0.055514       0.131028              8.368587       7.113195       0.053632      -1.982976       9.720628      -4.077070       8.271939           0.000859
          106              C       9.954752       1.955563       4.648336      -0.165427      25.762091 0.36324323E+03  0.81938993E+04                                 7.566029                            6.260636       0.068136       2.024234                    0.998820      28.289406      80.598618       0.671031       0.404642      -1.068039      -0.008547       0.081852      -0.056889       0.100046       0.012239       0.023524      -0.018705      -0.083391       0.060471      -0.061977       0.016312       0.045665              8.594454       7.365006       1.698035      -1.872908       9.597393      -2.595959       8.820962           0.002910
          107              O       1.424693       7.554457      13.213739      -0.635890      36.114831 0.60302960E+03  0.14908516E+05                                 8.599228                            7.613477       0.330159       2.130888                    0.998064      28.935596      76.962788       0.687308       0.360461      -1.138603       0.014001      -0.019972       0.053918       0.059179      -0.028322      -0.096603      -0.019285      -0.045472      -0.094029      -0.123393       0.043244       0.080149              9.114706       7.654296      -2.557209       1.494656      12.563056      -1.493619       7.126767           0.003258
          108              O       2.525833       5.767409      13.974320      -0.583874      37.472636 0.50048182E+03  0.11809812E+05                                 8.850746                            6.846559       0.481329       2.192098                    0.998941      27.740739      72.083227       0.739033       0.351227      -1.146024      -0.021671       0.024843      -0.018451       0.037779      -0.018592      -0.011948      -0.035914       0.118822       0.121325      -0.092932       0.038897       0.054034             10.708185      12.983672      -2.393990       6.552543       6.455874      -1.705988      12.685007           0.034468
          109              O      -1.712045       8.052165      13.213739      -0.635836      36.114560 0.60302190E+03  0.14908272E+05                                 8.599140                            7.613393       0.329898       2.130798                    0.998062      28.935616      76.962597       0.687317       0.360458      -1.138606      -0.024281      -0.002101       0.053915       0.059167      -0.005530       0.031608       0.093314       0.071806      -0.094029      -0.123409       0.043248       0.080161              9.114601      13.550337      -0.847011      -2.040759       6.666815      -0.547544       7.126650           0.003268
          110              O      -3.810244       7.992074      13.974320      -0.583874      37.472163 0.50047565E+03  0.11809585E+05                                 8.850466                            6.846344       0.481645       2.192175                    0.998943      27.741395      72.083789       0.739075       0.351209      -1.146043       0.032366       0.006329      -0.018444       0.037787       0.060791      -0.025151       0.028312      -0.027251       0.121298      -0.092983       0.038942       0.054042             10.707860      10.160772       4.023501      -4.753544       9.278217      -4.821516      12.684591           0.034456
          111              O       0.287352      10.519806      13.213739      -0.635936      36.117931 0.60309584E+03  0.14910566E+05                                 8.599698                            7.613880       0.329992       2.130810                    0.998061      28.937009      76.967658       0.687292       0.360460      -1.138604       0.010337       0.022112       0.053939       0.059205       0.033843       0.065008      -0.074053      -0.026298      -0.094012      -0.123415       0.043235       0.080180              9.115214       9.121697       3.404312       0.546213      11.096783       2.041378       7.127161           0.003230
          112              O       1.284411      12.366945      13.974320      -0.583875      37.477376 0.50055200E+03  0.11811925E+05                                 8.851588                            6.847116       0.480959       2.191964                    0.998940      27.742027      72.088832       0.738988       0.351235      -1.146014      -0.010688      -0.031224      -0.018424       0.037797      -0.042131       0.037067       0.007585      -0.091554       0.121393      -0.092896       0.038845       0.054051             10.709319       6.015134      -1.629905      -1.799168      13.426252       6.528515      12.686571           0.034447
          113              O       6.117357       5.508757      13.213739      -0.635890      36.114825 0.60302948E+03  0.14908513E+05                                 8.599227                            7.613476       0.330159       2.130889                    0.998064      28.935594      76.962779       0.687308       0.360461      -1.138603      -0.014001       0.019972       0.053918       0.059179      -0.028322       0.096603       0.019284      -0.045472      -0.094029      -0.123393       0.043244       0.080149              9.114705       7.654295      -2.557209      -1.494655      12.563054       1.493619       7.126766           0.003258
          114              O       5.016217       7.295805      13.974320      -0.583874      37.472641 0.50048190E+03  0.11809814E+05                                 8.850747                            6.846559       0.481331       2.192098                    0.998941      27.740743      72.083236       0.739033       0.351227      -1.146024       0.021671      -0.024843      -0.018451       0.037779      -0.018592       0.011948       0.035914       0.118821       0.121325      -0.092932       0.038897       0.054035             10.708185      12.983673      -2.393990      -6.552544       6.455874       1.705989      12.685008           0.034468
          115              O       9.254095       5.011049      13.213739      -0.635836      36.114572 0.60302215E+03  0.14908280E+05                                 8.599143                            7.613395       0.329900       2.130799                    0.998062      28.935619      76.962614       0.687317       0.360458      -1.138606       0.024281       0.002101       0.053915       0.059167      -0.005530      -0.031608      -0.093314       0.071806      -0.094028      -0.123409       0.043248       0.080161              9.114604      13.550342      -0.847011       2.040760       6.666817       0.547545       7.126652           0.003268
          116              O      11.352294       5.071140      13.974320      -0.583872      37.472098 0.50047448E+03  0.11809552E+05                                 8.850465                            6.846343       0.481613       2.192166                    0.998943      27.741337      72.083653       0.739074       0.351210      -1.146042      -0.032366      -0.006327      -0.018444       0.037786       0.060793       0.025151      -0.028309      -0.027252       0.121299      -0.092985       0.038945       0.054039             10.707858      10.160770       4.023500       4.753543       9.278215       4.821515      12.684589           0.034456
          117              O       7.254698       2.543408      13.213739      -0.635936      36.117931 0.60309584E+03  0.14910566E+05                                 8.599698                            7.613880       0.329992       2.130810                    0.998061      28.937010      76.967658       0.687292       0.360460      -1.138604      -0.010337      -0.022112       0.053939       0.059205       0.033843      -0.065008       0.074053      -0.026298      -0.094012      -0.123415       0.043235       0.080180              9.115213       9.121697       3.404311      -0.546213      11.096782      -2.041378       7.127161           0.003230
          118              O       6.257639       0.696269      13.974320      -0.583875      37.477380 0.50055206E+03  0.11811927E+05                                 8.851589                            6.847116       0.480959       2.191964                    0.998940      27.742028      72.088836       0.738988       0.351235      -1.146014       0.010688       0.031224      -0.018424       0.037797      -0.042131      -0.037067      -0.007585      -0.091554       0.121393      -0.092896       0.038845       0.054051             10.709320       6.015134      -1.629905       1.799168      13.426253      -6.528516      12.686573           0.034447
          119              O       8.966743       5.508757       9.927661      -0.635825      36.107739 0.60288890E+03  0.14904073E+05                                 8.597745                            7.612306       0.329854       2.130780                    0.998066      28.934282      76.955186       0.687404       0.360435      -1.138632       0.013951       0.019972      -0.053926       0.059174       0.028298       0.096627      -0.019272      -0.045439      -0.094080      -0.123404       0.043231       0.080174              9.112945       7.652558       2.556249      -1.493971      12.560732      -1.492941       7.125545           0.003313
          120              O      10.067883       7.295805       9.167080      -0.583950      37.456359 0.50025058E+03  0.11802738E+05                                 8.847312                            6.844270       0.483014       2.192607                    0.998951      27.738685      72.067901       0.739287       0.351154      -1.146108      -0.021640      -0.024856       0.018466       0.037777       0.018604       0.011909      -0.036045       0.119311       0.121061      -0.093180       0.039144       0.054036             10.703656      12.977956       2.392924      -6.549084       6.453565      -1.705244      12.679446           0.034415
          121              O       5.830005       5.011049       9.927661      -0.635859      36.109463 0.60292232E+03  0.14905124E+05                                 8.598068                            7.612557       0.329805       2.130759                    0.998063      28.934755      76.957340       0.687386       0.360438      -1.138627      -0.024293       0.002124      -0.053917       0.059175       0.005535      -0.031626       0.093308       0.071752      -0.094062      -0.123400       0.043234       0.080166              9.113314      13.548025       0.847166       2.040153       6.666053      -0.547344       7.125862           0.003301
          122              O       3.731806       5.071140       9.167080      -0.583942      37.459843 0.50029852E+03  0.11804202E+05                                 8.848036                            6.844730       0.482766       2.192533                    0.998950      27.739121      72.071057       0.739237       0.351168      -1.146092       0.032349      -0.006289       0.018465       0.037775      -0.060947       0.025245       0.028328      -0.027396       0.121129      -0.093159       0.039120       0.054039             10.704661      10.157802      -4.022052       4.751851       9.275423      -4.819676      12.680759           0.034410
          123              O       7.829402       2.543408       9.927661      -0.635855      36.112706 0.60299006E+03  0.14907244E+05                                 8.598682                            7.613064       0.329778       2.130747                    0.998061      28.935720      76.961498       0.687351       0.360446      -1.138619       0.010307      -0.022105      -0.053922       0.059181      -0.033836      -0.064997      -0.074077      -0.026274      -0.094056      -0.123423       0.043229       0.080194              9.114033       9.120750      -3.403823      -0.546100      11.094923       2.040848       7.126427           0.003243
          124              O       8.826461       0.696269       9.167080      -0.583890      37.468327 0.50042135E+03  0.11807931E+05                                 8.849692                            6.845836       0.481997       2.192285                    0.998945      27.740808      72.080088       0.739128       0.351195      -1.146059      -0.010718       0.031186       0.018453       0.037788       0.042237      -0.037113       0.007647      -0.091733       0.121264      -0.093040       0.038996       0.054044             10.706866       6.013890       1.629353       1.798570      13.423011       6.526699      12.683696           0.034375
          125              O      -1.424693       7.554457       9.927661      -0.635825      36.107738 0.60288889E+03  0.14904072E+05                                 8.597745                            7.612306       0.329854       2.130780                    0.998066      28.934282      76.955185       0.687404       0.360435      -1.138632      -0.013951      -0.019972      -0.053926       0.059174       0.028298      -0.096627       0.019272      -0.045439      -0.094080      -0.123404       0.043231       0.080174              9.112945       7.652558       2.556249       1.493971      12.560732       1.492941       7.125545           0.003313
          126              O      -2.525833       5.767409       9.167080      -0.583950      37.456359 0.50025058E+03  0.11802738E+05                                 8.847312                            6.844270       0.483015       2.192608                    0.998951      27.738686      72.067902       0.739287       0.351154      -1.146108       0.021640       0.024856       0.018466       0.037777       0.018604      -0.011909       0.036045       0.119310       0.121061      -0.093180       0.039144       0.054036             10.703656      12.977956       2.392925       6.549084       6.453565       1.705244      12.679446           0.034415
          127              O       1.712045       8.052165       9.927661      -0.635859      36.109457 0.60292220E+03  0.14905120E+05                                 8.598067                            7.612557       0.329806       2.130759                    0.998063      28.934752      76.957329       0.687386       0.360438      -1.138627       0.024293      -0.002124      -0.053917       0.059175       0.005535       0.031626      -0.093308       0.071752      -0.094062      -0.123399       0.043234       0.080165              9.113312      13.548023       0.847166      -2.040152       6.666053       0.547344       7.125861           0.003301
          128              O       3.810244       7.992074       9.167080      -0.583942      37.459845 0.50029853E+03  0.11804203E+05                                 8.848036                            6.844730       0.482766       2.192533                    0.998950      27.739122      72.071058       0.739237       0.351168      -1.146092      -0.032349       0.006289       0.018465       0.037775      -0.060947      -0.025245      -0.028328      -0.027396       0.121129      -0.093159       0.039120       0.054039             10.704661      10.157802      -4.022052      -4.751851       9.275423       4.819676      12.680759           0.034410
          129              O      -0.287352      10.519806       9.927661      -0.635855      36.112712 0.60299019E+03  0.14907248E+05                                 8.598683                            7.613065       0.329778       2.130746                    0.998061      28.935722      76.961507       0.687351       0.360446      -1.138619      -0.010307       0.022105      -0.053922       0.059181      -0.033836       0.064997       0.074077      -0.026274      -0.094056      -0.123423       0.043229       0.080194              9.114035       9.120751      -3.403824       0.546100      11.094924      -2.040848       7.126428           0.003243
          130              O      -1.284411      12.366945       9.167080      -0.583890      37.468329 0.50042137E+03  0.11807932E+05                                 8.849693                            6.845836       0.481996       2.192285                    0.998945      27.740808      72.080089       0.739128       0.351195      -1.146059       0.010718      -0.031186       0.018453       0.037788       0.042237       0.037113      -0.007647      -0.091733       0.121264      -0.093040       0.038996       0.054044             10.706867       6.013890       1.629353      -1.798570      13.423013      -6.526700      12.683697           0.034375
          131              O       6.117357       5.508757       2.213861      -0.635890      36.114829 0.60302955E+03  0.14908515E+05                                 8.599228                            7.613477       0.330159       2.130888                    0.998064      28.935595      76.962785       0.687308       0.360461      -1.138603      -0.014001       0.019972      -0.053918       0.059179      -0.028322      -0.096603      -0.019284      -0.045472      -0.094029      -0.123393       0.043244       0.080149              9.114706       7.654296      -2.557209       1.494655      12.563055      -1.493619       7.126766           0.003258
          132              O       5.016217       7.295805       1.453280      -0.583873      37.472626 0.50048166E+03  0.11809807E+05                                 8.850745                            6.846557       0.481330       2.192098                    0.998941      27.740736      72.083215       0.739033       0.351227      -1.146024       0.021671      -0.024843       0.018451       0.037779      -0.018592      -0.011948      -0.035914       0.118822       0.121325      -0.092932       0.038897       0.054034             10.708182      12.983670      -2.393989       6.552542       6.455873      -1.705988      12.685005           0.034468
          133              O       9.254095       5.011049       2.213861      -0.635836      36.114553 0.60302173E+03  0.14908267E+05                                 8.599139                            7.613392       0.329898       2.130798                    0.998062      28.935612      76.962584       0.687317       0.360458      -1.138606       0.024281       0.002101      -0.053915       0.059167      -0.005530       0.031608       0.093314       0.071806      -0.094029      -0.123409       0.043248       0.080161              9.114600      13.550336      -0.847011      -2.040759       6.666815      -0.547544       7.126649           0.003268
          134              O      11.352294       5.071140       1.453280      -0.583875      37.472181 0.50047592E+03  0.11809593E+05                                 8.850470                            6.846347       0.481644       2.192174                    0.998943      27.741399      72.083810       0.739075       0.351209      -1.146043      -0.032367      -0.006329       0.018444       0.037787       0.060791      -0.025151       0.028312      -0.027251       0.121298      -0.092983       0.038942       0.054042             10.707864      10.160776       4.023503      -4.753546       9.278221      -4.821519      12.684596           0.034456
          135              O       7.254698       2.543408       2.213861      -0.635936      36.117930 0.60309583E+03  0.14910566E+05                                 8.599698                            7.613880       0.329992       2.130810                    0.998061      28.937009      76.967657       0.687292       0.360460      -1.138604      -0.010337      -0.022112      -0.053939       0.059205       0.033843       0.065008      -0.074053      -0.026298      -0.094012      -0.123415       0.043235       0.080180              9.115214       9.121697       3.404311       0.546213      11.096783       2.041378       7.127161           0.003230
          136              O       6.257639       0.696269       1.453280      -0.583875      37.477376 0.50055199E+03  0.11811925E+05                                 8.851588                            6.847116       0.480959       2.191964                    0.998940      27.742026      72.088830       0.738988       0.351235      -1.146014       0.010688       0.031224       0.018424       0.037797      -0.042131       0.037067       0.007585      -0.091554       0.121393      -0.092896       0.038845       0.054051             10.709319       6.015134      -1.629905      -1.799168      13.426252       6.528516      12.686572           0.034447
          137              O       1.424693       7.554457       2.213861      -0.635890      36.114827 0.60302953E+03  0.14908514E+05                                 8.599228                            7.613477       0.330159       2.130888                    0.998064      28.935594      76.962782       0.687308       0.360461      -1.138603       0.014001      -0.019972      -0.053918       0.059179      -0.028322       0.096603       0.019284      -0.045472      -0.094029      -0.123393       0.043244       0.080149              9.114706       7.654296      -2.557209      -1.494655      12.563055       1.493619       7.126766           0.003258
          138              O       2.525833       5.767409       1.453280      -0.583873      37.472631 0.50048173E+03  0.11809809E+05                                 8.850745                            6.846557       0.481332       2.192099                    0.998941      27.740740      72.083223       0.739033       0.351227      -1.146024      -0.021671       0.024843       0.018452       0.037779      -0.018592       0.011948       0.035914       0.118821       0.121325      -0.092932       0.038897       0.054035             10.708183      12.983670      -2.393990      -6.552543       6.455873       1.705988      12.685005           0.034468
          139              O      -1.712045       8.052165       2.213861      -0.635836      36.114565 0.60302200E+03  0.14908276E+05                                 8.599142                            7.613394       0.329901       2.130799                    0.998062      28.935616      76.962603       0.687317       0.360458      -1.138606      -0.024281      -0.002101      -0.053915       0.059167      -0.005530      -0.031608      -0.093314       0.071806      -0.094028      -0.123409       0.043248       0.080161              9.114603      13.550340      -0.847011       2.040760       6.666817       0.547544       7.126651           0.003268
          140              O      -3.810244       7.992074       1.453280      -0.583872      37.472110 0.50047468E+03  0.11809558E+05                                 8.850467                            6.846345       0.481612       2.192166                    0.998943      27.741340      72.083669       0.739074       0.351210      -1.146042       0.032366       0.006327       0.018444       0.037786       0.060793       0.025151      -0.028309      -0.027252       0.121299      -0.092985       0.038945       0.054039             10.707861      10.160773       4.023502       4.753545       9.278218       4.821517      12.684592           0.034456
          141              O       0.287352      10.519806       2.213861      -0.635936      36.117933 0.60309590E+03  0.14910568E+05                                 8.599699                            7.613880       0.329992       2.130810                    0.998061      28.937010      76.967662       0.687292       0.360460      -1.138604       0.010337       0.022112      -0.053939       0.059205       0.033843      -0.065008       0.074053      -0.026298      -0.094012      -0.123415       0.043235       0.080180              9.115214       9.121698       3.404312      -0.546213      11.096784      -2.041378       7.127162           0.003230
          142              O       1.284411      12.366945       1.453280      -0.583875      37.477380 0.50055204E+03  0.11811926E+05                                 8.851589                            6.847116       0.480959       2.191964                    0.998940      27.742027      72.088834       0.738988       0.351235      -1.146014      -0.010688      -0.031224       0.018424       0.037797      -0.042131      -0.037067      -0.007585      -0.091554       0.121393      -0.092896       0.038845       0.054051             10.709321       6.015135      -1.629905       1.799168      13.426254      -6.528517      12.686574           0.034447
          143              O      -1.424693       7.554457       5.499939      -0.635825      36.107742 0.60288898E+03  0.14904075E+05                                 8.597745                            7.612306       0.329854       2.130780                    0.998066      28.934284      76.955192       0.687404       0.360435      -1.138632      -0.013951      -0.019972       0.053926       0.059174       0.028298       0.096627      -0.019272      -0.045439      -0.094080      -0.123404       0.043231       0.080174              9.112946       7.652559       2.556249      -1.493971      12.560733      -1.492941       7.125545           0.003313
          144              O      -2.525833       5.767409       6.260520      -0.583950      37.456355 0.50025051E+03  0.11802736E+05                                 8.847312                            6.844270       0.483014       2.192607                    0.998951      27.738683      72.067894       0.739287       0.351154      -1.146108       0.021640       0.024856      -0.018466       0.037777       0.018604       0.011909      -0.036045       0.119311       0.121061      -0.093180       0.039144       0.054036             10.703655      12.977955       2.392924      -6.549084       6.453565      -1.705244      12.679446           0.034415
          145              O       1.712045       8.052165       5.499939      -0.635859      36.109464 0.60292234E+03  0.14905125E+05                                 8.598068                            7.612557       0.329805       2.130759                    0.998063      28.934756      76.957342       0.687386       0.360438      -1.138627       0.024293      -0.002124       0.053917       0.059175       0.005535      -0.031626       0.093308       0.071752      -0.094062      -0.123400       0.043234       0.080166              9.113313      13.548025       0.847166       2.040153       6.666053      -0.547344       7.125862           0.003301
          146              O       3.810244       7.992074       6.260520      -0.583942      37.459840 0.50029846E+03  0.11804200E+05                                 8.848036                            6.844730       0.482767       2.192533                    0.998950      27.739120      72.071052       0.739237       0.351168      -1.146092      -0.032349       0.006289      -0.018465       0.037775      -0.060947       0.025245       0.028328      -0.027396       0.121129      -0.093159       0.039120       0.054039             10.704661      10.157801      -4.022051       4.751851       9.275423      -4.819676      12.680758           0.034410
          147              O      -0.287352      10.519806       5.499939      -0.635855      36.112702 0.60298997E+03  0.14907241E+05                                 8.598682                            7.613063       0.329778       2.130747                    0.998061      28.935718      76.961491       0.687351       0.360446      -1.138619      -0.010307       0.022105       0.053922       0.059181      -0.033836      -0.064997      -0.074077      -0.026274      -0.094056      -0.123423       0.043229       0.080194              9.114033       9.120750      -3.403823      -0.546100      11.094922       2.040847       7.126426           0.003243
          148              O      -1.284411      12.366945       6.260520      -0.583891      37.468336 0.50042149E+03  0.11807935E+05                                 8.849694                            6.845837       0.481996       2.192285                    0.998945      27.740810      72.080099       0.739128       0.351195      -1.146059       0.010718      -0.031186      -0.018453       0.037788       0.042237      -0.037113       0.007647      -0.091733       0.121264      -0.093040       0.038996       0.054044             10.706868       6.013891       1.629354       1.798570      13.423015       6.526701      12.683699           0.034375
          149              O       8.966743       5.508757       5.499939      -0.635825      36.107738 0.60288889E+03  0.14904072E+05                                 8.597745                            7.612306       0.329854       2.130780                    0.998066      28.934282      76.955185       0.687404       0.360435      -1.138632       0.013951       0.019972       0.053926       0.059174       0.028298      -0.096627       0.019272      -0.045439      -0.094080      -0.123404       0.043231       0.080174              9.112945       7.652558       2.556249       1.493971      12.560732       1.492940       7.125545           0.003313
          150              O      10.067883       7.295805       6.260520      -0.583950      37.456356 0.50025053E+03  0.11802736E+05                                 8.847312                            6.844269       0.483015       2.192608                    0.998951      27.738685      72.067897       0.739287       0.351154      -1.146108      -0.021640      -0.024856      -0.018466       0.037777       0.018604      -0.011909       0.036045       0.119310       0.121061      -0.093180       0.039144       0.054036             10.703655      12.977955       2.392924       6.549084       6.453565       1.705244      12.679446           0.034415
          151              O       5.830005       5.011049       5.499939      -0.635859      36.109454 0.60292212E+03  0.14905118E+05                                 8.598066                            7.612556       0.329806       2.130759                    0.998063      28.934751      76.957324       0.687386       0.360438      -1.138627      -0.024293       0.002124       0.053917       0.059175       0.005535       0.031626      -0.093308       0.071752      -0.094062      -0.123399       0.043234       0.080165              9.113312      13.548022       0.847166      -2.040152       6.666052       0.547344       7.125861           0.003301
          152              O       3.731806       5.071140       6.260520      -0.583942      37.459841 0.50029846E+03  0.11804201E+05                                 8.848036                            6.844730       0.482766       2.192533                    0.998950      27.739120      72.071052       0.739237       0.351168      -1.146092       0.032349      -0.006289      -0.018465       0.037775      -0.060947      -0.025245      -0.028328      -0.027396       0.121129      -0.093159       0.039120       0.054039             10.704661      10.157801      -4.022052      -4.751851       9.275423       4.819676      12.680758           0.034410
          153              O       7.829402       2.543408       5.499939      -0.635855      36.112705 0.60299003E+03  0.14907243E+05                                 8.598682                            7.613063       0.329778       2.130747                    0.998061      28.935720      76.961496       0.687351       0.360446      -1.138619       0.010307      -0.022105       0.053922       0.059181      -0.033836       0.064997       0.074077      -0.026274      -0.094056      -0.123423       0.043229       0.080194              9.114033       9.120750      -3.403823       0.546100      11.094922      -2.040848       7.126426           0.003243
          154              O       8.826461       0.696269       6.260520      -0.583891      37.468345 0.50042161E+03  0.11807939E+05                                 8.849696                            6.845838       0.481995       2.192285                    0.998945      27.740811      72.080107       0.739128       0.351195      -1.146059      -0.010718       0.031186      -0.018453       0.037788       0.042237       0.037113      -0.007647      -0.091733       0.121264      -0.093040       0.038996       0.054044             10.706871       6.013892       1.629354      -1.798571      13.423018      -6.526703      12.683703           0.034375
          155              O       0.000000       6.167143      11.570700      -0.220524      33.320026 0.44673042E+03  0.10277695E+05                                 8.430734                            6.616054      -0.055354       2.066266                    0.999314      24.167997      62.632981       0.724556       0.367438      -1.129701       0.000015      -0.236502      -0.000008       0.236502       0.000006       0.151120       0.000001       0.080958       0.048880      -0.127020      -0.048626       0.175645             10.135771      12.989943       0.000031       6.584552       7.095117       0.000033      10.322254           0.001287
          156              O      -2.201147       9.979642      11.570700      -0.220474      33.320299 0.44672832E+03  0.10277652E+05                                 8.430865                            6.616090      -0.055437       2.066246                    0.999313      24.167882      62.633042       0.724545       0.367443      -1.129695      -0.204803       0.118255       0.000005       0.236492       0.035063      -0.075565      -0.130880      -0.040476       0.048870      -0.127026      -0.048629       0.175656             10.136061       8.568875       2.552838      -3.292437      11.516664      -5.702727      10.322642           0.001280
          157              O       2.201147       9.979642      11.570700      -0.220507      33.320619 0.44673683E+03  0.10277895E+05                                 8.430908                            6.616154      -0.055330       2.066277                    0.999313      24.168078      62.633651       0.724541       0.367444      -1.129695       0.204813       0.118240       0.000010       0.236494      -0.035064      -0.075561       0.130877      -0.040477       0.048876      -0.127021      -0.048632       0.175652             10.136067       8.568870      -2.552761      -3.292468      11.516635       5.702669      10.322697           0.001280
          158              O       7.542050       6.896071      11.570700      -0.220525      33.320030 0.44673046E+03  0.10277697E+05                                 8.430735                            6.616055      -0.055354       2.066266                    0.999314      24.167998      62.632987       0.724556       0.367438      -1.129701      -0.000015       0.236502      -0.000008       0.236502       0.000006      -0.151120      -0.000001       0.080958       0.048880      -0.127020      -0.048626       0.175645             10.135773      12.989945       0.000032      -6.584553       7.095118      -0.000034      10.322255           0.001287
          159              O       9.743197       3.083572      11.570700      -0.220474      33.320299 0.44672832E+03  0.10277652E+05                                 8.430865                            6.616090      -0.055437       2.066246                    0.999313      24.167882      62.633043       0.724545       0.367444      -1.129695       0.204803      -0.118255       0.000005       0.236492       0.035063       0.075565       0.130880      -0.040476       0.048870      -0.127026      -0.048629       0.175656             10.136061       8.568875       2.552837       3.292436      11.516665       5.702727      10.322643           0.001280
          160              O       5.340903       3.083572      11.570700      -0.220507      33.320619 0.44673682E+03  0.10277894E+05                                 8.430908                            6.616153      -0.055330       2.066277                    0.999313      24.168078      62.633649       0.724541       0.367444      -1.129695      -0.204813      -0.118240       0.000010       0.236494      -0.035064       0.075561      -0.130877      -0.040477       0.048876      -0.127021      -0.048632       0.175652             10.136067       8.568871      -2.552761       3.292469      11.516634      -5.702668      10.322696           0.001280
          161              O       7.542050       6.896071       3.856900      -0.220524      33.320025 0.44673037E+03  0.10277694E+05                                 8.430734                            6.616054      -0.055354       2.066266                    0.999314      24.167996      62.632980       0.724556       0.367438      -1.129701      -0.000015       0.236502       0.000008       0.236502       0.000006       0.151120       0.000001       0.080958       0.048880      -0.127020      -0.048626       0.175645             10.135772      12.989944       0.000031       6.584553       7.095117       0.000033      10.322254           0.001287
          162              O       9.743197       3.083572       3.856900      -0.220474      33.320299 0.44672833E+03  0.10277652E+05                                 8.430865                            6.616090      -0.055437       2.066246                    0.999313      24.167882      62.633040       0.724545       0.367443      -1.129695       0.204803      -0.118255      -0.000005       0.236492       0.035063      -0.075565      -0.130880      -0.040476       0.048870      -0.127026      -0.048629       0.175656             10.136061       8.568875       2.552838      -3.292437      11.516664      -5.702726      10.322643           0.001280
          163              O       5.340903       3.083572       3.856900      -0.220507      33.320617 0.44673679E+03  0.10277894E+05                                 8.430908                            6.616153      -0.055330       2.066277                    0.999313      24.168077      62.633649       0.724541       0.367444      -1.129695      -0.204813      -0.118240      -0.000010       0.236494      -0.035064      -0.075561       0.130877      -0.040477       0.048876      -0.127021      -0.048632       0.175652             10.136068       8.568870      -2.552761      -3.292469      11.516636       5.702669      10.322696           0.001280
          164              O       0.000000       6.167143       3.856900      -0.220524      33.320027 0.44673041E+03  0.10277695E+05                                 8.430735                            6.616055      -0.055354       2.066266                    0.999314      24.167997      62.632985       0.724556       0.367438      -1.129701       0.000015      -0.236502       0.000008       0.236502       0.000006      -0.151120      -0.000001       0.080958       0.048880      -0.127020      -0.048626       0.175645             10.135772      12.989945       0.000031      -6.584553       7.095118      -0.000034      10.322255           0.001287
          165              O      -2.201147       9.979642       3.856900      -0.220474      33.320301 0.44672835E+03  0.10277653E+05                                 8.430865                            6.616090      -0.055437       2.066246                    0.999313      24.167883      62.633043       0.724545       0.367443      -1.129695      -0.204803       0.118255      -0.000005       0.236492       0.035063       0.075565       0.130880      -0.040476       0.048870      -0.127026      -0.048629       0.175656             10.136061       8.568875       2.552837       3.292436      11.516665       5.702727      10.322643           0.001280
          166              O       2.201147       9.979642       3.856900      -0.220507      33.320617 0.44673678E+03  0.10277893E+05                                 8.430908                            6.616153      -0.055330       2.066277                    0.999313      24.168077      62.633648       0.724541       0.367444      -1.129695       0.204813       0.118240      -0.000010       0.236494      -0.035064       0.075561      -0.130877      -0.040477       0.048876      -0.127021      -0.048632       0.175652             10.136067       8.568871      -2.552762       3.292470      11.516635      -5.702669      10.322696           0.001280

******************************************************
Auxiliary information for the entire system
The total spin magnetic moment of the unit cell is   17.998459
The total net atomic charge of the unit cell is   -0.000008
Accuracy of reproducing the electrostatic potential in the unit cell:
  The inner radius (bohr) =    5.0000
  The outer radius (bohr) =   12.0000
  Valid grid points have density less than (e/(bohr^3)) =    0.0001
  The number of valid grid points were=       143604
  The rms potential error without charges in kcal/mol is=      6.20955
  The rms potential error with partial charges in kcal/mol is=      0.52236
  The RRMSE value at monopole order=      0.08412
  The rms potential error with partial charges and cloud penetration in kcal/mol is=      0.50170
  The RRMSE value at monopole order with cloud penetration is=      0.08080
  The rms potential error with partial charges and atomic dipoles in kcal/mol is=      0.85655
  The RRMSE value at dipole order=      0.13794
  The rms potential error with partial charges, atomic dipoles and cloud penetration in kcal/mol is=      0.83661
  The RRMSE value at dipole order with cloud penetration=      0.13473

******************************************************
The electron densities and ab initio electrostatic potential were computed in VASP using the PBE functional and
projector augmented wave method. See the main text of the journal article for a description of computational details.
The atomic charges, dipoles, and quadrupoles were computed with the DDEC6 method as described in
(a) T. A. Manz and N. Gabaldon Limas, RSC Adv. 6 (2016) 47771-47801 DOI: 10.1039/c6ra04656h
(b) N. Gabaldon Limas and T. A. Manz, RSC Adv. 8 (2018) 2678-2707 DOI: 10.1039/c7ra11829e.
For each atom in the material, the electron cloud parameters were fit to the spherically averaged atom-in-material
electron density using radial positions for which this density was between 10^-4 and 10^-2 electrons per cubic bohr.
The polarizabilities, dispersion coefficients, and quantum Drude oscillator (QDO) parameters were fit using the MCLF method.
The magnetic structure of the system was optimized in VASP from the default ferromagnetic initial guess using spin polarization.
The atomic spin moments (ASMs) were computed on this optimized magnetic structure using the DDEC6 partition as inputs
to the method of T. A. Manz and D. S. Sholl, J. Chem. Theory Comput. 7 (2011) 4146-4164 DOI: 10.1021/ct200539n.
The RMSE and RRMSE were computed using a uniform grid with Ewald summation.
