# Supplementary material for: A collection of forcefield precursors for metal–organic frameworks
Source: RSC Adv. 2019 Nov 13;9(63):36492–507. doi: 10.1039/c9ra07327b (PMC9075174; doi:10.1039/c9ra07327b)
Supplement: RA-009-C9RA07327B-s3466 [file RA-009-C9RA07327B-s3466.xyz]

  408
jmolscript: load "" {1 1 1} spacegroup "x,y,z" unitcell [{     18.279100     0.000000     0.000000 }, {     -6.093090    17.458698     0.000000 }, {      6.093029     8.729379    15.119683 }]
Zn     5.414484     9.478591     1.119008     0.858015
Zn    11.507540     4.959156     6.351476     0.857906
Zn    17.600554    11.750330     7.649199     0.857439
Zn    15.911079     7.980111     1.119008     0.857895
Zn     9.818040    12.499567     6.351476     0.857432
Zn     3.725030     5.708398     7.649199     0.858009
Zn    12.864555    16.709486    14.000675     0.858014
Zn     6.771499    21.228921     8.768207     0.857906
Zn     0.678485    14.437747     7.470484     0.857439
Zn     2.367960    18.207966    14.000675     0.857895
Zn     8.460999    13.688510     8.768207     0.857432
Zn    14.554009    20.479679     7.470484     0.858009
H      8.646601     8.931005     4.219904     0.111237
H      5.252182     3.999788     0.105838     0.114420
H      5.217423    14.980445     4.600920     0.100341
H      1.318497    12.607806     3.717930     0.112579
H      0.867009    10.586087     2.671648     0.125566
H      2.623632     9.378816     1.714572     0.091750
H      6.917382    13.631759     3.704322     0.102079
H      3.016621    14.304793     4.479962     0.119675
H      6.427507    11.633609     2.653504     0.131097
H     14.739640     7.918403     5.275257     0.111874
H     11.345224     6.821136    11.602845     0.114644
H     17.403510    13.953021    14.965462     0.100553
H      7.411551     5.645275     2.342039     0.112790
H      6.960061     5.750031     4.616039     0.124449
H      8.716685     5.524817     6.140103     0.093232
H     13.010440     5.121512     1.462073     0.100995
H      9.109677     5.456717     0.491390     0.119604
H     12.520563     5.210556     3.717930     0.130705
H      2.553569     9.338669     5.624522     0.110837
H     -0.840883    15.367153     3.411000     0.113849
H     11.310439    23.442688    10.672984     0.101056
H     13.504588     7.934996     9.059714     0.112813
H     13.053086     9.851959     7.831996     0.124858
H     14.809702    11.284444     7.265008     0.092379
H     19.103479     7.434806     9.953287     0.101846
H     15.202723     6.426567    10.148331     0.120461
H     18.613591     9.343913     8.748249     0.131400
H     12.678972     8.527709     4.219904     0.111887
H     -2.205722    13.458910     0.105838     0.114644
H     10.015061    19.936969     4.600920     0.100581
H      1.727974     4.850907     3.717930     0.112789
H      2.179460     6.872622     2.671648     0.124452
H      0.422833     8.079889     1.714572     0.093236
H     14.408189     3.826954     3.704322     0.100998
H     18.308953     3.153923     4.479962     0.119606
H     14.898061     5.825100     2.653504     0.130707
H      6.585937     9.540316     5.275257     0.110838
H      9.980372    10.637608    11.602845     0.113843
H     16.108108    20.964434    14.965462     0.101057
H     13.914016    11.813433     2.342039     0.112813
H     14.365514    11.708685     4.616039     0.124853
H     12.608894    11.933905     6.140103     0.092379
H      8.315125    12.337192     1.462073     0.101846
H     12.215884    12.001983     0.491390     0.120466
H      8.805009    12.248157     3.717930     0.131403
H     18.772009     8.120052     5.624522     0.111241
H      3.887354     2.091559     3.411000     0.114420
H      3.922065    11.474750    10.672984     0.100347
H      7.821001     9.523738     9.059714     0.112585
H      8.272499     7.606770     7.831996     0.125557
H      6.515881     6.174283     7.265008     0.091751
H     20.501213    10.023931     9.953287     0.102081
H      6.122869    11.032171    10.148331     0.119674
H      2.711997     8.114820     8.748249     0.131126
H      9.632438    17.257072    10.899779     0.111237
H     13.026857    22.188289    15.013845     0.114420
H     13.061616    11.207632    10.518763     0.100341
H     16.960542    13.580271    11.401753     0.112579
H     17.412030    15.601990    12.448035     0.125566
H     15.655407    16.809261    13.405111     0.091750
H     11.361657    12.556318    11.415361     0.102079
H     15.262418    11.883284    10.639721     0.119674
H     11.851532    14.554468    12.466179     0.131096
H      3.539399    18.269674     9.844426     0.111874
H      6.933815    19.366941     3.516838     0.114644
H      0.875529    12.235056     0.154221     0.100553
H     10.867488    20.542802    12.777644     0.112790
H     11.318978    20.438046    10.503644     0.124449
H      9.562354    20.663260     8.979580     0.093232
H      5.268599    21.066565    13.657610     0.100995
H      9.169362    20.731360    14.628293     0.119604
H      5.758476    20.977521    11.401753     0.130705
H     15.725470    16.849408     9.495161     0.110837
H     19.119922    10.820924    11.708683     0.113849
H      6.968600     2.745389     4.446699     0.101056
H      4.774451    18.253081     6.059969     0.112813
H      5.225953    16.336118     7.287687     0.124858
H      3.469337    14.903633     7.854675     0.092379
H     -0.824440    18.753271     5.166396     0.101846
H      3.076316    19.761510     4.971352     0.120461
H     -0.334552    16.844164     6.371434     0.131400
H      5.600067    17.660368    10.899779     0.111887
H     20.484761    12.729167    15.013845     0.114644
H      8.263978     6.251108    10.518763     0.100581
H     16.551065    21.337170    11.401753     0.112789
H     16.099579    19.315455    12.448035     0.124452
H     17.856206    18.108188    13.405111     0.093236
H      3.870850    22.361123    11.415361     0.100998
H     -0.029914    23.034154    10.639721     0.119606
H      3.380978    20.362977    12.466179     0.130707
H     11.693102    16.647761     9.844426     0.110838
H      8.298667    15.550469     3.516838     0.113843
H      2.170931     5.223643     0.154221     0.101057
H      4.365023    14.374644    12.777644     0.112813
H      3.913525    14.479392    10.503644     0.124853
H      5.670145    14.254172     8.979580     0.092379
H      9.963914    13.850885    13.657610     0.101846
H      6.063155    14.186094    14.628293     0.120466
H      9.474030    13.939920    11.401753     0.131403
H     -0.492970    18.068025     9.495161     0.111241
H     14.391685    24.096518    11.708683     0.114420
H     14.356974    14.713327     4.446699     0.100347
H     10.458038    16.664339     6.059969     0.112585
H     10.006540    18.581307     7.287687     0.125557
H     11.763158    20.013794     7.854675     0.091751
H     -2.222174    16.164146     5.166396     0.102081
H     12.156170    15.155906     4.971352     0.119674
H     15.567042    18.073257     6.371434     0.131126
H     10.662781     8.729350     0.710625     0.112232
H     10.662789     8.729360     5.385631     0.113307
H     16.755837     4.980108     7.204529     0.112231
H     16.755820     9.028775     4.867026     0.113299
H      4.569746    12.478619     7.204529     0.112128
H      4.569755     8.429942     4.867026     0.113517
H      7.616258    17.458727    14.409058     0.112232
H      7.616250    17.458717     9.734052     0.113307
H      1.523202    21.207969     7.915154     0.112231
H      1.523219    17.159302    10.252657     0.113299
H     13.709293    13.709458     7.915154     0.112128
H     13.709284    17.758135    10.252657     0.113517
H      4.569761     6.076943     3.508522     0.119691
H      4.569770     2.032195     1.173287     0.109345
H     10.662793     8.729365     8.102638     0.121575
H     10.662800     8.729374    12.773108     0.110291
H     -1.523290    11.381769     3.508522     0.121583
H     -1.523307    15.426508     1.173287     0.110294
H     13.709278    20.111134    11.611161     0.119691
H     13.709269    24.155882    13.946396     0.109345
H      7.616246    17.458712     7.017045     0.121575
H      7.616239    17.458703     2.346575     0.110291
H     19.802329    14.806308    11.611161     0.121583
H     19.802346    10.761569    13.946396     0.110294
C      8.148492     8.799798     1.597092     0.595823
C      9.455083     8.793514     2.352471    -0.030259
C      9.462032     8.833585     3.743029    -0.107704
C      5.293303     6.538459     1.040537     0.590382
C      4.923888     5.238224     1.694463    -0.033032
C      4.960266     4.026763     1.008936    -0.101513
C      4.995700    14.160234     4.177266    -0.086930
C      2.027362    12.095043     3.345683    -0.062716
C      1.757748    10.914747     2.723206    -0.145009
C      2.820679    10.193003     2.161056     0.109729
C      6.012202    13.350761     3.631899    -0.063178
C      3.352961    12.557525     3.439123     0.042451
C      3.697519    13.765319     4.095015    -0.122099
C      4.384269    11.763764     2.874101     0.200134
C      5.726503    12.172297     3.002013    -0.167905
C     14.241544     5.712587     6.700288     0.596825
C     15.548131     6.369906     6.328041    -0.029319
C     15.555072     7.554128     5.598063    -0.109061
C     11.386350     6.361269     8.936942     0.590449
C     11.016926     7.577705     9.736017    -0.031566
C     11.053304     7.589755    11.127935    -0.101788
C     11.088756     5.266854     0.767929    -0.087447
C      8.120416     5.579282     2.972227    -0.063116
C      7.850801     5.630351     4.305632    -0.143180
C      8.913733     5.504389     5.211755     0.107554
C     12.105259     5.199291     1.741636    -0.062420
C      9.446016     5.428962     2.524987     0.041828
C      9.790575     5.393081     1.151061    -0.122294
C     10.477325     5.336520     3.494915     0.200527
C     11.819559     5.243028     3.077158    -0.166154
C      2.055458    11.675692     6.822303     0.595245
C      3.362049    11.024657     6.439171    -0.030643
C      3.368998     9.800364     5.778592    -0.107771
C     -0.799746    13.288349     5.142204     0.591176
C     -1.169169    13.372148     3.689203    -0.033687
C     -1.132798    14.571559     2.982811    -0.100524
C     17.181800     6.760988    10.174488    -0.087683
C     14.213449     8.513752     8.801772    -0.063164
C     13.943827     9.642979     8.090845    -0.143735
C     15.006754    10.490685     7.746872     0.108754
C     18.198297     7.638025     9.746148    -0.062693
C     15.539051     8.201591     9.155573     0.043354
C     15.883617     7.029677     9.873607    -0.124486
C     16.570354     9.087793     8.750668     0.199014
C     17.912590     8.772752     9.040512    -0.166855
C     13.177073     8.658906     1.597092     0.596817
C     11.870484     8.665193     2.352471    -0.029310
C     11.863540     8.625128     3.743029    -0.109055
C     -2.246840    10.920243     1.040537     0.590448
C     -1.877422    12.220481     1.694463    -0.031569
C     -1.913803    13.431939     1.008936    -0.101785
C     16.329874     3.298480     4.177266    -0.087473
C      1.019109     5.363668     3.345683    -0.063143
C      1.288721     6.543962     2.723206    -0.143191
C      0.225788     7.265703     2.161056     0.107564
C     15.313369     4.107952     3.631899    -0.062426
C     17.972610     4.901187     3.439123     0.041861
C     17.628054     3.693396     4.095015    -0.122294
C     16.941300     5.694946     2.874101     0.200542
C     15.599067     5.286412     3.002013    -0.166166
C      7.084038    11.746138     6.700288     0.595250
C      5.777449    11.088817     6.328041    -0.030675
C      5.770506     9.904592     5.598063    -0.107772
C      9.939239    11.097465     8.936942     0.591200
C     10.308665     9.881031     9.736017    -0.033680
C     10.272291     9.868988    11.127935    -0.100521
C     10.236806    12.191847     0.767929    -0.087688
C     13.205154    11.879428     2.972227    -0.063156
C     13.474773    11.828364     4.305632    -0.143734
C     12.411844    11.954330     5.211755     0.108741
C      9.220307    12.259414     1.741636    -0.062701
C     11.879552    12.029746     2.524987     0.043355
C     11.534989    12.065621     1.151061    -0.124482
C     10.848246    12.122192     3.494915     0.198988
C      9.506011    12.215683     3.077158    -0.166845
C     19.270124     5.783033     6.822303     0.595789
C     17.963531     6.434067     6.439171    -0.030260
C     17.956580     7.658357     5.778592    -0.107718
C      3.846222     4.170369     5.142204     0.590380
C      4.215640     4.086565     3.689203    -0.033035
C      4.179268     2.887151     2.982811    -0.101502
C      4.143792    10.697750    10.174488    -0.086940
C      7.112139     8.944981     8.801772    -0.062713
C      7.381758     7.815751     8.090845    -0.145002
C      6.318831     6.968044     7.746872     0.109722
C      3.127294     9.820712     9.746148    -0.063175
C      5.786538     9.257144     9.155573     0.042446
C      5.441975    10.429060     9.873607    -0.122089
C      4.755234     8.370939     8.750668     0.200138
C      3.412999     8.685982     9.040512    -0.167936
C     10.130547    17.388279    13.522591     0.595823
C      8.823956    17.394563    12.767212    -0.030259
C      8.817007    17.354492    11.376654    -0.107704
C     12.985736    19.649618    14.079146     0.590382
C     13.355151    20.949853    13.425220    -0.033032
C     13.318773    22.161314    14.110747    -0.101513
C     13.283339    12.027843    10.942417    -0.086930
C     16.251677    14.093034    11.774000    -0.062716
C     16.521291    15.273330    12.396477    -0.145009
C     15.458360    15.995074    12.958627     0.109729
C     12.266837    12.837316    11.487784    -0.063178
C     14.926078    13.630552    11.680560     0.042451
C     14.581520    12.422758    11.024668    -0.122099
C     13.894770    14.424313    12.245582     0.200134
C     12.552536    14.015780    12.117670    -0.167905
C      4.037495    20.475490     8.419395     0.596825
C      2.730908    19.818171     8.791642    -0.029319
C      2.723967    18.633949     9.521620    -0.109061
C      6.892689    19.826808     6.182741     0.590449
C      7.262113    18.610372     5.383666    -0.031565
C      7.225735    18.598322     3.991748    -0.101788
C      7.190283    20.921223    14.351754    -0.087447
C     10.158623    20.608795    12.147456    -0.063116
C     10.428238    20.557726    10.814051    -0.143180
C      9.365306    20.683688     9.907928     0.107554
C      6.173780    20.988786    13.378047    -0.062420
C      8.833023    20.759115    12.594696     0.041828
C      8.488464    20.794996    13.968622    -0.122294
C      7.801714    20.851557    11.624768     0.200527
C      6.459480    20.945049    12.042525    -0.166154
C     16.223581    14.512385     8.297380     0.595245
C     14.916990    15.163420     8.680512    -0.030643
C     14.910041    16.387713     9.341091    -0.107771
C     19.078785    12.899728     9.977479     0.591176
C     19.448208    12.815929    11.430480    -0.033687
C     19.411837    11.616518    12.136872    -0.100524
C      1.097239    19.427089     4.945195    -0.087683
C      4.065590    17.674325     6.317911    -0.063164
C      4.335212    16.545098     7.028838    -0.143735
C      3.272285    15.697392     7.372811     0.108754
C      0.080742    18.550052     5.373535    -0.062693
C      2.739988    17.986486     5.964110     0.043354
C      2.395422    19.158400     5.246076    -0.124486
C      1.708685    17.100284     6.369015     0.199014
C      0.366449    17.415325     6.079171    -0.166855
C      5.101966    17.529171    13.522591     0.596817
C      6.408555    17.522884    12.767212    -0.029310
C      6.415499    17.562949    11.376654    -0.109055
C     20.525879    15.267834    14.079146     0.590448
C     20.156461    13.967596    13.425220    -0.031569
C     20.192842    12.756138    14.110747    -0.101785
C      1.949165    22.889597    10.942417    -0.087473
C     17.259930    20.824409    11.774000    -0.063143
C     16.990318    19.644115    12.396477    -0.143191
C     18.053251    18.922374    12.958627     0.107564
C      2.965670    22.080125    11.487784    -0.062426
C      0.306429    21.286890    11.680560     0.041861
C      0.650985    22.494681    11.024668    -0.122293
C      1.337739    20.493131    12.245582     0.200542
C      2.679972    20.901665    12.117670    -0.166166
C     11.195001    14.441939     8.419395     0.595250
C     12.501590    15.099260     8.791642    -0.030675
C     12.508533    16.283485     9.521620    -0.107772
C      8.339800    15.090612     6.182741     0.591200
C      7.970374    16.307046     5.383666    -0.033680
C      8.006748    16.319089     3.991748    -0.100521
C      8.042233    13.996230    14.351754    -0.087688
C      5.073885    14.308649    12.147456    -0.063156
C      4.804266    14.359713    10.814051    -0.143734
C      5.867195    14.233747     9.907928     0.108741
C      9.058732    13.928663    13.378047    -0.062701
C      6.399487    14.158331    12.594696     0.043355
C      6.744050    14.122456    13.968622    -0.124482
C      7.430793    14.065885    11.624768     0.198988
C      8.773028    13.972394    12.042525    -0.166845
C     -0.991085    20.405044     8.297380     0.595789
C      0.315508    19.754010     8.680512    -0.030260
C      0.322459    18.529720     9.341091    -0.107718
C     14.432817    22.017708     9.977479     0.590380
C     14.063399    22.101512    11.430480    -0.033035
C     14.099771    23.300926    12.136872    -0.101502
C     14.135247    15.490327     4.945195    -0.086940
C     11.166900    17.243096     6.317911    -0.062713
C     10.897281    18.372326     7.028838    -0.145002
C     11.960208    19.220033     7.372811     0.109722
C     15.151745    16.367365     5.373535    -0.063175
C     12.492501    16.930933     5.964110     0.042446
C     12.837064    15.759017     5.246076    -0.122089
C     13.523805    17.817138     6.369015     0.200138
C     14.866040    17.502095     6.079171    -0.167936
C     10.662783     8.729352     1.659234    -0.135021
C     10.662787     8.729358     4.435208    -0.086727
C     16.755834     5.801626     6.730224    -0.134999
C     16.755824     8.205686     5.342238    -0.086699
C      4.569748    11.657099     6.730224    -0.134778
C      4.569753     9.253033     5.342238    -0.085589
C      7.616256    17.458725    13.460449    -0.135021
C      7.616252    17.458719    10.684475    -0.086727
C      1.523205    20.386451     8.389459    -0.134999
C      1.523215    17.982391     9.777445    -0.086699
C     13.709291    14.530978     8.389459    -0.134778
C     13.709286    16.935044     9.777445    -0.085589
C      4.569763     5.254638     3.033764    -0.134491
C      4.569768     2.854762     1.648197    -0.090979
C     10.662794     8.729367     9.052154    -0.138146
C     10.662799     8.729372    11.823290    -0.092344
C     -1.523293    12.204072     3.033764    -0.138151
C     -1.523303    14.603942     1.648197    -0.092351
C     13.709276    20.933439    12.085919    -0.134491
C     13.709271    23.333315    13.471486    -0.090979
C      7.616245    17.458710     6.067529    -0.138146
C      7.616240    17.458705     3.296393    -0.092344
C     19.802332    13.984005    12.085919    -0.138151
C     19.802342    11.584135    13.471486    -0.092351
N      4.087054    10.585562     2.219569    -0.263838
N     10.180109     5.358782     4.842532    -0.264058
N     16.273131    10.243732     8.057581    -0.263447
N     -1.040587     6.873145     2.219569    -0.264074
N     11.145467    12.099935     4.842532    -0.263426
N      5.052454     7.214998     8.057581    -0.263836
N     14.191985    15.602515    12.900114    -0.263838
N      8.098930    20.829295    10.277151    -0.264058
N      2.005908    15.944345     7.062102    -0.263446
N      1.040526    19.314932    12.900114    -0.264074
N      7.133572    14.088142    10.277151    -0.263426
N     13.226585    18.973079     7.062102    -0.263836
O      7.148442     9.303395     2.172094    -0.543706
O      4.946181     7.580221     1.643207    -0.544471
O      8.147212     8.293319     0.445577    -0.577998
O     12.033959    15.203675    15.081733    -0.558713
O     13.241492     5.958753     5.976659    -0.543416
O     11.039228     6.362314     7.733415    -0.543806
O     14.240268     4.968586     7.714667    -0.579357
O      5.940892    22.918052     9.531751    -0.559148
O      1.055411    10.925929     6.970930    -0.543350
O     17.132239    12.245542     5.743060    -0.544024
O      2.054174    12.926172     6.959439    -0.577219
O     -0.152119    14.254427     5.625883    -0.558817
O     14.177125     8.155311     2.172094    -0.543413
O     -1.899715     9.878484     1.643207    -0.543797
O     13.178349     9.165381     0.445577    -0.579358
O      3.198559    19.713781    15.081733    -0.559145
O      8.084087    11.499969     5.976659    -0.543349
O     10.286357    11.096415     7.733415    -0.544058
O      7.085316    12.490142     7.714667    -0.577210
O      9.291608    11.999382     9.531751    -0.558812
O      1.991071     6.532797     6.970930    -0.543700
O      4.193340     5.213179     5.743060    -0.544462
O     19.271408     4.532554     6.959439    -0.577982
O     -2.894493    20.662991     5.625883    -0.558715
O     11.130597    16.884682    12.947589    -0.543706
O     13.332858    18.607856    13.476476    -0.544471
O     10.131827    17.894758    14.674106    -0.577998
O      6.245080    10.984402     0.037950    -0.558713
O      5.037547    20.229324     9.143024    -0.543416
O      7.239811    19.825763     7.386268    -0.543806
O      4.038771    21.219491     7.405016    -0.579357
O     12.338147     3.270025     5.587932    -0.559148
O     17.223628    15.262148     8.148753    -0.543350
O      1.146800    13.942535     9.376623    -0.544024
O     16.224865    13.261905     8.160244    -0.577219
O     18.431158    11.933650     9.493800    -0.558817
O      4.101914    18.032766    12.947589    -0.543413
O     20.178754    16.309593    13.476476    -0.543797
O      5.100690    17.022696    14.674106    -0.579358
O     15.080480     6.474296     0.037950    -0.559145
O     10.194952    14.688108     9.143024    -0.543349
O      7.992682    15.091662     7.386268    -0.544058
O     11.193723    13.697935     7.405016    -0.577210
O      8.987431    14.188695     5.587932    -0.558812
O     16.287968    19.655280     8.148753    -0.543700
O     14.085699    20.974898     9.376623    -0.544462
O     -0.992369    21.655523     8.160244    -0.577982
O     21.173532     5.525086     9.493800    -0.558715

The following XYZ coordinates are in angstroms. Other properties are in atomic units.
The sperically averaged electron density of each atom fit to a function of the form exp(a - br)
eigen_1, eigen_2 and eigen_3 are the three eigenvalues of traceless quadrupole moment tensor
  atom number  atomic symbol              X              Y              Z     net charge C6 coefficient C8 coefficient C10 coefficient fluctuating dipole atomic polarizability isotropic forcefield polarizability              a              b squared Pearson coefficient          <r^3>          <r^4>         wp_QDO          m_QDO          q_QDO       dipole_x       dipole_y       dipole_z         dipole            Qxy            Qxz            Qyz     Q(x^2-y^2)  Q(3z^2 - R^2)        eigen_1        eigen_2        eigen_3 static polarizability      alpha(xx)      alpha(xy)      alpha(xz)      alpha(yy)      alpha(yz)      alpha(zz) atomic spin moment
            1             Zn       5.414484       9.478591       1.119008       0.858015      89.645731 0.17640664E+04  0.55635163E+05                                17.626889                           14.812726       0.248228       1.934220                    0.996717      47.246838     130.856347       0.416376       0.466430      -1.094450      -0.008465       0.002288       0.011775       0.014681       0.054362       0.053290      -0.046886       0.003915      -0.042298      -0.103471       0.040941       0.062530             20.497489      22.081388      -0.981400       1.181297      19.244801       0.268937      20.166278           0.000001
            2             Zn      11.507540       4.959156       6.351476       0.857906      89.675057 0.17647537E+04  0.55659929E+05                                17.625955                           14.811978       0.248407       1.934282                    0.996669      47.244212     130.834803       0.416557       0.466201      -1.094630      -0.009063       0.008634      -0.007844       0.014772       0.019198      -0.073303       0.030955      -0.021969      -0.118469      -0.102450       0.040349       0.062101             20.496333      22.083738       1.516027       0.257848      19.701537      -0.535798      19.703724           0.000001
            3             Zn      17.600554      11.750330       7.649199       0.857439      89.707689 0.17655927E+04  0.55691534E+05                                17.627384                           14.813210       0.247102       1.933904                    0.996672      47.247347     130.838230       0.416647       0.466057      -1.094744      -0.008757      -0.011417      -0.003826       0.014889      -0.072768       0.020213       0.014534       0.059310       0.121840      -0.102699       0.040339       0.062360             20.498096      22.082007      -0.532698      -1.440403      20.168508       0.266435      19.243772           0.000001
            4             Zn      15.911079       7.980111       1.119008       0.857895      89.675958 0.17647766E+04  0.55660835E+05                                17.626067                           14.812070       0.248406       1.934280                    0.996669      47.244528     130.835943       0.416556       0.466201      -1.094630       0.009058      -0.002483       0.011403       0.014773       0.053871      -0.053276       0.045877       0.003901      -0.040837      -0.102436       0.040352       0.062084             20.496454      22.083768      -0.981369      -1.183931      19.239334      -0.268823      20.166259           0.000001
            5             Zn       9.818040      12.499567       6.351476       0.857432      89.708242 0.17656036E+04  0.55692022E+05                                17.627537                           14.813320       0.247080       1.933891                    0.996671      47.247767     130.839990       0.416642       0.466061      -1.094740       0.008759      -0.009029      -0.007977       0.014896       0.018865       0.073107      -0.031946      -0.021220      -0.119702      -0.102675       0.040334       0.062341             20.498289      22.082278       1.513843      -0.258718      19.705895       0.533636      19.706694           0.000001
            6             Zn       3.725030       5.708398       7.649199       0.858009      89.645869 0.17640672E+04  0.55635323E+05                                17.627132                           14.812904       0.248149       1.934192                    0.996718      47.247413     130.859095       0.416365       0.466441      -1.094441       0.008469       0.011343      -0.003903       0.014684      -0.073329      -0.020429      -0.015135       0.058909       0.122679      -0.103465       0.040941       0.062525             20.497816      22.081879      -0.532408       1.440680      20.169170      -0.264546      19.242397           0.000001
            7             Zn      12.864555      16.709486      14.000675       0.858014      89.645735 0.17640665E+04  0.55635167E+05                                17.626889                           14.812726       0.248228       1.934220                    0.996717      47.246839     130.856348       0.416376       0.466430      -1.094450       0.008465      -0.002288      -0.011775       0.014681       0.054362       0.053290      -0.046886       0.003915      -0.042298      -0.103471       0.040941       0.062530             20.497489      22.081388      -0.981400       1.181297      19.244801       0.268937      20.166278           0.000001
            8             Zn       6.771499      21.228921       8.768207       0.857906      89.675060 0.17647538E+04  0.55659932E+05                                17.625955                           14.811978       0.248407       1.934282                    0.996669      47.244213     130.834804       0.416557       0.466201      -1.094630       0.009063      -0.008634       0.007844       0.014772       0.019198      -0.073303       0.030955      -0.021969      -0.118469      -0.102450       0.040349       0.062101             20.496333      22.083739       1.516027       0.257848      19.701537      -0.535798      19.703724           0.000001
            9             Zn       0.678485      14.437747       7.470484       0.857439      89.707694 0.17655928E+04  0.55691538E+05                                17.627384                           14.813210       0.247102       1.933904                    0.996672      47.247348     130.838230       0.416647       0.466057      -1.094744       0.008757       0.011417       0.003826       0.014889      -0.072768       0.020213       0.014534       0.059310       0.121840      -0.102699       0.040339       0.062360             20.498096      22.082007      -0.532698      -1.440403      20.168507       0.266435      19.243772           0.000001
           10             Zn       2.367960      18.207966      14.000675       0.857895      89.675961 0.17647767E+04  0.55660838E+05                                17.626067                           14.812070       0.248406       1.934280                    0.996669      47.244528     130.835942       0.416556       0.466201      -1.094630      -0.009058       0.002483      -0.011403       0.014773       0.053871      -0.053276       0.045877       0.003901      -0.040837      -0.102436       0.040352       0.062084             20.496454      22.083768      -0.981369      -1.183931      19.239334      -0.268823      20.166259           0.000001
           11             Zn       8.460999      13.688510       8.768207       0.857432      89.708241 0.17656036E+04  0.55692022E+05                                17.627537                           14.813320       0.247080       1.933891                    0.996671      47.247767     130.839990       0.416642       0.466061      -1.094740      -0.008759       0.009029       0.007977       0.014896       0.018865       0.073107      -0.031946      -0.021220      -0.119702      -0.102675       0.040334       0.062341             20.498289      22.082278       1.513843      -0.258718      19.705894       0.533636      19.706694           0.000001
           12             Zn      14.554009      20.479679       7.470484       0.858009      89.645869 0.17640672E+04  0.55635323E+05                                17.627132                           14.812904       0.248149       1.934192                    0.996718      47.247413     130.859095       0.416365       0.466441      -1.094441      -0.008469      -0.011343       0.003903       0.014684      -0.073329      -0.020429      -0.015135       0.058909       0.122679      -0.103465       0.040941       0.062525             20.497816      22.081880      -0.532407       1.440680      20.169170      -0.264546      19.242397           0.000001
           13              H       8.646601       8.931005       4.219904       0.111237       0.999698 0.73309811E+01  0.71355399E+02                                 1.726290                            1.639905      -1.188742       2.310853                    0.995034       3.763277      10.954617       0.457441       1.375646      -0.687064      -0.031981       0.009345       0.021131       0.039455      -0.001126      -0.006505       0.001391       0.024691       0.025715      -0.016734       0.001807       0.014926              1.776302       2.179803      -0.141048      -0.401208       1.437534       0.069565       1.711570           0.000001
           14              H       5.252182       3.999788       0.105838       0.114420       1.180363 0.86474948E+01  0.86332755E+02                                 1.825971                            1.704641      -1.070516       2.367819                    0.997023       3.545624       9.923337       0.486871       1.260106      -0.713565       0.014287      -0.003644      -0.036695       0.039547      -0.001343      -0.007218       0.007015      -0.013289       0.026293      -0.013438      -0.001613       0.015052              1.879059       1.517645       0.014634      -0.225037       1.527744      -0.067349       2.591788          -0.000001
           15              H       5.217423      14.980445       4.600920       0.100341       1.159237 0.84388814E+01  0.84468312E+02                                 1.853859                            1.719512      -1.188118       2.300695                    0.995216       3.791913      10.932416       0.465737       1.313883      -0.700038       0.007757       0.030983       0.016986       0.036175      -0.000708       0.001698       0.008393      -0.001897      -0.035401      -0.015189       0.005119       0.010070              1.934219       1.637814       0.297805       0.104635       2.479800       0.587526       1.685043          -0.000000
           16              H       1.318497      12.607806       3.717930       0.112579       0.984097 0.70563581E+01  0.68251464E+02                                 1.729507                            1.624283      -1.229078       2.295806                    0.993949       3.789143      11.112647       0.451649       1.402084      -0.681583      -0.025294       0.018903       0.018618       0.036657       0.002409      -0.005612       0.005982      -0.007597      -0.011388      -0.010847       0.002252       0.008596              1.779931       2.168424      -0.410284      -0.302898       1.607909       0.267088       1.563459           0.000000
           17              H       0.867009      10.586087       2.671648       0.125566       0.956951 0.67290384E+01  0.63875675E+02                                 1.657008                            1.556530      -1.076668       2.372145                    0.996676       3.545419      10.071555       0.477893       1.350184      -0.692797      -0.036456      -0.011371       0.001354       0.038212       0.004749      -0.005183       0.008920       0.008495      -0.016611      -0.014901       0.005584       0.009317              1.709432       2.261123       0.272389       0.058996       1.489698       0.065194       1.377473           0.000000
           18              H       2.623632       9.378816       1.714572       0.091750       1.018018 0.71228712E+01  0.68764710E+02                                 1.743607                            1.611720      -1.128435       2.338123                    0.995137       3.745348      10.823053       0.463917       1.367588      -0.688752      -0.011962      -0.041799      -0.024060       0.049690       0.006024       0.002748       0.011881      -0.003136      -0.037771      -0.018040       0.001129       0.016911              1.815976       1.542446       0.230656       0.083103       2.155255       0.459500       1.750229           0.000000
           19              H       6.917382      13.631759       3.704322       0.102079       1.034982 0.73647826E+01  0.71819385E+02                                 1.770970                            1.644905      -1.195142       2.303563                    0.993992       3.826372      11.175423       0.455902       1.377694      -0.686307       0.037503       0.008030       0.006063       0.038830       0.001516      -0.003844       0.008381       0.009801      -0.024964      -0.014429       0.004546       0.009883              1.833797       2.408131       0.354655       0.109523       1.667263       0.154824       1.425998          -0.000000
           20              H       3.016621      14.304793       4.479962       0.119675       1.105657 0.82867271E+01  0.82582505E+02                                 1.810351                            1.719017      -1.034684       2.395138                    0.996024       3.600393      10.363094       0.459613       1.337237      -0.696846      -0.028285       0.023139       0.019181       0.041272      -0.003828      -0.002525       0.010767       0.003029      -0.041298      -0.018623       0.004699       0.013924              1.839606       2.002879      -0.372810      -0.312823       1.873941       0.359547       1.641997          -0.000000
           21              H       6.427507      11.633609       2.653504       0.131097       0.933738 0.65336917E+01  0.62423847E+02                                 1.713785                            1.595316      -1.374573       2.236190                    0.992418       3.845461      11.465869       0.438882       1.460717      -0.669969       0.030418      -0.020256      -0.009382       0.037730       0.000310      -0.001130       0.006804       0.013991      -0.025152      -0.012999       0.001746       0.011253              1.783456       2.036198      -0.329041      -0.300395       1.693916       0.288312       1.620253          -0.000000
           22              H      14.739640       7.918403       5.275257       0.111874       0.998089 0.73187785E+01  0.71226516E+02                                 1.726447                            1.640113      -1.196813       2.307808                    0.994828       3.763566      10.964509       0.456628       1.378289      -0.686546      -0.031513       0.013524      -0.018791       0.039103      -0.005068       0.004035      -0.011575       0.007059      -0.027691      -0.016761       0.001931       0.014830              1.776447       2.179802      -0.276795       0.322687       1.583023      -0.153434       1.566517           0.000001
           23              H      11.345224       6.821136      11.602845       0.114644       1.177320 0.86189655E+01  0.85957952E+02                                 1.821128                            1.700534      -1.058608       2.372984                    0.997142       3.539663       9.894357       0.488122       1.258192      -0.713994       0.014147      -0.030057       0.021788       0.039727      -0.005534       0.004777      -0.006051      -0.012233       0.029256      -0.013386      -0.001332       0.014718              1.873859       1.514113      -0.201132       0.099369       2.376579      -0.425086       1.730885          -0.000001
           24              H      17.403510      13.953021      14.965462       0.100553       1.159042 0.84371411E+01  0.84438348E+02                                 1.852829                            1.718715      -1.177900       2.304845                    0.995325       3.790416      10.923827       0.466142       1.312936      -0.700232       0.007854      -0.000659      -0.035401       0.036268       0.001844      -0.000107       0.003902       0.019582       0.027792      -0.015215       0.005317       0.009898              1.933013       1.636938      -0.058227      -0.309811       1.374276       0.050325       2.787825          -0.000000
           25              H       7.411551       5.645275       2.342039       0.112790       0.983894 0.70543454E+01  0.68215819E+02                                 1.728003                            1.623084      -1.222165       2.298446                    0.994020       3.786685      11.098110       0.452294       1.400415      -0.681899      -0.025246       0.006853      -0.025807       0.036747      -0.005933       0.000649       0.001050       0.004734       0.026028      -0.010804       0.002049       0.008755              1.778293       2.166099      -0.057071       0.505772       1.342376      -0.114131       1.826405           0.000000
           26              H       6.960061       5.750031       4.616039       0.124449       0.961411 0.67666291E+01  0.64320466E+02                                 1.661729                            1.560489      -1.074809       2.371944                    0.996741       3.555278      10.105674       0.477473       1.349523      -0.692898      -0.036650       0.006865       0.009279       0.038425      -0.006860      -0.001636      -0.002820       0.019539       0.015566      -0.015033       0.005559       0.009474              1.714562       2.269381      -0.085579      -0.266905       1.352221       0.016074       1.522082           0.000000
           27              H       8.716685       5.524817       6.140103       0.093232       1.014742 0.70974319E+01  0.68478907E+02                                 1.742136                            1.610598      -1.134643       2.336269                    0.995047       3.741892      10.820754       0.463176       1.370581      -0.688164      -0.011529      -0.000267       0.047674       0.049049      -0.000604      -0.006783       0.002970       0.022617       0.038970      -0.018087       0.001027       0.017060              1.814336       1.541371      -0.043315      -0.240772       1.452580      -0.054342       2.449058           0.000000
           28              H      13.010440       5.121512       1.462073       0.100995       1.044209 0.74458536E+01  0.72822546E+02                                 1.782079                            1.654262      -1.205703       2.297315                    0.993830       3.849718      11.266915       0.454390       1.378242      -0.686111       0.037566       0.001071      -0.010036       0.038898      -0.004099       0.000707      -0.001064       0.023251       0.014080      -0.014718       0.004595       0.010123              1.845806       2.426448      -0.083320      -0.366049       1.359075       0.027339       1.751895          -0.000000
           29              H       9.109677       5.456717       0.491390       0.119604       1.105016 0.82808276E+01  0.82504982E+02                                 1.808924                            1.717790      -1.031156       2.396207                    0.996091       3.602219      10.365516       0.460047       1.336281      -0.697005      -0.028311       0.004907      -0.029660       0.041295      -0.000229       0.004644       0.002768       0.026723       0.029830      -0.018619       0.004623       0.013996              1.838110       2.001257      -0.084380       0.478477       1.387752      -0.079225       2.125323          -0.000000
           30              H      12.520563       5.210556       3.717930       0.130705       0.934902 0.65436246E+01  0.62546390E+02                                 1.715569                            1.596790      -1.379196       2.234229                    0.992408       3.849376      11.482415       0.438545       1.461196      -0.669872       0.030530       0.002062       0.022439       0.037945      -0.001173       0.000267      -0.000994       0.024272       0.004813      -0.013061       0.001660       0.011401              1.785387       2.038702      -0.095832       0.436256       1.389990      -0.112479       1.927471          -0.000000
           31              H       2.553569       9.338669       5.624522       0.110837       1.001232 0.73439036E+01  0.71495400E+02                                 1.726154                            1.639880      -1.182410       2.312944                    0.995006       3.764003      10.949184       0.458170       1.373183      -0.687538      -0.032187      -0.023152      -0.002634       0.039736       0.006130       0.002233       0.010177       0.004634      -0.034178      -0.016609       0.001827       0.014782              1.776107       2.179380       0.417694       0.078341       1.703165       0.083822       1.445774           0.000001
           32              H      -0.840883      15.367153       3.411000       0.113849       1.177163 0.86141434E+01  0.85853481E+02                                 1.816610                            1.696646      -1.040033       2.379722                    0.997286       3.538654       9.871619       0.490409       1.253146      -0.715081       0.014316       0.034111       0.015329       0.040043       0.007027       0.002530      -0.000530      -0.024057      -0.006128      -0.013491      -0.001462       0.014953              1.869036       1.510797       0.185937       0.124096       2.254101       0.490084       1.842211          -0.000001
           33              H      11.310439      23.442688      10.672984       0.101056       1.159013 0.84374796E+01  0.84456409E+02                                 1.853987                            1.719671      -1.185527       2.301697                    0.995276       3.791702      10.934329       0.465562       1.314344      -0.699930       0.007718      -0.029989       0.017947       0.035791      -0.001041      -0.001513      -0.012257       0.004927      -0.014778      -0.015132       0.005088       0.010043              1.934304       1.637931      -0.239578       0.205627       2.392604      -0.637925       1.772377          -0.000000
           34              H      13.504588       7.934996       9.059714       0.112813       0.981352 0.70306362E+01  0.67913152E+02                                 1.723540                            1.619263      -1.213307       2.302480                    0.994184       3.777798      11.057466       0.453394       1.398528      -0.682291      -0.025082      -0.025756       0.007104       0.036646       0.003659       0.004917      -0.007087      -0.005501      -0.005420      -0.010843       0.002317       0.008525              1.773488       2.159485       0.464356      -0.202559       1.799356      -0.151867       1.361623           0.000000
           35              H      13.053086       9.851959       7.831996       0.124858       0.959728 0.67513837E+01  0.64130845E+02                                 1.658982                            1.558115      -1.073472       2.372894                    0.996792       3.549698      10.081919       0.478183       1.348458      -0.693127      -0.036533       0.004741      -0.010470       0.038298       0.002059       0.006843      -0.006264       0.004029      -0.030832      -0.015036       0.005515       0.009521              1.711608       2.264772      -0.187771       0.206941       1.463465      -0.081353       1.406587           0.000000
           36              H      14.809702      11.284444       7.265008       0.092379       1.016349 0.71100201E+01  0.68618441E+02                                 1.742679                            1.611036      -1.129848       2.337836                    0.995085       3.743194      10.819599       0.463623       1.368898      -0.688499      -0.011601       0.041487      -0.024049       0.049337      -0.005525       0.003884      -0.014791       0.001705      -0.023034      -0.018068       0.001005       0.017064              1.814934       1.541809      -0.186993       0.158024       2.247785      -0.404580       1.655208           0.000000
           37              H      19.103479       7.434806       9.953287       0.101846       1.036443 0.73798929E+01  0.72048148E+02                                 1.777202                            1.650040      -1.218517       2.294042                    0.993693       3.837561      11.237108       0.453485       1.383472      -0.685165       0.037590      -0.009213       0.004173       0.038927       0.002666       0.003083      -0.007487       0.007908      -0.029877      -0.014423       0.004631       0.009793              1.840613       2.418818      -0.274137       0.254094       1.625636      -0.182973       1.477385          -0.000000
           38              H      15.202723       6.426567      10.148331       0.120461       1.103146 0.82670544E+01  0.82371057E+02                                 1.810902                            1.719568      -1.046604       2.391295                    0.995889       3.599327      10.372849       0.458314       1.341279      -0.696037      -0.027974      -0.028099       0.010317       0.040970       0.003970      -0.002071      -0.013557       0.007976      -0.025720      -0.018418       0.004686       0.013731              1.840162       2.003509       0.457353      -0.166448       2.011940      -0.280269       1.505037          -0.000000
           39              H      18.613591       9.343913       8.748249       0.131400       0.930989 0.65098776E+01  0.62133926E+02                                 1.710017                            1.592171      -1.371915       2.238128                    0.992538       3.836852      11.431066       0.439453       1.460285      -0.670079       0.030556       0.018138      -0.012846       0.037784       0.000996       0.000752      -0.005753       0.012330      -0.030288      -0.012956       0.001658       0.011297              1.779310       2.030973       0.422906      -0.134268       1.883869      -0.175425       1.423088          -0.000000
           40              H      12.678972       8.527709       4.219904       0.111887       0.998052 0.73184548E+01  0.71222718E+02                                 1.726420                            1.640089      -1.196664       2.307879                    0.994831       3.763504      10.964349       0.456626       1.378309      -0.686542       0.031509      -0.009506       0.021104       0.039097      -0.000958       0.006410      -0.001322       0.024814       0.025586      -0.016757       0.001926       0.014831              1.776417       2.179759      -0.141052       0.401044       1.437746      -0.069567       1.711747           0.000001
           41              H      -2.205722      13.458910       0.105838       0.114644       1.177314 0.86189150E+01  0.85957450E+02                                 1.821133                            1.700539      -1.058578       2.372996                    0.997142       3.539662       9.894402       0.488116       1.258207      -0.713991      -0.014145       0.003839      -0.036926       0.039729      -0.001371       0.007180      -0.006709      -0.013377       0.025824      -0.013386      -0.001331       0.014717              1.873865       1.514117       0.014512       0.223870       1.524180       0.067056       2.583297          -0.000001
           42              H      10.015061      19.936969       4.600920       0.100581       1.158900 0.84359078E+01  0.84422986E+02                                 1.852691                            1.718600      -1.177852       2.304884                    0.995324       3.790153      10.922902       0.466152       1.312953      -0.700229      -0.007850      -0.030987       0.017118       0.036261      -0.000830      -0.001653      -0.008304      -0.001564      -0.035615      -0.015207       0.005313       0.009894              1.932861       1.636827       0.297378      -0.104463       2.477792      -0.586848       1.683964          -0.000000
           43              H       1.727974       4.850907       3.717930       0.112789       0.983881 0.70542298E+01  0.68214405E+02                                 1.727987                            1.623071      -1.222157       2.298453                    0.994020       3.786650      11.097974       0.452296       1.400416      -0.681899       0.025247      -0.018924       0.018838       0.036748       0.002404       0.005463      -0.006136      -0.007711      -0.011308      -0.010805       0.002049       0.008756              1.778276       2.166075      -0.409467       0.302306       1.606542      -0.266652       1.562211           0.000000
           44              H       2.179460       6.872622       2.671648       0.124452       0.961398 0.67665080E+01  0.64319038E+02                                 1.661717                            1.560477      -1.074816       2.371942                    0.996742       3.555244      10.105561       0.477474       1.349527      -0.692898       0.036649       0.011467       0.001306       0.038423       0.004846       0.005123      -0.009009       0.008813      -0.016599      -0.015031       0.005559       0.009472              1.714549       2.269363       0.273936      -0.059339       1.493528      -0.065514       1.380755           0.000000
           45              H       0.422833       8.079889       1.714572       0.093236       1.014698 0.70970306E+01  0.68473827E+02                                 1.742066                            1.610538      -1.134531       2.336326                    0.995048       3.741734      10.820078       0.463193       1.370555      -0.688169       0.011528       0.041153      -0.024067       0.049048       0.006178      -0.002868      -0.011849      -0.003048      -0.038028      -0.018087       0.001026       0.017061              1.814260       1.541309       0.230157      -0.082868       2.152780      -0.458630       1.748690           0.000000
           46              H      14.408189       3.826954       3.704322       0.100998       1.044205 0.74458132E+01  0.72822219E+02                                 1.782091                            1.654271      -1.205781       2.297285                    0.993829       3.849735      11.267054       0.454383       1.378264      -0.686106      -0.037564      -0.008154       0.005946       0.038896       0.001437       0.003905      -0.008614       0.010170      -0.025152      -0.014718       0.004596       0.010122              1.845820       2.426471       0.358678      -0.110871       1.677378      -0.156429       1.433611          -0.000000
           47              H      18.308953       3.153923       4.479962       0.119606       1.105014 0.82807852E+01  0.82504405E+02                                 1.808919                            1.717783      -1.031153       2.396211                    0.996091       3.602194      10.365414       0.460049       1.336277      -0.697006       0.028309      -0.023234       0.019080       0.041295      -0.003907       0.002522      -0.010860       0.003119      -0.040985      -0.018619       0.004623       0.013996              1.838107       2.001255      -0.372189       0.312319       1.872315      -0.358993       1.640753          -0.000000
           48              H      14.898061       5.825100       2.653504       0.130707       0.934903 0.65436365E+01  0.62546541E+02                                 1.715571                            1.596792      -1.379196       2.234228                    0.992409       3.849379      11.482432       0.438544       1.461197      -0.669872      -0.030530       0.020464      -0.009434       0.037945       0.000357       0.001150      -0.006793       0.014224      -0.025332      -0.013060       0.001660       0.011401              1.785389       2.038706      -0.329892       0.301122       1.695690      -0.288976       1.621773          -0.000000
           49              H       6.585937       9.540316       5.275257       0.110838       1.001240 0.73440013E+01  0.71496755E+02                                 1.726179                            1.639904      -1.182433       2.312937                    0.995004       3.764048      10.949429       0.458160       1.373205      -0.687534       0.032186      -0.013854      -0.018734       0.039735      -0.005000      -0.004190       0.011484       0.006895      -0.027393      -0.016609       0.001827       0.014782              1.776133       2.179416      -0.276697      -0.322569       1.582737       0.153367       1.566247           0.000001
           50              H       9.980372      10.637608      11.602845       0.113843       1.177215 0.86145987E+01  0.85859070E+02                                 1.816654                            1.696682      -1.040166       2.379656                    0.997284       3.538731       9.871863       0.490408       1.253133      -0.715083      -0.014313       0.030332       0.021881       0.040046      -0.005707      -0.004822       0.006267      -0.012276       0.029207      -0.013492      -0.001460       0.014952              1.869083       1.510831      -0.200451      -0.098985       2.369676       0.423414       1.726742          -0.000001
           51              H      16.108108      20.964434      14.965462       0.101057       1.158996 0.84373511E+01  0.84454884E+02                                 1.853978                            1.719665      -1.185433       2.301742                    0.995279       3.791678      10.934279       0.465559       1.314356      -0.699927      -0.007716       0.000550      -0.034944       0.035790       0.001832       0.000145      -0.003993       0.019233       0.028146      -0.015130       0.005088       0.010042              1.934293       1.637925      -0.058287       0.310291       1.374969      -0.050393       2.789984          -0.000000
           52              H      13.914016      11.813433       2.342039       0.112813       0.981354 0.70306546E+01  0.67913357E+02                                 1.723540                            1.619263      -1.213296       2.302482                    0.994184       3.777798      11.057459       0.453395       1.398526      -0.682292       0.025081      -0.006727      -0.025856       0.036645      -0.006088      -0.000711      -0.001180       0.004733       0.025278      -0.010843       0.002317       0.008525              1.773488       2.159486      -0.056756      -0.503422       1.339536       0.113610       1.821441           0.000000
           53              H      14.365514      11.708685       4.616039       0.124853       0.959718 0.67512954E+01  0.64129629E+02                                 1.658955                            1.558093      -1.073434       2.372911                    0.996791       3.549648      10.081661       0.478194       1.348437      -0.693132       0.036536      -0.006697       0.009342       0.038301      -0.006956       0.001637       0.002671       0.019507       0.015595      -0.015037       0.005515       0.009522              1.711579       2.264724      -0.085327       0.266078       1.350335      -0.016046       1.519677           0.000000
           54              H      12.608894      11.933905       6.140103       0.092379       1.016345 0.71099872E+01  0.68618050E+02                                 1.742676                            1.611033      -1.129844       2.337837                    0.995085       3.743190      10.819585       0.463623       1.368899      -0.688499       0.011600      -0.000082       0.047954       0.049338      -0.000601       0.006726      -0.002776       0.022513       0.039388      -0.018068       0.001006       0.017062              1.814930       1.541807      -0.043356       0.240951       1.452974       0.054305       2.450010           0.000000
           55              H       8.315125      12.337192       1.462073       0.101846       1.036457 0.73800208E+01  0.72049762E+02                                 1.777222                            1.650057      -1.218544       2.294028                    0.993693       3.837603      11.237287       0.453481       1.383476      -0.685164      -0.037590      -0.000992      -0.010065       0.038927      -0.004001      -0.000767       0.001013       0.022630       0.014290      -0.014423       0.004631       0.009792              1.840635       2.418850      -0.082985       0.364464       1.356001      -0.027292       1.747054          -0.000000
           56              H      12.215884      12.001983       0.491390       0.120466       1.103277 0.82683008E+01  0.82386975E+02                                 1.811077                            1.719721      -1.046843       2.391182                    0.995886       3.599560      10.373903       0.458282       1.341315      -0.696029       0.027970      -0.005117      -0.029490       0.040965      -0.000189      -0.004473      -0.002938       0.026371       0.029459      -0.018417       0.004687       0.013731              1.840346       2.003720      -0.084544      -0.479390       1.389151       0.079376       2.128166          -0.000000
           57              H       8.805009      12.248157       3.717930       0.131403       0.930987 0.65098587E+01  0.62133740E+02                                 1.710019                            1.592172      -1.371886       2.238136                    0.992537       3.836844      11.431065       0.439451       1.460292      -0.670078      -0.030557      -0.002055       0.022127       0.037783      -0.001148      -0.000483       0.001013       0.024047       0.004880      -0.012959       0.001665       0.011294              1.779313       2.030978      -0.095175      -0.433384       1.386362       0.111813       1.920599          -0.000000
           58              H      18.772009       8.120052       5.624522       0.111241       0.999708 0.73310954E+01  0.71356958E+02                                 1.726317                            1.639929      -1.188808       2.310825                    0.995034       3.763336      10.954907       0.457432       1.375664      -0.687060       0.031982       0.022971      -0.002469       0.039454       0.006198      -0.002276      -0.010217       0.004583      -0.034599      -0.016731       0.001806       0.014926              1.776331       2.179841       0.417989      -0.078455       1.703333      -0.083882       1.445818           0.000001
           59              H       3.887354       2.091559       3.411000       0.114420       1.180366 0.86475200E+01  0.86333113E+02                                 1.825978                            1.704647      -1.070471       2.367841                    0.997024       3.545631       9.923379       0.486869       1.260110      -0.713564      -0.014286      -0.033603       0.015192       0.039548       0.006923      -0.002445       0.000689      -0.024240      -0.006564      -0.013437      -0.001615       0.015052              1.879067       1.517648       0.187572      -0.125193       2.267462      -0.494425       1.852089          -0.000001
           60              H       3.922065      11.474750      10.672984       0.100347       1.159235 0.84388843E+01  0.84468549E+02                                 1.853876                            1.719526      -1.188135       2.300695                    0.995217       3.791931      10.932567       0.465728       1.313905      -0.700033      -0.007750       0.030200       0.018340       0.036173      -0.001123       0.001463       0.012271       0.004822      -0.015258      -0.015192       0.005122       0.010069              1.934238       1.637829      -0.239522      -0.205592       2.392572       0.637911       1.772313          -0.000000
           61              H       7.821001       9.523738       9.059714       0.112585       0.983949 0.70549895E+01  0.68234238E+02                                 1.729274                            1.624082      -1.228725       2.295973                    0.993958       3.788685      11.110618       0.451699       1.402009      -0.681599       0.025293       0.025575       0.007062       0.036656       0.003657      -0.004892       0.007100      -0.005659      -0.005582      -0.010848       0.002253       0.008595              1.779682       2.168081       0.467353       0.203821       1.805627       0.152759       1.365338           0.000000
           62              H       8.272499       7.606770       7.831996       0.125557       0.956958 0.67290943E+01  0.63876173E+02                                 1.657000                            1.556523      -1.076657       2.372149                    0.996678       3.545413      10.071450       0.477901       1.350161      -0.692801       0.036466      -0.004507      -0.010522       0.038221       0.002108      -0.006707       0.006214       0.003805      -0.030651      -0.014898       0.005584       0.009314              1.709423       2.261109      -0.187280      -0.206392       1.461984       0.081190       1.405176           0.000000
           63              H       6.515881       6.174283       7.265008       0.091751       1.018013 0.71228249E+01  0.68764104E+02                                 1.743597                            1.611711      -1.128399       2.338134                    0.995138       3.745328      10.822958       0.463920       1.367582      -0.688753       0.011960      -0.041735      -0.024168       0.049689      -0.005392      -0.003844       0.014796       0.001910      -0.022609      -0.018036       0.001125       0.016911              1.815966       1.542439      -0.187297      -0.158202       2.249410       0.405126       1.656049           0.000000
           64              H      20.501213      10.023931       9.953287       0.102081       1.034955 0.73645395E+01  0.71816354E+02                                 1.770934                            1.644874      -1.195101       2.303584                    0.993993       3.826300      11.175127       0.455908       1.377689      -0.686308      -0.037504       0.009267       0.003925       0.038831       0.002571      -0.003236       0.007473       0.008230      -0.029682      -0.014430       0.004547       0.009883              1.833759       2.408077      -0.272165      -0.252369       1.620364       0.181876       1.472837          -0.000000
           65              H       6.122869      11.032171      10.148331       0.119674       1.105611 0.82862706E+01  0.82576657E+02                                 1.810289                            1.718961      -1.034588       2.395186                    0.996025       3.600292      10.362656       0.459625       1.337224      -0.696849       0.028284       0.028181       0.010450       0.041271       0.004102       0.002051       0.013669       0.008056      -0.026221      -0.018623       0.004700       0.013924              1.839543       2.002806       0.457295       0.166443       2.011291       0.280194       1.504532          -0.000000
           66              H       2.711997       8.114820       8.748249       0.131126       0.933697 0.65333541E+01  0.62419841E+02                                 1.713737                            1.595276      -1.374549       2.236208                    0.992419       3.845355      11.465497       0.438887       1.460720      -0.669968      -0.030418      -0.018252      -0.012841       0.037726       0.000825      -0.000835       0.005819       0.012282      -0.030266      -0.012997       0.001746       0.011251              1.783403       2.036128       0.424645       0.134752       1.888298       0.176044       1.425782           0.000000
           67              H       9.632438      17.257072      10.899779       0.111237       0.999698 0.73309811E+01  0.71355399E+02                                 1.726290                            1.639905      -1.188742       2.310853                    0.995034       3.763277      10.954617       0.457441       1.375646      -0.687064       0.031981      -0.009345      -0.021131       0.039455      -0.001126      -0.006505       0.001391       0.024691       0.025715      -0.016734       0.001807       0.014926              1.776302       2.179803      -0.141048      -0.401208       1.437534       0.069565       1.711570           0.000001
           68              H      13.026857      22.188289      15.013845       0.114420       1.180363 0.86474962E+01  0.86332772E+02                                 1.825971                            1.704642      -1.070516       2.367819                    0.997023       3.545624       9.923337       0.486871       1.260106      -0.713565      -0.014287       0.003644       0.036695       0.039547      -0.001343      -0.007218       0.007015      -0.013289       0.026293      -0.013438      -0.001613       0.015052              1.879059       1.517645       0.014634      -0.225037       1.527744      -0.067349       2.591789          -0.000001
           69              H      13.061616      11.207632      10.518763       0.100341       1.159237 0.84388808E+01  0.84468305E+02                                 1.853859                            1.719512      -1.188118       2.300695                    0.995216       3.791913      10.932417       0.465737       1.313883      -0.700038      -0.007757      -0.030983      -0.016986       0.036175      -0.000708       0.001698       0.008393      -0.001897      -0.035401      -0.015189       0.005119       0.010070              1.934219       1.637814       0.297805       0.104635       2.479800       0.587526       1.685044          -0.000000
           70              H      16.960542      13.580271      11.401753       0.112579       0.984097 0.70563572E+01  0.68251455E+02                                 1.729507                            1.624283      -1.229079       2.295806                    0.993949       3.789143      11.112648       0.451649       1.402084      -0.681583       0.025294      -0.018903      -0.018618       0.036657       0.002409      -0.005612       0.005982      -0.007597      -0.011388      -0.010847       0.002252       0.008596              1.779931       2.168424      -0.410284      -0.302899       1.607909       0.267089       1.563459           0.000000
           71              H      17.412030      15.601990      12.448035       0.125566       0.956951 0.67290376E+01  0.63875668E+02                                 1.657009                            1.556530      -1.076668       2.372145                    0.996676       3.545419      10.071556       0.477893       1.350184      -0.692797       0.036456       0.011371      -0.001354       0.038212       0.004749      -0.005183       0.008920       0.008495      -0.016611      -0.014901       0.005584       0.009317              1.709432       2.261123       0.272389       0.058996       1.489698       0.065194       1.377474           0.000000
           72              H      15.655407      16.809261      13.405111       0.091750       1.018018 0.71228712E+01  0.68764710E+02                                 1.743607                            1.611720      -1.128435       2.338123                    0.995137       3.745348      10.823053       0.463917       1.367588      -0.688752       0.011962       0.041799       0.024060       0.049690       0.006024       0.002748       0.011881      -0.003136      -0.037771      -0.018040       0.001129       0.016911              1.815976       1.542446       0.230656       0.083103       2.155255       0.459500       1.750229           0.000000
           73              H      11.361657      12.556318      11.415361       0.102079       1.034982 0.73647809E+01  0.71819368E+02                                 1.770970                            1.644905      -1.195142       2.303562                    0.993992       3.826372      11.175425       0.455902       1.377695      -0.686307      -0.037503      -0.008030      -0.006063       0.038830       0.001516      -0.003844       0.008381       0.009801      -0.024964      -0.014429       0.004546       0.009883              1.833798       2.408131       0.354655       0.109523       1.667264       0.154824       1.425998          -0.000000
           74              H      15.262418      11.883284      10.639721       0.119674       1.105657 0.82867304E+01  0.82582540E+02                                 1.810351                            1.719017      -1.034684       2.395138                    0.996024       3.600394      10.363095       0.459614       1.337237      -0.696846       0.028285      -0.023139      -0.019181       0.041272      -0.003828      -0.002525       0.010767       0.003029      -0.041298      -0.018623       0.004699       0.013924              1.839606       2.002879      -0.372810      -0.312823       1.873941       0.359547       1.641997          -0.000000
           75              H      11.851532      14.554468      12.466179       0.131096       0.933738 0.65336955E+01  0.62423888E+02                                 1.713786                            1.595317      -1.374573       2.236190                    0.992418       3.845462      11.465870       0.438882       1.460717      -0.669969      -0.030418       0.020256       0.009382       0.037730       0.000310      -0.001130       0.006804       0.013991      -0.025152      -0.012999       0.001746       0.011253              1.783456       2.036198      -0.329041      -0.300395       1.693917       0.288312       1.620253          -0.000000
           76              H       3.539399      18.269674       9.844426       0.111874       0.998089 0.73187834E+01  0.71226571E+02                                 1.726447                            1.640113      -1.196813       2.307808                    0.994828       3.763567      10.964510       0.456629       1.378288      -0.686546       0.031513      -0.013524       0.018791       0.039103      -0.005068       0.004035      -0.011575       0.007059      -0.027691      -0.016761       0.001931       0.014830              1.776447       2.179802      -0.276795       0.322687       1.583023      -0.153434       1.566518           0.000001
           77              H       6.933815      19.366941       3.516838       0.114644       1.177320 0.86189655E+01  0.85957952E+02                                 1.821128                            1.700534      -1.058608       2.372984                    0.997142       3.539663       9.894357       0.488122       1.258192      -0.713994      -0.014147       0.030057      -0.021788       0.039727      -0.005534       0.004777      -0.006051      -0.012233       0.029256      -0.013386      -0.001332       0.014718              1.873859       1.514113      -0.201132       0.099369       2.376579      -0.425086       1.730885          -0.000001
           78              H       0.875529      12.235056       0.154221       0.100553       1.159041 0.84371359E+01  0.84438290E+02                                 1.852829                            1.718715      -1.177900       2.304845                    0.995325       3.790415      10.923827       0.466141       1.312937      -0.700232      -0.007854       0.000659       0.035401       0.036268       0.001844      -0.000107       0.003902       0.019582       0.027792      -0.015215       0.005317       0.009898              1.933013       1.636938      -0.058227      -0.309811       1.374276       0.050325       2.787825          -0.000000
           79              H      10.867488      20.542802      12.777644       0.112790       0.983894 0.70543463E+01  0.68215828E+02                                 1.728003                            1.623084      -1.222165       2.298446                    0.994020       3.786685      11.098109       0.452294       1.400414      -0.681899       0.025246      -0.006853       0.025807       0.036747      -0.005933       0.000649       0.001050       0.004734       0.026028      -0.010804       0.002049       0.008755              1.778293       2.166099      -0.057071       0.505772       1.342376      -0.114131       1.826405           0.000000
           80              H      11.318978      20.438046      10.503644       0.124449       0.961411 0.67666291E+01  0.64320466E+02                                 1.661729                            1.560489      -1.074809       2.371944                    0.996741       3.555278      10.105674       0.477473       1.349523      -0.692898       0.036650      -0.006865      -0.009279       0.038425      -0.006860      -0.001636      -0.002820       0.019539       0.015566      -0.015033       0.005559       0.009474              1.714562       2.269381      -0.085579      -0.266905       1.352221       0.016074       1.522082           0.000000
           81              H       9.562354      20.663260       8.979580       0.093232       1.014742 0.70974319E+01  0.68478906E+02                                 1.742136                            1.610598      -1.134643       2.336269                    0.995047       3.741892      10.820754       0.463176       1.370581      -0.688164       0.011529       0.000267      -0.047674       0.049049      -0.000604      -0.006783       0.002970       0.022617       0.038970      -0.018087       0.001027       0.017060              1.814336       1.541371      -0.043315      -0.240772       1.452580      -0.054342       2.449058           0.000000
           82              H       5.268599      21.066565      13.657610       0.100995       1.044209 0.74458536E+01  0.72822546E+02                                 1.782079                            1.654262      -1.205703       2.297315                    0.993830       3.849718      11.266915       0.454390       1.378242      -0.686111      -0.037566      -0.001071       0.010036       0.038898      -0.004099       0.000707      -0.001064       0.023251       0.014080      -0.014718       0.004595       0.010123              1.845806       2.426449      -0.083320      -0.366049       1.359075       0.027339       1.751895          -0.000000
           83              H       9.169362      20.731360      14.628293       0.119604       1.105016 0.82808276E+01  0.82504982E+02                                 1.808924                            1.717790      -1.031156       2.396207                    0.996091       3.602219      10.365516       0.460047       1.336281      -0.697005       0.028311      -0.004907       0.029660       0.041295      -0.000229       0.004644       0.002768       0.026723       0.029830      -0.018619       0.004623       0.013996              1.838110       2.001257      -0.084380       0.478477       1.387752      -0.079225       2.125323          -0.000000
           84              H       5.758476      20.977521      11.401753       0.130705       0.934902 0.65436246E+01  0.62546390E+02                                 1.715569                            1.596790      -1.379196       2.234229                    0.992408       3.849376      11.482415       0.438545       1.461196      -0.669872      -0.030530      -0.002062      -0.022439       0.037945      -0.001173       0.000267      -0.000994       0.024272       0.004813      -0.013061       0.001660       0.011401              1.785387       2.038702      -0.095832       0.436256       1.389990      -0.112479       1.927471          -0.000000
           85              H      15.725470      16.849408       9.495161       0.110837       1.001232 0.73439028E+01  0.71495392E+02                                 1.726154                            1.639880      -1.182410       2.312944                    0.995006       3.764003      10.949185       0.458170       1.373183      -0.687538       0.032187       0.023152       0.002634       0.039736       0.006130       0.002233       0.010177       0.004634      -0.034178      -0.016609       0.001827       0.014782              1.776107       2.179380       0.417694       0.078341       1.703165       0.083822       1.445775           0.000001
           86              H      19.119922      10.820924      11.708683       0.113849       1.177163 0.86141432E+01  0.85853480E+02                                 1.816611                            1.696646      -1.040033       2.379722                    0.997286       3.538654       9.871620       0.490409       1.253146      -0.715081      -0.014316      -0.034111      -0.015329       0.040043       0.007027       0.002530      -0.000530      -0.024057      -0.006128      -0.013491      -0.001462       0.014953              1.869037       1.510797       0.185937       0.124096       2.254101       0.490084       1.842211          -0.000001
           87              H       6.968600       2.745389       4.446699       0.101056       1.159013 0.84374796E+01  0.84456409E+02                                 1.853987                            1.719671      -1.185527       2.301697                    0.995276       3.791702      10.934329       0.465562       1.314344      -0.699930      -0.007718       0.029989      -0.017947       0.035791      -0.001041      -0.001513      -0.012257       0.004927      -0.014778      -0.015132       0.005088       0.010043              1.934304       1.637931      -0.239578       0.205627       2.392604      -0.637925       1.772377          -0.000000
           88              H       4.774451      18.253081       6.059969       0.112813       0.981352 0.70306371E+01  0.67913160E+02                                 1.723540                            1.619263      -1.213307       2.302480                    0.994184       3.777798      11.057465       0.453394       1.398528      -0.682291       0.025082       0.025756      -0.007104       0.036646       0.003659       0.004917      -0.007087      -0.005501      -0.005420      -0.010843       0.002317       0.008525              1.773488       2.159485       0.464356      -0.202559       1.799355      -0.151867       1.361623           0.000000
           89              H       5.225953      16.336118       7.287687       0.124858       0.959727 0.67513829E+01  0.64130838E+02                                 1.658982                            1.558115      -1.073472       2.372894                    0.996792       3.549698      10.081920       0.478183       1.348459      -0.693127       0.036533      -0.004741       0.010470       0.038298       0.002059       0.006843      -0.006264       0.004029      -0.030832      -0.015036       0.005515       0.009521              1.711608       2.264772      -0.187771       0.206941       1.463465      -0.081353       1.406587           0.000000
           90              H       3.469337      14.903633       7.854675       0.092379       1.016349 0.71100201E+01  0.68618441E+02                                 1.742679                            1.611036      -1.129848       2.337836                    0.995085       3.743194      10.819599       0.463623       1.368898      -0.688499       0.011601      -0.041487       0.024049       0.049337      -0.005525       0.003884      -0.014791       0.001705      -0.023034      -0.018068       0.001005       0.017064              1.814934       1.541809      -0.186993       0.158024       2.247785      -0.404580       1.655208           0.000000
           91              H      -0.824440      18.753271       5.166396       0.101846       1.036443 0.73798929E+01  0.72048148E+02                                 1.777202                            1.650040      -1.218517       2.294042                    0.993693       3.837561      11.237108       0.453485       1.383472      -0.685165      -0.037590       0.009213      -0.004173       0.038927       0.002666       0.003083      -0.007487       0.007908      -0.029877      -0.014423       0.004631       0.009792              1.840613       2.418818      -0.274137       0.254094       1.625636      -0.182973       1.477385          -0.000000
           92              H       3.076316      19.761510       4.971352       0.120461       1.103146 0.82670558E+01  0.82371074E+02                                 1.810902                            1.719568      -1.046604       2.391295                    0.995889       3.599327      10.372849       0.458314       1.341279      -0.696037       0.027974       0.028099      -0.010317       0.040970       0.003970      -0.002071      -0.013557       0.007976      -0.025720      -0.018418       0.004686       0.013731              1.840162       2.003509       0.457353      -0.166448       2.011941      -0.280269       1.505037          -0.000000
           93              H      -0.334552      16.844164       6.371434       0.131400       0.930989 0.65098767E+01  0.62133917E+02                                 1.710017                            1.592171      -1.371915       2.238128                    0.992538       3.836852      11.431067       0.439453       1.460285      -0.670079      -0.030556      -0.018138       0.012846       0.037784       0.000996       0.000752      -0.005753       0.012330      -0.030288      -0.012956       0.001658       0.011297              1.779310       2.030973       0.422906      -0.134268       1.883869      -0.175425       1.423088          -0.000000
           94              H       5.600067      17.660368      10.899779       0.111887       0.998052 0.73184548E+01  0.71222718E+02                                 1.726420                            1.640089      -1.196664       2.307879                    0.994831       3.763504      10.964349       0.456626       1.378309      -0.686542      -0.031509       0.009506      -0.021104       0.039097      -0.000958       0.006410      -0.001322       0.024814       0.025586      -0.016757       0.001926       0.014831              1.776417       2.179759      -0.141052       0.401044       1.437746      -0.069567       1.711747           0.000001
           95              H      20.484761      12.729167      15.013845       0.114644       1.177313 0.86189142E+01  0.85957434E+02                                 1.821133                            1.700539      -1.058577       2.372996                    0.997142       3.539662       9.894400       0.488116       1.258206      -0.713991       0.014145      -0.003839       0.036926       0.039729      -0.001371       0.007180      -0.006709      -0.013377       0.025824      -0.013386      -0.001331       0.014717              1.873864       1.514117       0.014512       0.223870       1.524179       0.067056       2.583296          -0.000001
           96              H       8.263978       6.251108      10.518763       0.100581       1.158900 0.84359078E+01  0.84422990E+02                                 1.852692                            1.718601      -1.177853       2.304884                    0.995324       3.790153      10.922904       0.466152       1.312954      -0.700229       0.007850       0.030987      -0.017118       0.036261      -0.000830      -0.001653      -0.008304      -0.001564      -0.035615      -0.015207       0.005313       0.009894              1.932861       1.636827       0.297378      -0.104463       2.477792      -0.586848       1.683964          -0.000000
           97              H      16.551065      21.337170      11.401753       0.112789       0.983881 0.70542298E+01  0.68214405E+02                                 1.727987                            1.623071      -1.222157       2.298453                    0.994020       3.786650      11.097974       0.452296       1.400416      -0.681899      -0.025247       0.018924      -0.018838       0.036748       0.002404       0.005463      -0.006136      -0.007711      -0.011308      -0.010805       0.002049       0.008756              1.778276       2.166075      -0.409467       0.302306       1.606542      -0.266652       1.562211           0.000000
           98              H      16.099579      19.315455      12.448035       0.124452       0.961398 0.67665088E+01  0.64319045E+02                                 1.661716                            1.560477      -1.074816       2.371942                    0.996742       3.555244      10.105560       0.477474       1.349526      -0.692898      -0.036649      -0.011467      -0.001306       0.038423       0.004846       0.005123      -0.009009       0.008813      -0.016599      -0.015031       0.005559       0.009472              1.714548       2.269363       0.273936      -0.059339       1.493528      -0.065514       1.380755           0.000000
           99              H      17.856206      18.108188      13.405111       0.093236       1.014698 0.70970306E+01  0.68473827E+02                                 1.742066                            1.610538      -1.134531       2.336326                    0.995048       3.741734      10.820078       0.463193       1.370555      -0.688169      -0.011528      -0.041153       0.024067       0.049048       0.006178      -0.002868      -0.011849      -0.003048      -0.038028      -0.018087       0.001026       0.017061              1.814260       1.541309       0.230157      -0.082868       2.152780      -0.458630       1.748690           0.000000
          100              H       3.870850      22.361123      11.415361       0.100998       1.044204 0.74458072E+01  0.72822152E+02                                 1.782091                            1.654271      -1.205781       2.297285                    0.993829       3.849734      11.267054       0.454383       1.378265      -0.686106       0.037564       0.008154      -0.005946       0.038896       0.001437       0.003905      -0.008614       0.010170      -0.025152      -0.014718       0.004596       0.010122              1.845820       2.426471       0.358678      -0.110871       1.677378      -0.156429       1.433611          -0.000000
          101              H      -0.029914      23.034154      10.639721       0.119606       1.105015 0.82807911E+01  0.82504470E+02                                 1.808919                            1.717783      -1.031153       2.396211                    0.996091       3.602195      10.365414       0.460049       1.336276      -0.697006      -0.028309       0.023234      -0.019080       0.041295      -0.003907       0.002522      -0.010860       0.003119      -0.040985      -0.018619       0.004623       0.013996              1.838107       2.001254      -0.372189       0.312319       1.872315      -0.358993       1.640753          -0.000000
          102              H       3.380978      20.362977      12.466179       0.130707       0.934903 0.65436365E+01  0.62546541E+02                                 1.715571                            1.596792      -1.379196       2.234228                    0.992409       3.849379      11.482432       0.438544       1.461197      -0.669872       0.030530      -0.020464       0.009434       0.037945       0.000357       0.001150      -0.006793       0.014224      -0.025332      -0.013060       0.001660       0.011401              1.785389       2.038706      -0.329892       0.301122       1.695690      -0.288976       1.621773          -0.000000
          103              H      11.693102      16.647761       9.844426       0.110838       1.001241 0.73440062E+01  0.71496810E+02                                 1.726179                            1.639904      -1.182434       2.312937                    0.995004       3.764049      10.949430       0.458160       1.373204      -0.687534      -0.032186       0.013854       0.018734       0.039735      -0.005000      -0.004190       0.011484       0.006895      -0.027393      -0.016609       0.001827       0.014782              1.776134       2.179416      -0.276697      -0.322569       1.582737       0.153367       1.566248           0.000001
          104              H       8.298667      15.550469       3.516838       0.113843       1.177215 0.86146003E+01  0.85859087E+02                                 1.816654                            1.696682      -1.040166       2.379656                    0.997284       3.538731       9.871862       0.490408       1.253133      -0.715083       0.014313      -0.030332      -0.021881       0.040046      -0.005707      -0.004822       0.006267      -0.012276       0.029207      -0.013492      -0.001460       0.014952              1.869083       1.510830      -0.200451      -0.098985       2.369676       0.423414       1.726742          -0.000001
          105              H       2.170931       5.223643       0.154221       0.101057       1.158996 0.84373505E+01  0.84454878E+02                                 1.853978                            1.719665      -1.185433       2.301742                    0.995279       3.791678      10.934280       0.465559       1.314356      -0.699927       0.007716      -0.000550       0.034944       0.035790       0.001832       0.000145      -0.003993       0.019233       0.028146      -0.015130       0.005088       0.010042              1.934293       1.637925      -0.058287       0.310291       1.374969      -0.050393       2.789984          -0.000000
          106              H       4.365023      14.374644      12.777644       0.112813       0.981354 0.70306597E+01  0.67913413E+02                                 1.723540                            1.619263      -1.213296       2.302482                    0.994184       3.777799      11.057460       0.453395       1.398525      -0.682292      -0.025081       0.006727       0.025856       0.036645      -0.006088      -0.000711      -0.001180       0.004733       0.025278      -0.010843       0.002317       0.008525              1.773488       2.159486      -0.056756      -0.503422       1.339536       0.113610       1.821441           0.000000
          107              H       3.913525      14.479392      10.503644       0.124853       0.959718 0.67512954E+01  0.64129630E+02                                 1.658955                            1.558093      -1.073434       2.372911                    0.996791       3.549648      10.081661       0.478194       1.348437      -0.693132      -0.036536       0.006697      -0.009342       0.038301      -0.006956       0.001637       0.002671       0.019507       0.015595      -0.015037       0.005515       0.009522              1.711579       2.264724      -0.085327       0.266078       1.350335      -0.016046       1.519677           0.000000
          108              H       5.670145      14.254172       8.979580       0.092379       1.016345 0.71099880E+01  0.68618059E+02                                 1.742676                            1.611033      -1.129844       2.337837                    0.995085       3.743190      10.819584       0.463623       1.368899      -0.688499      -0.011600       0.000082      -0.047954       0.049338      -0.000601       0.006726      -0.002776       0.022513       0.039388      -0.018068       0.001006       0.017062              1.814930       1.541807      -0.043356       0.240951       1.452973       0.054305       2.450010           0.000000
          109              H       9.963914      13.850885      13.657610       0.101846       1.036457 0.73800208E+01  0.72049762E+02                                 1.777222                            1.650057      -1.218544       2.294028                    0.993693       3.837603      11.237287       0.453481       1.383476      -0.685164       0.037590       0.000992       0.010065       0.038927      -0.004001      -0.000767       0.001013       0.022630       0.014290      -0.014423       0.004631       0.009792              1.840635       2.418850      -0.082985       0.364464       1.356001      -0.027292       1.747054          -0.000000
          110              H       6.063155      14.186094      14.628293       0.120466       1.103278 0.82683057E+01  0.82387032E+02                                 1.811077                            1.719721      -1.046844       2.391182                    0.995886       3.599561      10.373905       0.458282       1.341315      -0.696029      -0.027970       0.005117       0.029490       0.040965      -0.000189      -0.004473      -0.002938       0.026371       0.029459      -0.018417       0.004687       0.013731              1.840346       2.003720      -0.084544      -0.479390       1.389151       0.079376       2.128167          -0.000000
          111              H       9.474030      13.939920      11.401753       0.131403       0.930987 0.65098587E+01  0.62133740E+02                                 1.710019                            1.592172      -1.371886       2.238136                    0.992537       3.836844      11.431065       0.439451       1.460292      -0.670078       0.030557       0.002055      -0.022127       0.037783      -0.001148      -0.000483       0.001013       0.024047       0.004880      -0.012959       0.001665       0.011294              1.779313       2.030978      -0.095175      -0.433384       1.386362       0.111813       1.920599          -0.000000
          112              H      -0.492970      18.068025       9.495161       0.111241       0.999708 0.73310954E+01  0.71356958E+02                                 1.726317                            1.639929      -1.188808       2.310825                    0.995034       3.763336      10.954907       0.457432       1.375664      -0.687060      -0.031982      -0.022971       0.002469       0.039454       0.006198      -0.002276      -0.010217       0.004583      -0.034599      -0.016731       0.001806       0.014926              1.776331       2.179841       0.417989      -0.078455       1.703333      -0.083882       1.445818           0.000001
          113              H      14.391685      24.096518      11.708683       0.114420       1.180367 0.86475248E+01  0.86333167E+02                                 1.825978                            1.704647      -1.070471       2.367841                    0.997024       3.545632       9.923380       0.486869       1.260109      -0.713565       0.014286       0.033603      -0.015192       0.039548       0.006923      -0.002445       0.000689      -0.024240      -0.006564      -0.013437      -0.001615       0.015052              1.879067       1.517648       0.187572      -0.125193       2.267462      -0.494425       1.852089          -0.000001
          114              H      14.356974      14.713327       4.446699       0.100347       1.159235 0.84388803E+01  0.84468503E+02                                 1.853876                            1.719526      -1.188134       2.300695                    0.995217       3.791930      10.932565       0.465728       1.313905      -0.700033       0.007750      -0.030200      -0.018340       0.036173      -0.001123       0.001463       0.012271       0.004822      -0.015258      -0.015191       0.005122       0.010069              1.934238       1.637829      -0.239522      -0.205592       2.392572       0.637911       1.772313          -0.000000
          115              H      10.458038      16.664339       6.059969       0.112585       0.983949 0.70549886E+01  0.68234229E+02                                 1.729274                            1.624082      -1.228725       2.295973                    0.993958       3.788685      11.110619       0.451699       1.402009      -0.681599      -0.025293      -0.025575      -0.007062       0.036656       0.003657      -0.004892       0.007100      -0.005659      -0.005582      -0.010848       0.002253       0.008595              1.779682       2.168081       0.467353       0.203821       1.805627       0.152759       1.365338           0.000000
          116              H      10.006540      18.581307       7.287687       0.125557       0.956959 0.67290951E+01  0.63876180E+02                                 1.657000                            1.556523      -1.076657       2.372149                    0.996678       3.545413      10.071449       0.477901       1.350161      -0.692801      -0.036466       0.004507       0.010522       0.038221       0.002108      -0.006707       0.006214       0.003805      -0.030651      -0.014898       0.005584       0.009314              1.709423       2.261109      -0.187280      -0.206392       1.461984       0.081190       1.405176           0.000000
          117              H      11.763158      20.013794       7.854675       0.091751       1.018013 0.71228240E+01  0.68764095E+02                                 1.743597                            1.611711      -1.128399       2.338134                    0.995138       3.745328      10.822959       0.463920       1.367582      -0.688753      -0.011960       0.041735       0.024168       0.049689      -0.005392      -0.003844       0.014796       0.001910      -0.022609      -0.018036       0.001125       0.016911              1.815966       1.542439      -0.187297      -0.158202       2.249410       0.405126       1.656049           0.000000
          118              H      -2.222174      16.164146       5.166396       0.102081       1.034955 0.73645404E+01  0.71816363E+02                                 1.770934                            1.644874      -1.195101       2.303584                    0.993993       3.826300      11.175126       0.455908       1.377689      -0.686308       0.037504      -0.009267      -0.003925       0.038831       0.002571      -0.003236       0.007473       0.008230      -0.029682      -0.014430       0.004547       0.009883              1.833759       2.408077      -0.272165      -0.252369       1.620364       0.181876       1.472837          -0.000000
          119              H      12.156170      15.155906       4.971352       0.119674       1.105612 0.82862754E+01  0.82576714E+02                                 1.810290                            1.718961      -1.034589       2.395186                    0.996025       3.600293      10.362658       0.459625       1.337223      -0.696849      -0.028284      -0.028181      -0.010450       0.041271       0.004102       0.002051       0.013669       0.008056      -0.026221      -0.018623       0.004700       0.013924              1.839543       2.002806       0.457295       0.166443       2.011291       0.280194       1.504532          -0.000000
          120              H      15.567042      18.073257       6.371434       0.131126       0.933697 0.65333541E+01  0.62419841E+02                                 1.713737                            1.595276      -1.374549       2.236208                    0.992419       3.845355      11.465497       0.438887       1.460720      -0.669968       0.030418       0.018252       0.012841       0.037726       0.000825      -0.000835       0.005819       0.012282      -0.030266      -0.012997       0.001746       0.011251              1.783403       2.036128       0.424645       0.134752       1.888298       0.176044       1.425782          -0.000000
          121              H      10.662781       8.729350       0.710625       0.112232       0.996255 0.76651532E+01  0.75787790E+02                                 1.746082                            1.696327      -1.358396       2.229860                    0.992984       3.944213      11.744814       0.440046       1.407763      -0.680014       0.000121       0.000218      -0.038752       0.038752      -0.006085      -0.000040       0.000026       0.007430       0.052151      -0.015821      -0.001562       0.017384              1.767696       1.589985       0.035869      -0.000004       1.416253      -0.000015       2.296848           0.000000
          122              H      10.662789       8.729360       5.385631       0.113307       0.920165 0.64084920E+01  0.59695130E+02                                 1.578486                            1.492272      -0.710286       2.541080                    0.999719       3.371578       9.283018       0.504605       1.303080      -0.703658       0.000152       0.000043       0.040268       0.040269      -0.004632       0.000029      -0.000062       0.028832       0.035909      -0.021127       0.009157       0.011970              1.624679       1.346708      -0.007357      -0.000021       1.313578      -0.000006       2.213751           0.000000
          123              H      16.755837       4.980108       7.204529       0.112231       0.996252 0.76651184E+01  0.75787438E+02                                 1.746087                            1.696330      -1.358430       2.229848                    0.992985       3.944212      11.744850       0.440042       1.407775      -0.680012      -0.000121      -0.033452       0.019563       0.038752       0.003078       0.005252      -0.012888      -0.014936      -0.014939      -0.015823      -0.001561       0.017385              1.767701       1.589987      -0.017930      -0.031067       2.076694      -0.381324       1.636422           0.000000
          124              H      16.755820       9.028775       4.867026       0.113299       0.920188 0.64086713E+01  0.59697124E+02                                 1.578500                            1.492283      -0.710286       2.541076                    0.999719       3.371612       9.283089       0.504609       1.303064      -0.703661      -0.000150       0.034898      -0.020099       0.040272       0.002288       0.004026      -0.014049       0.004603      -0.036762      -0.021127       0.009153       0.011973              1.624694       1.346718       0.003696       0.006362       1.988721      -0.389798       1.538643           0.000000
          125              H       4.569746      12.478619       7.204529       0.112128       0.993290 0.76325158E+01  0.75351037E+02                                 1.739797                            1.690551      -1.340174       2.237745                    0.993193       3.929681      11.675682       0.441840       1.404171      -0.680752      -0.000000       0.033759       0.019491       0.038982       0.003046      -0.005276       0.012842      -0.014620      -0.015047      -0.015802      -0.001428       0.017230              1.761205       1.584569      -0.017838       0.030895       2.068276       0.378891       1.630771           0.000000
          126              H       4.569755       8.429942       4.867026       0.113517       0.920132 0.64124341E+01  0.59792401E+02                                 1.584212                            1.497180      -0.718466       2.538412                    0.999618       3.380897       9.339576       0.501103       1.310859      -0.702008       0.000001      -0.034573      -0.019961       0.039921       0.002342      -0.004056       0.013984       0.004372      -0.036669      -0.021044       0.009045       0.011999              1.630836       1.350821       0.003704      -0.006416       1.997469       0.392525       1.544219           0.000000
          127              H       7.616258      17.458727      14.409058       0.112232       0.996255 0.76651532E+01  0.75787790E+02                                 1.746082                            1.696327      -1.358396       2.229860                    0.992984       3.944213      11.744814       0.440046       1.407763      -0.680014      -0.000121      -0.000218       0.038752       0.038752      -0.006085      -0.000040       0.000026       0.007430       0.052151      -0.015821      -0.001562       0.017384              1.767696       1.589985       0.035869      -0.000004       1.416253      -0.000015       2.296848           0.000000
          128              H       7.616250      17.458717       9.734052       0.113307       0.920165 0.64084914E+01  0.59695125E+02                                 1.578486                            1.492272      -0.710286       2.541080                    0.999719       3.371578       9.283019       0.504605       1.303080      -0.703658      -0.000152      -0.000043      -0.040268       0.040269      -0.004632       0.000029      -0.000062       0.028832       0.035909      -0.021127       0.009157       0.011970              1.624679       1.346708      -0.007357      -0.000021       1.313578      -0.000006       2.213752           0.000000
          129              H       1.523202      21.207969       7.915154       0.112231       0.996252 0.76651184E+01  0.75787438E+02                                 1.746087                            1.696330      -1.358430       2.229848                    0.992985       3.944212      11.744850       0.440042       1.407775      -0.680012       0.000121       0.033452      -0.019563       0.038752       0.003078       0.005252      -0.012888      -0.014936      -0.014939      -0.015823      -0.001561       0.017385              1.767701       1.589987      -0.017930      -0.031067       2.076694      -0.381324       1.636422           0.000000
          130              H       1.523219      17.159302      10.252657       0.113299       0.920188 0.64086713E+01  0.59697124E+02                                 1.578500                            1.492283      -0.710286       2.541076                    0.999719       3.371612       9.283089       0.504609       1.303064      -0.703661       0.000150      -0.034898       0.020099       0.040272       0.002288       0.004026      -0.014049       0.004603      -0.036762      -0.021127       0.009153       0.011973              1.624694       1.346718       0.003696       0.006362       1.988721      -0.389798       1.538643           0.000000
          131              H      13.709293      13.709458       7.915154       0.112128       0.993290 0.76325149E+01  0.75351028E+02                                 1.739797                            1.690551      -1.340175       2.237745                    0.993193       3.929681      11.675683       0.441840       1.404171      -0.680752       0.000000      -0.033759      -0.019491       0.038982       0.003046      -0.005276       0.012842      -0.014620      -0.015047      -0.015802      -0.001428       0.017230              1.761206       1.584569      -0.017838       0.030895       2.068277       0.378891       1.630771           0.000000
          132              H      13.709284      17.758135      10.252657       0.113517       0.920132 0.64124341E+01  0.59792401E+02                                 1.584212                            1.497180      -0.718466       2.538412                    0.999618       3.380897       9.339576       0.501103       1.310859      -0.702008      -0.000001       0.034573       0.019961       0.039921       0.002342      -0.004056       0.013984       0.004372      -0.036669      -0.021044       0.009045       0.011999              1.630836       1.350821       0.003704      -0.006416       1.997469       0.392525       1.544219           0.000000
          133              H       4.569761       6.076943       3.508522       0.119691       0.990216 0.74609336E+01  0.73065109E+02                                 1.723480                            1.660211      -1.319802       2.249393                    0.995003       3.823940      11.227926       0.451465       1.385367      -0.684681       0.000001       0.034325       0.019816       0.039635       0.002142      -0.003707       0.011801      -0.009239      -0.018016      -0.014267      -0.000168       0.014435              1.745401       1.521360       0.014929      -0.025861       1.968658       0.192666       1.746186           0.000000
          134              H       4.569770       2.032195       1.173287       0.109345       1.116033 0.79338067E+01  0.75902506E+02                                 1.626332                            1.532989      -0.790079       2.495695                    0.999497       3.162227       8.086980       0.576373       1.110779      -0.752120       0.000001      -0.032666      -0.018861       0.037720       0.005390      -0.009334       0.001436      -0.029428       0.026110      -0.022848       0.011192       0.011656              1.634246       1.238250       0.002795      -0.004844       2.043388       0.365710       1.621100          -0.000001
          135              H      10.662793       8.729365       8.102638       0.121575       0.985979 0.74216617E+01  0.72584431E+02                                 1.718636                            1.655955      -1.320482       2.249835                    0.994997       3.812975      11.188198       0.451998       1.385566      -0.684659      -0.000109      -0.000092      -0.038878       0.038879      -0.004183      -0.000088      -0.000026       0.011503       0.043406      -0.014346      -0.000123       0.014469              1.740389       1.517747      -0.029738      -0.000021       1.630909       0.000000       2.072511           0.000000
          136              H      10.662800       8.729374      12.773108       0.110291       1.114388 0.79195428E+01  0.75739752E+02                                 1.625833                            1.532470      -0.794896       2.494460                    0.999461       3.157465       8.076112       0.575926       1.112027      -0.751832      -0.000117      -0.000029       0.037320       0.037320      -0.010676       0.000042      -0.000019      -0.026915       0.032786      -0.022643       0.010927       0.011715              1.633773       1.237889      -0.005577       0.000011       1.409487       0.000063       2.253942          -0.000001
          137              H      -1.523290      11.381769       3.508522       0.121583       0.985980 0.74216790E+01  0.72584674E+02                                 1.718639                            1.655958      -1.320505       2.249826                    0.994999       3.812983      11.188243       0.451997       1.385567      -0.684659       0.000106      -0.033718       0.019360       0.038881       0.002169       0.003579      -0.011903      -0.009064      -0.018308      -0.014350      -0.000121       0.014471              1.740392       1.517748       0.014886       0.025744       1.962113      -0.191222       1.741314           0.000000
          138              H      -1.523307      15.426508       1.173287       0.110294       1.114418 0.79198207E+01  0.75743297E+02                                 1.625885                            1.532515      -0.794825       2.494495                    0.999462       3.157499       8.076324       0.575906       1.112053      -0.751825       0.000119       0.032306      -0.018687       0.037321       0.005301       0.009270      -0.001280      -0.029105       0.026236      -0.022647       0.010929       0.011718              1.633825       1.237921       0.002777       0.004836       2.042956      -0.365648       1.620599          -0.000001
          139              H      13.709278      20.111134      11.611161       0.119691       0.990215 0.74609277E+01  0.73065044E+02                                 1.723480                            1.660211      -1.319802       2.249393                    0.995003       3.823939      11.227926       0.451465       1.385368      -0.684681      -0.000001      -0.034325      -0.019816       0.039635       0.002142      -0.003707       0.011801      -0.009239      -0.018016      -0.014267      -0.000168       0.014435              1.745401       1.521360       0.014929      -0.025861       1.968658       0.192666       1.746186           0.000000
          140              H      13.709269      24.155882      13.946396       0.109345       1.116033 0.79338051E+01  0.75902483E+02                                 1.626331                            1.532989      -0.790079       2.495695                    0.999497       3.162227       8.086978       0.576374       1.110779      -0.752120      -0.000001       0.032666       0.018861       0.037720       0.005390      -0.009335       0.001436      -0.029428       0.026110      -0.022848       0.011192       0.011656              1.634245       1.238249       0.002795      -0.004844       2.043387       0.365710       1.621100          -0.000001
          141              H       7.616246      17.458712       7.017045       0.121575       0.985979 0.74216617E+01  0.72584431E+02                                 1.718636                            1.655955      -1.320482       2.249835                    0.994997       3.812975      11.188198       0.451998       1.385566      -0.684659       0.000109       0.000092       0.038878       0.038879      -0.004183      -0.000088      -0.000026       0.011503       0.043406      -0.014346      -0.000123       0.014469              1.740389       1.517747      -0.029738      -0.000021       1.630909       0.000000       2.072511           0.000000
          142              H       7.616239      17.458703       2.346575       0.110291       1.114388 0.79195413E+01  0.75739730E+02                                 1.625833                            1.532470      -0.794895       2.494461                    0.999461       3.157465       8.076110       0.575927       1.112026      -0.751832       0.000117       0.000029      -0.037320       0.037320      -0.010676       0.000042      -0.000019      -0.026915       0.032786      -0.022643       0.010927       0.011715              1.633772       1.237889      -0.005577       0.000011       1.409487       0.000063       2.253941          -0.000001
          143              H      19.802329      14.806308      11.611161       0.121583       0.985980 0.74216790E+01  0.72584674E+02                                 1.718639                            1.655958      -1.320505       2.249826                    0.994999       3.812983      11.188243       0.451997       1.385567      -0.684659      -0.000106       0.033718      -0.019360       0.038881       0.002169       0.003579      -0.011903      -0.009064      -0.018308      -0.014350      -0.000121       0.014471              1.740392       1.517748       0.014886       0.025744       1.962113      -0.191222       1.741314           0.000000
          144              H      19.802346      10.761569      13.946396       0.110294       1.114418 0.79198214E+01  0.75743309E+02                                 1.625885                            1.532516      -0.794825       2.494495                    0.999462       3.157499       8.076325       0.575906       1.112053      -0.751825      -0.000119      -0.032306       0.018687       0.037321       0.005301       0.009270      -0.001280      -0.029105       0.026236      -0.022647       0.010929       0.011718              1.633826       1.237921       0.002777       0.004837       2.042956      -0.365648       1.620599          -0.000001
          145              C       8.148492       8.799798       1.597092       0.595823      22.487161 0.25481215E+03  0.53265927E+04                                 7.446642                            5.727678      -0.133093       2.013179                    0.999278      22.805229      65.154629       0.606888       0.482801      -1.009211      -0.054316       0.001456      -0.033507       0.063836       0.031083      -0.037065      -0.053316      -0.116969      -0.041645      -0.074308      -0.030716       0.105023              8.751985      11.873888      -1.120062       2.598490       5.298568       1.430125       9.083500           0.000001
          146              C       9.455083       8.793514       2.352471      -0.030259      35.600377 0.47567159E+03  0.11412744E+05                                 9.500717                            7.348998      -0.202467       1.938075                    0.998547      28.154930      81.194604       0.599574       0.425775      -1.060589       0.042659       0.003257       0.019717       0.047108      -0.009518      -0.002494       0.010400      -0.010017       0.002199      -0.012354      -0.004593       0.016947             11.339145      16.705526      -0.307167       2.861262       5.331958       0.198633      11.979951          -0.000000
          147              C       9.462032       8.833585       3.743029      -0.107704      30.664784 0.47371399E+03  0.11456559E+05                                 8.705549                            7.435762      -0.184797       1.915631                    0.998357      30.269808      90.252379       0.578632       0.437689      -1.043873       0.026765       0.012101      -0.007452       0.030304      -0.010180      -0.022796       0.009976      -0.017420      -0.024427      -0.029258       0.000263       0.028994              9.491422      11.724511      -0.742429       1.180726       5.389419       0.171212      11.360337           0.000000
          148              C       5.293303       6.538459       1.040537       0.590382      22.354328 0.25211577E+03  0.52500209E+04                                 7.391552                            5.679990      -0.050449       2.041873                    0.999473      22.637392      64.302282       0.612941       0.479873      -1.011942       0.011227       0.056826      -0.030144       0.065299      -0.004716       0.072192       0.013432       0.122727       0.015618      -0.071227      -0.037838       0.109065              8.492187       5.886027       0.925150      -2.305224      10.282049      -2.166611       9.308484           0.000001
          149              C       4.923888       5.238224       1.694463      -0.033032      37.666152 0.46070365E+03  0.10933446E+05                                 9.763882                            7.158399       0.038472       2.018259                    0.999392      27.586876      78.367039       0.618770       0.417101      -1.069197      -0.012564      -0.040305       0.020363       0.046872      -0.004407      -0.001197       0.003515       0.021564      -0.002141      -0.012204      -0.000074       0.012278             11.643890       6.596275       2.386090      -2.448116      13.930207      -3.684447      14.405190          -0.000000
          150              C       4.960266       4.026763       1.008936      -0.101513      31.553325 0.43942008E+03  0.10387761E+05                                 8.752942                            7.073570       0.070275       1.997443                    0.999652      29.410489      85.571626       0.606786       0.427001      -1.054555      -0.005468      -0.000512       0.023757       0.024383      -0.011069      -0.001134       0.008948       0.045364       0.057439      -0.036113       0.014158       0.021955              9.417525       5.293866       1.266806      -1.292620      11.442459      -1.485141      11.516250          -0.000002
          151              C       4.995700      14.160234       4.177266      -0.086930      30.656464 0.42836376E+03  0.10080679E+05                                 8.611759                            6.983845       0.033324       1.991275                    0.999159      29.262991      85.463932       0.609567       0.426980      -1.052622       0.010440      -0.032501       0.001596       0.034173      -0.004702       0.006568       0.004715      -0.014048       0.016928      -0.014268       0.004304       0.009965              9.352599      11.306132       0.999190      -0.319662      10.398251       3.379365       6.353414          -0.000002
          152              C       2.027362      12.095043       3.345683      -0.062716      30.468406 0.42832013E+03  0.10077788E+05                                 8.645040                            7.041986       0.012499       1.997005                    0.998757      28.670888      83.683301       0.599593       0.434163      -1.048408       0.006813      -0.011190       0.008381       0.015553      -0.006406      -0.007046      -0.022037      -0.024640       0.113120      -0.035171      -0.011855       0.047025              9.420376      12.296188       0.957136       0.112681       8.759856       3.205347       7.205083          -0.000000
          153              C       1.757748      10.914747       2.723206      -0.145009      31.029711 0.44329831E+03  0.10462794E+05                                 8.540895                            7.020074       0.322652       2.087645                    0.999477      28.937517      83.094427       0.622495       0.416887      -1.064918       0.012282       0.005856       0.007099       0.015347       0.005836      -0.009691      -0.000009       0.014085       0.030638      -0.014775      -0.002208       0.016983              9.288740      11.364112       0.357687      -0.542082       9.036672       3.228136       7.465437          -0.000001
          154              C       2.820679      10.193003       2.161056       0.109729      26.937985 0.35177290E+03  0.78802700E+04                                 7.973112                            6.390953       0.184444       2.080852                    0.999322      26.158454      74.531856       0.627953       0.435412      -1.047515       0.034117       0.032081       0.005948       0.047208       0.009483       0.015967      -0.022767      -0.040928       0.078678      -0.042455       0.000109       0.042346              8.821365      10.918324       0.439300      -0.696056       8.452824       2.947843       7.092948          -0.000001
          155              C       6.012202      13.350761       3.631899      -0.063178      31.563864 0.43334714E+03  0.10237681E+05                                 8.860468                            7.075913      -0.051592       1.970663                    0.998483      29.067936      85.336809       0.598384       0.433272      -1.047735      -0.026156      -0.014125       0.021618       0.036756      -0.003319       0.005051      -0.005008       0.021184       0.019367      -0.015195       0.001949       0.013245              9.804014      11.200516       0.832820      -0.120876      10.885535       4.041191       7.325990          -0.000002
          156              C       3.352961      12.557525       3.439123       0.042451      31.843946 0.41901179E+03  0.97422533E+04                                 8.815205                            6.904340      -0.134602       1.972400                    0.999173      26.789606      76.121622       0.617481       0.426628      -1.059764      -0.010101       0.014003       0.023767       0.029377       0.015843       0.006344       0.006154       0.018282      -0.010732      -0.016912      -0.005958       0.022870              9.897980      12.148368       1.948594       0.441126      10.227819       3.913077       7.317753          -0.000001
          157              C       3.697519      13.765319       4.095015      -0.122099      31.769924 0.44583854E+03  0.10596149E+05                                 8.805712                            7.134411      -0.037777       1.964174                    0.999102      29.764735      87.328627       0.601957       0.428124      -1.052034       0.005092      -0.027609       0.008410       0.029308      -0.020022      -0.008289       0.001023      -0.000573      -0.000297      -0.021307      -0.000758       0.022066              9.557541      11.212797       1.674287       0.116263      10.540092       3.692806       6.919734          -0.000002
          158              C       4.384269      11.763764       2.874101       0.200134      30.680874 0.38275535E+03  0.87657143E+04                                 8.856305                            6.786178      -0.318578       1.925676                    0.999153      25.993367      75.121892       0.592761       0.451191      -1.037224       0.004783      -0.046213      -0.017783       0.049747       0.019529       0.015597       0.006208      -0.024361       0.024097      -0.030271       0.001993       0.028278             10.154468      12.423000       1.847459       0.478161      10.064038       4.175891       7.976367          -0.000000
          159              C       5.726503      12.172297       3.002013      -0.167905      36.436895 0.48958569E+03  0.11929925E+05                                 9.754819                            7.540665      -0.217395       1.907549                    0.997450      30.611893      91.405314       0.577132       0.435534      -1.045902       0.002283       0.000023       0.020112       0.020241      -0.018791       0.001285      -0.011454       0.005812       0.035672      -0.026641       0.005067       0.021574             11.108111      13.324397       1.865180       0.362181      11.346927       4.488435       8.653008          -0.000001
          160              C      14.241544       5.712587       6.700288       0.596825      22.465049 0.25451895E+03  0.53186799E+04                                 7.440339                            5.723295      -0.127810       2.015111                    0.999278      22.789797      65.089523       0.607322       0.482618      -1.009354      -0.054029      -0.030183       0.016401       0.064025      -0.047662      -0.009071       0.059399      -0.104689      -0.001748      -0.073901      -0.030328       0.104229              8.744084      11.861627       2.806898      -0.328535       6.892970      -2.351909       7.477657           0.000001
          161              C      15.548131       6.369906       6.328041      -0.029319      35.584763 0.47539641E+03  0.11404930E+05                                 9.499671                            7.348164      -0.209825       1.935832                    0.998567      28.147913      81.180257       0.599427       0.425925      -1.060455       0.043538       0.016029      -0.012713       0.048105       0.002577       0.009459      -0.004105       0.002150       0.037911      -0.012562      -0.004468       0.017030             11.337879      16.702002       2.630973      -1.164454      10.145611      -2.978545       7.166025          -0.000000
          162              C      15.555072       7.554128       5.598063      -0.109061      30.712170 0.47469428E+03  0.11486615E+05                                 8.714792                            7.443483      -0.186259       1.914709                    0.998340      30.303881      90.389568       0.578307       0.437693      -1.043834       0.027275      -0.012228      -0.006690       0.030630      -0.014450       0.019587       0.004331       0.007874       0.049617      -0.029000       0.000320       0.028681              9.501750      11.736381       1.396198       0.052121       9.730230      -2.674637       7.038640           0.000000
          163              C      11.386350       6.361269       8.936942       0.590449      22.363657 0.25222602E+03  0.52529993E+04                                 7.394914                            5.682140      -0.050825       2.041820                    0.999483      22.640482      64.319571       0.612665       0.480027      -1.011840       0.011960      -0.054247      -0.033377       0.064806       0.064689      -0.031831      -0.037267       0.081519      -0.104731      -0.071480      -0.037267       0.108747              8.496556       5.888236      -2.461356       0.351070      11.435901       1.506033       8.165529           0.000001
          164              C      11.016926       7.577705       9.736017      -0.031566      37.593291 0.45964959E+03  0.10901797E+05                                 9.750063                            7.148971       0.040612       2.019260                    0.999387      27.555549      78.245101       0.619360       0.416957      -1.069328      -0.012372       0.038430       0.024994       0.047483       0.001963       0.005099      -0.006532       0.016965      -0.013871      -0.012984       0.000656       0.012328             11.626835       6.587086      -3.307990      -0.841098      17.451664       1.634476      10.841755          -0.000000
          165              C      11.053304       7.589755      11.127935      -0.101788      31.578443 0.43995862E+03  0.10403715E+05                                 8.758652                            7.079614       0.066305       1.996072                    0.999658      29.423318      85.623255       0.606305       0.427207      -1.054423      -0.005908       0.021521      -0.011278       0.025005       0.004553       0.010559      -0.026009       0.014677      -0.035324      -0.035637       0.014076       0.021562              9.422644       5.296769      -1.752093      -0.451455      12.788874       0.712244      10.182287          -0.000002
          166              C      11.088756       5.266854       0.767929      -0.087447      30.648020 0.42820036E+03  0.10075423E+05                                 8.609131                            6.981903       0.035202       1.991922                    0.999149      29.255720      85.424257       0.609759       0.426906      -1.052715       0.010443       0.017734       0.027030       0.033973       0.008561       0.000973      -0.002722      -0.009995       0.024064      -0.014144       0.004870       0.009274              9.349394      11.308098      -0.776459      -0.704500       4.436640       0.061779      12.303443          -0.000002
          167              C       8.120416       5.579282       2.972227      -0.063116      30.503750 0.42893375E+03  0.10096354E+05                                 8.654194                            7.049332       0.008269       1.995580                    0.998731      28.689957      83.770072       0.598956       0.434447      -1.048183       0.007590       0.013043       0.005688       0.016127      -0.002331       0.009051      -0.007572      -0.076471      -0.044096      -0.034947      -0.011728       0.046675              9.430845      12.309478      -0.381141      -0.890157       4.822809      -0.931049      11.160248          -0.000000
          168              C       7.850801       5.630351       4.305632      -0.143180      30.966276 0.44199393E+03  0.10424454E+05                                 8.529251                            7.009213       0.324779       2.088688                    0.999482      28.900442      82.961283       0.623040       0.416825      -1.064944       0.011440       0.003177      -0.008083       0.014364      -0.011635      -0.000454      -0.009410      -0.001243      -0.020829      -0.015069      -0.001972       0.017041              9.276847      11.353830      -0.648226      -0.041655       5.055331      -0.931539      11.421378          -0.000001
          169              C       8.913733       5.504389       5.211755       0.107554      26.994208 0.35273241E+03  0.79070957E+04                                 7.983490                            6.399149       0.183581       2.080071                    0.999307      26.192616      74.652769       0.627631       0.435342      -1.047564       0.033730      -0.010611      -0.032409       0.047965       0.009353      -0.016375       0.003421      -0.075447      -0.024045      -0.042842      -0.000073       0.042915              8.833182      10.935991      -0.824297      -0.030362       4.886400      -0.887343      10.677155          -0.000001
          170              C      12.105259       5.199291       1.741636      -0.062420      31.514473 0.43235138E+03  0.10207959E+05                                 8.848937                            7.065213      -0.051134       1.971075                    0.998524      29.042509      85.227414       0.599183       0.432957      -1.047959      -0.026027       0.025602       0.000486       0.036512       0.006377       0.000354      -0.006184       0.004384      -0.042366      -0.016153       0.001934       0.014218              9.791749      11.196871      -0.521193      -0.665056       4.709109      -0.477337      13.469266          -0.000002
          171              C       9.446016       5.428962       2.524987       0.041828      31.849491 0.41907483E+03  0.97437674E+04                                 8.814289                            6.903369      -0.132480       1.973093                    0.999131      26.794045      76.126309       0.617745       0.426444      -1.059913      -0.010553       0.013576      -0.024732       0.030122      -0.002042      -0.017122      -0.005324       0.020477      -0.001788      -0.017228      -0.005815       0.023042              9.897186      12.147506      -0.591992      -1.909395       4.656158      -0.696524      12.887892          -0.000001
          172              C       9.790575       5.393081       1.151061      -0.122294      31.794213 0.44622444E+03  0.10607988E+05                                 8.812092                            7.139187      -0.039735       1.963445                    0.999060      29.776142      87.383129       0.601521       0.428327      -1.051872       0.005115       0.021174       0.019560       0.029276       0.003207       0.021124      -0.000618       0.001353       0.003419      -0.020887      -0.001007       0.021895              9.564837      11.222637      -0.736902      -1.512555       4.629976      -0.278928      12.841897          -0.000002
          173              C      10.477325       5.336520       3.494915       0.200527      30.667646 0.38254456E+03  0.87595637E+04                                 8.854864                            6.785171      -0.319472       1.925627                    0.999148      25.981616      75.078987       0.592700       0.451306      -1.037172       0.003980       0.007768       0.049160       0.049929       0.003945      -0.024542      -0.003072      -0.019249       0.041279      -0.030320       0.002028       0.028292             10.153030      12.423462      -0.509533      -1.839347       4.881050      -1.183778      13.154579          -0.000000
          174              C      11.819559       5.243028       3.077158      -0.166154      36.346248 0.48804630E+03  0.11881508E+05                                 9.735007                            7.525524      -0.203003       1.912390                    0.997511      30.555046      91.154975       0.578165       0.435155      -1.046266       0.002268       0.017479      -0.010423       0.020477       0.010490       0.015509      -0.003425      -0.017924      -0.040423      -0.026261       0.005285       0.020976             11.085578      13.300254      -0.617702      -1.793697       5.427903      -1.073819      14.528577          -0.000001
          175              C       2.055458      11.675692       6.822303       0.595245      22.479311 0.25469563E+03  0.53233149E+04                                 7.444232                            5.725781      -0.133707       2.013335                    0.999271      22.797005      65.116660       0.607108       0.482702      -1.009307      -0.053483       0.027649       0.017837       0.062794       0.015933       0.045612      -0.007532      -0.011340       0.276494      -0.074014      -0.031443       0.105457              8.749188      11.868989      -1.690266      -2.268399       9.373675       0.923899       5.004899           0.000001
          176              C       3.362049      11.024657       6.439171      -0.030643      35.613182 0.47589709E+03  0.11419200E+05                                 9.500713                            7.348900      -0.201764       1.938248                    0.998468      28.162962      81.214348       0.599820       0.425562      -1.060750       0.043202      -0.018817      -0.007146       0.047661       0.007029      -0.006972      -0.006800      -0.015386      -0.016862      -0.012234      -0.004601       0.016835             11.339132      16.705013      -2.325886      -1.697338      10.490245       2.779074       6.822138          -0.000000
          177              C       3.368998       9.800364       5.778592      -0.107771      30.679527 0.47401116E+03  0.11466411E+05                                 8.712094                            7.441617      -0.191733       1.913537                    0.998268      30.281690      90.320616       0.577949       0.438104      -1.043547       0.025908       0.000563       0.014913       0.029899       0.024952       0.002677      -0.014623      -0.010995      -0.003793      -0.029656       0.000151       0.029505              9.498653      11.731509      -0.653772      -1.235216      10.024986       2.502495       6.739463           0.000000
          178              C      -0.799746      13.288349       5.142204       0.591176      22.346156 0.25196283E+03  0.52461942E+04                                 7.391657                            5.679344      -0.053388       2.041134                    0.999502      22.629013      64.280701       0.612784       0.480055      -1.011816       0.011972      -0.001959       0.063027       0.064184      -0.060154      -0.039691       0.022663       0.058722      -0.172205      -0.070090      -0.038143       0.108232              8.493209       5.886160       1.534177       1.954727       7.675550       0.663249      11.917918           0.000001
          179              C      -1.169169      13.372148       3.689203      -0.033687      37.681133 0.46091314E+03  0.10939567E+05                                 9.764182                            7.158141       0.041998       2.019193                    0.999376      27.598881      78.403054       0.619031       0.416882      -1.069347      -0.013070       0.002047      -0.045841       0.047712       0.002504      -0.004269       0.002321       0.010467      -0.035105      -0.013029       0.000799       0.012230             11.644805       6.597294       0.926638       3.292030      11.091660       2.048907      17.245462          -0.000000
          180              C      -1.132798      14.571559       2.982811      -0.100524      31.556968 0.43957511E+03  0.10392674E+05                                 8.757417                            7.079376       0.064578       1.995761                    0.999662      29.407292      85.576407       0.605932       0.427551      -1.054181      -0.004986      -0.020286      -0.012070       0.024126       0.006475      -0.008947       0.017853      -0.000446      -0.080701      -0.035954       0.014237       0.021716              9.420729       5.296658       0.483673       1.743074      10.212579       0.768894      12.752951          -0.000002
          181              C      17.181800       6.760988      10.174488      -0.087683      30.646258 0.42818546E+03  0.10074995E+05                                 8.608660                            6.981478       0.032167       1.991035                    0.999174      29.257131      85.428363       0.609816       0.426869      -1.052737       0.009234       0.015002      -0.029099       0.034016      -0.003500      -0.007731      -0.001354      -0.017077       0.001866      -0.013807       0.004884       0.008923              9.349008      11.305151      -0.223131       1.025135      10.284617      -3.438364       6.457257          -0.000002
          182              C      14.213449       8.513752       8.801772      -0.063164      30.511401 0.42912986E+03  0.10102417E+05                                 8.657532                            7.053122       0.007271       1.995221                    0.998672      28.692366      83.791049       0.598500       0.434716      -1.047991       0.007295      -0.001448      -0.013988       0.015842       0.009633      -0.002158       0.029461      -0.038059       0.071289      -0.035152      -0.011134       0.046286              9.433742      12.312231      -0.584370       0.776637      10.385745      -2.279050       5.603251          -0.000000
          183              C      13.943827       9.642979       8.090845      -0.143735      30.977703 0.44226971E+03  0.10432729E+05                                 8.532162                            7.012435       0.322734       2.088174                    0.999465      28.907107      82.991199       0.622750       0.416948      -1.064851       0.011412      -0.009018       0.001311       0.014603       0.005940       0.010114       0.009395      -0.001966      -0.020107      -0.014722      -0.002536       0.017258              9.279411      11.355490       0.287913       0.581857      10.640338      -2.291205       5.842405          -0.000001
          184              C      15.006754      10.490685       7.746872       0.108754      26.981494 0.35251229E+03  0.79011853E+04                                 7.982257                            6.398282       0.182699       2.079693                    0.999281      26.185000      74.634390       0.627486       0.435496      -1.047437       0.033909      -0.021819       0.025033       0.047461      -0.018735      -0.000171       0.019413      -0.034951       0.095431      -0.042370       0.000072       0.042299              8.831608      10.932560       0.384427       0.729378       9.996812      -2.064156       5.565454          -0.000001
          185              C      18.198297       7.638025       9.746148      -0.062693      31.521387 0.43262634E+03  0.10215114E+05                                 8.846258                            7.063914      -0.044988       1.972680                    0.998514      29.045202      85.211915       0.599745       0.432523      -1.048320      -0.026514      -0.012146      -0.022707       0.036962      -0.002485      -0.006012       0.011214       0.011912      -0.015904      -0.015892       0.002014       0.013878              9.788380      11.191034      -0.315188       0.783158      11.689714      -3.553458       6.484392          -0.000002
          186              C      15.539051       8.201591       9.155573       0.043354      31.829391 0.41876032E+03  0.97351230E+04                                 8.812744                            6.902407      -0.134112       1.972752                    0.999127      26.783681      76.104314       0.617537       0.426645      -1.059734      -0.009842      -0.028829       0.000822       0.030473      -0.013875       0.010567      -0.001967       0.010125      -0.036520      -0.017059      -0.006522       0.023581              9.895181      12.142278      -1.357872       1.466955      11.432752      -3.216562       6.110513          -0.000001
          187              C      15.883617       7.029677       9.873607      -0.124486      31.826401 0.44686620E+03  0.10626496E+05                                 8.814267                            7.140681      -0.036047       1.964185                    0.999094      29.801364      87.455310       0.601950       0.427891      -1.052196       0.005673       0.006384      -0.027789       0.029071       0.017055      -0.013424      -0.000031      -0.000121      -0.001162      -0.021621      -0.000172       0.021793              9.567372      11.224151      -0.940764       1.394257      11.034823      -3.418083       6.443143          -0.000002
          188              C      16.570354       9.087793       8.750668       0.199014      30.691788 0.38294069E+03  0.87703897E+04                                 8.855702                            6.785860      -0.318425       1.925791                    0.999143      25.998373      75.120555       0.593074       0.450930      -1.037448       0.004077       0.038769      -0.031125       0.049884      -0.023230       0.008789      -0.002781      -0.029714       0.006131      -0.029901       0.001610       0.028290             10.153712      12.420929      -1.339080       1.361056      12.114723      -2.992044       5.925485          -0.000000
          189              C      17.912590       8.772752       9.040512      -0.166855      36.427885 0.48949597E+03  0.11927384E+05                                 9.756295                            7.542633      -0.214798       1.908290                    0.997500      30.600826      91.375728       0.576742       0.435841      -1.045701       0.000565      -0.017765      -0.009710       0.020254       0.008026      -0.017410       0.014212       0.000314       0.017000      -0.026477       0.005002       0.021474             11.109583      13.326271      -1.252589       1.436900      13.214949      -3.411158       6.787529          -0.000001
          190              C      13.177073       8.658906       1.597092       0.596817      22.465211 0.25452159E+03  0.53187485E+04                                 7.440375                            5.723327      -0.127790       2.015116                    0.999278      22.789891      65.089862       0.607320       0.482618      -1.009354       0.054032      -0.000888      -0.034341       0.064028       0.031688       0.036747       0.052744      -0.116212      -0.036322      -0.073905      -0.030324       0.104229              8.744120      11.861693      -1.118941      -2.595109       5.294688      -1.429131       9.075980           0.000001
          191              C      11.870484       8.665193       2.352471      -0.029310      35.584133 0.47538752E+03  0.11404671E+05                                 9.499594                            7.348121      -0.209818       1.935834                    0.998567      28.147652      81.179511       0.599425       0.425928      -1.060453      -0.043535      -0.003002       0.020234       0.048102      -0.009478       0.002489      -0.010731      -0.009310       0.003516      -0.012568      -0.004460       0.017028             11.337761      16.701787      -0.307031      -2.860662       5.331389      -0.199053      11.980108          -0.000000
          192              C      11.863540       8.625128       3.743029      -0.109055      30.712287 0.47469859E+03  0.11486749E+05                                 8.714833                            7.443534      -0.186257       1.914707                    0.998341      30.303932      90.389931       0.578303       0.437695      -1.043832      -0.027300      -0.011898      -0.007262       0.030653      -0.009743       0.022293      -0.010301      -0.017456      -0.026228      -0.028981       0.000294       0.028688              9.501783      11.736377      -0.743235      -1.183092       5.395268      -0.171810      11.373705           0.000000
          193              C      -2.246840      10.920243       1.040537       0.590448      22.363546 0.25222437E+03  0.52529512E+04                                 7.394853                            5.682096      -0.050761       2.041841                    0.999483      22.640389      64.319008       0.612673       0.480022      -1.011844      -0.011963      -0.056024      -0.030292       0.064803      -0.004772      -0.071935      -0.013610       0.122499       0.018190      -0.071478      -0.037268       0.108745              8.496482       5.888179       0.926616       2.307099      10.287316       2.169106       9.313952           0.000001
          194              C      -1.877422      12.220481       1.694463      -0.031569      37.593263 0.45964882E+03  0.10901779E+05                                 9.750076                            7.148979       0.040604       2.019258                    0.999387      27.555549      78.245221       0.619358       0.416959      -1.069326       0.012371       0.040860       0.020784       0.047482      -0.005392       0.000851      -0.003937       0.021453      -0.000402      -0.012977       0.000651       0.012326             11.626850       6.587073       2.382387       2.444240      13.909774       3.679433      14.383703          -0.000000
          195              C      -1.913803      13.431939       1.008936      -0.101785      31.578699 0.43996274E+03  0.10403844E+05                                 8.758712                            7.079654       0.066309       1.996069                    0.999658      29.423505      85.624112       0.606302       0.427208      -1.054422       0.005907       0.000998       0.024281       0.025009      -0.011415       0.001345      -0.008536       0.044944       0.055468      -0.035633       0.014067       0.021566              9.422713       5.296795       1.267024       1.291639      11.450867       1.484863      11.520479          -0.000001
          196              C      16.329874       3.298480       4.177266      -0.087473      30.648820 0.42821775E+03  0.10075929E+05                                 8.609287                            6.982063       0.035252       1.991932                    0.999149      29.256159      85.425809       0.609750       0.426908      -1.052714      -0.010460       0.032297       0.001840       0.033998      -0.005134      -0.006926      -0.004399      -0.012864       0.015364      -0.014137       0.004868       0.009269              9.349543      11.308363       0.998319       0.320226      10.390311      -3.375556       6.349956          -0.000002
          197              C       1.019109       5.363668       3.345683      -0.063143      30.504248 0.42894317E+03  0.10096634E+05                                 8.654293                            7.049421       0.008293       1.995583                    0.998731      28.690307      83.771417       0.598950       0.434449      -1.048182      -0.007540       0.011471       0.008451       0.016120      -0.006697       0.006540       0.022314      -0.024760       0.111288      -0.034992      -0.011703       0.046694              9.430946      12.309624       0.961479      -0.114994       8.769638      -3.209746       7.213576          -0.000000
          198              C       1.288721       6.543962       2.723206      -0.143191      30.966007 0.44198914E+03  0.10424300E+05                                 8.529151                            7.009138       0.324829       2.088705                    0.999482      28.900296      82.960360       0.623049       0.416820      -1.064949      -0.011444      -0.005412       0.006807       0.014373       0.006216       0.009839       0.000090       0.015182       0.028401      -0.015059      -0.001969       0.017027              9.276730      11.353705       0.360197       0.540552       9.022990      -3.222294       7.453495          -0.000001
          199              C       0.225788       7.265703       2.161056       0.107564      26.993694 0.35272449E+03  0.79068669E+04                                 7.983384                            6.399080       0.183616       2.080088                    0.999307      26.192234      74.651234       0.627634       0.435342      -1.047564      -0.033718      -0.033377       0.007010       0.047959       0.009504      -0.016297       0.023258      -0.041096       0.078985      -0.042846      -0.000075       0.042921              8.833052      10.935854       0.438423       0.698693       8.460842      -2.951074       7.102461          -0.000001
          200              C      15.313369       4.107952       3.631899      -0.062426      31.514185 0.43234619E+03  0.10207795E+05                                 8.848828                            7.065124      -0.050999       1.971113                    0.998523      29.042406      85.226641       0.599193       0.432951      -1.047963       0.026035       0.013226       0.021917       0.036511      -0.003497      -0.005347       0.005150       0.024005       0.016424      -0.016170       0.001940       0.014231              9.791627      11.196763       0.836582       0.118818      10.865660      -4.031866       7.312458          -0.000002
          201              C      17.972610       4.901187       3.439123       0.041861      31.849182 0.41906987E+03  0.97436173E+04                                 8.814207                            6.903311      -0.132463       1.973099                    0.999131      26.793890      76.125581       0.617750       0.426442      -1.059915       0.010573      -0.014626       0.024116       0.030122       0.015868      -0.006796      -0.006715       0.018101      -0.009018      -0.017245      -0.005825       0.023070              9.897085      12.147395       1.949533      -0.441991      10.226613      -3.912664       7.317247          -0.000001
          202              C      17.628054       3.693396       4.095015      -0.122294      31.793378 0.44620959E+03  0.10607518E+05                                 8.811826                            7.138979      -0.039688       1.963459                    0.999059      29.775747      87.380726       0.601543       0.428316      -1.051882      -0.005115       0.027529       0.008554       0.029277      -0.019893       0.007782      -0.001343       0.000101      -0.000382      -0.020876      -0.001018       0.021894              9.564539      11.222289       1.678236      -0.118056      10.546992      -3.695213       6.924335          -0.000002
          203              C      16.941300       5.694946       2.874101       0.200542      30.667665 0.38254456E+03  0.87595696E+04                                 8.854887                            6.785186      -0.319535       1.925608                    0.999147      25.981658      75.079302       0.592697       0.451308      -1.037170      -0.003983       0.046465      -0.017858       0.049937       0.019287      -0.015687      -0.006310      -0.024857       0.024460      -0.030323       0.002024       0.028300             10.153055      12.423515       1.847679      -0.478395      10.060995      -4.174440       7.974655          -0.000000
          204              C      15.599067       5.286412       3.002013      -0.166166      36.346507 0.48805025E+03  0.11881620E+05                                 9.735015                            7.525527      -0.202994       1.912392                    0.997511      30.555206      91.155311       0.578168       0.435152      -1.046268      -0.002273      -0.000282       0.020353       0.020481      -0.018673      -0.001329       0.010924       0.006921       0.034104      -0.026258       0.005282       0.020976             11.085588      13.300276       1.862254      -0.361916      11.323431      -4.477628       8.633057          -0.000001
          205              C       7.084038      11.746138       6.700288       0.595250      22.479267 0.25469522E+03  0.53233126E+04                                 7.444265                            5.725805      -0.133782       2.013309                    0.999271      22.797066      65.117208       0.607102       0.482707      -1.009303       0.053460       0.029258       0.015023       0.062767      -0.047477       0.009006      -0.061168      -0.104258      -0.002223      -0.074024      -0.031435       0.105458              8.749232      11.869044       2.809654       0.329624       6.897274       2.353708       7.481378           0.000001
          206              C       5.777449      11.088817       6.328041      -0.030675      35.613506 0.47590182E+03  0.11419322E+05                                 9.500697                            7.348877      -0.201751       1.938252                    0.998468      28.163063      81.214228       0.599829       0.425555      -1.060756      -0.043182      -0.015611      -0.012729       0.047649       0.002534      -0.009587       0.003584       0.002576       0.037154      -0.012259      -0.004601       0.016861             11.339126      16.705001       2.632897       1.165607      10.145931       2.977876       7.166446          -0.000000
          207              C       5.770506       9.904592       5.598063      -0.107772      30.679916 0.47401834E+03  0.11466633E+05                                 8.712170                            7.441672      -0.191778       1.913517                    0.998268      30.281988      90.321825       0.577947       0.438104      -1.043547      -0.025916       0.013188      -0.006962       0.029901      -0.014795      -0.020264      -0.004097       0.007211       0.050836      -0.029648       0.000146       0.029501              9.498744      11.731630       1.396654      -0.051414       9.728178       2.673945       7.036425           0.000000
          208              C       9.939239      11.097465       8.936942       0.591200      22.345817 0.25195919E+03  0.52461000E+04                                 7.391584                            5.679302      -0.053457       2.041117                    0.999503      22.628829      64.280088       0.612786       0.480055      -1.011816      -0.011951       0.053612      -0.033257       0.064211       0.064460       0.032229       0.035894       0.081657      -0.103328      -0.070095      -0.038122       0.108218              8.493114       5.886114      -2.459924      -0.351262      11.431554      -1.505344       8.161673           0.000001
          209              C      10.308665       9.881031       9.736017      -0.033680      37.681392 0.46091722E+03  0.10939692E+05                                 9.764244                            7.158185       0.041990       2.019188                    0.999376      27.598974      78.403506       0.619027       0.416883      -1.069346       0.013066      -0.038674       0.024688       0.047706       0.002442      -0.004300       0.006496       0.017695      -0.013433      -0.013028       0.000799       0.012230             11.644879       6.597328      -3.314347       0.843513      17.481518      -1.640219      10.855791          -0.000000
          210              C      10.272291       9.868988      11.127935      -0.100521      31.556485 0.43956676E+03  0.10392412E+05                                 8.757267                            7.079260       0.064676       1.995791                    0.999662      29.407047      85.575022       0.605944       0.427545      -1.054186       0.004986      -0.020590      -0.011529       0.024119       0.004517      -0.010078       0.026504       0.014528      -0.035803      -0.035964       0.014246       0.021718              9.420563       5.296576      -1.751366       0.452622      12.783499      -0.715492      10.181613          -0.000002
          211              C      10.236806      12.191847       0.767929      -0.087688      30.646434 0.42818919E+03  0.10075096E+05                                 8.608669                            6.981489       0.032164       1.991032                    0.999175      29.257197      85.428341       0.609819       0.426866      -1.052739      -0.009236      -0.017710       0.027535       0.034017       0.008434      -0.000847       0.002617      -0.010203       0.022460      -0.013795       0.004884       0.008910              9.349013      11.305232      -0.776236       0.705766       4.436389      -0.061866      12.305419          -0.000002
          212              C      13.205154      11.879428       2.972227      -0.063156      30.511182 0.42912712E+03  0.10102341E+05                                 8.657508                            7.053117       0.007333       1.995239                    0.998673      28.692257      83.790807       0.598498       0.434718      -1.047989      -0.007293      -0.012834       0.005743       0.015839      -0.002939      -0.009410       0.007544      -0.076043      -0.042640      -0.035147      -0.011145       0.046292              9.433705      12.312164      -0.380387       0.894376       4.825155       0.931369      11.163795          -0.000000
          213              C      13.474773      11.828364       4.305632      -0.143734      30.977986 0.44227577E+03  0.10432905E+05                                 8.532206                            7.012482       0.322736       2.088171                    0.999466      28.907279      82.991747       0.622748       0.416948      -1.064851      -0.011413      -0.003389      -0.008455       0.014603      -0.011731      -0.000084       0.009477      -0.001791      -0.019683      -0.014729      -0.002526       0.017255              9.279451      11.355493      -0.647851       0.041576       5.057686       0.931992      11.425175          -0.000001
          214              C      12.411844      11.954330       5.211755       0.108741      26.981902 0.35251919E+03  0.79013683E+04                                 7.982292                            6.398311       0.182698       2.079685                    0.999280      26.185211      74.634809       0.627491       0.435491      -1.047441      -0.033913       0.010771      -0.031409       0.047462       0.009521       0.016146      -0.003395      -0.074444      -0.023065      -0.042376       0.000072       0.042304              8.831647      10.932599      -0.823872       0.031773       4.885706       0.886774      10.676636          -0.000001
          215              C       9.220307      12.259414       1.741636      -0.062701      31.521742 0.43263192E+03  0.10215274E+05                                 8.846302                            7.063939      -0.044977       1.972679                    0.998514      29.045412      85.212547       0.599747       0.432520      -1.048322       0.026514      -0.025737       0.000831       0.036960       0.006452      -0.000848       0.006467       0.003692      -0.040546      -0.015888       0.002007       0.013881              9.788436      11.191100      -0.520649       0.664548       4.708362       0.477266      13.465845          -0.000002
          216              C      11.879552      12.029746       2.524987       0.043355      31.829552 0.41876417E+03  0.97352346E+04                                 8.812780                            6.902445      -0.134040       1.972770                    0.999128      26.783776      76.104663       0.617535       0.426646      -1.059734       0.009842      -0.013698      -0.025372       0.030467      -0.002206       0.017294       0.004741       0.021700      -0.001697      -0.017056      -0.006512       0.023569              9.895213      12.142277      -0.591476       1.909392       4.655468       0.696345      12.887893          -0.000001
          217              C      11.534989      12.065621       1.151061      -0.124482      31.825226 0.44684389E+03  0.10625819E+05                                 8.813971                            7.140422      -0.035978       1.964213                    0.999094      29.800803      87.452697       0.601972       0.427881      -1.052204      -0.005695      -0.020865       0.019443       0.029083       0.003092      -0.021493       0.000261       0.000380       0.000340      -0.021633      -0.000166       0.021799              9.567053      11.223812      -0.737059       1.511610       4.630761       0.279233      12.846587          -0.000002
          218              C      10.848246      12.122192       3.494915       0.198988      30.692587 0.38295286E+03  0.87707339E+04                                 8.855828                            6.785950      -0.318375       1.925799                    0.999143      25.998786      75.121912       0.593073       0.450928      -1.037450      -0.004091      -0.007573       0.049123       0.049871       0.004013       0.024498       0.003720      -0.018493       0.039914      -0.029902       0.001618       0.028284             10.153860      12.421113      -0.509177       1.840233       4.881676       1.184036      13.158791          -0.000000
          219              C       9.506011      12.215683       3.077158      -0.166845      36.427624 0.48949096E+03  0.11927242E+05                                 9.756294                            7.542627      -0.214729       1.908313                    0.997501      30.600669      91.375448       0.576738       0.435845      -1.045698      -0.000555      -0.017286      -0.010524       0.020245       0.011067      -0.015645       0.003359      -0.018505      -0.039418      -0.026474       0.004992       0.021482             11.109583      13.326267      -0.618106       1.803197       5.440236       1.077591      14.562246          -0.000001
          220              C      19.270124       5.783033       6.822303       0.595789      22.487608 0.25481756E+03  0.53267295E+04                                 7.446665                            5.727683      -0.133146       2.013159                    0.999278      22.805654      65.155809       0.606897       0.482792      -1.009217       0.054327      -0.028285       0.018002       0.063840       0.016543      -0.045438       0.007697      -0.011295       0.275351      -0.074293      -0.030736       0.105029              8.752026      11.873950      -1.690358       2.269271       9.375828      -0.923876       5.006301           0.000001
          221              C      17.963531       6.434067       6.439171      -0.030260      35.600723 0.47567451E+03  0.11412832E+05                                 9.500772                            7.349012      -0.202436       1.938082                    0.998547      28.155072      81.195087       0.599575       0.425774      -1.060590      -0.042649       0.018705      -0.007036       0.047099       0.006925       0.006999       0.006889      -0.016096      -0.016052      -0.012361      -0.004592       0.016953             11.339244      16.705787      -2.324338       1.696686      10.489967      -2.779364       6.821978          -0.000000
          222              C      17.956580       7.658357       5.778592      -0.107718      30.665170 0.47372002E+03  0.11456746E+05                                 8.705621                            7.435802      -0.184911       1.915593                    0.998357      30.270108      90.253556       0.578630       0.437689      -1.043873      -0.026767      -0.000411       0.014207       0.030307       0.024835      -0.002588       0.014041      -0.010382      -0.003261      -0.029261       0.000268       0.028993              9.491520      11.724688      -0.651358       1.233370      10.015930      -2.499914       6.733942           0.000000
          223              C       3.846222       4.170369       5.142204       0.590380      22.354413 0.25211691E+03  0.52500496E+04                                 7.391564                            5.679999      -0.050439       2.041875                    0.999473      22.637441      64.302403       0.612941       0.479872      -1.011943      -0.011231       0.002304       0.064288       0.065302      -0.060162       0.040189      -0.023240       0.059212      -0.174929      -0.071236      -0.037835       0.109071              8.492201       5.886027       1.533799      -1.953847       7.675558      -0.661745      11.915017           0.000001
          224              C       4.215640       4.086565       3.689203      -0.033035      37.666295 0.46070625E+03  0.10933518E+05                                 9.763883                            7.158403       0.038379       2.018228                    0.999392      27.586944      78.367127       0.618772       0.417099      -1.069199       0.012558      -0.002502      -0.045085       0.046868       0.003251       0.003218      -0.002434       0.011262      -0.033089      -0.012188      -0.000100       0.012289             11.643889       6.596282       0.927061      -3.290496      11.095608      -2.047887      17.239777          -0.000000
          225              C       4.179268       2.887151       2.982811      -0.101502      31.552871 0.43941208E+03  0.10387524E+05                                 8.752864                            7.073509       0.070272       1.997446                    0.999652      29.410207      85.570601       0.606788       0.427001      -1.054554       0.005468       0.020318      -0.012302       0.024373       0.006519       0.009025      -0.017786      -0.000938      -0.081403      -0.036102       0.014153       0.021949              9.417440       5.293822       0.486025      -1.743391      10.211555      -0.774520      12.746943          -0.000002
          226              C       4.143792      10.697750      10.174488      -0.086940      30.657005 0.42837368E+03  0.10080977E+05                                 8.611873                            6.983934       0.033335       1.991274                    0.999160      29.263353      85.465460       0.609561       0.426981      -1.052621      -0.010449      -0.014878      -0.028959       0.034193      -0.003344       0.007349       0.001723      -0.019212       0.001401      -0.014260       0.004289       0.009971              9.352731      11.306218      -0.222775      -1.025174      10.291452       3.441231       6.460523          -0.000002
          227              C       7.112139       8.944981       8.801772      -0.062713      30.468442 0.42832383E+03  0.10077899E+05                                 8.645104                            7.042084       0.012463       1.996994                    0.998757      28.670804      83.683222       0.599580       0.434172      -1.048403      -0.006805       0.001672      -0.013895       0.015562       0.009308       0.002016      -0.030180      -0.038714       0.070852      -0.035165      -0.011864       0.047029              9.420425      12.296227      -0.576311      -0.772636      10.369749       2.275899       5.595299          -0.000000
          228              C       7.381758       7.815751       8.090845      -0.145002      31.030729 0.44331706E+03  0.10463383E+05                                 8.541192                            7.020317       0.322564       2.087612                    0.999475      28.938194      83.097880       0.622470       0.416898      -1.064907      -0.012285       0.009056       0.001522       0.015338       0.005466      -0.009904      -0.009681      -0.002676      -0.019645      -0.014776      -0.002199       0.016974              9.289067      11.364595       0.290600      -0.580842      10.654222       2.294471       5.848385          -0.000001
          229              C       6.318831       6.968044       7.746872       0.109722      26.938073 0.35177386E+03  0.78802950E+04                                 7.973110                            6.390947       0.184472       2.080862                    0.999322      26.158530      74.532034       0.627956       0.435410      -1.047516      -0.034113       0.021186       0.024806       0.047200      -0.018576      -0.000228      -0.019557      -0.035361       0.095338      -0.042454       0.000112       0.042342              8.821369      10.918363       0.383143      -0.728484       9.985807       2.062755       5.559937          -0.000001
          230              C       3.127294       9.820712       9.746148      -0.063175      31.563863 0.43334723E+03  0.10237690E+05                                 8.860489                            7.075930      -0.051587       1.970666                    0.998484      29.067953      85.337053       0.598381       0.433274      -1.047733       0.026151       0.011658      -0.023044       0.036754      -0.002706       0.005406      -0.011288       0.010299      -0.013258      -0.015200       0.001955       0.013245              9.804039      11.200512      -0.311736      -0.781685      11.715713       3.561942       6.495893          -0.000002
          231              C       5.786538       9.257144       9.155573       0.042446      31.844107 0.41901499E+03  0.97423496E+04                                 8.815233                            6.904365      -0.134595       1.972401                    0.999172      26.789731      76.122154       0.617480       0.426628      -1.059764       0.010100       0.027580       0.000245       0.029373      -0.013409      -0.010546       0.001446       0.010139      -0.035241      -0.016911      -0.005961       0.022872              9.898009      12.148339      -1.356372      -1.466995      11.434177       3.216662       6.111511          -0.000001
          232              C       5.441975      10.429060       9.873607      -0.122089      31.769485 0.44583080E+03  0.10595913E+05                                 8.805632                            7.134349      -0.037866       1.964149                    0.999102      29.764416      87.327313       0.601960       0.428124      -1.052035      -0.005090      -0.006516      -0.028114       0.029304       0.017192       0.013193       0.000713      -0.001145      -0.001996      -0.021302      -0.000771       0.022073              9.557458      11.212656      -0.937840      -1.391841      11.022824       3.414044       6.436893          -0.000002
          233              C       4.755234       8.370939       8.750668       0.200138      30.681063 0.38275807E+03  0.87658183E+04                                 8.856439                            6.786274      -0.318624       1.925665                    0.999152      25.993554      75.123338       0.592745       0.451201      -1.037215      -0.004783      -0.038505      -0.031129       0.049745      -0.023273      -0.009109       0.003158      -0.029635       0.008257      -0.030268       0.001992       0.028276             10.154627      12.423173      -1.337886      -1.360910      12.114926       2.991992       5.925782          -0.000000
          234              C       3.412999       8.685982       9.040512      -0.167936      36.437859 0.48960225E+03  0.11930447E+05                                 9.755050                            7.540841      -0.217444       1.907531                    0.997448      30.612423      91.407800       0.577119       0.435539      -1.045897      -0.002246       0.017452      -0.010033       0.020255       0.008250       0.016916      -0.014715       0.000138       0.018804      -0.026624       0.005031       0.021594             11.108381      13.324685      -1.246339      -1.434270      13.213947       3.410812       6.786511          -0.000001
          235              C      10.130547      17.388279      13.522591       0.595823      22.487160 0.25481212E+03  0.53265920E+04                                 7.446642                            5.727678      -0.133093       2.013179                    0.999278      22.805228      65.154628       0.606888       0.482801      -1.009211       0.054316      -0.001456       0.033507       0.063836       0.031083      -0.037065      -0.053316      -0.116969      -0.041645      -0.074308      -0.030716       0.105023              8.751985      11.873888      -1.120062       2.598490       5.298568       1.430125       9.083500           0.000001
          236              C       8.823956      17.394563      12.767212      -0.030259      35.600377 0.47567159E+03  0.11412744E+05                                 9.500717                            7.348998      -0.202468       1.938075                    0.998547      28.154930      81.194604       0.599574       0.425775      -1.060589      -0.042659      -0.003257      -0.019717       0.047108      -0.009518      -0.002494       0.010400      -0.010017       0.002199      -0.012354      -0.004593       0.016947             11.339145      16.705526      -0.307167       2.861262       5.331958       0.198633      11.979951          -0.000000
          237              C       8.817007      17.354492      11.376654      -0.107704      30.664787 0.47371405E+03  0.11456561E+05                                 8.705549                            7.435762      -0.184797       1.915631                    0.998357      30.269810      90.252385       0.578632       0.437689      -1.043873      -0.026765      -0.012101       0.007452       0.030304      -0.010180      -0.022796       0.009976      -0.017420      -0.024427      -0.029258       0.000263       0.028994              9.491423      11.724511      -0.742429       1.180726       5.389419       0.171212      11.360338           0.000000
          238              C      12.985736      19.649618      14.079146       0.590382      22.354328 0.25211577E+03  0.52500210E+04                                 7.391552                            5.679990      -0.050449       2.041873                    0.999473      22.637392      64.302281       0.612941       0.479873      -1.011942      -0.011227      -0.056826       0.030144       0.065299      -0.004716       0.072192       0.013432       0.122727       0.015618      -0.071227      -0.037838       0.109065              8.492186       5.886027       0.925150      -2.305224      10.282049      -2.166611       9.308484           0.000001
          239              C      13.355151      20.949853      13.425220      -0.033032      37.666153 0.46070366E+03  0.10933447E+05                                 9.763882                            7.158399       0.038473       2.018259                    0.999392      27.586876      78.367037       0.618770       0.417101      -1.069197       0.012564       0.040305      -0.020363       0.046872      -0.004407      -0.001197       0.003515       0.021564      -0.002141      -0.012204      -0.000074       0.012278             11.643890       6.596275       2.386090      -2.448116      13.930206      -3.684447      14.405190          -0.000000
          240              C      13.318773      22.161314      14.110747      -0.101513      31.553320 0.43941999E+03  0.10387758E+05                                 8.752941                            7.073569       0.070275       1.997443                    0.999652      29.410486      85.571613       0.606786       0.427001      -1.054555       0.005468       0.000512      -0.023757       0.024383      -0.011069      -0.001134       0.008948       0.045364       0.057439      -0.036113       0.014158       0.021955              9.417524       5.293865       1.266806      -1.292620      11.442457      -1.485141      11.516249          -0.000002
          241              C      13.283339      12.027843      10.942417      -0.086930      30.656467 0.42836382E+03  0.10080680E+05                                 8.611759                            6.983845       0.033324       1.991275                    0.999159      29.262993      85.463938       0.609567       0.426980      -1.052622      -0.010440       0.032501      -0.001596       0.034173      -0.004702       0.006568       0.004715      -0.014048       0.016928      -0.014268       0.004304       0.009965              9.352600      11.306133       0.999190      -0.319662      10.398251       3.379366       6.353415          -0.000002
          242              C      16.251677      14.093034      11.774000      -0.062716      30.468409 0.42832019E+03  0.10077789E+05                                 8.645041                            7.041986       0.012499       1.997005                    0.998757      28.670890      83.683309       0.599593       0.434163      -1.048408      -0.006813       0.011190      -0.008381       0.015553      -0.006406      -0.007046      -0.022037      -0.024639       0.113120      -0.035171      -0.011855       0.047025              9.420376      12.296189       0.957136       0.112681       8.759856       3.205347       7.205084          -0.000000
          243              C      16.521291      15.273330      12.396477      -0.145009      31.029711 0.44329831E+03  0.10462794E+05                                 8.540895                            7.020074       0.322652       2.087645                    0.999477      28.937517      83.094427       0.622495       0.416887      -1.064918      -0.012282      -0.005856      -0.007099       0.015347       0.005836      -0.009691      -0.000009       0.014085       0.030638      -0.014775      -0.002208       0.016983              9.288740      11.364112       0.357687      -0.542082       9.036671       3.228136       7.465437          -0.000001
          244              C      15.458360      15.995074      12.958627       0.109729      26.937987 0.35177293E+03  0.78802707E+04                                 7.973112                            6.390954       0.184444       2.080852                    0.999322      26.158455      74.531860       0.627953       0.435412      -1.047515      -0.034117      -0.032081      -0.005948       0.047208       0.009483       0.015967      -0.022767      -0.040928       0.078678      -0.042455       0.000109       0.042346              8.821366      10.918324       0.439300      -0.696056       8.452824       2.947843       7.092948          -0.000001
          245              C      12.266837      12.837316      11.487784      -0.063178      31.563867 0.43334719E+03  0.10237683E+05                                 8.860468                            7.075913      -0.051592       1.970663                    0.998483      29.067938      85.336816       0.598384       0.433272      -1.047735       0.026156       0.014125      -0.021618       0.036756      -0.003319       0.005051      -0.005008       0.021184       0.019367      -0.015195       0.001949       0.013245              9.804014      11.200516       0.832820      -0.120876      10.885536       4.041191       7.325991          -0.000002
          246              C      14.926078      13.630552      11.680560       0.042451      31.843950 0.41901185E+03  0.97422548E+04                                 8.815205                            6.904341      -0.134602       1.972400                    0.999173      26.789608      76.121627       0.617481       0.426628      -1.059764       0.010101      -0.014003      -0.023767       0.029377       0.015843       0.006344       0.006154       0.018282      -0.010732      -0.016912      -0.005958       0.022870              9.897980      12.148369       1.948594       0.441126      10.227819       3.913077       7.317754          -0.000001
          247              C      14.581520      12.422758      11.024668      -0.122099      31.769918 0.44583842E+03  0.10596145E+05                                 8.805711                            7.134410      -0.037777       1.964174                    0.999102      29.764732      87.328611       0.601958       0.428124      -1.052034      -0.005092       0.027609      -0.008410       0.029308      -0.020022      -0.008289       0.001023      -0.000573      -0.000297      -0.021307      -0.000758       0.022066              9.557540      11.212796       1.674287       0.116263      10.540090       3.692806       6.919733          -0.000002
          248              C      13.894770      14.424313      12.245582       0.200134      30.680874 0.38275534E+03  0.87657143E+04                                 8.856306                            6.786179      -0.318578       1.925676                    0.999153      25.993367      75.121895       0.592761       0.451191      -1.037224      -0.004783       0.046213       0.017783       0.049747       0.019529       0.015597       0.006208      -0.024361       0.024097      -0.030271       0.001993       0.028278             10.154469      12.423001       1.847459       0.478161      10.064038       4.175892       7.976367          -0.000000
          249              C      12.552536      14.015780      12.117670      -0.167905      36.436894 0.48958565E+03  0.11929924E+05                                 9.754819                            7.540665      -0.217395       1.907549                    0.997450      30.611893      91.405316       0.577132       0.435534      -1.045902      -0.002283      -0.000023      -0.020112       0.020241      -0.018791       0.001285      -0.011454       0.005812       0.035672      -0.026641       0.005067       0.021574             11.108111      13.324397       1.865180       0.362181      11.346928       4.488435       8.653008          -0.000001
          250              C       4.037495      20.475490       8.419395       0.596825      22.465049 0.25451895E+03  0.53186798E+04                                 7.440339                            5.723295      -0.127810       2.015111                    0.999278      22.789797      65.089524       0.607322       0.482618      -1.009354       0.054029       0.030183      -0.016401       0.064025      -0.047662      -0.009071       0.059399      -0.104689      -0.001748      -0.073901      -0.030328       0.104229              8.744084      11.861627       2.806898      -0.328535       6.892970      -2.351909       7.477657           0.000001
          251              C       2.730908      19.818171       8.791642      -0.029319      35.584763 0.47539641E+03  0.11404930E+05                                 9.499672                            7.348164      -0.209826       1.935832                    0.998567      28.147913      81.180259       0.599427       0.425925      -1.060455      -0.043538      -0.016029       0.012713       0.048105       0.002577       0.009459      -0.004105       0.002150       0.037911      -0.012562      -0.004468       0.017030             11.337880      16.702003       2.630973      -1.164454      10.145611      -2.978545       7.166025          -0.000000
          252              C       2.723967      18.633949       9.521620      -0.109061      30.712167 0.47469423E+03  0.11486613E+05                                 8.714792                            7.443483      -0.186259       1.914709                    0.998340      30.303880      90.389566       0.578307       0.437693      -1.043834      -0.027275       0.012228       0.006690       0.030630      -0.014450       0.019587       0.004331       0.007874       0.049617      -0.029000       0.000320       0.028681              9.501750      11.736380       1.396198       0.052121       9.730230      -2.674637       7.038640           0.000000
          253              C       6.892689      19.826808       6.182741       0.590449      22.363657 0.25222601E+03  0.52529992E+04                                 7.394914                            5.682140      -0.050825       2.041820                    0.999483      22.640482      64.319573       0.612665       0.480027      -1.011840      -0.011960       0.054247       0.033377       0.064806       0.064689      -0.031831      -0.037267       0.081519      -0.104731      -0.071480      -0.037267       0.108747              8.496556       5.888237      -2.461356       0.351070      11.435902       1.506033       8.165530           0.000001
          254              C       7.262113      18.610372       5.383666      -0.031565      37.593288 0.45964954E+03  0.10901795E+05                                 9.750062                            7.148970       0.040612       2.019260                    0.999387      27.555547      78.245095       0.619360       0.416957      -1.069328       0.012372      -0.038430      -0.024994       0.047483       0.001963       0.005099      -0.006532       0.016965      -0.013871      -0.012984       0.000656       0.012328             11.626834       6.587086      -3.307990      -0.841097      17.451662       1.634476      10.841754          -0.000000
          255              C       7.225735      18.598322       3.991748      -0.101788      31.578442 0.43995860E+03  0.10403715E+05                                 8.758651                            7.079614       0.066305       1.996072                    0.999658      29.423317      85.623248       0.606305       0.427207      -1.054423       0.005908      -0.021521       0.011278       0.025005       0.004553       0.010559      -0.026009       0.014677      -0.035324      -0.035637       0.014076       0.021562              9.422643       5.296769      -1.752093      -0.451455      12.788873       0.712243      10.182286          -0.000002
          256              C       7.190283      20.921223      14.351754      -0.087447      30.648021 0.42820041E+03  0.10075424E+05                                 8.609131                            6.981903       0.035202       1.991922                    0.999149      29.255721      85.424261       0.609759       0.426906      -1.052715      -0.010443      -0.017734      -0.027030       0.033973       0.008561       0.000973      -0.002722      -0.009995       0.024064      -0.014144       0.004870       0.009274              9.349394      11.308098      -0.776459      -0.704500       4.436640       0.061779      12.303444          -0.000002
          257              C      10.158623      20.608795      12.147456      -0.063116      30.503748 0.42893372E+03  0.10096353E+05                                 8.654193                            7.049332       0.008269       1.995580                    0.998731      28.689956      83.770066       0.598956       0.434447      -1.048183      -0.007590      -0.013043      -0.005688       0.016127      -0.002331       0.009051      -0.007572      -0.076471      -0.044096      -0.034947      -0.011728       0.046675              9.430845      12.309477      -0.381141      -0.890157       4.822809      -0.931048      11.160248          -0.000000
          258              C      10.428238      20.557726      10.814051      -0.143180      30.966276 0.44199393E+03  0.10424454E+05                                 8.529251                            7.009213       0.324779       2.088688                    0.999482      28.900442      82.961285       0.623039       0.416825      -1.064944      -0.011440      -0.003177       0.008083       0.014364      -0.011635      -0.000454      -0.009410      -0.001243      -0.020830      -0.015069      -0.001972       0.017041              9.276847      11.353831      -0.648226      -0.041655       5.055332      -0.931539      11.421379          -0.000001
          259              C       9.365306      20.683688       9.907928       0.107554      26.994210 0.35273244E+03  0.79070964E+04                                 7.983490                            6.399149       0.183581       2.080071                    0.999307      26.192617      74.652771       0.627631       0.435342      -1.047564      -0.033730       0.010611       0.032409       0.047965       0.009353      -0.016375       0.003421      -0.075447      -0.024045      -0.042842      -0.000073       0.042915              8.833182      10.935991      -0.824297      -0.030362       4.886400      -0.887343      10.677155          -0.000001
          260              C       6.173780      20.988786      13.378047      -0.062420      31.514473 0.43235138E+03  0.10207958E+05                                 8.848937                            7.065213      -0.051135       1.971075                    0.998524      29.042509      85.227411       0.599183       0.432957      -1.047959       0.026027      -0.025602      -0.000486       0.036512       0.006377       0.000354      -0.006184       0.004384      -0.042366      -0.016153       0.001934       0.014218              9.791748      11.196871      -0.521193      -0.665056       4.709109      -0.477337      13.469266          -0.000002
          261              C       8.833023      20.759115      12.594696       0.041828      31.849493 0.41907486E+03  0.97437682E+04                                 8.814289                            6.903369      -0.132480       1.973093                    0.999131      26.794046      76.126310       0.617745       0.426444      -1.059913       0.010553      -0.013576       0.024732       0.030122      -0.002042      -0.017122      -0.005324       0.020477      -0.001788      -0.017228      -0.005815       0.023042              9.897185      12.147506      -0.591992      -1.909395       4.656158      -0.696524      12.887892          -0.000001
          262              C       8.488464      20.794996      13.968622      -0.122294      31.794211 0.44622441E+03  0.10607987E+05                                 8.812092                            7.139187      -0.039735       1.963445                    0.999060      29.776141      87.383125       0.601521       0.428327      -1.051872      -0.005115      -0.021174      -0.019560       0.029276       0.003207       0.021124      -0.000618       0.001353       0.003419      -0.020887      -0.001007       0.021895              9.564836      11.222636      -0.736902      -1.512555       4.629976      -0.278928      12.841897          -0.000002
          263              C       7.801714      20.851557      11.624768       0.200527      30.667646 0.38254456E+03  0.87595638E+04                                 8.854864                            6.785171      -0.319472       1.925627                    0.999148      25.981616      75.078987       0.592700       0.451306      -1.037172      -0.003980      -0.007768      -0.049160       0.049929       0.003945      -0.024542      -0.003072      -0.019249       0.041279      -0.030320       0.002028       0.028292             10.153030      12.423462      -0.509533      -1.839347       4.881050      -1.183778      13.154579          -0.000000
          264              C       6.459480      20.945049      12.042525      -0.166154      36.346246 0.48804628E+03  0.11881507E+05                                 9.735006                            7.525524      -0.203003       1.912390                    0.997511      30.555045      91.154970       0.578165       0.435155      -1.046266      -0.002268      -0.017479       0.010423       0.020477       0.010490       0.015509      -0.003425      -0.017924      -0.040423      -0.026261       0.005285       0.020976             11.085577      13.300253      -0.617702      -1.793696       5.427903      -1.073819      14.528576          -0.000001
          265              C      16.223581      14.512385       8.297380       0.595245      22.479312 0.25469565E+03  0.53233154E+04                                 7.444232                            5.725781      -0.133707       2.013335                    0.999271      22.797006      65.116662       0.607108       0.482702      -1.009307       0.053483      -0.027649      -0.017837       0.062794       0.015933       0.045612      -0.007532      -0.011340       0.276494      -0.074014      -0.031443       0.105457              8.749188      11.868990      -1.690266      -2.268399       9.373675       0.923899       5.004899           0.000001
          266              C      14.916990      15.163420       8.680512      -0.030643      35.613183 0.47589709E+03  0.11419200E+05                                 9.500713                            7.348900      -0.201763       1.938248                    0.998468      28.162962      81.214347       0.599820       0.425562      -1.060750      -0.043202       0.018817       0.007146       0.047661       0.007029      -0.006972      -0.006800      -0.015386      -0.016862      -0.012234      -0.004601       0.016835             11.339132      16.705013      -2.325886      -1.697338      10.490245       2.779074       6.822138          -0.000000
          267              C      14.910041      16.387713       9.341091      -0.107771      30.679525 0.47401113E+03  0.11466410E+05                                 8.712094                            7.441617      -0.191733       1.913537                    0.998268      30.281689      90.320614       0.577949       0.438104      -1.043547      -0.025908      -0.000563      -0.014913       0.029899       0.024952       0.002677      -0.014623      -0.010995      -0.003793      -0.029656       0.000151       0.029505              9.498653      11.731509      -0.653772      -1.235216      10.024986       2.502495       6.739463           0.000000
          268              C      19.078785      12.899728       9.977479       0.591176      22.346158 0.25196286E+03  0.52461948E+04                                 7.391657                            5.679344      -0.053388       2.041134                    0.999502      22.629014      64.280702       0.612784       0.480055      -1.011816      -0.011972       0.001959      -0.063027       0.064184      -0.060154      -0.039691       0.022663       0.058722      -0.172205      -0.070090      -0.038143       0.108232              8.493209       5.886160       1.534177       1.954727       7.675550       0.663248      11.917918           0.000001
          269              C      19.448208      12.815929      11.430480      -0.033687      37.681133 0.46091314E+03  0.10939567E+05                                 9.764182                            7.158141       0.041997       2.019193                    0.999376      27.598881      78.403054       0.619031       0.416882      -1.069347       0.013070      -0.002047       0.045841       0.047712       0.002504      -0.004269       0.002321       0.010467      -0.035105      -0.013029       0.000799       0.012230             11.644805       6.597294       0.926638       3.292030      11.091660       2.048906      17.245462          -0.000000
          270              C      19.411837      11.616518      12.136872      -0.100524      31.556971 0.43957516E+03  0.10392676E+05                                 8.757418                            7.079376       0.064578       1.995761                    0.999662      29.407294      85.576417       0.605932       0.427551      -1.054181       0.004986       0.020286       0.012070       0.024126       0.006475      -0.008947       0.017853      -0.000446      -0.080701      -0.035954       0.014237       0.021716              9.420730       5.296658       0.483673       1.743075      10.212580       0.768894      12.752952          -0.000002
          271              C       1.097239      19.427089       4.945195      -0.087683      30.646257 0.42818544E+03  0.10074995E+05                                 8.608660                            6.981478       0.032167       1.991035                    0.999174      29.257130      85.428358       0.609816       0.426869      -1.052737      -0.009234      -0.015002       0.029099       0.034016      -0.003500      -0.007731      -0.001354      -0.017077       0.001866      -0.013807       0.004884       0.008923              9.349008      11.305151      -0.223131       1.025135      10.284616      -3.438364       6.457257          -0.000002
          272              C       4.065590      17.674325       6.317911      -0.063164      30.511401 0.42912985E+03  0.10102417E+05                                 8.657532                            7.053122       0.007271       1.995221                    0.998672      28.692366      83.791051       0.598500       0.434716      -1.047991      -0.007295       0.001448       0.013988       0.015842       0.009633      -0.002158       0.029461      -0.038059       0.071289      -0.035152      -0.011134       0.046286              9.433742      12.312231      -0.584370       0.776638      10.385745      -2.279050       5.603251          -0.000000
          273              C       4.335212      16.545098       7.028838      -0.143735      30.977703 0.44226971E+03  0.10432729E+05                                 8.532162                            7.012435       0.322734       2.088174                    0.999465      28.907107      82.991199       0.622750       0.416948      -1.064851      -0.011412       0.009018      -0.001311       0.014603       0.005940       0.010114       0.009395      -0.001966      -0.020107      -0.014722      -0.002536       0.017258              9.279411      11.355490       0.287913       0.581857      10.640338      -2.291205       5.842405          -0.000001
          274              C       3.272285      15.697392       7.372811       0.108754      26.981496 0.35251232E+03  0.79011860E+04                                 7.982257                            6.398282       0.182699       2.079693                    0.999281      26.185001      74.634393       0.627486       0.435496      -1.047437      -0.033909       0.021819      -0.025033       0.047461      -0.018735      -0.000171       0.019413      -0.034951       0.095431      -0.042370       0.000072       0.042299              8.831609      10.932561       0.384428       0.729378       9.996812      -2.064156       5.565454          -0.000001
          275              C       0.080742      18.550052       5.373535      -0.062693      31.521385 0.43262632E+03  0.10215113E+05                                 8.846258                            7.063913      -0.044988       1.972680                    0.998514      29.045201      85.211910       0.599745       0.432523      -1.048320       0.026514       0.012146       0.022707       0.036962      -0.002485      -0.006012       0.011214       0.011912      -0.015903      -0.015892       0.002014       0.013878              9.788380      11.191033      -0.315188       0.783158      11.689714      -3.553458       6.484392          -0.000002
          276              C       2.739988      17.986486       5.964110       0.043354      31.829391 0.41876032E+03  0.97351231E+04                                 8.812744                            6.902407      -0.134112       1.972752                    0.999127      26.783681      76.104313       0.617537       0.426645      -1.059734       0.009842       0.028829      -0.000822       0.030473      -0.013875       0.010567      -0.001967       0.010125      -0.036520      -0.017059      -0.006522       0.023581              9.895181      12.142278      -1.357872       1.466955      11.432752      -3.216562       6.110513          -0.000001
          277              C       2.395422      19.158400       5.246076      -0.124486      31.826396 0.44686612E+03  0.10626493E+05                                 8.814266                            7.140681      -0.036047       1.964185                    0.999094      29.801361      87.455299       0.601950       0.427891      -1.052196      -0.005673      -0.006384       0.027789       0.029071       0.017055      -0.013424      -0.000031      -0.000121      -0.001162      -0.021621      -0.000172       0.021793              9.567372      11.224150      -0.940763       1.394257      11.034822      -3.418083       6.443143          -0.000002
          278              C       1.708685      17.100284       6.369015       0.199014      30.691790 0.38294072E+03  0.87703905E+04                                 8.855702                            6.785860      -0.318425       1.925791                    0.999143      25.998374      75.120556       0.593074       0.450930      -1.037448      -0.004077      -0.038769       0.031125       0.049884      -0.023230       0.008789      -0.002781      -0.029714       0.006131      -0.029901       0.001610       0.028290             10.153712      12.420929      -1.339080       1.361056      12.114723      -2.992044       5.925485          -0.000000
          279              C       0.366449      17.415325       6.079171      -0.166855      36.427883 0.48949595E+03  0.11927384E+05                                 9.756295                            7.542633      -0.214798       1.908290                    0.997500      30.600825      91.375725       0.576742       0.435841      -1.045701      -0.000565       0.017765       0.009710       0.020254       0.008026      -0.017410       0.014212       0.000314       0.017000      -0.026477       0.005002       0.021474             11.109583      13.326271      -1.252589       1.436900      13.214948      -3.411158       6.787529          -0.000001
          280              C       5.101966      17.529171      13.522591       0.596817      22.465211 0.25452158E+03  0.53187484E+04                                 7.440375                            5.723327      -0.127790       2.015116                    0.999278      22.789891      65.089863       0.607320       0.482618      -1.009354      -0.054032       0.000888       0.034341       0.064028       0.031688       0.036747       0.052744      -0.116212      -0.036322      -0.073905      -0.030324       0.104229              8.744120      11.861693      -1.118941      -2.595109       5.294689      -1.429131       9.075980           0.000001
          281              C       6.408555      17.522884      12.767212      -0.029310      35.584131 0.47538748E+03  0.11404670E+05                                 9.499594                            7.348121      -0.209818       1.935834                    0.998567      28.147651      81.179510       0.599425       0.425928      -1.060453       0.043535       0.003002      -0.020234       0.048101      -0.009478       0.002489      -0.010731      -0.009310       0.003516      -0.012568      -0.004460       0.017028             11.337761      16.701787      -0.307031      -2.860662       5.331389      -0.199053      11.980108          -0.000000
          282              C       6.415499      17.562949      11.376654      -0.109055      30.712285 0.47469856E+03  0.11486748E+05                                 8.714833                            7.443534      -0.186257       1.914707                    0.998341      30.303931      90.389928       0.578303       0.437695      -1.043832       0.027300       0.011898       0.007262       0.030653      -0.009743       0.022293      -0.010301      -0.017455      -0.026228      -0.028981       0.000294       0.028688              9.501783      11.736377      -0.743235      -1.183092       5.395268      -0.171810      11.373705           0.000000
          283              C      20.525879      15.267834      14.079146       0.590448      22.363546 0.25222437E+03  0.52529511E+04                                 7.394853                            5.682096      -0.050761       2.041841                    0.999483      22.640389      64.319009       0.612673       0.480022      -1.011844       0.011963       0.056024       0.030292       0.064803      -0.004772      -0.071935      -0.013610       0.122499       0.018190      -0.071478      -0.037268       0.108745              8.496482       5.888179       0.926616       2.307099      10.287316       2.169106       9.313952           0.000001
          284              C      20.156461      13.967596      13.425220      -0.031569      37.593261 0.45964879E+03  0.10901778E+05                                 9.750076                            7.148979       0.040604       2.019258                    0.999387      27.555548      78.245219       0.619358       0.416959      -1.069326      -0.012371      -0.040860      -0.020784       0.047482      -0.005392       0.000851      -0.003937       0.021453      -0.000402      -0.012977       0.000651       0.012326             11.626850       6.587073       2.382387       2.444240      13.909774       3.679433      14.383703          -0.000000
          285              C      20.192842      12.756138      14.110747      -0.101785      31.578697 0.43996272E+03  0.10403843E+05                                 8.758711                            7.079654       0.066309       1.996069                    0.999658      29.423504      85.624106       0.606302       0.427208      -1.054422      -0.005907      -0.000998      -0.024281       0.025009      -0.011415       0.001345      -0.008536       0.044944       0.055468      -0.035633       0.014067       0.021566              9.422713       5.296795       1.267024       1.291639      11.450866       1.484863      11.520478          -0.000002
          286              C       1.949165      22.889597      10.942417      -0.087473      30.648822 0.42821778E+03  0.10075930E+05                                 8.609288                            6.982064       0.035252       1.991932                    0.999149      29.256160      85.425816       0.609750       0.426908      -1.052714       0.010460      -0.032297      -0.001840       0.033998      -0.005134      -0.006926      -0.004399      -0.012864       0.015364      -0.014137       0.004868       0.009269              9.349544      11.308363       0.998319       0.320226      10.390312      -3.375556       6.349957          -0.000002
          287              C      17.259930      20.824409      11.774000      -0.063143      30.504248 0.42894318E+03  0.10096634E+05                                 8.654293                            7.049421       0.008293       1.995583                    0.998731      28.690307      83.771418       0.598950       0.434449      -1.048182       0.007540      -0.011471      -0.008451       0.016120      -0.006697       0.006540       0.022314      -0.024760       0.111288      -0.034992      -0.011703       0.046694              9.430946      12.309624       0.961479      -0.114993       8.769638      -3.209746       7.213576          -0.000000
          288              C      16.990318      19.644115      12.396477      -0.143191      30.966005 0.44198911E+03  0.10424299E+05                                 8.529151                            7.009137       0.324829       2.088705                    0.999482      28.900295      82.960356       0.623049       0.416820      -1.064949       0.011444       0.005412      -0.006807       0.014373       0.006216       0.009839       0.000090       0.015182       0.028401      -0.015059      -0.001969       0.017027              9.276730      11.353704       0.360197       0.540552       9.022990      -3.222293       7.453495          -0.000001
          289              C      18.053251      18.922374      12.958627       0.107564      26.993694 0.35272449E+03  0.79068670E+04                                 7.983383                            6.399080       0.183616       2.080088                    0.999307      26.192234      74.651232       0.627634       0.435342      -1.047564       0.033718       0.033377      -0.007010       0.047959       0.009504      -0.016297       0.023258      -0.041096       0.078985      -0.042846      -0.000075       0.042921              8.833052      10.935854       0.438423       0.698693       8.460841      -2.951074       7.102460          -0.000001
          290              C       2.965670      22.080125      11.487784      -0.062426      31.514186 0.43234622E+03  0.10207795E+05                                 8.848828                            7.065124      -0.050999       1.971113                    0.998523      29.042406      85.226642       0.599193       0.432951      -1.047963      -0.026035      -0.013226      -0.021916       0.036511      -0.003497      -0.005347       0.005150       0.024005       0.016424      -0.016170       0.001940       0.014231              9.791627      11.196763       0.836582       0.118818      10.865661      -4.031866       7.312458          -0.000002
          291              C       0.306429      21.286890      11.680560       0.041861      31.849182 0.41906988E+03  0.97436175E+04                                 8.814208                            6.903312      -0.132463       1.973099                    0.999131      26.793890      76.125581       0.617750       0.426442      -1.059915      -0.010573       0.014626      -0.024116       0.030122       0.015868      -0.006796      -0.006715       0.018101      -0.009018      -0.017245      -0.005825       0.023070              9.897085      12.147395       1.949533      -0.441991      10.226613      -3.912664       7.317247          -0.000001
          292              C       0.650985      22.494681      11.024668      -0.122293      31.793375 0.44620952E+03  0.10607516E+05                                 8.811825                            7.138978      -0.039688       1.963459                    0.999059      29.775746      87.380718       0.601543       0.428316      -1.051882       0.005115      -0.027529      -0.008553       0.029277      -0.019893       0.007782      -0.001343       0.000101      -0.000382      -0.020876      -0.001018       0.021894              9.564538      11.222288       1.678236      -0.118056      10.546991      -3.695213       6.924334          -0.000002
          293              C       1.337739      20.493131      12.245582       0.200542      30.667665 0.38254456E+03  0.87595696E+04                                 8.854886                            6.785186      -0.319535       1.925608                    0.999147      25.981658      75.079301       0.592697       0.451308      -1.037170       0.003983      -0.046465       0.017858       0.049937       0.019287      -0.015687      -0.006310      -0.024857       0.024460      -0.030323       0.002024       0.028300             10.153055      12.423515       1.847679      -0.478395      10.060994      -4.174440       7.974655          -0.000000
          294              C       2.679972      20.901665      12.117670      -0.166166      36.346507 0.48805025E+03  0.11881620E+05                                 9.735015                            7.525527      -0.202994       1.912392                    0.997511      30.555206      91.155311       0.578168       0.435152      -1.046268       0.002273       0.000282      -0.020353       0.020481      -0.018673      -0.001329       0.010924       0.006921       0.034104      -0.026258       0.005282       0.020976             11.085588      13.300276       1.862254      -0.361916      11.323432      -4.477628       8.633058          -0.000001
          295              C      11.195001      14.441939       8.419395       0.595250      22.479269 0.25469524E+03  0.53233131E+04                                 7.444265                            5.725805      -0.133782       2.013309                    0.999271      22.797067      65.117210       0.607102       0.482707      -1.009303      -0.053460      -0.029258      -0.015023       0.062767      -0.047477       0.009006      -0.061168      -0.104258      -0.002223      -0.074024      -0.031435       0.105458              8.749232      11.869044       2.809654       0.329624       6.897274       2.353708       7.481378           0.000001
          296              C      12.501590      15.099260       8.791642      -0.030675      35.613506 0.47590182E+03  0.11419322E+05                                 9.500696                            7.348876      -0.201751       1.938252                    0.998468      28.163063      81.214226       0.599829       0.425555      -1.060757       0.043182       0.015611       0.012729       0.047649       0.002535      -0.009587       0.003584       0.002576       0.037154      -0.012259      -0.004601       0.016861             11.339125      16.705000       2.632897       1.165606      10.145931       2.977876       7.166445          -0.000000
          297              C      12.508533      16.283485       9.521620      -0.107772      30.679916 0.47401834E+03  0.11466633E+05                                 8.712170                            7.441672      -0.191778       1.913517                    0.998268      30.281989      90.321829       0.577947       0.438104      -1.043547       0.025916      -0.013188       0.006962       0.029901      -0.014795      -0.020264      -0.004097       0.007211       0.050836      -0.029648       0.000146       0.029501              9.498744      11.731630       1.396654      -0.051414       9.728178       2.673945       7.036425           0.000000
          298              C       8.339800      15.090612       6.182741       0.591200      22.345818 0.25195921E+03  0.52461005E+04                                 7.391584                            5.679302      -0.053457       2.041117                    0.999503      22.628830      64.280091       0.612786       0.480055      -1.011816       0.011951      -0.053612       0.033257       0.064211       0.064460       0.032229       0.035894       0.081657      -0.103328      -0.070095      -0.038122       0.108218              8.493114       5.886114      -2.459924      -0.351262      11.431554      -1.505344       8.161673           0.000001
          299              C       7.970374      16.307046       5.383666      -0.033680      37.681390 0.46091720E+03  0.10939691E+05                                 9.764244                            7.158185       0.041990       2.019188                    0.999376      27.598973      78.403501       0.619027       0.416883      -1.069346      -0.013066       0.038674      -0.024688       0.047706       0.002442      -0.004300       0.006496       0.017695      -0.013433      -0.013028       0.000799       0.012229             11.644878       6.597327      -3.314346       0.843513      17.481517      -1.640219      10.855791          -0.000000
          300              C       8.006748      16.319089       3.991748      -0.100521      31.556479 0.43956665E+03  0.10392409E+05                                 8.757266                            7.079259       0.064676       1.995791                    0.999662      29.407043      85.575005       0.605944       0.427545      -1.054186      -0.004986       0.020590       0.011529       0.024119       0.004517      -0.010078       0.026504       0.014528      -0.035803      -0.035964       0.014247       0.021718              9.420561       5.296575      -1.751366       0.452622      12.783497      -0.715492      10.181612          -0.000002
          301              C       8.042233      13.996230      14.351754      -0.087688      30.646433 0.42818918E+03  0.10075095E+05                                 8.608669                            6.981489       0.032164       1.991032                    0.999175      29.257196      85.428339       0.609819       0.426866      -1.052739       0.009236       0.017710      -0.027535       0.034017       0.008434      -0.000847       0.002617      -0.010203       0.022460      -0.013795       0.004884       0.008911              9.349013      11.305232      -0.776236       0.705766       4.436389      -0.061866      12.305419          -0.000002
          302              C       5.073885      14.308649      12.147456      -0.063156      30.511181 0.42912710E+03  0.10102341E+05                                 8.657508                            7.053117       0.007333       1.995239                    0.998673      28.692257      83.790809       0.598498       0.434718      -1.047989       0.007293       0.012834      -0.005743       0.015839      -0.002939      -0.009410       0.007544      -0.076043      -0.042640      -0.035147      -0.011145       0.046292              9.433705      12.312165      -0.380387       0.894376       4.825155       0.931369      11.163795          -0.000000
          303              C       4.804266      14.359713      10.814051      -0.143734      30.977984 0.44227574E+03  0.10432904E+05                                 8.532205                            7.012482       0.322736       2.088171                    0.999466      28.907278      82.991745       0.622748       0.416948      -1.064851       0.011413       0.003389       0.008455       0.014603      -0.011731      -0.000084       0.009477      -0.001791      -0.019683      -0.014729      -0.002526       0.017255              9.279451      11.355493      -0.647850       0.041576       5.057686       0.931992      11.425175          -0.000001
          304              C       5.867195      14.233747       9.907928       0.108741      26.981902 0.35251919E+03  0.79013683E+04                                 7.982292                            6.398311       0.182698       2.079685                    0.999280      26.185211      74.634808       0.627491       0.435491      -1.047441       0.033913      -0.010771       0.031409       0.047462       0.009521       0.016146      -0.003395      -0.074444      -0.023065      -0.042376       0.000072       0.042304              8.831647      10.932599      -0.823872       0.031773       4.885706       0.886774      10.676636          -0.000001
          305              C       9.058732      13.928663      13.378047      -0.062701      31.521739 0.43263187E+03  0.10215273E+05                                 8.846302                            7.063938      -0.044976       1.972679                    0.998514      29.045410      85.212539       0.599747       0.432520      -1.048322      -0.026514       0.025737      -0.000831       0.036960       0.006452      -0.000848       0.006467       0.003692      -0.040546      -0.015888       0.002007       0.013881              9.788435      11.191099      -0.520649       0.664547       4.708362       0.477266      13.465844          -0.000002
          306              C       6.399487      14.158331      12.594696       0.043355      31.829552 0.41876417E+03  0.97352347E+04                                 8.812779                            6.902444      -0.134040       1.972770                    0.999128      26.783776      76.104661       0.617535       0.426646      -1.059734      -0.009842       0.013698       0.025372       0.030467      -0.002206       0.017294       0.004741       0.021700      -0.001697      -0.017056      -0.006512       0.023569              9.895213      12.142277      -0.591476       1.909391       4.655468       0.696345      12.887893          -0.000001
          307              C       6.744050      14.122456      13.968622      -0.124482      31.825221 0.44684379E+03  0.10625816E+05                                 8.813970                            7.140422      -0.035978       1.964213                    0.999094      29.800800      87.452686       0.601972       0.427881      -1.052204       0.005695       0.020865      -0.019443       0.029083       0.003092      -0.021493       0.000261       0.000380       0.000340      -0.021633      -0.000166       0.021799              9.567053      11.223811      -0.737059       1.511610       4.630761       0.279233      12.846586          -0.000002
          308              C       7.430793      14.065885      11.624768       0.198988      30.692588 0.38295286E+03  0.87707340E+04                                 8.855828                            6.785950      -0.318375       1.925799                    0.999143      25.998786      75.121911       0.593073       0.450928      -1.037450       0.004091       0.007573      -0.049123       0.049871       0.004013       0.024498       0.003720      -0.018493       0.039914      -0.029902       0.001618       0.028284             10.153860      12.421113      -0.509177       1.840233       4.881676       1.184036      13.158791          -0.000000
          309              C       8.773028      13.972394      12.042525      -0.166845      36.427622 0.48949094E+03  0.11927242E+05                                 9.756294                            7.542627      -0.214729       1.908313                    0.997501      30.600668      91.375445       0.576738       0.435845      -1.045698       0.000555       0.017286       0.010524       0.020245       0.011067      -0.015645       0.003359      -0.018505      -0.039418      -0.026474       0.004992       0.021482             11.109583      13.326267      -0.618106       1.803196       5.440236       1.077591      14.562245          -0.000001
          310              C      -0.991085      20.405044       8.297380       0.595789      22.487608 0.25481756E+03  0.53267296E+04                                 7.446665                            5.727682      -0.133146       2.013159                    0.999278      22.805654      65.155809       0.606897       0.482792      -1.009217      -0.054327       0.028285      -0.018002       0.063840       0.016543      -0.045438       0.007697      -0.011295       0.275351      -0.074293      -0.030736       0.105029              8.752026      11.873950      -1.690358       2.269271       9.375828      -0.923876       5.006301           0.000001
          311              C       0.315508      19.754010       8.680512      -0.030260      35.600722 0.47567451E+03  0.11412832E+05                                 9.500772                            7.349012      -0.202436       1.938082                    0.998547      28.155072      81.195088       0.599575       0.425774      -1.060590       0.042649      -0.018705       0.007036       0.047099       0.006925       0.006999       0.006889      -0.016096      -0.016052      -0.012361      -0.004592       0.016953             11.339244      16.705787      -2.324338       1.696686      10.489967      -2.779364       6.821978          -0.000000
          312              C       0.322459      18.529720       9.341091      -0.107718      30.665171 0.47372002E+03  0.11456746E+05                                 8.705621                            7.435802      -0.184911       1.915593                    0.998357      30.270108      90.253555       0.578631       0.437689      -1.043873       0.026767       0.000411      -0.014207       0.030307       0.024835      -0.002588       0.014041      -0.010382      -0.003261      -0.029261       0.000268       0.028993              9.491520      11.724688      -0.651358       1.233370      10.015930      -2.499914       6.733942           0.000000
          313              C      14.432817      22.017708       9.977479       0.590380      22.354413 0.25211691E+03  0.52500495E+04                                 7.391564                            5.679999      -0.050439       2.041875                    0.999473      22.637441      64.302404       0.612941       0.479872      -1.011943       0.011231      -0.002304      -0.064288       0.065302      -0.060162       0.040189      -0.023240       0.059212      -0.174929      -0.071236      -0.037835       0.109071              8.492201       5.886028       1.533799      -1.953847       7.675558      -0.661745      11.915017           0.000001
          314              C      14.063399      22.101512      11.430480      -0.033035      37.666295 0.46070626E+03  0.10933518E+05                                 9.763883                            7.158403       0.038379       2.018228                    0.999392      27.586944      78.367125       0.618772       0.417099      -1.069199      -0.012558       0.002502       0.045085       0.046868       0.003251       0.003218      -0.002434       0.011262      -0.033089      -0.012188      -0.000100       0.012289             11.643889       6.596281       0.927061      -3.290495      11.095608      -2.047887      17.239777          -0.000000
          315              C      14.099771      23.300926      12.136872      -0.101502      31.552870 0.43941206E+03  0.10387523E+05                                 8.752863                            7.073508       0.070272       1.997446                    0.999652      29.410207      85.570599       0.606788       0.427001      -1.054554      -0.005468      -0.020318       0.012302       0.024373       0.006519       0.009025      -0.017786      -0.000938      -0.081403      -0.036102       0.014153       0.021949              9.417440       5.293822       0.486025      -1.743391      10.211555      -0.774520      12.746942          -0.000002
          316              C      14.135247      15.490327       4.945195      -0.086940      30.657003 0.42837364E+03  0.10080976E+05                                 8.611872                            6.983933       0.033336       1.991274                    0.999160      29.263351      85.465451       0.609562       0.426981      -1.052621       0.010449       0.014878       0.028959       0.034193      -0.003344       0.007349       0.001723      -0.019212       0.001401      -0.014260       0.004289       0.009971              9.352730      11.306217      -0.222775      -1.025174      10.291451       3.441231       6.460522          -0.000002
          317              C      11.166900      17.243096       6.317911      -0.062713      30.468443 0.42832385E+03  0.10077899E+05                                 8.645104                            7.042084       0.012463       1.996994                    0.998757      28.670805      83.683226       0.599580       0.434172      -1.048403       0.006805      -0.001672       0.013895       0.015562       0.009308       0.002017      -0.030180      -0.038714       0.070852      -0.035165      -0.011864       0.047029              9.420425      12.296227      -0.576311      -0.772636      10.369749       2.275899       5.595299          -0.000000
          318              C      10.897281      18.372326       7.028838      -0.145002      31.030731 0.44331708E+03  0.10463383E+05                                 8.541192                            7.020318       0.322563       2.087612                    0.999475      28.938195      83.097887       0.622469       0.416899      -1.064907       0.012285      -0.009056      -0.001522       0.015338       0.005466      -0.009904      -0.009681      -0.002676      -0.019645      -0.014776      -0.002199       0.016974              9.289068      11.364596       0.290600      -0.580843      10.654223       2.294471       5.848386          -0.000001
          319              C      11.960208      19.220033       7.372811       0.109722      26.938074 0.35177389E+03  0.78802957E+04                                 7.973110                            6.390947       0.184472       2.080862                    0.999322      26.158531      74.532037       0.627956       0.435410      -1.047516       0.034113      -0.021186      -0.024806       0.047200      -0.018576      -0.000228      -0.019557      -0.035361       0.095338      -0.042454       0.000112       0.042342              8.821369      10.918363       0.383143      -0.728484       9.985808       2.062755       5.559937          -0.000001
          320              C      15.151745      16.367365       5.373535      -0.063175      31.563862 0.43334720E+03  0.10237689E+05                                 8.860488                            7.075930      -0.051587       1.970666                    0.998484      29.067952      85.337048       0.598381       0.433274      -1.047733      -0.026151      -0.011658       0.023044       0.036753      -0.002706       0.005406      -0.011288       0.010299      -0.013258      -0.015200       0.001955       0.013245              9.804039      11.200511      -0.311736      -0.781685      11.715713       3.561942       6.495893          -0.000002
          321              C      12.492501      16.930933       5.964110       0.042446      31.844109 0.41901501E+03  0.97423505E+04                                 8.815233                            6.904365      -0.134595       1.972401                    0.999172      26.789732      76.122160       0.617480       0.426628      -1.059764      -0.010100      -0.027580      -0.000245       0.029373      -0.013409      -0.010546       0.001446       0.010139      -0.035241      -0.016911      -0.005961       0.022872              9.898010      12.148340      -1.356372      -1.466995      11.434178       3.216662       6.111512          -0.000001
          322              C      12.837064      15.759017       5.246076      -0.122089      31.769482 0.44583075E+03  0.10595911E+05                                 8.805632                            7.134348      -0.037866       1.964149                    0.999102      29.764415      87.327308       0.601960       0.428124      -1.052035       0.005090       0.006516       0.028114       0.029304       0.017192       0.013193       0.000713      -0.001145      -0.001996      -0.021302      -0.000771       0.022073              9.557457      11.212656      -0.937840      -1.391841      11.022823       3.414044       6.436893          -0.000002
          323              C      13.523805      17.817138       6.369015       0.200138      30.681065 0.38275810E+03  0.87658190E+04                                 8.856439                            6.786275      -0.318624       1.925665                    0.999152      25.993555      75.123341       0.592745       0.451201      -1.037215       0.004783       0.038505       0.031129       0.049745      -0.023273      -0.009109       0.003158      -0.029635       0.008257      -0.030268       0.001992       0.028276             10.154627      12.423173      -1.337886      -1.360910      12.114927       2.991992       5.925782          -0.000000
          324              C      14.866040      17.502095       6.079171      -0.167936      36.437859 0.48960225E+03  0.11930447E+05                                 9.755050                            7.540841      -0.217444       1.907531                    0.997448      30.612423      91.407800       0.577119       0.435539      -1.045897       0.002246      -0.017452       0.010033       0.020255       0.008250       0.016916      -0.014715       0.000138       0.018804      -0.026624       0.005031       0.021594             11.108381      13.324685      -1.246339      -1.434270      13.213946       3.410811       6.786511          -0.000001
          325              C      10.662783       8.729352       1.659234      -0.135021      33.145229 0.50491750E+03  0.12440170E+05                                 9.225426                            7.716254      -0.391919       1.837500                    0.998416      31.511682      95.649849       0.562181       0.442205      -1.038464      -0.000368      -0.000216       0.025143       0.025146      -0.003589       0.000052      -0.000063      -0.066230       0.061007      -0.043477       0.020334       0.023143             10.318535      16.112005      -0.205273       0.000075       5.316390      -0.000126       9.527211          -0.000000
          326              C      10.662787       8.729358       4.435208      -0.086727      29.634844 0.44317462E+03  0.10495833E+05                                 8.397165                            7.109887       0.186691       2.045863                    0.999173      28.975503      84.305179       0.604620       0.427742      -1.054398      -0.000550       0.000212      -0.026653       0.026659      -0.015146       0.000082      -0.000454      -0.000186       0.065838      -0.026121       0.004166       0.021956              9.175009      11.608172      -0.631442      -0.000259       5.302206      -0.000156      10.614650          -0.000000
          327              C      16.755834       5.801626       6.730224      -0.134999      33.144343 0.50489855E+03  0.12439589E+05                                 9.225288                            7.716125      -0.391737       1.837565                    0.998417      31.511070      95.647630       0.562184       0.442207      -1.038463       0.000370       0.021670      -0.012763       0.025152       0.001751       0.003135       0.001094      -0.064214       0.067058      -0.043478       0.020337       0.023141             10.318393      16.111778       0.102609       0.177802       8.474276      -1.823393       6.369124          -0.000001
          328              C      16.755824       8.205686       5.342238      -0.086699      29.634485 0.44316565E+03  0.10495576E+05                                 8.397135                            7.109843       0.186751       2.045881                    0.999173      28.975246      84.304485       0.604617       0.427745      -1.054395       0.000537      -0.022978       0.013512       0.026662       0.007515       0.013160      -0.014452      -0.024403      -0.006892      -0.026133       0.004170       0.021963              9.174992      11.608185       0.315935       0.546726       9.286352      -2.300443       6.630438          -0.000000
          329              C       4.569748      11.657099       6.730224      -0.134778      33.171968 0.50544791E+03  0.12457462E+05                                 9.235472                            7.725113      -0.397925       1.835580                    0.998408      31.527087      95.736823       0.561291       0.442756      -1.038061       0.000015      -0.021312      -0.012322       0.024618       0.001967      -0.003419      -0.001604      -0.063989       0.067708      -0.043512       0.019786       0.023725             10.329880      16.135801       0.102780      -0.178019       8.478942       1.822147       6.374897          -0.000000
          330              C       4.569753       9.253033       5.342238      -0.085589      29.586138 0.44220857E+03  0.10465698E+05                                 8.381110                            7.095275       0.194606       2.048374                    0.999263      28.940357      84.133217       0.606209       0.426916      -1.055063      -0.000004       0.024233       0.013991       0.027982       0.007423      -0.012852       0.014446      -0.023179      -0.010200      -0.025685       0.004057       0.021628              9.157810      11.580773       0.314898      -0.545385       9.274015       2.299609       6.618642          -0.000000
          331              C       7.616256      17.458725      13.460449      -0.135021      33.145229 0.50491750E+03  0.12440170E+05                                 9.225426                            7.716254      -0.391919       1.837500                    0.998416      31.511682      95.649849       0.562181       0.442205      -1.038464       0.000368       0.000216      -0.025143       0.025146      -0.003589       0.000052      -0.000063      -0.066230       0.061007      -0.043477       0.020334       0.023143             10.318535      16.112005      -0.205273       0.000075       5.316390      -0.000126       9.527211          -0.000000
          332              C       7.616252      17.458719      10.684475      -0.086727      29.634847 0.44317468E+03  0.10495834E+05                                 8.397165                            7.109887       0.186691       2.045863                    0.999173      28.975505      84.305185       0.604620       0.427742      -1.054398       0.000550      -0.000212       0.026653       0.026659      -0.015146       0.000082      -0.000454      -0.000186       0.065838      -0.026121       0.004166       0.021956              9.175010      11.608172      -0.631442      -0.000259       5.302206      -0.000156      10.614651          -0.000000
          333              C       1.523205      20.386451       8.389459      -0.134999      33.144342 0.50489852E+03  0.12439588E+05                                 9.225288                            7.716125      -0.391737       1.837565                    0.998417      31.511069      95.647628       0.562184       0.442207      -1.038463      -0.000370      -0.021670       0.012763       0.025152       0.001751       0.003135       0.001094      -0.064215       0.067058      -0.043478       0.020337       0.023141             10.318393      16.111778       0.102609       0.177802       8.474276      -1.823393       6.369124          -0.000001
          334              C       1.523215      17.982391       9.777445      -0.086699      29.634483 0.44316562E+03  0.10495575E+05                                 8.397135                            7.109843       0.186752       2.045881                    0.999173      28.975245      84.304483       0.604617       0.427745      -1.054395      -0.000537       0.022978      -0.013512       0.026662       0.007515       0.013160      -0.014452      -0.024403      -0.006892      -0.026133       0.004170       0.021963              9.174992      11.608185       0.315935       0.546726       9.286352      -2.300443       6.630438          -0.000000
          335              C      13.709291      14.530978       8.389459      -0.134778      33.171969 0.50544792E+03  0.12457463E+05                                 9.235473                            7.725113      -0.397925       1.835580                    0.998408      31.527088      95.736832       0.561291       0.442756      -1.038061      -0.000015       0.021312       0.012322       0.024618       0.001967      -0.003419      -0.001604      -0.063989       0.067708      -0.043512       0.019786       0.023725             10.329881      16.135802       0.102780      -0.178019       8.478943       1.822147       6.374897          -0.000001
          336              C      13.709286      16.935044       9.777445      -0.085589      29.586137 0.44220854E+03  0.10465697E+05                                 8.381109                            7.095275       0.194606       2.048374                    0.999263      28.940356      84.133215       0.606209       0.426916      -1.055063       0.000004      -0.024233      -0.013991       0.027982       0.007423      -0.012852       0.014446      -0.023179      -0.010200      -0.025685       0.004057       0.021628              9.157810      11.580773       0.314898      -0.545385       9.274015       2.299609       6.618642          -0.000000
          337              C       4.569763       5.254638       3.033764      -0.134491      37.159686 0.48650320E+03  0.11855345E+05                                 9.934709                            7.553471      -0.254615       1.886712                    0.998908      30.833711      92.559393       0.571530       0.439783      -1.041673      -0.000003      -0.018661      -0.010771       0.021546      -0.007913       0.013702       0.025732       0.047860      -0.107268      -0.053248       0.008806       0.044442             11.845931       7.439876       1.940133      -3.360439      11.529338      -4.364082      16.568578           0.000000
          338              C       4.569768       2.854762       1.648197      -0.090979      30.451078 0.40192137E+03  0.92287538E+04                                 8.320071                            6.596450       0.286956       2.064923                    0.999659      28.366658      79.554011       0.657042       0.405986      -1.075236      -0.000000       0.025021       0.014447       0.028893       0.005348      -0.009257       0.013743      -0.049339       0.017596      -0.031487       0.001816       0.029671              8.984554       4.794481       0.928192      -1.607693      10.393587      -1.188193      11.765594          -0.000003
          339              C      10.662794       8.729367       9.052154      -0.138146      37.316046 0.48894636E+03  0.11931426E+05                                 9.967912                            7.577153      -0.264912       1.882871                    0.998824      30.916563      92.913589       0.570023       0.440334      -1.041207       0.000193       0.000246       0.022990       0.022992       0.016915      -0.000265      -0.000414       0.093462       0.024172      -0.053729       0.008057       0.045673             11.888223       7.466195      -3.898200       0.000036      19.168021      -0.000441       9.030452           0.000000
          340              C      10.662799       8.729372      11.823290      -0.092344      30.444326 0.40191191E+03  0.92280230E+04                                 8.315858                            6.594269       0.287077       2.065006                    0.999662      28.369427      79.546628       0.657498       0.405727      -1.075461      -0.000005       0.000396      -0.029659       0.029661      -0.010272      -0.000003      -0.000107      -0.026371       0.085236      -0.030920       0.002508       0.028412              8.978795       4.791963      -1.853250       0.000317      12.438187      -0.000475       9.706235          -0.000003
          341              C      -1.523293      12.204072       3.033764      -0.138151      37.316185 0.48894938E+03  0.11931507E+05                                 9.967882                            7.577138      -0.264843       1.882888                    0.998826      30.916658      92.913603       0.570029       0.440330      -1.041210      -0.000184       0.020055      -0.011289       0.023015      -0.008223      -0.014775      -0.025668       0.049721      -0.107068      -0.053716       0.008044       0.045673             11.888175       7.466159       1.949046       3.375918      11.564440       4.389450      16.633927           0.000000
          342              C      -1.523303      14.603942       1.648197      -0.092351      30.444580 0.40191473E+03  0.92281142E+04                                 8.315922                            6.594300       0.287054       2.064996                    0.999662      28.369594      79.547499       0.657495       0.405728      -1.075459       0.000002      -0.025482       0.015177       0.029659       0.005135       0.008895      -0.012797      -0.048353       0.019298      -0.030921       0.002510       0.028411              8.978874       4.791985       0.926344       1.605128      10.388928       1.182733      11.755710          -0.000003
          343              C      13.709276      20.933439      12.085919      -0.134491      37.159686 0.48650321E+03  0.11855345E+05                                 9.934709                            7.553471      -0.254615       1.886712                    0.998908      30.833710      92.559388       0.571530       0.439783      -1.041673       0.000003       0.018661       0.010771       0.021546      -0.007913       0.013702       0.025732       0.047860      -0.107268      -0.053248       0.008806       0.044442             11.845931       7.439876       1.940133      -3.360439      11.529338      -4.364082      16.568578           0.000000
          344              C      13.709271      23.333315      13.471486      -0.090979      30.451078 0.40192138E+03  0.92287541E+04                                 8.320071                            6.596451       0.286956       2.064923                    0.999659      28.366658      79.554010       0.657042       0.405986      -1.075236       0.000000      -0.025022      -0.014447       0.028893       0.005348      -0.009257       0.013743      -0.049339       0.017596      -0.031487       0.001816       0.029671              8.984554       4.794481       0.928192      -1.607693      10.393587      -1.188193      11.765594          -0.000003
          345              C       7.616245      17.458710       6.067529      -0.138146      37.316048 0.48894640E+03  0.11931427E+05                                 9.967913                            7.577153      -0.264912       1.882871                    0.998824      30.916564      92.913592       0.570023       0.440334      -1.041207      -0.000193      -0.000246      -0.022990       0.022992       0.016915      -0.000265      -0.000414       0.093462       0.024172      -0.053729       0.008057       0.045673             11.888223       7.466196      -3.898200       0.000036      19.168022      -0.000441       9.030452           0.000000
          346              C       7.616240      17.458705       3.296393      -0.092344      30.444317 0.40191177E+03  0.92280189E+04                                 8.315856                            6.594268       0.287078       2.065006                    0.999662      28.369421      79.546605       0.657498       0.405727      -1.075461       0.000005      -0.000396       0.029659       0.029661      -0.010272      -0.000003      -0.000107      -0.026371       0.085235      -0.030920       0.002508       0.028412              8.978793       4.791963      -1.853249       0.000317      12.438184      -0.000475       9.706233          -0.000003
          347              C      19.802332      13.984005      12.085919      -0.138151      37.316183 0.48894935E+03  0.11931506E+05                                 9.967882                            7.577138      -0.264843       1.882888                    0.998826      30.916657      92.913601       0.570029       0.440330      -1.041210       0.000184      -0.020055       0.011289       0.023015      -0.008223      -0.014775      -0.025668       0.049722      -0.107068      -0.053716       0.008044       0.045673             11.888175       7.466159       1.949046       3.375918      11.564440       4.389450      16.633926           0.000000
          348              C      19.802342      11.584135      13.471486      -0.092351      30.444585 0.40191480E+03  0.92281163E+04                                 8.315923                            6.594301       0.287054       2.064996                    0.999662      28.369597      79.547511       0.657495       0.405728      -1.075459      -0.000002       0.025482      -0.015177       0.029659       0.005135       0.008895      -0.012797      -0.048353       0.019298      -0.030921       0.002510       0.028411              8.978875       4.791985       0.926344       1.605128      10.388929       1.182733      11.755711          -0.000003
          349              N       4.087054      10.585562       2.219569      -0.263838      39.859581 0.54239023E+03  0.13249713E+05                                 9.750922                            7.549283      -0.073760       2.010037                    0.996316      28.114240      77.941891       0.636327       0.394031      -1.097486      -0.091226       0.072081       0.050216       0.126647       0.052672       0.034398      -0.007467      -0.007033       0.008453      -0.067677       0.009415       0.058262             11.295633      12.654574       1.881704       0.162922      11.287135       4.878079       9.945190          -0.000001
          350              N      10.180109       5.358782       4.842532      -0.264058      39.850771 0.54228410E+03  0.13245713E+05                                 9.746631                            7.546472      -0.070298       2.011230                    0.996239      28.114047      77.922607       0.636745       0.393815      -1.097699      -0.091178       0.007420      -0.087174       0.126364       0.003691      -0.063135       0.003049      -0.014328      -0.009993      -0.067856       0.009123       0.058733             11.290219      12.649730      -0.799246      -1.709907       6.053896      -1.857165      15.167032          -0.000001
          351              N      16.273131      10.243732       8.057581      -0.263447      39.815715 0.54166780E+03  0.13226728E+05                                 9.741396                            7.542384      -0.075437       2.009938                    0.996256      28.096033      77.857826       0.636900       0.393836      -1.097699      -0.090615      -0.080034       0.037372       0.126543      -0.056093       0.027655       0.004206      -0.002735       0.024128      -0.067206       0.009276       0.057930             11.284170      12.641996      -1.082461       1.547133      14.489251      -3.016693       6.721261          -0.000001
          352              N      -1.040587       6.873145       2.219569      -0.264074      39.851370 0.54229420E+03  0.13246024E+05                                 9.746717                            7.546538      -0.070322       2.011219                    0.996240      28.114361      77.923727       0.636742       0.393815      -1.097700       0.091190      -0.071759       0.049997       0.126352       0.052826      -0.034753       0.006808      -0.007821       0.009424      -0.067849       0.009130       0.058719             11.290317      12.649825       1.880417      -0.162751      11.280453      -4.874741       9.940674          -0.000001
          353              N      11.145467      12.099935       4.842532      -0.263426      39.814257 0.54164433E+03  0.13225987E+05                                 9.741108                            7.542180      -0.075422       2.009949                    0.996255      28.095392      77.855090       0.636915       0.393832      -1.097704       0.090627      -0.007645      -0.088013       0.126562       0.004088       0.062395      -0.002516      -0.014403      -0.010838      -0.067193       0.009271       0.057922             11.283817      12.641610      -0.798585       1.710992       6.050557       1.855220      15.159284          -0.000001
          354              N       5.052454       7.214998       8.057581      -0.263836      39.859500 0.54238797E+03  0.13249639E+05                                 9.750886                            7.549245      -0.073757       2.010037                    0.996317      28.114188      77.941575       0.636332       0.394029      -1.097488       0.091230       0.079531       0.037316       0.126651      -0.056115      -0.028412      -0.004047      -0.001101       0.026239      -0.067666       0.009416       0.058249             11.295604      12.654590      -1.081947      -1.548145      14.505134       3.020106       6.727087          -0.000001
          355              N      14.191985      15.602515      12.900114      -0.263838      39.859580 0.54239022E+03  0.13249713E+05                                 9.750922                            7.549283      -0.073760       2.010037                    0.996316      28.114240      77.941891       0.636327       0.394031      -1.097486       0.091226      -0.072081      -0.050216       0.126647       0.052672       0.034398      -0.007467      -0.007033       0.008453      -0.067677       0.009415       0.058262             11.295633      12.654574       1.881705       0.162922      11.287135       4.878079       9.945190          -0.000001
          356              N       8.098930      20.829295      10.277151      -0.264058      39.850769 0.54228406E+03  0.13245712E+05                                 9.746631                            7.546472      -0.070298       2.011230                    0.996239      28.114046      77.922604       0.636745       0.393815      -1.097699       0.091178      -0.007420       0.087174       0.126364       0.003691      -0.063135       0.003049      -0.014328      -0.009993      -0.067856       0.009123       0.058733             11.290219      12.649730      -0.799246      -1.709907       6.053896      -1.857165      15.167031          -0.000001
          357              N       2.005908      15.944345       7.062102      -0.263446      39.815715 0.54166780E+03  0.13226728E+05                                 9.741396                            7.542383      -0.075437       2.009938                    0.996256      28.096033      77.857824       0.636900       0.393836      -1.097699       0.090615       0.080034      -0.037372       0.126543      -0.056093       0.027655       0.004206      -0.002735       0.024128      -0.067206       0.009276       0.057930             11.284169      12.641995      -1.082461       1.547133      14.489250      -3.016693       6.721261          -0.000001
          358              N       1.040526      19.314932      12.900114      -0.264074      39.851370 0.54229421E+03  0.13246024E+05                                 9.746717                            7.546538      -0.070322       2.011219                    0.996240      28.114361      77.923726       0.636742       0.393815      -1.097700      -0.091190       0.071759      -0.049997       0.126352       0.052826      -0.034753       0.006808      -0.007821       0.009424      -0.067849       0.009130       0.058719             11.290317      12.649825       1.880417      -0.162751      11.280453      -4.874741       9.940673          -0.000001
          359              N       7.133572      14.088142      10.277151      -0.263426      39.814257 0.54164433E+03  0.13225987E+05                                 9.741108                            7.542180      -0.075422       2.009949                    0.996255      28.095392      77.855090       0.636915       0.393832      -1.097704      -0.090627       0.007645       0.088013       0.126562       0.004088       0.062395      -0.002516      -0.014403      -0.010838      -0.067193       0.009271       0.057922             11.283817      12.641610      -0.798585       1.710992       6.050557       1.855220      15.159284          -0.000001
          360              N      13.226585      18.973079       7.062102      -0.263836      39.859500 0.54238796E+03  0.13249638E+05                                 9.750886                            7.549245      -0.073757       2.010037                    0.996317      28.114188      77.941576       0.636332       0.394029      -1.097488      -0.091230      -0.079531      -0.037316       0.126651      -0.056115      -0.028412      -0.004047      -0.001101       0.026239      -0.067666       0.009416       0.058249             11.295604      12.654590      -1.081947      -1.548145      14.505134       3.020106       6.727087          -0.000001
          361              O       7.148442       9.303395       2.172094      -0.543706      36.633042 0.57516075E+03  0.14044054E+05                                 8.733317                            7.421476       0.272419       2.150825                    0.995017      27.312135      72.056654       0.698522       0.359106      -1.140346       0.007022      -0.011103      -0.010364       0.016733      -0.021238      -0.041776      -0.021368      -0.000420      -0.137418      -0.073961       0.025849       0.048112              9.802935      14.676097      -3.132021      -0.123290       7.160054       0.915104       7.572656          -0.000001
          362              O       4.946181       7.580221       1.643207      -0.544471      36.524216 0.58611437E+03  0.14394767E+05                                 8.717907                            7.512371       0.234095       2.129867                    0.996723      27.594263      73.271387       0.690686       0.361080      -1.137551       0.014362      -0.007573      -0.017019       0.023521      -0.028580       0.052978       0.035455      -0.016882      -0.083407      -0.085836       0.040536       0.045300              9.328764       6.564186      -0.512085      -0.636243      14.110108       0.371537       7.311996          -0.000001
          363              O       8.147212       8.293319       0.445577      -0.577998      41.904896 0.66414723E+03  0.16844830E+05                                 9.644596                            8.055645       0.091402       2.070621                    0.995177      28.633724      77.503452       0.659077       0.366410      -1.132323      -0.000594       0.013490       0.017322       0.021963       0.041923      -0.004269      -0.001101      -0.123155       0.130931      -0.096416       0.043183       0.053234             11.071538       9.350895       0.577395       4.108282       7.419039       3.114066      16.444680          -0.000000
          364              O      12.033959      15.203675      15.081733      -0.558713      39.562727 0.61557648E+03  0.15329202E+05                                 9.275303                            7.748942       0.094756       2.078675                    0.995682      28.164159      75.696368       0.672410       0.365792      -1.132069      -0.012796       0.014506       0.012668       0.023122       0.006290      -0.004548      -0.011521       0.131932       0.120230      -0.087306       0.037966       0.049340             10.465875       8.926971       1.551419      -3.922288       7.749195      -2.378976      14.721460          -0.000001
          365              O      13.241492       5.958753       5.976659      -0.543416      36.644854 0.57539002E+03  0.14051084E+05                                 8.735379                            7.423119       0.274354       2.151234                    0.994989      27.316466      72.072300       0.698420       0.359122      -1.140331       0.006786      -0.004001       0.015038       0.016977      -0.025893       0.038922       0.040146       0.033002      -0.037781      -0.073633       0.025776       0.047858              9.805265      14.679030       1.459873       2.774270       6.678674      -0.636941       8.058090          -0.000001
          366              O      11.039228       6.362314       7.733415      -0.543806      36.492065 0.58549302E+03  0.14375457E+05                                 8.712281                            7.508025       0.233357       2.129802                    0.996705      27.581635      73.223587       0.690948       0.361045      -1.137597       0.014520      -0.011696       0.015581       0.024298       0.060293      -0.001894       0.002800       0.051936       0.124305      -0.086454       0.041524       0.044931              9.322338       6.559592      -0.294467       0.760936       8.684277       2.755681      12.723144          -0.000001
          367              O      14.240268       4.968586       7.714667      -0.579357      41.970026 0.66539950E+03  0.16885464E+05                                 9.656785                            8.065066       0.026685       2.049505                    0.995072      28.655918      77.597772       0.658432       0.366577      -1.132132      -0.000406       0.007856      -0.019428       0.020960      -0.024569      -0.034369      -0.000439      -0.127478       0.118482      -0.096507       0.042563       0.053944             11.086532       9.364563       3.275380      -2.558583      11.506744      -5.473386      12.388289          -0.000000
          368              O       5.940892      22.918052       9.531751      -0.559148      39.535671 0.61508375E+03  0.15313179E+05                                 9.269176                            7.744345       0.098906       2.080060                    0.995766      28.157468      75.658035       0.672835       0.365651      -1.132229      -0.012426       0.002925      -0.018748       0.022682      -0.006834      -0.003419      -0.049007       0.028062      -0.191651      -0.087087       0.038093       0.048994             10.458407       8.921705      -4.169342       0.616820      15.026417      -1.828481       7.427100          -0.000001
          369              O       1.055411      10.925929       6.970930      -0.543350      36.624448 0.57500259E+03  0.14038815E+05                                 8.730724                            7.419476       0.275597       2.151726                    0.995062      27.311847      72.045462       0.698775       0.359011      -1.140455       0.006337       0.014817      -0.004427       0.016712       0.046578       0.002514      -0.019118       0.069384       0.072182      -0.073520       0.025570       0.047949              9.799703      14.670603       1.671459      -2.649749       8.259518      -0.278343       6.468987          -0.000001
          370              O      17.132239      12.245542       5.743060      -0.544024      36.493422 0.58547340E+03  0.14374585E+05                                 8.712021                            7.507329       0.236786       2.130728                    0.996723      27.581808      73.218571       0.691071       0.360990      -1.137662       0.014146       0.019056       0.002032       0.023819      -0.031789      -0.051231      -0.039438      -0.011533      -0.062162      -0.085964       0.041140       0.044824              9.322550       6.559685       0.806473      -0.125614       9.326593      -3.127112      12.081371          -0.000001
          371              O       2.054174      12.926172       6.959439      -0.577219      41.891240 0.66385041E+03  0.16835752E+05                                 9.643973                            8.054900       0.093059       2.071144                    0.995234      28.626329      77.484861       0.658965       0.366506      -1.132226      -0.000710      -0.022778       0.002866       0.022969      -0.017639       0.038213       0.002528      -0.125960       0.123787      -0.096623       0.043923       0.052699             11.071183       9.349964      -3.846571      -1.554153      16.884911       2.351443       6.978675          -0.000000
          372              O      -0.152119      14.254427       5.625883      -0.558817      39.562776 0.61554629E+03  0.15328429E+05                                 9.276177                            7.749194       0.094701       2.078730                    0.995702      28.163091      75.696143       0.672335       0.365834      -1.132024      -0.013032      -0.017832       0.006622       0.023058       0.000821       0.007942       0.059967       0.047827      -0.133232      -0.086987       0.037502       0.049485             10.467423       8.927602       2.621598       3.305335      10.919327       4.210495      11.555341          -0.000001
          373              O      14.177125       8.155311       2.172094      -0.543413      36.644135 0.57537673E+03  0.14050664E+05                                 8.735220                            7.422999       0.274442       2.151264                    0.994990      27.316278      72.071313       0.698431       0.359118      -1.140335      -0.006785       0.011023      -0.010986       0.016977      -0.020756       0.041890       0.021101       0.000024      -0.136721      -0.073635       0.025777       0.047859              9.805066      14.678700      -3.132451       0.122891       7.161503      -0.915762       7.574997          -0.000001
          374              O      -1.899715       9.878484       1.643207      -0.543797      36.491466 0.58548038E+03  0.14375066E+05                                 8.712186                            7.507945       0.233450       2.129834                    0.996705      27.581380      73.222665       0.690951       0.361045      -1.137597      -0.014522       0.007637      -0.017928       0.024303      -0.028501      -0.053156      -0.036751      -0.016602      -0.081275      -0.086448       0.041529       0.044919              9.322232       6.559523      -0.511781       0.635484      14.099745      -0.371063       7.307428          -0.000001
          375              O      13.178349       9.165381       0.445577      -0.579358      41.970007 0.66540059E+03  0.16885500E+05                                 9.656782                            8.065075       0.026673       2.049502                    0.995072      28.655943      77.597879       0.658431       0.366577      -1.132132       0.000412      -0.012894       0.016519       0.020960       0.042048       0.004100       0.001724      -0.123726       0.129737      -0.096506       0.042562       0.053944             11.086515       9.364566       0.578106      -4.115845       7.427801      -3.118393      16.467179          -0.000000
          376              O       3.198559      19.713781      15.081733      -0.559145      39.536354 0.61509610E+03  0.15313581E+05                                 9.269330                            7.744464       0.098816       2.080031                    0.995765      28.157624      75.658974       0.672824       0.365655      -1.132224       0.012427      -0.014774       0.011908       0.022683       0.006385       0.004217       0.010909       0.131833       0.119679      -0.087073       0.038076       0.048997             10.458590       8.921842       1.550543       3.919230       7.743581       2.376455      14.710349          -0.000001
          377              O       8.084087      11.499969       5.976659      -0.543349      36.625638 0.57502577E+03  0.14039554E+05                                 8.731004                            7.419698       0.275431       2.151674                    0.995058      27.312113      72.047143       0.698753       0.359018      -1.140447      -0.006340       0.003589       0.015047       0.016718      -0.025469      -0.039081      -0.040202       0.032836      -0.037452      -0.073516       0.025573       0.047944              9.800038      14.671164       1.459125      -2.772447       6.675793       0.636182       8.053155          -0.000001
          378              O      10.286357      11.096415       7.733415      -0.544058      36.494897 0.58550383E+03  0.14375546E+05                                 8.712330                            7.507586       0.236647       2.130677                    0.996721      27.582286      73.220842       0.691050       0.360996      -1.137655      -0.014145       0.011283       0.015460       0.023799       0.060269       0.001921      -0.003775       0.050250       0.123156      -0.085962       0.041124       0.044838              9.322887       6.559908      -0.294497      -0.761212       8.684870      -2.756539      12.723882          -0.000001
          379              O       7.085316      12.490142       7.714667      -0.577210      41.891170 0.66384884E+03  0.16835714E+05                                 9.643996                            8.054916       0.093003       2.071129                    0.995233      28.626228      77.484781       0.658961       0.366509      -1.132224       0.000711      -0.008912      -0.021165       0.022976      -0.024283       0.034373       0.001735      -0.127342       0.119664      -0.096624       0.043925       0.052700             11.071214       9.349990       3.269243       2.554143      11.491723       5.465273      12.371929          -0.000000
          380              O       9.291608      11.999382       9.531751      -0.558812      39.562761 0.61554768E+03  0.15328472E+05                                 9.276171                            7.749200       0.094731       2.078737                    0.995704      28.163124      75.696240       0.672335       0.365833      -1.132024       0.013036      -0.003178      -0.018758       0.023062      -0.007289       0.003264       0.048467       0.027929      -0.192966      -0.086986       0.037499       0.049486             10.467406       8.927616      -4.173311      -0.617696      15.042669       1.829817       7.431934          -0.000001
          381              O       1.991071       6.532797       6.970930      -0.543700      36.636552 0.57522672E+03  0.14046161E+05                                 8.734130                            7.422111       0.271912       2.150661                    0.995009      27.313072      72.061968       0.698458       0.359126      -1.140322      -0.007032      -0.014525      -0.004436       0.016737       0.046799      -0.002491       0.019152       0.069760       0.073144      -0.073951       0.025839       0.048112              9.803911      14.677685       1.672863       2.651124       8.262770       0.278888       6.471279          -0.000000
          382              O       4.193340       5.213179       5.743060      -0.544462      36.523888 0.58610881E+03  0.14394597E+05                                 8.717860                            7.512342       0.234084       2.129865                    0.996724      27.594099      73.270877       0.690687       0.361080      -1.137550      -0.014360      -0.018527       0.001949       0.023522      -0.031579       0.051242       0.039438      -0.009979      -0.062722      -0.085832       0.040533       0.045299              9.328706       6.564152       0.807010       0.125307       9.333281       3.129430      12.088686          -0.000001
          383              O      19.271408       4.532554       6.959439      -0.577982      41.903754 0.66412256E+03  0.16844030E+05                                 9.644382                            8.055462       0.091467       2.070645                    0.995179      28.633321      77.501703       0.659089       0.366407      -1.132326       0.000586       0.021760       0.003029       0.021977      -0.017273      -0.038448      -0.002228      -0.125135       0.125014      -0.096426       0.043192       0.053234             11.071285       9.350626      -3.846412       1.554041      16.884802      -2.351120       6.978426          -0.000000
          384              O      -2.894493      20.662991       5.625883      -0.558715      39.562235 0.61556715E+03  0.15328903E+05                                 9.275199                            7.748863       0.094808       2.078691                    0.995681      28.164033      75.695736       0.672417       0.365790      -1.132071       0.012794       0.018224       0.006231       0.023122       0.000800      -0.007716      -0.060359       0.047336      -0.133554      -0.087313       0.037970       0.049343             10.465754       8.926829       2.621055      -3.304648      10.918041      -4.208536      11.552391          -0.000001
          385              O      11.130597      16.884682      12.947589      -0.543706      36.633042 0.57516075E+03  0.14044054E+05                                 8.733317                            7.421476       0.272419       2.150825                    0.995017      27.312135      72.056653       0.698522       0.359106      -1.140346      -0.007022       0.011103       0.010364       0.016733      -0.021238      -0.041776      -0.021368      -0.000420      -0.137418      -0.073961       0.025849       0.048112              9.802935      14.676097      -3.132021      -0.123290       7.160054       0.915104       7.572655          -0.000001
          386              O      13.332858      18.607856      13.476476      -0.544471      36.524215 0.58611433E+03  0.14394766E+05                                 8.717907                            7.512371       0.234095       2.129867                    0.996723      27.594262      73.271385       0.690686       0.361080      -1.137551      -0.014362       0.007573       0.017019       0.023521      -0.028580       0.052978       0.035455      -0.016882      -0.083407      -0.085836       0.040536       0.045300              9.328764       6.564186      -0.512085      -0.636243      14.110108       0.371537       7.311996          -0.000001
          387              O      10.131827      17.894758      14.674106      -0.577998      41.904898 0.66414728E+03  0.16844831E+05                                 9.644596                            8.055645       0.091402       2.070621                    0.995177      28.633725      77.503453       0.659077       0.366410      -1.132323       0.000594      -0.013490      -0.017322       0.021963       0.041923      -0.004269      -0.001101      -0.123155       0.130931      -0.096416       0.043183       0.053234             11.071538       9.350895       0.577395       4.108282       7.419039       3.114066      16.444680          -0.000000
          388              O       6.245080      10.984402       0.037950      -0.558713      39.562725 0.61557646E+03  0.15329201E+05                                 9.275303                            7.748942       0.094756       2.078675                    0.995682      28.164158      75.696367       0.672410       0.365792      -1.132069       0.012796      -0.014506      -0.012668       0.023122       0.006290      -0.004548      -0.011521       0.131932       0.120230      -0.087306       0.037966       0.049340             10.465875       8.926971       1.551419      -3.922288       7.749195      -2.378976      14.721460          -0.000001
          389              O       5.037547      20.229324       9.143024      -0.543416      36.644856 0.57539005E+03  0.14051086E+05                                 8.735380                            7.423120       0.274354       2.151234                    0.994989      27.316466      72.072304       0.698420       0.359122      -1.140331      -0.006786       0.004001      -0.015038       0.016977      -0.025893       0.038922       0.040146       0.033002      -0.037781      -0.073633       0.025776       0.047858              9.805266      14.679031       1.459873       2.774270       6.678674      -0.636941       8.058091          -0.000001
          390              O       7.239811      19.825763       7.386268      -0.543806      36.492067 0.58549307E+03  0.14375458E+05                                 8.712281                            7.508025       0.233357       2.129802                    0.996705      27.581636      73.223590       0.690948       0.361045      -1.137597      -0.014520       0.011696      -0.015581       0.024298       0.060293      -0.001894       0.002800       0.051936       0.124305      -0.086454       0.041524       0.044931              9.322338       6.559592      -0.294467       0.760936       8.684278       2.755681      12.723144          -0.000001
          391              O       4.038771      21.219491       7.405016      -0.579357      41.970027 0.66539951E+03  0.16885464E+05                                 9.656785                            8.065066       0.026685       2.049505                    0.995072      28.655918      77.597773       0.658432       0.366577      -1.132132       0.000406      -0.007856       0.019428       0.020960      -0.024569      -0.034369      -0.000439      -0.127478       0.118482      -0.096507       0.042563       0.053944             11.086532       9.364563       3.275380      -2.558583      11.506744      -5.473386      12.388289          -0.000000
          392              O      12.338147       3.270025       5.587932      -0.559148      39.535671 0.61508377E+03  0.15313180E+05                                 9.269175                            7.744345       0.098906       2.080060                    0.995766      28.157469      75.658035       0.672835       0.365651      -1.132229       0.012426      -0.002925       0.018748       0.022682      -0.006834      -0.003419      -0.049007       0.028062      -0.191651      -0.087087       0.038093       0.048994             10.458407       8.921704      -4.169342       0.616820      15.026416      -1.828481       7.427100          -0.000001
          393              O      17.223628      15.262148       8.148753      -0.543350      36.624448 0.57500260E+03  0.14038815E+05                                 8.730724                            7.419476       0.275597       2.151726                    0.995062      27.311847      72.045463       0.698775       0.359011      -1.140455      -0.006337      -0.014817       0.004427       0.016712       0.046578       0.002514      -0.019118       0.069384       0.072183      -0.073520       0.025570       0.047949              9.799703      14.670604       1.671459      -2.649749       8.259518      -0.278343       6.468987          -0.000001
          394              O       1.146800      13.942535       9.376623      -0.544024      36.493422 0.58547340E+03  0.14374585E+05                                 8.712021                            7.507329       0.236786       2.130728                    0.996723      27.581808      73.218571       0.691071       0.360990      -1.137662      -0.014146      -0.019056      -0.002032       0.023819      -0.031789      -0.051231      -0.039438      -0.011533      -0.062162      -0.085964       0.041140       0.044824              9.322550       6.559685       0.806473      -0.125614       9.326593      -3.127112      12.081371          -0.000001
          395              O      16.224865      13.261905       8.160244      -0.577219      41.891240 0.66385041E+03  0.16835752E+05                                 9.643973                            8.054901       0.093059       2.071144                    0.995234      28.626329      77.484863       0.658965       0.366506      -1.132226       0.000710       0.022778      -0.002866       0.022969      -0.017639       0.038213       0.002528      -0.125960       0.123787      -0.096623       0.043923       0.052699             11.071184       9.349965      -3.846571      -1.554153      16.884912       2.351443       6.978675          -0.000000
          396              O      18.431158      11.933650       9.493800      -0.558817      39.562775 0.61554626E+03  0.15328428E+05                                 9.276177                            7.749194       0.094701       2.078730                    0.995702      28.163090      75.696141       0.672335       0.365834      -1.132024       0.013032       0.017832      -0.006622       0.023058       0.000822       0.007942       0.059967       0.047827      -0.133232      -0.086987       0.037502       0.049485             10.467423       8.927602       2.621598       3.305335      10.919327       4.210495      11.555341          -0.000001
          397              O       4.101914      18.032766      12.947589      -0.543413      36.644135 0.57537673E+03  0.14050664E+05                                 8.735220                            7.422999       0.274442       2.151264                    0.994990      27.316278      72.071313       0.698431       0.359118      -1.140335       0.006785      -0.011023       0.010985       0.016977      -0.020756       0.041890       0.021101       0.000024      -0.136721      -0.073635       0.025777       0.047859              9.805067      14.678700      -3.132451       0.122891       7.161503      -0.915762       7.574997          -0.000001
          398              O      20.178754      16.309593      13.476476      -0.543797      36.491465 0.58548036E+03  0.14375065E+05                                 8.712186                            7.507945       0.233450       2.129834                    0.996705      27.581379      73.222664       0.690951       0.361045      -1.137597       0.014522      -0.007637       0.017928       0.024303      -0.028501      -0.053156      -0.036751      -0.016602      -0.081275      -0.086448       0.041529       0.044919              9.322232       6.559523      -0.511781       0.635484      14.099745      -0.371063       7.307428          -0.000001
          399              O       5.100690      17.022696      14.674106      -0.579358      41.970009 0.66540063E+03  0.16885501E+05                                 9.656782                            8.065075       0.026673       2.049502                    0.995072      28.655944      77.597881       0.658431       0.366577      -1.132132      -0.000412       0.012894      -0.016519       0.020960       0.042048       0.004100       0.001724      -0.123726       0.129737      -0.096506       0.042562       0.053944             11.086515       9.364566       0.578106      -4.115846       7.427801      -3.118393      16.467179          -0.000000
          400              O      15.080480       6.474296       0.037950      -0.559145      39.536355 0.61509613E+03  0.15313582E+05                                 9.269330                            7.744464       0.098816       2.080031                    0.995765      28.157625      75.658975       0.672824       0.365655      -1.132224      -0.012427       0.014774      -0.011908       0.022683       0.006385       0.004217       0.010909       0.131833       0.119679      -0.087073       0.038076       0.048997             10.458590       8.921842       1.550543       3.919230       7.743580       2.376455      14.710348          -0.000001
          401              O      10.194952      14.688108       9.143024      -0.543349      36.625640 0.57502580E+03  0.14039555E+05                                 8.731004                            7.419698       0.275431       2.151674                    0.995058      27.312114      72.047145       0.698753       0.359018      -1.140447       0.006340      -0.003589      -0.015047       0.016717      -0.025469      -0.039081      -0.040202       0.032836      -0.037452      -0.073516       0.025573       0.047944              9.800038      14.671164       1.459125      -2.772447       6.675793       0.636182       8.053156          -0.000001
          402              O       7.992682      15.091662       7.386268      -0.544058      36.494897 0.58550384E+03  0.14375546E+05                                 8.712330                            7.507586       0.236647       2.130677                    0.996721      27.582286      73.220843       0.691050       0.360996      -1.137655       0.014145      -0.011283      -0.015460       0.023799       0.060269       0.001921      -0.003775       0.050250       0.123156      -0.085962       0.041124       0.044838              9.322887       6.559909      -0.294497      -0.761212       8.684871      -2.756539      12.723882          -0.000001
          403              O      11.193723      13.697935       7.405016      -0.577210      41.891173 0.66384889E+03  0.16835716E+05                                 9.643996                            8.054916       0.093003       2.071129                    0.995233      28.626229      77.484785       0.658961       0.366509      -1.132224      -0.000711       0.008912       0.021165       0.022976      -0.024283       0.034373       0.001735      -0.127342       0.119664      -0.096624       0.043925       0.052700             11.071214       9.349990       3.269243       2.554143      11.491723       5.465273      12.371930          -0.000000
          404              O       8.987431      14.188695       5.587932      -0.558812      39.562762 0.61554770E+03  0.15328472E+05                                 9.276171                            7.749201       0.094731       2.078737                    0.995704      28.163124      75.696242       0.672335       0.365833      -1.132024      -0.013036       0.003178       0.018758       0.023062      -0.007289       0.003264       0.048467       0.027929      -0.192966      -0.086986       0.037499       0.049486             10.467407       8.927616      -4.173311      -0.617696      15.042670       1.829817       7.431934          -0.000001
          405              O      16.287968      19.655280       8.148753      -0.543700      36.636551 0.57522669E+03  0.14046160E+05                                 8.734131                            7.422111       0.271912       2.150661                    0.995009      27.313071      72.061967       0.698458       0.359126      -1.140322       0.007032       0.014525       0.004436       0.016737       0.046799      -0.002491       0.019152       0.069760       0.073144      -0.073951       0.025839       0.048112              9.803912      14.677686       1.672863       2.651124       8.262770       0.278888       6.471279          -0.000001
          406              O      14.085699      20.974898       9.376623      -0.544462      36.523888 0.58610881E+03  0.14394597E+05                                 8.717860                            7.512342       0.234084       2.129865                    0.996724      27.594099      73.270877       0.690687       0.361080      -1.137550       0.014360       0.018527      -0.001949       0.023522      -0.031579       0.051242       0.039438      -0.009979      -0.062722      -0.085832       0.040533       0.045299              9.328706       6.564152       0.807010       0.125307       9.333281       3.129430      12.088686          -0.000001
          407              O      -0.992369      21.655523       8.160244      -0.577982      41.903752 0.66412253E+03  0.16844029E+05                                 9.644382                            8.055463       0.091467       2.070645                    0.995179      28.633320      77.501702       0.659089       0.366407      -1.132326      -0.000586      -0.021760      -0.003029       0.021977      -0.017273      -0.038448      -0.002228      -0.125135       0.125014      -0.096426       0.043192       0.053234             11.071285       9.350626      -3.846412       1.554041      16.884803      -2.351120       6.978426          -0.000000
          408              O      21.173532       5.525086       9.493800      -0.558715      39.562235 0.61556715E+03  0.15328903E+05                                 9.275199                            7.748863       0.094808       2.078691                    0.995681      28.164033      75.695735       0.672417       0.365790      -1.132071      -0.012794      -0.018224      -0.006231       0.023122       0.000800      -0.007716      -0.060359       0.047336      -0.133554      -0.087313       0.037970       0.049343             10.465753       8.926829       2.621055      -3.304648      10.918040      -4.208536      11.552391          -0.000001

******************************************************
Auxiliary information for the entire system
The total spin magnetic moment of the unit cell is   -0.000194
The total net atomic charge of the unit cell is   -0.000006
Accuracy of reproducing the electrostatic potential in the unit cell:
  The inner radius (bohr) =    5.0000
  The outer radius (bohr) =   12.0000
  Valid grid points have density less than (e/(bohr^3)) =    0.0001
  The number of valid grid points were=       104560
  The rms potential error without charges in kcal/mol is=      1.86490
  The rms potential error with partial charges in kcal/mol is=      0.31995
  The RRMSE value at monopole order=      0.17157
  The rms potential error with partial charges and cloud penetration in kcal/mol is=      0.31675
  The RRMSE value at monopole order with cloud penetration is=      0.16985
  The rms potential error with partial charges and atomic dipoles in kcal/mol is=      0.23787
  The RRMSE value at dipole order=      0.12755
  The rms potential error with partial charges, atomic dipoles and cloud penetration in kcal/mol is=      0.21196
  The RRMSE value at dipole order with cloud penetration=      0.11366

******************************************************
The electron densities and ab initio electrostatic potential were computed in VASP using the PBE functional and
projector augmented wave method. See the main text of the journal article for a description of computational details.
The atomic charges, dipoles, and quadrupoles were computed with the DDEC6 method as described in
(a) T. A. Manz and N. Gabaldon Limas, RSC Adv. 6 (2016) 47771-47801 DOI: 10.1039/c6ra04656h
(b) N. Gabaldon Limas and T. A. Manz, RSC Adv. 8 (2018) 2678-2707 DOI: 10.1039/c7ra11829e.
For each atom in the material, the electron cloud parameters were fit to the spherically averaged atom-in-material
electron density using radial positions for which this density was between 10^-4 and 10^-2 electrons per cubic bohr.
The polarizabilities, dispersion coefficients, and quantum Drude oscillator (QDO) parameters were fit using the MCLF method.
The magnetic structure of the system was optimized in VASP from the default ferromagnetic initial guess using spin polarization.
The atomic spin moments (ASMs) were computed on this optimized magnetic structure using the DDEC6 partition as inputs
to the method of T. A. Manz and D. S. Sholl, J. Chem. Theory Comput. 7 (2011) 4146-4164 DOI: 10.1021/ct200539n.
The RMSE and RRMSE were computed using a uniform grid with Ewald summation.
