# Supplementary material for: A collection of forcefield precursors for metal–organic frameworks
Source: RSC Adv. 2019 Nov 13;9(63):36492–507. doi: 10.1039/c9ra07327b (PMC9075174; doi:10.1039/c9ra07327b)
Supplement: RA-009-C9RA07327B-s3467 [file RA-009-C9RA07327B-s3467.xyz]

  408
jmolscript: load "" {1 1 1} spacegroup "x,y,z" unitcell [{     18.336400     0.000000     0.000000 }, {     -6.112203    17.498735     0.000000 }, {      6.112142     8.749422    15.154343 }]
Co    15.889164    21.294330     8.733296     0.867894
Co     9.777055    14.414872     7.500642     0.869114
Co     3.664931    16.787112    14.074748     0.868194
Co    17.727480    13.703203     8.733296     0.869119
Co     5.503182    20.582652     7.500642     0.868240
Co    11.615344    18.210459    14.074748     0.867988
Co     2.447175     4.953827     6.421047     0.867913
Co     8.559284    11.833285     7.653701     0.869054
Co    14.671408     9.461045     1.079595     0.868194
Co     0.608859    12.544954     6.421047     0.869032
Co    12.833157     5.665505     7.653701     0.868234
Co     6.720995     8.037698     1.079595     0.867982
H     14.953283    21.093016    11.411220     0.127099
H      5.633537     7.940945     5.270680     0.110984
H      1.727243    20.573308    12.720556     0.111821
H      2.145307    20.494556    10.447404     0.123386
H      0.375839    20.746532     8.950155     0.089874
H     18.393202    20.783300    14.587571     0.119883
H     14.494879    21.150770    13.681341     0.099707
H     -2.226106    19.402610     3.543085     0.115258
H     10.097196    12.272738     0.110627     0.100666
H      8.841152    16.834681     6.336031     0.126561
H     11.745666     9.343470     5.641962     0.110941
H     13.951501    18.228454     6.131447     0.111970
H     14.369582    16.299223     7.336217     0.123350
H     12.600126    14.876578     7.866619     0.091052
H     12.281045    19.740341     5.016088     0.120883
H      8.382731    18.771786     5.150961     0.099837
H      9.998218    10.865882    11.734008     0.115144
H     16.209380     2.708820     4.470531     0.100588
H      2.729046    14.568617    12.561435     0.127656
H     -0.478604     8.963742     4.241701     0.111612
H      7.839401    13.694551    11.456683     0.111936
H      8.257466    15.702535    12.525064     0.123527
H      6.488001    16.873204    13.491912     0.091095
H      6.168959    11.972673    10.705028     0.120803
H     20.607040    12.573757    11.476384     0.100413
H      3.886049    22.227822    15.031593     0.116470
H      3.985096    11.266599    10.573185     0.100531
H     18.663377    13.904536    11.411220     0.126566
H     15.758890     9.557828     5.270680     0.110940
H     13.553024    14.424253    12.720556     0.111976
H     13.134947    14.502989    10.447404     0.123353
H     14.904406    14.251002     8.950155     0.091052
H     15.223476    14.214275    14.587571     0.120874
H     19.121793    13.846798    13.681341     0.099827
H     -0.830080    15.594885     3.543085     0.115145
H     11.295202     5.225998     0.110627     0.100592
H      6.439078    18.162835     6.336031     0.127690
H      9.646764     8.155306     5.641962     0.111609
H      1.328729    16.769060     6.131447     0.111935
H      0.910654    18.698300     7.336217     0.123525
H      2.680113    20.120949     7.866619     0.091057
H      2.999177    15.257165     5.016088     0.120803
H      6.897493    16.225721     5.150961     0.100414
H      5.282043    24.131673    11.734008     0.116468
H      5.183043    14.789947     4.470531     0.100532
H     12.551221    20.428943    12.561435     0.127099
H      3.534625     8.535023     4.241701     0.110983
H      7.440859    21.303001    11.456683     0.111839
H      7.022800    19.295025    12.525064     0.123383
H      8.792270    18.124363    13.491912     0.089868
H      9.111296    23.024874    10.705028     0.119805
H     13.009619    22.423795    11.476384     0.099705
H     11.394231    12.769756    15.031593     0.115264
H     17.407361     6.232212    10.573185     0.100661
H      3.383056     5.155141     3.743123     0.127100
H     12.702802    18.307212     9.883663     0.110984
H     16.609096     5.674849     2.433787     0.111821
H     16.191032     5.753601     4.706939     0.123386
H     17.960500     5.501625     6.204188     0.089872
H     -0.056863     5.464857     0.566772     0.119883
H      3.841460     5.097387     1.473002     0.099703
H     20.562445     6.845547    11.611258     0.115259
H      8.239143    13.975419    15.043716     0.100663
H      9.495187     9.413476     8.818312     0.126561
H      6.590673    16.904687     9.512381     0.110940
H      4.384838     8.019703     9.022896     0.111973
H      3.966757     9.948934     7.818126     0.123350
H      5.736213    11.371579     7.287724     0.091051
H      6.055294     6.507816    10.138255     0.120884
H      9.953608     7.476371    10.003382     0.099838
H      8.338121    15.382275     3.420335     0.115144
H      2.126959    23.539337    10.683812     0.100588
H     15.607293    11.679540     2.592908     0.127655
H     18.814943    17.284415    10.912642     0.111612
H     10.496938    12.553606     3.697660     0.111934
H     10.078873    10.545622     2.629279     0.123528
H     11.848338     9.374953     1.662431     0.091095
H     12.167380    14.275484     4.449315     0.120802
H     -2.270701    13.674400     3.677959     0.100413
H     14.450290     4.020335     0.122750     0.116470
H     14.351243    14.981558     4.581158     0.100532
H     -0.327038    12.343621     3.743123     0.126566
H      2.577449    16.690329     9.883663     0.110940
H      4.783315    11.823904     2.433787     0.111982
H      5.201392    11.745168     4.706939     0.123356
H      3.431933    11.997155     6.204188     0.091053
H      3.112863    12.033882     0.566772     0.120875
H     -0.785454    12.401359     1.473002     0.099827
H     19.166419    10.653272    11.611258     0.115145
H      7.041137    21.022159    15.043716     0.100590
H     11.897261     8.085322     8.818312     0.127690
H      8.689575    18.092851     9.512381     0.111608
H     17.007610     9.479097     9.022896     0.111934
H     17.425685     7.549857     7.818126     0.123526
H     15.656226     6.127208     7.287724     0.091059
H     15.337162    10.990992    10.138255     0.120803
H     11.438846    10.022436    10.003382     0.100415
H     13.054296     2.116484     3.420335     0.116468
H     13.153296    11.458210    10.683812     0.100533
H      5.785118     5.819214     2.592908     0.127100
H     14.801714    17.713134    10.912642     0.110982
H     10.895480     4.945156     3.697660     0.111836
H     11.313539     6.953132     2.629279     0.123381
H      9.544069     8.123794     1.662431     0.089866
H      9.225043     3.223283     4.449315     0.119805
H      5.326720     3.824362     3.677959     0.099700
H      6.942108    13.478401     0.122750     0.115264
H      0.928978    20.015945     4.581158     0.100659
H     -1.528083    17.498760     7.033131     0.123549
H     -1.528096    17.498744     2.374686     0.108434
H     10.696208    14.840282    11.637778     0.123542
H     10.696230    10.805957    13.967000     0.108432
H      4.584053    20.157272    11.637778     0.122233
H      4.584044    24.191614    13.967000     0.108995
H     19.864422     8.749397     8.121212     0.123549
H     19.864435     8.749413    12.779657     0.108435
H      7.640131    11.407875     3.516565     0.123544
H      7.640109    15.442200     1.187343     0.108432
H     13.752286     6.090885     3.516565     0.122234
H     13.752295     2.056543     1.187343     0.108993
H      7.640167     5.009914     7.210436     0.113012
H      7.640145     9.046864     4.879698     0.113793
H     13.752271    12.488873     7.210436     0.113214
H     13.752280     8.451907     4.879698     0.114020
H      1.528001     8.749370     0.733470     0.113015
H      1.528014     8.749387     5.394946     0.113793
H     10.696172    21.238243     7.943907     0.113013
H     10.696194    17.201293    10.274645     0.113791
H      4.584068    13.759284     7.943907     0.113214
H      4.584059    17.796250    10.274645     0.114018
H     16.808338    17.498787    14.420873     0.113016
H     16.808325    17.498770     9.759397     0.113795
C     15.661253    21.040260    12.043308    -0.168477
C     -2.262040    19.860649     6.200096     0.582484
C      6.431913     6.385224     6.334667    -0.026281
C     16.995042    20.930541    11.607469     0.200652
C      6.447675     7.578197     5.600439    -0.100127
C      5.132049     5.731910     6.694279     0.590738
C     -1.886324    18.643259     5.407827    -0.027323
C     18.037470    20.825815    12.563557     0.044713
C      1.012122    20.658875    12.100137    -0.075584
C      1.261493    20.617661    10.770343    -0.142031
C      0.185877    20.759922     9.880783     0.106025
C     17.703751    20.856005    13.937601    -0.123474
C     15.395196    21.070975    13.389165    -0.067124
C     -1.926852    18.634330     4.017871    -0.099345
C     16.416537    20.987509    14.338433    -0.088391
C      9.549117    17.408463     6.065677    -0.168410
C      9.962266    12.937901    10.008837     0.584026
C     12.544028    11.042775     6.457266    -0.028270
C     10.882909    17.085875     6.378615     0.199356
C     12.559800     9.810424     5.791232    -0.099753
C     11.244159    11.680868     6.843247     0.593162
C     10.337983    12.860474    11.459260    -0.027280
C     11.925329    17.966235     5.991270     0.044637
C     13.236384    17.648372     6.367552    -0.075723
C     13.485766    16.517344     7.068137    -0.142736
C     12.410157    15.675831     7.389712     0.105947
C     11.591600    19.141098     5.278106    -0.124432
C      9.283050    18.558653     5.366153    -0.067445
C     10.297466    11.661201    12.161966    -0.099039
C     10.304383    19.422476     4.963805    -0.087263
C      3.437015    14.047591    12.199701    -0.169709
C      3.850117    19.697764    14.099752     0.583938
C      0.319758     8.820158     2.362411    -0.026439
C      4.770803    14.479898    12.322602     0.200598
C      0.335532     8.859536     3.762672    -0.101537
C     -0.980111     8.835380     1.616817     0.592245
C      4.225823    20.992581    13.441599    -0.027574
C      5.813229    13.704264    11.753860     0.044312
C      7.124280    14.189067    11.840997    -0.074730
C      7.373652    15.361309    12.470206    -0.143684
C      6.298038    16.060561    13.038191     0.104733
C      5.479510    12.499211    11.092979    -0.124669
C      3.170957    12.866686    11.553368    -0.067451
C      4.185297    22.200783    14.128849    -0.100769
C      4.192296    12.086328    11.006448    -0.087516
C     17.955410    13.957297    12.043308    -0.168443
C     -0.794131    15.136866     6.200096     0.584040
C     14.960520    11.113557     6.334667    -0.028309
C     16.621618    14.067012    11.607469     0.199355
C     14.944754     9.920578     5.600439    -0.099765
C     16.260386    11.766873     6.694279     0.593181
C     -1.169851    16.354250     5.407827    -0.027285
C     15.579196    14.171746    12.563557     0.044631
C     14.268142    14.338682    12.100137    -0.075699
C     14.018763    14.379887    10.770343    -0.142757
C     15.094374    14.237619     9.880783     0.105948
C     15.912923    14.141565    13.937601    -0.124404
C     18.221475    13.926591    13.389165    -0.067405
C     -1.129331    16.363169     4.017871    -0.099031
C     17.200140    14.010064    14.338433    -0.087281
C      5.731111    17.589050     6.065677    -0.169746
C      5.317986    22.059641    10.008837     0.583938
C      8.848406     6.456007     6.457266    -0.026437
C      4.397321    17.911641     6.378615     0.200581
C      8.832630     7.688353     5.791232    -0.101529
C     10.148277     5.817917     6.843247     0.592234
C      4.942277    22.137078    11.459260    -0.027574
C      3.354899    17.031278     5.991270     0.044325
C      2.043847    17.349144     6.367552    -0.074751
C      1.794469    18.480177     7.068137    -0.143688
C      2.870080    19.321692     7.389712     0.104761
C      3.688624    15.856410     5.278106    -0.124713
C      5.997175    16.438856     5.366153    -0.067453
C      4.982798    23.336357    12.161966    -0.100756
C      4.975840    15.575029     4.963805    -0.087508
C     11.843249    20.949967    12.199701    -0.168484
C     11.430158    15.299807    14.099752     0.582483
C      2.736252     8.678594     2.362411    -0.026312
C     10.509461    20.517661    12.322602     0.200656
C      2.720487     8.639226     3.762672    -0.100119
C      4.036117     8.663367     1.616817     0.590709
C     11.054448    14.004986    13.441599    -0.027329
C      9.467032    21.293290    11.753860     0.044723
C      8.155982    20.808488    11.840997    -0.075593
C      7.906613    19.636250    12.470206    -0.142025
C      8.982231    18.937003    13.038191     0.106045
C      9.800748    22.498338    11.092979    -0.123408
C     12.109304    22.130867    11.553368    -0.067121
C     11.094979    12.796788    14.128849    -0.099362
C     11.087961    22.911221    11.006448    -0.088384
C      2.675086     5.207897     3.111035    -0.168479
C     20.598379     6.387508     8.954247     0.582479
C     11.904426    19.862933     8.819676    -0.026279
C      1.341297     5.317616     3.546874     0.200647
C     11.888664    18.669960     9.553904    -0.100123
C     13.204290    20.516247     8.460064     0.590740
C     20.222663     7.604898     9.746516    -0.027315
C      0.298869     5.422342     2.590786     0.044717
C     17.324217     5.589282     3.054206    -0.075597
C     17.074846     5.630496     4.384000    -0.142030
C     18.150462     5.488235     5.273560     0.106008
C      0.632588     5.392152     1.216742    -0.123472
C      2.941143     5.177182     1.765178    -0.067130
C     20.263191     7.613827    11.136472    -0.099345
C      1.919802     5.260648     0.815910    -0.088397
C      8.787222     8.839694     9.088666    -0.168409
C      8.374073    13.310256     5.145506     0.584029
C      5.792311    15.205382     8.697077    -0.028270
C      7.453430     9.162282     8.775728     0.199360
C      5.776539    16.437733     9.363111    -0.099756
C      7.092180    14.567289     8.311096     0.593160
C      7.998356    13.387683     3.695083    -0.027288
C      6.411010     8.281922     9.163073     0.044635
C      5.099955     8.599785     8.786791    -0.075706
C      4.850573     9.730813     8.086206    -0.142741
C      5.926182    10.572326     7.764631     0.105957
C      6.744739     7.107059     9.876237    -0.124430
C      9.053289     7.689504     9.788190    -0.067440
C      8.038873    14.586956     2.992377    -0.099041
C      8.031956     6.825681    10.190538    -0.087262
C     14.899324    12.200566     2.954642    -0.169711
C     14.486222     6.550393     1.054591     0.583937
C     18.016581    17.427999    12.791932    -0.026443
C     13.565536    11.768259     2.831741     0.200593
C     18.000807    17.388621    11.391671    -0.101537
C     19.316450    17.412777    13.537526     0.592246
C     14.110516     5.255576     1.712744    -0.027567
C     12.523110    12.543893     3.400483     0.044315
C     11.212059    12.059090     3.313346    -0.074754
C     10.962687    10.886848     2.684137    -0.143680
C     12.038301    10.187596     2.116152     0.104717
C     12.856829    13.748946     4.061364    -0.124673
C     15.165382    13.381471     3.600975    -0.067457
C     14.151042     4.047374     1.025494    -0.100769
C     14.144043    14.161829     4.147895    -0.087518
C      0.380929    12.290860     3.111035    -0.168442
C     19.130470    11.111291     8.954247     0.584043
C      3.375819    15.134600     8.819676    -0.028305
C      1.714721    12.181145     3.546874     0.199362
C      3.391585    16.327579     9.553904    -0.099764
C      2.075953    14.481284     8.460064     0.593179
C     19.506190     9.893907     9.746516    -0.027297
C      2.757143    12.076411     2.590786     0.044627
C      4.068197    11.909475     3.054206    -0.075664
C      4.317576    11.868270     4.384000    -0.142759
C      3.241965    12.010538     5.273560     0.105971
C      2.423416    12.106592     1.216742    -0.124399
C      0.114864    12.321566     1.765178    -0.067397
C     19.465670     9.884988    11.136472    -0.099031
C      1.136199    12.238093     0.815910    -0.087280
C     12.605228     8.659107     9.088666    -0.169746
C     13.018353     4.188516     5.145506     0.583942
C      9.487933    19.792150     8.697077    -0.026439
C     13.939018     8.336516     8.775728     0.200582
C      9.503709    18.559804     9.363111    -0.101533
C      8.188062    20.430240     8.311096     0.592231
C     13.394062     4.111079     3.695083    -0.027576
C     14.981440     9.216879     9.163073     0.044323
C     16.292492     8.899013     8.786791    -0.074749
C     16.541870     7.767980     8.086206    -0.143690
C     15.466259     6.926465     7.764631     0.104765
C     14.647715    10.391747     9.876237    -0.124713
C     12.339164     9.809301     9.788190    -0.067451
C     13.353541     2.911800     2.992377    -0.100756
C     13.360499    10.673128    10.190538    -0.087503
C      6.493090     5.298190     2.954642    -0.168488
C      6.906181    10.948350     1.054591     0.582476
C     15.600087    17.569563    12.791932    -0.026313
C      7.826878     5.730496     2.831741     0.200646
C     15.615852    17.608931    11.391671    -0.100113
C     14.300222    17.584790    13.537526     0.590713
C      7.281891    12.243171     1.712744    -0.027315
C      8.869307     4.954867     3.400483     0.044731
C     10.180357     5.439669     3.313346    -0.075635
C     10.429726     6.611907     2.684137    -0.142021
C      9.354108     7.311154     2.116152     0.106009
C      8.535591     3.749819     4.061364    -0.123409
C      6.227035     4.117290     3.600975    -0.067136
C      7.241360    13.451369     1.025494    -0.099364
C      7.248378     3.336936     4.147895    -0.088391
C     -1.528086    17.498757     6.082953    -0.134625
C     -1.528093    17.498747     3.325166    -0.089362
C     10.696212    14.017405    12.112866    -0.134593
C     10.696226    11.629095    13.491760    -0.089360
C      4.584051    20.980152    12.112866    -0.133374
C      4.584046    23.368472    13.491760    -0.089100
C     19.864425     8.749400     9.071390    -0.134629
C     19.864432     8.749410    11.829177    -0.089360
C      7.640127    12.230752     3.041477    -0.134593
C      7.640113    14.619062     1.662583    -0.089363
C     13.752288     5.268005     3.041477    -0.133368
C     13.752293     2.879685     1.662583    -0.089102
C      7.640163     5.832528     6.735499    -0.129274
C      7.640149     8.225037     5.354181    -0.083848
C     13.752273    11.666256     6.735499    -0.127447
C     13.752278     9.273736     5.354181    -0.084944
C      1.528003     8.749374     1.683344    -0.129268
C      1.528011     8.749383     4.445981    -0.083866
C     10.696176    20.415629     8.418844    -0.129276
C     10.696190    18.023120     9.800162    -0.083852
C      4.584066    14.581901     8.418844    -0.127447
C      4.584061    16.974421     9.800162    -0.084948
C     16.808336    17.498783    13.470999    -0.129270
C     16.808328    17.498774    10.708362    -0.083862
N     -1.069799    20.911638    10.250246    -0.276675
N     11.154478    15.919937     7.073593    -0.276442
N      5.042363    15.664739    12.984847    -0.275668
N     16.350052    14.085906    10.250246    -0.276434
N      4.125757    19.077584     7.073593    -0.275671
N     10.237906    19.332824    12.984847    -0.276704
N      1.069738     5.336519     4.904097    -0.276685
N      7.181861    10.328220     8.080750    -0.276434
N     13.293976    10.583418     2.169496    -0.275666
N      1.986287    12.162251     4.904097    -0.276431
N     14.210582     7.170573     8.080750    -0.275670
N      8.098433     6.915333     2.169496    -0.276706
O      5.107851     4.984105     7.708863    -0.585019
O     -1.902276    19.879027     7.406079    -0.536257
O      4.124094     5.977852     5.964598    -0.538747
O      3.185097     3.255135     5.612562    -0.547010
O     11.219951    12.933428     6.983576    -0.586332
O     10.322020    13.973124     9.389934    -0.537416
O     10.236211    10.925973     6.995093    -0.539478
O      9.297207    11.982468     9.529051    -0.547748
O     -1.004316     8.330624     0.461904    -0.585272
O      4.209880    18.644163    13.512673    -0.537036
O     16.348337     9.344332     2.194652    -0.539844
O     -2.927083    11.010554     0.012730    -0.547682
O     16.284590    12.514686     7.708863    -0.586339
O     17.182513    15.118496     7.406079    -0.537424
O     17.268337    11.520926     5.964598    -0.539489
O     -0.129068    14.243640     5.612562    -0.547762
O     10.172486     4.565358     6.983576    -0.585273
O      4.958228    21.024414     9.389934    -0.537057
O     11.156226     6.572813     6.995093    -0.539844
O     12.095245     5.516335     9.529051    -0.547706
O      4.060316     9.168114     0.461904    -0.585011
O     11.070392    16.353404    13.512673    -0.536266
O      5.044073     8.154418     2.194652    -0.538704
O      5.983080     6.488181     0.012730    -0.547004
O     13.228488    21.264052     7.445480    -0.585014
O     20.238615     6.369130     7.748264    -0.536292
O     14.212245    20.270305     9.189745    -0.538736
O     21.263445     5.494287     9.541781    -0.547014
O      7.116388    13.314729     8.170767    -0.586337
O      8.014319    12.275033     5.764409    -0.537392
O      8.100128    15.322184     8.159250    -0.539486
O      9.039132    14.265689     5.625292    -0.547743
O     19.340655    17.917533    14.692439    -0.585253
O     14.126459     7.603994     1.641670    -0.537057
O      1.988002    16.903825    12.959691    -0.539850
O     15.151280     6.488181    -0.012730    -0.547700
O      2.051749    13.733471     7.445480    -0.586356
O      1.153826    11.129661     7.748264    -0.537387
O      1.068002    14.727231     9.189745    -0.539491
O     18.465407    12.004517     9.541781    -0.547742
O      8.163853    21.682799     8.170767    -0.585278
O     13.378111     5.223743     5.764409    -0.537048
O      7.180113    19.675344     8.159250    -0.539846
O     12.353297     3.233087     5.625292    -0.547702
O     14.276023    17.080043    14.692439    -0.584980
O      7.265947     9.894753     1.641670    -0.536321
O     13.292266    18.093739    12.959691    -0.538703
O      6.241117    11.010554    -0.012730    -0.547037

The following XYZ coordinates are in angstroms. Other properties are in atomic units.
The sperically averaged electron density of each atom fit to a function of the form exp(a - br)
eigen_1, eigen_2 and eigen_3 are the three eigenvalues of traceless quadrupole moment tensor
  atom number  atomic symbol              X              Y              Z     net charge C6 coefficient C8 coefficient C10 coefficient fluctuating dipole atomic polarizability isotropic forcefield polarizability              a              b squared Pearson coefficient          <r^3>          <r^4>         wp_QDO          m_QDO          q_QDO       dipole_x       dipole_y       dipole_z         dipole            Qxy            Qxz            Qyz     Q(x^2-y^2)  Q(3z^2 - R^2)        eigen_1        eigen_2        eigen_3 static polarizability      alpha(xx)      alpha(xy)      alpha(xz)      alpha(yy)      alpha(yz)      alpha(zz) atomic spin moment
            1             Co      15.889164      21.294330       8.733296       0.867894      96.202909 0.19402070E+04  0.61859272E+05                                17.117209                           14.412278       0.737747       2.087176                    0.994373      47.708977     127.366485       0.478521       0.401466      -1.151043      -0.002223      -0.027838       0.030471       0.041332       0.027837      -0.124666       0.081425      -0.065117      -0.145323      -0.181902       0.060124       0.121778             19.920707      21.593423       1.689327      -0.177726      19.540296      -0.185906      18.628400           2.830493
            2             Co       9.777055      14.414872       7.500642       0.869114      96.166113 0.19389102E+04  0.61797489E+05                                17.102916                           14.399562       0.745280       2.089852                    0.994361      47.652236     127.126061       0.479204       0.401026      -1.151547      -0.002141       0.040228       0.008579       0.041189      -0.122659       0.038473       0.004447       0.084628       0.303601      -0.182752       0.060260       0.122491             19.905024      21.576726      -1.002400      -1.372971      19.000645       0.487847      19.137702           2.833173
            3             Co       3.664931      16.787112      14.074748       0.868194      96.164934 0.19391078E+04  0.61814080E+05                                17.111616                           14.407248       0.738020       2.087383                    0.994291      47.693286     127.304830       0.478662       0.401413      -1.151106      -0.001918      -0.012345      -0.038872       0.040831       0.093806       0.086010      -0.086563      -0.056887      -0.119601      -0.181606       0.059881       0.121725             19.914596      21.587004      -0.688527       1.554297      18.690118      -0.303083      19.466667           2.832426
            4             Co      17.727480      13.703203       8.733296       0.869119      96.166441 0.19389133E+04  0.61797545E+05                                17.102899                           14.399534       0.745276       2.089855                    0.994361      47.651693     127.124121       0.479207       0.401023      -1.151550       0.002139       0.027527       0.030569       0.041192       0.028006       0.125464      -0.081881      -0.064555      -0.144221      -0.182691       0.060151       0.122540             19.905018      21.576714       1.690295       0.181751      19.525957       0.184550      18.612383           2.833189
            5             Co       5.503182      20.582652       7.500642       0.868240      96.163107 0.19390664E+04  0.61812421E+05                                17.111399                           14.407094       0.737975       2.087376                    0.994292      47.692785     127.303071       0.478665       0.401413      -1.151107       0.001920      -0.039847       0.008659       0.040822      -0.121452      -0.038249      -0.004863       0.084331       0.303526      -0.181593       0.059805       0.121788             19.914316      21.586754      -1.001721       1.373427      19.009790      -0.487705      19.146403           2.832419
            6             Co      11.615344      18.210459      14.074748       0.867988      96.200997 0.19401557E+04  0.61856971E+05                                17.116728                           14.411889       0.737813       2.087216                    0.994369      47.707323     127.359681       0.478539       0.401455      -1.151055       0.002200       0.012412      -0.039368       0.041337       0.094012      -0.086417       0.086437      -0.056682      -0.119586      -0.181940       0.060220       0.121721             19.920122      21.592628      -0.690697      -1.551665      18.695008       0.302085      19.472730           2.830527
            7             Co       2.447175       4.953827       6.421047       0.867913      96.202544 0.19401938E+04  0.61858690E+05                                17.117114                           14.412185       0.737774       2.087188                    0.994373      47.708649     127.365070       0.478525       0.401463      -1.151046       0.002245       0.027762      -0.030512       0.041313       0.027864      -0.124749       0.081480      -0.064667      -0.144566      -0.181874       0.060013       0.121861             19.920608      21.593354       1.689357      -0.177705      19.540147      -0.185856      18.628324           2.830511
            8             Co       8.559284      11.833285       7.653701       0.869054      96.167256 0.19389430E+04  0.61798970E+05                                17.103221                           14.399819       0.745211       2.089819                    0.994361      47.653411     127.130836       0.479192       0.401033      -1.151538       0.002125      -0.040230      -0.008646       0.041204      -0.122593       0.038457       0.004673       0.084594       0.303956      -0.182773       0.060349       0.122425             19.905376      21.577078      -1.002418      -1.372970      19.001023       0.487895      19.138026           2.833130
            9             Co      14.671408       9.461045       1.079595       0.868194      96.164561 0.19390991E+04  0.61813783E+05                                17.111627                           14.407258       0.738013       2.087379                    0.994292      47.693384     127.305392       0.478660       0.401415      -1.151104       0.001937       0.012426       0.038828       0.040813       0.093873       0.086082      -0.086315      -0.056938      -0.120396      -0.181580       0.059769       0.121811             19.914606      21.587047      -0.688574       1.554298      18.690166      -0.303051      19.466604           2.832426
           10             Co       0.608859      12.544954       6.421047       0.869032      96.168516 0.19389699E+04  0.61799999E+05                                17.103324                           14.399887       0.745194       2.089816                    0.994361      47.653334     127.130506       0.479193       0.401031      -1.151540      -0.002110      -0.027640      -0.030504       0.041218       0.027967       0.125339      -0.081799      -0.065228      -0.145354      -0.182733       0.060320       0.122413             19.905512      21.577204       1.690292       0.181798      19.526523       0.184620      18.612811           2.833129
           11             Co      12.833157       5.665505       7.653701       0.868234      96.163276 0.19390711E+04  0.61812621E+05                                17.111431                           14.407122       0.737967       2.087373                    0.994292      47.692882     127.303472       0.478664       0.401414      -1.151106      -0.001914       0.039847      -0.008687       0.040828      -0.121425      -0.038244      -0.004955       0.084316       0.303671      -0.181602       0.059839       0.121763             19.914354      21.586792      -1.001723       1.373416      19.009837      -0.487726      19.146434           2.832414
           12             Co       6.720995       8.037698       1.079595       0.867982      96.200506 0.19401422E+04  0.61856525E+05                                17.116774                           14.411916       0.737800       2.087206                    0.994370      47.707600     127.361019       0.478534       0.401459      -1.151051      -0.002243      -0.012586       0.039271       0.041299       0.094149      -0.086567       0.085903      -0.056792      -0.121293      -0.181880       0.059970       0.121911             19.920183      21.592775      -0.690808      -1.551704      18.695139       0.302024      19.472635           2.830525
           13              H      14.953283      21.093016      11.411220       0.127099       0.955324 0.67140615E+01  0.64569388E+02                                 1.736635                            1.614335      -1.380670       2.229005                    0.992418       3.895633      11.644240       0.437554       1.455571      -0.670726      -0.031290      -0.001015      -0.021713       0.038099      -0.001145       0.000684      -0.001645       0.023874       0.002120      -0.012541       0.000850       0.011692              1.808123       2.072851      -0.106827       0.442552       1.408516      -0.124300       1.943001          -0.000025
           14              H       5.633537       7.940945       5.270680       0.110984       0.997364 0.72970141E+01  0.70881031E+02                                 1.718864                            1.632516      -1.163880       2.323027                    0.995312       3.733487      10.826263       0.460384       1.369623      -0.688414      -0.032247       0.013866      -0.019387       0.040099      -0.004204       0.004273      -0.011436       0.007390      -0.027043      -0.016615       0.002454       0.014161              1.768930       2.174245      -0.271394       0.324171       1.571730      -0.153247       1.560816           0.000021
           15              H       1.727243      20.573308      12.720556       0.111821       0.976037 0.69689910E+01  0.67172283E+02                                 1.718660                            1.613172      -1.206004       2.307276                    0.994141       3.765425      11.010760       0.453799       1.400305      -0.682048       0.025188      -0.007800       0.024770       0.036178      -0.006559       0.000661      -0.000131       0.006420       0.027377      -0.011868       0.002678       0.009190              1.769350       2.155661      -0.072008       0.501127       1.339802      -0.123325       1.812587          -0.000379
           16              H       2.145307      20.494556      10.447404       0.123386       0.957803 0.67129110E+01  0.63606660E+02                                 1.650481                            1.548938      -1.042103       2.387192                    0.996976       3.524596       9.963474       0.482310       1.340258      -0.694924       0.036621      -0.006397      -0.009600       0.038395      -0.006747      -0.001860      -0.003103       0.021495       0.015686      -0.015884       0.005619       0.010265              1.703086       2.237556      -0.093609      -0.286975       1.343323       0.021528       1.528380           0.000246
           17              H       0.375839      20.746532       8.950155       0.089874       1.037348 0.72915634E+01  0.70875284E+02                                 1.770876                            1.634230      -1.166926       2.317564                    0.994608       3.806471      11.072385       0.458770       1.373527      -0.687337       0.010706       0.001409      -0.047914       0.049115      -0.000866      -0.006897       0.002811       0.021021       0.041385      -0.017662       0.000145       0.017518              1.846196       1.563177      -0.043885      -0.236880       1.474998      -0.066089       2.500412          -0.000019
           18              H      18.393202      20.783300      14.587571       0.119883       1.091251 0.81414384E+01  0.80731660E+02                                 1.791647                            1.701671      -1.001120       2.411714                    0.996474       3.567090      10.223101       0.463108       1.333771      -0.697687       0.028430      -0.005944       0.029479       0.041383      -0.001157       0.004607       0.002258       0.026599       0.029477      -0.018482       0.004683       0.013798              1.820372       1.995549      -0.090231       0.473230       1.378445      -0.085832       2.087124           0.000046
           19              H      14.494879      21.150770      13.681341       0.099707       1.041209 0.73999851E+01  0.72161970E+02                                 1.770915                            1.643485      -1.158558       2.319843                    0.994283       3.804227      11.067160       0.458878       1.368774      -0.688249      -0.037687      -0.001675       0.010485       0.039154      -0.003384       0.000223      -0.001734       0.024518       0.014655      -0.015301       0.004988       0.010314              1.833681       2.411363      -0.083587      -0.369711       1.350406       0.026158       1.739274          -0.000104
           20              H      -2.226106      19.402610       3.543085       0.115258       1.176873 0.85993620E+01  0.85707734E+02                                 1.821474                            1.699250      -1.043780       2.381014                    0.997238       3.526629       9.852562       0.488059       1.259157      -0.713906      -0.014866       0.030513      -0.021403       0.040126      -0.006309       0.004404      -0.005141      -0.012697       0.027955      -0.013823       0.000002       0.013822              1.875505       1.519152      -0.215383       0.102658       2.377272      -0.427215       1.730092          -0.000007
           21              H      10.097196      12.272738       0.110627       0.100666       1.167448 0.84956046E+01  0.85126750E+02                                 1.860393                            1.723688      -1.174140       2.308616                    0.995460       3.771350      10.857304       0.466101       1.311458      -0.700788      -0.007002       0.000195       0.034691       0.035391       0.001626       0.000081       0.003449       0.021130       0.027550      -0.015754       0.006066       0.009688              1.941489       1.626632      -0.054019      -0.290834       1.378436       0.036364       2.819397          -0.000023
           22              H       8.841152      16.834681       6.336031       0.126561       0.957055 0.67287052E+01  0.64737985E+02                                 1.737775                            1.615369      -1.377277       2.229910                    0.992465       3.898578      11.651140       0.437759       1.454263      -0.670954      -0.031281      -0.018335       0.011817       0.038135       0.001237       0.000566      -0.004831       0.012916      -0.031049      -0.012484       0.000733       0.011751              1.809331       2.074233       0.436940      -0.128848       1.918384      -0.169445       1.435374          -0.000023
           23              H      11.745666       9.343470       5.641962       0.110941       0.998628 0.73101681E+01  0.71060225E+02                                 1.722164                            1.635412      -1.173944       2.318676                    0.995144       3.739830      10.858283       0.459249       1.372013      -0.687925      -0.031986      -0.023561      -0.002288       0.039793       0.005920       0.001553       0.010026       0.005117      -0.034601      -0.016677       0.002363       0.014314              1.772461       2.179173       0.417896       0.073197       1.699567       0.081616       1.438642           0.000021
           24              H      13.951501      18.228454       6.131447       0.111970       0.974532 0.69551885E+01  0.66999272E+02                                 1.716296                            1.611140      -1.200463       2.309762                    0.994185       3.760550      10.989607       0.454314       1.399552      -0.682208       0.025025       0.025505      -0.005785       0.036197       0.003931       0.005354      -0.007255      -0.006020      -0.010575      -0.011854       0.002807       0.009047              1.766812       2.152162       0.468908      -0.187794       1.798638      -0.142775       1.349637          -0.000380
           25              H      14.369582      16.299223       7.336217       0.123350       0.958156 0.67186524E+01  0.63706525E+02                                 1.654338                            1.552270      -1.054343       2.382313                    0.996870       3.531412      10.002635       0.480309       1.344880      -0.693979       0.036339      -0.005311       0.010427       0.038176       0.001734       0.006744      -0.006377       0.004654      -0.034376      -0.015831       0.005658       0.010172              1.707233       2.243878      -0.202519       0.225421       1.466647      -0.091247       1.411175           0.000246
           26              H      12.600126      14.876578       7.866619       0.091052       1.035322 0.72762951E+01  0.70714892E+02                                 1.771121                            1.634473      -1.175594       2.314459                    0.994442       3.806669      11.084856       0.457751       1.376818      -0.686683       0.010484      -0.041506       0.022537       0.048380      -0.005586       0.004158      -0.014892      -0.000167      -0.021564      -0.017609       0.000061       0.017549              1.846454       1.563418      -0.183171       0.156478       2.301595      -0.411040       1.674349          -0.000018
           27              H      12.281045      19.740341       5.016088       0.120883       1.088825 0.81211599E+01  0.80503329E+02                                 1.791525                            1.701576      -1.008524       2.409607                    0.996367       3.562500      10.217729       0.462162       1.336952      -0.697073       0.027891       0.028412      -0.009358       0.040898       0.004490      -0.001259      -0.013395       0.007717      -0.027642      -0.018612       0.004844       0.013768              1.820253       1.995374       0.454824      -0.158426       1.984152      -0.263910       1.481232           0.000046
           28              H       8.382731      18.771786       5.150961       0.099837       1.040205 0.73926470E+01  0.72092673E+02                                 1.771959                            1.644332      -1.168755       2.316106                    0.994153       3.805758      11.081897       0.457936       1.371546      -0.687709      -0.037484       0.009763      -0.003840       0.038925       0.001832       0.002828      -0.007515       0.008327      -0.034333      -0.015321       0.004951       0.010371              1.834834       2.413167      -0.278782       0.257553       1.620300      -0.181660       1.471035          -0.000105
           29              H       9.998218      10.865882      11.734008       0.115144       1.177476 0.86035857E+01  0.85745270E+02                                 1.820447                            1.698347      -1.043026       2.380687                    0.997211       3.527948       9.850322       0.488845       1.257201      -0.714309      -0.014846      -0.033688      -0.015838       0.040076       0.007180       0.003301      -0.000656      -0.023159      -0.003438      -0.013932      -0.000271       0.014203              1.874405       1.518352       0.196479       0.135125       2.260483       0.493449       1.844381          -0.000007
           30              H      16.209380       2.708820       4.470531       0.100588       1.167624 0.84964549E+01  0.85129089E+02                                 1.859697                            1.723117      -1.178925       2.306431                    0.995402       3.771182      10.852965       0.466491       1.310457      -0.700990      -0.006914       0.029814      -0.017599       0.035305      -0.000896      -0.001386      -0.012193       0.005577      -0.018484      -0.015673       0.005990       0.009683              1.940722       1.626115      -0.224703       0.192074       2.426538      -0.641699       1.769512          -0.000023
           31              H       2.729046      14.568617      12.561435       0.127656       0.952816 0.66943346E+01  0.64351852E+02                                 1.735912                            1.613777      -1.389831       2.225874                    0.992328       3.894235      11.649084       0.436759       1.458851      -0.670145      -0.030920       0.019179       0.009885       0.037704      -0.000154      -0.001327       0.006361       0.015739      -0.023089      -0.012518       0.000686       0.011833              1.807329       2.071865      -0.329395      -0.313429       1.700982       0.293268       1.649139          -0.000025
           32              H      -0.478604       8.963742       4.241701       0.111612       0.995955 0.72862101E+01  0.70767653E+02                                 1.719086                            1.632754      -1.167881       2.321796                    0.995160       3.733484      10.834499       0.459623       1.372054      -0.687936      -0.031892       0.009761       0.021550       0.039709      -0.001617      -0.005770       0.001372       0.024645       0.024876      -0.016616       0.002465       0.014150              1.769169       2.174454      -0.145068      -0.397065       1.431064       0.071915       1.701988           0.000021
           33              H       7.839401      13.694551      11.456683       0.111936       0.975080 0.69609130E+01  0.67083578E+02                                 1.718568                            1.613036      -1.208345       2.306443                    0.994034       3.764739      11.012480       0.453422       1.401695      -0.681791       0.025020      -0.017616      -0.019286       0.036171       0.002787      -0.006089       0.007199      -0.006056      -0.010639      -0.011884       0.002884       0.009000              1.769274       2.155581      -0.398110      -0.313028       1.587531       0.266440       1.564711          -0.000378
           34              H       8.257466      15.702535      12.525064       0.123527       0.957086 0.67091425E+01  0.63586126E+02                                 1.652334                            1.550597      -1.047098       2.385560                    0.996969       3.527644       9.985636       0.480893       1.343885      -0.694191       0.036505       0.011604      -0.000587       0.038309       0.005011      -0.004906       0.009727       0.010067      -0.017518      -0.015920       0.005810       0.010110              1.705058       2.240349       0.295741       0.062508       1.502422       0.069514       1.372404           0.000246
           35              H       6.488001      16.873204      13.491912       0.091095       1.034037 0.72649888E+01  0.70570448E+02                                 1.769077                            1.632787      -1.170582       2.316712                    0.994502       3.802242      11.065607       0.458208       1.376117      -0.686839       0.010612       0.040323       0.024880       0.048554       0.006334       0.002783       0.012026      -0.005029      -0.035756      -0.017490       0.000031       0.017459              1.844219       1.561798       0.226569       0.080212       2.184094       0.476110       1.786766          -0.000018
           36              H       6.168959      11.972673      10.705028       0.120803       1.089185 0.81226445E+01  0.80496379E+02                                 1.789432                            1.699787      -1.000548       2.412358                    0.996553       3.560385      10.199794       0.463345       1.333899      -0.697691       0.028018      -0.022487      -0.020054       0.041144      -0.003459      -0.003190       0.010972       0.003491      -0.039473      -0.018426       0.004655       0.013771              1.818031       1.992780      -0.363743      -0.313961       1.833253       0.348984       1.628060           0.000046
           37              H      20.607040      12.573757      11.476384       0.100413       1.036905 0.73630565E+01  0.71723928E+02                                 1.767606                            1.640617      -1.160683       2.319891                    0.994247       3.796583      11.044871       0.458683       1.370842      -0.687876      -0.037405      -0.008326      -0.006511       0.038870       0.001447      -0.002954       0.009189       0.011548      -0.024796      -0.015143       0.004768       0.010375              1.830142       2.406270       0.360898       0.112110       1.661592       0.154806       1.422565          -0.000104
           38              H       3.886049      22.227822      15.031593       0.116470       1.173152 0.85693390E+01  0.85367511E+02                                 1.820936                            1.698881      -1.055049       2.377247                    0.997148       3.522336       9.850886       0.486801       1.263019      -0.713079      -0.014730       0.002900       0.036303       0.039285      -0.000744      -0.007701       0.006078      -0.013868       0.025102      -0.013903      -0.000288       0.014191              1.874904       1.518846       0.018793      -0.237543       1.521710      -0.066643       2.584154          -0.000006
           39              H       3.985096      11.266599      10.573185       0.100531       1.168402 0.85026271E+01  0.85197301E+02                                 1.859620                            1.723025      -1.170299       2.309733                    0.995464       3.771557      10.850665       0.466844       1.309367      -0.701211      -0.006852      -0.030203      -0.017001       0.035330      -0.000629       0.001348       0.008942      -0.000167      -0.036260      -0.015844       0.006059       0.009785              1.940647       1.626059       0.278712       0.098572       2.489362       0.605323       1.706519          -0.000023
           40              H      18.663377      13.904536      11.411220       0.126566       0.956994 0.67281817E+01  0.64731573E+02                                 1.737696                            1.615303      -1.377178       2.229964                    0.992465       3.898391      11.650389       0.437770       1.454258      -0.670956       0.031280       0.001065      -0.021788       0.038135      -0.001108      -0.000787       0.001510       0.023899       0.001906      -0.012484       0.000734       0.011750              1.809243       2.074124      -0.106878      -0.442784       1.409331       0.124419       1.944274          -0.000022
           41              H      15.758890       9.557828       5.270680       0.110940       0.998640 0.73102867E+01  0.71061614E+02                                 1.722171                            1.635420      -1.174015       2.318637                    0.995142       3.739855      10.858347       0.459251       1.372004      -0.687927       0.031988      -0.013765      -0.019259       0.039795      -0.004303      -0.004350       0.011398       0.007494      -0.027479      -0.016679       0.002366       0.014313              1.772467       2.179177      -0.272336      -0.325307       1.574564       0.153792       1.563660           0.000021
           42              H      13.553024      14.424253      12.720556       0.111976       0.974503 0.69549320E+01  0.66996178E+02                                 1.716264                            1.611112      -1.200452       2.309773                    0.994185       3.760474      10.989331       0.454317       1.399555      -0.682208      -0.025024       0.007744       0.024981       0.036197      -0.006601      -0.000726      -0.000034       0.006484       0.026939      -0.011853       0.002807       0.009046              1.766778       2.152116      -0.071820      -0.499970       1.338219       0.123034       1.809998          -0.000380
           43              H      13.134947      14.502989      10.447404       0.123353       0.958156 0.67186868E+01  0.63707169E+02                                 1.654362                            1.552293      -1.054395       2.382294                    0.996867       3.531458      10.002911       0.480295       1.344913      -0.693972      -0.036341       0.006376      -0.009812       0.038179      -0.006708       0.001868       0.003247       0.021319       0.015633      -0.015830       0.005661       0.010169              1.707258       2.243911      -0.093961       0.288101       1.346039      -0.021602       1.531824           0.000246
           44              H      14.904406      14.251002       8.950155       0.091052       1.035364 0.72766748E+01  0.70719868E+02                                 1.771202                            1.634540      -1.175764       2.314384                    0.994438       3.806835      11.085626       0.457729       1.376859      -0.686674      -0.010485      -0.001233      -0.047213       0.048380      -0.000807       0.006918      -0.002743       0.020881       0.041568      -0.017610       0.000061       0.017549              1.846543       1.563482      -0.043930       0.236889       1.475247       0.066096       2.500900          -0.000018
           45              H      15.223476      14.214275      14.587571       0.120874       1.088897 0.81218331E+01  0.80511736E+02                                 1.791604                            1.701647      -1.008620       2.409554                    0.996365       3.562651      10.218299       0.462152       1.336952      -0.697072      -0.027890       0.006106       0.029294       0.040906      -0.001156      -0.004522      -0.002387       0.026785       0.029569      -0.018610       0.004839       0.013771              1.820334       1.995467      -0.090219      -0.473135       1.378461       0.085824       2.087076           0.000046
           46              H      19.121793      13.846798      13.681341       0.099827       1.040208 0.73926390E+01  0.72092361E+02                                 1.771942                            1.644316      -1.168719       2.316123                    0.994153       3.805726      11.081678       0.457946       1.371520      -0.687714       0.037486       0.001560       0.010377       0.038927      -0.003365      -0.000172       0.001870       0.024601       0.014460      -0.015329       0.004954       0.010375              1.834816       2.413144      -0.083654       0.370206       1.351016      -0.026195       1.740288          -0.000104
           47              H      -0.830080      15.594885       3.543085       0.115145       1.177481 0.86036190E+01  0.85745579E+02                                 1.820441                            1.698342      -1.043078       2.380661                    0.997211       3.527947       9.850278       0.488850       1.257188      -0.714312       0.014845      -0.030559      -0.021258       0.040077      -0.006448      -0.004568       0.005428      -0.012616       0.028185      -0.013931      -0.000270       0.014201              1.874399       1.518349      -0.215262      -0.102594       2.375739       0.426897       1.729108          -0.000008
           48              H      11.295202       5.225998       0.110627       0.100592       1.167601 0.84962556E+01  0.85126450E+02                                 1.859660                            1.723086      -1.178988       2.306404                    0.995400       3.771132      10.852720       0.466500       1.310442      -0.700993       0.006913      -0.000335       0.034620       0.035305       0.001649       0.000085      -0.003302       0.020976       0.027710      -0.015672       0.005991       0.009681              1.940680       1.626086      -0.053987       0.290626       1.378019      -0.036342       2.817935          -0.000023
           49              H       6.439078      18.162835       6.336031       0.127690       0.952777 0.66940163E+01  0.64348064E+02                                 1.735866                            1.613739      -1.389801       2.225897                    0.992329       3.894143      11.648765       0.436763       1.458851      -0.670145       0.030922       0.018141       0.011662       0.037700       0.001224      -0.000532       0.004774       0.012982      -0.031350      -0.012521       0.000690       0.011831              1.807278       2.071799       0.436112       0.128541       1.916024       0.169074       1.434011          -0.000023
           50              H       9.646764       8.155306       5.641962       0.111609       0.995960 0.72862456E+01  0.70768023E+02                                 1.719086                            1.632753      -1.167764       2.321840                    0.995160       3.733482      10.834465       0.459626       1.372046      -0.687937       0.031894       0.023542      -0.002324       0.039710       0.005806      -0.001485      -0.010035       0.004887      -0.034392      -0.016614       0.002464       0.014149              1.769170       2.174458       0.416405      -0.072902       1.696537      -0.081358       1.436514           0.000021
           51              H       1.328729      16.769060       6.131447       0.111935       0.975076 0.69608851E+01  0.67083186E+02                                 1.718557                            1.613028      -1.208314       2.306453                    0.994035       3.764734      11.012425       0.453426       1.401686      -0.681793      -0.025020      -0.025510      -0.005615       0.036170       0.003878      -0.005460       0.007215      -0.006031      -0.010562      -0.011885       0.002883       0.009001              1.769261       2.155557       0.470134       0.188254       1.801151       0.143099       1.351076          -0.000379
           52              H       0.910654      18.698300       7.336217       0.123525       0.957106 0.67093279E+01  0.63588314E+02                                 1.652353                            1.550616      -1.047066       2.385572                    0.996971       3.527695       9.985810       0.480892       1.343880      -0.694192      -0.036504       0.005295       0.010341       0.038308       0.001741      -0.006791       0.006477       0.004435      -0.034409      -0.015919       0.005811       0.010108              1.705078       2.240373      -0.202005      -0.224864       1.465129       0.091057       1.409732           0.000246
           53              H       2.680113      20.120949       7.866619       0.091057       1.034112 0.72656259E+01  0.70578354E+02                                 1.769180                            1.632872      -1.170706       2.316644                    0.994500       3.802453      11.066443       0.458190       1.376139      -0.686835      -0.010610       0.041721       0.022473       0.048562      -0.005580      -0.004092       0.014849      -0.000142      -0.021123      -0.017497       0.000035       0.017463              1.844332       1.561881      -0.182771      -0.156124       2.298585       0.410145       1.672529          -0.000018
           54              H       2.999177      15.257165       5.016088       0.120803       1.089148 0.81223119E+01  0.80492240E+02                                 1.789391                            1.699753      -1.000454       2.412399                    0.996554       3.560329      10.199573       0.463349       1.333900      -0.697691      -0.028026      -0.028609      -0.009449       0.041149       0.004486       0.001401       0.013278       0.007479      -0.027507      -0.018428       0.004660       0.013768              1.817987       1.992726       0.453745       0.158019       1.981539       0.263331       1.479696           0.000046
           55              H       6.897493      16.225721       5.150961       0.100414       1.036898 0.73629886E+01  0.71723107E+02                                 1.767599                            1.640610      -1.160667       2.319898                    0.994248       3.796568      11.044818       0.458684       1.370844      -0.687876       0.037404      -0.009803      -0.003955       0.038869       0.001834      -0.002731       0.007463       0.008559      -0.033772      -0.015144       0.004768       0.010376              1.830136       2.406264      -0.277535      -0.256489       1.616380       0.180902       1.467762          -0.000104
           56              H       5.282043      24.131673      11.734008       0.116468       1.173149 0.85693034E+01  0.85367148E+02                                 1.820942                            1.698885      -1.055012       2.377267                    0.997149       3.522327       9.850891       0.486796       1.263030      -0.713076       0.014731       0.032894      -0.015645       0.039291       0.007038      -0.003206       0.000611      -0.023338      -0.003330      -0.013900      -0.000288       0.014187              1.874911       1.518849       0.196322      -0.135048       2.260838      -0.493381       1.845045          -0.000007
           57              H       5.183043      14.789947       4.470531       0.100532       1.168403 0.85026250E+01  0.85197184E+02                                 1.859612                            1.723018      -1.170356       2.309706                    0.995462       3.771554      10.850612       0.466849       1.309356      -0.701213       0.006854      -0.029823      -0.017656       0.035329      -0.000852       0.001220       0.012359       0.005748      -0.018518      -0.015846       0.006060       0.009786              1.940638       1.626053      -0.224722      -0.192085       2.426445       0.641636       1.769415          -0.000023
           58              H      12.551221      20.428943      12.561435       0.127099       0.955345 0.67142463E+01  0.64571614E+02                                 1.736658                            1.614355      -1.380698       2.228986                    0.992418       3.895690      11.644453       0.437552       1.455567      -0.670726       0.031290      -0.019310       0.009976       0.038098      -0.000020       0.001334      -0.006448       0.015554      -0.022845      -0.012539       0.000847       0.011692              1.808148       2.072884      -0.329853       0.313798       1.701752      -0.293594       1.649808          -0.000026
           59              H       3.534625       8.535023       4.241701       0.110983       0.997366 0.72970369E+01  0.70881330E+02                                 1.718868                            1.632520      -1.163888       2.323027                    0.995311       3.733497      10.826309       0.460383       1.369626      -0.688413       0.032248      -0.009855       0.021703       0.040101      -0.001597       0.005780      -0.001464       0.024664       0.024783      -0.016616       0.002452       0.014164              1.768934       2.174249      -0.145041       0.397121       1.430832      -0.071896       1.701722           0.000021
           60              H       7.440859      21.303001      11.456683       0.111839       0.976036 0.69690008E+01  0.67172671E+02                                 1.718687                            1.613194      -1.206101       2.307235                    0.994141       3.765448      11.010996       0.453785       1.400341      -0.682041      -0.025175       0.017534      -0.019141       0.036161       0.002695       0.006011      -0.007383      -0.006148      -0.010325      -0.011866       0.002670       0.009195              1.769381       2.155708      -0.397999       0.312939       1.587609      -0.266392       1.564826          -0.000378
           61              H       7.022800      19.295025      12.525064       0.123383       0.957805 0.67129250E+01  0.63606723E+02                                 1.650473                            1.548932      -1.042090       2.387200                    0.996977       3.524579       9.963368       0.482315       1.340244      -0.694927      -0.036622      -0.011512      -0.000741       0.038396       0.004983       0.004914      -0.009600       0.010238      -0.018079      -0.015882       0.005618       0.010264              1.703077       2.237542       0.295330      -0.062420       1.500753      -0.069368       1.370938           0.000246
           62              H       8.792270      18.124363      13.491912       0.089868       1.037370 0.72917372E+01  0.70877399E+02                                 1.770900                            1.634249      -1.166925       2.317561                    0.994608       3.806514      11.072545       0.458767       1.373526      -0.687338      -0.010703      -0.040789       0.025179       0.049115       0.006408      -0.002698      -0.012106      -0.004818      -0.036124      -0.017662       0.000143       0.017519              1.846222       1.563194       0.227094      -0.080440       2.186857      -0.477078       1.788616          -0.000019
           63              H       9.111296      23.024874      10.705028       0.119805       1.091375 0.81423172E+01  0.80739728E+02                                 1.791498                            1.701539      -1.000182       2.412029                    0.996489       3.567147      10.222055       0.463233       1.333420      -0.697757      -0.028458       0.022571      -0.019912       0.041422      -0.003413       0.003303      -0.011018       0.003616      -0.039504      -0.018493       0.004687       0.013805              1.820216       1.995371      -0.364661       0.314715       1.835458      -0.349735       1.629819           0.000046
           64              H      13.009619      22.423795      11.476384       0.099705       1.041239 0.74002495E+01  0.72165335E+02                                 1.770961                            1.643522      -1.158624       2.319810                    0.994282       3.804320      11.067562       0.458868       1.368788      -0.688246       0.037685       0.008241      -0.006692       0.039152       0.001499       0.003043      -0.009347       0.011329      -0.024909      -0.015300       0.004987       0.010313              1.833730       2.411437       0.361992      -0.112476       1.664752      -0.155314       1.425001          -0.000104
           65              H      11.394231      12.769756      15.031593       0.115264       1.176878 0.85994094E+01  0.85708462E+02                                 1.821493                            1.699265      -1.043845       2.380988                    0.997237       3.526632       9.852637       0.488052       1.259172      -0.713903       0.014868      -0.003280       0.037118       0.040119      -0.000662       0.007665      -0.005874      -0.013962       0.024171      -0.013823      -0.000003       0.013826              1.875525       1.519164       0.018789       0.237860       1.521921       0.066636       2.585491          -0.000007
           66              H      17.407361       6.232212      10.573185       0.100661       1.167439 0.84955136E+01  0.85125501E+02                                 1.860377                            1.723672      -1.174030       2.308664                    0.995463       3.771324      10.857162       0.466106       1.311448      -0.700790       0.007002       0.030142      -0.017178       0.035393      -0.000884      -0.001367      -0.008816      -0.000109      -0.036176      -0.015754       0.006067       0.009687              1.941472       1.626615       0.278873      -0.098634       2.490623      -0.605772       1.707177          -0.000023
           67              H       3.383056       5.155141       3.743123       0.127100       0.955288 0.67137476E+01  0.64565548E+02                                 1.736589                            1.614296      -1.380585       2.229049                    0.992418       3.895520      11.643789       0.437560       1.455568      -0.670727       0.031289       0.001016       0.021714       0.038099      -0.001145       0.000681      -0.001645       0.023875       0.002134      -0.012544       0.000854       0.011690              1.808074       2.072791      -0.106823       0.442535       1.408484      -0.124294       1.942947          -0.000023
           68              H      12.702802      18.307212       9.883663       0.110984       0.997368 0.72970526E+01  0.70881505E+02                                 1.718869                            1.632521      -1.163892       2.323021                    0.995312       3.733498      10.826306       0.460383       1.369623      -0.688414       0.032247      -0.013866       0.019386       0.040099      -0.004204       0.004273      -0.011436       0.007390      -0.027043      -0.016615       0.002454       0.014161              1.768936       2.174253      -0.271395       0.324173       1.571734      -0.153247       1.560820           0.000021
           69              H      16.609096       5.674849       2.433787       0.111821       0.976037 0.69689961E+01  0.67172367E+02                                 1.718662                            1.613174      -1.206011       2.307273                    0.994141       3.765433      11.010799       0.453797       1.400308      -0.682047      -0.025188       0.007801      -0.024770       0.036178      -0.006560       0.000661      -0.000131       0.006422       0.027379      -0.011869       0.002679       0.009190              1.769353       2.155665      -0.072008       0.501128       1.339805      -0.123326       1.812590          -0.000379
           70              H      16.191032       5.753601       4.706939       0.123386       0.957805 0.67129311E+01  0.63606910E+02                                 1.650484                            1.548941      -1.042105       2.387191                    0.996976       3.524604       9.963508       0.482309       1.340260      -0.694923      -0.036621       0.006397       0.009599       0.038395      -0.006747      -0.001860      -0.003103       0.021495       0.015686      -0.015884       0.005619       0.010265              1.703090       2.237562      -0.093609      -0.286976       1.343326       0.021528       1.528383           0.000247
           71              H      17.960500       5.501625       6.204188       0.089872       1.037352 0.72916046E+01  0.70875776E+02                                 1.770879                            1.634234      -1.166916       2.317566                    0.994608       3.806484      11.072426       0.458770       1.373525      -0.687338      -0.010705      -0.001409       0.047913       0.049115      -0.000866      -0.006896       0.002811       0.021024       0.041384      -0.017664       0.000147       0.017517              1.846199       1.563181      -0.043885      -0.236879       1.475002      -0.066090       2.500414          -0.000020
           72              H      -0.056863       5.464857       0.566772       0.119883       1.091251 0.81414354E+01  0.80731633E+02                                 1.791647                            1.701671      -1.001118       2.411715                    0.996474       3.567090      10.223105       0.463107       1.333772      -0.697687      -0.028430       0.005944      -0.029478       0.041383      -0.001157       0.004607       0.002258       0.026600       0.029477      -0.018482       0.004683       0.013798              1.820373       1.995550      -0.090231       0.473229       1.378445      -0.085832       2.087124           0.000047
           73              H       3.841460       5.097387       1.473002       0.099703       1.041245 0.74003041E+01  0.72165873E+02                                 1.770954                            1.643518      -1.158596       2.319820                    0.994283       3.804313      11.067478       0.458874       1.368771      -0.688249       0.037685       0.001673      -0.010485       0.039152      -0.003385       0.000224      -0.001734       0.024517       0.014659      -0.015302       0.004989       0.010313              1.833723       2.411423      -0.083590      -0.369724       1.350431       0.026159       1.739313          -0.000105
           74              H      20.562445       6.845547      11.611258       0.115259       1.176868 0.85993177E+01  0.85707176E+02                                 1.821469                            1.699246      -1.043781       2.381014                    0.997238       3.526618       9.852522       0.488060       1.259157      -0.713906       0.014866      -0.030513       0.021403       0.040127      -0.006309       0.004404      -0.005141      -0.012697       0.027954      -0.013823       0.000002       0.013821              1.875499       1.519148      -0.215382       0.102657       2.377263      -0.427213       1.730087          -0.000007
           75              H       8.239143      13.975419      15.043716       0.100663       1.167463 0.84957443E+01  0.85128484E+02                                 1.860407                            1.723701      -1.174148       2.308610                    0.995460       3.771381      10.857408       0.466100       1.311455      -0.700788       0.007001      -0.000195      -0.034690       0.035390       0.001626       0.000082       0.003449       0.021131       0.027551      -0.015754       0.006066       0.009689              1.941503       1.626644      -0.054019      -0.290837       1.378445       0.036364       2.819422          -0.000023
           76              H       9.495187       9.413476       8.818312       0.126561       0.957082 0.67289454E+01  0.64740935E+02                                 1.737811                            1.615399      -1.377346       2.229874                    0.992465       3.898665      11.651494       0.437754       1.454267      -0.670953       0.031282       0.018335      -0.011816       0.038136       0.001239       0.000565      -0.004828       0.012919      -0.031047      -0.012481       0.000729       0.011752              1.809369       2.074281       0.436954      -0.128852       1.918427      -0.169450       1.435400          -0.000025
           77              H       6.590673      16.904687       9.512381       0.110940       0.998633 0.73102099E+01  0.71060732E+02                                 1.722169                            1.635416      -1.173949       2.318673                    0.995144       3.739841      10.858322       0.459249       1.372013      -0.687925       0.031986       0.023561       0.002287       0.039792       0.005920       0.001553       0.010026       0.005117      -0.034602      -0.016677       0.002363       0.014314              1.772466       2.179179       0.417897       0.073196       1.699572       0.081617       1.438646           0.000021
           78              H       4.384838       8.019703       9.022896       0.111973       0.974517 0.69550481E+01  0.66997577E+02                                 1.716278                            1.611125      -1.200449       2.309772                    0.994185       3.760508      10.989454       0.454316       1.399553      -0.682208      -0.025025      -0.025507       0.005785       0.036198       0.003931       0.005354      -0.007254      -0.006021      -0.010574      -0.011854       0.002807       0.009047              1.766794       2.152138       0.468902      -0.187791       1.798619      -0.142773       1.349624          -0.000379
           79              H       3.966757       9.948934       7.818126       0.123350       0.958156 0.67186457E+01  0.63706420E+02                                 1.654334                            1.552267      -1.054326       2.382320                    0.996870       3.531403      10.002593       0.480311       1.344876      -0.693980      -0.036338       0.005311      -0.010427       0.038176       0.001734       0.006744      -0.006377       0.004653      -0.034376      -0.015831       0.005659       0.010172              1.707229       2.243872      -0.202518       0.225421       1.466644      -0.091247       1.411172           0.000246
           80              H       5.736213      11.371579       7.287724       0.091051       1.035326 0.72763243E+01  0.70715251E+02                                 1.771126                            1.634477      -1.175604       2.314455                    0.994442       3.806674      11.084878       0.457750       1.376818      -0.686683      -0.010484       0.041507      -0.022536       0.048380      -0.005586       0.004159      -0.014892      -0.000168      -0.021562      -0.017608       0.000060       0.017549              1.846459       1.563421      -0.183173       0.156479       2.301604      -0.411044       1.674353          -0.000018
           81              H       6.055294       6.507816      10.138255       0.120884       1.088828 0.81211828E+01  0.80503627E+02                                 1.791529                            1.701579      -1.008532       2.409603                    0.996367       3.562504      10.217751       0.462161       1.336954      -0.697072      -0.027891      -0.028412       0.009357       0.040899       0.004490      -0.001259      -0.013395       0.007717      -0.027642      -0.018612       0.004844       0.013769              1.820257       1.995379       0.454826      -0.158427       1.984156      -0.263911       1.481234           0.000046
           82              H       9.953608       7.476371      10.003382       0.099838       1.040196 0.73925690E+01  0.72091714E+02                                 1.771949                            1.644324      -1.168744       2.316113                    0.994153       3.805735      11.081811       0.457937       1.371546      -0.687709       0.037485      -0.009763       0.003840       0.038925       0.001832       0.002828      -0.007515       0.008327      -0.034332      -0.015321       0.004950       0.010370              1.834823       2.413151      -0.278780       0.257551       1.620291      -0.181659       1.471027          -0.000104
           83              H       8.338121      15.382275       3.420335       0.115144       1.177479 0.86036148E+01  0.85745655E+02                                 1.820452                            1.698351      -1.043026       2.380686                    0.997211       3.527956       9.850358       0.488843       1.257203      -0.714309       0.014846       0.033688       0.015838       0.040076       0.007180       0.003301      -0.000657      -0.023159      -0.003439      -0.013932      -0.000271       0.014203              1.874411       1.518356       0.196480       0.135125       2.260490       0.493451       1.844387          -0.000007
           84              H       2.126959      23.539337      10.683812       0.100588       1.167621 0.84964250E+01  0.85128681E+02                                 1.859691                            1.723111      -1.178912       2.306436                    0.995402       3.771171      10.852912       0.466492       1.310454      -0.700991       0.006914      -0.029814       0.017599       0.035304      -0.000897      -0.001386      -0.012193       0.005577      -0.018484      -0.015673       0.005990       0.009683              1.940715       1.626110      -0.224701       0.192073       2.426529      -0.641696       1.769507          -0.000023
           85              H      15.607293      11.679540       2.592908       0.127655       0.952798 0.66941727E+01  0.64349891E+02                                 1.735891                            1.613759      -1.389784       2.225900                    0.992328       3.894182      11.648880       0.436761       1.458853      -0.670145       0.030918      -0.019180      -0.009885       0.037703      -0.000151      -0.001325       0.006365       0.015735      -0.023094      -0.012522       0.000691       0.011831              1.807306       2.071838      -0.329390      -0.313424       1.700961       0.293262       1.649118          -0.000023
           86              H      18.814943      17.284415      10.912642       0.111612       0.995953 0.72861971E+01  0.70767509E+02                                 1.719086                            1.632754      -1.167876       2.321799                    0.995160       3.733483      10.834502       0.459622       1.372056      -0.687935       0.031892      -0.009762      -0.021551       0.039709      -0.001617      -0.005770       0.001372       0.024645       0.024878      -0.016616       0.002466       0.014151              1.769168       2.174453      -0.145068      -0.397065       1.431064       0.071915       1.701989           0.000021
           87              H      10.496938      12.553606       3.697660       0.111934       0.975094 0.69610391E+01  0.67085102E+02                                 1.718583                            1.613050      -1.208358       2.306434                    0.994034       3.764779      11.012625       0.453421       1.401693      -0.681791      -0.025020       0.017616       0.019285       0.036170       0.002787      -0.006089       0.007200      -0.006055      -0.010642      -0.011884       0.002884       0.009001              1.769290       2.155602      -0.398114      -0.313031       1.587544       0.266443       1.564724          -0.000379
           88              H      10.078873      10.545622       2.629279       0.123528       0.957084 0.67091244E+01  0.63585931E+02                                 1.652333                            1.550596      -1.047116       2.385553                    0.996968       3.527647       9.985653       0.480893       1.343887      -0.694191      -0.036506      -0.011604       0.000587       0.038310       0.005011      -0.004906       0.009727       0.010068      -0.017518      -0.015920       0.005809       0.010110              1.705058       2.240349       0.295741       0.062509       1.502422       0.069514       1.372404           0.000246
           89              H      11.848338       9.374953       1.662431       0.091095       1.034031 0.72649384E+01  0.70569831E+02                                 1.769069                            1.632781      -1.170569       2.316719                    0.994502       3.802232      11.065565       0.458209       1.376117      -0.686840      -0.010611      -0.040323      -0.024879       0.048554       0.006333       0.002783       0.012026      -0.005027      -0.035760      -0.017492       0.000033       0.017458              1.844211       1.561793       0.226567       0.080211       2.184081       0.476105       1.786758          -0.000018
           90              H      12.167380      14.275484       4.449315       0.120802       1.089185 0.81226450E+01  0.80496383E+02                                 1.789432                            1.699787      -1.000545       2.412358                    0.996553       3.560388      10.199802       0.463345       1.333899      -0.697691      -0.028018       0.022487       0.020054       0.041144      -0.003458      -0.003190       0.010972       0.003491      -0.039473      -0.018426       0.004655       0.013770              1.818030       1.992778      -0.363742      -0.313960       1.833253       0.348984       1.628059           0.000047
           91              H      -2.270701      13.674400       3.677959       0.100413       1.036896 0.73629797E+01  0.71722994E+02                                 1.767597                            1.640609      -1.160670       2.319898                    0.994247       3.796566      11.044808       0.458684       1.370844      -0.687876       0.037406       0.008326       0.006513       0.038871       0.001447      -0.002953       0.009190       0.011550      -0.024797      -0.015144       0.004768       0.010376              1.830133       2.406256       0.360894       0.112108       1.661584       0.154804       1.422559          -0.000104
           92              H      14.450290       4.020335       0.122750       0.116470       1.173151 0.85693261E+01  0.85367345E+02                                 1.820934                            1.698879      -1.055043       2.377250                    0.997148       3.522335       9.850879       0.486801       1.263018      -0.713079       0.014730      -0.002899      -0.036303       0.039285      -0.000743      -0.007701       0.006077      -0.013868       0.025103      -0.013904      -0.000287       0.014191              1.874901       1.518845       0.018793      -0.237542       1.521709      -0.066643       2.584149          -0.000006
           93              H      14.351243      14.981558       4.581158       0.100532       1.168402 0.85026256E+01  0.85197313E+02                                 1.859623                            1.723027      -1.170304       2.309731                    0.995463       3.771561      10.850691       0.466843       1.309370      -0.701210       0.006853       0.030203       0.017002       0.035330      -0.000629       0.001348       0.008943      -0.000167      -0.036260      -0.015844       0.006060       0.009785              1.940649       1.626062       0.278713       0.098572       2.489365       0.605324       1.706521          -0.000023
           94              H      -0.327038      12.343621       3.743123       0.126566       0.957045 0.67286361E+01  0.64737147E+02                                 1.737762                            1.615360      -1.377311       2.229896                    0.992464       3.898554      11.651049       0.437760       1.454263      -0.670954      -0.031282      -0.001064       0.021787       0.038136      -0.001108      -0.000792       0.001510       0.023896       0.001886      -0.012479       0.000727       0.011752              1.809316       2.074212      -0.106885      -0.442810       1.409379       0.124428       1.944356          -0.000025
           95              H       2.577449      16.690329       9.883663       0.110940       0.998641 0.73102965E+01  0.71061727E+02                                 1.722172                            1.635420      -1.174019       2.318634                    0.995142       3.739856      10.858348       0.459251       1.372003      -0.687927      -0.031988       0.013765       0.019258       0.039794      -0.004303      -0.004350       0.011398       0.007494      -0.027479      -0.016678       0.002366       0.014313              1.772468       2.179179      -0.272336      -0.325307       1.574564       0.153792       1.563661           0.000021
           96              H       4.783315      11.823904       2.433787       0.111982       0.974471 0.69546346E+01  0.66992579E+02                                 1.716226                            1.611079      -1.200423       2.309793                    0.994186       3.760384      10.988998       0.454322       1.399556      -0.682208       0.025025      -0.007746      -0.024983       0.036199      -0.006602      -0.000727      -0.000034       0.006480       0.026936      -0.011852       0.002807       0.009045              1.766738       2.152064      -0.071818      -0.499956       1.338193       0.123030       1.809958          -0.000378
           97              H       5.201392      11.745168       4.706939       0.123356       0.958147 0.67186058E+01  0.63706172E+02                                 1.654348                            1.552281      -1.054384       2.382301                    0.996868       3.531425      10.002781       0.480298       1.344909      -0.693973       0.036341      -0.006376       0.009812       0.038179      -0.006709       0.001868       0.003247       0.021318       0.015633      -0.015830       0.005661       0.010169              1.707243       2.243889      -0.093960       0.288097       1.346029      -0.021602       1.531811           0.000246
           98              H       3.431933      11.997155       6.204188       0.091053       1.035363 0.72766547E+01  0.70719624E+02                                 1.771201                            1.634538      -1.175777       2.314379                    0.994437       3.806825      11.085593       0.457729       1.376859      -0.686674       0.010487       0.001234       0.047214       0.048380      -0.000807       0.006919      -0.002743       0.020876       0.041569      -0.017608       0.000058       0.017549              1.846542       1.563479      -0.043930       0.236892       1.475244       0.066095       2.500903          -0.000017
           99              H       3.112863      12.033882       0.566772       0.120875       1.088898 0.81218389E+01  0.80511811E+02                                 1.791605                            1.701648      -1.008623       2.409554                    0.996365       3.562649      10.218296       0.462152       1.336953      -0.697072       0.027891      -0.006106      -0.029294       0.040907      -0.001156      -0.004522      -0.002387       0.026785       0.029571      -0.018611       0.004839       0.013772              1.820336       1.995470      -0.090220      -0.473138       1.378461       0.085824       2.087077           0.000046
          100              H      -0.785454      12.401359       1.473002       0.099827       1.040212 0.73926708E+01  0.72092751E+02                                 1.771946                            1.644319      -1.168728       2.316119                    0.994153       3.805732      11.081703       0.457945       1.371520      -0.687714      -0.037486      -0.001559      -0.010376       0.038926      -0.003365      -0.000172       0.001870       0.024599       0.014460      -0.015328       0.004954       0.010374              1.834820       2.413150      -0.083654       0.370209       1.351018      -0.026195       1.740293          -0.000104
          101              H      19.166419      10.653272      11.611258       0.115145       1.177488 0.86036798E+01  0.85746338E+02                                 1.820448                            1.698347      -1.043087       2.380656                    0.997211       3.527958       9.850318       0.488849       1.257188      -0.714312      -0.014845       0.030559       0.021258       0.040077      -0.006448      -0.004568       0.005429      -0.012614       0.028186      -0.013930      -0.000270       0.014201              1.874406       1.518355      -0.215263      -0.102595       2.375749       0.426900       1.729115          -0.000008
          102              H       7.041137      21.022159      15.043716       0.100590       1.167604 0.84962773E+01  0.85126648E+02                                 1.859656                            1.723083      -1.178976       2.306407                    0.995400       3.771128      10.852677       0.466503       1.310434      -0.700995      -0.006913       0.000335      -0.034619       0.035304       0.001649       0.000085      -0.003302       0.020976       0.027710      -0.015672       0.005991       0.009682              1.940676       1.626083      -0.053987       0.290625       1.378016      -0.036342       2.817929          -0.000023
          103              H      11.897261       8.085322       8.818312       0.127690       0.952781 0.66940534E+01  0.64348522E+02                                 1.735872                            1.613744      -1.389815       2.225890                    0.992329       3.894158      11.648826       0.436763       1.458852      -0.670144      -0.030922      -0.018141      -0.011662       0.037700       0.001225      -0.000532       0.004773       0.012983      -0.031349      -0.012520       0.000689       0.011831              1.807284       2.071806       0.436113       0.128542       1.916030       0.169075       1.434015          -0.000024
          104              H       8.689575      18.092851       9.512381       0.111608       0.995964 0.72862771E+01  0.70768400E+02                                 1.719090                            1.632756      -1.167767       2.321838                    0.995160       3.733490      10.834491       0.459626       1.372045      -0.687937      -0.031894      -0.023543       0.002323       0.039710       0.005806      -0.001485      -0.010035       0.004886      -0.034393      -0.016614       0.002465       0.014149              1.769173       2.174462       0.416406      -0.072901       1.696541      -0.081358       1.436516           0.000021
          105              H      17.007610       9.479097       9.022896       0.111934       0.975084 0.69609546E+01  0.67084015E+02                                 1.718564                            1.613035      -1.208318       2.306450                    0.994035       3.764751      11.012483       0.453425       1.401683      -0.681793       0.025019       0.025510       0.005615       0.036169       0.003878      -0.005459       0.007215      -0.006031      -0.010561      -0.011884       0.002883       0.009002              1.769269       2.155568       0.470137       0.188255       1.801158       0.143099       1.351082          -0.000379
          106              H      17.425685       7.549857       7.818126       0.123526       0.957103 0.67092987E+01  0.63587969E+02                                 1.652349                            1.550612      -1.047071       2.385570                    0.996971       3.527689       9.985789       0.480892       1.343880      -0.694192       0.036504      -0.005295      -0.010341       0.038308       0.001741      -0.006790       0.006477       0.004435      -0.034410      -0.015919       0.005811       0.010109              1.705074       2.240367      -0.202004      -0.224863       1.465126       0.091057       1.409729           0.000246
          107              H      15.656226       6.127208       7.287724       0.091059       1.034105 0.72655661E+01  0.70577640E+02                                 1.769174                            1.632866      -1.170708       2.316645                    0.994500       3.802438      11.066395       0.458190       1.376142      -0.686835       0.010610      -0.041721      -0.022473       0.048562      -0.005580      -0.004092       0.014849      -0.000143      -0.021122      -0.017497       0.000034       0.017463              1.844325       1.561876      -0.182770      -0.156123       2.298576       0.410144       1.672524          -0.000018
          108              H      15.337162      10.990992      10.138255       0.120803       1.089148 0.81223177E+01  0.80492317E+02                                 1.789392                            1.699754      -1.000456       2.412398                    0.996554       3.560331      10.199582       0.463349       1.333901      -0.697691       0.028026       0.028609       0.009449       0.041149       0.004486       0.001401       0.013278       0.007479      -0.027506      -0.018428       0.004660       0.013768              1.817988       1.992726       0.453745       0.158019       1.981540       0.263331       1.479697           0.000046
          109              H      11.438846      10.022436      10.003382       0.100415       1.036889 0.73629061E+01  0.71722092E+02                                 1.767588                            1.640601      -1.160657       2.319905                    0.994248       3.796545      11.044730       0.458685       1.370844      -0.687876      -0.037404       0.009803       0.003954       0.038869       0.001833      -0.002731       0.007463       0.008560      -0.033773      -0.015144       0.004768       0.010376              1.830124       2.406248      -0.277532      -0.256486       1.616371       0.180900       1.467754          -0.000104
          110              H      13.054296       2.116484       3.420335       0.116468       1.173151 0.85693229E+01  0.85367398E+02                                 1.820944                            1.698887      -1.055008       2.377268                    0.997149       3.522333       9.850913       0.486796       1.263030      -0.713076      -0.014731      -0.032894       0.015645       0.039291       0.007038      -0.003206       0.000611      -0.023338      -0.003331      -0.013899      -0.000288       0.014187              1.874913       1.518850       0.196322      -0.135048       2.260841      -0.493382       1.845048          -0.000006
          111              H      13.153296      11.458210      10.683812       0.100533       1.168397 0.85025681E+01  0.85196502E+02                                 1.859608                            1.723014      -1.170356       2.309708                    0.995462       3.771544      10.850589       0.466848       1.309360      -0.701212      -0.006854       0.029824       0.017655       0.035329      -0.000852       0.001220       0.012359       0.005748      -0.018518      -0.015846       0.006060       0.009786              1.940634       1.626050      -0.224721      -0.192084       2.426441       0.641635       1.769412          -0.000023
          112              H       5.785118       5.819214       2.592908       0.127100       0.955268 0.67135660E+01  0.64563285E+02                                 1.736559                            1.614270      -1.380506       2.229087                    0.992419       3.895446      11.643474       0.437566       1.455561      -0.670728      -0.031287       0.019313      -0.009975       0.038097      -0.000015       0.001330      -0.006456       0.015544      -0.022854      -0.012547       0.000858       0.011689              1.808041       2.072752      -0.329824       0.313771       1.701656      -0.293567       1.649714          -0.000022
          113              H      14.801714      17.713134      10.912642       0.110982       0.997370 0.72970776E+01  0.70881838E+02                                 1.718874                            1.632526      -1.163893       2.323024                    0.995310       3.733510      10.826362       0.460381       1.369627      -0.688413      -0.032248       0.009854      -0.021703       0.040100      -0.001597       0.005780      -0.001464       0.024664       0.024783      -0.016616       0.002452       0.014164              1.768941       2.174258      -0.145042       0.397124       1.430837      -0.071897       1.701728           0.000021
          114              H      10.895480       4.945156       3.697660       0.111836       0.976060 0.69692185E+01  0.67175307E+02                                 1.718714                            1.613218      -1.206125       2.307219                    0.994140       3.765518      11.011252       0.453782       1.400339      -0.682041       0.025175      -0.017533       0.019140       0.036159       0.002695       0.006011      -0.007385      -0.006147      -0.010331      -0.011868       0.002671       0.009196              1.769409       2.155744      -0.398006       0.312944       1.587633      -0.266398       1.564850          -0.000380
          115              H      11.313539       6.953132       2.629279       0.123381       0.957813 0.67129945E+01  0.63607591E+02                                 1.650486                            1.548943      -1.042105       2.387192                    0.996976       3.524610       9.963495       0.482312       1.340250      -0.694926       0.036622       0.011512       0.000741       0.038396       0.004983       0.004914      -0.009600       0.010238      -0.018079      -0.015882       0.005618       0.010264              1.703092       2.237563       0.295333      -0.062421       1.500764      -0.069369       1.370948           0.000247
          116              H       9.544069       8.123794       1.662431       0.089866       1.037370 0.72917493E+01  0.70877526E+02                                 1.770898                            1.634249      -1.166899       2.317571                    0.994608       3.806521      11.072556       0.458768       1.373523      -0.687338       0.010701       0.040789      -0.025177       0.049114       0.006406      -0.002697      -0.012107      -0.004813      -0.036133      -0.017665       0.000148       0.017517              1.846219       1.563196       0.227090      -0.080438       2.186848      -0.477073       1.788614          -0.000021
          117              H       9.225043       3.223283       4.449315       0.119805       1.091375 0.81423213E+01  0.80739785E+02                                 1.791498                            1.701540      -1.000179       2.412030                    0.996489       3.567152      10.222073       0.463233       1.333421      -0.697757       0.028458      -0.022570       0.019912       0.041421      -0.003413       0.003303      -0.011018       0.003616      -0.039504      -0.018493       0.004688       0.013805              1.820216       1.995370      -0.364659       0.314713       1.835458      -0.349734       1.629819           0.000046
          118              H       5.326720       3.824362       3.677959       0.099700       1.041266 0.74004913E+01  0.72168300E+02                                 1.770991                            1.643548      -1.158646       2.319795                    0.994281       3.804390      11.067821       0.458864       1.368787      -0.688246      -0.037684      -0.008241       0.006693       0.039151       0.001500       0.003044      -0.009348       0.011328      -0.024912      -0.015302       0.004988       0.010314              1.833763       2.411484       0.362001      -0.112478       1.664780      -0.155318       1.425024          -0.000105
          119              H       6.942108      13.478401       0.122750       0.115264       1.176873 0.85993634E+01  0.85707889E+02                                 1.821487                            1.699261      -1.043842       2.380990                    0.997237       3.526624       9.852608       0.488052       1.259173      -0.713903      -0.014868       0.003279      -0.037118       0.040119      -0.000662       0.007665      -0.005873      -0.013963       0.024172      -0.013824      -0.000002       0.013825              1.875519       1.519159       0.018790       0.237859       1.521918       0.066637       2.585480          -0.000007
          120              H       0.928978      20.015945       4.581158       0.100659       1.167451 0.84956299E+01  0.85126995E+02                                 1.860392                            1.723686      -1.174045       2.308656                    0.995463       3.771357      10.857294       0.466103       1.311451      -0.700789      -0.007001      -0.030142       0.017178       0.035393      -0.000884      -0.001367      -0.008816      -0.000109      -0.036177      -0.015755       0.006067       0.009688              1.941489       1.626629       0.278877      -0.098635       2.490647      -0.605778       1.707190          -0.000023
          121              H      -1.528083      17.498760       7.033131       0.123549       0.966117 0.72194751E+01  0.70097124E+02                                 1.696664                            1.634602      -1.266792       2.279461                    0.995462       3.740654      10.924048       0.454529       1.387873      -0.684609       0.000044       0.000186       0.038970       0.038970      -0.004204       0.000026      -0.000176       0.008526       0.042209      -0.013023      -0.001048       0.014071              1.717471       1.489936      -0.031539      -0.000003       1.609153      -0.000023       2.053325           0.000276
          122              H      -1.528096      17.498744       2.374686       0.108434       1.118187 0.79458271E+01  0.75972814E+02                                 1.621424                            1.528597      -0.769885       2.503008                    0.999607       3.161219       8.056549       0.580910       1.102753      -0.754214      -0.000273      -0.000115      -0.038601       0.038602      -0.010863      -0.000171      -0.000042      -0.025736       0.033988      -0.022506       0.011173       0.011333              1.629391       1.236740      -0.005788       0.000005       1.406324       0.000016       2.245110           0.000145
          123              H      10.696208      14.840282      11.637778       0.123542       0.966145 0.72197691E+01  0.70101009E+02                                 1.696727                            1.634659      -1.266803       2.279454                    0.995460       3.740788      10.924681       0.454510       1.387913      -0.684601      -0.000044       0.033841      -0.019325       0.038971       0.002081       0.003652      -0.011073      -0.010349      -0.014418      -0.013024      -0.001049       0.014073              1.717535       1.489982       0.015773       0.027314       1.942344      -0.192358       1.720280           0.000276
          124              H      10.696230      10.805957      13.967000       0.108432       1.118180 0.79457743E+01  0.75972278E+02                                 1.621427                            1.528600      -0.769818       2.503044                    0.999607       3.161212       8.056562       0.580904       1.102765      -0.754211       0.000274      -0.033487       0.019202       0.038603       0.005580       0.009323      -0.001809      -0.028794       0.024812      -0.022506       0.011173       0.011333              1.629394       1.236742       0.002889       0.005016       2.035429      -0.363197       1.616012           0.000145
          125              H       4.584053      20.157272      11.637778       0.122233       0.967691 0.72336374E+01  0.70262221E+02                                 1.697919                            1.635750      -1.261767       2.281385                    0.995509       3.743556      10.931198       0.454603       1.387102      -0.684771       0.000000      -0.034440      -0.019885       0.039769       0.002196      -0.003803       0.010682      -0.010308      -0.014368      -0.012864      -0.000851       0.013715              1.718759       1.490888       0.015816      -0.027397       1.943855       0.192534       1.721533           0.000276
          126              H       4.584044      24.191614      13.967000       0.108995       1.117345 0.79388773E+01  0.75903096E+02                                 1.622001                            1.529047      -0.777200       2.500437                    0.999589       3.159353       8.056242       0.580085       1.104368      -0.753805      -0.000001       0.033257       0.019202       0.038402       0.005511      -0.009545       0.001626      -0.028969       0.025210      -0.022712       0.011221       0.011491              1.630002       1.237040       0.002895      -0.005017       2.036380       0.363547       1.616587           0.000144
          127              H      19.864422       8.749397       8.121212       0.123549       0.966119 0.72194986E+01  0.70097404E+02                                 1.696666                            1.634604      -1.266795       2.279459                    0.995462       3.740660      10.924067       0.454529       1.387872      -0.684609      -0.000044      -0.000189      -0.038970       0.038970      -0.004204       0.000025      -0.000174       0.008526       0.042209      -0.013023      -0.001048       0.014071              1.717473       1.489937      -0.031539      -0.000003       1.609155      -0.000023       2.053328           0.000276
          128              H      19.864435       8.749413      12.779657       0.108435       1.118180 0.79457705E+01  0.75972129E+02                                 1.621417                            1.528591      -0.769881       2.503010                    0.999607       3.161208       8.056510       0.580911       1.102752      -0.754214       0.000273       0.000115       0.038601       0.038602      -0.010863      -0.000171      -0.000042      -0.025736       0.033988      -0.022506       0.011173       0.011332              1.629385       1.236736      -0.005788       0.000005       1.406318       0.000017       2.245100           0.000145
          129              H       7.640131      11.407875       3.516565       0.123544       0.966128 0.72196100E+01  0.70099082E+02                                 1.696709                            1.634642      -1.266787       2.279465                    0.995460       3.740745      10.924527       0.454511       1.387916      -0.684601       0.000045      -0.033844       0.019323       0.038971       0.002082       0.003652      -0.011072      -0.010352      -0.014423      -0.013024      -0.001049       0.014073              1.717517       1.489967       0.015772       0.027313       1.942322      -0.192354       1.720261           0.000276
          130              H       7.640109      15.442200       1.187343       0.108432       1.118190 0.79458734E+01  0.75973497E+02                                 1.621440                            1.528612      -0.769827       2.503039                    0.999607       3.161230       8.056634       0.580900       1.102768      -0.754210      -0.000274       0.033487      -0.019202       0.038603       0.005580       0.009323      -0.001809      -0.028794       0.024813      -0.022506       0.011173       0.011333              1.629408       1.236751       0.002889       0.005016       2.035448      -0.363201       1.616025           0.000145
          131              H      13.752286       6.090885       3.516565       0.122234       0.967680 0.72335385E+01  0.70261018E+02                                 1.697907                            1.635740      -1.261749       2.281395                    0.995509       3.743529      10.931100       0.454604       1.387104      -0.684771      -0.000001       0.034441       0.019884       0.039769       0.002196      -0.003803       0.010682      -0.010309      -0.014370      -0.012864      -0.000851       0.013715              1.718748       1.490880       0.015816      -0.027396       1.943842       0.192532       1.721521           0.000276
          132              H      13.752295       2.056543       1.187343       0.108993       1.117356 0.79389766E+01  0.75904300E+02                                 1.622013                            1.529058      -0.777210       2.500431                    0.999589       3.159372       8.056310       0.580082       1.104370      -0.753805       0.000001      -0.033256      -0.019202       0.038402       0.005511      -0.009545       0.001626      -0.028969       0.025210      -0.022712       0.011221       0.011491              1.630015       1.237048       0.002895      -0.005017       2.036397       0.363551       1.616599           0.000144
          133              H       7.640167       5.009914       7.210436       0.113012       0.978545 0.74853247E+01  0.73561928E+02                                 1.727283                            1.677928      -1.327044       2.247804                    0.993146       3.889983      11.543161       0.441872       1.410481      -0.679777       0.000001      -0.033854       0.019466       0.039051       0.002946       0.005013      -0.012712      -0.012571      -0.016699      -0.015690      -0.000729       0.016419              1.748732       1.574301      -0.017565      -0.030468       2.054504      -0.378548       1.617392          -0.000136
          134              H       7.640145       9.046864       4.879698       0.113793       0.919416 0.63975587E+01  0.59556407E+02                                 1.577096                            1.490550      -0.702124       2.545646                    0.999741       3.360424       9.243640       0.505222       1.302296      -0.703899      -0.000112       0.034082      -0.019671       0.039351       0.002188       0.003712      -0.014238       0.003771      -0.036510      -0.021047       0.008610       0.012438              1.623169       1.345216       0.003631       0.006340       1.988254      -0.391626       1.536037           0.000028
          135              H      13.752271      12.488873       7.210436       0.113214       0.974008 0.74427795E+01  0.73057494E+02                                 1.724216                            1.675032      -1.329005       2.248206                    0.993156       3.881935      11.521665       0.441402       1.413652      -0.679230      -0.000002       0.033806       0.019518       0.039036       0.002941      -0.005092       0.012530      -0.012398      -0.016540      -0.015593      -0.000596       0.016190              1.745601       1.571505      -0.017538       0.030375       2.050651       0.377588       1.614648          -0.000136
          136              H      13.752280       8.451907       4.879698       0.114020       0.917989 0.63873634E+01  0.59457549E+02                                 1.577778                            1.491189      -0.705798       2.544535                    0.999709       3.361046       9.255086       0.504017       1.305495      -0.703233      -0.000006      -0.033944      -0.019597       0.039195       0.002246      -0.003891       0.014277       0.003533      -0.036506      -0.021109       0.008548       0.012561              1.623878       1.345736       0.003660      -0.006339       1.989204       0.391884       1.536694           0.000028
          137              H       1.528001       8.749370       0.733470       0.113015       0.978549 0.74853739E+01  0.73562559E+02                                 1.727289                            1.677935      -1.327010       2.247819                    0.993149       3.889994      11.543219       0.441870       1.410483      -0.679777       0.000001      -0.000069      -0.039048       0.039048      -0.005815      -0.000044      -0.000019       0.009413       0.049254      -0.015690      -0.000728       0.016418              1.748738       1.574308       0.035169      -0.000024       1.398844       0.000004       2.273060          -0.000136
          138              H       1.528014       8.749387       5.394946       0.113793       0.919416 0.63975465E+01  0.59556163E+02                                 1.577084                            1.490539      -0.702106       2.545653                    0.999741       3.360409       9.243537       0.505229       1.302280      -0.703902       0.000111       0.000007       0.039352       0.039352      -0.004309      -0.000039      -0.000031       0.028378       0.037310      -0.021047       0.008610       0.012437              1.623156       1.345206      -0.007306       0.000025       1.309924       0.000007       2.214338           0.000028
          139              H      10.696172      21.238243       7.943907       0.113013       0.978542 0.74852986E+01  0.73561610E+02                                 1.727281                            1.677925      -1.327047       2.247803                    0.993146       3.889977      11.543140       0.441872       1.410481      -0.679777      -0.000002       0.033853      -0.019466       0.039051       0.002945       0.005013      -0.012712      -0.012571      -0.016699      -0.015690      -0.000729       0.016419              1.748730       1.574298      -0.017564      -0.030468       2.054501      -0.378547       1.617390          -0.000136
          140              H      10.696194      17.201293      10.274645       0.113791       0.919427 0.63976532E+01  0.59557517E+02                                 1.577108                            1.490560      -0.702139       2.545637                    0.999741       3.360453       9.243743       0.505220       1.302296      -0.703899       0.000112      -0.034083       0.019667       0.039351       0.002188       0.003712      -0.014236       0.003770      -0.036515      -0.021047       0.008610       0.012437              1.623182       1.345225       0.003631       0.006340       1.988273      -0.391632       1.536049           0.000028
          141              H       4.584068      13.759284       7.943907       0.113214       0.974006 0.74427624E+01  0.73057269E+02                                 1.724212                            1.675030      -1.328993       2.248211                    0.993156       3.881926      11.521626       0.441402       1.413651      -0.679230       0.000002      -0.033806      -0.019519       0.039036       0.002941      -0.005092       0.012530      -0.012398      -0.016541      -0.015593      -0.000596       0.016189              1.745598       1.571503      -0.017538       0.030375       2.050646       0.377587       1.614645          -0.000135
          142              H       4.584059      17.796250      10.274645       0.114018       0.917999 0.63874444E+01  0.59458503E+02                                 1.577789                            1.491199      -0.705806       2.544529                    0.999709       3.361071       9.255176       0.504015       1.305496      -0.703233       0.000006       0.033945       0.019596       0.039195       0.002247      -0.003891       0.014277       0.003533      -0.036509      -0.021109       0.008549       0.012560              1.623890       1.345744       0.003660      -0.006340       1.989220       0.391888       1.536705           0.000028
          143              H      16.808338      17.498787      14.420873       0.113016       0.978551 0.74854021E+01  0.73562914E+02                                 1.727293                            1.677938      -1.327030       2.247809                    0.993149       3.890005      11.543262       0.441870       1.410483      -0.679777      -0.000001       0.000069       0.039049       0.039049      -0.005815      -0.000043      -0.000019       0.009411       0.049255      -0.015690      -0.000729       0.016418              1.748741       1.574311       0.035169      -0.000024       1.398847       0.000004       2.273067          -0.000137
          144              H      16.808325      17.498770       9.759397       0.113795       0.919411 0.63975035E+01  0.59555674E+02                                 1.577079                            1.490535      -0.702106       2.545654                    0.999741       3.360398       9.243506       0.505229       1.302282      -0.703902      -0.000111      -0.000010      -0.039353       0.039353      -0.004308      -0.000039      -0.000029       0.028378       0.037310      -0.021047       0.008610       0.012437              1.623151       1.345203      -0.007306       0.000025       1.309921       0.000008       2.214331           0.000028
          145              C      15.661253      21.040260      12.043308      -0.168477      36.662907 0.49283688E+03  0.12027069E+05                                 9.784929                            7.557662      -0.194866       1.912181                    0.997720      30.704662      91.701705       0.577493       0.434613      -1.046627      -0.003805      -0.016691       0.010962       0.020328       0.012646       0.015873      -0.004350      -0.016809      -0.040609      -0.027382       0.004943       0.022438             11.134639      13.252024      -0.687732      -1.714094       5.470104      -1.162600      14.681790           0.001255
          146              C      -2.262040      19.860649       6.200096       0.582484      22.666083 0.25436693E+03  0.53089818E+04                                 7.459683                            5.702901      -0.044219       2.041964                    0.999586      22.733066      64.659524       0.612059       0.479471      -1.012097      -0.011447       0.052510       0.031955       0.062526       0.066630      -0.027809      -0.041867       0.087516      -0.094551      -0.079268      -0.030459       0.109727              8.613519       5.986742      -2.581948       0.347989      11.673757       1.665568       8.180058          -0.008212
          147              C       6.431913       6.385224       6.334667      -0.026281      35.904464 0.47145820E+03  0.11280402E+05                                 9.531091                            7.295651      -0.179721       1.948157                    0.998619      27.942626      80.328578       0.604656       0.423366      -1.062671       0.040695       0.013618      -0.009524       0.043957       0.002755       0.008587      -0.007298       0.001954       0.038201      -0.013894      -0.003653       0.017547             11.466025      17.114842       2.821175      -1.205534      10.145279      -2.967929       7.137953           0.005194
          148              C      16.995042      20.930541      11.607469       0.200652      30.683340 0.38298513E+03  0.87754282E+04                                 8.868199                            6.795696      -0.341171       1.919039                    0.999075      26.013887      75.288103       0.591156       0.452186      -1.036282      -0.002381      -0.006214      -0.051099       0.051530       0.003798      -0.026182      -0.004134      -0.016713       0.038447      -0.030605       0.000896       0.029708             10.158616      12.362088      -0.588667      -1.811675       4.893933      -1.187746      13.219828          -0.000270
          149              C       6.447675       7.578197       5.600439      -0.100127      30.538382 0.46792667E+03  0.11277445E+05                                 8.681471                            7.389794      -0.151899       1.929122                    0.998324      30.014078      89.220484       0.580704       0.437641      -1.044312       0.026256      -0.013374      -0.005781       0.030028      -0.014315       0.019895       0.005513       0.005603       0.054517      -0.030115       0.000689       0.029426              9.488415      11.798193       1.473019       0.055547       9.679322      -2.665637       6.987730          -0.001872
          150              C       5.132049       5.731910       6.694279       0.590738      22.833114 0.25603164E+03  0.53605239E+04                                 7.532241                            5.744300      -0.139471       2.010865                    0.999323      22.865930      65.461149       0.605314       0.483294      -1.008568      -0.052857      -0.027204       0.014257       0.061133      -0.052244      -0.005496       0.060696      -0.106623       0.002434      -0.080426      -0.026382       0.106808              8.923892      12.262774       3.024237      -0.447431       7.025137      -2.388742       7.483765          -0.002338
          151              C      -1.886324      18.643259       5.407827      -0.027323      37.347672 0.45000875E+03  0.10612700E+05                                 9.695715                            7.064929       0.089498       2.037118                    0.999372      27.333795      77.299465       0.624418       0.415935      -1.070390       0.013236      -0.037960      -0.022946       0.046290       0.000542       0.006556      -0.005522       0.015128      -0.009892      -0.011360      -0.000828       0.012188             11.623271       6.570162      -3.446876      -0.814250      17.561473       1.655443      10.738178           0.005571
          152              C      18.037470      20.825815      12.563557       0.044713      31.666379 0.41420770E+03  0.96027318E+04                                 8.775550                            6.860939      -0.113391       1.979896                    0.999230      26.697371      75.747300       0.619939       0.426167      -1.060062       0.012100      -0.012030       0.023270       0.028855      -0.003260      -0.017875      -0.005507       0.021233       0.010168      -0.018443      -0.005836       0.024278              9.854996      12.021724      -0.653240      -1.941214       4.645307      -0.712518      12.897957           0.002443
          153              C       1.012122      20.658875      12.100137      -0.075584      30.606655 0.42769519E+03  0.10056577E+05                                 8.646489                            7.019666       0.052770       2.006950                    0.999006      28.772976      83.876883       0.602921       0.432046      -1.049986      -0.009803      -0.011302      -0.004243       0.015551      -0.004114       0.011814      -0.009370      -0.066134      -0.036388      -0.033538      -0.007817       0.041355              9.430356      12.190693      -0.484384      -0.907344       4.833659      -0.958438      11.266715          -0.010086
          154              C       1.261493      20.617661      10.770343      -0.142031      30.881311 0.43658920E+03  0.10262047E+05                                 8.493768                            6.952055       0.355466       2.097733                    0.999588      28.818407      82.498305       0.627712       0.415131      -1.066373      -0.013584      -0.001500       0.007116       0.015408      -0.012006      -0.001724      -0.010669       0.005300      -0.021381      -0.017758       0.000539       0.017219              9.251019      11.255260      -0.728569      -0.098222       5.035401      -0.938807      11.462397           0.002498
          155              C       0.185877      20.759922       9.880783       0.106025      27.086557 0.35207405E+03  0.78973006E+04                                 8.016559                            6.403485       0.134707       2.062402                    0.999362      26.340705      75.367720       0.625218       0.436747      -1.045574      -0.033405       0.012121       0.033300       0.048700       0.011011      -0.016500       0.003810      -0.085765      -0.015225      -0.048306       0.001435       0.046871              8.879282      10.974200      -0.887661      -0.039014       4.904333      -0.925978      10.759313          -0.010566
          156              C      17.703751      20.856005      13.937601      -0.123474      31.667954 0.44216891E+03  0.10485249E+05                                 8.783036                            7.103897      -0.012020       1.973439                    0.999090      29.664891      86.883599       0.603503       0.427993      -1.052315      -0.006829      -0.021363      -0.017661       0.028547      -0.000223       0.023182      -0.003012       0.001534       0.000445      -0.022942      -0.000872       0.023815              9.537333      11.166626      -0.755939      -1.527091       4.624828      -0.327390      12.820545          -0.000945
          157              C      15.395196      21.070975      13.389165      -0.067124      31.499115 0.43035850E+03  0.10145133E+05                                 8.825908                            7.035012       0.000925       1.985961                    0.998779      29.041989      85.048939       0.602488       0.431251      -1.049412       0.025138      -0.024743      -0.003476       0.035443       0.007430      -0.001740      -0.006959       0.012446      -0.038823      -0.016004      -0.000881       0.016885              9.761365      11.176874      -0.553826      -0.556977       4.705257      -0.566098      13.401965          -0.002293
          158              C      -1.926852      18.634330       4.017871      -0.099345      31.382012 0.43520106E+03  0.10258874E+05                                 8.713357                            7.033010       0.097852       2.008228                    0.999691      29.244885      84.851141       0.609639       0.426210      -1.055492       0.004274      -0.019732       0.011609       0.023289       0.001975       0.009108      -0.023960       0.012246      -0.036899      -0.032468       0.011622       0.020846              9.386596       5.304624      -1.847640      -0.441520      12.722585       0.693831      10.132579          -0.004856
          159              C      16.416537      20.987509      14.338433      -0.088391      30.356361 0.42056482E+03  0.98502878E+04                                 8.534158                            6.902990       0.081305       2.006248                    0.999373      29.160987      84.921927       0.615485       0.424886      -1.054077      -0.008097      -0.016499      -0.027694       0.033238       0.007195       0.000988      -0.003753      -0.007926       0.028457      -0.013298       0.002479       0.010819              9.267863      11.184271      -0.799494      -0.626966       4.409409      -0.023346      12.209907           0.000361
          160              C       9.549117      17.408463       6.065677      -0.168410      36.684765 0.49315062E+03  0.12037923E+05                                 9.793263                            7.563563      -0.200609       1.910395                    0.997712      30.719837      91.791153       0.576806       0.435015      -1.046273      -0.004196       0.016885       0.009254       0.019706       0.007942      -0.019615       0.014672       0.000563       0.013209      -0.028284       0.005327       0.022957             11.144660      13.263540      -1.142692       1.454107      13.398842      -3.411026       6.771598           0.001259
          161              C       9.962266      12.937901      10.008837       0.584026      22.638892 0.25400415E+03  0.52998033E+04                                 7.455576                            5.699948      -0.042563       2.042580                    0.999575      22.718630      64.619996       0.612005       0.479659      -1.011944      -0.011261       0.002003      -0.061337       0.062394      -0.057176      -0.043487       0.022572       0.053064      -0.195741      -0.079254      -0.030055       0.109309              8.608727       5.983905       1.591502       2.060486       7.606694       0.679629      12.235582          -0.008203
          162              C      12.544028      11.042775       6.457266      -0.028270      35.962933 0.47238235E+03  0.11307142E+05                                 9.537281                            7.299806      -0.173557       1.949678                    0.998575      27.967968      80.396832       0.604904       0.423019      -1.062974       0.040830      -0.016671      -0.007484       0.044733       0.006074      -0.006757      -0.005049      -0.019511      -0.023066      -0.013617      -0.003607       0.017224             11.474338      17.127058      -2.458133      -1.842247      10.468720       2.788597       6.827236           0.005198
          163              C      10.882909      17.085875       6.378615       0.199356      30.705262 0.38332127E+03  0.87844487E+04                                 8.868847                            6.795883      -0.335860       1.920434                    0.999075      26.027678      75.316635       0.591554       0.451814      -1.036567      -0.003213      -0.040928       0.030123       0.050920      -0.024667       0.009113      -0.002464      -0.028242       0.005899      -0.030788       0.001648       0.029140             10.159642      12.363393      -1.275736       1.416029      12.168302      -3.011940       5.947231          -0.000273
          164              C      12.559800       9.810424       5.791232      -0.099753      30.513099 0.46738861E+03  0.11261225E+05                                 8.676350                            7.384743      -0.152161       1.929228                    0.998316      29.999501      89.163958       0.580998       0.437546      -1.044370       0.025920       0.001570       0.014337       0.029662       0.024663       0.001873      -0.015684      -0.011668       0.001048      -0.029984       0.000241       0.029743              9.483225      11.792934      -0.685869      -1.301855       9.963465       2.496671       6.693277          -0.001875
          165              C      11.244159      11.680868       6.843247       0.593162      22.799716 0.25558606E+03  0.53490644E+04                                 7.525704                            5.739833      -0.138416       2.011297                    0.999311      22.848136      65.405145       0.605442       0.483384      -1.008483      -0.052611       0.026055       0.016308       0.060932       0.020988       0.047324      -0.008358      -0.013459       0.276634      -0.079526      -0.026789       0.106314              8.915725      12.250118      -1.897001      -2.392413       9.429879       0.994809       5.067179          -0.002334
          166              C      10.337983      12.860474      11.459260      -0.027280      37.368094 0.45027130E+03  0.10621461E+05                                 9.702958                            7.069692       0.085933       2.035886                    0.999398      27.342675      77.358221       0.623790       0.416254      -1.070083       0.013313      -0.001734       0.044706       0.046678       0.005690      -0.003701       0.001690       0.008438      -0.031412      -0.011756      -0.000852       0.012608             11.632432       6.574992       1.018648       3.395489      11.016520       2.127482      17.305784           0.005578
          167              C      11.925329      17.966235       5.991270       0.044637      31.671388 0.41426651E+03  0.96043958E+04                                 8.776285                            6.861184      -0.110946       1.980653                    0.999256      26.700708      75.756920       0.619964       0.426137      -1.060085       0.011987       0.025264      -0.000341       0.027965      -0.014149       0.010623      -0.004060       0.005164      -0.039216      -0.017494      -0.006577       0.024071              9.856107      12.022449      -1.355671       1.536805      11.453763      -3.218154       6.092109           0.002445
          168              C      13.236384      17.648372       6.367552      -0.075723      30.609616 0.42775409E+03  0.10057704E+05                                 8.645204                            7.018743       0.056232       2.007967                    0.999073      28.773844      83.861873       0.603178       0.431873      -1.050155      -0.009805       0.001620       0.012040       0.015612       0.012230      -0.002639       0.027251      -0.035405       0.053244      -0.033418      -0.008015       0.041432              9.428982      12.188335      -0.546824       0.874446      10.487167      -2.306610       5.611443          -0.010136
          169              C      13.485766      16.517344       7.068137      -0.142736      30.892980 0.43678995E+03  0.10268255E+05                                 8.496015                            6.952929       0.359673       2.099123                    0.999591      28.827444      82.538285       0.627752       0.415044      -1.066397      -0.012329       0.007677      -0.002487       0.014735       0.004576       0.011481       0.009038       0.002806      -0.031671      -0.018132       0.000498       0.017634              9.254022      11.262740       0.277430       0.681791      10.669287      -2.313855       5.830038           0.002495
          170              C      12.410157      15.675831       7.389712       0.105947      27.090384 0.35216131E+03  0.78999956E+04                                 8.018335                            6.404621       0.135189       2.062468                    0.999395      26.343058      75.385713       0.625093       0.436794      -1.045513      -0.033771       0.024474      -0.027944       0.050203      -0.019071      -0.002284       0.020611      -0.044177       0.106439      -0.047258       0.000160       0.047097              8.881498      10.978318       0.410574       0.788544      10.099217      -2.072589       5.566958          -0.010617
          171              C      11.591600      19.141098       5.278106      -0.124432      31.692129 0.44263691E+03  0.10499337E+05                                 8.787741                            7.107465      -0.010546       1.973695                    0.999095      29.679369      86.944180       0.603363       0.427970      -1.052307      -0.006893      -0.006362       0.027860       0.029397       0.020192      -0.011279       0.001254      -0.002009      -0.009134      -0.023011      -0.000632       0.023644              9.542668      11.172384      -0.945196       1.418985      11.061990      -3.387435       6.393632          -0.000953
          172              C       9.283050      18.558653       5.366153      -0.067445      31.495368 0.43031277E+03  0.10143434E+05                                 8.823051                            7.032350       0.006023       1.987274                    0.998764      29.040788      85.033191       0.602917       0.430971      -1.049619       0.024807       0.008456       0.023655       0.035305      -0.005779      -0.005281       0.008883       0.017463      -0.024954      -0.015532      -0.001582       0.017115              9.758473      11.174407      -0.206235       0.758215      11.713860      -3.481682       6.387151          -0.002302
          173              C      10.297466      11.661201      12.161966      -0.099039      31.364517 0.43488366E+03  0.10249288E+05                                 8.709708                            7.030292       0.096408       2.007878                    0.999692      29.232952      84.801480       0.609790       0.426192      -1.055528       0.004451       0.019738       0.012567       0.023818       0.007382      -0.006164       0.017074       0.000743      -0.070350      -0.032077       0.011053       0.021025              9.382443       5.302643       0.541022       1.820227      10.174077       0.773105      12.670608          -0.004866
          174              C      10.304383      19.422476       4.963805      -0.087263      30.351134 0.42045998E+03  0.98480048E+04                                 8.536852                            6.905161       0.083698       2.007088                    0.999382      29.155564      84.929023       0.614934       0.425260      -1.053761      -0.008199      -0.015927       0.028692       0.033825      -0.002806      -0.006990      -0.003140      -0.017030      -0.004429      -0.013036       0.002874       0.010162              9.270852      11.188362      -0.143040       1.006016      10.283060      -3.367066       6.341135           0.000363
          175              C       3.437015      14.047591      12.199701      -0.169709      36.714552 0.49377587E+03  0.12056602E+05                                 9.796637                            7.566839      -0.199032       1.910666                    0.997750      30.733773      91.835818       0.576874       0.434841      -1.046413      -0.003645      -0.001079      -0.019775       0.020137      -0.020326       0.002824      -0.010835       0.008517       0.035089      -0.027785       0.004935       0.022850             11.147955      13.268191       1.830204       0.261613      11.384618       4.575801       8.791055           0.001255
          176              C       3.850117      19.697764      14.099752       0.583938      22.647900 0.25412952E+03  0.53030341E+04                                 7.457461                            5.701453      -0.042496       2.042569                    0.999616      22.722936      64.634434       0.611913       0.479675      -1.011943      -0.011330      -0.053746       0.029090       0.062155      -0.009229       0.071378       0.019419       0.127104       0.023134      -0.079534      -0.030206       0.109740              8.610771       5.984751       0.989122      -2.408663      10.492903      -2.344365       9.354658          -0.008192
          177              C       0.319758       8.820158       2.362411      -0.026439      35.893534 0.47125484E+03  0.11274379E+05                                 9.529385                            7.294101      -0.177704       1.948876                    0.998609      27.937784      80.311926       0.604714       0.423369      -1.062663       0.040653       0.001239       0.017147       0.044139      -0.008850      -0.002195       0.011913      -0.007453       0.012194      -0.013562      -0.003866       0.017429             11.464168      17.112099      -0.366503       3.044886       5.318554       0.181954      11.961853           0.005194
          178              C       4.770803      14.479898      12.322602       0.200598      30.695055 0.38318587E+03  0.87813578E+04                                 8.870803                            6.797671      -0.338303       1.919701                    0.999116      26.021763      75.321637       0.591033       0.452212      -1.036246      -0.002746       0.046670       0.020397       0.051007       0.021133       0.016633       0.006190      -0.021740       0.024173      -0.031193       0.001501       0.029691             10.161574      12.365625       1.864307       0.396605      10.112895       4.200594       8.006202          -0.000270
          179              C       0.335532       8.859536       3.762672      -0.101537      30.576545 0.46870520E+03  0.11301253E+05                                 8.689121                            7.396081      -0.154966       1.927900                    0.998350      30.041181      89.330015       0.580423       0.437658      -1.044270       0.026401       0.011836      -0.009117       0.030335      -0.010432      -0.022588       0.009955      -0.022072      -0.026388      -0.030331       0.000743       0.029588              9.497130      11.808580      -0.785279       1.250269       5.356811       0.167682      11.326000          -0.001870
          180              C      -0.980111       8.835380       1.616817       0.592245      22.832224 0.25601574E+03  0.53606368E+04                                 7.534844                            5.746038      -0.144215       2.009329                    0.999347      22.869449      65.495054       0.604860       0.483617      -1.008300      -0.053797       0.001746      -0.030275       0.061755       0.030880      -0.042013      -0.052530      -0.119027      -0.039570      -0.079565      -0.026568       0.106134              8.927290      12.267448      -1.124722       2.844668       5.302032       1.393579       9.212391          -0.002331
          181              C       4.225823      20.992581      13.441599      -0.027574      37.320514 0.44967428E+03  0.10602311E+05                                 9.689196                            7.060831       0.090004       2.037583                    0.999362      27.323146      77.247639       0.624826       0.415762      -1.070555       0.013214       0.039588      -0.021294       0.046854      -0.005871      -0.002936       0.003254       0.018756      -0.000581      -0.011471      -0.000820       0.012291             11.614606       6.565616       2.426387      -2.575081      13.868529      -3.777254      14.409672           0.005577
          182              C       5.813229      13.704264      11.753860       0.044312      31.655623 0.41404584E+03  0.95979199E+04                                 8.773428                            6.859375      -0.109899       1.981138                    0.999230      26.692172      75.725239       0.620048       0.426140      -1.060092       0.012456      -0.013508      -0.022409       0.028978       0.016436       0.006730       0.008814       0.015534      -0.008837      -0.017927      -0.005832       0.023759              9.852537      12.019292       2.008147       0.405298      10.214914       3.928402       7.323404           0.002443
          183              C       7.124280      14.189067      11.840997      -0.074730      30.583988 0.42729374E+03  0.10044075E+05                                 8.639531                            7.013799       0.059369       2.008929                    0.999029      28.758995      83.804173       0.603547       0.431729      -1.050252      -0.009547       0.010154      -0.007123       0.015651      -0.008104      -0.009338      -0.017574      -0.018550       0.102581      -0.033055      -0.008072       0.041128              9.422849      12.180213       1.027388       0.034165       8.822271       3.262571       7.266062          -0.010084
          184              C       7.373652      15.361309      12.470206      -0.143684      30.932381 0.43751222E+03  0.10289753E+05                                 8.503860                            6.959583       0.355438       2.097344                    0.999595      28.853006      82.636667       0.627312       0.415152      -1.066299      -0.012574      -0.004913      -0.004882       0.014355       0.007895      -0.009554       0.000683       0.021187       0.026641      -0.018205       0.000334       0.017871              9.262458      11.270734       0.450274      -0.582587       9.052621       3.256504       7.464019           0.002495
          185              C       6.298038      16.060561      13.038191       0.104733      27.129776 0.35279896E+03  0.79178321E+04                                 8.025473                            6.410237       0.130584       2.060655                    0.999360      26.368197      75.472991       0.624849       0.436769      -1.045534      -0.033104      -0.036095      -0.006817       0.049449       0.008085       0.017349      -0.024226      -0.050101       0.089699      -0.047535       0.000176       0.047360              8.889495      10.990003       0.477289      -0.751293       8.500671       3.000910       7.177811          -0.010566
          186              C       5.479510      12.499211      11.092979      -0.124669      31.712821 0.44302650E+03  0.10511061E+05                                 8.792327                            7.111850      -0.012083       1.973015                    0.999121      29.692778      86.998361       0.603007       0.428121      -1.052197      -0.006792       0.027015      -0.008220       0.029043      -0.019550      -0.011597       0.001966       0.003807       0.007446      -0.022649      -0.000678       0.023327              9.547183      11.176892       1.703964       0.109995      10.499706       3.717001       6.964951          -0.000942
          187              C       3.170957      12.866686      11.553368      -0.067451      31.486381 0.43023155E+03  0.10140326E+05                                 8.819448                            7.030578       0.009605       1.988519                    0.998784      29.033629      84.987662       0.603178       0.430835      -1.049775       0.025476       0.016185      -0.019477       0.035921      -0.002246       0.007349      -0.002728       0.027613       0.008225      -0.015635      -0.001093       0.016728              9.753769      11.167352       0.757227      -0.201664      10.729295       4.045501       7.364662          -0.002294
          188              C       4.185297      22.200783      14.128849      -0.100769      31.439977 0.43627222E+03  0.10290904E+05                                 8.725515                            7.042412       0.095470       2.007120                    0.999714      29.277707      84.986707       0.609107       0.426301      -1.055389       0.004769      -0.000074      -0.024297       0.024761      -0.009114      -0.003047       0.007288       0.042047       0.051789      -0.032408       0.011383       0.021025              9.400085       5.311494       1.308791      -1.380793      11.399019      -1.472382      11.489741          -0.004867
          189              C       4.192296      12.086328      11.006448      -0.087516      30.352913 0.42049171E+03  0.98490941E+04                                 8.537717                            6.906064       0.075255       2.004739                    0.999403      29.158076      84.942353       0.614798       0.425339      -1.053695      -0.007750       0.032542      -0.000713       0.033460      -0.004451       0.006037       0.006403      -0.011289       0.013080      -0.013057       0.002592       0.010466              9.271664      11.187455       0.943438      -0.378694      10.244650       3.391437       6.382888           0.000360
          190              C      17.955410      13.957297      12.043308      -0.168443      36.686254 0.49317783E+03  0.12038754E+05                                 9.793535                            7.563789      -0.200572       1.910397                    0.997712      30.720590      91.794075       0.576795       0.435017      -1.046272       0.004189       0.016468       0.009981       0.019707       0.013020      -0.016699       0.004367      -0.017288      -0.040416      -0.028301       0.005344       0.022957             11.144961      13.263863      -0.687948       1.716781       5.474536       1.164248      14.696483           0.001262
          191              C      -0.794131      15.136866       6.200096       0.584040      22.638023 0.25399319E+03  0.52995121E+04                                 7.455360                            5.699803      -0.042531       2.042602                    0.999574      22.718074      64.617819       0.612017       0.479655      -1.011947       0.011272      -0.052132       0.032408       0.062411       0.066237       0.027782       0.042176       0.087009      -0.093900      -0.079242      -0.030063       0.109305              8.608465       5.983753      -2.580094      -0.348014      11.666528      -1.664500       8.175114          -0.008214
          192              C      14.960520      11.113557       6.334667      -0.028309      35.963421 0.47238914E+03  0.11307330E+05                                 9.537298                            7.299807      -0.173424       1.949718                    0.998575      27.968221      80.397311       0.604911       0.423013      -1.062979      -0.040821      -0.014781      -0.010692       0.044712       0.002800      -0.008656       0.006678       0.000828       0.037981      -0.013608      -0.003629       0.017237             11.474370      17.127083       2.824522       1.207686      10.152664       2.971128       7.143362           0.005198
          193              C      16.621618      14.067012      11.607469       0.199355      30.705020 0.38331831E+03  0.87843657E+04                                 8.868810                            6.795861      -0.335770       1.920464                    0.999075      26.027574      75.316320       0.591554       0.451815      -1.036566       0.003218       0.005623      -0.050506       0.050920       0.004442       0.025906       0.003612      -0.017701       0.037456      -0.030767       0.001628       0.029138             10.159593      12.363260      -0.588426       1.812811       4.894077       1.187866      13.221441          -0.000275
          194              C      14.944754       9.920578       5.600439      -0.099765      30.514207 0.46741008E+03  0.11261883E+05                                 8.676575                            7.384928      -0.152187       1.929207                    0.998316      30.000334      89.167304       0.580988       0.437548      -1.044368      -0.025921       0.013210      -0.005808       0.029667      -0.013955      -0.020428      -0.005535       0.005900       0.053759      -0.029986       0.000234       0.029752              9.483480      11.793222       1.470452      -0.056923       9.673301       2.664454       6.983917          -0.001875
          195              C      16.260386      11.766873       6.694279       0.593181      22.799461 0.25558270E+03  0.53489800E+04                                 7.525671                            5.739810      -0.138493       2.011275                    0.999311      22.847983      65.404757       0.605441       0.483387      -1.008481       0.052608       0.027152       0.014408       0.060929      -0.051476       0.005484      -0.061162      -0.104914       0.002254      -0.079524      -0.026795       0.106319              8.915688      12.250054       3.020395       0.446649       7.019396       2.386509       7.477615          -0.002334
          196              C      -1.169851      16.354250       5.407827      -0.027285      37.368127 0.45027259E+03  0.10621483E+05                                 9.702906                            7.069661       0.086011       2.035909                    0.999399      27.342668      77.357779       0.623797       0.416249      -1.070087      -0.013318       0.037861      -0.023843       0.046683       0.000355      -0.006786       0.005813       0.015597      -0.009927      -0.011751      -0.000864       0.012615             11.632366       6.574980      -3.449897       0.815587      17.575768      -1.659645      10.746350           0.005575
          197              C      15.579196      14.171746      12.563557       0.044631      31.671666 0.41427165E+03  0.96045455E+04                                 8.776337                            6.861225      -0.110978       1.980641                    0.999256      26.700853      75.757469       0.619962       0.426137      -1.060085      -0.011981       0.012339       0.022053       0.027966      -0.002121       0.017568       0.005342       0.021462       0.009628      -0.017494      -0.006584       0.024077              9.856163      12.022456      -0.653064       1.942458       4.645549       0.712628      12.900484           0.002447
          198              C      14.268142      14.338682      12.100137      -0.075699      30.608810 0.42774094E+03  0.10057305E+05                                 8.645024                            7.018610       0.056283       2.007989                    0.999074      28.773311      83.859617       0.603188       0.431870      -1.050158       0.009810       0.011238      -0.004626       0.015619      -0.003827      -0.011916       0.009764      -0.065695      -0.037630      -0.033422      -0.008011       0.041433              9.428773      12.188021      -0.483854       0.910800       4.832705       0.957940      11.265592          -0.010143
          199              C      14.018763      14.379887      10.770343      -0.142757      30.893788 0.43680556E+03  0.10268717E+05                                 8.496171                            6.953060       0.359718       2.099132                    0.999591      28.827927      82.540120       0.627745       0.415045      -1.066396       0.012328       0.001680       0.007892       0.014734      -0.012224       0.001779       0.010770       0.005802      -0.022677      -0.018131       0.000504       0.017627              9.254190      11.262930      -0.729166       0.100638       5.036091       0.938585      11.463548           0.002499
          200              C      15.094374      14.237619       9.880783       0.105948      27.089840 0.35215256E+03  0.78997329E+04                                 8.018133                            6.404458       0.135320       2.062509                    0.999396      26.342725      75.383896       0.625114       0.436782      -1.045522       0.033757      -0.011955       0.035167       0.050192       0.011496       0.015366      -0.003176      -0.085360      -0.017192      -0.047238       0.000146       0.047092              8.881270      10.977965      -0.888141       0.038745       4.904984       0.926219      10.760860          -0.010623
          201              C      15.912923      14.141565      13.937601      -0.124404      31.692193 0.44263762E+03  0.10499387E+05                                 8.787850                            7.107545      -0.010516       1.973706                    0.999095      29.679397      86.945171       0.603349       0.427979      -1.052299       0.006885       0.020950      -0.019435       0.029394      -0.000319      -0.023118       0.003040       0.001095       0.000111      -0.023004      -0.000630       0.023634              9.542787      11.172501      -0.756277       1.528006       4.627166       0.327782      12.828695          -0.000957
          202              C      18.221475      13.926591      13.389165      -0.067405      31.494408 0.43029649E+03  0.10142960E+05                                 8.822914                            7.032251       0.006073       1.987295                    0.998764      29.040176      85.031174       0.602916       0.430975      -1.049616      -0.024803       0.024698      -0.004513       0.035292       0.007459       0.002368       0.006071       0.012595      -0.039583      -0.015532      -0.001583       0.017115              9.758312      11.174259      -0.553505       0.557726       4.703544       0.565709      13.397133          -0.002309
          203              C      -1.129331      16.363169       4.017871      -0.099031      31.364258 0.43487965E+03  0.10249161E+05                                 8.709640                            7.030247       0.096451       2.007895                    0.999692      29.232764      84.800560       0.609795       0.426190      -1.055530      -0.004452       0.020748       0.010811       0.023816       0.001656      -0.009471       0.023608       0.012080      -0.036398      -0.032082       0.011066       0.021015              9.382364       5.302614      -1.846865       0.441571      12.715879      -0.694474      10.128599          -0.004856
          204              C      17.200140      14.010064      14.338433      -0.087281      30.351426 0.42046658E+03  0.98481885E+04                                 8.536871                            6.905191       0.083765       2.007106                    0.999382      29.155750      84.929427       0.614936       0.425257      -1.053764       0.008196       0.016887      -0.028132       0.033819       0.007461      -0.001063       0.003073      -0.006269       0.027862      -0.013039       0.002881       0.010158              9.270862      11.188411      -0.799713       0.626880       4.410663       0.023402      12.213512           0.000365
          205              C       5.731111      17.589050       6.065677      -0.169746      36.715720 0.49379651E+03  0.12057207E+05                                 9.796743                            7.566928      -0.199234       1.910596                    0.997749      30.734403      91.837468       0.576879       0.434833      -1.046420       0.003601      -0.017682       0.008943       0.020139       0.007681       0.019002      -0.014877       0.001505       0.014259      -0.027765       0.004898       0.022867             11.148073      13.268322      -1.141737      -1.454246      13.402365       3.410970       6.773532           0.001259
          206              C       5.317986      22.059641      10.008837       0.583938      22.647729 0.25412700E+03  0.53029741E+04                                 7.457454                            5.701445      -0.042573       2.042547                    0.999616      22.722920      64.634562       0.611909       0.479679      -1.011940       0.011328      -0.001679      -0.061086       0.062150      -0.057195       0.043687      -0.022821       0.053946      -0.196360      -0.079545      -0.030197       0.109742              8.610762       5.984750       1.591392      -2.060951       7.608939      -0.679292      12.238596          -0.008197
          207              C       8.848406       6.456007       6.457266      -0.026437      35.893369 0.47125233E+03  0.11274308E+05                                 9.529382                            7.294102      -0.177666       1.948887                    0.998609      27.937696      80.311717       0.604712       0.423371      -1.062661      -0.040642       0.015457      -0.007509       0.044125       0.006323       0.006563       0.004932      -0.019567      -0.024103      -0.013564      -0.003872       0.017436             11.464161      17.112108      -2.453671       1.839848      10.458556      -2.785664       6.821820           0.005196
          208              C       4.397321      17.911641       6.378615       0.200581      30.694824 0.38318252E+03  0.87812466E+04                                 8.870701                            6.797603      -0.338260       1.919720                    0.999114      26.021618      75.320640       0.591042       0.452207      -1.036251       0.002750       0.040988       0.030215       0.050996      -0.024974      -0.009987       0.002570      -0.028018       0.005353      -0.031197       0.001500       0.029697             10.161452      12.365483      -1.275609      -1.416223      12.170542       3.012471       5.948331          -0.000274
          209              C       8.832630       7.688353       5.791232      -0.101529      30.576081 0.46869558E+03  0.11300955E+05                                 8.689008                            7.395983      -0.154958       1.927906                    0.998349      30.040848      89.328540       0.580430       0.437655      -1.044272      -0.026399      -0.001979       0.014806       0.030332       0.024782      -0.002256       0.015468      -0.012525       0.002258      -0.030331       0.000739       0.029593              9.497007      11.808449      -0.690094       1.305183       9.978749      -2.500870       6.703822          -0.001872
          210              C      10.148277       5.817917       6.843247       0.592234      22.832271 0.25601626E+03  0.53606452E+04                                 7.534823                            5.746023      -0.144004       2.009389                    0.999346      22.869464      65.494879       0.604865       0.483613      -1.008303       0.053811      -0.025340       0.016649       0.061765       0.020937      -0.047751       0.008071      -0.014060       0.275295      -0.079555      -0.026570       0.106125              8.927259      12.267390      -1.901165       2.396369       9.441649      -0.996452       5.072740          -0.002331
          211              C       4.942277      22.137078      11.459260      -0.027574      37.320688 0.44967667E+03  0.10602388E+05                                 9.689252                            7.060869       0.089972       2.037574                    0.999362      27.323226      77.248103       0.624821       0.415764      -1.070553      -0.013203       0.001368       0.044932       0.046852       0.005473       0.003620      -0.002316       0.009120      -0.029461      -0.011471      -0.000812       0.012283             11.614678       6.565665       1.016876      -3.388905      11.003234      -2.122956      17.275134           0.005576
          212              C       3.354899      17.031278       5.991270       0.044325      31.654957 0.41403432E+03  0.95975749E+04                                 8.773261                            6.859242      -0.109852       1.981153                    0.999231      26.691828      75.723666       0.620060       0.426135      -1.060097      -0.012414      -0.026172      -0.000500       0.028971      -0.014057      -0.010887       0.002973       0.005355      -0.039252      -0.017937      -0.005838       0.023775              9.852355      12.019097      -1.355095      -1.536452      11.448144       3.216182       6.089824           0.002446
          213              C       2.043847      17.349144       6.367552      -0.074751      30.585147 0.42731361E+03  0.10044689E+05                                 8.639844                            7.014038       0.059240       2.008882                    0.999028      28.759773      83.807863       0.603525       0.431738      -1.050243       0.009578      -0.001105       0.012329       0.015651       0.012135       0.002318      -0.026963      -0.034814       0.053684      -0.033023      -0.008084       0.041107              9.423204      12.180667      -0.543374      -0.872724      10.481014       2.305226       5.607932          -0.010129
          214              C       1.794469      18.480177       7.068137      -0.143688      30.933464 0.43753133E+03  0.10290354E+05                                 8.504178                            6.959830       0.355267       2.097283                    0.999595      28.853746      82.640416       0.627286       0.415164      -1.066288       0.012571      -0.006685      -0.001819       0.014354       0.004335      -0.011618      -0.010014       0.002650      -0.028958      -0.018209       0.000329       0.017880              9.262815      11.271143       0.279417      -0.681251      10.681856       2.316228       5.835447           0.002497
          215              C       2.870080      19.321692       7.389712       0.104761      27.128905 0.35278363E+03  0.79173971E+04                                 8.025259                            6.410050       0.130631       2.060675                    0.999360      26.367699      75.470978       0.624865       0.436763      -1.045538       0.033096      -0.023914      -0.027824       0.049411      -0.019068       0.001651      -0.020642      -0.044008       0.108099      -0.047551       0.000227       0.047324              8.889262      10.989640       0.411976      -0.788961      10.107194       2.073258       5.570951          -0.010608
          216              C       3.688624      15.856410       5.278106      -0.124713      31.714297 0.44305302E+03  0.10511850E+05                                 8.792599                            7.112068      -0.012099       1.973000                    0.999122      29.693678      87.001717       0.602997       0.428122      -1.052197       0.006793       0.006365       0.027493       0.029027       0.019819       0.011134      -0.001479      -0.002109      -0.010305      -0.022665      -0.000653       0.023318              9.547484      11.177250      -0.947358      -1.420776      11.068019       3.389199       6.397184          -0.000951
          217              C       5.997175      16.438856       5.366153      -0.067453      31.486440 0.43023222E+03  0.10140346E+05                                 8.819452                            7.030581       0.009589       1.988514                    0.998784      29.033689      84.987860       0.603178       0.430835      -1.049776      -0.025465      -0.008780       0.023760       0.035918      -0.005243       0.005613      -0.009134       0.016548      -0.024994      -0.015646      -0.001084       0.016730              9.753772      11.167394      -0.203968      -0.756622      11.709315       3.479650       6.384608          -0.002300
          218              C       4.982798      23.336357      12.161966      -0.100756      31.439374 0.43626200E+03  0.10290597E+05                                 8.725390                            7.042314       0.095477       2.007125                    0.999714      29.277352      84.985264       0.609113       0.426299      -1.055391      -0.004781      -0.021068       0.012098       0.024760       0.007190       0.006358      -0.016664       0.000542      -0.072689      -0.032392       0.011374       0.021018              9.399948       5.311424       0.541387      -1.823827      10.191807      -0.775471      12.696613          -0.004865
          219              C       4.975840      15.575029       4.963805      -0.087508      30.352955 0.42049191E+03  0.98491077E+04                                 8.537748                            6.906086       0.075251       2.004741                    0.999403      29.158117      84.942724       0.614794       0.425341      -1.053693       0.007745       0.015656       0.028541       0.033462      -0.003002       0.006883       0.002815      -0.017503      -0.005588      -0.013065       0.002597       0.010467              9.271701      11.187499      -0.143766      -1.006401      10.285456       3.367915       6.342146           0.000363
          220              C      11.843249      20.949967      12.199701      -0.168484      36.663281 0.49284145E+03  0.12027207E+05                                 9.784975                            7.557683      -0.194870       1.912177                    0.997720      30.704862      91.702375       0.577494       0.434612      -1.046628       0.003804       0.001147      -0.019930       0.020322      -0.020069      -0.003010       0.010274       0.008476       0.035294      -0.027387       0.004939       0.022448             11.134704      13.252118       1.828352      -0.261483      11.372043      -4.570118       8.779950           0.001251
          221              C      11.430158      15.299807      14.099752       0.582483      22.665959 0.25436502E+03  0.53089295E+04                                 7.459628                            5.702859      -0.044302       2.041939                    0.999586      22.733018      64.659214       0.612065       0.479468      -1.012100       0.011443       0.053930       0.029487       0.062521      -0.009223      -0.071614      -0.019410       0.126411       0.022146      -0.079265      -0.030468       0.109733              8.613453       5.986679       0.989583       2.409985      10.495851       2.345576       9.357828          -0.008195
          222              C       2.736252       8.678594       2.362411      -0.026312      35.905101 0.47147015E+03  0.11280712E+05                                 9.530992                            7.295583      -0.179603       1.948192                    0.998616      27.942891      80.328335       0.604682       0.423348      -1.062687      -0.040714      -0.001437       0.016584       0.043985      -0.008829       0.001918      -0.012308      -0.006863       0.012108      -0.013889      -0.003658       0.017547             11.465892      17.114659      -0.366576      -3.045910       5.319433      -0.181719      11.963584           0.005193
          223              C      10.509461      20.517661      12.322602       0.200656      30.683391 0.38298434E+03  0.87754190E+04                                 8.868254                            6.795725      -0.341216       1.919024                    0.999075      26.013950      75.288702       0.591150       0.452191      -1.036278       0.002379      -0.047362       0.020172       0.051534       0.020783      -0.016379      -0.006765      -0.021294       0.024740      -0.030616       0.000907       0.029708             10.158686      12.362205       1.863300      -0.396040      10.109744      -4.199122       8.004108          -0.000269
          224              C       2.720487       8.639226       3.762672      -0.100119      30.538252 0.46792483E+03  0.11277400E+05                                 8.681501                            7.389826      -0.151883       1.929130                    0.998325      30.014001      89.220537       0.580697       0.437647      -1.044308      -0.026247      -0.011710      -0.008693       0.030027      -0.010062       0.022343      -0.010247      -0.021715      -0.027454      -0.030115       0.000704       0.029410              9.488443      11.798231      -0.784623      -1.247887       5.352139      -0.167301      11.314959          -0.001870
          225              C       4.036117       8.663367       1.616817       0.590709      22.834636 0.25605149E+03  0.53610511E+04                                 7.532602                            5.744549      -0.139553       2.010823                    0.999322      22.866902      65.464912       0.605296       0.483299      -1.008564       0.052807      -0.001238      -0.030690       0.061090       0.030887       0.042473       0.052916      -0.120156      -0.038072      -0.080418      -0.026408       0.106827              8.924345      12.263467      -1.124694      -2.842993       5.300606      -1.393017       9.208962          -0.002337
          226              C      11.054448      14.004986      13.441599      -0.027329      37.347977 0.45001239E+03  0.10612807E+05                                 9.695774                            7.064963       0.089463       2.037104                    0.999372      27.333887      77.299808       0.624415       0.415936      -1.070390      -0.013238      -0.038854      -0.021393       0.046287      -0.005943       0.002809      -0.003892       0.017943      -0.001418      -0.011356      -0.000825       0.012181             11.623353       6.570165       2.428597       2.577953      13.877803       3.782365      14.422092           0.005575
          227              C       9.467032      21.293290      11.753860       0.044723      31.666020 0.41420154E+03  0.96025527E+04                                 8.775486                            6.860889      -0.113416       1.979894                    0.999230      26.697123      75.746444       0.619942       0.426167      -1.060062      -0.012094       0.014149      -0.022063       0.028866       0.017105      -0.006111      -0.009572       0.014201      -0.010848      -0.018445      -0.005831       0.024276              9.854924      12.021708       2.007735      -0.404868      10.217576      -3.929707       7.325487           0.002440
          228              C       8.155982      20.808488      11.840997      -0.075593      30.606030 0.42768400E+03  0.10056238E+05                                 8.646347                            7.019540       0.052779       2.006956                    0.999006      28.772584      83.875164       0.602931       0.432042      -1.049990       0.009815      -0.009330      -0.007656       0.015556      -0.008168       0.009457       0.017509      -0.019601       0.103281      -0.033534      -0.007815       0.041350              9.430207      12.190554       1.027921      -0.034143       8.828226      -3.264747       7.271841          -0.010058
          229              C       7.906613      19.636250      12.470206      -0.142025      30.881141 0.43658625E+03  0.10261966E+05                                 8.493778                            6.952068       0.355508       2.097751                    0.999588      28.818256      82.497983       0.627706       0.415135      -1.066370       0.013586       0.005413      -0.004859       0.015411       0.007505       0.009536      -0.001851       0.020566       0.024421      -0.017761       0.000541       0.017220              9.251028      11.255289       0.449347       0.581858       9.042586      -3.252378       7.455210           0.002495
          230              C       8.982231      18.937003      13.038191       0.106045      27.085773 0.35206086E+03  0.78969247E+04                                 8.016380                            6.403342       0.134695       2.062403                    0.999362      26.340219      75.365757       0.625229       0.436744      -1.045576       0.033410       0.034898      -0.006154       0.048703       0.008788      -0.017785       0.023772      -0.051204       0.088504      -0.048314       0.001438       0.046876              8.879081      10.973946       0.477643       0.749180       8.493447      -2.998203       7.169849          -0.010540
          231              C       9.800748      22.498338      11.092979      -0.123408      31.666740 0.44214489E+03  0.10484567E+05                                 8.783028                            7.103920      -0.012199       1.973403                    0.999089      29.663962      86.881231       0.603472       0.428019      -1.052296       0.006767      -0.025916      -0.009691       0.028484      -0.020004       0.011798      -0.001955       0.003412       0.005962      -0.022966      -0.000906       0.023872              9.537311      11.166572       1.700543      -0.108941      10.488051      -3.712543       6.957309          -0.000936
          232              C      12.109304      22.130867      11.553368      -0.067121      31.498670 0.43034947E+03  0.10144858E+05                                 8.825779                            7.034902       0.000883       1.985947                    0.998779      29.041745      85.047728       0.602498       0.431247      -1.049415      -0.025137      -0.015383      -0.019689       0.035442      -0.002207      -0.007302       0.002237       0.028354       0.008923      -0.015998      -0.000881       0.016879              9.761226      11.176725       0.759297       0.201110      10.737347      -4.048786       7.369608          -0.002287
          233              C      11.094979      12.796788      14.128849      -0.099362      31.381824 0.43519692E+03  0.10258740E+05                                 8.713264                            7.032926       0.097859       2.008227                    0.999691      29.244825      84.850489       0.609650       0.426204      -1.055497      -0.004270       0.000192      -0.022896       0.023292      -0.008871       0.002847      -0.006635       0.042238       0.053087      -0.032463       0.011617       0.020846              9.386501       5.304557       1.306165       1.379328      11.380854       1.468440      11.474093          -0.004867
          234              C      11.087961      22.911221      11.006448      -0.088384      30.355897 0.42055692E+03  0.98500480E+04                                 8.534042                            6.902906       0.081363       2.006268                    0.999373      29.160657      84.920488       0.615492       0.424884      -1.054079       0.008085      -0.032232      -0.000444       0.033233      -0.004450      -0.005726      -0.006327      -0.012362       0.015064      -0.013283       0.002468       0.010815              9.267735      11.184063       0.942704       0.378885      10.239431      -3.389373       6.379712           0.000359
          235              C       2.675086       5.207897       3.111035      -0.168479      36.662545 0.49283092E+03  0.12026877E+05                                 9.784847                            7.557604      -0.194792       1.912208                    0.997720      30.704392      91.700466       0.577497       0.434612      -1.046628       0.003804       0.016691      -0.010962       0.020328       0.012645       0.015876      -0.004349      -0.016802      -0.040576      -0.027379       0.004948       0.022432             11.134546      13.251897      -0.687721      -1.714127       5.470061      -1.162572      14.681680           0.001259
          236              C      20.598379       6.387508       8.954247       0.582479      22.666119 0.25436727E+03  0.53089946E+04                                 7.459695                            5.702905      -0.044196       2.041970                    0.999586      22.733207      64.660112       0.612058       0.479471      -1.012097       0.011447      -0.052506      -0.031955       0.062522       0.066634      -0.027809      -0.041869       0.087523      -0.094560      -0.079273      -0.030460       0.109733              8.613535       5.986753      -2.581956       0.347989      11.673779       1.665573       8.180074          -0.008216
          237              C      11.904426      19.862933       8.819676      -0.026279      35.904388 0.47145735E+03  0.11280377E+05                                 9.531080                            7.295647      -0.179720       1.948158                    0.998619      27.942589      80.328457       0.604656       0.423366      -1.062670      -0.040694      -0.013620       0.009523       0.043957       0.002755       0.008588      -0.007296       0.001953       0.038201      -0.013894      -0.003653       0.017548             11.466007      17.114795       2.821169      -1.205528      10.145276      -2.967929       7.137951           0.005195
          238              C       1.341297       5.317616       3.546874       0.200647      30.683304 0.38298432E+03  0.87754059E+04                                 8.868198                            6.795693      -0.341153       1.919047                    0.999075      26.013862      75.288040       0.591156       0.452187      -1.036282       0.002381       0.006216       0.051101       0.051532       0.003796      -0.026181      -0.004135      -0.016698       0.038461      -0.030599       0.000887       0.029712             10.158619      12.362070      -0.588661      -1.811698       4.893931      -1.187740      13.219857          -0.000276
          239              C      11.888664      18.669960       9.553904      -0.100123      30.538261 0.46792418E+03  0.11277367E+05                                 8.681440                            7.389768      -0.151904       1.929121                    0.998324      30.013988      89.220079       0.580706       0.437640      -1.044313      -0.026255       0.013372       0.005775       0.030025      -0.014315       0.019895       0.005517       0.005599       0.054517      -0.030117       0.000691       0.029426              9.488381      11.798149       1.473007       0.055555       9.679288      -2.665624       6.987706          -0.001873
          240              C      13.204290      20.516247       8.460064       0.590740      22.833159 0.25603225E+03  0.53605390E+04                                 7.532251                            5.744307      -0.139474       2.010864                    0.999323      22.865919      65.461090       0.605314       0.483294      -1.008568       0.052856       0.027208      -0.014255       0.061133      -0.052243      -0.005494       0.060696      -0.106627       0.002433      -0.080427      -0.026382       0.106809              8.923903      12.262780       3.024244      -0.447426       7.025151      -2.388748       7.483778          -0.002337
          241              C      20.222663       7.604898       9.746516      -0.027315      37.347476 0.45000519E+03  0.10612595E+05                                 9.695687                            7.064903       0.089495       2.037118                    0.999372      27.333678      77.299065       0.624419       0.415936      -1.070390      -0.013236       0.037958       0.022944       0.046287       0.000543       0.006557      -0.005522       0.015132      -0.009890      -0.011361      -0.000829       0.012190             11.623241       6.570140      -3.446878      -0.814251      17.561428       1.655468      10.738156           0.005571
          242              C       0.298869       5.422342       2.590786       0.044717      31.666393 0.41420774E+03  0.96027348E+04                                 8.775558                            6.860943      -0.113400       1.979893                    0.999230      26.697382      75.747393       0.619939       0.426168      -1.060061      -0.012101       0.012031      -0.023270       0.028856      -0.003260      -0.017875      -0.005507       0.021236       0.010175      -0.018442      -0.005837       0.024279              9.855009      12.021728      -0.653239      -1.941231       4.645310      -0.712516      12.897988           0.002446
          243              C      17.324217       5.589282       3.054206      -0.075597      30.606997 0.42770108E+03  0.10056750E+05                                 8.646544                            7.019707       0.052775       2.006948                    0.999006      28.773210      83.877704       0.602920       0.432045      -1.049987       0.009805       0.011302       0.004244       0.015552      -0.004116       0.011814      -0.009371      -0.066121      -0.036375      -0.033534      -0.007814       0.041348              9.430419      12.190769      -0.484389      -0.907342       4.833687      -0.958449      11.266802          -0.010130
          244              C      17.074846       5.630496       4.384000      -0.142030      30.881399 0.43659021E+03  0.10262078E+05                                 8.493780                            6.952057       0.355467       2.097731                    0.999588      28.818490      82.498610       0.627713       0.415130      -1.066374       0.013584       0.001501      -0.007116       0.015408      -0.012006      -0.001725      -0.010668       0.005303      -0.021386      -0.017758       0.000539       0.017220              9.251037      11.255286      -0.728572      -0.098206       5.035405      -0.938809      11.462420           0.002501
          245              C      18.150462       5.488235       5.273560       0.106008      27.087063 0.35208201E+03  0.78975317E+04                                 8.016680                            6.403574       0.134638       2.062378                    0.999362      26.341085      75.369302       0.625210       0.436749      -1.045571       0.033408      -0.012120      -0.033300       0.048702       0.011007      -0.016497       0.003811      -0.085748      -0.015205      -0.048299       0.001440       0.046859              8.879422      10.974380      -0.887673      -0.038995       4.904403      -0.926000      10.759483          -0.010606
          246              C       0.632588       5.392152       1.216742      -0.123472      31.668000 0.44216921E+03  0.10485259E+05                                 8.783048                            7.103901      -0.012023       1.973438                    0.999090      29.664910      86.883702       0.603502       0.427993      -1.052315       0.006828       0.021363       0.017661       0.028547      -0.000224       0.023182      -0.003012       0.001537       0.000440      -0.022942      -0.000873       0.023815              9.537349      11.166657      -0.755942      -1.527111       4.624832      -0.327385      12.820559          -0.000953
          247              C       2.941143       5.177182       1.765178      -0.067130      31.499495 0.43036445E+03  0.10145314E+05                                 8.825984                            7.035064       0.000894       1.985947                    0.998779      29.042275      85.050104       0.602485       0.431252      -1.049411      -0.025141       0.024741       0.003478       0.035444       0.007427      -0.001740      -0.006957       0.012451      -0.038815      -0.016000      -0.000883       0.016882              9.761451      11.176997      -0.553835      -0.557007       4.705293      -0.566095      13.402064          -0.002304
          248              C      20.263191       7.613827      11.136472      -0.099345      31.381985 0.43520053E+03  0.10258856E+05                                 8.713348                            7.033003       0.097857       2.008230                    0.999691      29.244851      84.850964       0.609640       0.426210      -1.055493      -0.004272       0.019731      -0.011608       0.023288       0.001975       0.009107      -0.023959       0.012245      -0.036900      -0.032466       0.011622       0.020845              9.386584       5.304617      -1.847645      -0.441523      12.722562       0.693845      10.132574          -0.004857
          249              C       1.919802       5.260648       0.815910      -0.088397      30.356623 0.42056896E+03  0.98504111E+04                                 8.534202                            6.903020       0.081303       2.006244                    0.999373      29.161192      84.922691       0.615484       0.424886      -1.054077       0.008097       0.016497       0.027695       0.033237       0.007193       0.000988      -0.003752      -0.007925       0.028466      -0.013298       0.002477       0.010821              9.267912      11.184343      -0.799501      -0.626978       4.409429      -0.023341      12.209965           0.000364
          250              C       8.787222       8.839694       9.088666      -0.168409      36.685037 0.49315498E+03  0.12038065E+05                                 9.793331                            7.563610      -0.200670       1.910374                    0.997712      30.720041      91.792140       0.576802       0.435017      -1.046271       0.004196      -0.016885      -0.009253       0.019706       0.007939      -0.019614       0.014680       0.000568       0.013216      -0.028287       0.005325       0.022962             11.144738      13.263635      -1.142667       1.454102      13.398948      -3.411045       6.771631           0.001255
          251              C       8.374073      13.310256       5.145506       0.584029      22.638885 0.25400406E+03  0.52997980E+04                                 7.455570                            5.699945      -0.042584       2.042574                    0.999575      22.718535      64.619587       0.612006       0.479658      -1.011945       0.011264      -0.002003       0.061339       0.062397      -0.057174      -0.043486       0.022570       0.053057      -0.195729      -0.079250      -0.030054       0.109304              8.608720       5.983896       1.591499       2.060480       7.606686       0.679627      12.235579          -0.008200
          252              C       5.792311      15.205382       8.697077      -0.028270      35.962991 0.47238248E+03  0.11307147E+05                                 9.537295                            7.299809      -0.173559       1.949677                    0.998575      27.967988      80.396926       0.604904       0.423020      -1.062973      -0.040830       0.016672       0.007483       0.044733       0.006074      -0.006757      -0.005050      -0.019511      -0.023070      -0.013617      -0.003608       0.017225             11.474366      17.127118      -2.458149      -1.842255      10.468735       2.788601       6.827243           0.005197
          253              C       7.453430       9.162282       8.775728       0.199360      30.705260 0.38332145E+03  0.87844534E+04                                 8.868844                            6.795882      -0.335876       1.920428                    0.999075      26.027679      75.316625       0.591554       0.451814      -1.036567       0.003213       0.040927      -0.030121       0.050918      -0.024668       0.009113      -0.002460      -0.028246       0.005915      -0.030793       0.001655       0.029138             10.159634      12.363394      -1.275718       1.416023      12.168288      -3.011928       5.947221          -0.000269
          254              C       5.776539      16.437733       9.363111      -0.099756      30.513231 0.46739076E+03  0.11261291E+05                                 8.676375                            7.384759      -0.152160       1.929227                    0.998316      29.999598      89.164327       0.580998       0.437546      -1.044370      -0.025920      -0.001568      -0.014342       0.029665       0.024663       0.001872      -0.015684      -0.011667       0.001038      -0.029983       0.000239       0.029744              9.483256      11.792980      -0.685881      -1.301866       9.963495       2.496680       6.693293          -0.001872
          255              C       7.092180      14.567289       8.311096       0.593160      22.799725 0.25558603E+03  0.53490645E+04                                 7.525704                            5.739830      -0.138411       2.011298                    0.999311      22.848173      65.405283       0.605443       0.483384      -1.008483       0.052612      -0.026054      -0.016304       0.060931       0.020987       0.047325      -0.008359      -0.013459       0.276630      -0.079525      -0.026789       0.106314              8.915729      12.250128      -1.897011      -2.392411       9.429882       0.994809       5.067177          -0.002335
          256              C       7.998356      13.387683       3.695083      -0.027288      37.368368 0.45027540E+03  0.10621582E+05                                 9.702999                            7.069721       0.085933       2.035884                    0.999398      27.342819      77.358719       0.623789       0.416253      -1.070083      -0.013309       0.001735      -0.044709       0.046681       0.005689      -0.003699       0.001691       0.008435      -0.031407      -0.011755      -0.000851       0.012606             11.632485       6.575020       1.018650       3.395502      11.016577       2.127507      17.305856           0.005578
          257              C       6.411010       8.281922       9.163073       0.044635      31.671372 0.41426661E+03  0.96043982E+04                                 8.776283                            6.861186      -0.110949       1.980653                    0.999256      26.700696      75.756875       0.619964       0.426137      -1.060085      -0.011986      -0.025265       0.000341       0.027966      -0.014149       0.010625      -0.004058       0.005165      -0.039217      -0.017495      -0.006576       0.024071              9.856100      12.022445      -1.355655       1.536800      11.453751      -3.218146       6.092103           0.002442
          258              C       5.099955       8.599785       8.786791      -0.075706      30.609149 0.42774632E+03  0.10057475E+05                                 8.645131                            7.018690       0.056227       2.007971                    0.999073      28.773512      83.860707       0.603179       0.431874      -1.050154       0.009804      -0.001622      -0.012042       0.015613       0.012230      -0.002640       0.027257      -0.035410       0.053258      -0.033422      -0.008019       0.041441              9.428896      12.188224      -0.546820       0.874441      10.487064      -2.306584       5.611398          -0.010103
          259              C       4.850573       9.730813       8.086206      -0.142741      30.892957 0.43679004E+03  0.10268254E+05                                 8.496005                            6.952927       0.359686       2.099128                    0.999591      28.827413      82.538095       0.627752       0.415044      -1.066397       0.012329      -0.007677       0.002487       0.014735       0.004577       0.011482       0.009038       0.002802      -0.031674      -0.018133       0.000498       0.017635              9.254006      11.262720       0.277428       0.681791      10.669270      -2.313847       5.830029           0.002492
          260              C       5.926182      10.572326       7.764631       0.105957      27.090061 0.35215616E+03  0.78998450E+04                                 8.018251                            6.404558       0.135240       2.062486                    0.999396      26.342819      75.384663       0.625099       0.436792      -1.045515       0.033770      -0.024474       0.027944       0.050202      -0.019074      -0.002285       0.020617      -0.044181       0.106452      -0.047263       0.000157       0.047106              8.881399      10.978190       0.410560       0.788541      10.099105      -2.072567       5.566902          -0.010585
          261              C       6.744739       7.107059       9.876237      -0.124430      31.692077 0.44263633E+03  0.10499321E+05                                 8.787733                            7.107462      -0.010553       1.973693                    0.999095      29.679346      86.944115       0.603363       0.427970      -1.052307       0.006894       0.006362      -0.027863       0.029399       0.020193      -0.011280       0.001254      -0.002011      -0.009133      -0.023012      -0.000632       0.023644              9.542655      11.172371      -0.945175       1.418973      11.061971      -3.387426       6.393622          -0.000946
          262              C       9.053289       7.689504       9.788190      -0.067440      31.495169 0.43030943E+03  0.10143335E+05                                 8.823017                            7.032324       0.006030       1.987278                    0.998764      29.040651      85.032686       0.602918       0.430971      -1.049619      -0.024806      -0.008457      -0.023656       0.035305      -0.005779      -0.005282       0.008886       0.017461      -0.024950      -0.015534      -0.001580       0.017115              9.758433      11.174348      -0.206222       0.758203      11.713825      -3.481671       6.387126          -0.002292
          263              C       8.038873      14.586956       2.992377      -0.099041      31.364626 0.43488543E+03  0.10249342E+05                                 8.709732                            7.030309       0.096402       2.007875                    0.999692      29.233036      84.801841       0.609789       0.426192      -1.055527      -0.004450      -0.019739      -0.012568       0.023820       0.007382      -0.006163       0.017074       0.000740      -0.070355      -0.032078       0.011052       0.021026              9.382471       5.302657       0.541023       1.820233      10.174114       0.773118      12.670642          -0.004864
          264              C       8.031956       6.825681      10.190538      -0.087262      30.351073 0.42045904E+03  0.98479757E+04                                 8.536838                            6.905152       0.083702       2.007090                    0.999382      29.155516      84.928810       0.614934       0.425260      -1.053762       0.008199       0.015925      -0.028694       0.033826      -0.002806      -0.006990      -0.003139      -0.017030      -0.004429      -0.013036       0.002874       0.010161              9.270835      11.188339      -0.143030       1.006008      10.283043      -3.367058       6.341123           0.000361
          265              C      14.899324      12.200566       2.954642      -0.169711      36.714236 0.49377075E+03  0.12056436E+05                                 9.796556                            7.566780      -0.198957       1.910692                    0.997750      30.733568      91.834807       0.576879       0.434839      -1.046415       0.003645       0.001075       0.019779       0.020141      -0.020328       0.002822      -0.010822       0.008509       0.035067      -0.027779       0.004939       0.022840             11.147860      13.268091       1.830204       0.261620      11.384525       4.575748       8.790963           0.001260
          266              C      14.486222       6.550393       1.054591       0.583937      22.647869 0.25412902E+03  0.53030256E+04                                 7.457465                            5.701453      -0.042472       2.042575                    0.999616      22.723030      64.634890       0.611911       0.479676      -1.011941       0.011330       0.053742      -0.029088       0.062151      -0.009230       0.071381       0.019421       0.127117       0.023133      -0.079541      -0.030206       0.109748              8.610778       5.984759       0.989124      -2.408660      10.492917      -2.344364       9.354658          -0.008194
          267              C      18.016581      17.427999      12.791932      -0.026443      35.893571 0.47125591E+03  0.11274411E+05                                 9.529385                            7.294106      -0.177699       1.948877                    0.998609      27.937822      80.312040       0.604715       0.423369      -1.062664      -0.040655      -0.001243      -0.017146       0.044140      -0.008850      -0.002194       0.011912      -0.007450       0.012198      -0.013563      -0.003865       0.017428             11.464160      17.112067      -0.366507       3.044877       5.318553       0.181951      11.961861           0.005196
          268              C      13.565536      11.768259       2.831741       0.200593      30.695147 0.38318702E+03  0.87813921E+04                                 8.870826                            6.797685      -0.338285       1.919708                    0.999116      26.021811      75.321849       0.591032       0.452212      -1.036246       0.002746      -0.046673      -0.020395       0.051009       0.021131       0.016631       0.006198      -0.021733       0.024153      -0.031184       0.001489       0.029695             10.161605      12.365658       1.864325       0.396616      10.112938       4.200612       8.006218          -0.000276
          269              C      18.000807      17.388621      11.391671      -0.101537      30.576608 0.46870659E+03  0.11301298E+05                                 8.689143                            7.396100      -0.154973       1.927898                    0.998350      30.041235      89.330308       0.580421       0.437659      -1.044269      -0.026402      -0.011841       0.009116       0.030338      -0.010432      -0.022589       0.009956      -0.022068      -0.026380      -0.030330       0.000742       0.029588              9.497154      11.808601      -0.785280       1.250269       5.356823       0.167683      11.326039          -0.001874
          270              C      19.316450      17.412777      13.537526       0.592246      22.832263 0.25601628E+03  0.53606499E+04                                 7.534851                            5.746044      -0.144214       2.009329                    0.999347      22.869439      65.494993       0.604860       0.483617      -1.008300       0.053794      -0.001754       0.030278       0.061755       0.030879      -0.042014      -0.052532      -0.119029      -0.039564      -0.079567      -0.026568       0.106135              8.927297      12.267446      -1.124727       2.844671       5.302035       1.393579       9.212408          -0.002329
          271              C      14.110516       5.255576       1.712744      -0.027567      37.320335 0.44967105E+03  0.10602218E+05                                 9.689179                            7.060814       0.089997       2.037583                    0.999362      27.323031      77.247301       0.624825       0.415763      -1.070554      -0.013216      -0.039585       0.021293       0.046851      -0.005872      -0.002935       0.003255       0.018758      -0.000585      -0.011472      -0.000820       0.012292             11.614592       6.565611       2.426393      -2.575081      13.868535      -3.777263      14.409631           0.005577
          272              C      12.523110      12.543893       3.400483       0.044315      31.655736 0.41404712E+03  0.95979602E+04                                 8.773453                            6.859388      -0.109914       1.981132                    0.999230      26.692249      75.725582       0.620047       0.426140      -1.060092      -0.012457       0.013506       0.022409       0.028979       0.016435       0.006731       0.008816       0.015532      -0.008844      -0.017926      -0.005835       0.023760              9.852572      12.019331       2.008170       0.405314      10.214959       3.928423       7.323425           0.002447
          273              C      11.212059      12.059090       3.313346      -0.074754      30.584639 0.42730471E+03  0.10044398E+05                                 8.639636                            7.013875       0.059372       2.008923                    0.999029      28.759456      83.805806       0.603546       0.431727      -1.050253       0.009549      -0.010153       0.007122       0.015652      -0.008104      -0.009340      -0.017567      -0.018546       0.102553      -0.033049      -0.008067       0.041116              9.422969      12.180371       1.027406       0.034172       8.822385       3.262622       7.266151          -0.010129
          274              C      10.962687      10.886848       2.684137      -0.143680      30.932473 0.43751330E+03  0.10289789E+05                                 8.503883                            6.959594       0.355420       2.097336                    0.999595      28.853091      82.637065       0.627311       0.415153      -1.066299       0.012574       0.004911       0.004884       0.014356       0.007896      -0.009552       0.000682       0.021188       0.026630      -0.018204       0.000335       0.017869              9.262487      11.270770       0.450277      -0.582586       9.052655       3.256520       7.464037           0.002499
          275              C      12.038301      10.187596       2.116152       0.104717      27.130248 0.35280650E+03  0.79180514E+04                                 8.025592                            6.410326       0.130512       2.060631                    0.999360      26.368531      75.474427       0.624841       0.436772      -1.045531       0.033107       0.036092       0.006821       0.049449       0.008084       0.017343      -0.024218      -0.050098       0.089670      -0.047525       0.000180       0.047346              8.889632      10.990184       0.477286      -0.751312       8.500792       3.000959       7.177919          -0.010609
          276              C      12.856829      13.748946       4.061364      -0.124673      31.712986 0.44302895E+03  0.10511136E+05                                 8.792364                            7.111875      -0.012090       1.973012                    0.999121      29.692874      86.998781       0.603005       0.428122      -1.052197       0.006791      -0.027014       0.008220       0.029042      -0.019550      -0.011596       0.001967       0.003810       0.007441      -0.022648      -0.000680       0.023328              9.547229      11.176942       1.703994       0.110011      10.499765       3.717026       6.964981          -0.000951
          277              C      15.165382      13.381471       3.600975      -0.067457      31.486625 0.43023596E+03  0.10140456E+05                                 8.819491                            7.030614       0.009603       1.988516                    0.998784      29.033779      84.988203       0.603176       0.430835      -1.049775      -0.025477      -0.016187       0.019480       0.035924      -0.002245       0.007351      -0.002723       0.027617       0.008209      -0.015633      -0.001098       0.016732              9.753817      11.167419       0.757237      -0.201662      10.729340       4.045516       7.364693          -0.002307
          278              C      14.151042       4.047374       1.025494      -0.100769      31.440006 0.43627244E+03  0.10290911E+05                                 8.725522                            7.042415       0.095470       2.007120                    0.999714      29.277710      84.986727       0.609107       0.426301      -1.055389      -0.004770       0.000075       0.024296       0.024760      -0.009113      -0.003047       0.007285       0.042047       0.051789      -0.032407       0.011382       0.021025              9.400095       5.311500       1.308799      -1.380793      11.399054      -1.472397      11.489733          -0.004867
          279              C      14.144043      14.161829       4.147895      -0.087518      30.353025 0.42049355E+03  0.98491505E+04                                 8.537742                            6.906082       0.075245       2.004735                    0.999403      29.158160      84.942720       0.614796       0.425339      -1.053695       0.007750      -0.032543       0.000714       0.033461      -0.004451       0.006038       0.006404      -0.011288       0.013075      -0.013058       0.002591       0.010467              9.271694      11.187495       0.943454      -0.378686      10.244681       3.391447       6.382904           0.000363
          280              C       0.380929      12.290860       3.111035      -0.168442      36.686685 0.49318449E+03  0.12038973E+05                                 9.793643                            7.563861      -0.200674       1.910361                    0.997712      30.720916      91.795656       0.576789       0.435020      -1.046269      -0.004188      -0.016463      -0.009983       0.019704       0.013021      -0.016695       0.004368      -0.017306      -0.040472      -0.028307       0.005338       0.022970             11.145089      13.264009      -0.687962       1.716738       5.474594       1.164286      14.696664           0.001255
          281              C      19.130470      11.111291       8.954247       0.584043      22.638034 0.25399348E+03  0.52995132E+04                                 7.455348                            5.699799      -0.042561       2.042594                    0.999574      22.717915      64.617080       0.612019       0.479654      -1.011949      -0.011273       0.052138      -0.032411       0.062417       0.066232       0.027781       0.042171       0.086996      -0.093883      -0.079233      -0.030062       0.109295              8.608446       5.983739      -2.580090      -0.348017      11.666503      -1.664495       8.175097          -0.008210
          282              C       3.375819      15.134600       8.819676      -0.028305      35.963349 0.47238732E+03  0.11307275E+05                                 9.537288                            7.299794      -0.173426       1.949719                    0.998575      27.968156      80.397077       0.604912       0.423013      -1.062979       0.040820       0.014783       0.010688       0.044710       0.002799      -0.008656       0.006676       0.000829       0.037986      -0.013608      -0.003631       0.017238             11.474367      17.127104       2.824523       1.207691      10.152643       2.971121       7.143354           0.005197
          283              C       1.714721      12.181145       3.546874       0.199362      30.704904 0.38331697E+03  0.87843240E+04                                 8.868776                            6.795842      -0.335786       1.920457                    0.999075      26.027506      75.315986       0.591556       0.451814      -1.036567      -0.003219      -0.005619       0.050503       0.050917       0.004444       0.025908       0.003610      -0.017727       0.037435      -0.030778       0.001644       0.029133             10.159548      12.363225      -0.588431       1.812773       4.894063       1.187867      13.221354          -0.000266
          284              C       3.391585      16.327579       9.553904      -0.099764      30.514169 0.46740904E+03  0.11261851E+05                                 8.676564                            7.384915      -0.152183       1.929209                    0.998316      30.000296      89.167117       0.580989       0.437547      -1.044368       0.025920      -0.013208       0.005804       0.029665      -0.013953      -0.020428      -0.005537       0.005901       0.053760      -0.029986       0.000233       0.029753              9.483470      11.793220       1.470458      -0.056920       9.673283       2.664447       6.983905          -0.001872
          285              C       2.075953      14.481284       8.460064       0.593179      22.799432 0.25558231E+03  0.53489705E+04                                 7.525661                            5.739802      -0.138486       2.011277                    0.999311      22.848015      65.404872       0.605442       0.483386      -1.008482      -0.052610      -0.027142      -0.014414       0.060929      -0.051477       0.005487      -0.061162      -0.104909       0.002258      -0.079522      -0.026796       0.106318              8.915677      12.250046       3.020387       0.446659       7.019381       2.386505       7.477606          -0.002336
          286              C      19.506190       9.893907       9.746516      -0.027297      37.368479 0.45027857E+03  0.10621659E+05                                 9.702956                            7.069704       0.086010       2.035905                    0.999399      27.342878      77.358504       0.623796       0.416248      -1.070088       0.013317      -0.037864       0.023847       0.046688       0.000353      -0.006785       0.005813       0.015592      -0.009931      -0.011750      -0.000864       0.012614             11.632418       6.575012      -3.449907       0.815585      17.575843      -1.659619      10.746399           0.005575
          287              C       2.757143      12.076411       2.590786       0.044627      31.671536 0.41427043E+03  0.96045057E+04                                 8.776307                            6.861212      -0.110961       1.980648                    0.999256      26.700764      75.757061       0.619963       0.426137      -1.060086       0.011979      -0.012338      -0.022055       0.027967      -0.002123       0.017568       0.005343       0.021459       0.009615      -0.017495      -0.006580       0.024075              9.856119      12.022413      -0.653069       1.942417       4.645538       0.712628      12.900406           0.002442
          288              C       4.068197      11.909475       3.054206      -0.075664      30.607765 0.42772351E+03  0.10056789E+05                                 8.644849                            7.018485       0.056290       2.008003                    0.999073      28.772559      83.856885       0.603191       0.431872      -1.050157      -0.009806      -0.011241       0.004625       0.015618      -0.003827      -0.011915       0.009766      -0.065722      -0.037657      -0.033430      -0.008021       0.041450              9.428572      12.187762      -0.483850       0.910780       4.832619       0.957912      11.265336          -0.010078
          289              C       4.317576      11.868270       4.384000      -0.142759      30.893532 0.43680214E+03  0.10268610E+05                                 8.496123                            6.953036       0.359730       2.099140                    0.999591      28.827701      82.539202       0.627746       0.415045      -1.066396      -0.012327      -0.001678      -0.007893       0.014733      -0.012226       0.001776       0.010773       0.005794      -0.022671      -0.018132       0.000501       0.017631              9.254129      11.262855      -0.729164       0.100644       5.036072       0.938578      11.463461           0.002493
          290              C       3.241965      12.010538       5.273560       0.105971      27.089078 0.35214057E+03  0.78993833E+04                                 8.017942                            6.404317       0.135427       2.062546                    0.999397      26.342161      75.381479       0.625127       0.436778      -1.045526      -0.033753       0.011958      -0.035167       0.050190       0.011501       0.015371      -0.003174      -0.085386      -0.017223      -0.047250       0.000139       0.047111              8.881049      10.977685      -0.888120       0.038771       4.904873       0.926183      10.760587          -0.010562
          291              C       2.423416      12.106592       1.216742      -0.124399      31.692005 0.44263497E+03  0.10499307E+05                                 8.787811                            7.107521      -0.010511       1.973709                    0.999095      29.679293      86.944742       0.603350       0.427978      -1.052299      -0.006886      -0.020951       0.019437       0.029396      -0.000319      -0.023119       0.003040       0.001091       0.000111      -0.023006      -0.000628       0.023634              9.542736      11.172457      -0.756279       1.527955       4.627149       0.327782      12.828601          -0.000944
          292              C       0.114864      12.321566       1.765178      -0.067397      31.494102 0.43029093E+03  0.10142796E+05                                 8.822861                            7.032206       0.006079       1.987300                    0.998764      29.039978      85.030459       0.602918       0.430975      -1.049616       0.024802      -0.024695       0.004513       0.035289       0.007459       0.002365       0.006072       0.012582      -0.039595      -0.015535      -0.001577       0.017112              9.758254      11.174170      -0.553501       0.557699       4.703516       0.565711      13.397077          -0.002291
          293              C      19.465670       9.884988      11.136472      -0.099031      31.364260 0.43487995E+03  0.10249171E+05                                 8.709640                            7.030250       0.096448       2.007894                    0.999692      29.232795      84.800690       0.609794       0.426190      -1.055530       0.004453      -0.020750      -0.010811       0.023817       0.001656      -0.009471       0.023610       0.012083      -0.036390      -0.032083       0.011066       0.021017              9.382361       5.302615      -1.846863       0.441563      12.715870      -0.694443      10.128598          -0.004855
          294              C       1.136199      12.238093       0.815910      -0.087280      30.351360 0.42046544E+03  0.98481518E+04                                 8.536849                            6.905175       0.083781       2.007111                    0.999382      29.155699      84.929137       0.614938       0.425256      -1.053765      -0.008196      -0.016886       0.028132       0.033819       0.007460      -0.001063       0.003073      -0.006271       0.027858      -0.013039       0.002881       0.010157              9.270837      11.188379      -0.799712       0.626854       4.410653       0.023404      12.213478           0.000360
          295              C      12.605228       8.659107       9.088666      -0.169746      36.715895 0.49379944E+03  0.12057301E+05                                 9.796784                            7.566958      -0.199263       1.910586                    0.997749      30.734514      91.837986       0.576877       0.434834      -1.046419      -0.003601       0.017682      -0.008945       0.020141       0.007680       0.019001      -0.014879       0.001507       0.014260      -0.027765       0.004897       0.022869             11.148120      13.268385      -1.141736      -1.454250      13.402422       3.410980       6.773553           0.001257
          296              C      13.018353       4.188516       5.145506       0.583942      22.647676 0.25412640E+03  0.53029572E+04                                 7.457443                            5.701440      -0.042583       2.042545                    0.999616      22.722842      64.634262       0.611910       0.479679      -1.011940      -0.011331       0.001680       0.061086       0.062151      -0.057194       0.043687      -0.022821       0.053943      -0.196358      -0.079544      -0.030196       0.109740              8.610748       5.984742       1.591388      -2.060941       7.608928      -0.679289      12.238573          -0.008195
          297              C       9.487933      19.792150       8.697077      -0.026439      35.893422 0.47125272E+03  0.11274319E+05                                 9.529389                            7.294103      -0.177664       1.948888                    0.998610      27.937717      80.311777       0.604712       0.423371      -1.062662       0.040643      -0.015459       0.007504       0.044126       0.006322       0.006563       0.004932      -0.019568      -0.024107      -0.013565      -0.003871       0.017436             11.464173      17.112126      -2.453678       1.839854      10.458569      -2.785670       6.821824           0.005196
          298              C      13.939018       8.336516       8.775728       0.200582      30.694866 0.38318315E+03  0.87812651E+04                                 8.870709                            6.797608      -0.338273       1.919715                    0.999114      26.021648      75.320762       0.591042       0.452207      -1.036251      -0.002750      -0.040987      -0.030216       0.050995      -0.024975      -0.009986       0.002569      -0.028019       0.005360      -0.031198       0.001502       0.029696             10.161461      12.365501      -1.275603      -1.416222      12.170550       3.012470       5.948333          -0.000272
          299              C       9.503709      18.559804       9.363111      -0.101533      30.576262 0.46869868E+03  0.11301049E+05                                 8.689044                            7.396008      -0.154958       1.927904                    0.998350      30.040974      89.329028       0.580429       0.437655      -1.044272       0.026401       0.001974      -0.014813       0.030337       0.024782      -0.002256       0.015468      -0.012526       0.002244      -0.030330       0.000735       0.029595              9.497050      11.808502      -0.690105       1.305196       9.978798      -2.500885       6.703849          -0.001873
          300              C       8.188062      20.430240       8.311096       0.592231      22.832285 0.25601632E+03  0.53606467E+04                                 7.534823                            5.746020      -0.143995       2.009392                    0.999346      22.869482      65.494924       0.604865       0.483613      -1.008303      -0.053811       0.025339      -0.016651       0.061765       0.020935      -0.047753       0.008071      -0.014059       0.275294      -0.079554      -0.026571       0.106125              8.927260      12.267394      -1.901168       2.396368       9.441649      -0.996452       5.072738          -0.002331
          301              C      13.394062       4.111079       3.695083      -0.027576      37.320710 0.44967740E+03  0.10602410E+05                                 9.689255                            7.060874       0.089972       2.037574                    0.999362      27.323242      77.248158       0.624821       0.415764      -1.070553       0.013199      -0.001367      -0.044934       0.046853       0.005473       0.003619      -0.002316       0.009119      -0.029460      -0.011470      -0.000812       0.012282             11.614679       6.565673       1.016870      -3.388899      11.003241      -2.122955      17.275123           0.005576
          302              C      14.981440       9.216879       9.163073       0.044323      31.655010 0.41403503E+03  0.95975953E+04                                 8.773269                            6.859246      -0.109854       1.981152                    0.999231      26.691858      75.723766       0.620060       0.426135      -1.060097       0.012414       0.026172       0.000500       0.028971      -0.014057      -0.010887       0.002972       0.005355      -0.039252      -0.017937      -0.005838       0.023775              9.852366      12.019117      -1.355097      -1.536454      11.448153       3.216184       6.089828           0.002445
          303              C      16.292492       8.899013       8.786791      -0.074749      30.585154 0.42731354E+03  0.10044688E+05                                 8.639848                            7.014039       0.059231       2.008879                    0.999028      28.759787      83.807948       0.603525       0.431739      -1.050243      -0.009577       0.001105      -0.012328       0.015650       0.012134       0.002320      -0.026964      -0.034813       0.053690      -0.033024      -0.008083       0.041107              9.423209      12.180683      -0.543380      -0.872725      10.481011       2.305227       5.607934          -0.010116
          304              C      16.541870       7.767980       8.086206      -0.143690      30.933489 0.43753186E+03  0.10290370E+05                                 8.504189                            6.959840       0.355256       2.097280                    0.999594      28.853752      82.640478       0.627285       0.415164      -1.066288      -0.012572       0.006685       0.001818       0.014354       0.004334      -0.011618      -0.010013       0.002650      -0.028956      -0.018208       0.000330       0.017878              9.262827      11.271159       0.279408      -0.681255      10.681867       2.316233       5.835455           0.002496
          305              C      15.466259       6.926465       7.764631       0.104765      27.128769 0.35278149E+03  0.79173350E+04                                 8.025228                            6.410028       0.130647       2.060681                    0.999360      26.367592      75.470547       0.624867       0.436762      -1.045539      -0.033095       0.023916       0.027822       0.049409      -0.019070       0.001651      -0.020644      -0.044008       0.108106      -0.047553       0.000226       0.047328              8.889227      10.989600       0.411971      -0.788962      10.107149       2.073250       5.570932          -0.010595
          306              C      14.647715      10.391747       9.876237      -0.124713      31.714305 0.44305328E+03  0.10511858E+05                                 8.792604                            7.112072      -0.012103       1.972999                    0.999121      29.693683      87.001762       0.602997       0.428122      -1.052196      -0.006794      -0.006364      -0.027494       0.029027       0.019819       0.011135      -0.001478      -0.002112      -0.010303      -0.022665      -0.000653       0.023317              9.547490      11.177247      -0.947359      -1.420774      11.068035       3.389205       6.397188          -0.000949
          307              C      12.339164       9.809301       9.788190      -0.067451      31.486341 0.43023066E+03  0.10140299E+05                                 8.819432                            7.030567       0.009596       1.988517                    0.998784      29.033616      84.987565       0.603179       0.430835      -1.049776       0.025464       0.008782      -0.023762       0.035919      -0.005243       0.005614      -0.009135       0.016547      -0.024995      -0.015647      -0.001084       0.016731              9.753750      11.167367      -0.203962      -0.756615      11.709291       3.479641       6.384591          -0.002297
          308              C      13.353541       2.911800       2.992377      -0.100756      31.439408 0.43626252E+03  0.10290614E+05                                 8.725400                            7.042322       0.095475       2.007125                    0.999714      29.277377      84.985399       0.609113       0.426300      -1.055390       0.004779       0.021069      -0.012099       0.024761       0.007190       0.006358      -0.016665       0.000542      -0.072693      -0.032393       0.011374       0.021019              9.399961       5.311432       0.541385      -1.823829      10.191822      -0.775475      12.696628          -0.004864
          309              C      13.360499      10.673128      10.190538      -0.087503      30.352842 0.42049010E+03  0.98490547E+04                                 8.537731                            6.906073       0.075245       2.004740                    0.999403      29.158030      84.942426       0.614794       0.425342      -1.053693      -0.007745      -0.015654      -0.028543       0.033462      -0.003002       0.006884       0.002814      -0.017502      -0.005588      -0.013066       0.002599       0.010467              9.271682      11.187470      -0.143762      -1.006395      10.285443       3.367909       6.342134           0.000362
          310              C       6.493090       5.298190       2.954642      -0.168488      36.662539 0.49282975E+03  0.12026827E+05                                 9.784800                            7.557564      -0.194706       1.912236                    0.997720      30.704319      91.699815       0.577503       0.434608      -1.046632      -0.003804      -0.001142       0.019934       0.020326      -0.020074      -0.003005       0.010251       0.008456       0.035251      -0.027377       0.004949       0.022428             11.134499      13.251863       1.828395      -0.261534      11.371872      -4.570013       8.779761           0.001262
          311              C       6.906181      10.948350       1.054591       0.582476      22.666008 0.25436526E+03  0.53089450E+04                                 7.459652                            5.702867      -0.044252       2.041951                    0.999586      22.733303      64.660446       0.612062       0.479468      -1.012097      -0.011441      -0.053922      -0.029483       0.062512      -0.009225      -0.071621      -0.019413       0.126437       0.022144      -0.079278      -0.030470       0.109748              8.613489       5.986701       0.989594       2.409994      10.495908       2.345589       9.357858          -0.008201
          312              C      15.600087      17.569563      12.791932      -0.026313      35.905038 0.47147027E+03  0.11280716E+05                                 9.530979                            7.295585      -0.179600       1.948193                    0.998616      27.942886      80.328318       0.604681       0.423348      -1.062687       0.040714       0.001436      -0.016585       0.043986      -0.008830       0.001919      -0.012306      -0.006862       0.012108      -0.013889      -0.003657       0.017546             11.465862      17.114576      -0.366582      -3.045887       5.319430      -0.181714      11.963580           0.005194
          313              C       7.826878       5.730496       2.831741       0.200646      30.683439 0.38298462E+03  0.87754293E+04                                 8.868275                            6.795736      -0.341176       1.919041                    0.999075      26.013965      75.288828       0.591148       0.452192      -1.036277      -0.002380       0.047367      -0.020169       0.051538       0.020782      -0.016375      -0.006783      -0.021280       0.024701      -0.030599       0.000883       0.029717             10.158718      12.362203       1.863339      -0.396074      10.109822      -4.199157       8.004128          -0.000281
          314              C      15.615852      17.608931      11.391671      -0.100113      30.538097 0.46792212E+03  0.11277319E+05                                 8.681473                            7.389806      -0.151891       1.929129                    0.998325      30.013906      89.220200       0.580698       0.437647      -1.044308       0.026246       0.011705       0.008693       0.030024      -0.010061       0.022343      -0.010245      -0.021720      -0.027456      -0.030115       0.000707       0.029408              9.488410      11.798182      -0.784622      -1.247865       5.352126      -0.167298      11.314922          -0.001874
          315              C      14.300222      17.584790      13.537526       0.590713      22.834700 0.25605248E+03  0.53610753E+04                                 7.532618                            5.744563      -0.139561       2.010819                    0.999322      22.866869      65.464773       0.605295       0.483299      -1.008564      -0.052804       0.001250       0.030695       0.061090       0.030882       0.042474       0.052919      -0.120163      -0.038062      -0.080422      -0.026407       0.106828              8.924361      12.263465      -1.124709      -2.842999       5.300620      -1.393019       9.209000          -0.002334
          316              C       7.281891      12.243171       1.712744      -0.027315      37.347655 0.45000573E+03  0.10612611E+05                                 9.695731                            7.064915       0.089461       2.037106                    0.999372      27.333666      77.299049       0.624417       0.415937      -1.070389       0.013241       0.038847       0.021390       0.046281      -0.005945       0.002809      -0.003893       0.017946      -0.001424      -0.011358      -0.000826       0.012184             11.623321       6.570136       2.428609       2.577967      13.877812       3.782397      14.422015           0.005574
          317              C       8.869307       4.954867       3.400483       0.044731      31.666166 0.41420307E+03  0.96026035E+04                                 8.775526                            6.860910      -0.113445       1.979882                    0.999230      26.697225      75.746962       0.619939       0.426169      -1.060060       0.012097      -0.014146       0.022064       0.028866       0.017103      -0.006113      -0.009576       0.014197      -0.010861      -0.018443      -0.005835       0.024278              9.854979      12.021757       2.007781      -0.404901      10.217658      -3.929745       7.325522           0.002448
          318              C      10.180357       5.439669       3.313346      -0.075635      30.607219 0.42770408E+03  0.10056830E+05                                 8.646541                            7.019682       0.052783       2.006946                    0.999006      28.773425      83.878167       0.602928       0.432039      -1.049991      -0.009819       0.009330       0.007654       0.015558      -0.008167       0.009461       0.017495      -0.019593       0.103235      -0.033523      -0.007805       0.041328              9.430429      12.190833       1.027945      -0.034149       8.828440      -3.264847       7.272015          -0.010157
          319              C      10.429726       6.611907       2.684137      -0.142021      30.881414 0.43658978E+03  0.10262077E+05                                 8.493827                            6.952090       0.355494       2.097741                    0.999588      28.818505      82.498987       0.627705       0.415134      -1.066370      -0.013586      -0.005411       0.004862       0.015411       0.007507       0.009533      -0.001849       0.020571       0.024403      -0.017760       0.000543       0.017217              9.251092      11.255370       0.449338       0.581868       9.042653      -3.252413       7.455254           0.002503
          320              C       9.354108       7.311154       2.116152       0.106009      27.086832 0.35207761E+03  0.78974117E+04                                 8.016642                            6.403537       0.134542       2.062350                    0.999361      26.340991      75.369036       0.625212       0.436750      -1.045571      -0.033416      -0.034895       0.006157       0.048705       0.008785      -0.017774       0.023755      -0.051197       0.088446      -0.048294       0.001447       0.046847              8.879383      10.974336       0.477623       0.749224       8.493718      -2.998319       7.170095          -0.010632
          321              C       8.535591       3.749819       4.061364      -0.123409      31.666965 0.44214782E+03  0.10484658E+05                                 8.783080                            7.103949      -0.012210       1.973398                    0.999089      29.664085      86.881792       0.603470       0.428019      -1.052295      -0.006765       0.025915       0.009691       0.028483      -0.020003       0.011799      -0.001956       0.003419       0.005954      -0.022964      -0.000909       0.023873              9.537377      11.166652       1.700600      -0.108971      10.488135      -3.712574       6.957346          -0.000955
          322              C       6.227035       4.117290       3.600975      -0.067136      31.499355 0.43036104E+03  0.10145205E+05                                 8.825907                            7.034998       0.000850       1.985930                    0.998779      29.042227      85.049600       0.602493       0.431247      -1.049414       0.025141       0.015384       0.019689       0.035446      -0.002203      -0.007301       0.002230       0.028356       0.008892      -0.015992      -0.000888       0.016880              9.761370      11.176933       0.759347       0.201096      10.737487      -4.048825       7.369691          -0.002313
          323              C       7.241360      13.451369       1.025494      -0.099364      31.381952 0.43519853E+03  0.10258786E+05                                 8.713284                            7.032935       0.097863       2.008227                    0.999691      29.244875      84.850633       0.609650       0.426204      -1.055498       0.004271      -0.000194       0.022894       0.023289      -0.008870       0.002849      -0.006631       0.042233       0.053090      -0.032460       0.011614       0.020846              9.386528       5.304567       1.306184       1.379339      11.380928       1.468471      11.474090          -0.004867
          324              C       7.248378       3.336936       4.147895      -0.088391      30.356261 0.42056285E+03  0.98502270E+04                                 8.534114                            6.902956       0.081347       2.006259                    0.999373      29.160939      84.921634       0.615489       0.424884      -1.054079      -0.008084       0.032232       0.000444       0.033234      -0.004450      -0.005725      -0.006331      -0.012364       0.015054      -0.013282       0.002465       0.010818              9.267816      11.184177       0.942741       0.378874      10.239519      -3.389398       6.379754           0.000365
          325              C      -1.528086      17.498757       6.082953      -0.134625      36.908558 0.47540294E+03  0.11515045E+05                                 9.880153                            7.462706      -0.212028       1.903761                    0.998876      30.546056      91.337613       0.575626       0.439301      -1.042244      -0.000040      -0.000032      -0.022955       0.022955       0.019037      -0.000011      -0.000666       0.086838       0.032847      -0.052890       0.010955       0.041935             11.833737       7.395120      -4.012055       0.000295      19.159785      -0.001320       8.946305          -0.002951
          326              C      -1.528093      17.498747       3.325166      -0.089362      30.349218 0.39955544E+03  0.91607105E+04                                 8.304104                            6.580359       0.277720       2.063121                    0.999674      28.294094      79.285883       0.657356       0.406400      -1.074984       0.000268       0.000431       0.027424       0.027428      -0.011022      -0.000188      -0.000025      -0.022599       0.091424      -0.031023       0.000547       0.030475              8.975616       4.828001      -1.923618       0.000167      12.415673      -0.000370       9.683175           0.000976
          327              C      10.696212      14.017405      12.112866      -0.134593      36.907522 0.47538688E+03  0.11514565E+05                                 9.879970                            7.462574      -0.212035       1.903765                    0.998877      30.545593      91.336001       0.575631       0.439300      -1.042244       0.000052      -0.019893       0.011443       0.022950      -0.009510      -0.016502      -0.026240       0.042519      -0.100032      -0.052881       0.010954       0.041927             11.833501       7.394932       2.005724       3.474553      11.498436       4.421808      16.607135          -0.002919
          328              C      10.696226      11.629095      13.491760      -0.089360      30.349580 0.39956060E+03  0.91608691E+04                                 8.304210                            6.580433       0.277774       2.063137                    0.999673      28.294268      79.286849       0.657347       0.406404      -1.074980      -0.000269       0.023962      -0.013342       0.027427       0.005676       0.009457      -0.014924      -0.048395       0.014038      -0.031029       0.000541       0.030489              8.975737       4.828047       0.961674       1.665999      10.366129       1.183072      11.733035           0.000978
          329              C       4.584051      20.980152      12.112866      -0.133374      36.906378 0.47539887E+03  0.11515362E+05                                 9.881992                            7.464229      -0.212084       1.903742                    0.998835      30.546763      91.352781       0.575365       0.439484      -1.042096      -0.000006       0.018386       0.010602       0.021224      -0.009747       0.016881       0.025716       0.041212      -0.100609      -0.052605       0.011008       0.041597             11.835558       7.395873       2.006364      -3.475153      11.502490      -4.421734      16.608312          -0.002917
          330              C       4.584046      23.368472      13.491760      -0.089100      30.328600 0.39920626E+03  0.91505019E+04                                 8.298963                            6.575888       0.274214       2.062325                    0.999676      28.284952      79.245003       0.657833       0.406203      -1.075138       0.000003      -0.024693      -0.014250       0.028510       0.005357      -0.009269       0.014463      -0.047300       0.013920      -0.030284       0.000601       0.029683              8.970363       4.825132       0.961228      -1.664916      10.360353      -1.182349      11.725605           0.000978
          331              C      19.864425       8.749400       9.071390      -0.134629      36.908668 0.47540465E+03  0.11515097E+05                                 9.880169                            7.462718      -0.212029       1.903760                    0.998876      30.546131      91.337883       0.575626       0.439301      -1.042244       0.000039       0.000028       0.022956       0.022956       0.019037      -0.000014      -0.000658       0.086839       0.032848      -0.052890       0.010955       0.041935             11.833755       7.395131      -4.012066       0.000287      19.159814      -0.001283       8.946319          -0.002951
          332              C      19.864432       8.749410      11.829177      -0.089360      30.349113 0.39955390E+03  0.91606645E+04                                 8.304081                            6.580343       0.277725       2.063123                    0.999674      28.294031      79.285608       0.657357       0.406399      -1.074985      -0.000268      -0.000431      -0.027423       0.027428      -0.011022      -0.000188      -0.000025      -0.022599       0.091423      -0.031022       0.000548       0.030475              8.975588       4.827989      -1.923615       0.000163      12.415630      -0.000361       9.683146           0.000976
          333              C       7.640127      12.230752       3.041477      -0.134593      36.907517 0.47538630E+03  0.11514544E+05                                 9.879967                            7.462567      -0.212024       1.903769                    0.998877      30.545525      91.335694       0.575632       0.439300      -1.042244      -0.000046       0.019889      -0.011448       0.022948      -0.009508      -0.016502      -0.026236       0.042509      -0.100052      -0.052879       0.010955       0.041925             11.833507       7.394930       2.005736       3.474561      11.498467       4.421852      16.607126          -0.002918
          334              C       7.640113      14.619062       1.662583      -0.089363      30.349774 0.39956324E+03  0.91609474E+04                                 8.304250                            6.580457       0.277762       2.063132                    0.999673      28.294387      79.287336       0.657345       0.406404      -1.074980       0.000271      -0.023962       0.013342       0.027427       0.005676       0.009458      -0.014924      -0.048398       0.014039      -0.031031       0.000541       0.030490              8.975785       4.828067       0.961683       1.666010      10.366200       1.183084      11.733088           0.000977
          335              C      13.752288       5.268005       3.041477      -0.133368      36.906167 0.47539574E+03  0.11515267E+05                                 9.881963                            7.464211      -0.212087       1.903743                    0.998835      30.546620      91.352273       0.575365       0.439485      -1.042095       0.000002      -0.018384      -0.010604       0.021223      -0.009746       0.016881       0.025714       0.041211      -0.100621      -0.052605       0.011007       0.041598             11.835522       7.395862       2.006359      -3.475139      11.502465      -4.421727      16.608240          -0.002916
          336              C      13.752293       2.879685       1.662583      -0.089102      30.328745 0.39920833E+03  0.91505640E+04                                 8.298995                            6.575909       0.274206       2.062321                    0.999676      28.285042      79.245391       0.657831       0.406203      -1.075138      -0.000004       0.024694       0.014250       0.028511       0.005357      -0.009270       0.014464      -0.047301       0.013919      -0.030284       0.000601       0.029684              8.970401       4.825149       0.961232      -1.664922      10.360407      -1.182355      11.725646           0.000978
          337              C       7.640163       5.832528       6.735499      -0.129274      33.019737 0.49466216E+03  0.12121420E+05                                 9.196144                            7.632865      -0.368947       1.848005                    0.998534      31.206272      94.371130       0.565931       0.441670      -1.039097       0.000124       0.021097      -0.012071       0.024307       0.000638       0.001037       0.000110      -0.065828       0.066795      -0.044069       0.021760       0.022309             10.347694      16.356449       0.132007       0.227246       8.380369      -1.795956       6.306265          -0.001385
          338              C       7.640149       8.225037       5.354181      -0.083848      29.224283 0.43129983E+03  0.10152246E+05                                 8.331117                            7.022163       0.177378       2.045948                    0.999079      28.786486      83.681348       0.606917       0.428740      -1.053081       0.000694      -0.022454       0.013225       0.026068       0.006135       0.010708      -0.010786      -0.024059       0.002061      -0.021899       0.003600       0.018299              9.121002      11.640356       0.336041       0.582635       9.176303      -2.277483       6.546347           0.000507
          339              C      13.752273      11.666256       6.735499      -0.127447      32.983260 0.49399613E+03  0.12100666E+05                                 9.189285                            7.627502      -0.363049       1.850066                    0.998557      31.176593      94.255034       0.566171       0.441644      -1.039143      -0.000001      -0.021664      -0.012506       0.025014       0.000189      -0.000376      -0.000581      -0.064361       0.065681      -0.043130       0.020896       0.022234             10.339965      16.345062       0.131075      -0.227041       8.373092       1.793838       6.301740          -0.001388
          340              C      13.752278       9.273736       5.354181      -0.084944      29.244440 0.43168960E+03  0.10162722E+05                                 8.331264                            7.022035       0.181663       2.046979                    0.999101      28.794952      83.684608       0.607410       0.428337      -1.053431       0.000009       0.022545       0.013013       0.026031       0.006121      -0.010622       0.010356      -0.026030       0.002123      -0.022232       0.003590       0.018642              9.121509      11.642683       0.336468      -0.582749       9.175808       2.277442       6.546036           0.000508
          341              C       1.528003       8.749374       1.683344      -0.129268      33.020189 0.49467139E+03  0.12121723E+05                                 9.196301                            7.632994      -0.368997       1.847988                    0.998534      31.206637      94.373063       0.565919       0.441677      -1.039092      -0.000109       0.000098       0.024314       0.024314      -0.001213      -0.000031      -0.000156      -0.066282       0.065399      -0.044063       0.021752       0.022311             10.347877      16.356785      -0.262810      -0.000682       5.269536       0.000154       9.417309          -0.001386
          342              C       1.528011       8.749383       4.445981      -0.083866      29.224441 0.43130303E+03  0.10152322E+05                                 8.331071                            7.022131       0.177471       2.045972                    0.999081      28.786585      83.681158       0.606927       0.428733      -1.053087      -0.000693       0.000228      -0.026065       0.026075      -0.012342       0.000039      -0.000633      -0.006460       0.054855      -0.021904       0.003597       0.018307              9.120946      11.640281      -0.672598       0.000320       5.231455       0.000088      10.491102           0.000507
          343              C      10.696176      20.415629       8.418844      -0.129276      33.019756 0.49466248E+03  0.12121429E+05                                 9.196147                            7.632867      -0.368947       1.848005                    0.998534      31.206276      94.371134       0.565931       0.441670      -1.039097      -0.000124      -0.021099       0.012068       0.024307       0.000638       0.001038       0.000110      -0.065828       0.066796      -0.044069       0.021760       0.022309             10.347698      16.356452       0.132011       0.227248       8.380373      -1.795958       6.306269          -0.001387
          344              C      10.696190      18.023120       9.800162      -0.083852      29.224360 0.43130089E+03  0.10152274E+05                                 8.331114                            7.022157       0.177403       2.045954                    0.999079      28.786546      83.681447       0.606920       0.428738      -1.053083      -0.000693       0.022448      -0.013237       0.026069       0.006135       0.010710      -0.010784      -0.024063       0.002048      -0.021901       0.003602       0.018299              9.121001      11.640349       0.336038       0.582640       9.176311      -2.277486       6.546343           0.000508
          345              C       4.584066      14.581901       8.418844      -0.127447      32.983323 0.49399683E+03  0.12100687E+05                                 9.189299                            7.627509      -0.363052       1.850064                    0.998557      31.176612      94.255118       0.566171       0.441644      -1.039143       0.000000       0.021664       0.012503       0.025013       0.000189      -0.000375      -0.000580      -0.064362       0.065678      -0.043130       0.020896       0.022233             10.339988      16.345121       0.131074      -0.227039       8.373096       1.793835       6.301746          -0.001385
          346              C       4.584061      16.974421       9.800162      -0.084948      29.244585 0.43169191E+03  0.10162790E+05                                 8.331285                            7.022048       0.181669       2.046978                    0.999101      28.795062      83.684985       0.607410       0.428336      -1.053432      -0.000010      -0.022542      -0.013019       0.026031       0.006121      -0.010624       0.010356      -0.026033       0.002117      -0.022233       0.003591       0.018642              9.121536      11.642718       0.336467      -0.582753       9.175838       2.277451       6.546052           0.000508
          347              C      16.808336      17.498783      13.470999      -0.129270      33.020162 0.49467142E+03  0.12121724E+05                                 9.196293                            7.632994      -0.368997       1.847988                    0.998534      31.206647      94.373100       0.565919       0.441676      -1.039092       0.000110      -0.000100      -0.024315       0.024316      -0.001214      -0.000030      -0.000157      -0.066285       0.065396      -0.044064       0.021751       0.022313             10.347859      16.356727      -0.262815      -0.000684       5.269532       0.000152       9.417319          -0.001389
          348              C      16.808328      17.498774      10.708362      -0.083862      29.224337 0.43130140E+03  0.10152275E+05                                 8.331060                            7.022125       0.177460       2.045970                    0.999080      28.786513      83.680956       0.606927       0.428734      -1.053087       0.000693      -0.000238       0.026064       0.026075      -0.012341       0.000040      -0.000629      -0.006461       0.054852      -0.021902       0.003597       0.018306              9.120931      11.640261      -0.672596       0.000322       5.231448       0.000091      10.491085           0.000509
          349              N      -1.069799      20.911638      10.250246      -0.276675      41.006670 0.56080302E+03  0.13819088E+05                                 9.929679                            7.675395       0.016554       2.023779                    0.997920      28.718794      80.054785       0.630979       0.393933      -1.097176       0.095396      -0.008410       0.089753       0.131251       0.005629      -0.066694       0.006531      -0.027367      -0.017038      -0.075804       0.017306       0.058498             11.500760      12.875177      -0.858326      -1.682700       6.152195      -1.848651      15.474909           0.033961
          350              N      11.154478      15.919937       7.073593      -0.276442      41.010062 0.56082329E+03  0.13819763E+05                                 9.930931                            7.675809       0.020623       2.024892                    0.997934      28.719574      80.058428       0.630925       0.393961      -1.097152       0.095165       0.082872      -0.038347       0.131889      -0.060132       0.027985       0.006464      -0.005566       0.049836      -0.075269       0.017474       0.057795             11.502828      12.877366      -1.029796       1.585448      14.748397      -3.113654       6.882722           0.033966
          351              N       5.042363      15.664739      12.984847      -0.275668      40.948567 0.55981542E+03  0.13788182E+05                                 9.919669                            7.667906       0.019222       2.024943                    0.997932      28.692811      79.953979       0.631399       0.393858      -1.097267       0.095848      -0.073798      -0.052525       0.131878       0.054561       0.037929      -0.013118      -0.015122       0.015729      -0.075289       0.017296       0.057993             11.488793      12.864310       1.885864       0.099053      11.530676       4.954120      10.071392           0.034002
          352              N      16.350052      14.085906      10.250246      -0.276434      41.009761 0.56081799E+03  0.13819615E+05                                 9.930965                            7.675832       0.020687       2.024919                    0.997936      28.719340      80.057994       0.630917       0.393967      -1.097147      -0.095167       0.008232       0.090942       0.131890       0.005819       0.066067      -0.006341      -0.027758      -0.016732      -0.075261       0.017463       0.057798             11.502873      12.877375      -0.858116       1.684595       6.152660       1.849152      15.478584           0.033981
          353              N       4.125757      19.077584       7.073593      -0.275671      40.949100 0.55982406E+03  0.13788441E+05                                 9.919740                            7.667957       0.019109       2.024906                    0.997932      28.692979      79.954449       0.631398       0.393857      -1.097268      -0.095856      -0.082410      -0.037671       0.131905      -0.060141      -0.028315      -0.006688      -0.003998       0.049161      -0.075316       0.017300       0.058016             11.488880      12.864438      -1.028707      -1.583693      14.726712       3.108960       6.875490           0.034006
          354              N      10.237906      19.332824      12.984847      -0.276704      41.008215 0.56082781E+03  0.13819848E+05                                 9.929887                            7.675540       0.016634       2.023795                    0.997921      28.719496      80.057111       0.630976       0.393930      -1.097178      -0.095399       0.073528      -0.052177       0.131263       0.054941      -0.038236       0.012901      -0.016373       0.015970      -0.075822       0.017331       0.058490             11.501012      12.875470       1.886462      -0.098014      11.543447      -4.961306      10.084119           0.033950
          355              N       1.069738       5.336519       4.904097      -0.276685      41.007160 0.56081046E+03  0.13819328E+05                                 9.929778                            7.675460       0.016478       2.023752                    0.997920      28.719030      80.055801       0.630974       0.393934      -1.097174      -0.095401       0.008403      -0.089757       0.131257       0.005608      -0.066707       0.006517      -0.027340      -0.017023      -0.075804       0.017285       0.058519             11.500884      12.875310      -0.858329      -1.682689       6.152245      -1.848670      15.475098           0.033970
          356              N       7.181861      10.328220       8.080750      -0.276434      41.009615 0.56081629E+03  0.13819543E+05                                 9.930853                            7.675756       0.020667       2.024910                    0.997933      28.719367      80.057624       0.630928       0.393961      -1.097153      -0.095160      -0.082871       0.038341       0.131883      -0.060131       0.027966       0.006466      -0.005565       0.049889      -0.075269       0.017491       0.057778             11.502730      12.877259      -1.029804       1.585449      14.748264      -3.113617       6.882667           0.033959
          357              N      13.293976      10.583418       2.169496      -0.275666      40.948659 0.55981656E+03  0.13788226E+05                                 9.919702                            7.667926       0.019143       2.024918                    0.997932      28.692875      79.954369       0.631396       0.393859      -1.097265      -0.095851       0.073802       0.052521       0.131881       0.054584       0.037915      -0.013099      -0.015097       0.015726      -0.075287       0.017271       0.058016             11.488835      12.864359       1.885853       0.099050      11.530731       4.954145      10.071415           0.034013
          358              N       1.986287      12.162251       4.904097      -0.276431      41.009257 0.56081049E+03  0.13819371E+05                                 9.930860                            7.675764       0.020795       2.024956                    0.997936      28.719096      80.056913       0.630922       0.393966      -1.097149       0.095161      -0.008240      -0.090937       0.131882       0.005851       0.066048      -0.006362      -0.027803      -0.016760      -0.075262       0.017497       0.057766             11.502740      12.877231      -0.858117       1.684612       6.152610       1.849134      15.478379           0.033966
          359              N      14.210582       7.170573       8.080750      -0.275670      40.949012 0.55982262E+03  0.13788395E+05                                 9.919722                            7.667944       0.019132       2.024913                    0.997932      28.692934      79.954245       0.631399       0.393857      -1.097269       0.095854       0.082411       0.037666       0.131903      -0.060141      -0.028307      -0.006689      -0.003997       0.049183      -0.075316       0.017307       0.058009             11.488857      12.864417      -1.028706      -1.583695      14.726679       3.108949       6.875476           0.034003
          360              N       8.098433       6.915333       2.169496      -0.276706      41.008582 0.56083278E+03  0.13820024E+05                                 9.929996                            7.675607       0.016453       2.023738                    0.997920      28.719702      80.058264       0.630968       0.393934      -1.097174       0.095407      -0.073540       0.052167       0.131271       0.054990      -0.038208       0.012861      -0.016318       0.015970      -0.075818       0.017279       0.058539             11.501151      12.875616       1.886433      -0.098005      11.543618      -4.961391      10.084219           0.033972
          361              O       5.107851       4.984105       7.708863      -0.585019      43.596133 0.69357913E+03  0.17794808E+05                                 9.924858                            8.249635       0.078468       2.051585                    0.996603      29.236495      79.763451       0.648790       0.367964      -1.130378       0.007840       0.009357      -0.017874       0.021645      -0.030285      -0.035720       0.006412      -0.143440       0.124314      -0.106331       0.039524       0.066806             11.458677       9.862427       3.511585      -2.710364      11.854201      -5.647914      12.659403           0.028009
          362              O      -1.902276      19.879027       7.406079      -0.536257      37.127580 0.59884189E+03  0.14799715E+05                                 8.850000                            7.621065       0.211502       2.114214                    0.997638      27.878758      74.475055       0.681419       0.363706      -1.134482      -0.007218       0.003851      -0.017490       0.019309       0.059312      -0.004535       0.001868       0.046077       0.102839      -0.080915       0.033855       0.047060              9.485433       6.711644      -0.348748       0.808652       8.941215       2.884550      12.803441           0.044243
          363              O       4.124094       5.977852       5.964598      -0.538747      37.132857 0.58649755E+03  0.14400715E+05                                 8.843117                            7.514884       0.276275       2.145015                    0.995785      27.556998      73.067202       0.690842       0.361085      -1.138006       0.013110      -0.002177       0.015775       0.020627      -0.019806       0.033532       0.036751       0.029135      -0.032316      -0.063973       0.022133       0.041840              9.948886      14.854029       1.556641       2.745490       6.808356      -0.735993       8.184272           0.044187
          364              O       3.185097       3.255135       5.612562      -0.547010      40.016720 0.62228179E+03  0.15553800E+05                                 9.380964                            7.818173       0.099511       2.072682                    0.996927      28.370013      76.641982       0.665276       0.368345      -1.128969       0.012136      -0.009917       0.009119       0.018132      -0.002242      -0.005763      -0.046087       0.026661      -0.180435      -0.082021       0.038283       0.043738             10.613608       9.033031      -4.318797       0.685893      15.256858      -1.740496       7.550937           0.043167
          365              O      11.219951      12.933428       6.983576      -0.586332      43.725162 0.69607793E+03  0.17877256E+05                                 9.949589                            8.268705       0.066555       2.047568                    0.996432      29.277310      79.949015       0.647463       0.368340      -1.129946       0.008389      -0.019194       0.000881       0.020966      -0.016519       0.044348       0.000621      -0.129121       0.165126      -0.106222       0.038346       0.067875             11.489441       9.891049      -4.117918      -1.692953      17.395315       2.484123       7.181959           0.028066
          366              O      10.322020      13.973124       9.389934      -0.537416      37.204798 0.60039309E+03  0.14848532E+05                                 8.864489                            7.632660       0.213109       2.114128                    0.997587      27.907051      74.591429       0.680630       0.363871      -1.134286      -0.007161      -0.016770       0.005040       0.018919      -0.033281      -0.048817      -0.032862      -0.007844      -0.061875      -0.080488       0.033442       0.047046              9.501841       6.722122       0.875952      -0.101799       9.353169      -3.119744      12.430231           0.044206
          367              O      10.236211      10.925973       6.995093      -0.539478      37.150734 0.58682936E+03  0.14410745E+05                                 8.845743                            7.516919       0.274271       2.144372                    0.995793      27.562193      73.083187       0.690768       0.361076      -1.138025       0.012250       0.014227      -0.005941       0.019692       0.038364       0.000316      -0.017503       0.061453       0.067737      -0.063405       0.022238       0.041167              9.952121      14.858273       1.599912      -2.721580       8.481827      -0.227817       6.516263           0.044184
          368              O       9.297207      11.982468       9.529051      -0.547748      40.026960 0.62249317E+03  0.15559942E+05                                 9.381505                            7.818541       0.100663       2.073082                    0.996916      28.375585      76.651694       0.665403       0.368254      -1.129072       0.011880       0.012442       0.004054       0.017674      -0.003746       0.004293       0.056077       0.044596      -0.126623      -0.081666       0.037943       0.043724             10.614340       9.033584       2.754129       3.397679      10.985800       4.207237      11.823637           0.043160
          369              O      -1.004316       8.330624       0.461904      -0.585272      43.587530 0.69341130E+03  0.17789327E+05                                 9.923404                            8.248374       0.078181       2.051661                    0.996546      29.233040      79.749938       0.648874       0.367940      -1.130403       0.008627       0.010595       0.016837       0.021684       0.046481      -0.007925      -0.007942      -0.142209       0.128755      -0.106598       0.039114       0.067484             11.457034       9.860035       0.591248       4.394880       7.565957       3.172617      16.945111           0.027960
          370              O       4.209880      18.644163      13.512673      -0.537036      37.169907 0.59970860E+03  0.14826916E+05                                 8.857533                            7.627185       0.212382       2.114120                    0.997669      27.896098      74.542835       0.681045       0.363764      -1.134404      -0.006837       0.012925       0.011847       0.018819      -0.025732       0.053348       0.030929      -0.010994      -0.068127      -0.080293       0.033331       0.046963              9.493861       6.716870      -0.525553      -0.707041      14.349459       0.229529       7.415254           0.044120
          371              O      16.348337       9.344332       2.194652      -0.539844      37.179165 0.58740450E+03  0.14429031E+05                                 8.851421                            7.521447       0.272415       2.143691                    0.995757      27.573027      73.132887       0.690414       0.361158      -1.137911       0.011699      -0.012106      -0.009152       0.019162      -0.018746      -0.033363      -0.019803      -0.002286      -0.122211      -0.063473       0.022735       0.040738              9.958812      14.869824      -3.158990      -0.023242       7.209102       0.964869       7.797509           0.044174
          372              O      -2.927083      11.010554       0.012730      -0.547682      40.030987 0.62257426E+03  0.15562687E+05                                 9.382307                            7.819334       0.099147       2.072642                    0.996964      28.376484      76.659294       0.665324       0.368281      -1.129036       0.011729      -0.003014      -0.012424       0.017350       0.005818       0.001303      -0.010440       0.123916       0.111190      -0.081689       0.037877       0.043812             10.615035       9.033462       1.565357      -4.082839       7.971684      -2.466709      14.839959           0.043164
          373              O      16.284590      12.514686       7.708863      -0.586339      43.725470 0.69608392E+03  0.17877455E+05                                 9.949663                            8.268761       0.066499       2.047552                    0.996430      29.277307      79.949198       0.647458       0.368341      -1.129944      -0.008404      -0.008843      -0.017057       0.020970      -0.030141       0.036473      -0.007485      -0.143151       0.123014      -0.106213       0.038345       0.067869             11.489544       9.891130       3.525176       2.719758      11.886810       5.664643      12.690692           0.028071
          374              O      17.182513      15.118496       7.406079      -0.537424      37.207158 0.60044127E+03  0.14850079E+05                                 8.865031                            7.633103       0.212946       2.114074                    0.997586      27.907707      74.595019       0.680589       0.363884      -1.134271       0.007148      -0.004008      -0.017042       0.018910       0.058921       0.004406      -0.001334       0.046745       0.101918      -0.080485       0.033439       0.047047              9.502448       6.722517      -0.349874      -0.809499       8.959823      -2.892526      12.825003           0.044203
          375              O      17.268337      11.520926       5.964598      -0.539489      37.151493 0.58684443E+03  0.14411224E+05                                 8.845912                            7.517055       0.274185       2.144344                    0.995792      27.562371      73.084201       0.690756       0.361080      -1.138021      -0.012248       0.001965       0.015280       0.019681      -0.019463      -0.033064      -0.036724       0.028158      -0.032140      -0.063409       0.022248       0.041161              9.952321      14.858605       1.557082      -2.746358       6.810514       0.737234       8.187845           0.044187
          376              O      -0.129068      14.243640       5.612562      -0.547762      40.027542 0.62250582E+03  0.15560348E+05                                 9.381639                            7.818657       0.100493       2.073029                    0.996915      28.375708      76.652432       0.665393       0.368258      -1.129068      -0.011874       0.009735       0.008736       0.017666      -0.001854       0.005389       0.045791       0.026791      -0.180078      -0.081672       0.037944       0.043728             10.614488       9.033714      -4.319593      -0.686293      15.257960       1.740805       7.551788           0.043155
          377              O      10.172486       4.565358       6.983576      -0.585273      43.587132 0.69340326E+03  0.17789052E+05                                 9.923302                            8.248293       0.078286       2.051691                    0.996547      29.232969      79.749348       0.648882       0.367937      -1.130406      -0.008638       0.019876       0.000756       0.021685      -0.016387      -0.044209      -0.001040      -0.130314       0.164594      -0.106618       0.039113       0.067505             11.456903       9.859892      -4.101618       1.685387      17.347700      -2.474983       7.163118           0.027968
          378              O       4.958228      21.024414       9.389934      -0.537057      37.170411 0.59971892E+03  0.14827220E+05                                 8.857552                            7.627201       0.212444       2.114127                    0.997672      27.896496      74.543790       0.681052       0.363759      -1.134409       0.006842       0.016724       0.005271       0.018822      -0.033335       0.048974       0.032580      -0.008104      -0.059488      -0.080298       0.033318       0.046980              9.493882       6.716880       0.875096       0.101609       9.347659       3.117401      12.417107           0.044103
          379              O      11.156226       6.572813       6.995093      -0.539844      37.178784 0.58739662E+03  0.14428788E+05                                 8.851360                            7.521399       0.272387       2.143686                    0.995757      27.572884      73.132359       0.690416       0.361158      -1.137911      -0.011697      -0.013987      -0.005909       0.019167       0.038275      -0.000457       0.017046       0.061540       0.069284      -0.063473       0.022739       0.040734              9.958736      14.869680       1.599663       2.724119       8.485963       0.227647       6.520565           0.044171
          380              O      12.095245       5.516335       9.529051      -0.547706      40.031903 0.62259170E+03  0.15563236E+05                                 9.382439                            7.819435       0.099153       2.072633                    0.996966      28.376949      76.660890       0.665320       0.368281      -1.129036      -0.011742      -0.012262       0.003606       0.017356      -0.004038      -0.004379      -0.056125       0.044776      -0.126247      -0.081699       0.037884       0.043815             10.615191       9.033585       2.753218      -3.397129      10.986818      -4.207477      11.825170           0.043157
          381              O       4.060316       9.168114       0.461904      -0.585011      43.593340 0.69352478E+03  0.17793001E+05                                 9.924276                            8.249190       0.078757       2.051681                    0.996607      29.235662      79.759305       0.648824       0.367953      -1.130391      -0.007833      -0.010805       0.017036       0.021641       0.046090       0.008373       0.007355      -0.141820       0.129162      -0.106336       0.039516       0.066820             11.457952       9.861760       0.591419      -4.395941       7.566428      -3.172403      16.945668           0.028003
          382              O      11.070392      16.353404      13.512673      -0.536266      37.127835 0.59884516E+03  0.14799816E+05                                 8.850048                            7.621092       0.211544       2.114233                    0.997636      27.878824      74.475293       0.681417       0.363707      -1.134481       0.007217      -0.013217       0.012090       0.019312      -0.025712      -0.053627      -0.031323      -0.011384      -0.069554      -0.080912       0.033862       0.047050              9.485492       6.711672      -0.525950       0.706360      14.336088      -0.230145       7.408717           0.044253
          383              O       5.044073       8.154418       2.194652      -0.538704      37.131744 0.58647634E+03  0.14400064E+05                                 8.842943                            7.514752       0.276321       2.145037                    0.995783      27.556536      73.065644       0.690847       0.361086      -1.138006      -0.013137       0.012603      -0.009792       0.020671      -0.019166       0.033918       0.019049      -0.001514      -0.124279      -0.063986       0.022109       0.041877              9.948673      14.853727      -3.155907       0.024691       7.202758      -0.963751       7.789534           0.044186
          384              O       5.983080       6.488181       0.012730      -0.547004      40.017713 0.62229946E+03  0.15554381E+05                                 9.381203                            7.818353       0.099482       2.072673                    0.996924      28.370211      76.643314       0.665258       0.368351      -1.128962      -0.012132       0.002944      -0.013154       0.018135       0.006114      -0.000931       0.010255       0.124238       0.112293      -0.082020       0.038284       0.043737             10.613894       9.033229       1.565462       4.083234       7.970344       2.466658      14.838110           0.043171
          385              O      13.228488      21.264052       7.445480      -0.585014      43.595842 0.69357303E+03  0.17794618E+05                                 9.924838                            8.249618       0.078422       2.051574                    0.996602      29.236326      79.762991       0.648788       0.367965      -1.130377      -0.007839      -0.009365       0.017871       0.021645      -0.030270      -0.035714       0.006418      -0.143438       0.124345      -0.106326       0.039523       0.066803             11.458659       9.862399       3.511589      -2.710351      11.854204      -5.647906      12.659373           0.028023
          386              O      20.238615       6.369130       7.748264      -0.536292      37.129322 0.59887646E+03  0.14800791E+05                                 8.850272                            7.621281       0.211480       2.114187                    0.997639      27.879562      74.477898       0.681410       0.363706      -1.134482       0.007216      -0.003842       0.017488       0.019305       0.059326      -0.004528       0.001856       0.046077       0.102801      -0.080921       0.033842       0.047079              9.485738       6.711840      -0.348775       0.808675       8.941513       2.884665      12.803861           0.044224
          387              O      14.212245      20.270305       9.189745      -0.538736      37.132151 0.58648403E+03  0.14400285E+05                                 8.842965                            7.514764       0.276362       2.145046                    0.995785      27.556783      73.066146       0.690853       0.361082      -1.138010      -0.013103       0.002175      -0.015778       0.020625      -0.019820       0.033531       0.036749       0.029145      -0.032367      -0.063983       0.022142       0.041840              9.948703      14.853715       1.556598       2.745457       6.808248      -0.735973       8.184146           0.044181
          388              O      21.263445       5.494287       9.541781      -0.547014      40.018086 0.62230796E+03  0.15554629E+05                                 9.381182                            7.818341       0.099448       2.072649                    0.996928      28.370593      76.644165       0.665268       0.368345      -1.128968      -0.012141       0.009916      -0.009114       0.018133      -0.002242      -0.005773      -0.046096       0.026672      -0.180419      -0.082026       0.038284       0.043742             10.613863       9.033234      -4.318921       0.685920      15.257234      -1.740552       7.551121           0.043155
          389              O       7.116388      13.314729       8.170767      -0.586337      43.725461 0.69608362E+03  0.17877438E+05                                 9.949623                            8.268728       0.066578       2.047572                    0.996432      29.277461      79.949499       0.647463       0.368339      -1.129947      -0.008386       0.019193      -0.000887       0.020964      -0.016518       0.044360       0.000629      -0.129119       0.165118      -0.106226       0.038348       0.067877             11.489482       9.891093      -4.117947      -1.692953      17.395383       2.484124       7.181970           0.028055
          390              O       8.014319      12.275033       5.764409      -0.537392      37.203475 0.60036669E+03  0.14847714E+05                                 8.864294                            7.632503       0.213097       2.114140                    0.997586      27.906420      74.589295       0.680635       0.363872      -1.134285       0.007166       0.016774      -0.005034       0.018923      -0.033280      -0.048805      -0.032872      -0.007849      -0.061852      -0.080483       0.033452       0.047031              9.501622       6.721976       0.875927      -0.101811       9.352958      -3.119669      12.429933           0.044220
          391              O       8.100128      15.322184       8.159250      -0.539486      37.151412 0.58684230E+03  0.14411152E+05                                 8.845876                            7.517024       0.274224       2.144353                    0.995794      27.562424      73.084182       0.690760       0.361079      -1.138023      -0.012256      -0.014225       0.005938       0.019693       0.038359       0.000306      -0.017512       0.061433       0.067747      -0.063398       0.022230       0.041168              9.952282      14.858544       1.599918      -2.721628       8.481954      -0.227815       6.516347           0.044188
          392              O       9.039132      14.265689       5.625292      -0.547743      40.025951 0.62247379E+03  0.15559323E+05                                 9.381334                            7.818408       0.100732       2.073113                    0.996915      28.375168      76.650033       0.665410       0.368254      -1.129073      -0.011875      -0.012446      -0.004055       0.017674      -0.003739       0.004289       0.056078       0.044600      -0.126594      -0.081663       0.037943       0.043719             10.614141       9.033420       2.754064       3.397604      10.985583       4.207152      11.823422           0.043168
          393              O      19.340655      17.917533      14.692439      -0.585253      43.586800 0.69339703E+03  0.17788868E+05                                 9.923301                            8.248295       0.078165       2.051662                    0.996546      29.232728      79.748857       0.648877       0.367941      -1.130402      -0.008629      -0.010592      -0.016839       0.021684       0.046469      -0.007915      -0.007936      -0.142224       0.128737      -0.106595       0.039115       0.067480             11.456909       9.859902       0.591230       4.394812       7.565882       3.172574      16.944942           0.027974
          394              O      14.126459       7.603994       1.641670      -0.537057      37.171248 0.59973545E+03  0.14827747E+05                                 8.857721                            7.627335       0.212395       2.114106                    0.997671      27.896772      74.545077       0.681041       0.363762      -1.134406       0.006833      -0.012928      -0.011837       0.018813      -0.025746       0.053357       0.030926      -0.010970      -0.068095      -0.080300       0.033319       0.046981              9.494071       6.717014      -0.525562      -0.707067      14.349788       0.229538       7.415411           0.044100
          395              O       1.988002      16.903825      12.959691      -0.539850      37.178869 0.58739872E+03  0.14428847E+05                                 8.851358                            7.521398       0.272452       2.143704                    0.995757      27.572936      73.132427       0.690418       0.361156      -1.137913      -0.011695       0.012108       0.009152       0.019161      -0.018737      -0.033375      -0.019811      -0.002255      -0.122201      -0.063480       0.022746       0.040734              9.958736      14.869690      -3.158973      -0.023244       7.209057       0.964854       7.797460           0.044171
          396              O      15.151280       6.488181      -0.012730      -0.547700      40.032641 0.62260584E+03  0.15563690E+05                                 9.382586                            7.819550       0.099053       2.072598                    0.996965      28.377147      76.661876       0.665312       0.368283      -1.129033      -0.011736       0.003007       0.012422       0.017352       0.005828       0.001309      -0.010429       0.123921       0.111191      -0.081691       0.037874       0.043816             10.615366       9.033730       1.565417      -4.082981       7.971932      -2.466798      14.840434           0.043155
          397              O       2.051749      13.733471       7.445480      -0.586356      43.726031 0.69609498E+03  0.17877810E+05                                 9.949732                            8.268812       0.066531       2.047556                    0.996430      29.277582      79.950104       0.647457       0.368340      -1.129945       0.008399       0.008835       0.017060       0.020968      -0.030162       0.036483      -0.007477      -0.143154       0.122965      -0.106220       0.038346       0.067874             11.489624       9.891220       3.525202       2.719803      11.886865       5.664684      12.690787           0.028050
          398              O       1.153826      11.129661       7.748264      -0.537387      37.204885 0.60039584E+03  0.14848674E+05                                 8.864710                            7.632846       0.212907       2.114091                    0.997584      27.906586      74.591308       0.680596       0.363887      -1.134269      -0.007153       0.004025       0.017044       0.018918       0.058900       0.004416      -0.001350       0.046744       0.101972      -0.080476       0.033456       0.047020              9.502087       6.722279      -0.349845      -0.809464       8.959478      -2.892402      12.824504           0.044230
          399              O       1.068002      14.727231       9.189745      -0.539491      37.152422 0.58686251E+03  0.14411792E+05                                 8.846094                            7.517201       0.274119       2.144317                    0.995792      27.562692      73.085592       0.690744       0.361083      -1.138017       0.012257      -0.001965      -0.015276       0.019684      -0.019442      -0.033066      -0.036730       0.028142      -0.032060      -0.063398       0.022233       0.041165              9.952539      14.858973       1.557127      -2.746397       6.810639       0.737261       8.188005           0.044193
          400              O      18.465407      12.004517       9.541781      -0.547742      40.025449 0.62246586E+03  0.15559073E+05                                 9.381276                            7.818378       0.100640       2.073093                    0.996913      28.374871      76.649066       0.665409       0.368255      -1.129072       0.011865      -0.009736      -0.008744       0.017664      -0.001854       0.005372       0.045780       0.026773      -0.180108      -0.081668       0.037947       0.043721             10.614060       9.033371      -4.319393      -0.686263      15.257319       1.740724       7.551490           0.043169
          401              O       8.163853      21.682799       8.170767      -0.585278      43.587385 0.69340802E+03  0.17789206E+05                                 9.923339                            8.248321       0.078293       2.051691                    0.996547      29.233074      79.749724       0.648881       0.367937      -1.130406       0.008638      -0.019876      -0.000762       0.021685      -0.016387      -0.044215      -0.001042      -0.130312       0.164588      -0.106620       0.039114       0.067506             11.456949       9.859941      -4.101642       1.685391      17.347771      -2.474989       7.163136           0.027964
          402              O      13.378111       5.223743       5.764409      -0.537048      37.169823 0.59970724E+03  0.14826857E+05                                 8.857462                            7.627129       0.212448       2.114135                    0.997671      27.896221      74.542821       0.681055       0.363759      -1.134409      -0.006845      -0.016724      -0.005270       0.018823      -0.033335       0.048970       0.032584      -0.008105      -0.059479      -0.080296       0.033321       0.046975              9.493781       6.716819       0.875085       0.101617       9.347560       3.117364      12.416965           0.044109
          403              O       7.180113      19.675344       8.159250      -0.539846      37.178992 0.58740050E+03  0.14428910E+05                                 8.851400                            7.521429       0.272374       2.143681                    0.995758      27.572958      73.132670       0.690413       0.361158      -1.137911       0.011699       0.013986       0.005905       0.019166       0.038274      -0.000453       0.017050       0.061533       0.069287      -0.063471       0.022736       0.040735              9.958784      14.869762       1.599666       2.724131       8.486003       0.227646       6.520587           0.044171
          404              O      12.353297       3.233087       5.625292      -0.547702      40.031341 0.62258107E+03  0.15562898E+05                                 9.382347                            7.819365       0.099178       2.072646                    0.996965      28.376714      76.659995       0.665324       0.368280      -1.129037       0.011737       0.012264      -0.003608       0.017355      -0.004035      -0.004376      -0.056125       0.044778      -0.126233      -0.081697       0.037884       0.043814             10.615083       9.033496       2.753179      -3.397084      10.986703      -4.207430      11.825050           0.043161
          405              O      14.276023      17.080043      14.692439      -0.584980      43.592073 0.69349978E+03  0.17792204E+05                                 9.924123                            8.249069       0.078678       2.051669                    0.996606      29.235076      79.757439       0.648825       0.367955      -1.130388       0.007835       0.010790      -0.017044       0.021640       0.046062       0.008351       0.007343      -0.141857       0.129121      -0.106328       0.039517       0.066811             11.457772       9.861558       0.591382      -4.395850       7.566318      -3.172328      16.945440           0.028035
          406              O       7.265947       9.894753       1.641670      -0.536321      37.131038 0.59890898E+03  0.14801795E+05                                 8.850514                            7.621461       0.211550       2.114194                    0.997640      27.880395      74.480626       0.681405       0.363703      -1.134483      -0.007211       0.013222      -0.012069       0.019300      -0.025742      -0.053647      -0.031319      -0.011334      -0.069483      -0.080928       0.033838       0.047090              9.486012       6.712010      -0.525970       0.706424      14.336915      -0.230158       7.409111           0.044211
          407              O      13.292266      18.093739      12.959691      -0.538703      37.130796 0.58645810E+03  0.14399480E+05                                 8.842731                            7.514586       0.276461       2.145085                    0.995783      27.556261      73.064181       0.690863       0.361081      -1.138011       0.013127      -0.012611       0.009790       0.020669      -0.019146       0.033944       0.019067      -0.001451      -0.124267      -0.064003       0.022131       0.041872              9.948418      14.853279      -3.155848       0.024711       7.202617      -0.963717       7.789358           0.044176
          408              O       6.241117      11.010554      -0.012730      -0.547037      40.021390 0.62236941E+03  0.15556601E+05                                 9.381818                            7.818827       0.099289       2.072580                    0.996927      28.371700      76.649064       0.665232       0.368355      -1.128957       0.012148      -0.002931       0.013147       0.018139       0.006135      -0.000944       0.010230       0.124250       0.112301      -0.082026       0.038280       0.043746             10.614622       9.033812       1.565592       4.083563       7.970885       2.466848      14.839168           0.043149

******************************************************
Auxiliary information for the entire system
The total spin magnetic moment of the unit cell is   35.998624
The total net atomic charge of the unit cell is   -0.000001
Accuracy of reproducing the electrostatic potential in the unit cell:
  The inner radius (bohr) =    5.0000
  The outer radius (bohr) =   12.0000
  Valid grid points have density less than (e/(bohr^3)) =    0.0001
  The number of valid grid points were=       105220
  The rms potential error without charges in kcal/mol is=      2.08821
  The rms potential error with partial charges in kcal/mol is=      0.33033
  The RRMSE value at monopole order=      0.15819
  The rms potential error with partial charges and cloud penetration in kcal/mol is=      0.32887
  The RRMSE value at monopole order with cloud penetration is=      0.15749
  The rms potential error with partial charges and atomic dipoles in kcal/mol is=      0.22317
  The RRMSE value at dipole order=      0.10687
  The rms potential error with partial charges, atomic dipoles and cloud penetration in kcal/mol is=      0.19884
  The RRMSE value at dipole order with cloud penetration=      0.09522

******************************************************
The electron densities and ab initio electrostatic potential were computed in VASP using the PBE functional and
projector augmented wave method. See the main text of the journal article for a description of computational details.
The atomic charges, dipoles, and quadrupoles were computed with the DDEC6 method as described in
(a) T. A. Manz and N. Gabaldon Limas, RSC Adv. 6 (2016) 47771-47801 DOI: 10.1039/c6ra04656h
(b) N. Gabaldon Limas and T. A. Manz, RSC Adv. 8 (2018) 2678-2707 DOI: 10.1039/c7ra11829e.
For each atom in the material, the electron cloud parameters were fit to the spherically averaged atom-in-material
electron density using radial positions for which this density was between 10^-4 and 10^-2 electrons per cubic bohr.
The polarizabilities, dispersion coefficients, and quantum Drude oscillator (QDO) parameters were fit using the MCLF method.
The magnetic structure of the system was optimized in VASP from the default ferromagnetic initial guess using spin polarization.
The atomic spin moments (ASMs) were computed on this optimized magnetic structure using the DDEC6 partition as inputs
to the method of T. A. Manz and D. S. Sholl, J. Chem. Theory Comput. 7 (2011) 4146-4164 DOI: 10.1021/ct200539n.
The RMSE and RRMSE were computed using a uniform grid with Ewald summation.
