# Supplementary material for: A collection of forcefield precursors for metal–organic frameworks
Source: RSC Adv. 2019 Nov 13;9(63):36492–507. doi: 10.1039/c9ra07327b (PMC9075174; doi:10.1039/c9ra07327b)
Supplement: RA-009-C9RA07327B-s3468 [file RA-009-C9RA07327B-s3468.xyz]

  408
jmolscript: load "" {1 1 1} spacegroup "x,y,z" unitcell [{     18.380000     0.000000     0.000000 }, {     -6.126812    17.515027     0.000000 }, {      6.126690     8.757612    15.168451 }]
Cu    11.640299    18.202672    14.186901     0.813925
Cu     5.513569    20.700008     7.479563     0.813497
Cu    17.766969    13.642598     8.670438     0.813872
Cu     3.676256    16.827567    14.186901     0.813478
Cu     9.802901    14.330143     7.479563     0.813812
Cu    15.929517    21.387568     8.670438     0.813956
Cu     6.739579     8.069967     0.981550     0.813922
Cu    12.866309     5.572631     7.688888     0.813498
Cu     0.612909    12.630041     6.498013     0.813879
Cu    14.703622     9.445072     0.981550     0.813469
Cu     8.576977    11.942496     7.688888     0.813810
Cu     2.450361     4.885071     6.498013     0.813957
H      8.829073    18.179809    13.337619     0.085055
H     12.585921    20.518060    12.600432     0.127618
H      7.092147    19.396221    12.407793     0.120532
H     13.071130    22.520021    11.544708     0.097231
H      9.222347    23.158438    10.733196     0.117162
H      7.544272    21.450728    11.443079     0.107411
H     17.514317     6.300224    10.596680     0.099853
H      3.535042     8.528969     4.106100     0.113402
H     11.496066    12.820221    14.963677     0.112822
H      2.702357    19.975940     7.923999     0.085659
H      6.459234    18.168378     6.267604     0.126973
H      0.965455    18.562473     7.335463     0.120216
H      6.944474    16.253102     5.061712     0.096823
H      3.095709    15.231099     4.914578     0.115681
H      1.417610    16.699742     6.038560     0.107126
H      5.260874    14.784463     4.414019     0.100197
H      9.661723     8.049068     5.729124     0.113567
H      5.369285    24.063972    11.752516     0.113728
H     14.955744    14.389529     9.075284     0.085000
H     18.712636    13.858840    11.468866     0.126422
H     13.218842    14.586583    10.593646     0.120012
H     19.197883    13.772155    13.730482     0.096590
H     15.349114    14.155740    14.689128     0.116119
H     13.671006    14.394808    12.855262     0.107142
H     11.387593     5.187952     0.157752     0.099793
H     15.788373     9.694602     5.333227     0.113035
H     -0.757363    15.661085     3.620709     0.112678
H      6.487472    16.850418    13.337619     0.085650
H      2.730615    14.512157    12.600432     0.126976
H      8.224386    15.633994    12.407793     0.120234
H     20.625393    12.510183    11.544708     0.096826
H      6.094165    11.871755    10.733196     0.115663
H      7.772249    13.579475    11.443079     0.107127
H      3.929005    11.214941    10.596680     0.100206
H     -0.471802     8.986111     4.106100     0.113571
H      3.820500    22.210027    14.963677     0.113731
H     12.614119    15.054217     7.923999     0.084997
H      8.857222    16.861757     6.267604     0.126408
H     14.351014    16.467676     7.335463     0.120016
H      8.371966    18.777018     5.061712     0.096577
H     12.220729    19.799018     4.914578     0.116122
H     13.898842    18.330391     6.038560     0.107152
H     16.182370     2.730621     4.414019     0.099791
H     11.781538     9.466034     5.729124     0.113037
H      9.947239    10.966235    11.752516     0.112692
H      0.360747    20.640643     9.075284     0.085070
H     14.983886    21.171363    11.468866     0.127634
H      2.097668    20.443608    10.593646     0.120536
H     14.498667    21.258077    13.730482     0.097224
H     18.347448    20.874505    14.689128     0.117151
H      1.645533    20.635413    12.855262     0.107412
H     10.055597    12.327077     0.157752     0.099855
H      5.654882     7.820494     5.333227     0.113403
H     -2.306215    19.369016     3.620709     0.112816
H      9.550805     8.092830     1.830832     0.085055
H      5.793957     5.754579     2.568019     0.127618
H     11.287731     6.876418     2.760658     0.120533
H      5.308748     3.752618     3.623743     0.097231
H      9.157531     3.114201     4.435255     0.117162
H     10.835606     4.821911     3.725372     0.107411
H      0.865561    19.972415     4.571771     0.099852
H     14.844836    17.743670    11.062351     0.113402
H      6.883812    13.452418     0.204774     0.112822
H     15.677521     6.296699     7.244452     0.085659
H     11.920644     8.104261     8.900847     0.126973
H     17.414423     7.710166     7.832988     0.120216
H     11.435404    10.019537    10.106739     0.096823
H     15.284169    11.041540    10.253873     0.115681
H     16.962268     9.572897     9.129891     0.107126
H     13.119004    11.488176    10.754432     0.100197
H      8.718155    18.223571     9.439327     0.113567
H     13.010593     2.208667     3.415935     0.113728
H      3.424134    11.883110     6.093167     0.085000
H     -0.332758    12.413799     3.699585     0.126422
H      5.161036    11.686056     4.574805     0.120012
H     -0.818005    12.500484     1.437969     0.096590
H      3.030764    12.116899     0.479323     0.116119
H      4.708872    11.877831     2.313189     0.107142
H      6.992285    21.084687    15.010699     0.099793
H      2.591505    16.578037     9.835224     0.113035
H     19.137241    10.611554    11.547742     0.112678
H     11.892406     9.422221     1.830832     0.085649
H     15.649263    11.760482     2.568019     0.126976
H     10.155492    10.638645     2.760658     0.120234
H     -2.245515    13.762456     3.623743     0.096826
H     12.285713    14.400884     4.435255     0.115663
H     10.607629    12.693164     3.725372     0.107127
H     14.450873    15.057698     4.571771     0.100206
H     18.851680    17.286528    11.062351     0.113571
H     14.559378     4.062612     0.204774     0.113731
H      5.765759    11.218422     7.244452     0.084997
H      9.522656     9.410882     8.900847     0.126408
H      4.028864     9.804963     7.832988     0.120016
H     10.007912     7.495621    10.106739     0.096577
H      6.159149     6.473621    10.253873     0.116122
H      4.481036     7.942248     9.129891     0.107152
H      2.197508    23.542018    10.754432     0.099791
H      6.598340    16.806605     9.439327     0.113037
H      8.432639    15.306404     3.415935     0.112692
H     18.019131     5.631996     6.093167     0.085070
H      3.395992     5.101276     3.699585     0.127634
H     16.282210     5.829031     4.574805     0.120536
H      3.881211     5.014562     1.437969     0.097223
H      0.032430     5.398134     0.479323     0.117151
H     16.734345     5.637226     2.313189     0.107412
H      8.324281    13.945562    15.010699     0.099855
H     12.724996    18.452145     9.835224     0.113403
H     20.686093     6.903623    11.547742     0.112817
H      1.531598     8.757518     0.643142     0.111573
H      1.531627     8.757548     5.245250     0.111181
H      7.658338     4.935782     7.262654     0.111567
H      7.658291     8.921311     4.961600     0.111174
H     13.784942    12.579340     7.262654     0.111445
H     13.784960     8.593780     4.961600     0.111854
H     16.848280    17.515121    14.525309     0.111573
H     16.848251    17.515091     9.923201     0.111181
H     10.721540    21.336857     7.905797     0.111568
H     10.721587    17.351328    10.206851     0.111174
H      4.594936    13.693299     7.905797     0.111445
H      4.594918    17.678859    10.206851     0.111854
H     10.721617    14.906677    11.618275     0.123330
H     10.721665    10.873857    13.946632     0.114930
H      4.594907    20.123528    11.618275     0.123305
H      4.594888    24.156378    13.946632     0.113709
H     -1.531767    17.515073     7.100352     0.123330
H     -1.531797    17.515043     2.443637     0.114939
H      7.658261    11.365962     3.550176     0.123330
H      7.658213    15.398782     1.221819     0.114930
H     13.784971     6.149111     3.550176     0.123305
H     13.784990     2.116261     1.221819     0.113709
H     19.911645     8.757566     8.068099     0.123330
H     19.911675     8.757596    12.724814     0.114939
C     10.573308    20.602130    12.309198     0.201865
C      9.034919    19.012646    12.929588     0.105958
C     11.885636    21.038254    12.224255    -0.171443
C      9.538504    21.390303    11.738864     0.045400
C      7.979898    19.735137    12.378973    -0.146554
C     12.170512    22.223142    11.597798    -0.068999
C      9.900576    22.609345    11.110890    -0.122371
C      8.251908    20.930534    11.804089    -0.080098
C     11.166954    23.003432    11.035048    -0.092745
C      4.027608     8.662942     1.483475     0.588389
C      2.724471     8.670829     2.246448    -0.016408
C      2.720804     8.636683     3.625260    -0.098224
C     11.508905    15.363397    14.065705     0.573624
C     11.108227    14.078666    13.408911    -0.020596
C     11.156030    12.856997    14.074806    -0.089759
C      4.446626    17.874126     6.340413     0.201060
C      2.908216    19.206151     7.406755     0.105030
C      5.758959    17.582499     6.005190    -0.170587
C      3.411837    16.986112     5.942999     0.046358
C      1.853209    18.368055     7.056363    -0.145691
C      6.043854    16.447520     5.292273    -0.068468
C      3.773928    15.832742     5.201262    -0.121270
C      2.125237    17.272485     6.308559    -0.079841
C      5.040310    15.570015     4.897893    -0.093238
C     10.154334     5.710820     6.924398     0.587484
C      8.851184     6.367631     6.536086    -0.015889
C      8.847494     7.578790     5.876258    -0.098579
C      5.382157    22.014702     9.999043     0.571612
C      4.981482    22.088275    11.440046    -0.019729
C      5.029265    23.275798    12.165098    -0.091979
C     16.700025    14.069021    11.687291     0.202046
C     15.161606    14.326481    10.000560     0.105894
C     18.012361    13.924525    12.107458    -0.168077
C     15.665237    14.168863    12.655039     0.046022
C     14.106599    14.442086    10.901566    -0.145671
C     18.297260    13.874616    13.446832    -0.069893
C     16.027332    14.103191    14.024750    -0.121640
C     14.378632    14.342259    12.224255    -0.080679
C     17.293717    13.971831    14.403961    -0.092233
C     16.280948    11.898877     6.760579     0.586930
C     14.977809    11.234180     6.385918    -0.017133
C     14.974138    10.057165     5.666933    -0.096155
C     -0.744476    15.167178     6.272154     0.571857
C     -1.145175    16.378337     5.487946    -0.020584
C     -1.097396    16.412483     4.096999    -0.090103
C      4.743224    14.428083    12.309198     0.201095
C      6.281620    16.017576    12.929588     0.105028
C      3.430895    13.991959    12.224255    -0.170604
C      5.778020    13.639904    11.738864     0.046335
C      7.336635    15.295078    12.378973    -0.145739
C      3.146010    12.807063    11.597798    -0.068411
C      5.415941    12.420854    11.110890    -0.121233
C      7.064617    14.099673    11.804089    -0.079830
C      4.149561    12.026765    11.035048    -0.093308
C     -0.964401     8.852104     1.483475     0.587441
C      0.338745     8.844227     2.246448    -0.015866
C      0.342430     8.878391     3.625260    -0.098580
C      3.807649    19.666839    14.065705     0.571628
C      4.208318    20.951562    13.408911    -0.019778
C      4.160524    22.173240    14.074806    -0.091982
C     10.869830    17.156010     6.340413     0.202052
C     12.408254    15.823999     7.406755     0.105894
C      9.557493    17.447633     6.005190    -0.168062
C     11.904614    18.044019     5.942999     0.046023
C     13.463256    16.662091     7.056363    -0.145675
C      9.272589    18.582602     5.292273    -0.069888
C     11.542514    19.197379     5.201262    -0.121647
C     13.191219    17.757651     6.308559    -0.080682
C     10.276128    19.460103     4.897893    -0.092226
C     11.288942    11.804297     6.924398     0.586942
C     12.592087    11.147481     6.536086    -0.017140
C     12.595769     9.936313     5.876258    -0.096130
C      9.934345    13.015481     9.999043     0.571909
C     10.335039    12.941928    11.440046    -0.020588
C     10.287265    11.754414    12.165098    -0.090120
C     16.996499    20.961184    11.687291     0.201936
C      0.154896    20.703703    10.000560     0.105979
C     15.684168    21.105686    12.107458    -0.171542
C     18.031300    20.861355    12.655039     0.045371
C      1.209915    20.588109    10.901566    -0.146580
C     15.399286    21.155613    13.446832    -0.068983
C     17.669222    20.927045    14.024750    -0.122364
C      0.937898    20.687954    12.224255    -0.080073
C     16.402841    21.058410    14.403961    -0.092733
C      5.162326     5.616237     6.760579     0.588355
C      6.465460     6.280930     6.385918    -0.016405
C      6.469121     7.457935     5.666933    -0.098217
C     -2.319068    19.862957     6.272154     0.573547
C     -1.918379    18.651788     5.487946    -0.020577
C     -1.966176    18.617625     4.096999    -0.089754
C      7.806570     5.670509     2.859253     0.201865
C      9.344959     7.259993     2.238863     0.105958
C      6.494242     5.234385     2.944196    -0.171442
C      8.841374     4.882336     3.429587     0.045400
C     10.399980     6.537502     2.789478    -0.146554
C      6.209366     4.049497     3.570653    -0.068999
C      8.479302     3.663294     4.057561    -0.122371
C     10.127970     5.342105     3.364362    -0.080098
C      7.212924     3.269207     4.133403    -0.092745
C     14.352270    17.609697    13.684976     0.588389
C     15.655407    17.601810    12.922003    -0.016408
C     15.659074    17.635956    11.543191    -0.098224
C      6.870973    10.909242     1.102746     0.573624
C      7.271651    12.193973     1.759540    -0.020596
C      7.223848    13.415642     1.093645    -0.089759
C     13.933252     8.398513     8.828038     0.201060
C     15.471662     7.066488     7.761696     0.105030
C     12.620919     8.690140     9.163261    -0.170587
C     14.968041     9.286527     9.225452     0.046358
C     16.526669     7.904584     8.112088    -0.145691
C     12.336024     9.825119     9.876178    -0.068468
C     14.605950    10.439897     9.967189    -0.121271
C     16.254641     9.000154     8.859892    -0.079841
C     13.339568    10.702624    10.270558    -0.093238
C      8.225544    20.561819     8.244053     0.587484
C      9.528694    19.905008     8.632365    -0.015889
C      9.532384    18.693849     9.292193    -0.098578
C     12.997721     4.257937     5.169408     0.571612
C     13.398396     4.184364     3.728405    -0.019729
C     13.350613     2.996841     3.003353    -0.091979
C      1.679853    12.203618     3.481160     0.202046
C      3.218272    11.946158     5.167891     0.105894
C      0.367517    12.348114     3.060993    -0.168077
C      2.714641    12.103776     2.513412     0.046022
C      4.273279    11.830553     4.266885    -0.145671
C      0.082618    12.398023     1.721619    -0.069893
C      2.352546    12.169448     1.143701    -0.121640
C      4.001246    11.930380     2.944196    -0.080678
C      1.086161    12.300808     0.764490    -0.092233
C      2.098930    14.373762     8.407872     0.586930
C      3.402069    15.038459     8.782533    -0.017133
C      3.405740    16.215474     9.501518    -0.096155
C     19.124354    11.105461     8.896297     0.571857
C     19.525053     9.894302     9.680505    -0.020584
C     19.477274     9.860156    11.071452    -0.090103
C     13.636654    11.844556     2.859253     0.201096
C     12.098258    10.255063     2.238863     0.105027
C     14.948983    12.280680     2.944196    -0.170605
C     12.601858    12.632735     3.429587     0.046335
C     11.043243    10.977561     2.789478    -0.145739
C     15.233868    13.465576     3.570653    -0.068411
C     12.963937    13.851785     4.057561    -0.121233
C     11.315261    12.172966     3.364362    -0.079831
C     14.230317    14.245874     4.133403    -0.093307
C     19.344279    17.420535    13.684976     0.587442
C     18.041133    17.428412    12.922003    -0.015866
C     18.037448    17.394248    11.543191    -0.098580
C     14.572229     6.605800     1.102746     0.571628
C     14.171560     5.321077     1.759540    -0.019778
C     14.219354     4.099399     1.093645    -0.091982
C      7.510048     9.116629     8.828038     0.202052
C      5.971624    10.448640     7.761696     0.105894
C      8.822385     8.825006     9.163261    -0.168063
C      6.475264     8.228620     9.225452     0.046023
C      4.916622     9.610548     8.112088    -0.145675
C      9.107289     7.690037     9.876178    -0.069888
C      6.837364     7.075260     9.967189    -0.121646
C      5.188659     8.514988     8.859892    -0.080681
C      8.103750     6.812536    10.270558    -0.092226
C      7.090936    14.468342     8.244053     0.586942
C      5.787791    15.125158     8.632365    -0.017140
C      5.784109    16.336326     9.292193    -0.096129
C      8.445533    13.257158     5.169408     0.571910
C      8.044839    13.330711     3.728405    -0.020588
C      8.092613    14.518225     3.003353    -0.090119
C      1.383379     5.311455     3.481160     0.201936
C     18.224982     5.568936     5.167891     0.105979
C      2.695710     5.166953     3.060993    -0.171542
C      0.348578     5.411284     2.513412     0.045371
C     17.169963     5.684530     4.266885    -0.146580
C      2.980592     5.117026     1.721619    -0.068983
C      0.710656     5.345594     1.143701    -0.122364
C     17.441980     5.584685     2.944196    -0.080073
C      1.977037     5.214229     0.764490    -0.092733
C     13.217552    20.656402     8.407872     0.588354
C     11.914418    19.991709     8.782533    -0.016406
C     11.910757    18.814704     9.501518    -0.098217
C     20.698946     6.409682     8.896297     0.573547
C     20.298257     7.620851     9.680505    -0.020577
C     20.346054     7.655014    11.071452    -0.089753
C      1.531604     8.757524     1.592687    -0.126040
C      1.531621     8.757541     4.295705    -0.073692
C      7.658329     5.758109     6.787882    -0.126026
C      7.658301     8.098984     5.436373    -0.073686
C     13.784945    11.757006     6.787882    -0.125334
C     13.784956     9.416114     5.436373    -0.076075
C     16.848274    17.515115    13.575764    -0.126040
C     16.848257    17.515098    10.872746    -0.073691
C     10.721549    20.514530     8.380569    -0.126026
C     10.721577    18.173655     9.732078    -0.073686
C      4.594933    14.515633     8.380569    -0.125334
C      4.594922    16.856525     9.732078    -0.076075
C     10.721626    14.084350    12.093048    -0.129444
C     10.721655    11.696185    13.471860    -0.091738
C      4.594903    20.945861    12.093048    -0.130228
C      4.594892    23.334044    13.471860    -0.088630
C     -1.531773    17.515067     6.150807    -0.129439
C     -1.531791    17.515049     3.393182    -0.091769
C      7.658252    12.188289     3.075403    -0.129444
C      7.658223    14.576454     1.696591    -0.091738
C     13.784975     5.326778     3.075403    -0.130229
C     13.784986     2.938595     1.696591    -0.088630
C     19.911651     8.757572     9.017644    -0.129440
C     19.911669     8.757590    11.775269    -0.091770
N     10.290270    19.396225    12.929588    -0.294114
N      4.163570    19.014359     7.074566    -0.294187
N     16.416964    14.134694    10.332749    -0.294856
N      5.026269    15.633997    12.929588    -0.294168
N     11.152896    16.015787     7.074566    -0.294847
N     17.279543    20.895494    10.332749    -0.294132
N      8.089608     6.876414     2.238863    -0.294114
N     14.216308     7.258280     8.093885    -0.294187
N      1.962914    12.137945     4.835702    -0.294857
N     13.353609    10.638642     2.238863    -0.294166
N      7.226982    10.256852     8.093885    -0.294848
N      1.100335     5.377145     4.835702    -0.294133
O      4.025758     9.209403     0.351908    -0.551702
O     11.172538    16.432686    13.481719    -0.519238
O      6.034712     6.526975    -0.013652    -0.536555
O      5.055058     8.150631     2.009820    -0.521259
O     10.152507     4.457620     7.016925    -0.550521
O      5.045808    20.974306     9.365002    -0.518798
O     12.161448     5.482265     9.522754    -0.535185
O     11.181771     6.422807     7.104902    -0.521749
O     16.279111    12.605616     7.799618    -0.550852
O     17.299178    15.138286     7.490181    -0.518259
O     -0.091983    14.263399     5.659349    -0.535657
O     17.308387    11.699202     6.053729    -0.521214
O     -0.962566     8.305628     0.351908    -0.550507
O      4.144008    18.597543    13.481719    -0.518785
O     -2.971525    10.988052    -0.013652    -0.535185
O     -1.991844     9.364422     2.009820    -0.521740
O     11.290770    13.057498     7.016925    -0.550829
O     10.270687    14.055870     9.365002    -0.518278
O      9.281860    12.032885     9.522754    -0.535670
O     10.261507    11.092313     7.104902    -0.521209
O      5.164176     4.909513     7.799618    -0.551693
O     -1.982707    19.891865     7.490181    -0.519229
O      3.155242     3.251702     5.659349    -0.536522
O      4.134877     5.815904     6.053729    -0.521264
O     14.354120    17.063236    14.816543    -0.551701
O      7.207340     9.839953     1.686732    -0.519238
O      6.218476    10.988052     0.013652    -0.536555
O     13.324820    18.122008    13.158631    -0.521259
O      8.227371    21.815019     8.151526    -0.550521
O     13.334070     5.298333     5.803449    -0.518798
O     12.345242     3.275347     5.645697    -0.535185
O      7.198107    19.849832     8.063549    -0.521749
O      2.100767    13.667023     7.368833    -0.550853
O      1.080700    11.134353     7.678270    -0.518259
O     18.471861    12.009240     9.509102    -0.535657
O      1.071491    14.573437     9.114722    -0.521212
O     19.342444    17.967011    14.816543    -0.550506
O     14.235870     7.675096     1.686732    -0.518784
O     15.224713     6.526975     0.013652    -0.535186
O     20.371722    16.908217    13.158631    -0.521742
O      7.089108    13.215141     8.151526    -0.550829
O      8.109191    12.216769     5.803449    -0.518278
O      9.098018    14.239754     5.645697    -0.535670
O      8.118371    15.180326     8.063549    -0.521209
O     13.215702    21.363126     7.368833    -0.551694
O     20.362585     6.380774     7.678270    -0.519229
O     21.351448     5.505910     9.509102    -0.536521
O     14.245001    20.456735     9.114722    -0.521264

The following XYZ coordinates are in angstroms. Other properties are in atomic units.
The sperically averaged electron density of each atom fit to a function of the form exp(a - br)
eigen_1, eigen_2 and eigen_3 are the three eigenvalues of traceless quadrupole moment tensor
  atom number  atomic symbol              X              Y              Z     net charge C6 coefficient C8 coefficient C10 coefficient fluctuating dipole atomic polarizability isotropic forcefield polarizability              a              b squared Pearson coefficient          <r^3>          <r^4>         wp_QDO          m_QDO          q_QDO       dipole_x       dipole_y       dipole_z         dipole            Qxy            Qxz            Qyz     Q(x^2-y^2)  Q(3z^2 - R^2)        eigen_1        eigen_2        eigen_3 static polarizability      alpha(xx)      alpha(xy)      alpha(xz)      alpha(yy)      alpha(yz)      alpha(zz) atomic spin moment
            1             Cu      11.640299      18.202672      14.186901       0.813925      65.099977 0.11559749E+04  0.32314288E+05                                13.840227                           11.676987       1.298691       2.324067                    0.994560      41.798260     103.792303       0.495354       0.442328      -1.125779      -0.046102       0.043519      -0.061434       0.088280       0.098620      -0.116247       0.125500       0.012560      -0.160106      -0.234074       0.108530       0.125544             16.156530      17.622731       0.117269      -2.038460      15.272634       1.257499      15.574226           0.748992
            2             Cu       5.513569      20.700008       7.479563       0.813497      65.119572 0.11563323E+04  0.32327339E+05                                13.844248                           11.679732       1.292865       2.322441                    0.994563      41.805156     103.820239       0.495227       0.442399      -1.125714      -0.045730      -0.075167      -0.007094       0.088270      -0.149824      -0.027917      -0.031017       0.176234       0.331545      -0.233906       0.108035       0.125871             16.162088      17.630236      -1.825732       0.918901      14.414152      -0.759704      16.441878           0.748446
            3             Cu      17.766969      13.642598       8.670438       0.813872      65.067363 0.11552938E+04  0.32287993E+05                                13.829082                           11.667754       1.300467       2.324798                    0.994659      41.785902     103.723767       0.495957       0.441889      -1.126145      -0.045550       0.031656       0.068482       0.088129       0.051212       0.143255      -0.094779      -0.040530      -0.321520      -0.234042       0.108574       0.125467             16.143278      17.610816       1.706067       1.120868      16.574148      -0.497742      14.244869           0.748778
            4             Cu       3.676256      16.827567      14.186901       0.813478      65.120317 0.11563477E+04  0.32327820E+05                                13.844170                           11.679659       1.292995       2.322477                    0.994565      41.805526     103.820637       0.495239       0.442388      -1.125723       0.045713      -0.043724      -0.061545       0.088257       0.099081       0.115798      -0.125455       0.012689      -0.159125      -0.233912       0.108049       0.125863             16.162008      17.630101       0.117098       2.040688      15.276912      -1.257968      15.579011           0.748461
            5             Cu       9.802901      14.330143       7.479563       0.813812      65.070839 0.11553707E+04  0.32290745E+05                                13.829678                           11.668239       1.300679       2.324834                    0.994657      41.787500     103.729347       0.495940       0.441896      -1.126138       0.045555       0.075139      -0.006822       0.088135      -0.149660       0.027275       0.031000       0.177300       0.332055      -0.234034       0.108576       0.125458             16.143982      17.611511      -1.823689      -0.917086      14.396769       0.759761      16.423667           0.748770
            6             Cu      15.929517      21.387568       8.670438       0.813956      65.098509 0.11559413E+04  0.32313040E+05                                13.839825                           11.676642       1.298834       2.324119                    0.994561      41.797609     103.789401       0.495373       0.442315      -1.125790       0.046087      -0.031447       0.068403       0.088272       0.051372      -0.143515       0.094692      -0.040813      -0.320232      -0.234072       0.108552       0.125520             16.156077      17.622324       1.706681      -1.120872      16.587291       0.498117      14.258616           0.748984
            7             Cu       6.739579       8.069967       0.981550       0.813922      65.100093 0.11559772E+04  0.32314375E+05                                13.840260                           11.677013       1.298681       2.324064                    0.994560      41.798303     103.792516       0.495352       0.442329      -1.125778       0.046102      -0.043519       0.061434       0.088280       0.098620      -0.116247       0.125500       0.012560      -0.160105      -0.234073       0.108529       0.125544             16.156570      17.622776       0.117269      -2.038466      15.272670       1.257502      15.574265           0.748990
            8             Cu      12.866309       5.572631       7.688888       0.813498      65.119511 0.11563310E+04  0.32327291E+05                                13.844230                           11.679718       1.292871       2.322443                    0.994563      41.805133     103.820126       0.495228       0.442399      -1.125714       0.045730       0.075166       0.007094       0.088270      -0.149825      -0.027917      -0.031017       0.176234       0.331545      -0.233906       0.108035       0.125871             16.162067      17.630212      -1.825730       0.918899      14.414132      -0.759703      16.441858           0.748447
            9             Cu       0.612909      12.630041       6.498013       0.813879      65.067027 0.11552869E+04  0.32287735E+05                                13.828988                           11.667679       1.300495       2.324808                    0.994659      41.785777     103.723155       0.495962       0.441886      -1.126148       0.045550      -0.031656      -0.068482       0.088129       0.051213       0.143255      -0.094779      -0.040530      -0.321520      -0.234042       0.108575       0.125467             16.143164      17.610689       1.706051       1.120861      16.574034      -0.497741      14.244769           0.748782
           10             Cu      14.703622       9.445072       0.981550       0.813469      65.120775 0.11563571E+04  0.32328176E+05                                13.844303                           11.679765       1.292956       2.322463                    0.994565      41.805696     103.821491       0.495233       0.442392      -1.125719      -0.045712       0.043724       0.061545       0.088257       0.099080       0.115797      -0.125455       0.012690      -0.159127      -0.233911       0.108048       0.125863             16.162167      17.630278       0.117096       2.040712      15.277058      -1.257977      15.579166           0.748455
           11             Cu       8.576977      11.942496       7.688888       0.813810      65.070940 0.11553728E+04  0.32290822E+05                                13.829705                           11.668260       1.300672       2.324831                    0.994657      41.787538     103.729525       0.495938       0.441897      -1.126138      -0.045555      -0.075139       0.006822       0.088135      -0.149660       0.027275       0.031000       0.177299       0.332055      -0.234034       0.108576       0.125457             16.144014      17.611546      -1.823692      -0.917089      14.396799       0.759763      16.423698           0.748769
           12             Cu       2.450361       4.885071       6.498013       0.813957      65.098462 0.11559403E+04  0.32313002E+05                                13.839811                           11.676630       1.298838       2.324120                    0.994561      41.797592     103.789311       0.495374       0.442314      -1.125790      -0.046087       0.031447      -0.068403       0.088272       0.051372      -0.143515       0.094692      -0.040813      -0.320232      -0.234072       0.108552       0.125521             16.156060      17.622306       1.706679      -1.120871      16.587273       0.498116      14.258601           0.748985
           13              H       8.829073      18.179809      13.337619       0.085055       1.058469 0.74515916E+01  0.72666954E+02                                 1.781147                            1.641737      -1.121859       2.336279                    0.995010       3.788128      10.958946       0.463051       1.356404      -0.690996      -0.009870      -0.040485       0.021887       0.047069       0.006078      -0.001578      -0.010762      -0.004245      -0.037187      -0.017018       0.000907       0.016111              1.855655       1.567790       0.244961      -0.077928       2.250261      -0.466852       1.748915          -0.000080
           14              H      12.585921      20.518060      12.600432       0.127618       0.965092 0.67770018E+01  0.65312481E+02                                 1.748515                            1.621946      -1.399041       2.223144                    0.992196       3.883067      11.610569       0.436598       1.455681      -0.670861       0.028948      -0.020450       0.011654       0.037309      -0.001074       0.002231      -0.006305       0.013655      -0.023326      -0.012178       0.000929       0.011249              1.822020       2.098552      -0.327585       0.337349       1.698965      -0.305463       1.668543          -0.000123
           15              H       7.092147      19.396221      12.407793       0.120532       0.975727 0.68550428E+01  0.65147515E+02                                 1.657613                            1.555194      -0.991191       2.408671                    0.997575       3.503413       9.845628       0.487111       1.323093      -0.698740      -0.035530      -0.012424      -0.001340       0.037663       0.005885       0.004929      -0.009585       0.009621      -0.024672      -0.016889       0.005166       0.011723              1.709784       2.262023       0.293924      -0.038115       1.498177      -0.059689       1.369151           0.000002
           16              H      13.071130      22.520021      11.544708       0.097231       1.074021 0.76516508E+01  0.75175888E+02                                 1.801077                            1.665902      -1.162241       2.315260                    0.994231       3.832182      11.157853       0.458361       1.360112      -0.689954       0.036857       0.008668      -0.005746       0.038296       0.001974       0.003428      -0.008946       0.012193      -0.025569      -0.015334       0.004356       0.010979              1.867177       2.475316       0.368567      -0.088203       1.686885      -0.154955       1.439331          -0.000015
           17              H       9.222347      23.158438      10.733196       0.117162       1.105310 0.82576810E+01  0.82064918E+02                                 1.798536                            1.707036      -0.977865       2.420336                    0.996742       3.562195      10.175640       0.465745       1.323301      -0.700001      -0.026238       0.023653      -0.018807       0.040020      -0.003573       0.002850      -0.011076       0.003360      -0.040061      -0.018604       0.004769       0.013835              1.827060       1.996826      -0.377844       0.309804       1.868094      -0.353155       1.616259          -0.000008
           18              H       7.544272      21.450728      11.443079       0.107411       1.008530 0.72322884E+01  0.70301636E+02                                 1.750289                            1.638196      -1.214363       2.299308                    0.994120       3.806059      11.146731       0.452824       1.391512      -0.683685      -0.023590       0.019289      -0.017279       0.035030       0.001654       0.005497      -0.006275      -0.007678      -0.013979      -0.010964       0.001851       0.009113              1.803484       2.211126      -0.419530       0.315218       1.627715      -0.269873       1.571610          -0.000074
           19              H      17.514317       6.300224      10.596680       0.099853       1.156488 0.83629119E+01  0.83431348E+02                                 1.845284                            1.707358      -1.154165       2.316722                    0.995593       3.755440      10.772404       0.469690       1.307142      -0.701674       0.006723       0.028362      -0.017722       0.034113      -0.000811      -0.001195      -0.009710      -0.000268      -0.033659      -0.015726       0.005559       0.010168              1.927043       1.629497       0.300747      -0.113506       2.464352      -0.597608       1.687279          -0.000008
           20              H       3.535042       8.528969       4.106100       0.113402       0.984696 0.71732044E+01  0.69176149E+02                                 1.688618                            1.607360      -1.016378       2.395098                    0.996926       3.620468      10.360119       0.470239       1.350654      -0.692863       0.031750      -0.009739       0.021301       0.039455      -0.002596       0.005832      -0.002458       0.024659       0.023325      -0.016635       0.002267       0.014368              1.732425       2.112770      -0.136354       0.389361       1.408788      -0.069742       1.675717           0.000234
           21              H      11.496066      12.820221      14.963677       0.112822       1.183299 0.86712437E+01  0.86498388E+02                                 1.819988                            1.699941      -1.016393       2.391701                    0.997435       3.520569       9.800638       0.491317       1.249733      -0.716123       0.017085      -0.003934       0.036439       0.040437      -0.000977       0.008562      -0.005879      -0.011411       0.020633      -0.013009      -0.000561       0.013570              1.873067       1.552075       0.023766       0.272427       1.519533       0.062755       2.547593           0.000156
           22              H       2.702357      19.975940       7.923999       0.085659       1.055336 0.74255888E+01  0.72361614E+02                                 1.779064                            1.640001      -1.124490       2.335721                    0.995002       3.782931      10.945675       0.462744       1.358277      -0.690648      -0.009753       0.038777       0.023807       0.046535      -0.004366      -0.004476       0.014379       0.001819      -0.018549      -0.017022       0.000893       0.016129              1.853388       1.566073      -0.189582      -0.172835       2.275469       0.449655       1.718621          -0.000079
           23              H       6.459234      18.168378       6.267604       0.126973       0.967541 0.67952452E+01  0.65501155E+02                                 1.747937                            1.621404      -1.383811       2.228854                    0.992384       3.881355      11.588565       0.437979       1.450803      -0.671744       0.029286       0.020362       0.011835       0.037582       0.002469      -0.000178       0.005267       0.011668      -0.028414      -0.012081       0.000969       0.011112              1.821400       2.097757       0.455864       0.115040       1.940061       0.165866       1.426382          -0.000124
           24              H       0.965455      18.562473       7.335463       0.120216       0.977198 0.68682570E+01  0.65311727E+02                                 1.659966                            1.557209      -0.996374       2.406151                    0.997517       3.507829       9.864505       0.486500       1.323972      -0.698547      -0.035499       0.005166       0.011564       0.037691       0.001384      -0.007595       0.008176       0.007053      -0.032605      -0.017000       0.005224       0.011775              1.712316       2.265943      -0.180437      -0.236095       1.454988       0.085923       1.416016           0.000002
           25              H       6.944474      16.253102       5.061712       0.096823       1.073784 0.76495786E+01  0.75142633E+02                                 1.800104                            1.665162      -1.158226       2.316785                    0.994270       3.830778      11.149024       0.458723       1.359274      -0.690132       0.037226      -0.009451      -0.004824       0.038708       0.002001      -0.003315       0.007410       0.009196      -0.033890      -0.015347       0.004496       0.010851              1.866084       2.473437      -0.260315      -0.274744       1.634674       0.184502       1.490140          -0.000015
           26              H       3.095709      15.231099       4.914578       0.115681       1.109112 0.82885703E+01  0.82400193E+02                                 1.798034                            1.706625      -0.963460       2.425180                    0.996951       3.563781      10.162317       0.467552       1.317734      -0.701153      -0.026834      -0.028351      -0.011371       0.040659       0.004457       0.001640       0.013481       0.007249      -0.027449      -0.018550       0.004569       0.013981              1.826506       1.996187       0.456921       0.172185       1.984418       0.285454       1.498913          -0.000008
           27              H       1.417610      16.699742       6.038560       0.107126       1.011057 0.72528347E+01  0.70531829E+02                                 1.750948                            1.638736      -1.202794       2.303400                    0.994135       3.808136      11.145132       0.453615       1.388485      -0.684246      -0.023732      -0.024597      -0.008346       0.035183       0.003971      -0.004292       0.007675      -0.004899      -0.006144      -0.010972       0.002030       0.008942              1.804185       2.212092       0.483168       0.205884       1.820100       0.159364       1.380363          -0.000074
           28              H       5.260874      14.784463       4.414019       0.100197       1.156756 0.83658883E+01  0.83480196E+02                                 1.846686                            1.708473      -1.157700       2.315562                    0.995614       3.756804      10.782501       0.469137       1.308384      -0.701409       0.006596      -0.029504      -0.015650       0.034043      -0.000598       0.001232       0.012163       0.004106      -0.020634      -0.015677       0.005566       0.010111              1.928619       1.630562      -0.249081      -0.203991       2.401425       0.636232       1.753869          -0.000009
           29              H       9.661723       8.049068       5.729124       0.113567       0.983791 0.71655586E+01  0.69089075E+02                                 1.688174                            1.606988      -1.022518       2.392670                    0.996869       3.619206      10.357996       0.470046       1.351470      -0.692707       0.031646       0.023132      -0.002328       0.039268       0.006444      -0.000623      -0.009203       0.004515      -0.037021      -0.016675       0.002224       0.014451              1.731943       2.112048       0.405105      -0.076517       1.668951      -0.080671       1.414830           0.000234
           30              H       5.369285      24.063972      11.752516       0.113728       1.181509 0.86588012E+01  0.86381732E+02                                 1.821928                            1.701681      -1.030954       2.386545                    0.997302       3.519048       9.811090       0.489567       1.254093      -0.715181       0.016944       0.033103      -0.014812       0.040028       0.007869      -0.003464       0.001076      -0.019945      -0.005110      -0.013014      -0.000542       0.013556              1.875104       1.553596       0.224355      -0.157026       2.238838      -0.477190       1.832878           0.000156
           31              H      14.955744      14.389529       9.075284       0.085000       1.057993 0.74472867E+01  0.72608612E+02                                 1.780084                            1.640878      -1.117914       2.337803                    0.995043       3.785880      10.948317       0.463373       1.355768      -0.691133      -0.009871       0.001308      -0.045990       0.047055      -0.001715       0.005915      -0.003679       0.020812       0.037521      -0.017164       0.001090       0.016074              1.854475       1.566911      -0.054945       0.250766       1.469182       0.016321       2.527333          -0.000080
           32              H      18.712636      13.858840      11.468866       0.126422       0.968069 0.67983537E+01  0.65536520E+02                                 1.748421                            1.621643      -1.384972       2.228399                    0.992389       3.881933      11.589560       0.438015       1.450567      -0.671792       0.029329       0.000289      -0.023734       0.037730      -0.001354      -0.002024       0.001158       0.022895       0.004059      -0.012284       0.000992       0.011292              1.821989       2.098705      -0.128433      -0.453136       1.411263       0.139623       1.956000          -0.000124
           33              H      13.218842      14.586583      10.593646       0.120012       0.977405 0.68691911E+01  0.65311235E+02                                 1.658956                            1.556356      -0.991668       2.408072                    0.997570       3.506482       9.854294       0.487170       1.322341      -0.698886      -0.035784       0.007499      -0.010318       0.037990      -0.007186       0.002553       0.001561       0.023530       0.017247      -0.016875       0.005239       0.011636              1.711215       2.264231      -0.114116       0.274007       1.350647      -0.026063       1.518769           0.000002
           34              H      19.197883      13.772155      13.730482       0.096590       1.072795 0.76418344E+01  0.75045444E+02                                 1.798877                            1.664252      -1.157754       2.317237                    0.994290       3.829252      11.141991       0.458889       1.359163      -0.690165       0.037580       0.000353       0.010348       0.038980      -0.003718      -0.000179       0.001497       0.024490       0.013455      -0.015147       0.004567       0.010581              1.864715       2.471005      -0.107618       0.362095       1.365869      -0.029614       1.757270          -0.000015
           35              H      15.349114      14.155740      14.689128       0.116119       1.108945 0.82883799E+01  0.82415783E+02                                 1.799521                            1.707889      -0.969644       2.423014                    0.996844       3.565122      10.174458       0.466750       1.319718      -0.700736      -0.026499       0.004435       0.030121       0.040363      -0.000673      -0.004716      -0.002142       0.026723       0.030008      -0.018564       0.004550       0.014014              1.828086       1.997998      -0.079463      -0.482623       1.373962       0.067609       2.112296          -0.000008
           36              H      13.671006      14.394808      12.855262       0.107142       1.010862 0.72529253E+01  0.70553525E+02                                 1.752939                            1.640456      -1.213650       2.299079                    0.994015       3.811332      11.166775       0.452536       1.391384      -0.683690      -0.023809       0.005369       0.025370       0.035204      -0.005681      -0.001226      -0.001491       0.005841       0.026370      -0.010967       0.001982       0.008985              1.806322       2.215011      -0.063414      -0.522321       1.353592       0.110947       1.850364          -0.000074
           37              H      11.387593       5.187952       0.157752       0.099793       1.156399 0.83615093E+01  0.83408362E+02                                 1.844671                            1.706799      -1.152736       2.317238                    0.995596       3.754867      10.767862       0.469970       1.306505      -0.701805       0.006703       0.001325       0.033526       0.034215       0.001495      -0.000231      -0.002622       0.020830       0.029857      -0.015761       0.005509       0.010252              1.926387       1.628950      -0.052051       0.317116       1.363576      -0.037657       2.786636          -0.000008
           38              H      15.788373       9.694602       5.333227       0.113035       0.986172 0.71846487E+01  0.69301484E+02                                 1.688924                            1.607540      -1.015037       2.395153                    0.997002       3.621298      10.357437       0.470782       1.348806      -0.693227       0.031761      -0.013444      -0.019251       0.039498      -0.003822      -0.005249       0.011624       0.008752      -0.024555      -0.016687       0.002195       0.014493              1.732776       2.113417      -0.269310      -0.313034       1.548783       0.150567       1.536129           0.000234
           39              H      -0.757363      15.661085       3.620709       0.112678       1.183912 0.86776001E+01  0.86590223E+02                                 1.821830                            1.701509      -1.024492       2.388558                    0.997394       3.522301       9.811721       0.490611       1.251123      -0.715820       0.017060      -0.029740      -0.021437       0.040436      -0.006862      -0.005240       0.004742      -0.009515       0.025932      -0.012985      -0.000525       0.013510              1.875026       1.553456      -0.248297      -0.115867       2.347694       0.414570       1.723930           0.000156
           40              H       6.487472      16.850418      13.337619       0.085650       1.055377 0.74259392E+01  0.72366027E+02                                 1.779122                            1.640048      -1.124546       2.335691                    0.995000       3.783051      10.946170       0.462732       1.358291      -0.690645       0.009750       0.040006       0.021680       0.046536       0.006064       0.001543       0.010811      -0.004360      -0.037092      -0.017023       0.000890       0.016133              1.853452       1.566121       0.244486       0.077768       2.247340       0.465976       1.746897          -0.000079
           41              H       2.730615      14.512157      12.600432       0.126976       0.967541 0.67952610E+01  0.65501451E+02                                 1.747948                            1.621414      -1.383839       2.228840                    0.992383       3.881385      11.588728       0.437974       1.450819      -0.671741      -0.029287       0.020432       0.011719       0.037584      -0.001079      -0.002228       0.006257       0.013385      -0.023254      -0.012079       0.000968       0.011110              1.821412       2.097777      -0.327559      -0.337269       1.698455       0.305360       1.668004          -0.000124
           42              H       8.224386      15.633994      12.407793       0.120234       0.977154 0.68678728E+01  0.65307052E+02                                 1.659903                            1.557157      -0.996431       2.406136                    0.997515       3.507717       9.864060       0.486513       1.323957      -0.698550       0.035497       0.012591      -0.001303       0.037687       0.005886      -0.004994       0.009622       0.009552      -0.025100      -0.017000       0.005226       0.011774              1.712248       2.265830       0.294664       0.038213       1.500123       0.059834       1.370790           0.000002
           43              H      20.625393      12.510183      11.544708       0.096826       1.073730 0.76490440E+01  0.75135745E+02                                 1.800017                            1.665084      -1.158084       2.316853                    0.994271       3.830594      11.148210       0.458744       1.359241      -0.690139      -0.037224      -0.008904      -0.005771       0.038707       0.001872      -0.003389       0.009051       0.012034      -0.025377      -0.015349       0.004498       0.010851              1.865991       2.473304       0.368077       0.088064       1.685980       0.154823       1.438690          -0.000015
           44              H       6.094165      11.871755      10.733196       0.115663       1.109154 0.82889435E+01  0.82404809E+02                                 1.798080                            1.706663      -0.963489       2.425165                    0.996950       3.563846      10.162549       0.467547       1.317734      -0.701153       0.026834      -0.024024      -0.018864       0.040658      -0.003653      -0.003038       0.011115       0.003150      -0.039746      -0.018550       0.004567       0.013983              1.826554       1.996245      -0.377601      -0.309629       1.867551       0.352972       1.615865          -0.000008
           45              H       7.772249      13.579475      11.443079       0.107127       1.011075 0.72529851E+01  0.70533685E+02                                 1.750972                            1.638754      -1.202816       2.303390                    0.994134       3.808170      11.145277       0.453612       1.388487      -0.684246       0.023733      -0.019525      -0.017129       0.035184       0.001732      -0.005584       0.006228      -0.007410      -0.013652      -0.010971       0.002028       0.008943              1.804210       2.212133      -0.419898      -0.315502       1.628330       0.270099       1.572167          -0.000074
           46              H       3.929005      11.214941      10.596680       0.100206       1.156671 0.83651810E+01  0.83471348E+02                                 1.846596                            1.708401      -1.157663       2.315593                    0.995615       3.756677      10.782010       0.469146       1.308385      -0.701409      -0.006594      -0.028304      -0.017726       0.034041      -0.000769       0.001132       0.009657      -0.000231      -0.033623      -0.015671       0.005562       0.010109              1.928518       1.630494       0.301174       0.113701       2.466603       0.598454       1.688456          -0.000008
           47              H      -0.471802       8.986111       4.106100       0.113571       0.983753 0.71651946E+01  0.69084348E+02                                 1.688099                            1.606924      -1.022570       2.392648                    0.996868       3.619054      10.357303       0.470068       1.351430      -0.692716      -0.031645       0.009551       0.021196       0.039267      -0.002681      -0.005892       0.002440       0.024675       0.023458      -0.016675       0.002224       0.014451              1.731863       2.111936      -0.136277      -0.389054       1.408447       0.069697       1.675207           0.000234
           48              H       3.820500      22.210027      14.963677       0.113731       1.181499 0.86586824E+01  0.86379897E+02                                 1.821885                            1.701644      -1.031030       2.386515                    0.997301       3.518999       9.810785       0.489585       1.254056      -0.715190      -0.016946       0.003723       0.036072       0.040028      -0.000935      -0.008548       0.005961      -0.011481       0.020281      -0.013014      -0.000541       0.013555              1.875058       1.553565       0.023809      -0.272802       1.521076      -0.062802       2.550533           0.000156
           49              H      12.614119      15.054217       7.923999       0.084997       1.058000 0.74473401E+01  0.72609252E+02                                 1.780090                            1.640882      -1.117913       2.337803                    0.995044       3.785898      10.948373       0.463373       1.355766      -0.691133       0.009875      -0.039175       0.024128       0.047057      -0.004264       0.004441      -0.014469       0.002118      -0.018543      -0.017162       0.001090       0.016073              1.854482       1.566916      -0.189696       0.172969       2.276931      -0.450039       1.719598          -0.000080
           50              H       8.857222      16.861757       6.267604       0.126408       0.968078 0.67984059E+01  0.65537073E+02                                 1.748424                            1.621643      -1.384941       2.228410                    0.992389       3.881945      11.589556       0.438017       1.450557      -0.671794      -0.029331      -0.020412       0.012118       0.037734       0.002430       0.000161      -0.005259       0.011790      -0.029278      -0.012288       0.000993       0.011295              1.821994       2.098711       0.456652      -0.115347       1.940738      -0.166074       1.426534          -0.000124
           51              H      14.351014      16.467676       7.335463       0.120016       0.977388 0.68690380E+01  0.65309475E+02                                 1.658944                            1.556345      -0.991634       2.408090                    0.997571       3.506447       9.854202       0.487168       1.322352      -0.698884       0.035784      -0.005185       0.011653       0.037989       0.001380       0.007500      -0.008045       0.006888      -0.032673      -0.016870       0.005234       0.011636              1.711202       2.264214      -0.180234       0.235831       1.454154      -0.085830       1.415239           0.000002
           52              H       8.371966      18.777018       5.061712       0.096577       1.072816 0.76420099E+01  0.75047497E+02                                 1.798888                            1.664263      -1.157733       2.317245                    0.994291       3.829289      11.142074       0.458891       1.359151      -0.690168      -0.037583       0.009145      -0.004870       0.038985       0.002012       0.003132      -0.007463       0.008968      -0.033119      -0.015144       0.004563       0.010582              1.864727       2.471021      -0.259773       0.274252       1.633781      -0.184291       1.489378          -0.000015
           53              H      12.220729      19.799018       4.914578       0.116122       1.108883 0.82877874E+01  0.82408344E+02                                 1.799447                            1.707825      -0.969570       2.423052                    0.996846       3.565017      10.174033       0.466761       1.319712      -0.700738       0.026498       0.028299      -0.011220       0.040359       0.004425      -0.001773      -0.013351       0.007303      -0.028249      -0.018561       0.004547       0.014015              1.828009       1.997909       0.457661      -0.172485       1.986173      -0.285889       1.499944          -0.000008
           54              H      13.898842      18.330391       6.038560       0.107152       1.010824 0.72527092E+01  0.70552442E+02                                 1.753060                            1.640560      -1.214326       2.298821                    0.994005       3.811515      11.168191       0.452459       1.391602      -0.683648       0.023796       0.024674      -0.008018       0.035204       0.003892       0.004300      -0.007720      -0.004923      -0.005981      -0.010957       0.001980       0.008977              1.806454       2.215189       0.484107      -0.206268       1.822386      -0.159657       1.381785          -0.000074
           55              H      16.182370       2.730621       4.414019       0.099791       1.156420 0.83616835E+01  0.83410674E+02                                 1.844708                            1.706826      -1.152703       2.317253                    0.995596       3.754907      10.768073       0.469961       1.306521      -0.701802      -0.006704       0.029698      -0.015614       0.034216      -0.000546      -0.001410      -0.012284       0.004090      -0.020358      -0.015760       0.005508       0.010252              1.926430       1.628976      -0.248615       0.203646       2.398316      -0.635065       1.751998          -0.000008
           56              H      11.781538       9.466034       5.729124       0.113037       0.986172 0.71846214E+01  0.69301051E+02                                 1.688912                            1.607528      -1.014981       2.395173                    0.997005       3.621275      10.357308       0.470788       1.348791      -0.693230      -0.031756      -0.023392      -0.002016       0.039492       0.006458       0.000689       0.009232       0.004617      -0.036980      -0.016688       0.002192       0.014496              1.732766       2.113406       0.405753       0.076712       1.669678       0.080762       1.415213           0.000234
           57              H       9.947239      10.966235      11.752516       0.112692       1.183839 0.86769621E+01  0.86582346E+02                                 1.821761                            1.701451      -1.024386       2.388610                    0.997395       3.522209       9.811409       0.490616       1.251131      -0.715818      -0.017065      -0.033433      -0.015041       0.040438       0.007969       0.003323      -0.001180      -0.019773      -0.004864      -0.012982      -0.000526       0.013509              1.874952       1.553399       0.224471       0.157082       2.238807       0.477348       1.832651           0.000156
           58              H       0.360747      20.640643       9.075284       0.085070       1.058373 0.74507917E+01  0.72657602E+02                                 1.781089                            1.641687      -1.121991       2.336245                    0.995007       3.787978      10.958591       0.463039       1.356468      -0.690984       0.009874      -0.001278      -0.045992       0.047057      -0.001677      -0.006055       0.003589       0.020619       0.037398      -0.017024       0.000907       0.016117              1.855593       1.567739      -0.054991      -0.251094       1.469902      -0.016329       2.529137          -0.000079
           59              H      14.983886      21.171363      11.468866       0.127634       0.965048 0.67766607E+01  0.65308505E+02                                 1.748478                            1.621918      -1.399121       2.223124                    0.992196       3.882992      11.610361       0.436595       1.455704      -0.670857      -0.028942      -0.000130      -0.023537       0.037305      -0.001396       0.002047      -0.001054       0.022742       0.003928      -0.012176       0.000925       0.011250              1.821979       2.098492      -0.128351       0.452345       1.411587      -0.139549       1.955858          -0.000124
           60              H       2.097668      20.443608      10.593646       0.120536       0.975739 0.68551945E+01  0.65149581E+02                                 1.657651                            1.555231      -0.991217       2.408659                    0.997575       3.503496       9.846039       0.487094       1.323126      -0.698733       0.035529      -0.007374      -0.010090       0.037663      -0.007209      -0.002632      -0.001536       0.023565       0.017167      -0.016888       0.005167       0.011721              1.709823       2.262073      -0.113956      -0.273606       1.349747       0.026026       1.517648           0.000002
           61              H      14.498667      21.258077      13.730482       0.097224       1.074055 0.76519439E+01  0.75179467E+02                                 1.801112                            1.665931      -1.162245       2.315250                    0.994230       3.832248      11.158087       0.458359       1.360108      -0.689954      -0.036859      -0.000643       0.010379       0.038297      -0.003956       0.000003      -0.001580       0.024966       0.012731      -0.015341       0.004359       0.010982              1.867215       2.475376      -0.107902      -0.363297       1.367047       0.029719       1.759221          -0.000015
           62              H      18.347448      20.874505      14.689128       0.117151       1.105364 0.82581830E+01  0.82071130E+02                                 1.798590                            1.707084      -0.978005       2.420265                    0.996741       3.562295      10.175992       0.465740       1.323295      -0.700002       0.026240      -0.004461       0.029893       0.040025      -0.000680       0.004525       0.002407       0.026710       0.029990      -0.018599       0.004760       0.013839              1.827117       1.996890      -0.079376       0.482152       1.373410      -0.067527       2.111051          -0.000008
           63              H       1.645533      20.635413      12.855262       0.107412       1.008572 0.72326734E+01  0.70306686E+02                                 1.750373                            1.638265      -1.214464       2.299261                    0.994115       3.806212      11.147476       0.452801       1.391557      -0.683675       0.023588      -0.005317       0.025346       0.035029      -0.005593       0.001316       0.001553       0.005877       0.026684      -0.010969       0.001856       0.009112              1.803574       2.211253      -0.063223       0.520984       1.351968      -0.110648       1.847502          -0.000074
           64              H      10.055597      12.327077       0.157752       0.099855       1.156511 0.83631394E+01  0.83434253E+02                                 1.845312                            1.707385      -1.154215       2.316698                    0.995593       3.755484      10.772600       0.469684       1.307148      -0.701672      -0.006724      -0.001166       0.033422       0.034112       0.001441       0.000105       0.002489       0.020865       0.029737      -0.015727       0.005559       0.010168              1.927072       1.629523      -0.052077      -0.317213       1.364023       0.037690       2.787670          -0.000008
           65              H       5.654882       7.820494       5.333227       0.113403       0.984706 0.71732804E+01  0.69177116E+02                                 1.688634                            1.607372      -1.016436       2.395074                    0.996924       3.620485      10.360210       0.470235       1.350660      -0.692862      -0.031747       0.013574      -0.019083       0.039450      -0.003752       0.005165      -0.011618       0.008797      -0.024268      -0.016636       0.002267       0.014368              1.732442       2.112802      -0.269024       0.312777       1.548595      -0.150458       1.535931           0.000234
           66              H      -2.306215      19.369016       3.620709       0.112816       1.183305 0.86713002E+01  0.86499069E+02                                 1.819992                            1.699944      -1.016451       2.391668                    0.997434       3.520589       9.800692       0.491318       1.249730      -0.716124      -0.017087       0.029590      -0.021626       0.040438      -0.006929       0.005124      -0.004936      -0.009771       0.025531      -0.013008      -0.000561       0.013569              1.873071       1.552081      -0.247813       0.115635       2.344921      -0.413791       1.722211           0.000156
           67              H       9.550805       8.092830       1.830832       0.085055       1.058469 0.74515932E+01  0.72666977E+02                                 1.781147                            1.641737      -1.121859       2.336278                    0.995010       3.788129      10.958951       0.463051       1.356405      -0.690996       0.009870       0.040485      -0.021887       0.047069       0.006078      -0.001578      -0.010762      -0.004245      -0.037187      -0.017018       0.000907       0.016111              1.855656       1.567790       0.244961      -0.077928       2.250262      -0.466853       1.748915          -0.000079
           68              H       5.793957       5.754579       2.568019       0.127618       0.965093 0.67770095E+01  0.65312569E+02                                 1.748515                            1.621946      -1.399042       2.223144                    0.992196       3.883069      11.610574       0.436598       1.455680      -0.670861      -0.028948       0.020450      -0.011654       0.037309      -0.001074       0.002231      -0.006305       0.013655      -0.023326      -0.012178       0.000929       0.011249              1.822021       2.098553      -0.327585       0.337349       1.698966      -0.305464       1.668543          -0.000124
           69              H      11.287731       6.876418       2.760658       0.120533       0.975727 0.68550438E+01  0.65147526E+02                                 1.657613                            1.555194      -0.991192       2.408670                    0.997575       3.503413       9.845628       0.487111       1.323093      -0.698740       0.035530       0.012424       0.001340       0.037663       0.005885       0.004929      -0.009585       0.009621      -0.024672      -0.016889       0.005166       0.011723              1.709784       2.262023       0.293924      -0.038115       1.498177      -0.059689       1.369151           0.000002
           70              H       5.308748       3.752618       3.623743       0.097231       1.074020 0.76516475E+01  0.75175843E+02                                 1.801076                            1.665901      -1.162240       2.315261                    0.994231       3.832181      11.157847       0.458361       1.360112      -0.689954      -0.036857      -0.008668       0.005746       0.038296       0.001974       0.003428      -0.008946       0.012193      -0.025568      -0.015334       0.004356       0.010979              1.867176       2.475315       0.368567      -0.088203       1.686884      -0.154955       1.439331          -0.000015
           71              H       9.157531       3.114201       4.435255       0.117162       1.105310 0.82576840E+01  0.82064953E+02                                 1.798536                            1.707037      -0.977866       2.420336                    0.996742       3.562196      10.175643       0.465745       1.323301      -0.700001       0.026238      -0.023653       0.018807       0.040020      -0.003572       0.002850      -0.011076       0.003360      -0.040061      -0.018604       0.004769       0.013835              1.827060       1.996827      -0.377844       0.309804       1.868095      -0.353155       1.616260          -0.000008
           72              H      10.835606       4.821911       3.725372       0.107411       1.008530 0.72322848E+01  0.70301591E+02                                 1.750289                            1.638195      -1.214362       2.299308                    0.994120       3.806058      11.146727       0.452824       1.391512      -0.683685       0.023590      -0.019289       0.017279       0.035030       0.001654       0.005497      -0.006275      -0.007678      -0.013979      -0.010964       0.001851       0.009113              1.803483       2.211126      -0.419530       0.315218       1.627714      -0.269873       1.571609          -0.000074
           73              H       0.865561      19.972415       4.571771       0.099852       1.156488 0.83629123E+01  0.83431352E+02                                 1.845284                            1.707358      -1.154165       2.316722                    0.995593       3.755440      10.772404       0.469690       1.307143      -0.701674      -0.006723      -0.028362       0.017722       0.034113      -0.000811      -0.001195      -0.009710      -0.000268      -0.033659      -0.015726       0.005559       0.010168              1.927043       1.629497       0.300747      -0.113506       2.464353      -0.597608       1.687279          -0.000008
           74              H      14.844836      17.743670      11.062351       0.113402       0.984696 0.71732005E+01  0.69176105E+02                                 1.688618                            1.607360      -1.016377       2.395099                    0.996926       3.620467      10.360117       0.470239       1.350655      -0.692863      -0.031750       0.009739      -0.021301       0.039455      -0.002596       0.005832      -0.002458       0.024659       0.023325      -0.016635       0.002267       0.014368              1.732425       2.112770      -0.136354       0.389361       1.408787      -0.069742       1.675716           0.000233
           75              H       6.883812      13.452418       0.204774       0.112822       1.183298 0.86712379E+01  0.86498319E+02                                 1.819988                            1.699940      -1.016392       2.391702                    0.997435       3.520568       9.800636       0.491317       1.249734      -0.716123      -0.017085       0.003934      -0.036439       0.040437      -0.000976       0.008562      -0.005879      -0.011411       0.020633      -0.013009      -0.000561       0.013570              1.873067       1.552075       0.023766       0.272427       1.519533       0.062755       2.547592           0.000157
           76              H      15.677521       6.296699       7.244452       0.085659       1.055336 0.74255876E+01  0.72361599E+02                                 1.779063                            1.640000      -1.124490       2.335721                    0.995002       3.782931      10.945675       0.462744       1.358277      -0.690648       0.009753      -0.038777      -0.023807       0.046535      -0.004366      -0.004476       0.014379       0.001819      -0.018549      -0.017022       0.000893       0.016129              1.853388       1.566073      -0.189582      -0.172835       2.275469       0.449655       1.718621          -0.000079
           77              H      11.920644       8.104261       8.900847       0.126973       0.967541 0.67952383E+01  0.65501072E+02                                 1.747936                            1.621403      -1.383811       2.228854                    0.992384       3.881353      11.588558       0.437980       1.450803      -0.671744      -0.029286      -0.020362      -0.011835       0.037582       0.002469      -0.000178       0.005267       0.011668      -0.028414      -0.012081       0.000969       0.011112              1.821399       2.097756       0.455864       0.115040       1.940060       0.165866       1.426382          -0.000124
           78              H      17.414423       7.710166       7.832988       0.120216       0.977199 0.68682632E+01  0.65311796E+02                                 1.659966                            1.557210      -0.996374       2.406151                    0.997517       3.507830       9.864507       0.486500       1.323971      -0.698547       0.035499      -0.005166      -0.011564       0.037691       0.001384      -0.007595       0.008176       0.007053      -0.032605      -0.016999       0.005224       0.011775              1.712316       2.265944      -0.180437      -0.236095       1.454988       0.085923       1.416016           0.000002
           79              H      11.435404      10.019537      10.106739       0.096823       1.073784 0.76495794E+01  0.75142641E+02                                 1.800104                            1.665162      -1.158226       2.316786                    0.994270       3.830778      11.149023       0.458723       1.359274      -0.690132      -0.037225       0.009451       0.004824       0.038708       0.002001      -0.003315       0.007410       0.009196      -0.033890      -0.015347       0.004496       0.010851              1.866083       2.473437      -0.260315      -0.274744       1.634674       0.184502       1.490140          -0.000015
           80              H      15.284169      11.041540      10.253873       0.115681       1.109112 0.82885747E+01  0.82400253E+02                                 1.798035                            1.706625      -0.963461       2.425179                    0.996951       3.563782      10.162323       0.467552       1.317734      -0.701153       0.026834       0.028351       0.011372       0.040659       0.004457       0.001640       0.013481       0.007249      -0.027449      -0.018550       0.004569       0.013981              1.826507       1.996188       0.456922       0.172185       1.984419       0.285454       1.498913          -0.000008
           81              H      16.962268       9.572897       9.129891       0.107126       1.011056 0.72528310E+01  0.70531784E+02                                 1.750948                            1.638735      -1.202794       2.303400                    0.994135       3.808135      11.145128       0.453615       1.388485      -0.684246       0.023732       0.024597       0.008346       0.035183       0.003971      -0.004292       0.007675      -0.004899      -0.006144      -0.010972       0.002030       0.008942              1.804184       2.212092       0.483167       0.205884       1.820099       0.159364       1.380362          -0.000074
           82              H      13.119004      11.488176      10.754432       0.100197       1.156756 0.83658884E+01  0.83480201E+02                                 1.846686                            1.708473      -1.157700       2.315561                    0.995614       3.756804      10.782503       0.469136       1.308385      -0.701408      -0.006596       0.029504       0.015650       0.034043      -0.000598       0.001232       0.012163       0.004106      -0.020634      -0.015677       0.005566       0.010111              1.928619       1.630562      -0.249081      -0.203991       2.401425       0.636233       1.753870          -0.000009
           83              H       8.718155      18.223571       9.439327       0.113567       0.983791 0.71655607E+01  0.69089105E+02                                 1.688174                            1.606988      -1.022518       2.392670                    0.996869       3.619207      10.358002       0.470046       1.351470      -0.692707      -0.031646      -0.023132       0.002328       0.039268       0.006444      -0.000623      -0.009203       0.004515      -0.037021      -0.016675       0.002224       0.014451              1.731944       2.112049       0.405105      -0.076517       1.668952      -0.080671       1.414831           0.000234
           84              H      13.010593       2.208667       3.415935       0.113728       1.181510 0.86588066E+01  0.86381801E+02                                 1.821929                            1.701681      -1.030955       2.386544                    0.997302       3.519049       9.811094       0.489567       1.254093      -0.715181      -0.016944      -0.033103       0.014812       0.040028       0.007869      -0.003464       0.001076      -0.019945      -0.005110      -0.013014      -0.000542       0.013556              1.875105       1.553596       0.224355      -0.157026       2.238839      -0.477191       1.832878           0.000156
           85              H       3.424134      11.883110       6.093167       0.085000       1.057993 0.74472847E+01  0.72608583E+02                                 1.780084                            1.640877      -1.117913       2.337803                    0.995043       3.785879      10.948311       0.463373       1.355768      -0.691133       0.009871      -0.001308       0.045990       0.047055      -0.001715       0.005915      -0.003679       0.020812       0.037522      -0.017164       0.001090       0.016074              1.854475       1.566910      -0.054945       0.250766       1.469182       0.016321       2.527332          -0.000080
           86              H      -0.332758      12.413799       3.699585       0.126422       0.968068 0.67983434E+01  0.65536398E+02                                 1.748420                            1.621642      -1.384971       2.228400                    0.992389       3.881930      11.589550       0.438015       1.450568      -0.671792      -0.029329      -0.000289       0.023734       0.037730      -0.001354      -0.002025       0.001158       0.022895       0.004058      -0.012284       0.000992       0.011292              1.821988       2.098703      -0.128433      -0.453136       1.411262       0.139622       1.955999          -0.000124
           87              H       5.161036      11.686056       4.574805       0.120012       0.977406 0.68691934E+01  0.65311264E+02                                 1.658957                            1.556356      -0.991668       2.408071                    0.997570       3.506483       9.854298       0.487170       1.322341      -0.698886       0.035784      -0.007499       0.010318       0.037990      -0.007186       0.002553       0.001561       0.023529       0.017247      -0.016875       0.005239       0.011636              1.711216       2.264231      -0.114116       0.274007       1.350647      -0.026063       1.518769           0.000002
           88              H      -0.818005      12.500484       1.437969       0.096590       1.072796 0.76418427E+01  0.75045545E+02                                 1.798878                            1.664252      -1.157755       2.317237                    0.994290       3.829254      11.141998       0.458889       1.359163      -0.690165      -0.037580      -0.000353      -0.010348       0.038980      -0.003718      -0.000179       0.001497       0.024490       0.013455      -0.015147       0.004567       0.010581              1.864716       2.471006      -0.107619       0.362096       1.365870      -0.029614       1.757271          -0.000015
           89              H       3.030764      12.116899       0.479323       0.116119       1.108944 0.82883655E+01  0.82415607E+02                                 1.799519                            1.707888      -0.969642       2.423015                    0.996844       3.565119      10.174449       0.466750       1.319718      -0.700736       0.026499      -0.004435      -0.030121       0.040363      -0.000673      -0.004716      -0.002142       0.026723       0.030008      -0.018564       0.004550       0.014014              1.828084       1.997997      -0.079463      -0.482622       1.373962       0.067609       2.112295          -0.000008
           90              H       4.708872      11.877831       2.313189       0.107142       1.010862 0.72529283E+01  0.70553557E+02                                 1.752939                            1.640456      -1.213649       2.299080                    0.994015       3.811332      11.166773       0.452537       1.391384      -0.683690       0.023808      -0.005369      -0.025370       0.035204      -0.005681      -0.001226      -0.001491       0.005841       0.026371      -0.010967       0.001982       0.008985              1.806322       2.215011      -0.063414      -0.522321       1.353592       0.110947       1.850364          -0.000074
           91              H       6.992285      21.084687      15.010699       0.099793       1.156398 0.83615054E+01  0.83408312E+02                                 1.844670                            1.706798      -1.152736       2.317238                    0.995596       3.754866      10.767858       0.469970       1.306505      -0.701805      -0.006703      -0.001325      -0.033526       0.034215       0.001495      -0.000231      -0.002622       0.020830       0.029857      -0.015761       0.005509       0.010252              1.926387       1.628950      -0.052051       0.317115       1.363576      -0.037657       2.786635          -0.000008
           92              H       2.591505      16.578037       9.835224       0.113035       0.986172 0.71846463E+01  0.69301454E+02                                 1.688923                            1.607540      -1.015036       2.395154                    0.997002       3.621297      10.357433       0.470782       1.348806      -0.693227      -0.031761       0.013444       0.019251       0.039498      -0.003822      -0.005249       0.011624       0.008752      -0.024555      -0.016687       0.002195       0.014493              1.732776       2.113417      -0.269310      -0.313034       1.548783       0.150567       1.536128           0.000234
           93              H      19.137241      10.611554      11.547742       0.112678       1.183912 0.86775999E+01  0.86590223E+02                                 1.821830                            1.701509      -1.024493       2.388558                    0.997394       3.522301       9.811722       0.490611       1.251123      -0.715820      -0.017060       0.029740       0.021437       0.040436      -0.006862      -0.005240       0.004742      -0.009515       0.025932      -0.012985      -0.000525       0.013510              1.875027       1.553456      -0.248297      -0.115867       2.347694       0.414571       1.723930           0.000156
           94              H      11.892406       9.422221       1.830832       0.085649       1.055379 0.74259519E+01  0.72366182E+02                                 1.779124                            1.640049      -1.124548       2.335690                    0.995000       3.783055      10.946184       0.462732       1.358291      -0.690644      -0.009750      -0.040006      -0.021680       0.046536       0.006064       0.001543       0.010811      -0.004360      -0.037092      -0.017023       0.000890       0.016133              1.853454       1.566122       0.244486       0.077768       2.247342       0.465977       1.746899          -0.000079
           95              H      15.649263      11.760482       2.568019       0.126976       0.967542 0.67952691E+01  0.65501547E+02                                 1.747949                            1.621415      -1.383840       2.228840                    0.992383       3.881387      11.588735       0.437974       1.450818      -0.671741       0.029287      -0.020432      -0.011719       0.037584      -0.001079      -0.002228       0.006257       0.013385      -0.023254      -0.012079       0.000968       0.011110              1.821413       2.097778      -0.327559      -0.337269       1.698455       0.305360       1.668005          -0.000124
           96              H      10.155492      10.638645       2.760658       0.120234       0.977154 0.68678771E+01  0.65307102E+02                                 1.659904                            1.557157      -0.996431       2.406136                    0.997515       3.507718       9.864063       0.486513       1.323957      -0.698550      -0.035497      -0.012591       0.001303       0.037687       0.005886      -0.004994       0.009622       0.009552      -0.025100      -0.017000       0.005226       0.011774              1.712248       2.265831       0.294664       0.038213       1.500124       0.059834       1.370790           0.000002
           97              H      -2.245515      13.762456       3.623743       0.096826       1.073729 0.76490361E+01  0.75135650E+02                                 1.800016                            1.665083      -1.158083       2.316853                    0.994271       3.830592      11.148204       0.458744       1.359241      -0.690139       0.037224       0.008904       0.005771       0.038707       0.001872      -0.003389       0.009051       0.012034      -0.025377      -0.015349       0.004498       0.010851              1.865991       2.473303       0.368077       0.088064       1.685980       0.154823       1.438689          -0.000015
           98              H      12.285713      14.400884       4.435255       0.115663       1.109154 0.82889445E+01  0.82404822E+02                                 1.798080                            1.706663      -0.963488       2.425165                    0.996950       3.563846      10.162550       0.467547       1.317734      -0.701153      -0.026834       0.024024       0.018864       0.040658      -0.003653      -0.003038       0.011115       0.003150      -0.039746      -0.018550       0.004567       0.013983              1.826554       1.996245      -0.377601      -0.309629       1.867552       0.352972       1.615866          -0.000008
           99              H      10.607629      12.693164       3.725372       0.107127       1.011074 0.72529806E+01  0.70533632E+02                                 1.750971                            1.638754      -1.202816       2.303390                    0.994134       3.808169      11.145274       0.453612       1.388488      -0.684246      -0.023733       0.019525       0.017129       0.035184       0.001732      -0.005584       0.006228      -0.007410      -0.013652      -0.010971       0.002028       0.008943              1.804210       2.212133      -0.419898      -0.315502       1.628330       0.270099       1.572167          -0.000074
          100              H      14.450873      15.057698       4.571771       0.100206       1.156671 0.83651804E+01  0.83471342E+02                                 1.846596                            1.708401      -1.157663       2.315593                    0.995615       3.756677      10.782011       0.469146       1.308385      -0.701409       0.006594       0.028304       0.017726       0.034041      -0.000769       0.001132       0.009657      -0.000231      -0.033623      -0.015671       0.005562       0.010109              1.928518       1.630494       0.301174       0.113701       2.466604       0.598454       1.688456          -0.000009
          101              H      18.851680      17.286528      11.062351       0.113571       0.983752 0.71651900E+01  0.69084297E+02                                 1.688099                            1.606923      -1.022569       2.392648                    0.996868       3.619053      10.357302       0.470068       1.351431      -0.692716       0.031645      -0.009551      -0.021196       0.039267      -0.002681      -0.005892       0.002440       0.024675       0.023458      -0.016675       0.002224       0.014451              1.731863       2.111936      -0.136277      -0.389054       1.408447       0.069697       1.675207           0.000234
          102              H      14.559378       4.062612       0.204774       0.113731       1.181498 0.86586783E+01  0.86379845E+02                                 1.821884                            1.701643      -1.031031       2.386515                    0.997301       3.518998       9.810781       0.489585       1.254055      -0.715190       0.016946      -0.003723      -0.036072       0.040028      -0.000935      -0.008548       0.005961      -0.011481       0.020281      -0.013014      -0.000541       0.013555              1.875058       1.553565       0.023809      -0.272802       1.521076      -0.062801       2.550532           0.000156
          103              H       5.765759      11.218422       7.244452       0.084997       1.058000 0.74473438E+01  0.72609298E+02                                 1.780090                            1.640882      -1.117913       2.337802                    0.995043       3.785899      10.948377       0.463373       1.355766      -0.691133      -0.009875       0.039175      -0.024128       0.047057      -0.004264       0.004441      -0.014469       0.002118      -0.018543      -0.017162       0.001090       0.016073              1.854482       1.566917      -0.189696       0.172969       2.276931      -0.450039       1.719598          -0.000080
          104              H       9.522656       9.410882       8.900847       0.126408       0.968077 0.67984026E+01  0.65537034E+02                                 1.748424                            1.621643      -1.384941       2.228410                    0.992389       3.881944      11.589553       0.438017       1.450557      -0.671794       0.029331       0.020412      -0.012118       0.037734       0.002430       0.000161      -0.005259       0.011790      -0.029278      -0.012288       0.000993       0.011295              1.821994       2.098710       0.456652      -0.115347       1.940738      -0.166074       1.426533          -0.000124
          105              H       4.028864       9.804963       7.832988       0.120016       0.977388 0.68690387E+01  0.65309481E+02                                 1.658944                            1.556345      -0.991633       2.408090                    0.997571       3.506447       9.854201       0.487168       1.322352      -0.698884      -0.035784       0.005185      -0.011653       0.037989       0.001380       0.007500      -0.008045       0.006888      -0.032673      -0.016870       0.005234       0.011636              1.711202       2.264213      -0.180234       0.235831       1.454154      -0.085830       1.415239           0.000002
          106              H      10.007912       7.495621      10.106739       0.096577       1.072814 0.76419974E+01  0.75047347E+02                                 1.798887                            1.664262      -1.157732       2.317245                    0.994291       3.829286      11.142065       0.458891       1.359152      -0.690168       0.037583      -0.009145       0.004870       0.038985       0.002012       0.003132      -0.007463       0.008968      -0.033119      -0.015144       0.004563       0.010582              1.864726       2.471020      -0.259772       0.274252       1.633780      -0.184291       1.489377          -0.000015
          107              H       6.159149       6.473621      10.253873       0.116122       1.108883 0.82877927E+01  0.82408411E+02                                 1.799448                            1.707825      -0.969570       2.423051                    0.996846       3.565018      10.174037       0.466761       1.319712      -0.700738      -0.026498      -0.028299       0.011220       0.040359       0.004425      -0.001773      -0.013351       0.007303      -0.028249      -0.018561       0.004547       0.014015              1.828010       1.997910       0.457662      -0.172485       1.986174      -0.285889       1.499945          -0.000008
          108              H       4.481036       7.942248       9.129891       0.107152       1.010823 0.72527083E+01  0.70552433E+02                                 1.753060                            1.640560      -1.214326       2.298821                    0.994005       3.811515      11.168192       0.452459       1.391602      -0.683648      -0.023796      -0.024674       0.008018       0.035204       0.003892       0.004300      -0.007720      -0.004923      -0.005981      -0.010957       0.001980       0.008977              1.806454       2.215190       0.484107      -0.206268       1.822386      -0.159657       1.381785          -0.000074
          109              H       2.197508      23.542018      10.754432       0.099791       1.156421 0.83616841E+01  0.83410675E+02                                 1.844707                            1.706826      -1.152702       2.317253                    0.995596       3.754907      10.768070       0.469961       1.306520      -0.701802       0.006704      -0.029698       0.015614       0.034216      -0.000546      -0.001410      -0.012284       0.004090      -0.020358      -0.015760       0.005508       0.010252              1.926429       1.628976      -0.248615       0.203646       2.398315      -0.635064       1.751998          -0.000009
          110              H       6.598340      16.806605       9.439327       0.113037       0.986172 0.71846191E+01  0.69301030E+02                                 1.688913                            1.607528      -1.014981       2.395173                    0.997005       3.621275      10.357311       0.470788       1.348792      -0.693230       0.031756       0.023392       0.002016       0.039492       0.006458       0.000689       0.009232       0.004617      -0.036980      -0.016688       0.002192       0.014496              1.732766       2.113406       0.405753       0.076712       1.669679       0.080762       1.415213           0.000234
          111              H       8.432639      15.306404       3.415935       0.112692       1.183839 0.86769646E+01  0.86582379E+02                                 1.821762                            1.701452      -1.024386       2.388610                    0.997395       3.522209       9.811410       0.490616       1.251131      -0.715818       0.017065       0.033433       0.015041       0.040438       0.007969       0.003323      -0.001180      -0.019773      -0.004864      -0.012982      -0.000526       0.013509              1.874953       1.553399       0.224471       0.157083       2.238807       0.477349       1.832652           0.000156
          112              H      18.019131       5.631996       6.093167       0.085070       1.058372 0.74507868E+01  0.72657541E+02                                 1.781088                            1.641687      -1.121991       2.336245                    0.995007       3.787977      10.958587       0.463039       1.356468      -0.690984      -0.009874       0.001278       0.045992       0.047057      -0.001677      -0.006055       0.003589       0.020619       0.037398      -0.017024       0.000907       0.016117              1.855592       1.567739      -0.054991      -0.251094       1.469901      -0.016329       2.529136          -0.000080
          113              H       3.395992       5.101276       3.699585       0.127634       0.965047 0.67766493E+01  0.65308369E+02                                 1.748477                            1.621917      -1.399120       2.223124                    0.992196       3.882989      11.610351       0.436595       1.455705      -0.670857       0.028942       0.000130       0.023537       0.037305      -0.001396       0.002047      -0.001054       0.022742       0.003928      -0.012176       0.000925       0.011250              1.821977       2.098490      -0.128350       0.452345       1.411586      -0.139549       1.955856          -0.000123
          114              H      16.282210       5.829031       4.574805       0.120536       0.975739 0.68551931E+01  0.65149568E+02                                 1.657652                            1.555231      -0.991217       2.408659                    0.997575       3.503496       9.846041       0.487094       1.323127      -0.698733      -0.035529       0.007374       0.010090       0.037663      -0.007209      -0.002632      -0.001536       0.023565       0.017167      -0.016888       0.005167       0.011721              1.709823       2.262074      -0.113956      -0.273606       1.349747       0.026026       1.517648           0.000002
          115              H       3.881211       5.014562       1.437969       0.097223       1.074055 0.76519506E+01  0.75179548E+02                                 1.801112                            1.665931      -1.162246       2.315249                    0.994230       3.832250      11.158093       0.458358       1.360108      -0.689954       0.036858       0.000643      -0.010379       0.038297      -0.003956       0.000003      -0.001580       0.024966       0.012731      -0.015341       0.004359       0.010982              1.867216       2.475377      -0.107902      -0.363298       1.367047       0.029719       1.759222          -0.000015
          116              H       0.032430       5.398134       0.479323       0.117151       1.105364 0.82581786E+01  0.82071070E+02                                 1.798589                            1.707083      -0.978004       2.420266                    0.996741       3.562294      10.175986       0.465740       1.323294      -0.700002      -0.026240       0.004461      -0.029893       0.040025      -0.000680       0.004525       0.002407       0.026710       0.029990      -0.018599       0.004760       0.013839              1.827116       1.996889      -0.079376       0.482151       1.373409      -0.067527       2.111050          -0.000008
          117              H      16.734345       5.637226       2.313189       0.107412       1.008572 0.72326761E+01  0.70306722E+02                                 1.750374                            1.638266      -1.214464       2.299260                    0.994115       3.806213      11.147481       0.452801       1.391557      -0.683675      -0.023588       0.005317      -0.025346       0.035029      -0.005593       0.001316       0.001553       0.005877       0.026684      -0.010969       0.001856       0.009112              1.803575       2.211254      -0.063223       0.520985       1.351969      -0.110648       1.847503          -0.000074
          118              H       8.324281      13.945562      15.010699       0.099855       1.156512 0.83631498E+01  0.83434376E+02                                 1.845313                            1.707385      -1.154216       2.316698                    0.995593       3.755486      10.772604       0.469685       1.307147      -0.701673       0.006724       0.001166      -0.033422       0.034112       0.001441       0.000105       0.002489       0.020865       0.029737      -0.015727       0.005559       0.010168              1.927073       1.629523      -0.052077      -0.317213       1.364024       0.037690       2.787671          -0.000008
          119              H      12.724996      18.452145       9.835224       0.113403       0.984705 0.71732768E+01  0.69177071E+02                                 1.688633                            1.607371      -1.016436       2.395074                    0.996924       3.620484      10.360206       0.470235       1.350660      -0.692862       0.031747      -0.013574       0.019083       0.039450      -0.003752       0.005165      -0.011618       0.008797      -0.024268      -0.016636       0.002267       0.014368              1.732442       2.112801      -0.269024       0.312777       1.548594      -0.150458       1.535931           0.000234
          120              H      20.686093       6.903623      11.547742       0.112817       1.183305 0.86713002E+01  0.86499074E+02                                 1.819993                            1.699944      -1.016451       2.391668                    0.997434       3.520589       9.800694       0.491318       1.249731      -0.716124       0.017087      -0.029590       0.021626       0.040438      -0.006929       0.005124      -0.004936      -0.009771       0.025531      -0.013008      -0.000561       0.013569              1.873071       1.552082      -0.247813       0.115635       2.344922      -0.413791       1.722211           0.000156
          121              H       1.531598       8.757518       0.643142       0.111573       0.987379 0.75386614E+01  0.74038558E+02                                 1.722480                            1.672020      -1.264568       2.274767                    0.994256       3.844501      11.314856       0.448459       1.390657      -0.683838       0.000087       0.000126      -0.039249       0.039249      -0.005731      -0.000017       0.000012       0.008618       0.049269      -0.015381      -0.001042       0.016423              1.742482       1.583958       0.036500      -0.000015       1.387112      -0.000008       2.256377           0.000341
          122              H       1.531627       8.757548       5.245250       0.111181       0.934817 0.65217436E+01  0.60883650E+02                                 1.582815                            1.495824      -0.690950       2.548918                    0.999788       3.348158       9.163092       0.509965       1.286556      -0.707449       0.000071       0.000002       0.039967       0.039967      -0.004935      -0.000019      -0.000049       0.027526       0.039359      -0.021181       0.008061       0.013120              1.628638       1.339465      -0.004558       0.000015       1.316013       0.000007       2.230437           0.000215
          123              H       7.658338       4.935782       7.262654       0.111567       0.987351 0.75384125E+01  0.74035744E+02                                 1.722476                            1.672016      -1.264463       2.274813                    0.994259       3.844476      11.314875       0.448448       1.390696      -0.683831      -0.000086      -0.033927       0.019736       0.039249       0.002880       0.004953      -0.012526      -0.013098      -0.015883      -0.015380      -0.001042       0.016422              1.742477       1.583957      -0.018238      -0.031616       2.039039      -0.376406       1.604436           0.000340
          124              H       7.658291       8.921311       4.961600       0.111174       0.934856 0.65220977E+01  0.60887920E+02                                 1.582872                            1.495874      -0.691029       2.548879                    0.999788       3.348270       9.163539       0.509951       1.286571      -0.707445      -0.000073       0.034612      -0.019982       0.039966       0.002484       0.004264      -0.014505       0.002487      -0.035756      -0.021180       0.008061       0.013119              1.628698       1.339507       0.002265       0.003956       2.001914      -0.395983       1.544674           0.000215
          125              H      13.784942      12.579340       7.262654       0.111445       0.987157 0.75345438E+01  0.73972858E+02                                 1.720834                            1.670464      -1.260589       2.276250                    0.994331       3.840591      11.293860       0.449202       1.388829      -0.684203      -0.000000       0.033919       0.019579       0.039164       0.002846      -0.004926       0.012561      -0.013124      -0.015889      -0.015373      -0.001089       0.016462              1.740785       1.582366      -0.018220       0.031557       2.037036       0.375921       1.602955           0.000340
          126              H      13.784960       8.593780       4.961600       0.111854       0.931523 0.64940422E+01  0.60561132E+02                                 1.579392                            1.492915      -0.690913       2.549730                    0.999804       3.341059       9.139123       0.510318       1.287022      -0.707378       0.000002      -0.034495      -0.019918       0.039832       0.002493      -0.004322       0.014227       0.002484      -0.035338      -0.020882       0.008020       0.012862              1.624951       1.337044       0.002266      -0.003928       1.996547       0.394284       1.541262           0.000215
          127              H      16.848280      17.515121      14.525309       0.111573       0.987380 0.75386710E+01  0.74038676E+02                                 1.722481                            1.672021      -1.264569       2.274766                    0.994256       3.844504      11.314867       0.448459       1.390656      -0.683838      -0.000087      -0.000126       0.039249       0.039249      -0.005731      -0.000017       0.000012       0.008618       0.049269      -0.015381      -0.001042       0.016423              1.742483       1.583959       0.036500      -0.000015       1.387112      -0.000008       2.256378           0.000340
          128              H      16.848251      17.515091       9.923201       0.111181       0.934817 0.65217495E+01  0.60883721E+02                                 1.582816                            1.495825      -0.690951       2.548918                    0.999788       3.348160       9.163100       0.509965       1.286556      -0.707449      -0.000071      -0.000002      -0.039967       0.039967      -0.004935      -0.000019      -0.000049       0.027527       0.039359      -0.021181       0.008061       0.013120              1.628639       1.339466      -0.004558       0.000015       1.316013       0.000007       2.230439           0.000215
          129              H      10.721540      21.336857       7.905797       0.111568       0.987351 0.75384146E+01  0.74035767E+02                                 1.722475                            1.672016      -1.264463       2.274813                    0.994259       3.844476      11.314874       0.448449       1.390695      -0.683831       0.000086       0.033927      -0.019736       0.039249       0.002880       0.004953      -0.012526      -0.013098      -0.015883      -0.015380      -0.001042       0.016422              1.742477       1.583956      -0.018238      -0.031616       2.039039      -0.376406       1.604435           0.000340
          130              H      10.721587      17.351328      10.206851       0.111174       0.934856 0.65220947E+01  0.60887885E+02                                 1.582872                            1.495873      -0.691029       2.548879                    0.999788       3.348269       9.163536       0.509951       1.286571      -0.707445       0.000073      -0.034612       0.019982       0.039966       0.002484       0.004264      -0.014505       0.002487      -0.035756      -0.021180       0.008061       0.013119              1.628698       1.339507       0.002265       0.003956       2.001913      -0.395983       1.544674           0.000215
          131              H       4.594936      13.693299       7.905797       0.111445       0.987157 0.75345450E+01  0.73972873E+02                                 1.720834                            1.670464      -1.260588       2.276250                    0.994331       3.840591      11.293860       0.449202       1.388829      -0.684203       0.000000      -0.033919      -0.019579       0.039164       0.002846      -0.004926       0.012561      -0.013124      -0.015889      -0.015373      -0.001089       0.016462              1.740786       1.582366      -0.018220       0.031557       2.037036       0.375921       1.602955           0.000340
          132              H       4.594918      17.678859      10.206851       0.111854       0.931522 0.64940410E+01  0.60561113E+02                                 1.579391                            1.492914      -0.690912       2.549730                    0.999804       3.341058       9.139117       0.510319       1.287022      -0.707378      -0.000002       0.034495       0.019918       0.039832       0.002493      -0.004322       0.014227       0.002484      -0.035338      -0.020882       0.008020       0.012862              1.624950       1.337044       0.002266      -0.003928       1.996546       0.394284       1.541261           0.000215
          133              H      10.721617      14.906677      11.618275       0.123330       0.979680 0.73408620E+01  0.71470881E+02                                 1.703500                            1.641166      -1.274552       2.275836                    0.995379       3.725817      10.844681       0.457230       1.375908      -0.687077      -0.000360       0.034007      -0.019611       0.039258       0.002144       0.003314      -0.010859      -0.011858      -0.013101      -0.012439      -0.001960       0.014399              1.723745       1.493051       0.021944       0.038014       1.949348      -0.190902       1.728837           0.000502
          134              H      10.721665      10.873857      13.946632       0.114930       1.086507 0.76464590E+01  0.72355977E+02                                 1.587425                            1.497311      -0.764917       2.511124                    0.999685       3.095527       7.828545       0.588704       1.099499      -0.755354      -0.000151      -0.032653       0.018733       0.037645       0.005878       0.010231      -0.002677      -0.027185       0.021303      -0.022171       0.010542       0.011630              1.595933       1.219399       0.002486       0.004335       1.986897      -0.351121       1.581501           0.000202
          135              H       4.594907      20.123528      11.618275       0.123305       0.978744 0.73305650E+01  0.71329902E+02                                 1.700952                            1.638868      -1.264990       2.279970                    0.995397       3.720982      10.819743       0.458131       1.373985      -0.687469       0.000000      -0.034153      -0.019715       0.039435       0.001859      -0.003220       0.010769      -0.011811      -0.013061      -0.012202      -0.002097       0.014299              1.721113       1.491068       0.021881      -0.037906       1.946047       0.190371       1.726224           0.000502
          136              H       4.594888      24.156378      13.946632       0.113709       1.087431 0.76514090E+01  0.72385833E+02                                 1.584959                            1.495092      -0.757271       2.513150                    0.999730       3.099855       7.828428       0.590974       1.095533      -0.756337       0.000004       0.033171       0.019157       0.038305       0.006008      -0.010412       0.002736      -0.027491       0.021161      -0.022447       0.010650       0.011797              1.593424       1.217757       0.002486      -0.004312       1.983546       0.350365       1.578970           0.000202
          137              H      -1.531767      17.515073       7.100352       0.123330       0.979676 0.73408142E+01  0.71470138E+02                                 1.703480                            1.641149      -1.274433       2.275889                    0.995381       3.725773      10.844452       0.457238       1.375889      -0.687081       0.000354       0.000023       0.039266       0.039267      -0.003943      -0.000201      -0.000026       0.006913       0.043195      -0.012443      -0.001958       0.014401              1.723725       1.493039      -0.043893       0.000001       1.618621       0.000037       2.059516           0.000502
          138              H      -1.531797      17.515043       2.443637       0.114939       1.086425 0.76457514E+01  0.72347399E+02                                 1.587322                            1.497224      -0.764858       2.511157                    0.999685       3.095428       7.828119       0.588734       1.099472      -0.755361       0.000151      -0.000105      -0.037646       0.037646      -0.011797       0.000026      -0.000065      -0.022664       0.034879      -0.022171       0.010541       0.011631              1.595826       1.219337      -0.004997       0.000012       1.378694      -0.000015       2.189447           0.000205
          139              H       7.658261      11.365962       3.550176       0.123330       0.979681 0.73408709E+01  0.71470987E+02                                 1.703500                            1.641167      -1.274553       2.275836                    0.995379       3.725819      10.844687       0.457230       1.375908      -0.687077       0.000360      -0.034007       0.019611       0.039258       0.002144       0.003314      -0.010859      -0.011858      -0.013101      -0.012439      -0.001960       0.014399              1.723746       1.493051       0.021944       0.038014       1.949349      -0.190902       1.728838           0.000502
          140              H       7.658213      15.398782       1.221819       0.114930       1.086508 0.76464657E+01  0.72356061E+02                                 1.587426                            1.497312      -0.764917       2.511124                    0.999685       3.095528       7.828550       0.588704       1.099500      -0.755354       0.000151       0.032653      -0.018733       0.037645       0.005878       0.010231      -0.002677      -0.027186       0.021303      -0.022171       0.010542       0.011630              1.595934       1.219400       0.002486       0.004335       1.986899      -0.351121       1.581503           0.000202
          141              H      13.784971       6.149111       3.550176       0.123305       0.978744 0.73305715E+01  0.71329979E+02                                 1.700953                            1.638869      -1.264990       2.279970                    0.995397       3.720984      10.819749       0.458131       1.373984      -0.687469      -0.000000       0.034153       0.019715       0.039435       0.001858      -0.003220       0.010769      -0.011811      -0.013060      -0.012202      -0.002097       0.014299              1.721114       1.491069       0.021881      -0.037906       1.946048       0.190371       1.726225           0.000502
          142              H      13.784990       2.116261       1.221819       0.113709       1.087430 0.76514073E+01  0.72385809E+02                                 1.584959                            1.495091      -0.757271       2.513149                    0.999730       3.099855       7.828426       0.590975       1.095532      -0.756337      -0.000004      -0.033171      -0.019157       0.038305       0.006008      -0.010411       0.002736      -0.027491       0.021161      -0.022447       0.010650       0.011797              1.593423       1.217757       0.002486      -0.004312       1.983545       0.350365       1.578969           0.000202
          143              H      19.911645       8.757566       8.068099       0.123330       0.979675 0.73408020E+01  0.71469994E+02                                 1.703479                            1.641149      -1.274432       2.275890                    0.995381       3.725770      10.844443       0.457238       1.375889      -0.687081      -0.000354      -0.000023      -0.039266       0.039267      -0.003943      -0.000201      -0.000026       0.006913       0.043195      -0.012443      -0.001958       0.014401              1.723724       1.493039      -0.043893       0.000001       1.618620       0.000037       2.059514           0.000502
          144              H      19.911675       8.757596      12.724814       0.114939       1.086424 0.76457428E+01  0.72347291E+02                                 1.587320                            1.497222      -0.764857       2.511157                    0.999685       3.095427       7.828113       0.588734       1.099472      -0.755361      -0.000151       0.000105       0.037646       0.037646      -0.011797       0.000026      -0.000065      -0.022664       0.034879      -0.022171       0.010541       0.011631              1.595824       1.219336      -0.004997       0.000012       1.378693      -0.000015       2.189444           0.000205
          145              C      10.573308      20.602130      12.309198       0.201865      30.243122 0.37528810E+03  0.85560927E+04                                 8.771651                            6.717789      -0.324626       1.925147                    0.999182      25.886719      74.748682       0.595767       0.450940      -1.036929       0.004150      -0.044072       0.019528       0.048383       0.017997      -0.014583      -0.001697      -0.017674       0.032933      -0.029001       0.005720       0.023281             10.019008      12.441001       2.081967      -0.311990      10.042986      -3.902236       7.573039          -0.000368
          146              C       9.034919      19.012646      12.929588       0.105958      26.493659 0.34500616E+03  0.76975968E+04                                 7.864412                            6.314630       0.162588       2.069454                    0.999628      26.270977      74.903450       0.633399       0.433411      -1.047856       0.031795       0.032919      -0.003560       0.045905       0.006635      -0.017505       0.023264      -0.050744       0.100618      -0.048536      -0.000476       0.049012              8.655515      10.520242       0.480758       0.818604       8.593170      -2.883716       6.853131          -0.000962
          147              C      11.885636      21.038254      12.224255      -0.171443      36.327312 0.48105142E+03  0.11671616E+05                                 9.709360                            7.455339      -0.181122       1.917363                    0.997965      30.578767      91.137367       0.582629       0.433286      -1.047160       0.002168       0.000154      -0.017064       0.017202      -0.022613      -0.003086       0.009558      -0.000237       0.041101      -0.029959       0.006041       0.023918             11.043748      13.411284       2.008763      -0.096731      11.225320      -4.362188       8.494640           0.000134
          148              C       9.538504      21.390303      11.738864       0.045400      31.275169 0.40351725E+03  0.92977213E+04                                 8.710299                            6.776134      -0.103227       1.986180                    0.999243      26.501879      75.062284       0.622958       0.426710      -1.059293      -0.010234       0.014041      -0.021979       0.028017       0.016088      -0.008031      -0.006977       0.008724      -0.007647      -0.015441      -0.007014       0.022455              9.790497      12.249622       2.213817      -0.372008      10.132018      -3.683089       6.989850           0.000129
          149              C       7.979898      19.735137      12.378973      -0.146554      30.684040 0.43416007E+03  0.10188026E+05                                 8.439259                            6.920537       0.380430       2.103385                    0.999694      28.833753      82.402405       0.630965       0.413677      -1.067592       0.014198       0.007806      -0.005026       0.016964       0.010745       0.008226      -0.002379       0.016815       0.019704      -0.018331       0.002856       0.015475              9.163183      11.157322       0.487692       0.616842       9.161809      -3.133875       7.170418           0.000179
          150              C      12.170512      22.223142      11.597798      -0.068999      31.491755 0.42674960E+03  0.10038516E+05                                 8.812560                            6.994861       0.013907       1.988923                    0.998945      29.028234      84.906969       0.605610       0.429948      -1.050246      -0.027356      -0.013910      -0.019216       0.036209      -0.000780      -0.008520       0.003052       0.030823       0.004938      -0.016756      -0.002182       0.018937              9.752048      11.293675       0.836771       0.297845      10.698877      -3.969534       7.263593          -0.000194
          151              C       9.900576      22.609345      11.110890      -0.122371      31.216886 0.42920220E+03  0.10103242E+05                                 8.687347                            6.988503       0.020167       1.985305                    0.999257      29.444004      85.946093       0.609775       0.426715      -1.053005       0.007082      -0.028527      -0.004765       0.029776      -0.020753       0.011509      -0.002422      -0.001072       0.018475      -0.025307       0.001818       0.023489              9.441133      11.240227       1.815953      -0.139654      10.444660      -3.524367       6.638512          -0.000009
          152              C       8.251908      20.930534      11.804089      -0.080098      30.288758 0.41705734E+03  0.97543775E+04                                 8.584380                            6.929110       0.058061       2.007796                    0.999160      28.771472      83.915870       0.606613       0.431708      -1.049170       0.008278      -0.011093      -0.005134       0.014762      -0.011676       0.009597       0.014662      -0.021560       0.114938      -0.037971      -0.005081       0.043052              9.371347      12.314752       1.108006       0.018328       8.894004      -3.078774       6.905285          -0.000888
          153              C      11.166954      23.003432      11.035048      -0.092745      30.026412 0.40945938E+03  0.95332002E+04                                 8.474425                            6.813849       0.080626       2.006568                    0.999461      29.080504      84.637417       0.618689       0.425212      -1.053105       0.009447      -0.031601      -0.000329       0.032985      -0.006758      -0.006134      -0.005449      -0.014716       0.021886      -0.016197       0.004891       0.011306              9.217105      11.260138       1.014245       0.380958      10.086345      -3.324193       6.304831           0.000099
          154              C       4.027608       8.662942       1.483475       0.588389      22.738987 0.25515511E+03  0.53375188E+04                                 7.530899                            5.742049      -0.137909       2.012907                    0.999335      22.810174      65.270082       0.604241       0.484575      -1.007915       0.049139       0.001157      -0.031536       0.058400       0.030541       0.043391       0.057656      -0.121961      -0.029663      -0.082225      -0.028609       0.110833              8.956518      12.592968      -1.101529      -3.065908       5.332334      -1.354315       8.944252          -0.000404
          155              C       2.724471       8.670829       2.246448      -0.016408      35.050617 0.45110307E+03  0.10680960E+05                                 9.394735                            7.138495      -0.175483       1.955267                    0.998593      27.555276      78.946787       0.610665       0.423612      -1.061917      -0.037505      -0.000868       0.014646       0.040272      -0.006893      -0.001207      -0.011391      -0.011295       0.003176      -0.013105      -0.002540       0.015645             11.358137      17.039435      -0.316396      -3.088560       5.211567      -0.207991      11.823408           0.012704
          156              C       2.720804       8.636683       3.625260      -0.098224      29.513124 0.44955935E+03  0.10721878E+05                                 8.463445                            7.228326      -0.101678       1.949602                    0.998522      29.575931      87.326429       0.589254       0.435833      -1.045879      -0.024636      -0.010472      -0.005386       0.027305      -0.009687       0.022496      -0.012077      -0.026767      -0.035029      -0.032325       0.000559       0.031766              9.203923      11.341832      -0.725625      -1.142587       5.203660      -0.152545      11.066276           0.000868
          157              C      11.508905      15.363397      14.065705       0.573624      23.137252 0.26159276E+03  0.54941142E+04                                 7.561748                            5.775586      -0.045962       2.038526                    0.999579      22.889965      65.153135       0.609869       0.478187      -1.013522       0.011321       0.050503       0.027015       0.058383      -0.008316      -0.072022      -0.019978       0.130127       0.021912      -0.080597      -0.030812       0.111409              8.792281       6.040887       1.186073       2.408015      10.915113       2.599126       9.420844          -0.000862
          158              C      11.108227      14.078666      13.408911      -0.020596      37.401693 0.44445514E+03  0.10450178E+05                                 9.721637                            7.028684       0.080525       2.037560                    0.999355      27.164983      76.728925       0.624970       0.416823      -1.069724      -0.012908      -0.032396      -0.017803       0.039154      -0.005646       0.001573      -0.005108       0.013799       0.005591      -0.011298       0.001788       0.009511             11.780360       6.832755       2.675198       2.877952      14.098127       4.069906      14.410198           0.011480
          159              C      11.156030      12.856997      14.074806      -0.089759      30.965587 0.42772004E+03  0.10039454E+05                                 8.643968                            6.976883       0.098543       2.011988                    0.999691      28.999410      83.973745       0.611450       0.426771      -1.055089      -0.006503      -0.000460      -0.025106       0.025939      -0.012407      -0.000266      -0.005448       0.051424       0.051281      -0.037623       0.017288       0.020335              9.335457       5.489966       1.457070       1.557532      11.366000       1.488032      11.150404          -0.000601
          160              C       4.446626      17.874126       6.340413       0.201060      30.246940 0.37535377E+03  0.85576378E+04                                 8.771019                            6.717483      -0.328147       1.924138                    0.999145      25.886952      74.740256       0.595922       0.450821      -1.037037       0.005073       0.039994       0.028701       0.049487      -0.021868      -0.008204      -0.002784      -0.024548       0.010474      -0.029041       0.005546       0.023495             10.018109      12.439091      -1.311049      -1.646869      11.569477       3.020584       6.045759          -0.000372
          161              C       2.908216      19.206151       7.406755       0.105030      26.499546 0.34513736E+03  0.77007315E+04                                 7.863424                            6.314161       0.163160       2.069501                    0.999617      26.271727      74.889938       0.633717       0.433182      -1.048066       0.032589      -0.018939      -0.026633       0.046153      -0.019060       0.003718      -0.022608      -0.048519       0.106057      -0.048725      -0.000806       0.049532              8.654290      10.520961       0.469504      -0.825329       9.782269       2.193810       5.659640          -0.000963
          162              C       5.758959      17.582499       6.005190      -0.170587      36.283812 0.48028158E+03  0.11648233E+05                                 9.702564                            7.450436      -0.178642       1.918263                    0.997944      30.555488      91.048593       0.582698       0.433410      -1.047089       0.002141      -0.014720       0.008563       0.017163       0.009076       0.021280      -0.013471      -0.007132       0.018275      -0.030244       0.006683       0.023561             11.035691      13.400207      -1.086611      -1.689756      12.946158       3.361302       6.760709           0.000138
          163              C       3.411837      16.986112       5.942999       0.046358      31.255811 0.40322846E+03  0.92894088E+04                                 8.707523                            6.774257      -0.102563       1.986470                    0.999234      26.489003      75.019236       0.622968       0.426779      -1.059250      -0.009346      -0.025532      -0.000933       0.027205      -0.014711      -0.010464       0.004001       0.003057      -0.026715      -0.015328      -0.007421       0.022748              9.787285      12.245544      -1.428371      -1.730600      10.961393       3.200859       6.154918           0.000130
          164              C       1.853209      18.368055       7.056363      -0.145691      30.668850 0.43385298E+03  0.10179198E+05                                 8.437292                            6.918501       0.378335       2.103034                    0.999687      28.823008      82.369876       0.630990       0.413726      -1.067542       0.014091      -0.008229      -0.004284       0.016871       0.002202      -0.012883      -0.006040       0.002538      -0.026181      -0.017157       0.001852       0.015305              9.161336      11.157189       0.289498      -0.731644      10.378292       2.428339       5.948527           0.000180
          165              C       6.043854      16.447520       5.292273      -0.068468      31.517287 0.42718744E+03  0.10051908E+05                                 8.819485                            7.000563       0.013255       1.988537                    0.998905      29.040873      84.971256       0.605058       0.430208      -1.050034      -0.026979      -0.009966       0.021325       0.035804      -0.006440       0.005499      -0.009230       0.019918      -0.027454      -0.016688      -0.002145       0.018833              9.759664      11.300235      -0.160053      -0.873908      11.571384       3.475685       6.407373          -0.000198
          166              C       3.773928      15.832742       5.201262      -0.121270      31.202625 0.42891024E+03  0.10095305E+05                                 8.688731                            6.989866       0.016571       1.984389                    0.999233      29.433711      85.929690       0.609187       0.427172      -1.052655       0.005486       0.008372       0.026162       0.028012       0.021322       0.011762      -0.002192      -0.008858      -0.006955      -0.025519       0.001227       0.024292              9.442534      11.241985      -1.029765      -1.503585      10.643795       3.410679       6.441822          -0.000011
          167              C       2.125237      17.272485       6.308559      -0.079841      30.263610 0.41658596E+03  0.97401162E+04                                 8.578494                            6.924352       0.059221       2.008191                    0.999177      28.755499      83.841791       0.606962       0.431603      -1.049286       0.008581       0.000599       0.012483       0.015160       0.014104       0.004465      -0.027089      -0.044456       0.049420      -0.037802      -0.005152       0.042954              9.364943      12.305908      -0.537455      -0.968090      10.061939       2.399208       5.726981          -0.000891
          168              C       5.040310      15.570015       4.897893      -0.093238      30.010615 0.40918383E+03  0.95244961E+04                                 8.467943                            6.808478       0.082564       2.007205                    0.999492      29.072685      84.584613       0.619398       0.424828      -1.053419       0.008826       0.015738       0.028133       0.033422      -0.001929       0.008215       0.000803      -0.022124       0.000077      -0.015602       0.004384       0.011217              9.210124      11.250020      -0.177564      -1.068152      10.122560       3.297548       6.257793           0.000100
          169              C      10.154334       5.710820       6.924398       0.587484      22.753328 0.25533552E+03  0.53422417E+04                                 7.533308                            5.743506      -0.139089       2.012541                    0.999320      22.821170      65.307546       0.604254       0.484478      -1.007964       0.049605      -0.026760       0.015019       0.058329       0.022679      -0.048022       0.004096      -0.014457       0.291684      -0.082466      -0.028617       0.111083              8.959828      12.598465      -2.106212       2.488302       9.216829      -0.887434       5.064191          -0.000402
          170              C       8.851184       6.367631       6.536086      -0.015889      35.046570 0.45099402E+03  0.10678133E+05                                 9.395401                            7.138528      -0.175908       1.954907                    0.998580      27.553892      78.951587       0.610525       0.423719      -1.061810      -0.037505       0.012440      -0.006205       0.039998       0.002878       0.006605       0.006879      -0.016707      -0.018837      -0.012832      -0.002249       0.015081             11.359496      17.042626      -2.517642       1.819329      10.350765      -2.759369       6.685099           0.012682
          171              C       8.847494       7.578790       5.876258      -0.098579      29.523984 0.44977677E+03  0.10728765E+05                                 8.466958                            7.231154      -0.102812       1.949357                    0.998545      29.583372      87.366097       0.588984       0.435963      -1.045761      -0.024469      -0.000074       0.012188       0.027336       0.024910      -0.003049       0.019528      -0.014285       0.003399      -0.032998       0.000798       0.032200              9.207981      11.346541      -0.628662       1.201174       9.737155      -2.463833       6.540247           0.000871
          172              C       5.382157      22.014702       9.999043       0.571612      23.157356 0.26185177E+03  0.55007932E+04                                 7.565104                            5.777747      -0.045982       2.038453                    0.999605      22.901958      65.189914       0.609879       0.478071      -1.013606       0.010328      -0.002421      -0.056969       0.057948      -0.058484       0.043099      -0.023046       0.056964      -0.198798      -0.079850      -0.031711       0.111561              8.796563       6.043125       1.492742      -2.233067       7.546201      -0.652722      12.800362          -0.000864
          173              C       4.981482      22.088275      11.440046      -0.019729      37.379048 0.44407305E+03  0.10440288E+05                                 9.723125                            7.029499       0.078313       2.036949                    0.999397      27.156231      76.733023       0.624342       0.417278      -1.069295      -0.012577       0.001039       0.036760       0.038866       0.004183       0.003769      -0.001604       0.003016      -0.027331      -0.010492       0.001216       0.009275             11.782479       6.833719       1.154987      -3.756943      10.808551      -2.170765      17.705167           0.011473
          174              C       5.029265      23.275798      12.165098      -0.091979      31.020698 0.42873948E+03  0.10069317E+05                                 8.652232                            6.983166       0.099564       2.011860                    0.999713      29.035031      84.100153       0.611445       0.426523      -1.055248      -0.006855      -0.022255       0.012593       0.026474       0.005806       0.011085      -0.018782       0.008116      -0.080940      -0.037746       0.017080       0.020666              9.344673       5.494908       0.621527      -2.043002       9.925990      -0.653421      12.613120          -0.000602
          175              C      16.700025      14.069021      11.687291       0.202046      30.228811 0.37510043E+03  0.85504188E+04                                 8.768718                            6.716169      -0.324776       1.925357                    0.999174      25.873661      74.695578       0.595853       0.450949      -1.036964       0.003706       0.005542      -0.048857       0.049310       0.003993       0.022529       0.004274      -0.022291       0.022449      -0.028891       0.005393       0.023498             10.015302      12.436049      -0.770457       1.958428       4.809692       0.881346      12.800165          -0.000372
          176              C      15.161606      14.326481      10.000560       0.105894      26.494388 0.34503021E+03  0.76984547E+04                                 7.865654                            6.315877       0.162983       2.069472                    0.999604      26.271869      74.913511       0.633167       0.433552      -1.047745       0.031810      -0.013854       0.029992       0.045862       0.012422       0.014641      -0.001408      -0.090188      -0.015429      -0.049115      -0.000236       0.049351              8.656693      10.522254      -0.949701       0.005451       4.791724       0.688831      10.656102          -0.000966
          177              C      18.012361      13.924525      12.107458      -0.168077      36.159533 0.47823862E+03  0.11585102E+05                                 9.677486                            7.431900      -0.166804       1.922675                    0.998021      30.483783      90.750256       0.583801       0.433098      -1.047388       0.002635       0.014342       0.008452       0.016854       0.013857      -0.018326       0.004117      -0.021959      -0.027417      -0.029681       0.006636       0.023045             11.006453      13.365966      -0.917759       1.777333       5.382648       0.993965      14.270745           0.000138
          178              C      15.665237      14.168863      12.655039       0.046022      31.274355 0.40351279E+03  0.92977370E+04                                 8.711055                            6.776945      -0.104846       1.985679                    0.999261      26.499490      75.059798       0.622794       0.426817      -1.059210      -0.010875       0.012342       0.022826       0.028136      -0.001492       0.018322       0.003580       0.015206       0.010941      -0.015741      -0.007384       0.023125              9.791259      12.250256      -0.784666       2.103805       4.586125       0.481162      12.537394           0.000130
          179              C      14.106599      14.442086      10.901566      -0.145671      30.672258 0.43390119E+03  0.10180519E+05                                 8.437500                            6.918750       0.383595       2.104509                    0.999697      28.825795      82.376153       0.631003       0.413710      -1.067562       0.013469       0.000655       0.009265       0.016361      -0.011989       0.004633       0.008084       0.005708      -0.015207      -0.016964       0.001992       0.014972              9.161449      11.155397      -0.778112       0.113873       4.953089       0.704317      11.375860           0.000180
          180              C      18.297260      13.874616      13.446832      -0.069893      31.586127 0.42841932E+03  0.10088698E+05                                 8.834014                            7.012437       0.008877       1.986748                    0.998919      29.082275      85.140287       0.604282       0.430428      -1.049843      -0.026500       0.023643      -0.001305       0.035538       0.008203       0.003479       0.006296       0.015405      -0.042866      -0.016741      -0.002642       0.019383              9.775613      11.318143      -0.677793       0.575750       4.695771       0.499267      13.312924          -0.000198
          181              C      16.027332      14.103191      14.024750      -0.121640      31.193583 0.42873123E+03  0.10089528E+05                                 8.684098                            6.985828       0.019000       1.985159                    0.999259      29.429893      85.897665       0.609731       0.426857      -1.052903       0.005897       0.018379      -0.020952       0.028487       0.000220      -0.024715       0.004358      -0.004932       0.005689      -0.025963       0.001445       0.024518              9.437562      11.237530      -0.786852       1.641144       4.536177       0.114060      12.538979          -0.000012
          182              C      14.378632      14.342259      12.224255      -0.080679      30.286817 0.41699537E+03  0.97520023E+04                                 8.581043                            6.926057       0.060730       2.008468                    0.999174      28.772945      83.900342       0.607116       0.431392      -1.049423       0.007872       0.010089      -0.006326       0.014275      -0.002538      -0.015279       0.012409      -0.070509      -0.026681      -0.038809      -0.004397       0.043206              9.367845      12.309531      -0.569818       0.948004       4.734187       0.678031      11.059818          -0.000891
          183              C      17.293717      13.971831      14.403961      -0.092233      30.002268 0.40902469E+03  0.95203928E+04                                 8.468991                            6.809634       0.083906       2.007693                    0.999469      29.065594      84.577501       0.618973       0.425137      -1.053169       0.009471       0.016075      -0.027340       0.033100       0.008444      -0.002900       0.003899      -0.012227       0.027848      -0.015829       0.004912       0.010917              9.210933      11.254104      -0.836622       0.687712       4.368908       0.024513      12.009785           0.000100
          184              C      16.280948      11.898877       6.760579       0.586930      22.757294 0.25540062E+03  0.53437920E+04                                 7.532886                            5.743437      -0.136195       2.013348                    0.999342      22.824629      65.312520       0.604401       0.484343      -1.008064       0.049277       0.026564       0.016416       0.058338      -0.053012       0.004443      -0.062218      -0.115116      -0.009786      -0.082566      -0.028782       0.111348              8.958814      12.596417       3.206794       0.579209       6.870102       2.241593       7.409923          -0.000397
          185              C      14.977809      11.234180       6.385918      -0.017133      35.086524 0.45165241E+03  0.10696496E+05                                 9.397994                            7.140675      -0.169884       1.956615                    0.998547      27.569011      78.977984       0.610891       0.423356      -1.062150      -0.037010      -0.011263      -0.007151       0.039341       0.004244      -0.006137       0.003855       0.001460       0.040950      -0.012954      -0.002740       0.015694             11.362334      17.046345       2.835515       1.271794       9.993631       2.968121       7.047027           0.012699
          186              C      14.974138      10.057165       5.666933      -0.096155      29.450855 0.44828457E+03  0.10683882E+05                                 8.452554                            7.219028      -0.099923       1.950601                    0.998556      29.532946      87.168396       0.589516       0.435948      -1.045810      -0.024934       0.010061      -0.005765       0.027498      -0.014739      -0.020001      -0.007609       0.006588       0.064406      -0.032532       0.000840       0.031692              9.191824      11.327126       1.349124      -0.058011       9.455566       2.611112       6.792778           0.000869
          187              C      -0.744476      15.167178       6.272154       0.571857      23.146187 0.26170997E+03  0.54972791E+04                                 7.564187                            5.777293      -0.046803       2.038324                    0.999601      22.896082      65.178113       0.609704       0.478255      -1.013470       0.010952      -0.047920       0.029959       0.057566       0.066669       0.029113       0.042420       0.090524      -0.098585      -0.080153      -0.031561       0.111714              8.795174       6.042802      -2.679855      -0.176631      12.049631      -1.947670       8.293089          -0.000873
          188              C      -1.145175      16.378337       5.487946      -0.020584      37.420348 0.44468506E+03  0.10457918E+05                                 9.728321                            7.033078       0.078921       2.036883                    0.999375      27.174081      76.786750       0.624372       0.417128      -1.069427      -0.012663       0.031252      -0.019658       0.039032       0.001608      -0.005529       0.006568       0.011558      -0.001626      -0.011260       0.001780       0.009480             11.788745       6.837218      -3.833326       0.878613      17.870282      -1.901298      10.658734           0.011469
          189              C      -1.097396      16.412483       4.096999      -0.090103      30.955993 0.42755155E+03  0.10034093E+05                                 8.639839                            6.973403       0.101315       2.012747                    0.999702      28.994931      83.943471       0.611905       0.426513      -1.055292      -0.006360       0.021675       0.011799       0.025485       0.006288      -0.010689       0.025202       0.017718      -0.049262      -0.037721       0.017281       0.020439              9.330960       5.487413      -2.076836       0.482335      12.486879      -0.835546      10.018590          -0.000611
          190              C       4.743224      14.428083      12.309198       0.201095      30.246571 0.37534735E+03  0.85575029E+04                                 8.771162                            6.717579      -0.328339       1.924077                    0.999147      25.886833      74.741334       0.595894       0.450841      -1.037020      -0.005053       0.044870       0.020302       0.049508       0.017998       0.014836       0.001678      -0.016884       0.033575      -0.029013       0.005521       0.023491             10.018277      12.439288       2.081771       0.311948      10.042803       3.902206       7.572740          -0.000372
          191              C       6.281620      16.017576      12.929588       0.105028      26.499113 0.34512958E+03  0.77005129E+04                                 7.863332                            6.314077       0.163225       2.069527                    0.999618      26.271471      74.888941       0.633723       0.433180      -1.048067      -0.032540      -0.032527      -0.003108       0.046114       0.006284       0.018371      -0.023732      -0.050568       0.100129      -0.048745      -0.000787       0.049531              8.654190      10.520793       0.480060      -0.819212       8.590177       2.882031       6.851600          -0.000964
          192              C       3.430895      13.991959      12.224255      -0.170604      36.285762 0.48031389E+03  0.11649243E+05                                 9.702984                            7.450746      -0.178716       1.918227                    0.997942      30.556601      91.053574       0.582677       0.433417      -1.047082      -0.002143       0.000040      -0.017031       0.017166      -0.022961       0.002784      -0.009144       0.000357       0.040702      -0.030231       0.006676       0.023556             11.036175      13.400809       2.006737       0.096125      11.218555       4.359223       8.489160           0.000139
          193              C       5.778020      13.639904      11.738864       0.046335      31.256394 0.40323720E+03  0.92896686E+04                                 8.707652                            6.774347      -0.102586       1.986463                    0.999233      26.489302      75.020531       0.622961       0.426781      -1.059247       0.009348      -0.013576      -0.021640       0.027203       0.016429       0.007521       0.007129       0.008454      -0.010537      -0.015329      -0.007441       0.022770              9.787430      12.245715       2.212940       0.371681      10.128758       3.681755       6.987818           0.000130
          194              C       7.336635      15.295078      12.378973      -0.145739      30.669834 0.43387184E+03  0.10179748E+05                                 8.437468                            6.918660       0.378261       2.103009                    0.999686      28.823584      82.371859       0.630982       0.413727      -1.067541      -0.014095      -0.007824      -0.004983       0.016874       0.010061      -0.008365       0.002077       0.016563       0.016129      -0.017140       0.001830       0.015310              9.161520      11.157331       0.488868      -0.616545       9.159229       3.132403       7.167999           0.000179
          195              C       3.146010      12.807063      11.597798      -0.068411      31.514925 0.42714736E+03  0.10050714E+05                                 8.819028                            7.000218       0.013318       1.988579                    0.998904      29.039386      84.965423       0.605076       0.430206      -1.050036       0.027023       0.013472      -0.019319       0.035846      -0.001558       0.008315      -0.002974       0.030758       0.004964      -0.016690      -0.002146       0.018836              9.759145      11.299594       0.836797      -0.298339      10.707904       3.973680       7.269937          -0.000200
          196              C       5.415941      12.420854      11.110890      -0.121233      31.201519 0.42889078E+03  0.10094738E+05                                 8.688530                            6.989708       0.016582       1.984395                    0.999233      29.433117      85.927643       0.609193       0.427172      -1.052655      -0.005468       0.026832      -0.005847       0.028001      -0.020843      -0.012596       0.002322      -0.001033       0.016499      -0.025518       0.001222       0.024296              9.442306      11.241670       1.816886       0.139945      10.445851       3.524756       6.639397          -0.000013
          197              C       7.064617      14.099673      11.804089      -0.079830      30.262979 0.41657410E+03  0.97397551E+04                                 8.578304                            6.924194       0.059350       2.008231                    0.999178      28.755157      83.840024       0.606978       0.431596      -1.049292      -0.008579       0.011114      -0.005727       0.015163      -0.010900      -0.009966      -0.014630      -0.022868       0.114199      -0.037785      -0.005169       0.042953              9.364728      12.305625       1.107053      -0.018632       8.888327       3.076610       6.900233          -0.000889
          198              C       4.149561      12.026765      11.035048      -0.093308      30.012607 0.40922116E+03  0.95255887E+04                                 8.468346                            6.808826       0.082390       2.007135                    0.999491      29.073934      84.589430       0.619376       0.424832      -1.053415      -0.008808       0.032196      -0.000453       0.033382      -0.006141       0.005780       0.005158      -0.014522       0.022831      -0.015588       0.004380       0.011208              9.210547      11.250562       1.013875      -0.380333      10.080220       3.322389       6.300860           0.000102
          199              C      -0.964401       8.852104       1.483475       0.587441      22.754223 0.25534791E+03  0.53425586E+04                                 7.533443                            5.743602      -0.139204       2.012495                    0.999320      22.821708      65.309158       0.604257       0.484471      -1.007970      -0.049637      -0.000370      -0.030714       0.058373       0.030232      -0.043658      -0.057986      -0.121973      -0.030868      -0.082475      -0.028616       0.111091              8.959999      12.598714      -1.101823       3.068282       5.333906       1.354466       8.947377          -0.000407
          200              C       0.338745       8.844227       2.246448      -0.015866      35.046508 0.45099364E+03  0.10678121E+05                                 9.395383                            7.138523      -0.175947       1.954893                    0.998580      27.553863      78.951464       0.610526       0.423719      -1.061811       0.037495       0.000862       0.013865       0.039986      -0.007162       0.000823       0.011121      -0.009328       0.003264      -0.012834      -0.002229       0.015064             11.359472      17.042586      -0.316741       3.090061       5.211837       0.207640      11.823992           0.012684
          201              C       0.342430       8.878391       3.625260      -0.098580      29.524692 0.44979299E+03  0.10729266E+05                                 8.467165                            7.231355      -0.102884       1.949326                    0.998545      29.583871      87.368494       0.588967       0.435971      -1.045754       0.024464       0.010521      -0.006146       0.027331      -0.009809      -0.023098       0.012106      -0.027116      -0.035065      -0.032995       0.000811       0.032184              9.208199      11.346787      -0.725912       1.145141       5.205884       0.152422      11.071924           0.000869
          202              C       3.807649      19.666839      14.065705       0.571628      23.157014 0.26184731E+03  0.55006701E+04                                 7.565018                            5.777687      -0.045978       2.038460                    0.999605      22.901613      65.188519       0.609884       0.478070      -1.013608      -0.010333      -0.050551       0.026389       0.057953      -0.008068       0.072203       0.019181       0.130104       0.020607      -0.079836      -0.031728       0.111564              8.796460       6.043056       1.187453      -2.409254      10.921373      -2.601459       9.424951          -0.000866
          203              C       4.208318      20.951562      13.408911      -0.019778      37.380073 0.44408725E+03  0.10440704E+05                                 9.723277                            7.029598       0.078299       2.036938                    0.999397      27.156705      76.734625       0.624339       0.417277      -1.069296       0.012580       0.032372      -0.017452       0.038868      -0.005350      -0.001726       0.004463       0.013518       0.004076      -0.010476       0.001203       0.009273             11.782677       6.833820       2.676108      -2.878799      14.101256      -4.071821      14.412954           0.011474
          204              C       4.160524      22.173240      14.074806      -0.091982      31.020768 0.42874058E+03  0.10069348E+05                                 8.652243                            6.983179       0.099534       2.011856                    0.999713      29.035083      84.100272       0.611443       0.426524      -1.055248       0.006847      -0.000253      -0.025562       0.026464      -0.012512       0.000528       0.006392       0.051733       0.049825      -0.037779       0.017102       0.020677              9.344681       5.494915       1.458498      -1.559766      11.375493      -1.490296      11.163634          -0.000602
          205              C      10.869830      17.156010       6.340413       0.202052      30.228512 0.37509528E+03  0.85502701E+04                                 8.768692                            6.716147      -0.324807       1.925353                    0.999175      25.873382      74.694585       0.595851       0.450952      -1.036962      -0.003716      -0.039549       0.029231       0.049320      -0.021503       0.007818       0.002110      -0.026059       0.011165      -0.028896       0.005399       0.023497             10.015277      12.436074      -1.310767       1.646456      11.565696      -3.019324       6.044062          -0.000372
          206              C      12.408254      15.823999       7.406755       0.105894      26.494427 0.34502963E+03  0.76984390E+04                                 7.865678                            6.315882       0.163032       2.069484                    0.999604      26.271849      74.913456       0.633165       0.433554      -1.047744      -0.031815       0.019044      -0.026996       0.045866      -0.018883      -0.003438       0.022164      -0.049375       0.107036      -0.049113      -0.000238       0.049351              8.656733      10.522308       0.470194       0.825179       9.786573      -2.194985       5.661318          -0.000967
          207              C       9.557493      17.447633       6.005190      -0.168062      36.158084 0.47821416E+03  0.11584345E+05                                 9.677190                            7.431675      -0.166661       1.922727                    0.998021      30.482968      90.746770       0.583814       0.433094      -1.047392      -0.002652       0.014488       0.008200       0.016857       0.008946      -0.021159       0.012748      -0.006988       0.017420      -0.029676       0.006636       0.023039             11.006116      13.365571      -1.080244       1.683414      12.909052      -3.351615       6.743726           0.000136
          208              C      11.904614      18.044019       5.942999       0.046023      31.273975 0.40350605E+03  0.92975238E+04                                 8.710908                            6.776829      -0.104843       1.985680                    0.999262      26.499301      75.058520       0.622809       0.426810      -1.059217       0.010876       0.025946      -0.000726       0.028143      -0.015125       0.010455      -0.003876       0.002275      -0.027747      -0.015740      -0.007385       0.023125              9.791094      12.250153      -1.429549       1.731430      10.965954      -3.202359       6.157175           0.000130
          209              C      13.463256      16.662091       7.056363      -0.145675      30.671900 0.43389352E+03  0.10180288E+05                                 8.437412                            6.918666       0.383612       2.104513                    0.999698      28.825587      82.375181       0.631010       0.413707      -1.067564      -0.013475       0.008339      -0.004058       0.016358       0.001984       0.012700       0.006115       0.002266      -0.025482      -0.016963       0.001984       0.014978              9.161359      11.155234       0.290506       0.730768      10.380033      -2.429031       5.948812           0.000181
          210              C       9.272589      18.582602       5.292273      -0.069888      31.586361 0.42842262E+03  0.10088802E+05                                 8.834092                            7.012497       0.008863       1.986741                    0.998920      29.082390      85.140925       0.604275       0.430432      -1.049840       0.026481       0.010682       0.021115       0.035513      -0.007120      -0.005370       0.009073       0.020254      -0.028365      -0.016727      -0.002665       0.019392              9.775703      11.318230      -0.159711       0.874875      11.591092      -3.481790       6.417788          -0.000195
          211              C      11.542514      19.197379       5.201262      -0.121647      31.193467 0.42872916E+03  0.10089452E+05                                 8.684046                            6.985798       0.019020       1.985166                    0.999260      29.429733      85.896662       0.609735       0.426855      -1.052906      -0.005909      -0.008955       0.026396       0.028493       0.021297      -0.012563       0.002027      -0.008992      -0.006496      -0.025980       0.001457       0.024524              9.437503      11.237480      -1.027902       1.502052      10.636916      -3.408286       6.438114          -0.000010
          212              C      13.191219      17.757651       6.308559      -0.080682      30.287476 0.41700675E+03  0.97523518E+04                                 8.581192                            6.926141       0.060732       2.008466                    0.999173      28.773389      83.902471       0.607112       0.431391      -1.049422      -0.007866      -0.000469       0.011884       0.014259       0.014490      -0.005450       0.027243      -0.044757       0.050452      -0.038792      -0.004398       0.043190              9.368031      12.309813      -0.535981       0.967471      10.065760      -2.400150       5.728519          -0.000892
          213              C      10.276128      19.460103       4.897893      -0.092226      30.001350 0.40900763E+03  0.95198724E+04                                 8.468717                            6.809406       0.083970       2.007715                    0.999469      29.065048      84.574659       0.618996       0.425127      -1.053178      -0.009474      -0.015642       0.027601       0.033109      -0.001696      -0.008782      -0.001439      -0.021461       0.000202      -0.015846       0.004938       0.010907              9.210641      11.253699      -0.177265       1.068365      10.120462      -3.296283       6.257763           0.000099
          214              C      11.288942      11.804297       6.924398       0.586942      22.756517 0.25539050E+03  0.53435227E+04                                 7.532693                            5.743307      -0.136184       2.013367                    0.999341      22.824158      65.310629       0.604411       0.484340      -1.008066      -0.049282       0.027495       0.014792       0.058339       0.022655       0.048139      -0.004065      -0.014324       0.292340      -0.082545      -0.028799       0.111344              8.958565      12.596071      -2.104920      -2.487454       9.215988       0.886968       5.063635          -0.000397
          215              C      12.592087      11.147481       6.536086      -0.017140      35.086653 0.45165602E+03  0.10696591E+05                                 9.397976                            7.140673      -0.169802       1.956639                    0.998548      27.569048      78.977832       0.610895       0.423352      -1.062153       0.037001      -0.011819      -0.006172       0.039330       0.003208      -0.006736      -0.007254      -0.017790      -0.016810      -0.012948      -0.002756       0.015704             11.362300      17.046338      -2.519134      -1.819706      10.354096       2.759932       6.686467           0.012699
          216              C      12.595769       9.936313       5.876258      -0.096130      29.449878 0.44826526E+03  0.10683301E+05                                 8.452375                            7.218878      -0.099866       1.950629                    0.998556      29.532212      87.165580       0.589522       0.435949      -1.045810       0.024964       0.000048       0.011580       0.027519       0.024710       0.002751      -0.019178      -0.013415       0.004283      -0.032540       0.000832       0.031708              9.191624      11.326919      -0.624284      -1.197340       9.719546       2.458491       6.528408           0.000868
          217              C       9.934345      13.015481       9.999043       0.571909      23.145176 0.26169583E+03  0.54969143E+04                                 7.563998                            5.777153      -0.046807       2.038327                    0.999602      22.895563      65.176478       0.609708       0.478258      -1.013467      -0.010952       0.002001      -0.056482       0.057569      -0.058545      -0.043150       0.022945       0.056825      -0.199738      -0.080139      -0.031562       0.111701              8.794950       6.042623       1.492859       2.232409       7.545334       0.652807      12.796894          -0.000863
          218              C      10.335039      12.941928      11.440046      -0.020588      37.420331 0.44468388E+03  0.10457887E+05                                 9.728330                            7.033073       0.078864       2.036865                    0.999375      27.174095      76.786859       0.624372       0.417129      -1.069427       0.012669      -0.001406       0.036890       0.039030       0.004005      -0.004156       0.001136       0.002129      -0.029892      -0.011270       0.001770       0.009500             11.788766       6.837172       1.155753       3.759018      10.815089       2.172110      17.714036           0.011474
          219              C      10.287265      11.754414      12.165098      -0.090120      30.956900 0.42756774E+03  0.10034576E+05                                 8.640048                            6.973570       0.101190       2.012703                    0.999702      28.995434      83.945578       0.611893       0.426517      -1.055289       0.006362       0.021077       0.012877       0.025506       0.006112      -0.010814       0.019416       0.007730      -0.079237      -0.037717       0.017278       0.020439              9.331187       5.487507       0.620667       2.039787       9.912250       0.651002      12.593806          -0.000599
          220              C      16.996499      20.961184      11.687291       0.201936      30.241990 0.37527225E+03  0.85556582E+04                                 8.771521                            6.717706      -0.324545       1.925180                    0.999182      25.886166      74.747257       0.595761       0.450948      -1.036922      -0.004224      -0.005112      -0.047895       0.048351       0.003612      -0.022890      -0.004142      -0.021837       0.020082      -0.028979       0.005705       0.023273             10.018850      12.440785      -0.770784      -1.958984       4.811027      -0.881527      12.804737          -0.000369
          221              C       0.154896      20.703703      10.000560       0.105979      26.492910 0.34499601E+03  0.76973068E+04                                 7.864249                            6.314519       0.162741       2.069503                    0.999628      26.270432      74.901372       0.633408       0.433409      -1.047858      -0.031801       0.013383       0.030303       0.045920       0.011836      -0.014489       0.000853      -0.089613      -0.015929      -0.048538      -0.000480       0.049018              8.655326      10.520032      -0.949278      -0.007015       4.790676      -0.688342      10.655270          -0.000964
          222              C      15.684168      21.105686      12.107458      -0.171542      36.329761 0.48109369E+03  0.11672896E+05                                 9.709764                            7.455649      -0.181213       1.917321                    0.997966      30.580128      91.142365       0.582619       0.433284      -1.047161      -0.002232      -0.014705       0.008670       0.017216       0.013982       0.018053      -0.004079      -0.023933      -0.029688      -0.029994       0.006052       0.023942             11.044214      13.411806      -0.920652      -1.788170       5.399758      -0.998674      14.321079           0.000136
          223              C      18.031300      20.861355      12.655039       0.045371      31.276501 0.40353946E+03  0.92983562E+04                                 8.710518                            6.776301      -0.103176       1.986186                    0.999243      26.502587      75.064654       0.622953       0.426708      -1.059295       0.010212      -0.012009       0.023148       0.028006      -0.001091      -0.017955      -0.003734       0.014335       0.009271      -0.015456      -0.006998       0.022455              9.790749      12.249977      -0.784776      -2.103287       4.585842      -0.480908      12.536429           0.000128
          224              C       1.209915      20.588109      10.901566      -0.146580      30.685676 0.43419128E+03  0.10188961E+05                                 8.439623                            6.920838       0.380343       2.103348                    0.999693      28.834759      82.406626       0.630942       0.413683      -1.067586      -0.014192      -0.000448       0.009286       0.016966      -0.012489      -0.005184      -0.009099       0.005187      -0.015217      -0.018325       0.002852       0.015473              9.163581      11.157830      -0.778070      -0.113942       4.954451      -0.704645      11.378464           0.000179
          225              C      15.399286      21.155613      13.446832      -0.068983      31.491806 0.42675010E+03  0.10038540E+05                                 8.812575                            6.994865       0.013840       1.988895                    0.998944      29.028368      84.907642       0.605610       0.429948      -1.050245       0.027348      -0.023599      -0.002464       0.036206       0.007762      -0.003594      -0.006232       0.014791      -0.043221      -0.016767      -0.002177       0.018944              9.752067      11.293728      -0.676327      -0.575752       4.684700      -0.497186      13.277774          -0.000196
          226              C      17.669222      20.927045      14.024750      -0.122364      31.216387 0.42919402E+03  0.10102996E+05                                 8.687220                            6.988404       0.020236       1.985329                    0.999257      29.443800      85.945133       0.609784       0.426711      -1.053008      -0.007063      -0.018382      -0.022310       0.029757       0.000384       0.023742      -0.004977      -0.005468       0.005182      -0.025308       0.001794       0.023514              9.440990      11.240080      -0.787030      -1.642399       4.537794      -0.114012      12.545097          -0.000009
          227              C       0.937898      20.687954      12.224255      -0.080073      30.287260 0.41703151E+03  0.97535962E+04                                 8.583984                            6.928788       0.058344       2.007893                    0.999163      28.770607      83.911851       0.606643       0.431695      -1.049181      -0.008293      -0.009996      -0.007020       0.014764      -0.002479       0.014897      -0.012889      -0.069256      -0.028154      -0.037955      -0.005083       0.043038              9.370915      12.314194      -0.569854      -0.950263       4.735950      -0.678155      11.062600          -0.000889
          228              C      16.402841      21.058410      14.403961      -0.092733      30.026892 0.40946798E+03  0.95334737E+04                                 8.474610                            6.813995       0.080535       2.006537                    0.999461      29.080749      84.639129       0.618671       0.425221      -1.053097      -0.009441      -0.016088      -0.027213       0.032993       0.008669       0.002795      -0.004282      -0.012683       0.027940      -0.016176       0.004877       0.011299              9.217309      11.260392      -0.837061      -0.687872       4.371457      -0.024602      12.020076           0.000099
          229              C       5.162326       5.616237       6.760579       0.588355      22.738729 0.25515135E+03  0.53374141E+04                                 7.530795                            5.741973      -0.137791       2.012945                    0.999333      22.810039      65.269284       0.604251       0.484569      -1.007919      -0.049137      -0.026733       0.016760       0.058395      -0.052857      -0.004756       0.061660      -0.115027      -0.008868      -0.082231      -0.028607       0.110839              8.956393      12.592771       3.205861      -0.579004       6.868282      -2.241119       7.408126          -0.000403
          230              C       6.465460       6.280930       6.385918      -0.016405      35.050738 0.45110288E+03  0.10680948E+05                                 9.394732                            7.138472      -0.175506       1.955261                    0.998593      27.555228      78.946450       0.610669       0.423610      -1.061919       0.037492       0.012249      -0.008064       0.040258       0.004487       0.005357      -0.003946       0.001629       0.041954      -0.013107      -0.002551       0.015658             11.358154      17.039488       2.832971      -1.270295       9.990281      -2.967042       7.044694           0.012703
          231              C       6.469121       7.457935       5.666933      -0.098217      29.512097 0.44953677E+03  0.10721183E+05                                 8.463189                            7.228090      -0.101497       1.949666                    0.998521      29.575105      87.322764       0.589271       0.435826      -1.045885       0.024645      -0.009897      -0.006379       0.027313      -0.014621       0.019630       0.007347       0.006855       0.065914      -0.032314       0.000545       0.031769              9.203653      11.341513       1.352274       0.057120       9.468198      -2.614817       6.801247           0.000872
          232              C      -2.319068      19.862957       6.272154       0.573547      23.138905 0.26161511E+03  0.54946948E+04                                 7.562026                            5.775776      -0.045880       2.038537                    0.999579      22.891050      65.156650       0.609868       0.478178      -1.013528      -0.011317       0.048676       0.030257       0.058421       0.066529      -0.028812      -0.042904       0.090475      -0.097283      -0.080611      -0.030818       0.111429              8.792626       6.041142      -2.678593       0.176818      12.045828       1.946694       8.290907          -0.000872
          233              C      -1.918379      18.651788       5.487946      -0.020577      37.401743 0.44445506E+03  0.10450190E+05                                 9.721691                            7.028717       0.080599       2.037580                    0.999355      27.165024      76.729450       0.624963       0.416827      -1.069720       0.012883      -0.031610      -0.019121       0.039125       0.001454       0.005655      -0.006738       0.010969      -0.002932      -0.011280       0.001784       0.009496             11.780427       6.832870      -3.830086      -0.877854      17.856863       1.899824      10.651549           0.011477
          234              C      -1.966176      18.617625       4.096999      -0.089754      30.965736 0.42772320E+03  0.10039551E+05                                 8.644001                            6.976912       0.098613       2.012009                    0.999691      28.999525      83.974294       0.611448       0.426771      -1.055088       0.006521      -0.021974       0.012146       0.025941       0.006428       0.010606      -0.024971       0.017623      -0.050094      -0.037627       0.017296       0.020331              9.335490       5.490021      -2.077437      -0.483107      12.492990       0.837335      10.023458          -0.000615
          235              C       7.806570       5.670509       2.859253       0.201865      30.243120 0.37528806E+03  0.85560916E+04                                 8.771651                            6.717789      -0.324626       1.925147                    0.999182      25.886717      74.748677       0.595767       0.450941      -1.036929      -0.004150       0.044072      -0.019528       0.048383       0.017997      -0.014583      -0.001697      -0.017674       0.032933      -0.029001       0.005720       0.023281             10.019008      12.441000       2.081966      -0.311990      10.042986      -3.902236       7.573039          -0.000371
          236              C       9.344959       7.259993       2.238863       0.105958      26.493652 0.34500604E+03  0.76975934E+04                                 7.864411                            6.314629       0.162588       2.069455                    0.999628      26.270972      74.903434       0.633399       0.433411      -1.047856      -0.031794      -0.032919       0.003560       0.045905       0.006635      -0.017505       0.023264      -0.050744       0.100618      -0.048536      -0.000476       0.049012              8.655513      10.520241       0.480758       0.818604       8.593169      -2.883715       6.853130          -0.000964
          237              C       6.494242       5.234385       2.944196      -0.171442      36.327304 0.48105128E+03  0.11671611E+05                                 9.709357                            7.455337      -0.181122       1.917363                    0.997965      30.578763      91.137347       0.582629       0.433286      -1.047160      -0.002168      -0.000154       0.017064       0.017202      -0.022613      -0.003086       0.009558      -0.000237       0.041101      -0.029958       0.006040       0.023918             11.043746      13.411281       2.008761      -0.096730      11.225318      -4.362188       8.494639           0.000137
          238              C       8.841374       4.882336       3.429587       0.045400      31.275168 0.40351722E+03  0.92977204E+04                                 8.710298                            6.776133      -0.103226       1.986180                    0.999243      26.501878      75.062277       0.622958       0.426710      -1.059293       0.010234      -0.014041       0.021979       0.028017       0.016088      -0.008031      -0.006977       0.008724      -0.007647      -0.015441      -0.007014       0.022455              9.790496      12.249620       2.213817      -0.372008      10.132017      -3.683089       6.989850           0.000130
          239              C      10.399980       6.537502       2.789478      -0.146554      30.684041 0.43416009E+03  0.10188026E+05                                 8.439260                            6.920537       0.380429       2.103385                    0.999694      28.833753      82.402405       0.630964       0.413677      -1.067592      -0.014198      -0.007806       0.005026       0.016964       0.010745       0.008226      -0.002379       0.016814       0.019704      -0.018331       0.002856       0.015475              9.163184      11.157322       0.487692       0.616842       9.161810      -3.133875       7.170419           0.000180
          240              C       6.209366       4.049497       3.570653      -0.068999      31.491751 0.42674953E+03  0.10038514E+05                                 8.812559                            6.994861       0.013907       1.988923                    0.998945      29.028230      84.906951       0.605610       0.429948      -1.050246       0.027356       0.013910       0.019216       0.036209      -0.000780      -0.008520       0.003052       0.030823       0.004938      -0.016756      -0.002182       0.018937              9.752047      11.293673       0.836770       0.297845      10.698877      -3.969534       7.263593          -0.000196
          241              C       8.479302       3.663294       4.057561      -0.122371      31.216894 0.42920233E+03  0.10103245E+05                                 8.687348                            6.988504       0.020167       1.985305                    0.999257      29.444009      85.946109       0.609775       0.426715      -1.053005      -0.007082       0.028527       0.004765       0.029776      -0.020753       0.011509      -0.002422      -0.001072       0.018475      -0.025307       0.001818       0.023489              9.441134      11.240228       1.815953      -0.139654      10.444662      -3.524367       6.638513          -0.000010
          242              C      10.127970       5.342105       3.364362      -0.080098      30.288756 0.41705731E+03  0.97543765E+04                                 8.584380                            6.929110       0.058062       2.007796                    0.999160      28.771470      83.915860       0.606613       0.431708      -1.049170      -0.008278       0.011093       0.005134       0.014762      -0.011676       0.009597       0.014662      -0.021560       0.114939      -0.037971      -0.005081       0.043052              9.371346      12.314750       1.108006       0.018328       8.894004      -3.078774       6.905284          -0.000889
          243              C       7.212924       3.269207       4.133403      -0.092745      30.026401 0.40945918E+03  0.95331941E+04                                 8.474422                            6.813847       0.080627       2.006568                    0.999461      29.080497      84.637381       0.618690       0.425212      -1.053105      -0.009447       0.031601       0.000329       0.032985      -0.006758      -0.006134      -0.005449      -0.014716       0.021886      -0.016197       0.004891       0.011306              9.217101      11.260133       1.014245       0.380958      10.086341      -3.324192       6.304829           0.000099
          244              C      14.352270      17.609697      13.684976       0.588389      22.738987 0.25515510E+03  0.53375186E+04                                 7.530899                            5.742049      -0.137909       2.012907                    0.999335      22.810174      65.270084       0.604241       0.484575      -1.007915      -0.049139      -0.001157       0.031536       0.058400       0.030541       0.043391       0.057656      -0.121961      -0.029663      -0.082225      -0.028609       0.110833              8.956518      12.592968      -1.101529      -3.065908       5.332334      -1.354315       8.944253          -0.000407
          245              C      15.655407      17.601810      12.922003      -0.016408      35.050618 0.45110307E+03  0.10680960E+05                                 9.394736                            7.138495      -0.175483       1.955267                    0.998593      27.555277      78.946794       0.610665       0.423613      -1.061917       0.037505       0.000868      -0.014646       0.040272      -0.006893      -0.001207      -0.011391      -0.011295       0.003176      -0.013105      -0.002540       0.015645             11.358137      17.039435      -0.316396      -3.088560       5.211567      -0.207991      11.823410           0.012705
          246              C      15.659074      17.635956      11.543191      -0.098224      29.513127 0.44955941E+03  0.10721880E+05                                 8.463445                            7.228326      -0.101678       1.949602                    0.998522      29.575933      87.326436       0.589254       0.435833      -1.045879       0.024636       0.010472       0.005386       0.027305      -0.009687       0.022496      -0.012077      -0.026767      -0.035029      -0.032325       0.000559       0.031766              9.203923      11.341832      -0.725625      -1.142587       5.203661      -0.152545      11.066277           0.000869
          247              C       6.870973      10.909242       1.102746       0.573624      23.137251 0.26159275E+03  0.54941138E+04                                 7.561748                            5.775586      -0.045962       2.038526                    0.999579      22.889964      65.153130       0.609869       0.478187      -1.013522      -0.011321      -0.050503      -0.027015       0.058383      -0.008316      -0.072022      -0.019978       0.130126       0.021913      -0.080597      -0.030812       0.111409              8.792281       6.040887       1.186073       2.408014      10.915113       2.599125       9.420842          -0.000863
          248              C       7.271651      12.193973       1.759540      -0.020596      37.401693 0.44445514E+03  0.10450178E+05                                 9.721637                            7.028684       0.080525       2.037561                    0.999355      27.164983      76.728922       0.624970       0.416823      -1.069724       0.012908       0.032396       0.017803       0.039154      -0.005646       0.001573      -0.005108       0.013799       0.005591      -0.011298       0.001788       0.009511             11.780359       6.832754       2.675197       2.877952      14.098126       4.069905      14.410196           0.011483
          249              C       7.223848      13.415642       1.093645      -0.089759      30.965596 0.42772019E+03  0.10039459E+05                                 8.643970                            6.976885       0.098542       2.011988                    0.999691      28.999415      83.973766       0.611450       0.426771      -1.055089       0.006503       0.000460       0.025107       0.025939      -0.012406      -0.000266      -0.005448       0.051425       0.051281      -0.037623       0.017288       0.020335              9.335459       5.489967       1.457070       1.557532      11.366004       1.488032      11.150406          -0.000606
          250              C      13.933252       8.398513       8.828038       0.201060      30.246943 0.37535381E+03  0.85576389E+04                                 8.771019                            6.717483      -0.328146       1.924138                    0.999145      25.886953      74.740256       0.595922       0.450820      -1.037037      -0.005073      -0.039994      -0.028701       0.049487      -0.021868      -0.008204      -0.002784      -0.024548       0.010475      -0.029041       0.005546       0.023495             10.018109      12.439090      -1.311049      -1.646869      11.569478       3.020584       6.045759          -0.000371
          251              C      15.471662       7.066488       7.761696       0.105030      26.499552 0.34513746E+03  0.77007346E+04                                 7.863426                            6.314162       0.163159       2.069501                    0.999617      26.271731      74.889956       0.633717       0.433182      -1.048066      -0.032589       0.018939       0.026634       0.046153      -0.019060       0.003718      -0.022608      -0.048519       0.106057      -0.048726      -0.000806       0.049532              8.654292      10.520963       0.469504      -0.825329       9.782271       2.193811       5.659641          -0.000967
          252              C      12.620919       8.690140       9.163261      -0.170587      36.283803 0.48028145E+03  0.11648229E+05                                 9.702562                            7.450435      -0.178641       1.918263                    0.997944      30.555482      91.048569       0.582698       0.433410      -1.047089      -0.002141       0.014720      -0.008563       0.017163       0.009076       0.021280      -0.013471      -0.007133       0.018275      -0.030244       0.006683       0.023561             11.035689      13.400204      -1.086611      -1.689756      12.946155       3.361301       6.760708           0.000138
          253              C      14.968041       9.286527       9.225452       0.046358      31.255810 0.40322845E+03  0.92894084E+04                                 8.707523                            6.774256      -0.102563       1.986471                    0.999234      26.489003      75.019235       0.622968       0.426779      -1.059250       0.009346       0.025532       0.000933       0.027205      -0.014711      -0.010464       0.004001       0.003057      -0.026715      -0.015328      -0.007421       0.022748              9.787285      12.245543      -1.428371      -1.730600      10.961393       3.200860       6.154918           0.000129
          254              C      16.526669       7.904584       8.112088      -0.145691      30.668844 0.43385285E+03  0.10179194E+05                                 8.437290                            6.918499       0.378336       2.103034                    0.999687      28.823005      82.369860       0.630990       0.413726      -1.067542      -0.014091       0.008229       0.004284       0.016871       0.002202      -0.012883      -0.006040       0.002538      -0.026180      -0.017157       0.001852       0.015305              9.161334      11.157187       0.289497      -0.731644      10.378289       2.428338       5.948526           0.000181
          255              C      12.336024       9.825119       9.876178      -0.068468      31.517289 0.42718747E+03  0.10051909E+05                                 8.819486                            7.000563       0.013255       1.988537                    0.998905      29.040874      84.971261       0.605058       0.430208      -1.050034       0.026978       0.009966      -0.021325       0.035804      -0.006440       0.005499      -0.009230       0.019918      -0.027454      -0.016688      -0.002144       0.018833              9.759665      11.300236      -0.160053      -0.873908      11.571385       3.475685       6.407374          -0.000198
          256              C      14.605950      10.439897       9.967189      -0.121271      31.202637 0.42891044E+03  0.10095311E+05                                 8.688734                            6.989868       0.016570       1.984389                    0.999233      29.433719      85.929725       0.609187       0.427172      -1.052655      -0.005486      -0.008372      -0.026162       0.028011       0.021322       0.011762      -0.002192      -0.008857      -0.006954      -0.025519       0.001227       0.024292              9.442537      11.241989      -1.029765      -1.503586      10.643799       3.410680       6.441824          -0.000011
          257              C      16.254641       9.000154       8.859892      -0.079841      30.263614 0.41658604E+03  0.97401185E+04                                 8.578495                            6.924353       0.059221       2.008191                    0.999177      28.755501      83.841799       0.606962       0.431604      -1.049286      -0.008581      -0.000600      -0.012483       0.015160       0.014104       0.004465      -0.027089      -0.044456       0.049420      -0.037802      -0.005152       0.042954              9.364943      12.305908      -0.537456      -0.968091      10.061940       2.399208       5.726982          -0.000891
          258              C      13.339568      10.702624      10.270558      -0.093238      30.010611 0.40918376E+03  0.95244940E+04                                 8.467942                            6.808477       0.082564       2.007206                    0.999492      29.072683      84.584604       0.619398       0.424828      -1.053419      -0.008826      -0.015738      -0.028133       0.033422      -0.001929       0.008215       0.000803      -0.022124       0.000077      -0.015602       0.004384       0.011217              9.210123      11.250019      -0.177564      -1.068152      10.122559       3.297547       6.257792           0.000100
          259              C       8.225544      20.561819       8.244053       0.587484      22.753329 0.25533554E+03  0.53422421E+04                                 7.533308                            5.743506      -0.139090       2.012541                    0.999320      22.821171      65.307551       0.604254       0.484478      -1.007964      -0.049605       0.026760      -0.015019       0.058329       0.022679      -0.048022       0.004096      -0.014458       0.291684      -0.082466      -0.028617       0.111083              8.959829      12.598467      -2.106212       2.488302       9.216829      -0.887434       5.064191          -0.000402
          260              C       9.528694      19.905008       8.632365      -0.015889      35.046562 0.45099389E+03  0.10678130E+05                                 9.395401                            7.138528      -0.175908       1.954907                    0.998580      27.553888      78.951577       0.610525       0.423719      -1.061810       0.037505      -0.012440       0.006206       0.039998       0.002878       0.006605       0.006880      -0.016707      -0.018837      -0.012832      -0.002249       0.015081             11.359496      17.042625      -2.517641       1.819329      10.350764      -2.759369       6.685098           0.012681
          261              C       9.532384      18.693849       9.292193      -0.098578      29.523979 0.44977668E+03  0.10728763E+05                                 8.466957                            7.231153      -0.102812       1.949357                    0.998545      29.583369      87.366086       0.588985       0.435963      -1.045761       0.024469       0.000074      -0.012188       0.027336       0.024910      -0.003049       0.019528      -0.014285       0.003399      -0.032998       0.000798       0.032200              9.207980      11.346540      -0.628661       1.201174       9.737153      -2.463833       6.540246           0.000872
          262              C      12.997721       4.257937       5.169408       0.571612      23.157354 0.26185174E+03  0.55007925E+04                                 7.565104                            5.777746      -0.045982       2.038453                    0.999605      22.901957      65.189911       0.609879       0.478071      -1.013606      -0.010329       0.002421       0.056969       0.057948      -0.058484       0.043099      -0.023046       0.056964      -0.198798      -0.079850      -0.031711       0.111561              8.796562       6.043125       1.492743      -2.233067       7.546201      -0.652722      12.800361          -0.000863
          263              C      13.398396       4.184364       3.728405      -0.019729      37.379052 0.44407309E+03  0.10440290E+05                                 9.723125                            7.029499       0.078313       2.036949                    0.999397      27.156233      76.733033       0.624342       0.417278      -1.069295       0.012577      -0.001039      -0.036760       0.038866       0.004183       0.003769      -0.001604       0.003016      -0.027331      -0.010492       0.001216       0.009275             11.782480       6.833720       1.154988      -3.756943      10.808552      -2.170766      17.705168           0.011472
          264              C      13.350613       2.996841       3.003353      -0.091979      31.020708 0.42873965E+03  0.10069322E+05                                 8.652234                            6.983167       0.099563       2.011860                    0.999713      29.035038      84.100183       0.611444       0.426523      -1.055248       0.006855       0.022255      -0.012593       0.026474       0.005806       0.011085      -0.018782       0.008116      -0.080940      -0.037746       0.017080       0.020666              9.344675       5.494909       0.621528      -2.043002       9.925993      -0.653422      12.613123          -0.000601
          265              C       1.679853      12.203618       3.481160       0.202046      30.228799 0.37510027E+03  0.85504141E+04                                 8.768716                            6.716168      -0.324776       1.925357                    0.999174      25.873654      74.695551       0.595853       0.450949      -1.036964      -0.003706      -0.005542       0.048857       0.049310       0.003993       0.022528       0.004274      -0.022291       0.022448      -0.028891       0.005393       0.023498             10.015299      12.436046      -0.770457       1.958428       4.809691       0.881345      12.800160          -0.000373
          266              C       3.218272      11.946158       5.167891       0.105894      26.494387 0.34503019E+03  0.76984542E+04                                 7.865654                            6.315878       0.162983       2.069472                    0.999604      26.271869      74.913514       0.633167       0.433552      -1.047745      -0.031810       0.013854      -0.029992       0.045862       0.012422       0.014641      -0.001408      -0.090189      -0.015429      -0.049115      -0.000236       0.049352              8.656693      10.522254      -0.949700       0.005452       4.791724       0.688831      10.656102          -0.000966
          267              C       0.367517      12.348114       3.060993      -0.168077      36.159503 0.47823816E+03  0.11585087E+05                                 9.677480                            7.431896      -0.166802       1.922676                    0.998021      30.483763      90.750174       0.583801       0.433098      -1.047388      -0.002635      -0.014342      -0.008452       0.016854       0.013857      -0.018326       0.004117      -0.021960      -0.027417      -0.029681       0.006636       0.023045             11.006447      13.365960      -0.917758       1.777332       5.382645       0.993964      14.270735           0.000139
          268              C       2.714641      12.103776       2.513412       0.046022      31.274348 0.40351270E+03  0.92977343E+04                                 8.711053                            6.776944      -0.104845       1.985679                    0.999261      26.499486      75.059777       0.622794       0.426817      -1.059210       0.010875      -0.012342      -0.022826       0.028136      -0.001492       0.018322       0.003580       0.015206       0.010941      -0.015741      -0.007384       0.023125              9.791256      12.250253      -0.784666       2.103805       4.586125       0.481162      12.537391           0.000131
          269              C       4.273279      11.830553       4.266885      -0.145671      30.672264 0.43390130E+03  0.10180522E+05                                 8.437501                            6.918751       0.383595       2.104509                    0.999697      28.825799      82.376166       0.631003       0.413710      -1.067562      -0.013469      -0.000655      -0.009266       0.016361      -0.011989       0.004632       0.008084       0.005708      -0.015207      -0.016964       0.001992       0.014972              9.161449      11.155399      -0.778112       0.113873       4.953089       0.704316      11.375860           0.000181
          270              C       0.082618      12.398023       1.721619      -0.069893      31.586124 0.42841927E+03  0.10088696E+05                                 8.834012                            7.012436       0.008878       1.986748                    0.998919      29.082274      85.140277       0.604282       0.430428      -1.049843       0.026500      -0.023643       0.001305       0.035538       0.008203       0.003478       0.006296       0.015405      -0.042865      -0.016741      -0.002642       0.019383              9.775611      11.318143      -0.677793       0.575751       4.695770       0.499267      13.312920          -0.000199
          271              C       2.352546      12.169448       1.143701      -0.121640      31.193588 0.42873134E+03  0.10089531E+05                                 8.684098                            6.985828       0.019001       1.985159                    0.999259      29.429895      85.897668       0.609731       0.426856      -1.052903      -0.005897      -0.018379       0.020952       0.028487       0.000220      -0.024715       0.004358      -0.004932       0.005688      -0.025963       0.001445       0.024518              9.437562      11.237530      -0.786852       1.641145       4.536177       0.114060      12.538979          -0.000012
          272              C       4.001246      11.930380       2.944196      -0.080678      30.286803 0.41699511E+03  0.97519945E+04                                 8.581040                            6.926054       0.060731       2.008469                    0.999174      28.772935      83.900302       0.607116       0.431392      -1.049423      -0.007872      -0.010089       0.006326       0.014275      -0.002538      -0.015279       0.012409      -0.070509      -0.026680      -0.038809      -0.004397       0.043206              9.367842      12.309526      -0.569818       0.948003       4.734185       0.678031      11.059814          -0.000892
          273              C       1.086161      12.300808       0.764490      -0.092233      30.002269 0.40902470E+03  0.95203933E+04                                 8.468991                            6.809634       0.083906       2.007693                    0.999469      29.065594      84.577500       0.618973       0.425137      -1.053169      -0.009471      -0.016074       0.027340       0.033100       0.008445      -0.002900       0.003899      -0.012227       0.027848      -0.015829       0.004912       0.010917              9.210932      11.254105      -0.836622       0.687712       4.368908       0.024513      12.009784           0.000101
          274              C       2.098930      14.373762       8.407872       0.586930      22.757296 0.25540063E+03  0.53437924E+04                                 7.532887                            5.743437      -0.136196       2.013348                    0.999342      22.824629      65.312521       0.604401       0.484343      -1.008063      -0.049277      -0.026564      -0.016416       0.058338      -0.053012       0.004443      -0.062218      -0.115116      -0.009786      -0.082566      -0.028782       0.111348              8.958815      12.596420       3.206794       0.579208       6.870101       2.241592       7.409922          -0.000401
          275              C       3.402069      15.038459       8.782533      -0.017133      35.086527 0.45165246E+03  0.10696498E+05                                 9.397994                            7.140675      -0.169884       1.956615                    0.998547      27.569012      78.977985       0.610891       0.423356      -1.062150       0.037010       0.011263       0.007151       0.039341       0.004244      -0.006137       0.003855       0.001460       0.040950      -0.012954      -0.002740       0.015694             11.362334      17.046347       2.835515       1.271793       9.993630       2.968120       7.047026           0.012699
          276              C       3.405740      16.215474       9.501518      -0.096155      29.450848 0.44828443E+03  0.10683878E+05                                 8.452552                            7.219027      -0.099921       1.950601                    0.998556      29.532940      87.168370       0.589516       0.435948      -1.045810       0.024934      -0.010061       0.005765       0.027498      -0.014739      -0.020001      -0.007609       0.006588       0.064407      -0.032532       0.000840       0.031692              9.191822      11.327125       1.349124      -0.058011       9.455564       2.611111       6.792777           0.000868
          277              C      19.124354      11.105461       8.896297       0.571857      23.146177 0.26170983E+03  0.54972755E+04                                 7.564185                            5.777292      -0.046802       2.038324                    0.999601      22.896075      65.178090       0.609704       0.478255      -1.013470      -0.010952       0.047920      -0.029959       0.057566       0.066669       0.029113       0.042420       0.090524      -0.098585      -0.080154      -0.031561       0.111714              8.795172       6.042801      -2.679855      -0.176631      12.049629      -1.947668       8.293086          -0.000874
          278              C      19.525053       9.894302       9.680505      -0.020584      37.420341 0.44468499E+03  0.10457916E+05                                 9.728320                            7.033077       0.078922       2.036883                    0.999375      27.174078      76.786735       0.624373       0.417128      -1.069427       0.012663      -0.031252       0.019658       0.039032       0.001608      -0.005529       0.006568       0.011557      -0.001625      -0.011260       0.001780       0.009480             11.788742       6.837217      -3.833325       0.878613      17.870279      -1.901297      10.658731           0.011471
          279              C      19.477274       9.860156      11.071452      -0.090103      30.955999 0.42755166E+03  0.10034096E+05                                 8.639840                            6.973404       0.101315       2.012747                    0.999702      28.994935      83.943487       0.611905       0.426513      -1.055292       0.006360      -0.021675      -0.011799       0.025485       0.006288      -0.010690       0.025202       0.017718      -0.049262      -0.037721       0.017281       0.020439              9.330962       5.487414      -2.076837       0.482335      12.486881      -0.835546      10.018590          -0.000612
          280              C      13.636654      11.844556       2.859253       0.201096      30.246577 0.37534744E+03  0.85575055E+04                                 8.771163                            6.717580      -0.328338       1.924077                    0.999147      25.886835      74.741341       0.595894       0.450841      -1.037020       0.005053      -0.044869      -0.020302       0.049507       0.017998       0.014836       0.001678      -0.016884       0.033575      -0.029013       0.005521       0.023492             10.018278      12.439288       2.081771       0.311948      10.042805       3.902207       7.572741          -0.000371
          281              C      12.098258      10.255063       2.238863       0.105027      26.499126 0.34512976E+03  0.77005180E+04                                 7.863334                            6.314079       0.163226       2.069527                    0.999618      26.271479      74.888966       0.633723       0.433180      -1.048067       0.032540       0.032527       0.003108       0.046114       0.006284       0.018371      -0.023732      -0.050568       0.100129      -0.048744      -0.000787       0.049531              8.654193      10.520797       0.480060      -0.819213       8.590179       2.882033       6.851602          -0.000962
          282              C      14.948983      12.280680       2.944196      -0.170605      36.285777 0.48031414E+03  0.11649251E+05                                 9.702987                            7.450748      -0.178718       1.918227                    0.997942      30.556612      91.053616       0.582677       0.433417      -1.047082       0.002143      -0.000039       0.017031       0.017166      -0.022962       0.002784      -0.009143       0.000358       0.040701      -0.030231       0.006676       0.023555             11.036178      13.400812       2.006737       0.096125      11.218559       4.359225       8.489163           0.000138
          283              C      12.601858      12.632735       3.429587       0.046335      31.256397 0.40323724E+03  0.92896699E+04                                 8.707653                            6.774348      -0.102587       1.986463                    0.999233      26.489304      75.020542       0.622961       0.426782      -1.059247      -0.009348       0.013576       0.021640       0.027203       0.016429       0.007521       0.007129       0.008454      -0.010537      -0.015329      -0.007441       0.022770              9.787432      12.245716       2.212940       0.371681      10.128760       3.681755       6.987819           0.000129
          284              C      11.043243      10.977561       2.789478      -0.145739      30.669827 0.43387168E+03  0.10179743E+05                                 8.437468                            6.918659       0.378261       2.103009                    0.999686      28.823580      82.371852       0.630982       0.413727      -1.067541       0.014095       0.007824       0.004983       0.016874       0.010061      -0.008365       0.002077       0.016562       0.016129      -0.017140       0.001830       0.015310              9.161520      11.157331       0.488867      -0.616546       9.159229       3.132403       7.168000           0.000178
          285              C      15.233868      13.465576       3.570653      -0.068411      31.514920 0.42714729E+03  0.10050712E+05                                 8.819028                            7.000218       0.013318       1.988579                    0.998904      29.039382      84.965413       0.605076       0.430206      -1.050036      -0.027023      -0.013472       0.019319       0.035846      -0.001558       0.008315      -0.002974       0.030759       0.004964      -0.016690      -0.002146       0.018836              9.759145      11.299593       0.836797      -0.298339      10.707905       3.973681       7.269937          -0.000198
          286              C      12.963937      13.851785       4.057561      -0.121233      31.201512 0.42889066E+03  0.10094734E+05                                 8.688528                            6.989706       0.016583       1.984396                    0.999233      29.433113      85.927623       0.609194       0.427172      -1.052655       0.005468      -0.026832       0.005847       0.028000      -0.020843      -0.012596       0.002322      -0.001033       0.016499      -0.025518       0.001222       0.024296              9.442304      11.241667       1.816886       0.139945      10.445849       3.524756       6.639396          -0.000011
          287              C      11.315261      12.172966       3.364362      -0.079831      30.262992 0.41657433E+03  0.97397619E+04                                 8.578307                            6.924197       0.059348       2.008230                    0.999178      28.755165      83.840060       0.606978       0.431596      -1.049292       0.008579      -0.011114       0.005727       0.015163      -0.010900      -0.009966      -0.014630      -0.022868       0.114199      -0.037785      -0.005169       0.042953              9.364732      12.305630       1.107053      -0.018632       8.888330       3.076612       6.900236          -0.000887
          288              C      14.230317      14.245874       4.133403      -0.093307      30.012606 0.40922115E+03  0.95255884E+04                                 8.468345                            6.808826       0.082390       2.007135                    0.999491      29.073933      84.589425       0.619376       0.424832      -1.053415       0.008808      -0.032196       0.000453       0.033382      -0.006141       0.005780       0.005159      -0.014522       0.022831      -0.015588       0.004380       0.011208              9.210547      11.250561       1.013875      -0.380333      10.080220       3.322389       6.300860           0.000101
          289              C      19.344279      17.420535      13.684976       0.587442      22.754222 0.25534790E+03  0.53425584E+04                                 7.533442                            5.743601      -0.139204       2.012495                    0.999320      22.821709      65.309162       0.604257       0.484471      -1.007970       0.049637       0.000370       0.030714       0.058373       0.030232      -0.043658      -0.057986      -0.121973      -0.030868      -0.082475      -0.028616       0.111091              8.959998      12.598709      -1.101821       3.068283       5.333906       1.354467       8.947380          -0.000406
          290              C      18.041133      17.428412      12.922003      -0.015866      35.046512 0.45099368E+03  0.10678122E+05                                 9.395384                            7.138524      -0.175948       1.954892                    0.998580      27.553865      78.951473       0.610526       0.423719      -1.061811      -0.037495      -0.000862      -0.013865       0.039986      -0.007162       0.000823       0.011121      -0.009328       0.003264      -0.012834      -0.002229       0.015063             11.359473      17.042587      -0.316741       3.090062       5.211837       0.207641      11.823994           0.012683
          291              C      18.037448      17.394248      11.543191      -0.098580      29.524691 0.44979297E+03  0.10729266E+05                                 8.467164                            7.231355      -0.102883       1.949326                    0.998545      29.583870      87.368489       0.588967       0.435971      -1.045754      -0.024464      -0.010521       0.006147       0.027330      -0.009809      -0.023098       0.012106      -0.027115      -0.035065      -0.032995       0.000811       0.032184              9.208198      11.346786      -0.725912       1.145141       5.205884       0.152422      11.071925           0.000870
          292              C      14.572229       6.605800       1.102746       0.571628      23.157013 0.26184729E+03  0.55006697E+04                                 7.565018                            5.777687      -0.045979       2.038460                    0.999605      22.901613      65.188522       0.609884       0.478070      -1.013608       0.010333       0.050550      -0.026389       0.057953      -0.008068       0.072203       0.019181       0.130104       0.020607      -0.079836      -0.031728       0.111564              8.796460       6.043055       1.187452      -2.409252      10.921376      -2.601459       9.424949          -0.000861
          293              C      14.171560       5.321077       1.759540      -0.019778      37.380077 0.44408730E+03  0.10440706E+05                                 9.723278                            7.029598       0.078299       2.036937                    0.999397      27.156707      76.734632       0.624339       0.417276      -1.069296      -0.012580      -0.032372       0.017452       0.038868      -0.005350      -0.001726       0.004463       0.013518       0.004076      -0.010476       0.001203       0.009273             11.782678       6.833820       2.676108      -2.878799      14.101258      -4.071822      14.412955           0.011472
          294              C      14.219354       4.099399       1.093645      -0.091982      31.020772 0.42874065E+03  0.10069350E+05                                 8.652244                            6.983180       0.099532       2.011855                    0.999713      29.035085      84.100282       0.611443       0.426524      -1.055248      -0.006848       0.000253       0.025562       0.026464      -0.012512       0.000528       0.006392       0.051733       0.049824      -0.037779       0.017102       0.020677              9.344682       5.494915       1.458498      -1.559766      11.375495      -1.490296      11.163636          -0.000604
          295              C       7.510048       9.116629       8.828038       0.202052      30.228508 0.37509522E+03  0.85502685E+04                                 8.768691                            6.716146      -0.324806       1.925353                    0.999175      25.873380      74.694576       0.595851       0.450952      -1.036962       0.003716       0.039549      -0.029231       0.049320      -0.021503       0.007818       0.002110      -0.026058       0.011165      -0.028896       0.005399       0.023497             10.015276      12.436071      -1.310766       1.646455      11.565695      -3.019324       6.044061          -0.000372
          296              C       5.971624      10.448640       7.761696       0.105894      26.494426 0.34502961E+03  0.76984385E+04                                 7.865678                            6.315881       0.163032       2.069484                    0.999604      26.271849      74.913454       0.633165       0.433554      -1.047744       0.031815      -0.019044       0.026996       0.045866      -0.018883      -0.003438       0.022164      -0.049375       0.107036      -0.049113      -0.000238       0.049351              8.656732      10.522307       0.470195       0.825178       9.786572      -2.194985       5.661318          -0.000969
          297              C       8.822385       8.825006       9.163261      -0.168063      36.158090 0.47821427E+03  0.11584348E+05                                 9.677191                            7.431676      -0.166661       1.922727                    0.998021      30.482971      90.746781       0.583814       0.433094      -1.047392       0.002652      -0.014488      -0.008200       0.016857       0.008946      -0.021159       0.012748      -0.006988       0.017420      -0.029676       0.006636       0.023039             11.006117      13.365572      -1.080244       1.683414      12.909053      -3.351615       6.743727           0.000139
          298              C       6.475264       8.228620       9.225452       0.046023      31.273978 0.40350612E+03  0.92975256E+04                                 8.710908                            6.776830      -0.104844       1.985680                    0.999262      26.499303      75.058525       0.622809       0.426810      -1.059217      -0.010876      -0.025946       0.000726       0.028143      -0.015125       0.010455      -0.003876       0.002275      -0.027747      -0.015740      -0.007385       0.023125              9.791094      12.250152      -1.429548       1.731430      10.965955      -3.202359       6.157175           0.000130
          299              C       4.916622       9.610548       8.112088      -0.145675      30.671903 0.43389357E+03  0.10180289E+05                                 8.437412                            6.918666       0.383612       2.104513                    0.999698      28.825589      82.375186       0.631010       0.413707      -1.067564       0.013475      -0.008339       0.004058       0.016358       0.001984       0.012700       0.006115       0.002266      -0.025482      -0.016963       0.001984       0.014979              9.161360      11.155234       0.290507       0.730768      10.380033      -2.429031       5.948812           0.000182
          300              C       9.107289       7.690037       9.876178      -0.069888      31.586352 0.42842251E+03  0.10088798E+05                                 8.834091                            7.012496       0.008864       1.986742                    0.998920      29.082383      85.140897       0.604275       0.430432      -1.049840      -0.026480      -0.010682      -0.021115       0.035513      -0.007120      -0.005370       0.009073       0.020254      -0.028364      -0.016726      -0.002665       0.019391              9.775701      11.318227      -0.159710       0.874875      11.591090      -3.481789       6.417787          -0.000199
          301              C       6.837364       7.075260       9.967189      -0.121646      31.193461 0.42872905E+03  0.10089448E+05                                 8.684045                            6.985797       0.019020       1.985166                    0.999260      29.429729      85.896650       0.609735       0.426855      -1.052906       0.005909       0.008955      -0.026396       0.028493       0.021297      -0.012563       0.002028      -0.008992      -0.006495      -0.025980       0.001457       0.024523              9.437502      11.237478      -1.027901       1.502051      10.636915      -3.408286       6.438113          -0.000013
          302              C       5.188659       8.514988       8.859892      -0.080681      30.287470 0.41700665E+03  0.97523489E+04                                 8.581191                            6.926140       0.060732       2.008466                    0.999173      28.773385      83.902456       0.607112       0.431391      -1.049422       0.007866       0.000469      -0.011884       0.014259       0.014490      -0.005450       0.027243      -0.044757       0.050451      -0.038792      -0.004398       0.043190              9.368029      12.309810      -0.535980       0.967470      10.065759      -2.400149       5.728518          -0.000892
          303              C       8.103750       6.812536      10.270558      -0.092226      30.001342 0.40900750E+03  0.95198683E+04                                 8.468715                            6.809405       0.083971       2.007715                    0.999469      29.065042      84.574634       0.618996       0.425127      -1.053178       0.009474       0.015642      -0.027601       0.033109      -0.001696      -0.008782      -0.001439      -0.021461       0.000202      -0.015846       0.004938       0.010907              9.210639      11.253697      -0.177265       1.068365      10.120460      -3.296282       6.257761           0.000101
          304              C       7.090936      14.468342       8.244053       0.586942      22.756518 0.25539051E+03  0.53435231E+04                                 7.532694                            5.743308      -0.136184       2.013367                    0.999341      22.824160      65.310640       0.604411       0.484340      -1.008066       0.049282      -0.027495      -0.014793       0.058339       0.022655       0.048139      -0.004065      -0.014324       0.292341      -0.082545      -0.028799       0.111344              8.958565      12.596072      -2.104921      -2.487454       9.215990       0.886968       5.063635          -0.000402
          305              C       5.787791      15.125158       8.632365      -0.017140      35.086652 0.45165600E+03  0.10696590E+05                                 9.397976                            7.140673      -0.169801       1.956639                    0.998548      27.569047      78.977828       0.610895       0.423352      -1.062153      -0.037001       0.011819       0.006173       0.039330       0.003208      -0.006736      -0.007254      -0.017790      -0.016810      -0.012948      -0.002756       0.015704             11.362300      17.046338      -2.519134      -1.819706      10.354096       2.759932       6.686467           0.012699
          306              C       5.784109      16.336326       9.292193      -0.096129      29.449878 0.44826526E+03  0.10683301E+05                                 8.452374                            7.218877      -0.099865       1.950629                    0.998556      29.532211      87.165572       0.589522       0.435949      -1.045810      -0.024964      -0.000048      -0.011580       0.027519       0.024710       0.002751      -0.019178      -0.013415       0.004283      -0.032540       0.000831       0.031708              9.191623      11.326919      -0.624284      -1.197340       9.719545       2.458491       6.528407           0.000867
          307              C       8.445533      13.257158       5.169408       0.571910      23.145171 0.26169578E+03  0.54969128E+04                                 7.563998                            5.777153      -0.046806       2.038327                    0.999602      22.895560      65.176470       0.609708       0.478258      -1.013467       0.010952      -0.002001       0.056482       0.057569      -0.058545      -0.043150       0.022945       0.056825      -0.199738      -0.080139      -0.031561       0.111701              8.794949       6.042622       1.492859       2.232408       7.545333       0.652806      12.796892          -0.000861
          308              C       8.044839      13.330711       3.728405      -0.020588      37.420329 0.44468387E+03  0.10457886E+05                                 9.728330                            7.033073       0.078864       2.036865                    0.999375      27.174094      76.786857       0.624372       0.417129      -1.069427      -0.012669       0.001406      -0.036890       0.039030       0.004005      -0.004156       0.001136       0.002129      -0.029892      -0.011270       0.001770       0.009500             11.788766       6.837172       1.155753       3.759017      10.815089       2.172109      17.714036           0.011475
          309              C       8.092613      14.518225       3.003353      -0.090119      30.956889 0.42756754E+03  0.10034570E+05                                 8.640045                            6.973568       0.101191       2.012704                    0.999702      28.995427      83.945547       0.611893       0.426517      -1.055289      -0.006362      -0.021077      -0.012877       0.025506       0.006112      -0.010814       0.019416       0.007729      -0.079237      -0.037717       0.017278       0.020439              9.331184       5.487505       0.620667       2.039786       9.912247       0.651002      12.593801          -0.000602
          310              C       1.383379       5.311455       3.481160       0.201936      30.241984 0.37527216E+03  0.85556557E+04                                 8.771520                            6.717706      -0.324544       1.925180                    0.999182      25.886163      74.747246       0.595761       0.450948      -1.036922       0.004224       0.005112       0.047895       0.048351       0.003612      -0.022890      -0.004142      -0.021837       0.020082      -0.028979       0.005705       0.023273             10.018849      12.440784      -0.770784      -1.958985       4.811027      -0.881527      12.804735          -0.000369
          311              C      18.224982       5.568936       5.167891       0.105979      26.492919 0.34499616E+03  0.76973112E+04                                 7.864252                            6.314521       0.162739       2.069503                    0.999628      26.270439      74.901404       0.633408       0.433409      -1.047858       0.031801      -0.013383      -0.030303       0.045920       0.011836      -0.014489       0.000853      -0.089613      -0.015929      -0.048539      -0.000480       0.049018              8.655329      10.520036      -0.949279      -0.007015       4.790678      -0.688342      10.655273          -0.000967
          312              C       2.695710       5.166953       3.060993      -0.171542      36.329758 0.48109366E+03  0.11672895E+05                                 9.709763                            7.455649      -0.181212       1.917321                    0.997966      30.580124      91.142348       0.582619       0.433284      -1.047161       0.002232       0.014705      -0.008670       0.017216       0.013982       0.018053      -0.004079      -0.023933      -0.029688      -0.029994       0.006052       0.023942             11.044213      13.411805      -0.920652      -1.788172       5.399757      -0.998674      14.321079           0.000135
          313              C       0.348578       5.411284       2.513412       0.045371      31.276504 0.40353950E+03  0.92983571E+04                                 8.710519                            6.776302      -0.103177       1.986186                    0.999243      26.502588      75.064657       0.622953       0.426708      -1.059295      -0.010212       0.012009      -0.023148       0.028006      -0.001091      -0.017955      -0.003734       0.014335       0.009271      -0.015457      -0.006998       0.022455              9.790750      12.249978      -0.784776      -2.103288       4.585842      -0.480908      12.536429           0.000129
          314              C      17.169963       5.684530       4.266885      -0.146580      30.685684 0.43419144E+03  0.10188966E+05                                 8.439624                            6.920839       0.380344       2.103348                    0.999693      28.834765      82.406647       0.630942       0.413683      -1.067586       0.014192       0.000448      -0.009286       0.016966      -0.012489      -0.005184      -0.009099       0.005187      -0.015217      -0.018325       0.002852       0.015473              9.163583      11.157832      -0.778071      -0.113942       4.954452      -0.704645      11.378465           0.000182
          315              C       2.980592       5.117026       1.721619      -0.068983      31.491805 0.42675007E+03  0.10038539E+05                                 8.812575                            6.994865       0.013840       1.988895                    0.998944      29.028368      84.907643       0.605610       0.429948      -1.050245      -0.027348       0.023599       0.002463       0.036206       0.007762      -0.003594      -0.006232       0.014791      -0.043221      -0.016767      -0.002177       0.018944              9.752067      11.293729      -0.676327      -0.575753       4.684699      -0.497186      13.277773          -0.000194
          316              C       0.710656       5.345594       1.143701      -0.122364      31.216391 0.42919409E+03  0.10102998E+05                                 8.687220                            6.988404       0.020236       1.985329                    0.999257      29.443802      85.945138       0.609784       0.426711      -1.053008       0.007063       0.018382       0.022310       0.029758       0.000384       0.023742      -0.004977      -0.005467       0.005182      -0.025308       0.001794       0.023514              9.440991      11.240080      -0.787030      -1.642400       4.537794      -0.114011      12.545098          -0.000009
          317              C      17.441980       5.584685       2.944196      -0.080073      30.287255 0.41703140E+03  0.97535933E+04                                 8.583984                            6.928787       0.058343       2.007893                    0.999163      28.770604      83.911841       0.606643       0.431695      -1.049181       0.008293       0.009996       0.007020       0.014764      -0.002479       0.014897      -0.012889      -0.069256      -0.028154      -0.037955      -0.005083       0.043038              9.370914      12.314193      -0.569854      -0.950262       4.735949      -0.678155      11.062599          -0.000891
          318              C       1.977037       5.214229       0.764490      -0.092733      30.026892 0.40946795E+03  0.95334729E+04                                 8.474610                            6.813994       0.080535       2.006537                    0.999461      29.080750      84.639130       0.618671       0.425221      -1.053097       0.009441       0.016088       0.027213       0.032993       0.008669       0.002795      -0.004282      -0.012683       0.027940      -0.016176       0.004877       0.011299              9.217308      11.260391      -0.837060      -0.687873       4.371457      -0.024602      12.020076           0.000098
          319              C      13.217552      20.656402       8.407872       0.588354      22.738735 0.25515142E+03  0.53374159E+04                                 7.530796                            5.741974      -0.137791       2.012945                    0.999333      22.810043      65.269298       0.604251       0.484569      -1.007919       0.049137       0.026733      -0.016760       0.058395      -0.052857      -0.004756       0.061660      -0.115027      -0.008868      -0.082231      -0.028607       0.110839              8.956395      12.592774       3.205862      -0.579004       6.868283      -2.241119       7.408127          -0.000405
          320              C      11.914418      19.991709       8.782533      -0.016406      35.050740 0.45110292E+03  0.10680949E+05                                 9.394732                            7.138472      -0.175506       1.955261                    0.998593      27.555230      78.946456       0.610669       0.423610      -1.061919      -0.037492      -0.012249       0.008064       0.040258       0.004487       0.005357      -0.003945       0.001629       0.041954      -0.013107      -0.002551       0.015658             11.358155      17.039489       2.832972      -1.270295       9.990281      -2.967042       7.044694           0.012702
          321              C      11.910757      18.814704       9.501518      -0.098217      29.512098 0.44953679E+03  0.10721184E+05                                 8.463189                            7.228090      -0.101497       1.949667                    0.998521      29.575105      87.322762       0.589271       0.435826      -1.045885      -0.024645       0.009897       0.006379       0.027313      -0.014621       0.019630       0.007347       0.006855       0.065914      -0.032314       0.000545       0.031769              9.203652      11.341513       1.352274       0.057120       9.468198      -2.614817       6.801246           0.000873
          322              C      20.698946       6.409682       8.896297       0.573547      23.138903 0.26161509E+03  0.54946944E+04                                 7.562027                            5.775776      -0.045881       2.038537                    0.999579      22.891049      65.156649       0.609868       0.478178      -1.013528       0.011318      -0.048676      -0.030258       0.058421       0.066529      -0.028812      -0.042904       0.090475      -0.097283      -0.080611      -0.030818       0.111429              8.792626       6.041142      -2.678593       0.176818      12.045829       1.946693       8.290907          -0.000874
          323              C      20.298257       7.620851       9.680505      -0.020577      37.401738 0.44445500E+03  0.10450188E+05                                 9.721690                            7.028716       0.080599       2.037580                    0.999355      27.165022      76.729444       0.624963       0.416827      -1.069720      -0.012883       0.031610       0.019121       0.039125       0.001454       0.005655      -0.006739       0.010969      -0.002932      -0.011280       0.001784       0.009496             11.780426       6.832870      -3.830086      -0.877854      17.856862       1.899824      10.651548           0.011477
          324              C      20.346054       7.655014      11.071452      -0.089753      30.965733 0.42772316E+03  0.10039550E+05                                 8.644000                            6.976912       0.098613       2.012009                    0.999691      28.999523      83.974286       0.611448       0.426771      -1.055088      -0.006521       0.021974      -0.012146       0.025941       0.006428       0.010606      -0.024971       0.017623      -0.050094      -0.037627       0.017296       0.020331              9.335489       5.490021      -2.077437      -0.483107      12.492989       0.837334      10.023456          -0.000615
          325              C       1.531604       8.757524       1.592687      -0.126040      32.225734 0.46744498E+03  0.11310105E+05                                 9.075349                            7.439163      -0.368528       1.853007                    0.998551      30.827514      93.080465       0.570192       0.443965      -1.036233       0.000169      -0.000187       0.026540       0.026541       0.002522      -0.000095      -0.000037      -0.075049       0.067957      -0.048935       0.022652       0.026284             10.281084      16.486549      -0.292318      -0.000029       5.139204      -0.000116       9.217501           0.001875
          326              C       1.531621       8.757541       4.295705      -0.073692      28.473486 0.42018203E+03  0.98283701E+04                                 8.196358                            6.939756       0.155614       2.042383                    0.999250      28.501906      82.653303       0.609228       0.429816      -1.052187      -0.000377       0.000053      -0.027349       0.027352      -0.010733      -0.000348      -0.000039      -0.012026       0.058183      -0.022002       0.002604       0.019398              8.929350      11.252735      -0.619507       0.000529       5.139506       0.000013      10.395810           0.001128
          327              C       7.658329       5.758109       6.787882      -0.126026      32.225797 0.46744456E+03  0.11310129E+05                                 9.075492                            7.439255      -0.368648       1.852973                    0.998550      30.827652      93.082000       0.570176       0.443977      -1.036223      -0.000166       0.022890      -0.013426       0.026538      -0.001178      -0.002233       0.001521      -0.072378       0.076029      -0.048945       0.022656       0.026289             10.281269      16.486913       0.146215       0.253128       8.197907      -1.766050       6.158986           0.001876
          328              C       7.658301       8.098984       5.436373      -0.073686      28.473241 0.42017560E+03  0.98281864E+04                                 8.196340                            6.939722       0.155655       2.042401                    0.999248      28.501703      82.652692       0.609227       0.429818      -1.052185       0.000390      -0.023658       0.013725       0.027354       0.005677       0.009110      -0.010022      -0.029295       0.006350      -0.021998       0.002593       0.019404              8.929341      11.252715       0.309310       0.536770       9.081724      -2.276088       6.453584           0.001126
          329              C      13.784945      11.757006       6.787882      -0.125334      32.189046 0.46674759E+03  0.11288325E+05                                 9.067335                            7.433024      -0.366272       1.854144                    0.998566      30.799754      92.957829       0.570530       0.443895      -1.036338       0.000006      -0.023251      -0.013419       0.026845      -0.001236       0.002144      -0.001641      -0.074565       0.078385      -0.050426       0.023274       0.027151             10.271610      16.471308       0.145993      -0.252862       8.190069       1.763744       6.153453           0.001875
          330              C      13.784956       9.416114       5.436373      -0.076075      28.532180 0.42138779E+03  0.98628112E+04                                 8.204781                            6.947902       0.158648       2.042561                    0.999264      28.536016      82.755760       0.609159       0.429593      -1.052412       0.000014       0.023923       0.013826       0.027631       0.005767      -0.009949       0.009829      -0.029356       0.006688      -0.022672       0.003431       0.019242              8.938103      11.266881       0.310277      -0.537401       9.087768       2.275980       6.459661           0.001127
          331              C      16.848274      17.515115      13.575764      -0.126040      32.225738 0.46744507E+03  0.11310108E+05                                 9.075350                            7.439163      -0.368528       1.853007                    0.998551      30.827520      93.080491       0.570192       0.443965      -1.036233      -0.000169       0.000187      -0.026540       0.026541       0.002522      -0.000096      -0.000037      -0.075049       0.067957      -0.048936       0.022652       0.026284             10.281085      16.486549      -0.292318      -0.000028       5.139204      -0.000116       9.217503           0.001875
          332              C      16.848257      17.515098      10.872746      -0.073691      28.473493 0.42018216E+03  0.98283738E+04                                 8.196359                            6.939756       0.155614       2.042383                    0.999250      28.501912      82.653326       0.609228       0.429816      -1.052187       0.000377      -0.000053       0.027349       0.027352      -0.010733      -0.000348      -0.000039      -0.012025       0.058183      -0.022002       0.002604       0.019398              8.929352      11.252735      -0.619507       0.000529       5.139507       0.000013      10.395813           0.001128
          333              C      10.721549      20.514530       8.380569      -0.126026      32.225799 0.46744459E+03  0.11310130E+05                                 9.075492                            7.439255      -0.368647       1.852974                    0.998550      30.827653      93.082001       0.570176       0.443977      -1.036223       0.000166      -0.022890       0.013426       0.026538      -0.001178      -0.002233       0.001521      -0.072378       0.076029      -0.048945       0.022656       0.026289             10.281269      16.486914       0.146215       0.253128       8.197907      -1.766050       6.158986           0.001877
          334              C      10.721577      18.173655       9.732078      -0.073686      28.473243 0.42017566E+03  0.98281878E+04                                 8.196340                            6.939722       0.155655       2.042401                    0.999248      28.501704      82.652692       0.609227       0.429818      -1.052186      -0.000390       0.023658      -0.013725       0.027354       0.005677       0.009110      -0.010022      -0.029295       0.006350      -0.021998       0.002594       0.019404              8.929341      11.252716       0.309310       0.536770       9.081724      -2.276087       6.453583           0.001125
          335              C       4.594933      14.515633       8.380569      -0.125334      32.189042 0.46674751E+03  0.11288322E+05                                 9.067334                            7.433024      -0.366272       1.854144                    0.998566      30.799751      92.957817       0.570530       0.443895      -1.036338      -0.000006       0.023251       0.013419       0.026845      -0.001236       0.002144      -0.001641      -0.074565       0.078385      -0.050425       0.023275       0.027151             10.271610      16.471308       0.145993      -0.252863       8.190069       1.763744       6.153452           0.001876
          336              C       4.594922      16.856525       9.732078      -0.076075      28.532177 0.42138774E+03  0.98628096E+04                                 8.204781                            6.947902       0.158649       2.042561                    0.999264      28.536013      82.755747       0.609159       0.429593      -1.052412      -0.000014      -0.023923      -0.013826       0.027631       0.005767      -0.009949       0.009829      -0.029356       0.006689      -0.022672       0.003431       0.019242              8.938103      11.266881       0.310277      -0.537401       9.087767       2.275979       6.459660           0.001127
          337              C      10.721626      14.084350      12.093048      -0.129444      36.700703 0.46634188E+03  0.11242305E+05                                 9.847264                            7.389174      -0.200707       1.909414                    0.998937      30.352669      90.569968       0.578677       0.439055      -1.042302       0.000458      -0.021629       0.012090       0.024782      -0.010522      -0.019110      -0.024925       0.046092      -0.104093      -0.054070       0.008635       0.045435             11.892362       7.600175       2.220719       3.846240      11.445519       4.492098      16.631392           0.000729
          338              C      10.721655      11.696185      13.471860      -0.091738      29.809567 0.38991185E+03  0.88840511E+04                                 8.200637                            6.498440       0.325389       2.082641                    0.999679      28.036718      78.287851       0.661879       0.406147      -1.075287      -0.000184       0.021163      -0.012374       0.024516       0.005259       0.009713      -0.011122      -0.035974       0.011534      -0.025310       0.002660       0.022649              8.882728       4.950058       1.042456       1.805795      10.213931       1.099787      11.484194           0.001082
          339              C       4.594903      20.945861      12.093048      -0.130228      36.740330 0.46694482E+03  0.11259960E+05                                 9.852717                            7.392861      -0.200285       1.909073                    0.998902      30.369813      90.620104       0.578687       0.438925      -1.042427      -0.000018       0.020779       0.012041       0.024016      -0.010830       0.018743       0.024437       0.046788      -0.103118      -0.053477       0.007914       0.045562             11.899852       7.604952       2.222727      -3.849943      11.450499      -4.497707      16.644104           0.000731
          340              C       4.594892      23.334044      13.471860      -0.088630      29.748302 0.38886463E+03  0.88545240E+04                                 8.192397                            6.492222       0.321969       2.082264                    0.999673      27.994182      78.152399       0.661789       0.406462      -1.075044      -0.000006      -0.021105      -0.012195       0.024375       0.005727      -0.009947       0.011326      -0.037144       0.011038      -0.026085       0.002807       0.023278              8.873850       4.945805       1.041786      -1.804461      10.202708      -1.100158      11.473037           0.001082
          341              C      -1.531773      17.515067       6.150807      -0.129439      36.701065 0.46634744E+03  0.11242470E+05                                 9.847322                            7.389217      -0.200668       1.909422                    0.998936      30.352804      90.570444       0.578676       0.439055      -1.042303      -0.000456      -0.000350      -0.024777       0.024784       0.021821      -0.000434       0.000086       0.089407       0.025917      -0.054065       0.008635       0.045430             11.892442       7.600308      -4.441433      -0.000069      19.225289       0.000451       8.851729           0.000736
          342              C      -1.531791      17.515049       3.393182      -0.091769      29.810933 0.38993638E+03  0.88847572E+04                                 8.200931                            6.498691       0.325425       2.082643                    0.999678      28.037450      78.290760       0.661858       0.406153      -1.075282       0.000181      -0.000133       0.024512       0.024513      -0.011043       0.000297      -0.000276      -0.017150       0.067984      -0.025312       0.002644       0.022669              8.883041       4.950268      -2.085225       0.000099      12.119599      -0.000157       9.579256           0.001080
          343              C       7.658252      12.188289       3.075403      -0.129444      36.700697 0.46634179E+03  0.11242302E+05                                 9.847263                            7.389173      -0.200707       1.909414                    0.998937      30.352667      90.569958       0.578677       0.439055      -1.042303      -0.000458       0.021629      -0.012090       0.024783      -0.010522      -0.019110      -0.024925       0.046092      -0.104093      -0.054070       0.008635       0.045435             11.892360       7.600173       2.220718       3.846239      11.445517       4.492096      16.631389           0.000728
          344              C       7.658223      14.576454       1.696591      -0.091738      29.809571 0.38991191E+03  0.88840528E+04                                 8.200638                            6.498441       0.325389       2.082641                    0.999679      28.036721      78.287864       0.661879       0.406147      -1.075287       0.000184      -0.021163       0.012374       0.024516       0.005259       0.009713      -0.011122      -0.035974       0.011534      -0.025310       0.002660       0.022649              8.882729       4.950058       1.042456       1.805795      10.213933       1.099787      11.484195           0.001084
          345              C      13.784975       5.326778       3.075403      -0.130229      36.740337 0.46694492E+03  0.11259964E+05                                 9.852720                            7.392862      -0.200286       1.909073                    0.998902      30.369819      90.620131       0.578687       0.438926      -1.042427       0.000018      -0.020779      -0.012041       0.024016      -0.010830       0.018743       0.024437       0.046788      -0.103118      -0.053477       0.007914       0.045562             11.899854       7.604953       2.222728      -3.849944      11.450503      -4.497708      16.644107           0.000731
          346              C      13.784986       2.938595       1.696591      -0.088630      29.748300 0.38886458E+03  0.88545227E+04                                 8.192396                            6.492221       0.321967       2.082263                    0.999673      27.994180      78.152392       0.661789       0.406462      -1.075044       0.000006       0.021105       0.012195       0.024375       0.005727      -0.009947       0.011326      -0.037144       0.011037      -0.026085       0.002807       0.023278              8.873850       4.945805       1.041786      -1.804461      10.202708      -1.100158      11.473036           0.001083
          347              C      19.911651       8.757572       9.017644      -0.129440      36.701067 0.46634749E+03  0.11242472E+05                                 9.847323                            7.389218      -0.200668       1.909422                    0.998936      30.352803      90.570438       0.578676       0.439055      -1.042303       0.000456       0.000350       0.024777       0.024784       0.021821      -0.000434       0.000086       0.089407       0.025917      -0.054065       0.008635       0.045430             11.892443       7.600309      -4.441434      -0.000069      19.225291       0.000452       8.851728           0.000735
          348              C      19.911669       8.757590      11.775269      -0.091770      29.810933 0.38993639E+03  0.88847574E+04                                 8.200931                            6.498691       0.325425       2.082643                    0.999678      28.037450      78.290754       0.661858       0.406153      -1.075283      -0.000181       0.000133      -0.024512       0.024513      -0.011043       0.000297      -0.000276      -0.017150       0.067984      -0.025313       0.002644       0.022669              8.883041       4.950268      -2.085225       0.000099      12.119600      -0.000157       9.579254           0.001080
          349              N      10.290270      19.396225      12.929588      -0.294114      41.476785 0.57999817E+03  0.14402340E+05                                10.015761                            7.830538       0.028381       2.023440                    0.997630      28.997551      80.949980       0.622174       0.396449      -1.096230      -0.104551       0.083926      -0.053919       0.144505       0.068774      -0.041901       0.015391      -0.024031       0.045704      -0.093815       0.025933       0.067882             11.504944      12.687851       2.145856      -0.034674      11.812135      -4.879432      10.014847           0.000463
          350              N       4.163570      19.014359       7.074566      -0.294187      41.483338 0.58011778E+03  0.14406249E+05                                10.017572                            7.831911       0.022667       2.021628                    0.997648      29.000682      80.964959       0.622043       0.396507      -1.096175      -0.104545      -0.089101      -0.046178       0.144917      -0.070297      -0.038247      -0.012321      -0.018892       0.058920      -0.093014       0.025387       0.067627             11.507032      12.690354      -1.101657      -1.840658      14.692521       3.218392       7.138220           0.000463
          351              N      16.416964      14.134694      10.332749      -0.294856      41.498798 0.58045847E+03  0.14416400E+05                                10.018042                            7.832876       0.028458       2.023121                    0.997604      29.010026      80.987983       0.622182       0.396372      -1.096301      -0.105053       0.004776       0.098773       0.144274       0.001584       0.079969      -0.002828      -0.045166      -0.018318      -0.093148       0.025692       0.067456             11.507038      12.689651      -1.043401       1.872945       6.240399       1.662780      15.591063           0.000469
          352              N       5.026269      15.633997      12.929588      -0.294168      41.482552 0.58010450E+03  0.14405819E+05                                10.017398                            7.831777       0.022935       2.021713                    0.997649      29.000353      80.963428       0.622055       0.396502      -1.096180       0.104576      -0.084503      -0.054065       0.144913       0.068265       0.041754      -0.014809      -0.023198       0.045883      -0.092996       0.025364       0.067631             11.506825      12.690128       2.144917       0.033777      11.813869       4.880195      10.016478           0.000464
          353              N      11.152896      16.015787       7.074566      -0.294847      41.497244 0.58043184E+03  0.14415531E+05                                10.017686                            7.832612       0.028516       2.023144                    0.997605      29.009354      80.984752       0.622205       0.396363      -1.096310       0.105055       0.087933      -0.045241       0.144275      -0.070042       0.038603       0.012325      -0.018915       0.060443      -0.093136       0.025686       0.067450             11.506616      12.689245      -1.100225       1.840035      14.692736      -3.217486       7.137867           0.000466
          354              N      17.279543      20.895494      10.332749      -0.294132      41.478415 0.58002720E+03  0.14403246E+05                                10.016031                            7.830739       0.028329       2.023411                    0.997631      28.998199      80.952396       0.622165       0.396450      -1.096229       0.104540      -0.004734       0.099657       0.144508       0.001891      -0.080495       0.003016      -0.045490      -0.018606      -0.093797       0.025923       0.067873             11.505271      12.688183      -1.042929      -1.875696       6.238603      -1.661487      15.589028           0.000467
          355              N       8.089608       6.876414       2.238863      -0.294114      41.476783 0.57999815E+03  0.14402340E+05                                10.015761                            7.830538       0.028379       2.023440                    0.997630      28.997550      80.949979       0.622174       0.396449      -1.096230       0.104551      -0.083926       0.053919       0.144505       0.068774      -0.041901       0.015391      -0.024031       0.045704      -0.093815       0.025933       0.067882             11.504944      12.687851       2.145855      -0.034674      11.812135      -4.879433      10.014848           0.000464
          356              N      14.216308       7.258280       8.093885      -0.294187      41.483332 0.58011768E+03  0.14406246E+05                                10.017570                            7.831910       0.022669       2.021629                    0.997648      29.000680      80.964945       0.622044       0.396507      -1.096175       0.104545       0.089101       0.046178       0.144917      -0.070297      -0.038247      -0.012321      -0.018892       0.058920      -0.093015       0.025387       0.067627             11.507030      12.690352      -1.101657      -1.840657      14.692518       3.218391       7.138219           0.000464
          357              N       1.962914      12.137945       4.835702      -0.294857      41.498829 0.58045902E+03  0.14416417E+05                                10.018048                            7.832881       0.028460       2.023122                    0.997604      29.010040      80.988034       0.622182       0.396372      -1.096301       0.105053      -0.004776      -0.098773       0.144274       0.001584       0.079969      -0.002829      -0.045167      -0.018319      -0.093148       0.025692       0.067456             11.507043      12.689658      -1.043402       1.872947       6.240402       1.662781      15.591070           0.000469
          358              N      13.353609      10.638642       2.238863      -0.294166      41.482479 0.58010323E+03  0.14405780E+05                                10.017387                            7.831769       0.022933       2.021713                    0.997649      29.000320      80.963315       0.622055       0.396502      -1.096180      -0.104576       0.084502       0.054065       0.144913       0.068265       0.041754      -0.014809      -0.023197       0.045882      -0.092995       0.025364       0.067631             11.506813      12.690115       2.144914       0.033776      11.813857       4.880190      10.016467           0.000463
          359              N       7.226982      10.256852       8.093885      -0.294848      41.497245 0.58043185E+03  0.14415532E+05                                10.017687                            7.832613       0.028514       2.023143                    0.997605      29.009354      80.984758       0.622205       0.396363      -1.096310      -0.105054      -0.087933       0.045241       0.144275      -0.070042       0.038603       0.012325      -0.018915       0.060443      -0.093136       0.025686       0.067450             11.506618      12.689247      -1.100224       1.840035      14.692739      -3.217487       7.137867           0.000467
          360              N       1.100335       5.377145       4.835702      -0.294133      41.478435 0.58002752E+03  0.14403257E+05                                10.016034                            7.830741       0.028328       2.023410                    0.997631      28.998208      80.952432       0.622165       0.396450      -1.096229      -0.104540       0.004734      -0.099657       0.144508       0.001891      -0.080495       0.003016      -0.045490      -0.018606      -0.093797       0.025923       0.067873             11.505275      12.688188      -1.042930      -1.875696       6.238605      -1.661488      15.589033           0.000468
          361              O       4.025758       9.209403       0.351908      -0.551702      41.697915 0.66456062E+03  0.16884302E+05                                 9.674580                            8.098069       0.020960       2.041223                    0.996748      28.735323      78.243691       0.651475       0.370049      -1.127765       0.004092      -0.011407       0.013111       0.017854       0.041217      -0.003143       0.004923      -0.107608       0.116534      -0.087364       0.037752       0.049612             11.118774      10.050012       0.639383      -4.391446       7.471317      -3.150349      15.834993           0.052671
          362              O      11.172538      16.432686      13.481719      -0.519238      36.761379 0.59204030E+03  0.14588215E+05                                 8.806553                            7.578737       0.244513       2.123849                    0.998165      27.754787      74.005957       0.683253       0.363809      -1.134532       0.012817      -0.004317       0.014447       0.019789      -0.021382      -0.051550      -0.025413      -0.019745      -0.092855      -0.077974       0.034943       0.043031              9.480228       6.589676      -0.346596       0.692077      14.439797       0.168853       7.411210           0.055584
          363              O       6.034712       6.526975      -0.013652      -0.536555      40.106819 0.63358371E+03  0.15903085E+05                                 9.412273                            7.895247       0.102609       2.072057                    0.997170      28.405528      76.826590       0.661409       0.368943      -1.128840      -0.009749       0.012071      -0.007156       0.017087       0.007218       0.003876       0.014535       0.117566       0.107907      -0.078983       0.034457       0.044526             10.641789       8.930688       1.588570       3.845282       8.332636       2.623076      14.662042           0.053018
          364              O       5.055058       8.150631       2.009820      -0.521259      37.637963 0.59224142E+03  0.14594131E+05                                 8.972047                            7.586362       0.254073       2.131701                    0.997052      27.685467      73.818930       0.682067       0.364418      -1.134080      -0.004735       0.013126      -0.014664       0.020242      -0.018543       0.028734       0.026285       0.008183      -0.128287      -0.065058       0.023916       0.041142             10.143084      15.497008      -3.103561      -0.453095       7.294479      -0.808045       7.637766           0.064675
          365              O      10.152507       4.457620       7.016925      -0.550521      41.675387 0.66409006E+03  0.16869841E+05                                 9.672653                            8.096425       0.017661       2.040445                    0.996695      28.723621      78.213314       0.651375       0.370161      -1.127647       0.004700       0.017759       0.003132       0.018636      -0.023771      -0.034069      -0.004765      -0.107125       0.118834      -0.087662       0.038290       0.049373             11.116477      10.047816      -4.121761       1.641554      16.468907      -2.045781       6.832710           0.052641
          366              O       5.045808      20.974306       9.365002      -0.518798      36.748127 0.59177124E+03  0.14580008E+05                                 8.804697                            7.577198       0.246092       2.124434                    0.998200      27.749654      73.989597       0.683294       0.363827      -1.134512       0.013212       0.014934      -0.003184       0.020192      -0.033682       0.044432       0.037225       0.000219      -0.031806      -0.078001       0.035062       0.042939              9.478127       6.588190       0.771771      -0.046299       9.019907       2.958939      12.826285           0.055627
          367              O      12.161448       5.482265       9.522754      -0.535185      40.074456 0.63293238E+03  0.15882630E+05                                 9.407352                            7.891319       0.104536       2.072775                    0.997147      28.391638      76.778752       0.661558       0.368955      -1.128832      -0.010577      -0.013354      -0.006518       0.018239       0.000970      -0.008713      -0.056993       0.044924      -0.108644      -0.079798       0.033784       0.046014             10.636134       8.925766       2.534268      -3.296739      10.801604      -4.049947      12.181031           0.052994
          368              O      11.181771       6.422807       7.104902      -0.521749      37.681750 0.59305633E+03  0.14620176E+05                                 8.981255                            7.593428       0.249607       2.130202                    0.997007      27.699896      73.887992       0.681457       0.364595      -1.133869      -0.004147      -0.018996      -0.004175       0.019887       0.033877       0.001348       0.012967       0.075794       0.076899      -0.065144       0.024588       0.040556             10.154278      15.515941       1.159087       2.918582       8.259629       0.255214       6.687263           0.064472
          369              O      16.279111      12.605616       7.799618      -0.550852      41.734395 0.66525324E+03  0.16908007E+05                                 9.684465                            8.105825       0.014726       2.039154                    0.996681      28.744669      78.309083       0.650672       0.370372      -1.127405       0.004382      -0.006222      -0.017350       0.018946      -0.017775       0.037524      -0.000149      -0.115397       0.095413      -0.087799       0.038391       0.049407             11.130588      10.061250       3.488145       2.753005      11.027432       5.202652      12.303083           0.052668
          370              O      17.299178      15.138286       7.490181      -0.518259      36.730928 0.59143745E+03  0.14569548E+05                                 8.801791                            7.574957       0.246565       2.124757                    0.998175      27.741349      73.958770       0.683417       0.363817      -1.134534       0.013215      -0.010614      -0.011992       0.020763       0.055679       0.006542      -0.012014       0.044315       0.103082      -0.078745       0.035750       0.042995              9.474790       6.586134      -0.425363      -0.645975       9.308775      -3.125783      12.529460           0.055586
          371              O      -0.091983      14.263399       5.659349      -0.535657      40.089909 0.63325682E+03  0.15892887E+05                                 9.409864                            7.893393       0.103486       2.072371                    0.997202      28.399484      76.806340       0.661461       0.368960      -1.128822      -0.009971       0.001031       0.014805       0.017880      -0.007580       0.003657       0.042074       0.019746      -0.184503      -0.079523       0.034072       0.045450             10.638920       8.929257      -4.124098      -0.546398      15.346891       1.427942       7.640611           0.052811
          372              O      17.308387      11.699202       6.053729      -0.521214      37.640468 0.59225317E+03  0.14594570E+05                                 8.972402                            7.586565       0.253801       2.131524                    0.997088      27.687493      73.825997       0.682037       0.364430      -1.134064      -0.005113       0.006006       0.018638       0.020238      -0.015731      -0.030564      -0.039590       0.031030      -0.061472      -0.065615       0.024117       0.041498             10.143334      15.497246       1.943481      -2.461669       6.852233       0.552899       8.080524           0.064553
          373              O      -0.962566       8.305628       0.351908      -0.550507      41.674595 0.66407449E+03  0.16869341E+05                                 9.672530                            8.096331       0.017596       2.040430                    0.996697      28.723297      78.212121       0.651379       0.370161      -1.127648      -0.004702       0.011591       0.013818       0.018638       0.041390       0.003563      -0.004919      -0.107381       0.118075      -0.087665       0.038300       0.049365             11.116329      10.047662       0.639265       4.390233       7.469996       3.149703      15.831329           0.052643
          374              O       4.144008      18.597543      13.481719      -0.518785      36.747078 0.59175021E+03  0.14579344E+05                                 8.804500                            7.577039       0.246082       2.124436                    0.998201      27.749224      73.987798       0.683305       0.363824      -1.134515      -0.013209       0.004696       0.014524       0.020186      -0.021631       0.051382       0.025436      -0.020180      -0.092955      -0.077986       0.035052       0.042934              9.477911       6.588067      -0.345823      -0.691502      14.436841      -0.168801       7.408826           0.055627
          375              O      -2.971525      10.988052      -0.013652      -0.535185      40.074887 0.63294071E+03  0.15882884E+05                                 9.407405                            7.891356       0.104531       2.072767                    0.997148      28.391788      76.779154       0.661558       0.368953      -1.128833       0.010577      -0.012319      -0.008301       0.018236       0.007060      -0.005201      -0.014707       0.118182       0.111129      -0.079805       0.033785       0.046020             10.636209       8.925806       1.587929      -3.843110       8.328870      -2.622327      14.653950           0.052993
          376              O      -1.991844       9.364422       2.009820      -0.521740      37.682387 0.59306858E+03  0.14620571E+05                                 8.981408                            7.593548       0.249539       2.130180                    0.997006      27.700037      73.888880       0.681445       0.364599      -1.133864       0.004180      -0.013123      -0.014350       0.019889      -0.018142      -0.028668      -0.026577       0.007345      -0.128582      -0.065159       0.024559       0.040600             10.154465      15.516270      -3.107147       0.455590       7.301492       0.808452       7.645631           0.064474
          377              O      11.290770      13.057498       7.016925      -0.550829      41.734181 0.66525037E+03  0.16907928E+05                                 9.684462                            8.105835       0.014586       2.039112                    0.996681      28.744561      78.308959       0.650668       0.370375      -1.127402      -0.004406      -0.018135       0.003290       0.018950      -0.023595       0.034162       0.004251      -0.107772       0.118292      -0.087797       0.038385       0.049412             11.130567      10.061278      -4.128221      -1.644286      16.489765       2.048859       6.840660           0.052672
          378              O      10.270687      14.055870       9.365002      -0.518278      36.732432 0.59146701E+03  0.14570484E+05                                 8.802094                            7.575196       0.246412       2.124707                    0.998173      27.741822      73.960986       0.683399       0.363822      -1.134528      -0.013209      -0.015676      -0.003220       0.020751      -0.033503      -0.044945      -0.037902      -0.000536      -0.031542      -0.078730       0.035730       0.043000              9.475131       6.586342       0.772153       0.045416       9.017555      -2.957568      12.821496           0.055591
          379              O       9.281860      12.032885       9.522754      -0.535670      40.091511 0.63328732E+03  0.15893884E+05                                 9.410206                            7.893657       0.103234       2.072287                    0.997199      28.399981      76.808884       0.661439       0.368967      -1.128814       0.009968       0.013312      -0.006524       0.017865       0.000628       0.008398       0.056718       0.045136      -0.108420      -0.079534       0.034068       0.045466             10.639324       8.929513       2.535356       3.298490      10.804297       4.051078      12.184162           0.052817
          380              O      10.261507      11.092313       7.104902      -0.521209      37.641362 0.59227143E+03  0.14595158E+05                                 8.972602                            7.586733       0.253724       2.131496                    0.997086      27.687785      73.827540       0.682021       0.364435      -1.134058       0.005105       0.019129      -0.004106       0.020220       0.034332      -0.001649      -0.013185       0.076769       0.075680      -0.065632       0.024140       0.041491             10.143565      15.497600       1.160140      -2.914003       8.252487      -0.255438       6.680609           0.064564
          381              O       5.164176       4.909513       7.799618      -0.551693      41.698920 0.66457896E+03  0.16884910E+05                                 9.674796                            8.098232       0.020862       2.041187                    0.996748      28.735647      78.245292       0.651462       0.370054      -1.127759      -0.004099       0.005663      -0.016468       0.017891      -0.017885      -0.037265       0.000514      -0.115249       0.093816      -0.087391       0.037784       0.049607             11.119048      10.050264       3.483516      -2.749551      11.015989      -5.196864      12.290890           0.052665
          382              O      -1.982707      19.891865       7.490181      -0.519229      36.761591 0.59204428E+03  0.14588356E+05                                 8.806642                            7.578807       0.244363       2.123802                    0.998163      27.754817      74.006444       0.683243       0.363813      -1.134527      -0.012823       0.010353      -0.010982       0.019805       0.055350      -0.007250       0.011681       0.044464       0.099871      -0.077989       0.034951       0.043037              9.480332       6.589735      -0.426068       0.646163       9.314717       3.127978      12.536543           0.055577
          383              O       3.155242       3.251702       5.659349      -0.536522      40.105574 0.63355910E+03  0.15902315E+05                                 9.412106                            7.895115       0.102495       2.072029                    0.997168      28.404984      76.824784       0.661412       0.368945      -1.128838       0.009773      -0.000179       0.014024       0.017095      -0.006977      -0.004313      -0.041545       0.020426      -0.183551      -0.078991       0.034450       0.044541             10.641595       8.930577      -4.124324       0.546943      15.350980      -1.429231       7.643228           0.053015
          384              O       4.134877       5.815904       6.053729      -0.521264      37.638932 0.59225905E+03  0.14594691E+05                                 8.972253                            7.586519       0.254064       2.131695                    0.997051      27.685745      73.820281       0.682053       0.364422      -1.134075       0.004756      -0.006129       0.018705       0.020250      -0.015619       0.030454       0.039166       0.030454      -0.061423      -0.065087       0.023923       0.041165             10.143340      15.497404       1.944274       2.461273       6.852326      -0.552683       8.080288           0.064666
          385              O      14.354120      17.063236      14.816543      -0.551701      41.697916 0.66456063E+03  0.16884302E+05                                 9.674579                            8.098069       0.020960       2.041223                    0.996748      28.735324      78.243692       0.651475       0.370049      -1.127765      -0.004092       0.011407      -0.013111       0.017854       0.041217      -0.003143       0.004923      -0.107608       0.116534      -0.087364       0.037752       0.049612             11.118774      10.050012       0.639384      -4.391447       7.471316      -3.150349      15.834994           0.052672
          386              O       7.207340       9.839953       1.686732      -0.519238      36.761378 0.59204027E+03  0.14588214E+05                                 8.806553                            7.578737       0.244512       2.123848                    0.998165      27.754786      74.005956       0.683253       0.363809      -1.134532      -0.012817       0.004317      -0.014447       0.019790      -0.021382      -0.051550      -0.025413      -0.019745      -0.092855      -0.077974       0.034943       0.043031              9.480228       6.589676      -0.346595       0.692077      14.439798       0.168853       7.411210           0.055585
          387              O       6.218476      10.988052       0.013652      -0.536555      40.106814 0.63358362E+03  0.15903082E+05                                 9.412272                            7.895247       0.102610       2.072057                    0.997170      28.405526      76.826581       0.661409       0.368943      -1.128840       0.009749      -0.012071       0.007156       0.017087       0.007218       0.003876       0.014535       0.117566       0.107907      -0.078984       0.034457       0.044526             10.641788       8.930687       1.588569       3.845281       8.332635       2.623075      14.662040           0.053017
          388              O      13.324820      18.122008      13.158631      -0.521259      37.637968 0.59224154E+03  0.14594134E+05                                 8.972047                            7.586363       0.254074       2.131701                    0.997052      27.685470      73.818938       0.682067       0.364418      -1.134080       0.004735      -0.013126       0.014664       0.020242      -0.018543       0.028735       0.026285       0.008183      -0.128287      -0.065058       0.023916       0.041142             10.143085      15.497008      -3.103561      -0.453094       7.294479      -0.808046       7.637767           0.064677
          389              O       8.227371      21.815019       8.151526      -0.550521      41.675388 0.66409009E+03  0.16869841E+05                                 9.672653                            8.096425       0.017660       2.040445                    0.996695      28.723621      78.213314       0.651375       0.370161      -1.127647      -0.004700      -0.017759      -0.003132       0.018636      -0.023771      -0.034069      -0.004765      -0.107125       0.118834      -0.087662       0.038290       0.049373             11.116477      10.047815      -4.121760       1.641554      16.468906      -2.045780       6.832710           0.052640
          390              O      13.334070       5.298333       5.803449      -0.518798      36.748137 0.59177145E+03  0.14580015E+05                                 8.804699                            7.577200       0.246091       2.124434                    0.998200      27.749657      73.989612       0.683294       0.363827      -1.134512      -0.013212      -0.014934       0.003184       0.020192      -0.033682       0.044432       0.037224       0.000219      -0.031806      -0.078001       0.035062       0.042939              9.478130       6.588192       0.771771      -0.046299       9.019909       2.958939      12.826289           0.055627
          391              O      12.345242       3.275347       5.645697      -0.535185      40.074456 0.63293237E+03  0.15882630E+05                                 9.407352                            7.891318       0.104536       2.072775                    0.997147      28.391638      76.778751       0.661558       0.368955      -1.128832       0.010577       0.013354       0.006518       0.018240       0.000970      -0.008713      -0.056993       0.044924      -0.108644      -0.079798       0.033784       0.046014             10.636134       8.925766       2.534268      -3.296740      10.801604      -4.049947      12.181031           0.052993
          392              O       7.198107      19.849832       8.063549      -0.521749      37.681748 0.59305628E+03  0.14620175E+05                                 8.981255                            7.593428       0.249606       2.130202                    0.997007      27.699895      73.887989       0.681457       0.364595      -1.133869       0.004147       0.018996       0.004175       0.019887       0.033877       0.001347       0.012966       0.075794       0.076898      -0.065144       0.024588       0.040556             10.154277      15.515941       1.159087       2.918583       8.259629       0.255214       6.687262           0.064473
          393              O       2.100767      13.667023       7.368833      -0.550853      41.734401 0.66525342E+03  0.16908012E+05                                 9.684466                            8.105827       0.014727       2.039154                    0.996681      28.744671      78.309089       0.650672       0.370373      -1.127405      -0.004382       0.006222       0.017350       0.018946      -0.017775       0.037524      -0.000149      -0.115397       0.095413      -0.087799       0.038391       0.049407             11.130588      10.061251       3.488143       2.753002      11.027431       5.202650      12.303082           0.052668
          394              O       1.080700      11.134353       7.678270      -0.518259      36.730942 0.59143776E+03  0.14569558E+05                                 8.801794                            7.574960       0.246565       2.124757                    0.998175      27.741353      73.958787       0.683417       0.363817      -1.134534      -0.013215       0.010613       0.011992       0.020763       0.055679       0.006542      -0.012014       0.044315       0.103081      -0.078745       0.035750       0.042995              9.474793       6.586137      -0.425363      -0.645976       9.308779      -3.125783      12.529463           0.055584
          395              O      18.471861      12.009240       9.509102      -0.535657      40.089896 0.63325653E+03  0.15892878E+05                                 9.409861                            7.893390       0.103485       2.072371                    0.997202      28.399480      76.806322       0.661461       0.368960      -1.128822       0.009971      -0.001032      -0.014806       0.017880      -0.007580       0.003657       0.042074       0.019745      -0.184504      -0.079523       0.034072       0.045451             10.638917       8.929254      -4.124098      -0.546398      15.346888       1.427941       7.640607           0.052813
          396              O       1.071491      14.573437       9.114722      -0.521212      37.640439 0.59225257E+03  0.14594551E+05                                 8.972396                            7.586560       0.253801       2.131524                    0.997088      27.687482      73.825954       0.682037       0.364430      -1.134064       0.005113      -0.006007      -0.018638       0.020239      -0.015731      -0.030564      -0.039589       0.031030      -0.061474      -0.065615       0.024117       0.041498             10.143329      15.497240       1.943481      -2.461668       6.852229       0.552897       8.080518           0.064555
          397              O      19.342444      17.967011      14.816543      -0.550506      41.674572 0.66407396E+03  0.16869325E+05                                 9.672526                            8.096326       0.017596       2.040430                    0.996697      28.723289      78.212091       0.651379       0.370161      -1.127648       0.004703      -0.011591      -0.013818       0.018638       0.041390       0.003564      -0.004919      -0.107381       0.118076      -0.087666       0.038301       0.049365             11.116326      10.047658       0.639267       4.390235       7.469993       3.149703      15.831327           0.052643
          398              O      14.235870       7.675096       1.686732      -0.518784      36.747048 0.59174959E+03  0.14579325E+05                                 8.804495                            7.577034       0.246081       2.124436                    0.998201      27.749212      73.987756       0.683305       0.363824      -1.134515       0.013209      -0.004696      -0.014525       0.020187      -0.021631       0.051382       0.025436      -0.020181      -0.092956      -0.077986       0.035053       0.042933              9.477906       6.588062      -0.345823      -0.691501      14.436835      -0.168801       7.408820           0.055627
          399              O      15.224713       6.526975       0.013652      -0.535186      40.074934 0.63294168E+03  0.15882915E+05                                 9.407414                            7.891364       0.104532       2.072767                    0.997148      28.391805      76.779219       0.661558       0.368954      -1.128833      -0.010577       0.012319       0.008301       0.018235       0.007060      -0.005200      -0.014707       0.118182       0.111129      -0.079805       0.033785       0.046020             10.636218       8.925814       1.587929      -3.843112       8.328878      -2.622328      14.653963           0.052991
          400              O      20.371722      16.908217      13.158631      -0.521742      37.682457 0.59306998E+03  0.14620614E+05                                 8.981420                            7.593559       0.249539       2.130179                    0.997006      27.700066      73.888985       0.681444       0.364599      -1.133864      -0.004180       0.013123       0.014349       0.019889      -0.018142      -0.028668      -0.026578       0.007344      -0.128581      -0.065159       0.024560       0.040600             10.154477      15.516288      -3.107150       0.455590       7.301501       0.808454       7.645643           0.064473
          401              O       7.089108      13.215141       8.151526      -0.550829      41.734185 0.66525042E+03  0.16907929E+05                                 9.684463                            8.105835       0.014586       2.039112                    0.996681      28.744563      78.308966       0.650668       0.370375      -1.127402       0.004406       0.018135      -0.003290       0.018950      -0.023595       0.034162       0.004251      -0.107772       0.118292      -0.087797       0.038385       0.049412             11.130568      10.061278      -4.128222      -1.644286      16.489767       2.048859       6.840660           0.052674
          402              O       8.109191      12.216769       5.803449      -0.518278      36.732428 0.59146692E+03  0.14570481E+05                                 8.802093                            7.575195       0.246413       2.124707                    0.998173      27.741821      73.960980       0.683399       0.363822      -1.134528       0.013209       0.015676       0.003220       0.020751      -0.033503      -0.044945      -0.037902      -0.000536      -0.031542      -0.078730       0.035730       0.042999              9.475130       6.586341       0.772153       0.045416       9.017554      -2.957568      12.821495           0.055591
          403              O       9.098018      14.239754       5.645697      -0.535670      40.091515 0.63328741E+03  0.15893887E+05                                 9.410207                            7.893658       0.103234       2.072287                    0.997199      28.399982      76.808889       0.661439       0.368967      -1.128814      -0.009968      -0.013312       0.006524       0.017865       0.000628       0.008398       0.056718       0.045136      -0.108420      -0.079534       0.034068       0.045466             10.639325       8.929513       2.535356       3.298490      10.804298       4.051078      12.184162           0.052816
          404              O       8.118371      15.180326       8.063549      -0.521209      37.641380 0.59227180E+03  0.14595170E+05                                 8.972605                            7.586736       0.253724       2.131496                    0.997086      27.687792      73.827568       0.682021       0.364435      -1.134058      -0.005105      -0.019129       0.004106       0.020220       0.034332      -0.001649      -0.013185       0.076769       0.075680      -0.065632       0.024140       0.041491             10.143569      15.497605       1.160141      -2.914004       8.252490      -0.255439       6.680611           0.064565
          405              O      13.215702      21.363126       7.368833      -0.551694      41.698935 0.66457924E+03  0.16884919E+05                                 9.674798                            8.098234       0.020862       2.041187                    0.996748      28.735653      78.245312       0.651461       0.370054      -1.127759       0.004099      -0.005664       0.016468       0.017891      -0.017885      -0.037265       0.000514      -0.115249       0.093816      -0.087391       0.037784       0.049607             11.119050      10.050266       3.483517      -2.749552      11.015991      -5.196865      12.290893           0.052665
          406              O      20.362585       6.380774       7.678270      -0.519229      36.761590 0.59204426E+03  0.14588355E+05                                 8.806642                            7.578807       0.244363       2.123802                    0.998163      27.754816      74.006441       0.683243       0.363813      -1.134527       0.012823      -0.010353       0.010982       0.019805       0.055350      -0.007250       0.011681       0.044464       0.099871      -0.077989       0.034951       0.043038              9.480332       6.589735      -0.426068       0.646163       9.314717       3.127977      12.536543           0.055579
          407              O      21.351448       5.505910       9.509102      -0.536521      40.105567 0.63355897E+03  0.15902311E+05                                 9.412104                            7.895114       0.102495       2.072030                    0.997168      28.404982      76.824774       0.661412       0.368944      -1.128838      -0.009773       0.000179      -0.014025       0.017095      -0.006977      -0.004314      -0.041545       0.020426      -0.183552      -0.078991       0.034450       0.044541             10.641593       8.930575      -4.124324       0.546943      15.350978      -1.429231       7.643227           0.053015
          408              O      14.245001      20.456735       9.114722      -0.521264      37.638917 0.59225875E+03  0.14594682E+05                                 8.972250                            7.586516       0.254066       2.131695                    0.997051      27.685740      73.820259       0.682053       0.364422      -1.134075      -0.004756       0.006129      -0.018705       0.020250      -0.015619       0.030454       0.039166       0.030454      -0.061423      -0.065087       0.023922       0.041165             10.143336      15.497399       1.944272       2.461273       6.852324      -0.552682       8.080285           0.064667

******************************************************
Auxiliary information for the entire system
The total spin magnetic moment of the unit cell is   11.992442
The total net atomic charge of the unit cell is   0.000012
Accuracy of reproducing the electrostatic potential in the unit cell:
  The inner radius (bohr) =    5.0000
  The outer radius (bohr) =   12.0000
  Valid grid points have density less than (e/(bohr^3)) =    0.0001
  The number of valid grid points were=       103206
  The rms potential error without charges in kcal/mol is=      2.38796
  The rms potential error with partial charges in kcal/mol is=      0.32243
  The RRMSE value at monopole order=      0.13502
  The rms potential error with partial charges and cloud penetration in kcal/mol is=      0.31836
  The RRMSE value at monopole order with cloud penetration is=      0.13332
  The rms potential error with partial charges and atomic dipoles in kcal/mol is=      0.22487
  The RRMSE value at dipole order=      0.09417
  The rms potential error with partial charges, atomic dipoles and cloud penetration in kcal/mol is=      0.20081
  The RRMSE value at dipole order with cloud penetration=      0.08409

******************************************************
The electron densities and ab initio electrostatic potential were computed in VASP using the PBE functional and
projector augmented wave method. See the main text of the journal article for a description of computational details.
The atomic charges, dipoles, and quadrupoles were computed with the DDEC6 method as described in
(a) T. A. Manz and N. Gabaldon Limas, RSC Adv. 6 (2016) 47771-47801 DOI: 10.1039/c6ra04656h
(b) N. Gabaldon Limas and T. A. Manz, RSC Adv. 8 (2018) 2678-2707 DOI: 10.1039/c7ra11829e.
For each atom in the material, the electron cloud parameters were fit to the spherically averaged atom-in-material
electron density using radial positions for which this density was between 10^-4 and 10^-2 electrons per cubic bohr.
The polarizabilities, dispersion coefficients, and quantum Drude oscillator (QDO) parameters were fit using the MCLF method.
The magnetic structure of the system was optimized in VASP from the default ferromagnetic initial guess using spin polarization.
The atomic spin moments (ASMs) were computed on this optimized magnetic structure using the DDEC6 partition as inputs
to the method of T. A. Manz and D. S. Sholl, J. Chem. Theory Comput. 7 (2011) 4146-4164 DOI: 10.1021/ct200539n.
The RMSE and RRMSE were computed using a uniform grid with Ewald summation.
