# Supplementary material for: A collection of forcefield precursors for metal–organic frameworks
Source: RSC Adv. 2019 Nov 13;9(63):36492–507. doi: 10.1039/c9ra07327b (PMC9075174; doi:10.1039/c9ra07327b)
Supplement: RA-009-C9RA07327B-s3469 [file RA-009-C9RA07327B-s3469.xyz]

  159
jmolscript: load "" {1 1 1} spacegroup "x,y,z" unitcell [{     12.403000     0.000000     0.000000 }, {      0.000000    15.729000     0.000000 }, {      0.000000    -7.864500    13.621714 }]
Zn    10.335792    -4.551737     7.883839     0.637291
Zn     6.201500     9.103473     0.000000     0.637273
Zn     2.067208     3.312763     5.737875     0.637290
H     10.464411     9.971400     5.005980     0.103005
H      0.288990    -2.874475     6.436260     0.099536
H      2.734862    -1.053057     3.420412     0.151298
H      2.031611    13.633897     2.484601     0.149124
H      2.884938    13.141579     3.705106     0.138326
H      2.285873     0.497823     4.458387     0.099750
H     11.589363     2.466307     5.849164     0.097339
H      8.706906     1.712888     4.792119     0.137817
H      9.515582     2.447432     5.917273     0.145704
H      8.260398     1.583910     6.290508     0.145499
H      6.330119     7.214106     2.483238     0.103020
H      8.557698    -0.853298    12.892952     0.099508
H     11.003570    -4.375808    12.823482     0.151298
H     10.300319     3.199279     0.572112     0.149128
H     11.153646     4.502426     0.388219     0.138251
H     10.554581    -4.252335    10.961393     0.099837
H      7.455071    -4.032129     8.561247     0.097409
H      4.572614    -4.570847     9.742250     0.137782
H      5.381290    -3.963708     8.543539     0.145778
H      4.126106    -3.208716     9.104754     0.145555
H      2.195703     6.407995     6.132496     0.103117
H      4.423282     3.727773     7.914216     0.099435
H      6.869153     5.428864    10.999534     0.151378
H      6.165903     6.760324    10.565001     0.149195
H      7.019230     5.949494     9.528389     0.138367
H      6.420165     3.754512    11.823648     0.099770
H      3.320655     1.565822    12.833017     0.097352
H      0.438198     2.857959    12.709059     0.137760
H      1.246874     1.516276    12.782616     0.145705
H     -0.008310     1.624806    11.848167     0.145430
H      1.938589     2.106900     8.615734     0.103005
H     12.114010     4.990025     7.185454     0.099537
H      9.668138     6.811443    10.201302     0.151296
H     10.371389     5.769397    11.137113     0.149122
H      9.518062     5.277079     9.916608     0.138326
H     10.117127     8.362323     9.163327     0.099751
H      0.813637    10.330807     7.772550     0.097338
H      3.696094     9.577388     8.829595     0.137818
H      2.887418    10.311932     7.704441     0.145704
H      4.142602     9.448410     7.331206     0.145499
H      6.072881    -0.650394    11.138476     0.103019
H      3.845302     7.011202     0.728762     0.099508
H      1.399430     3.488692     0.798232     0.151300
H      2.102681    -4.665221    13.049602     0.149128
H      1.249354    -3.362074    13.233495     0.138251
H      1.848419     3.612165     2.660321     0.099838
H      4.947929     3.832371     5.060467     0.097409
H      7.830386     3.293653     3.879464     0.137783
H      7.021710     3.900792     5.078175     0.145778
H      8.276894     4.655784     4.516960     0.145556
H     10.207297    -1.456505     7.489218     0.103117
H      7.979718    11.592273     5.707498     0.099435
H      5.533847    13.293364     2.622180     0.151377
H      6.237097    -1.104176     3.056713     0.149193
H      5.383770    -1.915006     4.093325     0.138368
H      5.982835    11.619012     1.798066     0.099769
H      9.082345     9.430322     0.788697     0.097352
H     11.964802    10.722459     0.912655     0.137760
H     11.156126     9.380776     0.839098     0.145705
H      0.008310     9.489306     1.773547     0.145429
C     11.420682    11.061419     3.600219     0.281612
C     11.037430    10.694147     4.887471    -0.118061
C     12.338504    12.381082     5.717033    -0.141948
C      0.295191    12.731839     4.428419     0.293031
C      2.289594    -1.903209     3.389082    -0.346164
C      0.621390    -0.655113     4.703578     0.290358
C      1.401539     0.514338     4.745805    -0.197868
C     11.980058     1.672779     5.559021    -0.177438
C     11.213552     0.496250     5.504535     0.306129
C      9.016981     1.656264     5.702049    -0.343819
C      7.286390     5.451671     2.242134     0.281643
C      6.903138     6.750100     1.916575    -0.118075
C      8.204212     6.625055     0.040865    -0.141887
C      8.563899     5.333704     0.381408     0.292993
C     10.558302    -3.977864    13.575400    -0.346071
C      8.890098    -3.463526    11.837269     0.290493
C      9.670247    -4.011681    10.803381    -0.197977
C      7.845766    -3.886636     9.393534    -0.177515
C      7.079260    -3.345558    10.439682     0.306301
C      4.882689    -3.754512     9.336323    -0.343944
C      3.151974     7.080409     7.779361     0.281727
C      2.768722     6.149253     6.817668    -0.118274
C      4.069796     4.587363     7.863815    -0.141781
C      4.429483     5.527957     8.811887     0.292913
C      6.423886     5.881073    10.278945    -0.346380
C      4.755682     4.118639    10.702581     0.290341
C      5.535831     3.497343    11.694241    -0.197860
C      3.711350     2.213857    12.290873    -0.177564
C      2.944844     2.849308    11.299212     0.306207
C      0.748273     2.098249    12.205056    -0.343645
C      0.982318     3.196919    10.021495     0.281612
C      1.365570     2.829647     8.734243    -0.118061
C      0.064496     4.516582     7.904681    -0.141949
C     12.107809     4.867339     9.193295     0.293031
C     10.113406     5.961291    10.232632    -0.346166
C     11.781610     7.209387     8.918136     0.290358
C     11.001461     8.378838     8.875909    -0.197868
C      0.422942     9.537279     8.062693    -0.177438
C      1.189448     8.360750     8.117179     0.306129
C      3.386019     9.520764     7.919665    -0.343819
C      5.116610    -2.412829    11.379580     0.281643
C      5.499862    -1.114400    11.705139    -0.118076
C      4.198788    -1.239445    13.580849    -0.141886
C      3.839101    -2.530796    13.240306     0.292992
C      1.844698     3.886636     0.046314    -0.346068
C      3.512902     4.400974     1.784445     0.290492
C      2.732753     3.852819     2.818333    -0.197977
C      4.557234     3.977864     4.228180    -0.177516
C      5.323740     4.518942     3.182032     0.306301
C      7.520311     4.109988     4.285391    -0.343943
C      9.251026    -0.784091     5.842353     0.281727
C      9.634278    -1.715247     6.804046    -0.118272
C      8.333204    -3.277137     5.757899    -0.141781
C      7.973517    -2.336543     4.809827     0.292914
C      5.979114    13.745573     3.342769    -0.346381
C      7.647318    11.983139     2.919133     0.290342
C      6.867169    11.361843     1.927473    -0.197861
C      8.691650    10.078357     1.330841    -0.177562
C      9.458156    10.713808     2.322502     0.306207
C     11.654727     9.962749     1.416658    -0.343646
N     12.270288    12.064929     3.363201    -0.406323
N     11.478976    11.358697     5.951327    -0.187321
N      1.113789    -1.861527     4.226818    -0.107493
N     11.738199    -0.648035     5.080899    -0.427777
N      0.858288     1.657050     5.199408    -0.177266
N      9.872788     0.476589     5.854613    -0.125728
N      8.135996     4.744653     1.491578    -0.406336
N      7.344685     7.339151     0.809130    -0.187306
N      9.382497    -3.273205    13.120435    -0.107566
N      7.603907    -3.140295    11.642479    -0.427944
N      9.126996    -4.190206     9.586962    -0.177264
N      5.738496    -3.032551    10.281670    -0.125758
N      4.001580     6.783918     8.766935    -0.406294
N      3.210268     4.895651     6.861257    -0.187308
N      5.248081     5.134732     9.896175    -0.107445
N      3.469491     3.788330    10.520050    -0.427723
N      4.992580     2.533155    12.457057    -0.177273
N      1.604080     2.555963    11.107146    -0.125752
N      0.132712     4.200429    10.258513    -0.406322
N      0.924023     3.494197     7.670387    -0.187322
N     11.289211     6.002973     9.394896    -0.107492
N      0.664801     7.216465     8.540815    -0.427777
N     11.544712     9.521550     8.422306    -0.177267
N      2.530212     8.341089     7.767101    -0.125728
N      4.267004    -3.119847    12.130136    -0.406335
N      5.058315    -0.525349    12.812584    -0.187302
N      3.020503     4.591295     0.501279    -0.107567
N      4.799093     4.724205     1.979235    -0.427943
N      3.276004     3.674294     4.034752    -0.177264
N      6.664504     4.831949     3.340044    -0.125757
N      8.401420    -1.080582     4.854779    -0.406296
N      9.192732    -2.968849     6.760457    -0.187309
N      7.154919    12.999232     3.725539    -0.107445
N      8.933509    11.652830     3.101664    -0.427725
N      7.410420    10.397655     1.164657    -0.177273
N     10.798920    10.420462     2.514568    -0.125752

The following XYZ coordinates are in angstroms. Other properties are in atomic units.
The sperically averaged electron density of each atom fit to a function of the form exp(a - br)
eigen_1, eigen_2 and eigen_3 are the three eigenvalues of traceless quadrupole moment tensor
  atom number  atomic symbol              X              Y              Z     net charge C6 coefficient C8 coefficient C10 coefficient fluctuating dipole atomic polarizability isotropic forcefield polarizability              a              b squared Pearson coefficient          <r^3>          <r^4>         wp_QDO          m_QDO          q_QDO       dipole_x       dipole_y       dipole_z         dipole            Qxy            Qxz            Qyz     Q(x^2-y^2)  Q(3z^2 - R^2)        eigen_1        eigen_2        eigen_3 static polarizability      alpha(xx)      alpha(xy)      alpha(xz)      alpha(yy)      alpha(yz)      alpha(zz) atomic spin moment
            1             Zn      10.335792      -4.551737       7.883839       0.637291     122.705141 0.21351911E+04  0.69947132E+05                                20.057835                           14.981245       1.055580       2.141225                    0.995396      50.278822     137.478146       0.474332       0.394176      -1.152661       0.000008       0.003270      -0.005616       0.006499       0.285968       0.165096       0.154108       0.031118      -0.387066      -0.222473      -0.217990       0.440463             26.500329      22.279100     -10.808506      -6.240873      25.598196      -5.216828      31.623690           0.062245
            2             Zn       6.201500       9.103473       0.000000       0.637273     122.714257 0.21354589E+04  0.69958271E+05                                20.059020                           14.982386       1.055329       2.141135                    0.995394      50.280663     137.486603       0.474303       0.394187      -1.152651      -0.000002      -0.006394       0.000005       0.006394       0.000001      -0.330168      -0.000002       0.298076       0.413636      -0.222441      -0.217977       0.440418             26.501521      22.281230       0.000050      12.481831      34.635669       0.000088      22.587665           0.062261
            3             Zn       2.067208       3.312763       5.737875       0.637290     122.704675 0.21351837E+04  0.69946820E+05                                20.057777                           14.981212       1.055583       2.141226                    0.995396      50.278798     137.477978       0.474333       0.394176      -1.152662      -0.000005       0.003266       0.005619       0.006500      -0.285970       0.165098      -0.154113       0.031118      -0.387068      -0.222473      -0.217995       0.440469             26.500235      22.279070      10.808517      -6.240817      25.598190       5.216811      31.623446           0.062247
            4              H      10.464411       9.971400       5.005980       0.103005       1.446811 0.11805620E+02  0.12758105E+03                                 2.118779                            2.019318      -1.268199       2.275853                    0.994709       3.799755      11.115454       0.437579       1.295246      -0.707677      -0.026122      -0.031396       0.005073       0.041155       0.015996       0.002193       0.000476      -0.008357       0.003941      -0.017302       0.001226       0.016077              2.141310       2.042667       0.511570      -0.030246       2.461988      -0.161217       1.919274           0.003929
            5              H       0.288990      -2.874475       6.436260       0.099536       1.449221 0.11754682E+02  0.12656307E+03                                 2.091983                            1.990820      -1.319253       2.243344                    0.994212       3.822284      11.066164       0.449910       1.264400      -0.713812       0.012369       0.024159       0.032345       0.042224       0.017491       0.003174       0.005049      -0.010835       0.032830      -0.023788       0.005872       0.017916              2.122374       1.866307       0.225129       0.339850       2.113634       0.284000       2.387181           0.005839
            6              H       2.734862      -1.053057       3.420412       0.151298       0.990311 0.69935517E+01  0.65824917E+02                                 1.603417                            1.513245      -0.852601       2.492234                    0.999384       3.141132       8.374192       0.529982       1.227869      -0.722424       0.007755       0.021726       0.001696       0.023131       0.007356      -0.008472       0.003544       0.001933      -0.011657      -0.013302       0.002409       0.010893              1.642096       1.623962       0.285937      -0.076217       2.024578       0.094096       1.277749           0.000605
            7              H       2.031611      13.633897       2.484601       0.149124       1.104820 0.83645010E+01  0.81767113E+02                                 1.686971                            1.629202      -0.925817       2.452752                    0.999188       3.162879       8.402284       0.526534       1.189984      -0.733136      -0.012514      -0.002749      -0.016811       0.021137      -0.005556      -0.000509      -0.000020       0.014416       0.011796      -0.011069       0.003865       0.007204              1.690585       1.490335       0.065762       0.120804       1.403767       0.211486       2.177654          -0.000121
            8              H       2.884938      13.141579       3.705106       0.138326       1.107828 0.81393323E+01  0.79390681E+02                                 1.718957                            1.626528      -0.836110       2.487501                    0.999534       3.235946       8.717384       0.515181       1.218892      -0.725393       0.004969      -0.015586       0.008430       0.018403      -0.003684      -0.004261      -0.005881      -0.001468       0.007177      -0.009285       0.002095       0.007190              1.765161       2.101368      -0.478969       0.114560       1.797760      -0.158909       1.396355           0.000535
            9              H       2.285873       0.497823       4.458387       0.099750       1.334914 0.10037299E+02  0.10379991E+03                                 1.954219                            1.814192      -1.302920       2.242757                    0.995041       3.792532      10.731119       0.481665       1.229648      -0.719411       0.037256       0.001342      -0.014852       0.040130      -0.000048      -0.012386       0.006400       0.006541      -0.064038      -0.026360       0.008113       0.018247              2.016828       2.538859       0.057139      -0.388561       1.900688       0.104273       1.610937           0.002078
           10              H      11.589363       2.466307       5.849164       0.097339       1.293828 0.97082034E+01  0.10008178E+03                                 1.943993                            1.805241      -1.437366       2.179131                    0.993527       3.915235      11.250173       0.471984       1.258818      -0.711502      -0.015635       0.032816       0.014891       0.039282       0.000204      -0.011745       0.004765      -0.005770      -0.055443      -0.023722       0.010094       0.013628              2.016480       1.939541      -0.180187      -0.059581       2.456977       0.424528       1.652921           0.003300
           11              H       8.706906       1.712888       4.792119       0.137817       1.136039 0.87624038E+01  0.88021647E+02                                 1.813310                            1.736977      -1.071621       2.377073                    0.997120       3.532524      10.010741       0.472219       1.291208      -0.707194      -0.001645      -0.005785      -0.022007       0.022814      -0.008316      -0.002423       0.001475       0.004968       0.025656      -0.012959       0.002974       0.009984              1.848757       1.650270      -0.228539       0.410720       1.747450      -0.266158       2.148550          -0.000144
           12              H       9.515582       2.447432       5.917273       0.145704       1.013617 0.73367792E+01  0.70414262E+02                                 1.676248                            1.588289      -0.834795       2.499016                    0.999207       3.287709       9.070527       0.494955       1.289392      -0.708310       0.014680       0.014581       0.004519       0.021178      -0.000719       0.005119      -0.000123      -0.002716      -0.022864      -0.009768       0.004118       0.005650              1.718205       1.756405       0.293474       0.154549       2.038157       0.159545       1.360054           0.001257
           13              H       8.260398       1.583910       6.290508       0.145499       1.139002 0.86281316E+01  0.85588304E+02                                 1.775225                            1.697378      -0.816994       2.505430                    0.999606       3.235222       8.854512       0.493102       1.252194      -0.718889      -0.015752      -0.006404       0.012259       0.020962      -0.003172      -0.003332      -0.005031       0.001849      -0.004780      -0.008097       0.003783       0.004314              1.799102       2.089103      -0.075376      -0.460856       1.554165      -0.026959       1.754038           0.001062
           14              H       6.330119       7.214106       2.483238       0.103020       1.446634 0.11803770E+02  0.12755593E+03                                 2.118602                            2.019158      -1.268066       2.275941                    0.994713       3.799510      11.114481       0.437598       1.295243      -0.707678      -0.026141       0.020100       0.024639       0.041163      -0.006095      -0.014944       0.000716      -0.006293       0.010156      -0.017297       0.001227       0.016070              2.141131       2.042515      -0.281934      -0.427863       2.194371       0.315565       2.186507           0.003928
           15              H       8.557698      -0.853298      12.892952       0.099508       1.449603 0.11758620E+02  0.12661733E+03                                 2.092444                            1.991228      -1.319770       2.243116                    0.994208       3.822770      11.068449       0.449834       1.264495      -0.713791       0.012361       0.015927      -0.037109       0.042232      -0.005982      -0.016749      -0.007286      -0.014693       0.021152      -0.023786       0.005865       0.017920              2.122850       1.866692       0.181818      -0.365035       2.073302      -0.260540       2.428557           0.005841
           16              H      11.003570      -4.375808      12.823482       0.151298       0.990407 0.69944471E+01  0.65836180E+02                                 1.603592                            1.513397      -0.852334       2.492328                    0.999383       3.141386       8.375352       0.529921       1.227958      -0.722403       0.007753      -0.009403      -0.019663       0.023134      -0.011016      -0.002131       0.000343       0.008682       0.008512      -0.013312       0.002414       0.010898              1.642282       1.624151      -0.209004      -0.209570       1.383087       0.276378       1.919609           0.000605
           17              H      10.300319       3.199279       0.572112       0.149128       1.105165 0.83681745E+01  0.81815808E+02                                 1.687712                            1.629879      -0.927166       2.452233                    0.999179       3.163246       8.405192       0.526246       1.190450      -0.733030      -0.012508      -0.013187       0.010801       0.021142       0.002348       0.005072      -0.005645       0.004577      -0.017804      -0.011071       0.003852       0.007219              1.691338       1.490949       0.071768      -0.117417       1.801861      -0.441162       1.781204          -0.000122
           18              H      11.153646       4.502426       0.388219       0.138251       1.107900 0.81399133E+01  0.79397468E+02                                 1.719017                            1.626574      -0.836333       2.487415                    0.999533       3.236065       8.717659       0.515181       1.218875      -0.725398       0.004975       0.015125       0.009285       0.018432      -0.001849       0.005330       0.001710      -0.008709      -0.014503      -0.009293       0.002102       0.007191              1.765228       2.101463       0.338739       0.357534       1.634402       0.253285       1.559818           0.000535
           19              H      10.554581      -4.252335      10.961393       0.099837       1.334694 0.10035352E+02  0.10377482E+03                                 1.954006                            1.814016      -1.302919       2.242781                    0.995040       3.792191      10.729924       0.481688       1.229648      -0.719411       0.037251      -0.013493       0.006252       0.040110      -0.010700       0.006246       0.009246       0.033613       0.017281      -0.026348       0.008109       0.018239              2.016597       2.538506      -0.364994       0.144790       1.592917       0.073315       1.918369           0.002078
           20              H       7.455071      -4.032129       8.561247       0.097409       1.293735 0.97074450E+01  0.10007305E+03                                 1.943983                            1.805234      -1.437552       2.179072                    0.993525       3.915131      11.250207       0.471955       1.258906      -0.711482      -0.015637      -0.003502      -0.035819       0.039241      -0.010273       0.005699       0.010867       0.021336       0.025806      -0.023729       0.010096       0.013633              2.016468       1.939538       0.038492       0.185839       1.486271       0.135900       2.623595           0.003300
           21              H       4.572614      -4.570847       9.742250       0.137782       1.136017 0.87620975E+01  0.88016692E+02                                 1.813186                            1.736865      -1.070792       2.377410                    0.997131       3.532495      10.010140       0.472274       1.291086      -0.707220      -0.001613      -0.016170       0.016029       0.022825       0.002067       0.008397      -0.007372      -0.005245      -0.004930      -0.012948       0.002969       0.009980              1.848627       1.650157       0.469910      -0.007442       2.278604      -0.040601       1.617119          -0.000143
           22              H       5.381290      -3.963708       8.543539       0.145778       1.013455 0.73353847E+01  0.70398192E+02                                 1.676141                            1.588195      -0.835185       2.498858                    0.999203       3.287429       9.069859       0.494939       1.289484      -0.708290       0.014647      -0.003359      -0.014866       0.021138       0.004793      -0.001920       0.005600       0.006778       0.005600      -0.009765       0.004104       0.005661              1.718093       1.756298      -0.012898      -0.331406       1.391330       0.213836       2.006650           0.001257
           23              H       4.126106      -3.208716       9.104754       0.145555       1.138992 0.86281352E+01  0.85589392E+02                                 1.775314                            1.697458      -0.817315       2.505338                    0.999603       3.235162       8.854755       0.493050       1.252311      -0.718864      -0.015736       0.013792      -0.000574       0.020933      -0.001299       0.004422       0.003153      -0.001434      -0.014525      -0.008100       0.003776       0.004324              1.799195       2.089220      -0.361448       0.295727       1.727498      -0.073065       1.580866           0.001064
           24              H       2.195703       6.407995       6.132496       0.103117       1.446515 0.11802665E+02  0.12754132E+03                                 2.118488                            2.019060      -1.267825       2.276032                    0.994714       3.799374      11.114054       0.437608       1.295239      -0.707677      -0.026094       0.011322      -0.029671       0.041103      -0.009881       0.012770      -0.001184      -0.007069       0.007671      -0.017296       0.001222       0.016074              2.141012       2.042394      -0.229547       0.458049       1.915089      -0.154363       2.465552           0.003927
           25              H       4.423282       3.727773       7.914216       0.099435       1.449787 0.11760308E+02  0.12663832E+03                                 2.092488                            1.991266      -1.319615       2.243138                    0.994202       3.823019      11.068797       0.449871       1.264361      -0.713820       0.012364      -0.040123       0.004746       0.042252      -0.011500       0.013554       0.002238      -0.023482      -0.005000      -0.023794       0.005872       0.017922              2.122894       1.866721      -0.407056       0.025059       2.565460      -0.023560       1.936501           0.005841
           26              H       6.869153       5.428864      10.999534       0.151378       0.990215 0.69928815E+01  0.65818700E+02                                 1.603497                            1.513319      -0.852801       2.492183                    0.999381       3.141018       8.374587       0.529879       1.228106      -0.722371       0.007737      -0.012322       0.017947       0.023104       0.003655       0.010600      -0.003871       0.002510      -0.009958      -0.013295       0.002409       0.010886              1.642180       1.624052      -0.076962       0.285754       1.546023      -0.370454       1.756465           0.000605
           27              H       6.165903       6.760324      10.565001       0.149195       1.104700 0.83636200E+01  0.81758589E+02                                 1.687074                            1.629300      -0.926275       2.452635                    0.999186       3.162660       8.402459       0.526414       1.190253      -0.733074      -0.012491       0.015924       0.006018       0.021114       0.003207      -0.004553       0.005679       0.004641      -0.017614      -0.011057       0.003849       0.007208              1.690689       1.490425      -0.137498      -0.003446       2.167472       0.229376       1.414169          -0.000121
           28              H       7.019230       5.949494       9.528389       0.138367       1.107772 0.81389234E+01  0.79386450E+02                                 1.718973                            1.626545      -0.836568       2.487328                    0.999532       3.235878       8.717458       0.515146       1.218980      -0.725373       0.004969       0.000492      -0.017699       0.018390       0.005546      -0.001062       0.004184       0.001482       0.016049      -0.009303       0.002102       0.007201              1.765177       2.101389       0.140275      -0.472074       1.359105      -0.094360       1.835038           0.000535
           29              H       6.420165       3.754512      11.823648       0.099770       1.334887 0.10037083E+02  0.10379780E+03                                 1.954257                            1.814222      -1.303162       2.242673                    0.995041       3.792464      10.731166       0.481638       1.229716      -0.719396       0.037214       0.012187       0.008578       0.040087       0.010760       0.006151      -0.015655       0.022586      -0.016012      -0.026377       0.008109       0.018268              2.016871       2.538929       0.307949       0.243776       1.773709      -0.177606       1.737974           0.002077
           30              H       3.320655       1.565822      12.833017       0.097352       1.293861 0.97084627E+01  0.10008413E+03                                 1.943922                            1.805183      -1.437419       2.179084                    0.993535       3.915316      11.250025       0.472028       1.258703      -0.711525      -0.015638      -0.029300       0.020984       0.039286       0.010068       0.006055      -0.015640       0.013032       0.001074      -0.023721       0.010090       0.013631              2.016405       1.939494       0.141681      -0.126250       2.221484      -0.560390       1.888235           0.003300
           31              H       0.438198       2.857959      12.709059       0.137760       1.136343 0.87651889E+01  0.88055789E+02                                 1.813549                            1.737180      -1.071714       2.376987                    0.997120       3.533009      10.012157       0.472226       1.291099      -0.707216      -0.001643       0.021967       0.005990       0.022828       0.006256      -0.005999       0.005895      -0.007798      -0.012627      -0.012967       0.002982       0.009985              1.849014       1.650451      -0.241484      -0.403387       1.818031       0.306852       2.078559          -0.000143
           32              H       1.246874       1.516276      12.782616       0.145705       1.013579 0.73366440E+01  0.70415529E+02                                 1.676526                            1.588529      -0.836329       2.498415                    0.999199       3.287830       9.072242       0.494778       1.289806      -0.708224       0.014669      -0.011172       0.010349       0.021145      -0.004078      -0.003164      -0.005485       0.006994       0.006205      -0.009771       0.004138       0.005633              1.718501       1.756717      -0.280676       0.176947       1.668020      -0.373514       1.730768           0.001257
           33              H      -0.008310       1.624806      11.848167       0.145430       1.139364 0.86316367E+01  0.85633047E+02                                 1.775731                            1.697825      -0.817275       2.505294                    0.999603       3.235755       8.856919       0.492985       1.252345      -0.718857      -0.015773      -0.007419      -0.011671       0.020977       0.004482      -0.001075       0.001885       0.007302       0.011608      -0.008107       0.003792       0.004314              1.799627       2.089776       0.437026       0.165238       1.681184       0.100079       1.627922           0.001063
           34              H       1.938589       2.106900       8.615734       0.103005       1.446846 0.11806007E+02  0.12758663E+03                                 2.118838                            2.019371      -1.268198       2.275853                    0.994709       3.799825      11.115825       0.437566       1.295270      -0.707672       0.026122      -0.031395      -0.005073       0.041155      -0.015997       0.002193      -0.000476      -0.008350       0.003944      -0.017302       0.001227       0.016076              2.141371       2.042724      -0.511595      -0.030247       2.462066       0.161225       1.919325           0.003929
           35              H      12.114010       4.990025       7.185454       0.099537       1.449175 0.11754177E+02  0.12655578E+03                                 2.091905                            1.990751      -1.319254       2.243343                    0.994212       3.822196      11.065689       0.449928       1.264366      -0.713819      -0.012370       0.024160      -0.032346       0.042225      -0.017492       0.003175      -0.005050      -0.010837       0.032834      -0.023790       0.005872       0.017918              2.122292       1.866242      -0.225114       0.339827       2.113554      -0.283982       2.387081           0.005839
           36              H       9.668138       6.811443      10.201302       0.151296       0.990366 0.69940978E+01  0.65832207E+02                                 1.603569                            1.513378      -0.852613       2.492228                    0.999384       3.141279       8.375080       0.529913       1.227989      -0.722397      -0.007755       0.021726      -0.001697       0.023131      -0.007357      -0.008472      -0.003546       0.001935      -0.011665      -0.013305       0.002411       0.010894              1.642258       1.624124      -0.285983      -0.076226       2.024795      -0.094118       1.277855           0.000605
           37              H      10.371389       5.769397      11.137113       0.149122       1.104948 0.83658347E+01  0.81784503E+02                                 1.687206                            1.629417      -0.925830       2.452745                    0.999187       3.163069       8.403379       0.526451       1.190108      -0.733107       0.012513      -0.002750       0.016810       0.021136       0.005557      -0.000509       0.000016       0.014420       0.011788      -0.011070       0.003862       0.007208              1.690824       1.490528      -0.065777       0.120821       1.403944      -0.211539       2.177999          -0.000121
           38              H       9.518062       5.277079       9.916608       0.138326       1.107812 0.81391670E+01  0.79388548E+02                                 1.718931                            1.626503      -0.836106       2.487503                    0.999534       3.235916       8.717232       0.515190       1.218881      -0.725396      -0.004969      -0.015587      -0.008430       0.018404       0.003684      -0.004261       0.005880      -0.001469       0.007176      -0.009285       0.002095       0.007190              1.765133       2.101323       0.478958       0.114565       1.797737       0.158912       1.396339           0.000535
           39              H      10.117127       8.362323       9.163327       0.099751       1.334928 0.10037472E+02  0.10380268E+03                                 1.954277                            1.814241      -1.302907       2.242765                    0.995041       3.792589      10.731511       0.481643       1.229694      -0.719401      -0.037256       0.001342       0.014852       0.040130       0.000048      -0.012387      -0.006400       0.006540      -0.064042      -0.026361       0.008114       0.018247              2.016890       2.538939      -0.057138      -0.388579       1.900750      -0.104283       1.610980           0.002078
           40              H       0.813637      10.330807       7.772550       0.097338       1.293827 0.97081951E+01  0.10008176E+03                                 1.943999                            1.805247      -1.437371       2.179129                    0.993527       3.915242      11.250231       0.471980       1.258827      -0.711500       0.015635       0.032815      -0.014891       0.039281      -0.000204      -0.011746      -0.004765      -0.005769      -0.055444      -0.023723       0.010094       0.013628              2.016487       1.939549       0.180188      -0.059582       2.456985      -0.424530       1.652926           0.003300
           41              H       3.696094       9.577388       8.829595       0.137818       1.136046 0.87624715E+01  0.88022499E+02                                 1.813318                            1.736984      -1.071622       2.377072                    0.997120       3.532528      10.010763       0.472218       1.291208      -0.707194       0.001645      -0.005785       0.022007       0.022814       0.008316      -0.002423      -0.001474       0.004968       0.025655      -0.012959       0.002975       0.009984              1.848765       1.650277       0.228543       0.410723       1.747460       0.266162       2.148559          -0.000143
           42              H       2.887418      10.311932       7.704441       0.145704       1.013608 0.73367106E+01  0.70413491E+02                                 1.676245                            1.588287      -0.834789       2.499019                    0.999207       3.287700       9.070517       0.494953       1.289400      -0.708308      -0.014680       0.014581      -0.004519       0.021178       0.000719       0.005120       0.000123      -0.002716      -0.022863      -0.009768       0.004118       0.005650              1.718202       1.756403      -0.293473       0.154548       2.038152      -0.159544       1.360051           0.001257
           43              H       4.142602       9.448410       7.331206       0.145499       1.139004 0.86281685E+01  0.85588862E+02                                 1.775237                            1.697389      -0.816992       2.505431                    0.999606       3.235234       8.854589       0.493097       1.252204      -0.718887       0.015752      -0.006404      -0.012259       0.020962       0.003173      -0.003332       0.005030       0.001848      -0.004779      -0.008096       0.003782       0.004313              1.799114       2.089119       0.075378      -0.460860       1.554175       0.026959       1.754049           0.001062
           44              H       6.072881      -0.650394      11.138476       0.103019       1.446655 0.11804005E+02  0.12755924E+03                                 2.118633                            2.019187      -1.268070       2.275939                    0.994712       3.799533      11.114618       0.437591       1.295254      -0.707676       0.026141       0.020100      -0.024639       0.041163       0.006095      -0.014945      -0.000717      -0.006293       0.010155      -0.017298       0.001228       0.016070              2.141162       2.042543       0.281939      -0.427870       2.194406      -0.315569       2.186538           0.003928
           45              H       3.845302       7.011202       0.728762       0.099508       1.449608 0.11758699E+02  0.12661875E+03                                 2.092478                            1.991257      -1.319757       2.243122                    0.994208       3.822787      11.068627       0.449822       1.264523      -0.713785      -0.012361       0.015927       0.037109       0.042232       0.005982      -0.016748       0.007285      -0.014693       0.021151      -0.023785       0.005865       0.017920              2.122885       1.866720      -0.181824      -0.365046       2.073334       0.260549       2.428602           0.005840
           46              H       1.399430       3.488692       0.798232       0.151300       0.990318 0.69935990E+01  0.65825323E+02                                 1.603404                            1.513232      -0.852301       2.492344                    0.999384       3.141177       8.374247       0.529995       1.227840      -0.722430      -0.007753      -0.009405       0.019663       0.023134       0.011014      -0.002131      -0.000344       0.008674       0.008504      -0.013307       0.002411       0.010896              1.642083       1.623952       0.208965      -0.209525       1.382945      -0.276333       1.919351           0.000605
           47              H       2.102681      -4.665221      13.049602       0.149128       1.105003 0.83664905E+01  0.81793877E+02                                 1.687418                            1.629610      -0.927156       2.452238                    0.999179       3.163007       8.403823       0.526348       1.190298      -0.733065       0.012508      -0.013189      -0.010800       0.021143      -0.002349       0.005072       0.005642       0.004569      -0.017811      -0.011070       0.003854       0.007216              1.691039       1.490708      -0.071759      -0.117390       1.801539       0.441037       1.780871          -0.000122
           48              H       1.249354      -3.362074      13.233495       0.138251       1.107928 0.81402099E+01  0.79401349E+02                                 1.719069                            1.626622      -0.836345       2.487409                    0.999533       3.236121       8.717959       0.515163       1.218903      -0.725392      -0.004975       0.015125      -0.009285       0.018431       0.001849       0.005330      -0.001709      -0.008709      -0.014507      -0.009293       0.002102       0.007191              1.765283       2.101549      -0.338743       0.357554       1.634436      -0.253290       1.559865           0.000536
           49              H       1.848419       3.612165       2.660321       0.099838       1.334656 0.10034947E+02  0.10376894E+03                                 1.953917                            1.813939      -1.302920       2.242780                    0.995040       3.792085      10.729318       0.481717       1.229594      -0.719423      -0.037251      -0.013493      -0.006253       0.040110       0.010700       0.006245      -0.009244       0.033610       0.017279      -0.026346       0.008108       0.018238              2.016502       2.538383       0.364971       0.144779       1.592854      -0.073309       1.918270           0.002077
           50              H       4.947929       3.832371       5.060467       0.097409       1.293734 0.97074362E+01  0.10007293E+03                                 1.943981                            1.805233      -1.437546       2.179075                    0.993525       3.915124      11.250181       0.471955       1.258905      -0.711482       0.015637      -0.003501       0.035819       0.039241       0.010274       0.005700      -0.010867       0.021336       0.025807      -0.023729       0.010096       0.013633              2.016466       1.939534      -0.038493       0.185838       1.486270      -0.135900       2.623592           0.003299
           51              H       7.830386       3.293653       3.879464       0.137783       1.136007 0.87619822E+01  0.88014981E+02                                 1.813150                            1.736833      -1.070790       2.377411                    0.997131       3.532464      10.009923       0.472288       1.291056      -0.707226       0.001613      -0.016170      -0.016029       0.022826      -0.002066       0.008397       0.007373      -0.005246      -0.004930      -0.012949       0.002968       0.009981              1.848590       1.650129      -0.469897      -0.007444       2.278548       0.040600       1.617091          -0.000144
           52              H       7.021710       3.900792       5.078175       0.145778       1.013456 0.73353929E+01  0.70398170E+02                                 1.676130                            1.588186      -0.835184       2.498859                    0.999203       3.287419       9.069774       0.494946       1.289468      -0.708294      -0.014647      -0.003359       0.014866       0.021138      -0.004793      -0.001920      -0.005600       0.006778       0.005599      -0.009765       0.004104       0.005661              1.718080       1.756282       0.012895      -0.331400       1.391321      -0.213832       2.006637           0.001257
           53              H       8.276894       4.655784       4.516960       0.145556       1.138918 0.86273865E+01  0.85579561E+02                                 1.775188                            1.697345      -0.817297       2.505347                    0.999604       3.235032       8.854090       0.493086       1.252254      -0.718876       0.015737       0.013793       0.000574       0.020934       0.001303       0.004422      -0.003152      -0.001435      -0.014533      -0.008102       0.003780       0.004322              1.799065       2.089056       0.361410       0.295689       1.727380       0.073057       1.580758           0.001062
           54              H      10.207297      -1.456505       7.489218       0.103117       1.446458 0.11802023E+02  0.12753214E+03                                 2.118395                            2.018977      -1.267820       2.276034                    0.994714       3.799277      11.113526       0.437628       1.295202      -0.707685       0.026093       0.011323       0.029672       0.041103       0.009880       0.012769       0.001187      -0.007072       0.007677      -0.017295       0.001220       0.016074              2.140916       2.042307       0.229531       0.458019       1.915007       0.154354       2.465435           0.003927
           55              H       7.979718      11.592273       5.707498       0.099435       1.449825 0.11760715E+02  0.12664393E+03                                 2.092532                            1.991305      -1.319623       2.243134                    0.994202       3.823087      11.069085       0.449865       1.264367      -0.713818      -0.012364      -0.040122      -0.004745       0.042251       0.011500       0.013554      -0.002239      -0.023479      -0.004998      -0.023793       0.005873       0.017920              2.122939       1.866757       0.407070       0.025060       2.565520       0.023560       1.936541           0.005841
           56              H       5.533847      13.293364       2.622180       0.151377       0.990250 0.69931938E+01  0.65822386E+02                                 1.603534                            1.513351      -0.852822       2.492173                    0.999381       3.141082       8.374810       0.529874       1.228104      -0.722371      -0.007737      -0.012322      -0.017947       0.023104      -0.003656       0.010600       0.003871       0.002510      -0.009963      -0.013297       0.002410       0.010887              1.642220       1.624091       0.076966       0.285766       1.546061       0.370468       1.756507           0.000605
           57              H       6.237097      -1.104176       3.056713       0.149193       1.104740 0.83640251E+01  0.81763792E+02                                 1.687139                            1.629360      -0.926278       2.452634                    0.999186       3.162718       8.402762       0.526394       1.190282      -0.733067       0.012491       0.015925      -0.006018       0.021115      -0.003207      -0.004552      -0.005680       0.004639      -0.017618      -0.011057       0.003850       0.007207              1.690755       1.490478       0.137504      -0.003444       2.167571      -0.229389       1.414217          -0.000122
           58              H       5.383770      -1.915006       4.093325       0.138368       1.107758 0.81387786E+01  0.79384523E+02                                 1.718944                            1.626519      -0.836558       2.487333                    0.999532       3.235850       8.717296       0.515157       1.218962      -0.725377      -0.004969       0.000492       0.017700       0.018391      -0.005546      -0.001062      -0.004184       0.001482       0.016051      -0.009303       0.002102       0.007201              1.765146       2.101344      -0.140269      -0.472065       1.359084       0.094356       1.835011           0.000535
           59              H       5.982835      11.619012       1.798066       0.099769       1.334909 0.10037300E+02  0.10380073E+03                                 1.954287                            1.814248      -1.303174       2.242667                    0.995041       3.792510      10.731372       0.481631       1.229725      -0.719394      -0.037214       0.012186      -0.008577       0.040087      -0.010760       0.006151       0.015656       0.022587      -0.016013      -0.026378       0.008110       0.018269              2.016903       2.538971      -0.307954       0.243782       1.773737       0.177612       1.738001           0.002077
           60              H       9.082345       9.430322       0.788697       0.097352       1.293863 0.97084727E+01  0.10008418E+03                                 1.943918                            1.805179      -1.437420       2.179084                    0.993535       3.915315      11.249991       0.472031       1.258696      -0.711527       0.015638      -0.029300      -0.020984       0.039286      -0.010067       0.006054       0.015639       0.013032       0.001076      -0.023721       0.010090       0.013631              2.016400       1.939489      -0.141680      -0.126249       2.221479       0.560389       1.888231           0.003299
           61              H      11.964802      10.722459       0.912655       0.137760       1.136345 0.87652235E+01  0.88056483E+02                                 1.813575                            1.737202      -1.071714       2.376988                    0.997120       3.533034      10.012344       0.472214       1.291128      -0.707210       0.001644       0.021967      -0.005990       0.022828      -0.006255      -0.005999      -0.005895      -0.007797      -0.012627      -0.012966       0.002982       0.009984              1.849041       1.650470       0.241487      -0.403394       1.818060      -0.306862       2.078592          -0.000143
           62              H      11.156126       9.380776       0.839098       0.145705       1.013586 0.73367063E+01  0.70416351E+02                                 1.676541                            1.588542      -0.836337       2.498411                    0.999198       3.287850       9.072343       0.494773       1.289815      -0.708222      -0.014669      -0.011171      -0.010349       0.021144       0.004078      -0.003164       0.005485       0.006995       0.006205      -0.009771       0.004138       0.005633              1.718518       1.756736       0.280681       0.176954       1.668033       0.373520       1.730785           0.001257
           63              H       0.008310       9.489306       1.773547       0.145429       1.139436 0.86323574E+01  0.85642444E+02                                 1.775847                            1.697929      -0.817296       2.505283                    0.999603       3.235874       8.857516       0.492953       1.252393      -0.718846       0.015772      -0.007418       0.011670       0.020976      -0.004481      -0.001077      -0.001883       0.007302       0.011609      -0.008106       0.003789       0.004316              1.799747       2.089927      -0.437073       0.165252       1.681293      -0.100087       1.628023           0.001064
           64              C      11.420682      11.061419       3.600219       0.281612      32.316834 0.35963931E+03  0.81232736E+04                                 9.207169                            6.584983      -0.329936       1.909377                    0.999110      25.784268      74.429456       0.599748       0.452141      -1.034863      -0.003009       0.040768      -0.062660       0.074816      -0.018549       0.008347       0.049942       0.009064       0.055399      -0.057637       0.002498       0.055139             11.347897       9.697295       4.403161       3.342409       9.206231       3.130635      15.140164           0.054554
           65              C      11.037430      10.694147       4.887471      -0.118061      29.890141 0.42146680E+03  0.99312763E+04                                 8.487016                            6.927649      -0.055993       1.947241                    0.999409      30.465111      90.604600       0.608730       0.427012      -1.046978      -0.003659       0.047769       0.077054       0.090734       0.016308       0.016634      -0.012402      -0.026104      -0.201799      -0.072269       0.017607       0.054662              9.371939       6.583093       2.309437       0.944869       8.094845       0.494296      13.437879           0.060898
           66              C      12.338504      12.381082       5.717033      -0.141948      30.906125 0.44047747E+03  0.10473919E+05                                 8.622505                            7.048684       0.008323       1.959587                    0.999736      30.843196      91.561831       0.608971       0.422984      -1.051508      -0.088166      -0.039926       0.027817       0.100703       0.003809       0.046832       0.033353      -0.018323      -0.009450      -0.058830       0.000852       0.057978              9.504057       7.583288       3.709358      -0.685073      10.532562      -1.469178      10.396322           0.090853
           67              C       0.295191      12.731839       4.428419       0.293031      32.272163 0.35302111E+03  0.79392417E+04                                 9.201447                            6.530406      -0.294700       1.923266                    0.999215      25.620576      73.869332       0.601197       0.453013      -1.034052      -0.009822       0.034749      -0.061698       0.071489       0.011377      -0.028954      -0.003576       0.029090      -0.173842      -0.065632       0.010910       0.054722             11.363301       9.241587       6.465531      -0.205099      14.983384       0.635748       9.864931           0.031829
           68              C       2.289594      -1.903209       3.389082      -0.346164      26.377519 0.37895673E+03  0.86604209E+04                                 7.690675                            6.410242       0.178073       2.030950                    0.998504      30.572809      88.373899       0.659123       0.406622      -1.064140      -0.091090       0.003607       0.052094       0.104996      -0.000002      -0.054074      -0.002612       0.048503      -0.062328      -0.053952      -0.013762       0.067715              8.457702      11.199529      -0.288374      -2.281218       7.089976       0.491278       7.083601           0.003037
           69              C       0.621390      -0.655113       4.703578       0.290358      32.628689 0.33999037E+03  0.75326956E+04                                 9.071971                            6.287598       0.122236       2.060411                    0.999818      24.996234      70.246879       0.633998       0.436048      -1.049778      -0.049352      -0.032046      -0.005766       0.059125      -0.019348      -0.017398       0.005890      -0.023412       0.058976      -0.035382       0.003560       0.031822             11.256064      10.605361       0.378109      -1.950831      17.435437       3.136204       5.727394           0.030780
           70              C       1.401539       0.514338       4.745805      -0.197868      37.736078 0.46242478E+03  0.11093700E+05                                 9.790860                            7.192610       0.064756       1.969556                    0.999836      31.452166      92.781433       0.608566       0.419530      -1.057140      -0.041202       0.078343       0.008660       0.088939      -0.020385      -0.039249       0.017315       0.082555      -0.073805      -0.046494      -0.029595       0.076090             11.701155      11.289132       2.074721      -1.748216      17.560169       2.824679       6.254165           0.056138
           71              C      11.980058       1.672779       5.559021      -0.177438      36.509192 0.45359109E+03  0.10838603E+05                                 9.623876                            7.149959       0.038552       1.965562                    0.999672      31.058401      91.691086       0.606490       0.422643      -1.054295       0.079016      -0.003621      -0.016628       0.080828      -0.049760      -0.013645       0.030143      -0.002676      -0.014537      -0.050815      -0.015257       0.066072             11.478533      14.586052       3.827595      -1.007757      13.953936       2.131866       5.895611           0.062446
           72              C      11.213552       0.496250       5.504535       0.306129      31.617709 0.33011756E+03  0.72686013E+04                                 8.924939                            6.225522       0.093122       2.058077                    0.999868      24.691494      69.434527       0.631844       0.440265      -1.046055      -0.020256      -0.049391      -0.013824       0.055144      -0.014402       0.010246      -0.015864       0.045634       0.004604      -0.032733      -0.000453       0.033186             10.977747      15.796720       2.523869      -1.670199      12.251207       1.284807       4.885314           0.029125
           73              C       9.016981       1.656264       5.702049      -0.343819      27.277469 0.39563848E+03  0.91651737E+04                                 7.926678                            6.572350      -0.007028       1.969778                    0.997932      31.180051      91.576182       0.645788       0.409425      -1.059344       0.061603      -0.088238       0.008053       0.107915      -0.038397      -0.009775       0.001350      -0.022333      -0.119980      -0.042632      -0.017836       0.060468              8.847376       9.020125      -2.702392       0.407641      11.364157      -0.504090       6.157847           0.004851
           74              C       7.286390       5.451671       2.242134       0.281643      32.314537 0.35961788E+03  0.81226355E+04                                 9.206707                            6.584766      -0.330041       1.909376                    0.999109      25.782828      74.423600       0.599763       0.452138      -1.034869      -0.002910      -0.074731      -0.004033       0.074896       0.016482       0.011898      -0.038906       0.028085       0.112599      -0.057592       0.002470       0.055122             11.347200       9.697104       0.692913      -5.484332      10.944705      -4.134062      13.399792           0.054563
           75              C       6.903138       6.750100       1.916575      -0.118075      29.891643 0.42149723E+03  0.99321754E+04                                 8.487347                            6.927948      -0.056078       1.947203                    0.999407      30.466009      90.608188       0.608710       0.427018      -1.046974      -0.003678       0.042824      -0.079893       0.090721       0.006292      -0.022410       0.055530       0.048558       0.022427      -0.072243       0.017618       0.054625              9.372259       6.583403      -0.336323      -2.472658      11.674379      -2.560788       9.858995           0.060897
           76              C       8.204212       6.625055       0.040865      -0.141887      30.903997 0.44043293E+03  0.10472592E+05                                 8.622001                            7.048209       0.008388       1.959628                    0.999736      30.842013      91.557056       0.609008       0.422969      -1.051518      -0.088136       0.044014       0.020682       0.100663       0.038719      -0.026733      -0.010676       0.020933       0.108749      -0.058939       0.000877       0.058062              9.503505       7.582855      -2.447704      -2.869848      11.701867       0.793458       9.225794           0.090867
           77              C       8.563899       5.333704       0.381408       0.292993      32.271937 0.35302343E+03  0.79392548E+04                                 9.201161                            6.530276      -0.294616       1.923280                    0.999218      25.620477      73.867280       0.601228       0.452992      -1.034071      -0.009739      -0.070839       0.000783       0.071510      -0.030763       0.004615       0.033132       0.080339      -0.020393      -0.065648       0.010884       0.054764             11.362852       9.241222      -3.410327      -5.496370      10.593858       1.898392      14.253474           0.031826
           78              C      10.558302      -3.977864      13.575400      -0.346071      26.377377 0.37895109E+03  0.86603215E+04                                 7.690614                            6.410108       0.177992       2.030900                    0.998504      30.573500      88.378097       0.659138       0.406611      -1.064139      -0.091039       0.043435      -0.029122       0.104990      -0.046791       0.027120       0.004307       0.051489      -0.053780      -0.053965      -0.013798       0.067763              8.457656      11.199211      -1.831261       1.390245       6.659824      -0.243087       7.513932           0.003037
           79              C       8.890098      -3.463526      11.837269       0.290493      32.624801 0.33994398E+03  0.75314121E+04                                 9.071289                            6.287180       0.122317       2.060458                    0.999818      24.994495      70.240837       0.634018       0.436049      -1.049777      -0.049446       0.010999       0.030672       0.059217      -0.005327       0.025493      -0.010628      -0.031533       0.034040      -0.035359       0.003586       0.031773             11.255187      10.604540      -1.878309       0.648128       5.937931       3.501255      17.223091           0.030776
           80              C       9.670247      -4.011681      10.803381      -0.197977      37.739413 0.46247353E+03  0.11095180E+05                                 9.791538                            7.193083       0.064760       1.969553                    0.999835      31.453561      92.787315       0.608533       0.419541      -1.057131      -0.041318      -0.031657      -0.072130       0.088950      -0.023808       0.037178      -0.010521       0.094119      -0.038555      -0.046446      -0.029505       0.075951             11.702029      11.289592      -2.551446      -0.922691       6.634841       3.483637      17.181654           0.056147
           81              C       7.845766      -3.886636       9.393534      -0.177515      36.509079 0.45359291E+03  0.10838627E+05                                 9.623737                            7.149867       0.038608       1.965592                    0.999674      31.058338      91.689970       0.606509       0.422631      -1.054306       0.079130      -0.012600       0.011479       0.080945       0.013050       0.049861      -0.011359       0.029803       0.083070      -0.050778      -0.015217       0.065994             11.478374      14.585937      -2.786500      -2.810891       6.063822       2.423373      13.785362           0.062451
           82              C       7.079260      -3.345558      10.439682       0.306301      31.613272 0.33006191E+03  0.72670858E+04                                 8.924250                            6.225083       0.093039       2.058083                    0.999869      24.689269      69.427381       0.631852       0.440277      -1.046046      -0.020349       0.012750       0.049666       0.055167       0.016045       0.007319      -0.002917       0.013179      -0.093071      -0.032695      -0.000478       0.033172             10.976857      15.795591      -2.708030      -1.350220       5.613644       2.546772      11.521336           0.029129
           83              C       4.882689      -3.754512       9.336323      -0.343944      27.277547 0.39564482E+03  0.91653257E+04                                 7.926559                            6.572290      -0.006855       1.969825                    0.997933      31.180229      91.575692       0.645809       0.409411      -1.059357       0.061577       0.051024       0.072492       0.107936       0.010857       0.038101       0.030122       0.032200       0.043371      -0.042555      -0.017897       0.060452              8.847202       9.020070       1.704105       2.136427       7.895801       2.506349       9.625736           0.004853
           84              C       3.151974       7.080409       7.779361       0.281727      32.314964 0.35961028E+03  0.81224768E+04                                 9.207023                            6.584861      -0.330136       1.909332                    0.999112      25.782946      74.425672       0.599732       0.452160      -1.034849      -0.003040       0.033872       0.066634       0.074811       0.002036      -0.020210      -0.010983      -0.058353      -0.146947      -0.057633       0.002496       0.055137             11.347741       9.697172      -5.096178       2.142012      16.367661       1.004082       7.978389           0.054556
           85              C       2.768722       6.149253       6.817668      -0.118274      29.893451 0.42152561E+03  0.99329759E+04                                 8.487536                            6.928069      -0.056298       1.947140                    0.999410      30.467137      90.611082       0.608722       0.427004      -1.046986      -0.003623      -0.090669       0.002912       0.090788      -0.022469       0.005784      -0.043109       0.070115       0.086913      -0.072233       0.017624       0.054609              9.372537       6.583426      -1.973187       1.527519      12.531185       2.066727       9.003001           0.060906
           86              C       4.069796       4.587363       7.863815      -0.141781      30.900014 0.44036265E+03  0.10470507E+05                                 8.621319                            7.047691       0.008536       1.959683                    0.999736      30.839608      91.548223       0.609024       0.422975      -1.051514      -0.088136      -0.004191      -0.048513       0.100693      -0.042544      -0.020054      -0.022726      -0.036761      -0.064815      -0.058845       0.000796       0.058049              9.502714       7.582240      -1.261357       3.554348       9.157087       0.675477      11.768817           0.090863
           87              C       4.429483       5.527957       8.811887       0.292913      32.276040 0.35307192E+03  0.79406364E+04                                 9.201959                            6.530735      -0.294789       1.923216                    0.999222      25.622439      73.874852       0.601204       0.452994      -1.034068      -0.009869       0.036046       0.060943       0.071489       0.019389       0.024289      -0.029455       0.086592      -0.001801      -0.065579       0.010818       0.054762             11.363948       9.242138      -3.055278       5.702293      11.695690      -2.534300      13.154016           0.031832
           88              C       6.423886       5.881073      10.278945      -0.346380      26.381505 0.37903083E+03  0.86625533E+04                                 7.691358                            6.410763       0.178787       2.031116                    0.998504      30.576084      88.386118       0.659111       0.406608      -1.064147      -0.091182      -0.046933      -0.022981       0.105095       0.046851       0.027029      -0.001742       0.056133      -0.040105      -0.054015      -0.013762       0.067777              8.458504      11.200739       2.120152       0.891065       7.511333      -0.248386       6.663440           0.003037
           89              C       4.755682       4.118639      10.702581       0.290341      32.629609 0.34000087E+03  0.75329948E+04                                 9.072173                            6.287725       0.122209       2.060389                    0.999819      24.996626      70.248550       0.633987       0.436052      -1.049775      -0.049345       0.021024      -0.024897       0.059133       0.024749      -0.008057       0.004735      -0.042011       0.003831      -0.035456       0.003604       0.031852             11.256303      10.605680       1.500641       1.302754      11.370698      -6.637948      11.792532           0.030780
           90              C       5.535831       3.497343      11.694241      -0.197860      37.735336 0.46241485E+03  0.11093388E+05                                 9.790668                            7.192480       0.064755       1.969557                    0.999836      31.451773      92.779562       0.608579       0.419524      -1.057145      -0.041172      -0.046679       0.063532       0.088940       0.044158       0.001993      -0.006811       0.064379      -0.128616      -0.046536      -0.029559       0.076096             11.700879      11.288959       0.476781       2.670679      11.526675      -6.307783      12.287001           0.056143
           91              C       3.711350       2.213857      12.290873      -0.177564      36.511734 0.45362637E+03  0.10839659E+05                                 9.624338                            7.150268       0.038319       1.965473                    0.999673      31.059843      91.696318       0.606473       0.422647      -1.054292       0.079111       0.016128       0.005188       0.080904       0.036640      -0.036326      -0.018732      -0.022388      -0.073394      -0.050871      -0.015139       0.066010             11.479123      14.587055      -1.041156       3.818924       9.756811      -4.555465      10.093502           0.062450
           92              C       2.944844       2.849308      11.299212       0.306207      31.619079 0.33013197E+03  0.72690269E+04                                 8.925305                            6.225740       0.092838       2.057979                    0.999869      24.692088      69.437619       0.631818       0.440277      -1.046044      -0.020298       0.036607      -0.035775       0.055063      -0.001729      -0.017517       0.018773       0.040541      -0.010478      -0.032667      -0.000458       0.033125             10.978226      15.797558       0.184602       3.020907       7.839749      -3.832074       9.297370           0.029128
           93              C       0.748273       2.098249      12.205056      -0.343645      27.272017 0.39553790E+03  0.91622837E+04                                 7.925449                            6.571295      -0.006780       1.969886                    0.997934      31.176815      91.564607       0.645870       0.409397      -1.059360       0.061579       0.037159      -0.080474       0.107930       0.027670      -0.028363      -0.031501       0.029884       0.036540      -0.042644      -0.017832       0.060476              8.845960       9.018752       0.997904      -2.543328       7.021900      -2.001724      10.497228           0.004852
           94              C       0.982318       3.196919      10.021495       0.281612      32.316770 0.35963911E+03  0.81232548E+04                                 9.207110                            6.584952      -0.329936       1.909377                    0.999110      25.784187      74.428766       0.599754       0.452137      -1.034867       0.003008       0.040768       0.062661       0.074816       0.018550       0.008347      -0.049942       0.009064       0.055397      -0.057637       0.002499       0.055138             11.347806       9.697229      -4.403134       3.342355       9.206172      -3.130573      15.140016           0.054554
           95              C       1.365570       2.829647       8.734243      -0.118061      29.890238 0.42146853E+03  0.99313172E+04                                 8.486967                            6.927607      -0.055990       1.947242                    0.999409      30.465253      90.604727       0.608740       0.427005      -1.046983       0.003659       0.047769      -0.077054       0.090734      -0.016307       0.016633       0.012402      -0.026098      -0.201795      -0.072267       0.017608       0.054659              9.371876       6.583071      -2.309452       0.944853       8.094836      -0.494293      13.437722           0.060898
           96              C       0.064496       4.516582       7.904681      -0.141949      30.906100 0.44047690E+03  0.10473910E+05                                 8.622570                            7.048740       0.008314       1.959584                    0.999736      30.843084      91.561750       0.608961       0.422991      -1.051503       0.088166      -0.039926      -0.027818       0.100703      -0.003810       0.046832      -0.033355      -0.018325      -0.009446      -0.058830       0.000850       0.057980              9.504134       7.583363      -3.709405      -0.685131      10.532684       1.469252      10.396354           0.090854
           97              C      12.107809       4.867339       9.193295       0.293031      32.272062 0.35302051E+03  0.79392144E+04                                 9.201391                            6.530375      -0.294702       1.923265                    0.999215      25.620480      73.868679       0.601203       0.453010      -1.034055       0.009822       0.034749       0.061699       0.071489      -0.011377      -0.028954       0.003577       0.029089      -0.173841      -0.065631       0.010910       0.054721             11.363223       9.241552      -6.465503      -0.205144      14.983281      -0.635676       9.864836           0.031828
           98              C      10.113406       5.961291      10.232632      -0.346166      26.377456 0.37895529E+03  0.86604183E+04                                 7.690738                            6.410269       0.178056       2.030944                    0.998504      30.573017      88.375936       0.659112       0.406627      -1.064132       0.091090       0.003604      -0.052097       0.104997       0.000002      -0.054075       0.002598       0.048512      -0.062352      -0.053955      -0.013764       0.067718              8.457773      11.199501       0.288289      -2.281193       7.090071      -0.491326       7.083746           0.003037
           99              C      11.781610       7.209387       8.918136       0.290358      32.628578 0.33998957E+03  0.75326679E+04                                 9.071923                            6.287574       0.122237       2.060412                    0.999818      24.996188      70.246530       0.634003       0.436046      -1.049780       0.049352      -0.032047       0.005765       0.059125       0.019348      -0.017395      -0.005892      -0.023410       0.058979      -0.035380       0.003559       0.031821             11.255992      10.605342      -0.378091      -1.950852      17.435256      -3.136185       5.727378           0.030780
          100              C      11.001461       8.378838       8.875909      -0.197868      37.736315 0.46242810E+03  0.11093813E+05                                 9.790932                            7.192654       0.064755       1.969556                    0.999836      31.452276      92.782245       0.608561       0.419532      -1.057137       0.041201       0.078344      -0.008661       0.088940       0.020384      -0.039250      -0.017312       0.082552      -0.073817      -0.046494      -0.029596       0.076090             11.701240      11.289233      -2.074685      -1.748260      17.560266      -2.824724       6.254221           0.056140
          101              C       0.422942       9.537279       8.062693      -0.177438      36.509243 0.45359162E+03  0.10838624E+05                                 9.623907                            7.149977       0.038550       1.965560                    0.999672      31.058408      91.691283       0.606487       0.422645      -1.054293      -0.079017      -0.003621       0.016628       0.080829       0.049761      -0.013645      -0.030142      -0.002676      -0.014541      -0.050815      -0.015258       0.066073             11.478571      14.586143      -3.827595      -1.007783      13.953940      -2.131866       5.895629           0.062448
          102              C       1.189448       8.360750       8.117179       0.306129      31.617671 0.33011716E+03  0.72685884E+04                                 8.924926                            6.225513       0.093124       2.058077                    0.999868      24.691471      69.434384       0.631845       0.440264      -1.046056       0.020256      -0.049391       0.013823       0.055144       0.014403       0.010247       0.015864       0.045635       0.004605      -0.032733      -0.000454       0.033187             10.977733      15.796727      -2.523866      -1.670212      12.251164      -1.284797       4.885307           0.029126
          103              C       3.386019       9.520764       7.919665      -0.343819      27.277436 0.39563782E+03  0.91651585E+04                                 7.926683                            6.572351      -0.007023       1.969780                    0.997932      31.180033      91.576249       0.645786       0.409426      -1.059343      -0.061603      -0.088237      -0.008053       0.107915       0.038397      -0.009774      -0.001353      -0.022335      -0.119983      -0.042632      -0.017837       0.060469              8.847386       9.020146       2.702413       0.407644      11.364165       0.504105       6.157848           0.004852
          104              C       5.116610      -2.412829      11.379580       0.281643      32.314728 0.35961946E+03  0.81226992E+04                                 9.206817                            6.584828      -0.330047       1.909374                    0.999109      25.782977      74.424734       0.599752       0.452144      -1.034862       0.002910      -0.074731       0.004033       0.074896      -0.016480       0.011897       0.038908       0.028084       0.112601      -0.057592       0.002469       0.055123             11.347356       9.697227      -0.692943      -5.484407      10.944858       4.134163      13.399982           0.054562
          105              C       5.499862      -1.114400      11.705139      -0.118076      29.891700 0.42149775E+03  0.99322116E+04                                 8.487439                            6.928010      -0.056091       1.947199                    0.999407      30.466047      90.609032       0.608699       0.427025      -1.046967       0.003679       0.042823       0.079893       0.090721      -0.006293      -0.022413      -0.055530       0.048554       0.022425      -0.072243       0.017617       0.054626              9.372374       6.583470       0.336320      -2.472689      11.674539       2.560850       9.859113           0.060897
          106              C       4.198788      -1.239445      13.580849      -0.141886      30.903905 0.44043169E+03  0.10472559E+05                                 8.621983                            7.048195       0.008396       1.959631                    0.999736      30.841985      91.557058       0.609008       0.422969      -1.051518       0.088135       0.044014      -0.020682       0.100662      -0.038720      -0.026733       0.010676       0.020933       0.108744      -0.058939       0.000878       0.058061              9.503479       7.582838       2.447659      -2.869854      11.701792      -0.793400       9.225807           0.090863
          107              C       3.839101      -2.530796      13.240306       0.292992      32.272060 0.35302475E+03  0.79392991E+04                                 9.201211                            6.530306      -0.294624       1.923277                    0.999218      25.620569      73.867833       0.601223       0.452995      -1.034068       0.009739      -0.070839      -0.000782       0.071509       0.030763       0.004614      -0.033132       0.080338      -0.020394      -0.065647       0.010882       0.054765             11.362914       9.241279       3.410304      -5.496423      10.593857      -1.898351      14.253606           0.031827
          108              C       1.844698       3.886636       0.046314      -0.346068      26.377341 0.37895108E+03  0.86602830E+04                                 7.690560                            6.410095       0.178025       2.030911                    0.998505      30.573108      88.375500       0.659144       0.406609      -1.064145       0.091040       0.043429       0.029124       0.104988       0.046789       0.027120      -0.004314       0.051458      -0.053814      -0.053963      -0.013794       0.067757              8.457597      11.199303       1.831245       1.390356       6.659726       0.243024       7.513762           0.003037
          109              C       3.512902       4.400974       1.784445       0.290492      32.624547 0.33994169E+03  0.75313367E+04                                 9.071196                            6.287127       0.122330       2.060462                    0.999818      24.994370      70.240002       0.634026       0.436045      -1.049782       0.049447       0.010998      -0.030672       0.059217       0.005328       0.025493       0.010627      -0.031537       0.034036      -0.035361       0.003587       0.031774             11.255062      10.604383       1.878262       0.648095       5.937879      -3.501245      17.222924           0.030778
          110              C       2.732753       3.852819       2.818333      -0.197977      37.738800 0.46246586E+03  0.11094923E+05                                 9.791361                            7.192980       0.064787       1.969561                    0.999835      31.453268      92.785424       0.608544       0.419536      -1.057137       0.041319      -0.031661       0.072128       0.088950       0.023810       0.037179       0.010530       0.094112      -0.038555      -0.046445      -0.029507       0.075952             11.701799      11.289351       2.551384      -0.922701       6.634742      -3.483587      17.181306           0.056147
          111              C       4.557234       3.977864       4.228180      -0.177516      36.508999 0.45359228E+03  0.10838607E+05                                 9.623719                            7.149863       0.038612       1.965593                    0.999674      31.058307      91.689823       0.606509       0.422631      -1.054306      -0.079130      -0.012601      -0.011479       0.080945      -0.013050       0.049861       0.011360       0.029804       0.083074      -0.050778      -0.015217       0.065995             11.478345      14.585868       2.786481      -2.810908       6.063814      -2.423375      13.785352           0.062453
          112              C       5.323740       4.518942       3.182032       0.306301      31.613134 0.33006107E+03  0.72670571E+04                                 8.924200                            6.225062       0.093043       2.058084                    0.999869      24.689207      69.426988       0.631855       0.440275      -1.046048       0.020349       0.012750      -0.049667       0.055167      -0.016045       0.007319       0.002917       0.013178      -0.093072      -0.032695      -0.000477       0.033172             10.976779      15.795415       2.707991      -1.350227       5.613614      -2.546769      11.521308           0.029127
          113              C       7.520311       4.109988       4.285391      -0.343943      27.277637 0.39564712E+03  0.91653754E+04                                 7.926554                            6.572306      -0.006850       1.969826                    0.997933      31.180156      91.574916       0.645810       0.409410      -1.059359      -0.061576       0.051025      -0.072493       0.107937      -0.010853       0.038101      -0.030119       0.032196       0.043360      -0.042554      -0.017894       0.060448              8.847186       9.020016      -1.704136       2.136402       7.895795      -2.506367       9.625746           0.004851
          114              C       9.251026      -0.784091       5.842353       0.281727      32.314797 0.35960839E+03  0.81224171E+04                                 9.206966                            6.584825      -0.330132       1.909334                    0.999112      25.782857      74.425151       0.599737       0.452158      -1.034851       0.003040       0.033872      -0.066634       0.074810      -0.002037      -0.020211       0.010984      -0.058352      -0.146945      -0.057633       0.002497       0.055136             11.347667       9.697110       5.096155       2.141993      16.367557      -1.004056       7.978335           0.054556
          115              C       9.634278      -1.715247       6.804046      -0.118272      29.893269 0.42152296E+03  0.99328864E+04                                 8.487490                            6.928047      -0.056289       1.947144                    0.999410      30.466926      90.609993       0.608724       0.427004      -1.046987       0.003622      -0.090668      -0.002911       0.090787       0.022467       0.005782       0.043113       0.070114       0.086918      -0.072236       0.017625       0.054610              9.372480       6.583379       1.973166       1.527484      12.531117      -2.066738       9.002943           0.060906
          116              C       8.333204      -3.277137       5.757899      -0.141781      30.900095 0.44036375E+03  0.10470528E+05                                 8.621267                            7.047646       0.008536       1.959683                    0.999736      30.839720      91.548210       0.609034       0.422968      -1.051519       0.088135      -0.004191       0.048513       0.100692       0.042542      -0.020054       0.022727      -0.036757      -0.064815      -0.058844       0.000797       0.058047              9.502659       7.582177       1.261354       3.554311       9.157049      -0.675487      11.768752           0.090862
          117              C       7.973517      -2.336543       4.809827       0.292914      32.275987 0.35307086E+03  0.79406097E+04                                 9.201962                            6.530733      -0.294780       1.923220                    0.999222      25.622425      73.874891       0.601203       0.452995      -1.034066       0.009869       0.036046      -0.060942       0.071489      -0.019390       0.024288       0.029456       0.086593      -0.001803      -0.065581       0.010819       0.054762             11.363957       9.242111       3.055271       5.702283      11.695710       2.534300      13.154050           0.031831
          118              C       5.979114      13.745573       3.342769      -0.346381      26.381572 0.37903169E+03  0.86625772E+04                                 7.691341                            6.410743       0.178773       2.031111                    0.998504      30.576249      88.386598       0.659116       0.406605      -1.064149       0.091182      -0.046933       0.022983       0.105095      -0.046851       0.027031       0.001742       0.056130      -0.040119      -0.054015      -0.013764       0.067779              8.458483      11.200659      -2.120122       0.891073       7.511361       0.248383       6.663428           0.003037
          119              C       7.647318      11.983139       2.919133       0.290342      32.629958 0.34000378E+03  0.75330929E+04                                 9.072311                            6.287800       0.122196       2.060385                    0.999819      24.996790      70.249704       0.633974       0.436059      -1.049768       0.049344       0.021024       0.024897       0.059133      -0.024749      -0.008057      -0.004734      -0.042010       0.003831      -0.035455       0.003604       0.031851             11.256495      10.605851      -1.500666       1.302784      11.370896       6.638080      11.792739           0.030778
          120              C       6.867169      11.361843       1.927473      -0.197861      37.735703 0.46241910E+03  0.11093529E+05                                 9.790770                            7.192538       0.064730       1.969549                    0.999836      31.451952      92.780625       0.608573       0.419527      -1.057142       0.041172      -0.046681      -0.063530       0.088940      -0.044155       0.001991       0.006815       0.064386      -0.128614      -0.046538      -0.029557       0.076095             11.701020      11.289097      -0.476765       2.670735      11.526810       6.307873      12.287153           0.056143
          121              C       8.691650      10.078357       1.330841      -0.177562      36.511752 0.45362637E+03  0.10839656E+05                                 9.624323                            7.150253       0.038320       1.965474                    0.999673      31.059864      91.696259       0.606475       0.422645      -1.054294      -0.079110       0.016127      -0.005188       0.080904      -0.036640      -0.036326       0.018730      -0.022389      -0.073391      -0.050871      -0.015137       0.066008             11.479111      14.587029       1.041155       3.818918       9.756805       4.555468      10.093497           0.062448
          122              C       9.458156      10.713808       2.322502       0.306207      31.619245 0.33013316E+03  0.72690668E+04                                 8.925367                            6.225769       0.092835       2.057978                    0.999869      24.692170      69.438141       0.631813       0.440279      -1.046042       0.020298       0.036606       0.035775       0.055063       0.001728      -0.017516      -0.018773       0.040542      -0.010476      -0.032666      -0.000458       0.033125             10.978314      15.797721      -0.184616       3.020932       7.839796       3.832094       9.297426           0.029130
          123              C      11.654727       9.962749       1.416658      -0.343646      27.271977 0.39553651E+03  0.91622568E+04                                 7.925453                            6.571281      -0.006792       1.969882                    0.997934      31.176920      91.565381       0.645870       0.409397      -1.059358      -0.061580       0.037160       0.080473       0.107930      -0.027668      -0.028366       0.031504       0.029887       0.036546      -0.042646      -0.017833       0.060479              8.845972       9.018792      -0.997935      -2.543298       7.021920       2.001714      10.497204           0.004853
          124              N      12.270288      12.064929       3.363201      -0.406323      43.256173 0.58535388E+03  0.14585331E+05                                10.244079                            7.817408       0.238980       2.059067                    0.998477      30.631155      85.975756       0.627870       0.391506      -1.098425      -0.067416      -0.035706       0.168029       0.184536       0.005402       0.072876       0.086714      -0.003612      -0.444670      -0.194934       0.068469       0.126465             12.086307      11.378655       7.106191       2.857518      14.208133       4.656821      10.672134           0.088496
          125              N      11.478976      11.358697       5.951327      -0.187321      36.023030 0.53329553E+03  0.13008247E+05                                 9.241934                            7.569968      -0.056213       2.002575                    0.998582      28.172604      78.748780       0.623166       0.402950      -1.088370       0.028818       0.060976      -0.165350       0.178575       0.027011       0.030447       0.035711      -0.021324      -0.161002      -0.071174      -0.001916       0.073090             10.447622       8.180137       2.934213      -0.008258      10.307079      -0.491282      12.855651           0.111349
          126              N       1.113789      -1.861527       4.226818      -0.107493      40.210081 0.41672308E+03  0.95257297E+04                                 9.834306                            6.564447      -0.170492       2.001065                    0.997972      25.313025      67.767642       0.690996       0.387775      -1.102464       0.045193      -0.007791      -0.088757       0.099905       0.021286      -0.113372       0.024255       0.019041      -0.193382      -0.142700       0.028581       0.114119             12.416443      13.122951       2.003192      -4.028087      16.752660       1.704470       7.373719           0.004723
          127              N      11.738199      -0.648035       5.080899      -0.427777      43.952914 0.60421668E+03  0.15159252E+05                                10.312698                            7.956913       0.195980       2.045909                    0.999426      30.613519      85.926889       0.621288       0.392941      -1.098574       0.081402       0.118776       0.005291       0.144091      -0.089340      -0.018150      -0.000508       0.076304       0.120349      -0.117896       0.035513       0.082384             11.665972      15.113981      -2.938894      -3.580256      13.487573       2.325109       6.396364           0.092894
          128              N       0.858288       1.657050       5.199408      -0.177266      39.558895 0.50451503E+03  0.12113633E+05                                 9.712473                            7.242773       0.012511       2.012037                    0.999597      28.082466      77.397199       0.654243       0.389912      -1.099448      -0.086318      -0.138935      -0.001972       0.163577      -0.030877      -0.022748       0.032659       0.045471      -0.017912      -0.047977      -0.012819       0.060796             11.742446      13.183196       2.246832      -1.669782      15.123684       3.127437       6.920458           0.116595
          129              N       9.872788       0.476589       5.854613      -0.125728      39.736258 0.41986407E+03  0.96165117E+04                                 9.757064                            6.577140      -0.166778       1.995983                    0.998143      25.578485      68.568118       0.692151       0.386364      -1.103361      -0.064253       0.055577      -0.085484       0.120519      -0.035868      -0.019596      -0.011786      -0.054743      -0.439802      -0.149536       0.031104       0.118432             12.278326      15.384802       1.022254      -0.931941      16.453905      -0.471603       4.996272           0.003645
          130              N       8.135996       4.744653       1.491578      -0.406336      43.253491 0.58531554E+03  0.14584081E+05                                10.243519                            7.817059       0.238882       2.059057                    0.998478      30.630385      85.971656       0.627898       0.391497      -1.098436      -0.067391       0.163379      -0.053154       0.184552       0.060382      -0.041103       0.053672       0.239555       0.285032      -0.194907       0.068446       0.126461             12.085542      11.378126      -1.078499      -7.582347       7.522900      -0.797026      17.355600           0.088516
          131              N       7.344685       7.339151       0.809130      -0.187306      36.023322 0.53330025E+03  0.13008401E+05                                 9.242010                            7.570025      -0.056358       2.002529                    0.998580      28.172719      78.749436       0.623160       0.402953      -1.088368       0.028816      -0.173668       0.029844       0.178554       0.012922      -0.038625       0.021617       0.077947       0.137071      -0.071213      -0.001907       0.073121             10.447660       8.180318      -1.474288      -2.537222      12.643828      -0.857701      10.518834           0.111371
          132              N       9.382497      -3.273205      13.120435      -0.107566      40.212356 0.41674869E+03  0.95264548E+04                                 9.834623                            6.564628      -0.170260       2.001115                    0.997973      25.313779      67.770004       0.690990       0.387773      -1.102467       0.045105      -0.072957       0.051093       0.099838      -0.108838       0.038198       0.025606       0.105386       0.065614      -0.142663       0.028538       0.114125             12.416875      13.123515      -4.490332       0.279645       8.242731       3.208864      15.884379           0.004721
          133              N       7.603907      -3.140295      11.642479      -0.427944      43.961458 0.60435477E+03  0.15163619E+05                                10.314046                            7.957844       0.195825       2.045813                    0.999427      30.617015      85.939930       0.621248       0.392943      -1.098570       0.081279      -0.054700      -0.105538       0.144002       0.029027       0.086416      -0.042304       0.002115      -0.101854      -0.117851       0.035497       0.082354             11.667608      15.116103      -1.631303       4.335998       6.156294       1.908405      13.730427           0.092902
          134              N       9.126996      -4.190206       9.586962      -0.177264      39.560862 0.50453799E+03  0.12114382E+05                                 9.712931                            7.243034       0.012325       2.011980                    0.999597      28.083286      77.401342       0.654215       0.389923      -1.099435      -0.086273       0.067757       0.121381       0.163608      -0.004239       0.038111      -0.022265       0.063360       0.036065      -0.047946      -0.012824       0.060770             11.743117      13.183598      -2.569591      -1.111204       6.263083       1.988591      15.782671           0.116602
          135              N       5.738496      -3.032551      10.281670      -0.125758      39.740755 0.41992173E+03  0.96182198E+04                                 9.758033                            6.577780      -0.167078       1.995867                    0.998144      25.579776      68.574298       0.692083       0.386386      -1.103338      -0.064401      -0.101801      -0.005362       0.120581       0.000985       0.040893       0.113027       0.120376       0.086065      -0.149552       0.031028       0.118524             12.279572      15.387421      -1.318666      -0.419636       8.269644       5.197225      13.181650           0.003647
          136              N       4.001580       6.783918       8.766935      -0.406294      43.251403 0.58527646E+03  0.14582838E+05                                10.243104                            7.816710       0.239398       2.059205                    0.998480      30.629616      85.968194       0.627924       0.391488      -1.098444      -0.067355      -0.127671      -0.114969       0.184538      -0.065843      -0.031812      -0.140405       0.089447      -0.165692      -0.194968       0.068510       0.126459             12.085110      11.377593      -6.027140       4.724929      15.587340      -3.859171       9.290395           0.088512
          137              N       3.210268       4.895651       6.861257      -0.187308      36.023896 0.53330771E+03  0.13008666E+05                                 9.242235                            7.570175      -0.056588       2.002461                    0.998585      28.172915      78.750967       0.623140       0.402963      -1.088357       0.028810       0.112789       0.135478       0.178622      -0.039893       0.008209      -0.057367       0.016015      -0.048580      -0.071174      -0.001981       0.073155             10.447996       8.180335      -1.460031       2.545366      11.793489       1.349355      11.370165           0.111370
          138              N       5.248081       5.134732       9.896175      -0.107445      40.211592 0.41673401E+03  0.95261344E+04                                 9.834860                            6.564767      -0.170632       2.001012                    0.997975      25.313490      67.771585       0.690935       0.387803      -1.102434       0.045219       0.080722       0.037616       0.099879       0.087521       0.075130      -0.049865       0.063472      -0.060357      -0.142690       0.028552       0.114139             12.417165      13.123859       2.487132       3.749121      11.195140      -4.913600      12.932495           0.004724
          139              N       3.469491       3.788330      10.520050      -0.427723      43.948170 0.60413799E+03  0.15156689E+05                                10.311708                            7.956178       0.196238       2.046012                    0.999427      30.611922      85.918988       0.621346       0.392920      -1.098596       0.081397      -0.063965       0.100255       0.144111       0.060395      -0.068285       0.042842       0.002941      -0.099545      -0.117900       0.035531       0.082369             11.664840      15.112637       4.569845      -0.755200      10.181820      -4.232611       9.700063           0.092898
          140              N       4.992580       2.533155      12.457057      -0.177273      39.558049 0.50450230E+03  0.12113202E+05                                 9.712154                            7.242540       0.012773       2.012117                    0.999595      28.082299      77.395329       0.654275       0.389897      -1.099463      -0.086370       0.071195      -0.119355       0.163628       0.035065      -0.015372      -0.010311       0.006896      -0.133640      -0.047934      -0.012764       0.060698             11.742009      13.182903       0.322803       2.780441      11.679251      -5.115530      10.363874           0.116606
          141              N       1.604080       2.555963      11.107146      -0.125752      39.737199 0.41987361E+03  0.96168215E+04                                 9.757392                            6.577344      -0.166970       1.995930                    0.998141      25.578633      68.569699       0.692117       0.386379      -1.103345      -0.064333       0.046251       0.090813       0.120519       0.034858      -0.021257      -0.101247       0.140884       0.147212      -0.149570       0.031110       0.118460             12.278785      15.385467       0.296051       1.351188       7.452484      -4.725692      13.998403           0.003647
          142              N       0.132712       4.200429      10.258513      -0.406322      43.254782 0.58533320E+03  0.14584653E+05                                10.243760                            7.817194       0.238990       2.059071                    0.998477      30.630841      85.973751       0.627890       0.391498      -1.098433       0.067416      -0.035705      -0.168028       0.184535      -0.005396       0.072879      -0.086709      -0.003616      -0.444676      -0.194935       0.068476       0.126459             12.085902      11.378305      -7.105948       2.857386      14.207667      -4.656610      10.671735           0.088497
          143              N       0.924023       3.494197       7.670387      -0.187322      36.023034 0.53329549E+03  0.13008247E+05                                 9.241939                            7.569972      -0.056218       2.002573                    0.998582      28.172609      78.748826       0.623165       0.402951      -1.088370      -0.028818       0.060976       0.165349       0.178575      -0.027012       0.030447      -0.035711      -0.021324      -0.161002      -0.071173      -0.001917       0.073090             10.447624       8.180147      -2.934223      -0.008258      10.307109       0.491281      12.855615           0.111353
          144              N      11.289211       6.002973       9.394896      -0.107492      40.209951 0.41672179E+03  0.95256893E+04                                 9.834274                            6.564428      -0.170490       2.001066                    0.997972      25.312982      67.767407       0.690998       0.387774      -1.102465      -0.045193      -0.007791       0.088757       0.099905      -0.021285      -0.113371      -0.024255       0.019043      -0.193381      -0.142698       0.028580       0.114118             12.416403      13.122937      -2.003209      -4.028162      16.752510      -1.704418       7.373762           0.004724
          145              N       0.664801       7.216465       8.540815      -0.427777      43.952446 0.60420909E+03  0.15158998E+05                                10.312584                            7.956828       0.195981       2.045909                    0.999426      30.613406      85.926100       0.621296       0.392938      -1.098578      -0.081403       0.118776      -0.005291       0.144091       0.089340      -0.018146       0.000508       0.076306       0.120369      -0.117900       0.035520       0.082380             11.665843      15.113855       2.938864      -3.580244      13.487366      -2.325076       6.396308           0.092893
          146              N      11.544712       9.521550       8.422306      -0.177267      39.558956 0.50451550E+03  0.12113650E+05                                 9.712493                            7.242779       0.012512       2.012037                    0.999597      28.082483      77.397326       0.654242       0.389913      -1.099448       0.086318      -0.138935       0.001972       0.163578       0.030877      -0.022751      -0.032658       0.045470      -0.017915      -0.047975      -0.012822       0.060797             11.742468      13.183240      -2.246788      -1.669818      15.123682      -3.127452       6.920482           0.116597
          147              N       2.530212       8.341089       7.767101      -0.125728      39.736481 0.41986634E+03  0.96165828E+04                                 9.757122                            6.577172      -0.166780       1.995982                    0.998143      25.578544      68.568486       0.692146       0.386366      -1.103359       0.064253       0.055577       0.085484       0.120519       0.035868      -0.019596       0.011786      -0.054743      -0.439806      -0.149538       0.031104       0.118434             12.278409      15.384912      -1.022250      -0.931954      16.454017       0.471622       4.996299           0.003646
          148              N       4.267004      -3.119847      12.130136      -0.406335      43.254327 0.58532798E+03  0.14584491E+05                                10.243713                            7.817188       0.238875       2.059055                    0.998478      30.630585      85.972949       0.627886       0.391501      -1.098431       0.067392       0.163379       0.053154       0.184553      -0.060378      -0.041106      -0.053670       0.239554       0.285038      -0.194906       0.068440       0.126465             12.085787      11.378349       1.078495      -7.582514       7.523041       0.797092      17.355970           0.088510
          149              N       5.058315      -0.525349      12.812584      -0.187302      36.023244 0.53329870E+03  0.13008354E+05                                 9.241999                            7.570010      -0.056341       2.002535                    0.998580      28.172677      78.749299       0.623161       0.402952      -1.088368      -0.028816      -0.173668      -0.029844       0.178554      -0.012922      -0.038626      -0.021616       0.077947       0.137071      -0.071213      -0.001907       0.073121             10.447650       8.180310       1.474269      -2.537230      12.643796       0.857745      10.518845           0.111360
          150              N       3.020503       4.591295       0.501279      -0.107567      40.212159 0.41674736E+03  0.95264080E+04                                 9.834560                            6.564598      -0.170263       2.001114                    0.997973      25.313741      67.769637       0.690995       0.387770      -1.102469      -0.045105      -0.072957      -0.051093       0.099838       0.108839       0.038198      -0.025607       0.105384       0.065612      -0.142663       0.028538       0.114125             12.416784      13.123425       4.490206       0.279613       8.242595      -3.208882      15.884331           0.004722
          151              N       4.799093       4.724205       1.979235      -0.427943      43.961134 0.60435079E+03  0.15163486E+05                                10.313974                            7.957808       0.195839       2.045818                    0.999427      30.616936      85.939477       0.621251       0.392943      -1.098571      -0.081279      -0.054701       0.105538       0.144003      -0.029028       0.086416       0.042304       0.002112      -0.101857      -0.117852       0.035499       0.082353             11.667511      15.115896       1.631254       4.335943       6.156255      -1.908415      13.730384           0.092904
          152              N       3.276004       3.674294       4.034752      -0.177264      39.560764 0.50453776E+03  0.12114369E+05                                 9.712894                            7.243024       0.012323       2.011979                    0.999597      28.083274      77.401164       0.654217       0.389922      -1.099437       0.086274       0.067758      -0.121381       0.163608       0.004238       0.038110       0.022267       0.063363       0.036071      -0.047949      -0.012822       0.060771             11.743057      13.183535       2.569578      -1.111239       6.263068      -1.988588      15.782569           0.116605
          153              N       6.664504       4.831949       3.340044      -0.125757      39.740207 0.41991713E+03  0.96180736E+04                                 9.757886                            6.577711      -0.167080       1.995866                    0.998144      25.579655      68.573487       0.692093       0.386382      -1.103343       0.064402      -0.101801       0.005362       0.120581      -0.000984       0.040893      -0.113026       0.120376       0.086064      -0.149551       0.031028       0.118523             12.279353      15.387113       1.318650      -0.419668       8.269522      -5.197129      13.181425           0.003645
          154              N       8.401420      -1.080582       4.854779      -0.406296      43.251917 0.58528403E+03  0.14583084E+05                                10.243223                            7.816791       0.239395       2.059204                    0.998480      30.629708      85.968829       0.627916       0.391491      -1.098441       0.067354      -0.127671       0.114970       0.184539       0.065843      -0.031810       0.140406       0.089447      -0.165706      -0.194970       0.068509       0.126460             12.085262      11.377714       6.027226       4.724990      15.587560       3.859237       9.290514           0.088513
          155              N       9.192732      -2.968849       6.760457      -0.187309      36.023889 0.53330787E+03  0.13008668E+05                                 9.242227                            7.570174      -0.056595       2.002458                    0.998585      28.172909      78.750888       0.623141       0.402963      -1.088358      -0.028810       0.112789      -0.135478       0.178621       0.039892       0.008207       0.057368       0.016017      -0.048580      -0.071175      -0.001979       0.073154             10.447986       8.180321       1.460012       2.545365      11.793443      -1.349373      11.370195           0.111372
          156              N       7.154919      12.999232       3.725539      -0.107445      40.211895 0.41673643E+03  0.95262153E+04                                 9.834949                            6.564814      -0.170628       2.001014                    0.997975      25.313563      67.772145       0.690928       0.387806      -1.102430      -0.045219       0.080722      -0.037616       0.099879      -0.087521       0.075130       0.049866       0.063472      -0.060358      -0.142691       0.028552       0.114139             12.417288      13.123953      -2.487166       3.749159      11.195270       4.913658      12.932640           0.004723
          157              N       8.933509      11.652830       3.101664      -0.427725      43.949003 0.60415023E+03  0.15157097E+05                                10.311901                            7.956304       0.196222       2.046007                    0.999426      30.612129      85.920297       0.621335       0.392924      -1.098591      -0.081397      -0.063966      -0.100254       0.144111      -0.060398      -0.068282      -0.042836       0.002948      -0.099540      -0.117895       0.035522       0.082373             11.665075      15.112981      -4.569944      -0.755203      10.182001       4.232693       9.700243           0.092898
          158              N       7.410420      10.397655       1.164657      -0.177273      39.558143 0.50450292E+03  0.12113225E+05                                 9.712184                            7.242552       0.012772       2.012117                    0.999595      28.082319      77.395493       0.654273       0.389898      -1.099462       0.086370       0.071195       0.119354       0.163627      -0.035064      -0.015372       0.010310       0.006896      -0.133639      -0.047933      -0.012763       0.060697             11.742063      13.182938      -0.322784       2.780461      11.679316       5.115580      10.363934           0.116604
          159              N      10.798920      10.420462       2.514568      -0.125752      39.737535 0.41987614E+03  0.96169029E+04                                 9.757485                            6.577384      -0.166967       1.995932                    0.998142      25.578698      68.570167       0.692111       0.386382      -1.103343       0.064332       0.046250      -0.090813       0.120519      -0.034857      -0.021257       0.101247       0.140883       0.147213      -0.149569       0.031109       0.118460             12.278925      15.385667      -0.296078       1.351176       7.452573       4.725761      13.998534           0.003647

******************************************************
Auxiliary information for the entire system
The total spin magnetic moment of the unit cell is   5.350430
The total net atomic charge of the unit cell is   0.000000
Accuracy of reproducing the electrostatic potential in the unit cell:
  The inner radius (bohr) =    5.0000
  The outer radius (bohr) =   12.0000
  Valid grid points have density less than (e/(bohr^3)) =    0.0001
  The number of valid grid points were=       114183
  The rms potential error without charges in kcal/mol is=      7.67367
  The rms potential error with partial charges in kcal/mol is=      2.17257
  The RRMSE value at monopole order=      0.28312
  The rms potential error with partial charges and cloud penetration in kcal/mol is=      2.16562
  The RRMSE value at monopole order with cloud penetration is=      0.28221
  The rms potential error with partial charges and atomic dipoles in kcal/mol is=      1.08903
  The RRMSE value at dipole order=      0.14192
  The rms potential error with partial charges, atomic dipoles and cloud penetration in kcal/mol is=      1.08622
  The RRMSE value at dipole order with cloud penetration=      0.14155

******************************************************
The electron densities and ab initio electrostatic potential were computed in VASP using the PBE functional and
projector augmented wave method. See the main text of the journal article for a description of computational details.
The atomic charges, dipoles, and quadrupoles were computed with the DDEC6 method as described in
(a) T. A. Manz and N. Gabaldon Limas, RSC Adv. 6 (2016) 47771-47801 DOI: 10.1039/c6ra04656h
(b) N. Gabaldon Limas and T. A. Manz, RSC Adv. 8 (2018) 2678-2707 DOI: 10.1039/c7ra11829e.
For each atom in the material, the electron cloud parameters were fit to the spherically averaged atom-in-material
electron density using radial positions for which this density was between 10^-4 and 10^-2 electrons per cubic bohr.
The polarizabilities, dispersion coefficients, and quantum Drude oscillator (QDO) parameters were fit using the MCLF method.
The magnetic structure of the system was optimized in VASP from the default ferromagnetic initial guess using spin polarization.
The atomic spin moments (ASMs) were computed on this optimized magnetic structure using the DDEC6 partition as inputs
to the method of T. A. Manz and D. S. Sholl, J. Chem. Theory Comput. 7 (2011) 4146-4164 DOI: 10.1021/ct200539n.
The RMSE and RRMSE were computed using a uniform grid with Ewald summation.
