# Supplementary material for: A collection of forcefield precursors for metal–organic frameworks
Source: RSC Adv. 2019 Nov 13;9(63):36492–507. doi: 10.1039/c9ra07327b (PMC9075174; doi:10.1039/c9ra07327b)
Supplement: RA-009-C9RA07327B-s3470 [file RA-009-C9RA07327B-s3470.xyz]

  272
jmolscript: load "" {1 1 1} spacegroup "x,y,z" unitcell [{     13.067800     0.000000     0.000000 }, {      0.000000    13.067800     0.000000 }, {      0.000000     0.000000    25.914000 }]
Co     9.800850     9.800850     9.881008     0.421304
Co     3.266950     3.266950    22.838008     0.422330
Co     3.266950     3.266950    16.032992     0.421507
Co     9.800850     9.800850     3.075992     0.422054
H      9.945903    11.568923    12.438720     0.089999
H     11.365066    12.087715    14.255291     0.141221
H      1.221839    10.006014    12.340247     0.135839
H     12.712356     9.493757    10.681751     0.090131
H      3.847160    11.293193    15.048260     0.118983
H      2.744238    11.766247    16.030400     0.103749
H      4.695261     9.253309    17.704445     0.111027
H      5.236267    10.268677    16.662702     0.109908
H      2.796509    12.832580    19.062338     0.124713
H      2.191470     1.557682    20.415049     0.083726
H      5.735457     1.543307    22.133147     0.088583
H      6.409756    12.844341    20.845222     0.138111
H      9.655797     8.032777    12.438720     0.090000
H      8.236634     7.513985    14.255291     0.141221
H      5.312061     9.595686    12.340247     0.135839
H      6.889344    10.107943    10.681751     0.090131
H      2.686740     8.308507    15.048260     0.118983
H      3.789662     7.835453    16.030400     0.103750
H      1.838639    10.348391    17.704445     0.111026
H      1.297633     9.333023    16.662702     0.109908
H      3.737391     6.769120    19.062338     0.124713
H      4.342430     4.976218    20.415049     0.083726
H      0.798443     4.990593    22.133147     0.088583
H      0.124144     6.757359    20.845222     0.138110
H      1.498877     3.412003    25.395720     0.090004
H      0.980085     4.831166     1.298291     0.141222
H      3.061786     7.755739    25.297247     0.135839
H      3.574043     6.178456    23.638751     0.090136
H      1.774607    10.381060     2.091260     0.118982
H      1.301553     9.278138     3.073400     0.103752
H      3.814491    11.229161     4.747445     0.111028
H      2.799123    11.770167     3.705702     0.109907
H      0.235220     9.330409     6.105338     0.124711
H     11.510118     8.725370     7.458049     0.083724
H     11.524493    12.269357     9.176147     0.088581
H      0.223459    12.943656     7.888222     0.138109
H      5.035023     3.121897    25.395720     0.090004
H      5.553815     1.702734     1.298291     0.141222
H      3.472114    11.845961    25.297247     0.135839
H      2.959857     0.355444    23.638751     0.090136
H      4.759293     9.220640     2.091260     0.118982
H      5.232347    10.323562     3.073400     0.103752
H      2.719409     8.372539     4.747445     0.111028
H      3.734777     7.831533     3.705702     0.109907
H      6.298680    10.271291     6.105338     0.124712
H      8.091582    10.876330     7.458049     0.083725
H      8.077207     7.332343     9.176147     0.088582
H      6.310441     6.658044     7.888222     0.138110
H      3.121897     1.498877    13.475280     0.090001
H      1.702734     0.980085    11.658709     0.141222
H     11.845961     3.061786    13.573753     0.135839
H      0.355444     3.574043    15.232249     0.090131
H      9.220640     1.774607    10.865740     0.118982
H     10.323562     1.301553     9.883600     0.103750
H      8.372539     3.814491     8.209555     0.111027
H      7.831533     2.799123     9.251298     0.109909
H     10.271291     0.235220     6.851662     0.124713
H     10.876330    11.510118     5.498951     0.083727
H      7.332343    11.524493     3.780853     0.088584
H      6.658044     0.223459     5.068778     0.138111
H      3.412003     5.035023    13.475280     0.090001
H      4.831166     5.553815    11.658709     0.141221
H      7.755739     3.472114    13.573753     0.135839
H      6.178456     2.959857    15.232249     0.090132
H     10.381060     4.759293    10.865740     0.118982
H      9.278138     5.232347     9.883600     0.103750
H     11.229161     2.719409     8.209555     0.111027
H     11.770167     3.734777     9.251298     0.109908
H      9.330409     6.298680     6.851662     0.124713
H      8.725370     8.091582     5.498951     0.083728
H     12.269357     8.077207     3.780853     0.088584
H     12.943656     6.310441     5.068778     0.138112
H     11.568923     9.655797     0.518280     0.090002
H     12.087715     8.236634    24.615709     0.141223
H     10.006014     5.312061     0.616753     0.135840
H      9.493757     6.889344     2.275249     0.090134
H     11.293193     2.686740    23.822740     0.118985
H     11.766247     3.789662    22.840600     0.103753
H      9.253309     1.838639    21.166555     0.111028
H     10.268677     1.297633    22.208298     0.109908
H     12.832580     3.737391    19.808662     0.124714
H      1.557682     4.342430    18.455951     0.083727
H      1.543307     0.798443    16.737853     0.088583
H     12.844341     0.124144    18.025778     0.138111
H      8.032777     9.945903     0.518280     0.090002
H      7.513985    11.365066    24.615709     0.141223
H      9.595686     1.221839     0.616753     0.135840
H     10.107943    12.712356     2.275249     0.090134
H      8.308507     3.847160    23.822740     0.118985
H      7.835453     2.744238    22.840600     0.103753
H     10.348391     4.695261    21.166555     0.111028
H      9.333023     5.236267    22.208298     0.109907
H      6.769120     2.796509    19.808662     0.124713
H      4.976218     2.191470    18.455951     0.083724
H      4.990593     5.735457    16.737853     0.088582
H      6.757359     6.409756    18.025778     0.138110
C     10.833206    11.225240    12.443903     0.083449
C     11.669545    11.565003    13.529699    -0.157281
C     12.989393    11.068427    13.472689    -0.001559
C      0.326695    10.323562    12.410215    -0.158158
C     12.440546    10.036070    11.415117     0.092708
C      0.823271    11.355918    14.644001     0.503084
C      3.031730    11.055359    15.475841    -0.085706
C      4.495323    10.036070    17.201713    -0.076226
C      5.096442    11.565003    18.940543     0.506081
C      4.691340    12.662698    19.785339     0.011583
C      3.423764     0.130678    19.681683    -0.150304
C      3.070933     1.189170    20.497974     0.084584
C      5.122578     1.189170    21.498254     0.072004
C      5.540747     0.130678    20.731200    -0.135302
C      8.768494     8.376460    12.443903     0.083449
C      7.932155     8.036697    13.529699    -0.157281
C      6.612307     8.533273    13.472689    -0.001557
C      6.207205     9.278138    12.410215    -0.158158
C      7.161154     9.565630    11.415117     0.092709
C      5.710629     8.245782    14.644001     0.503083
C      3.502170     8.546341    15.475841    -0.085706
C      2.038577     9.565630    17.201713    -0.076226
C      1.437458     8.036697    18.940543     0.506081
C      1.842560     6.939002    19.785339     0.011582
C      3.110136     6.403222    19.681683    -0.150304
C      3.462967     5.344730    20.497974     0.084585
C      1.411322     5.344730    21.498254     0.072003
C      0.993153     6.403222    20.731200    -0.135303
C      1.842560     4.299306    25.400903     0.083451
C      1.502797     5.135645     0.572699    -0.157263
C      1.999373     6.455493     0.515689    -0.001554
C      2.744238     6.860595    25.367215    -0.158146
C      3.031730     5.906646    24.372117     0.092708
C      1.711882     7.357171     1.687001     0.503082
C      2.012441     9.565630     2.518841    -0.085706
C      3.031730    11.029223     4.244713    -0.076227
C      1.502797    11.630342     5.983543     0.506083
C      0.405102    11.225240     6.828339     0.011576
C     12.937122     9.957664     6.724683    -0.150319
C     11.878630     9.604833     7.540974     0.084575
C     11.878630    11.656478     8.541254     0.072004
C     12.937122    12.074647     7.774200    -0.135312
C      4.691340     2.234594    25.400903     0.083452
C      5.031103     1.398255     0.572699    -0.157263
C      4.534527     0.078407     0.515689    -0.001554
C      3.789662    12.741105    25.367215    -0.158148
C      3.502170     0.627254    24.372117     0.092709
C      4.822018    12.244529     1.687001     0.503081
C      4.521459    10.036070     2.518841    -0.085706
C      3.502170     8.572477     4.244713    -0.076227
C      5.031103     7.971358     5.983543     0.506083
C      6.128798     8.376460     6.828339     0.011576
C      6.664578     9.644036     6.724683    -0.150317
C      7.723070     9.996867     7.540974     0.084576
C      7.723070     7.945222     8.541254     0.072005
C      6.664578     7.527053     7.774200    -0.135312
C      3.266950     9.800850    16.341368     0.073331
C      3.266950     9.800850     3.384368     0.073331
C      2.234594     1.842560    13.470097     0.083452
C      1.398255     1.502797    12.384301    -0.157274
C      0.078407     1.999373    12.441311    -0.001554
C     12.741105     2.744238    13.503785    -0.158157
C      0.627254     3.031730    14.498883     0.092707
C     12.244529     1.711882    11.269999     0.503082
C     10.036070     2.012441    10.438159    -0.085707
C      8.572477     3.031730     8.712287    -0.076226
C      7.971358     1.502797     6.973457     0.506085
C      8.376460     0.405102     6.128661     0.011583
C      9.644036    12.937122     6.232317    -0.150305
C      9.996867    11.878630     5.416026     0.084582
C      7.945222    11.878630     4.415746     0.072001
C      7.527053    12.937122     5.182800    -0.135305
C      4.299306     4.691340    13.470097     0.083447
C      5.135645     5.031103    12.384301    -0.157272
C      6.455493     4.534527    12.441311    -0.001554
C      6.860595     3.789662    13.503785    -0.158155
C      5.906646     3.502170    14.498883     0.092703
C      7.357171     4.822018    11.269999     0.503083
C      9.565630     4.521459    10.438159    -0.085707
C     11.029223     3.502170     8.712287    -0.076226
C     11.630342     5.031103     6.973457     0.506085
C     11.225240     6.128798     6.128661     0.011584
C      9.957664     6.664578     6.232317    -0.150303
C      9.604833     7.723070     5.416026     0.084582
C     11.656478     7.723070     4.415746     0.072001
C     12.074647     6.664578     5.182800    -0.135304
C     11.225240     8.768494     0.513097     0.083450
C     11.565003     7.932155    25.341301    -0.157271
C     11.068427     6.612307    25.398311    -0.001555
C     10.323562     6.207205     0.546785    -0.158148
C     10.036070     7.161154     1.541883     0.092710
C     11.355918     5.710629    24.226999     0.503084
C     11.055359     3.502170    23.395159    -0.085705
C     10.036070     2.038577    21.669287    -0.076227
C     11.565003     1.437458    19.930457     0.506083
C     12.662698     1.842560    19.085661     0.011577
C      0.130678     3.110136    19.189317    -0.150315
C      1.189170     3.462967    18.373026     0.084574
C      1.189170     1.411322    17.372746     0.072007
C      0.130678     0.993153    18.139800    -0.135308
C      8.376460    10.833206     0.513097     0.083449
C      8.036697    11.669545    25.341301    -0.157270
C      8.533273    12.989393    25.398311    -0.001556
C      9.278138     0.326695     0.546785    -0.158148
C      9.565630    12.440546     1.541883     0.092708
C      8.245782     0.823271    24.226999     0.503084
C      8.546341     3.031730    23.395159    -0.085705
C      9.565630     4.495323    21.669287    -0.076228
C      8.036697     5.096442    19.930457     0.506082
C      6.939002     4.691340    19.085661     0.011575
C      6.403222     3.423764    19.189317    -0.150318
C      5.344730     3.070933    18.373026     0.084576
C      5.344730     5.122578    17.372746     0.072009
C      6.403222     5.540747    18.139800    -0.135310
C      9.800850     3.266950     9.572632     0.073332
C      9.800850     3.266950    22.529632     0.073331
N     11.199105    10.454240    11.428074    -0.157382
N      3.894204     1.738017    21.394598    -0.171863
N      8.402595     9.147460    11.428074    -0.157382
N      2.639696     4.795883    21.394598    -0.171862
N      2.613560     4.665205    24.385074    -0.157433
N     11.329783    10.428104     8.437598    -0.171808
N      3.920340     1.868695    24.385074    -0.157431
N      8.271917     9.173596     8.437598    -0.171809
N      1.868695     2.613560    14.485926    -0.157407
N      9.173596    11.329783     4.519402    -0.171812
N      4.665205     3.920340    14.485926    -0.157418
N     10.428104     8.271917     4.519402    -0.171814
N     10.454240     8.402595     1.528926    -0.157382
N      1.738017     2.639696    17.476402    -0.171847
N      9.147460    11.199105     1.528926    -0.157385
N      4.795883     3.894204    17.476402    -0.171838
Cl     8.784175    11.991013     9.873234    -0.515719
Cl    10.817525     7.610687     9.873234    -0.515719
Cl     1.076787     2.250275    22.830234    -0.515875
Cl     5.457113     4.283625    22.830234    -0.515874
Cl     4.283625     1.076787    16.040766    -0.515726
Cl     2.250275     5.457113    16.040766    -0.515727
Cl    11.991013    10.817525     3.083766    -0.515818
Cl     7.610687     8.784175     3.083766    -0.515818
O      0.483509    12.022376    15.576905    -0.439718
O      2.013748    10.787469    14.457421    -0.212871
O      4.143799    11.119391    18.080198    -0.221764
O      6.194137    11.042291    18.976822    -0.453147
O      6.050391     7.579324    15.576905    -0.439717
O      4.520152     8.814231    14.457421    -0.212871
O      2.390101     8.482309    18.080198    -0.221764
O      0.339763     8.559409    18.976822    -0.453148
O      1.045424     7.017409     2.619905    -0.439714
O      2.280331     8.547648     1.500421    -0.212875
O      1.948409    10.677699     5.123198    -0.221765
O      2.025509    12.728037     6.019822    -0.453150
O      5.488476    12.584291     2.619905    -0.439713
O      4.253569    11.054052     1.500421    -0.212875
O      4.585491     8.924001     5.123198    -0.221764
O      4.508391     6.873663     6.019822    -0.453149
O     12.584291     1.045424    10.337095    -0.439714
O     11.054052     2.280331    11.456579    -0.212873
O      8.924001     1.948409     7.833802    -0.221763
O      6.873663     2.025509     6.937178    -0.453149
O      7.017409     5.488476    10.337095    -0.439716
O      8.547648     4.253569    11.456579    -0.212873
O     10.677699     4.585491     7.833802    -0.221763
O     12.728037     4.508391     6.937178    -0.453148
O     12.022376     6.050391    23.294095    -0.439714
O     10.787469     4.520152    24.413579    -0.212872
O     11.119391     2.390101    20.790802    -0.221764
O     11.042291     0.339763    19.894178    -0.453147
O      7.579324     0.483509    23.294095    -0.439715
O      8.814231     2.013748    24.413579    -0.212873
O      8.482309     4.143799    20.790802    -0.221766
O      8.559409     6.194137    19.894178    -0.453147

The following XYZ coordinates are in angstroms. Other properties are in atomic units.
The sperically averaged electron density of each atom fit to a function of the form exp(a - br)
eigen_1, eigen_2 and eigen_3 are the three eigenvalues of traceless quadrupole moment tensor
  atom number  atomic symbol              X              Y              Z     net charge C6 coefficient C8 coefficient C10 coefficient fluctuating dipole atomic polarizability isotropic forcefield polarizability              a              b squared Pearson coefficient          <r^3>          <r^4>         wp_QDO          m_QDO          q_QDO       dipole_x       dipole_y       dipole_z         dipole            Qxy            Qxz            Qyz     Q(x^2-y^2)  Q(3z^2 - R^2)        eigen_1        eigen_2        eigen_3 static polarizability      alpha(xx)      alpha(xy)      alpha(xz)      alpha(yy)      alpha(yz)      alpha(zz) atomic spin moment
            1             Co       9.800850       9.800850       9.881008       0.421304     109.603839 0.22745264E+04  0.76336915E+05                                19.239624                           15.964608       0.947638       2.051200                    0.994378      58.934391     167.642881       0.434316       0.420201      -1.124898      -0.000000       0.000000      -0.011895       0.011895      -0.075435      -0.000013       0.000017      -0.128364      -0.222745      -0.074248      -0.061920       0.136169             23.407577      26.188951       6.162603      -0.000002      17.884986      -0.000002      26.148792           1.079141
            2             Co       3.266950       3.266950      22.838008       0.422330     109.588754 0.22741004E+04  0.76316202E+05                                19.235414                           15.961204       0.948453       2.051599                    0.994367      58.914920     167.560067       0.434456       0.420100      -1.125007      -0.000000       0.000000      -0.011889       0.011889       0.075357      -0.000013      -0.000009       0.128216      -0.222515      -0.074172      -0.061851       0.136023             23.402454      17.880915      -6.161258      -0.000004      26.183309       0.000006      26.143139           1.078873
            3             Co       3.266950       3.266950      16.032992       0.421507     109.601516 0.22744526E+04  0.76333221E+05                                19.238826                           15.963934       0.947825       2.051286                    0.994376      58.930766     167.626956       0.434345       0.420179      -1.124922      -0.000002      -0.000001       0.011888       0.011888      -0.075430       0.000023      -0.000044      -0.128381      -0.222750      -0.074250      -0.061921       0.136171             23.406641      26.187949       6.162395      -0.000039      17.884176      -0.000019      26.147799           1.079090
            4             Co       9.800850       9.800850       3.075992       0.422054     109.591725 0.22741996E+04  0.76321197E+05                                19.236501                           15.962136       0.948169       2.051475                    0.994370      58.919890     167.582020       0.434415       0.420131      -1.124974      -0.000000      -0.000001       0.011896       0.011896       0.075376       0.000024       0.000012       0.128193      -0.222497      -0.074166      -0.061861       0.136026             23.403705      17.882001      -6.161535       0.000006      26.184633      -0.000012      26.144480           1.078433
            5              H       9.945903      11.568923      12.438720       0.089999       1.444354 0.11288415E+02  0.11977472E+03                                 2.049045                            1.917834      -1.231773       2.276304                    0.995607       3.751518      10.623461       0.472448       1.221856      -0.723218      -0.045157       0.020312       0.003176       0.049617      -0.007896      -0.009374       0.015777       0.012110      -0.001113      -0.019135      -0.003133       0.022268              2.100691       2.822816      -0.288723       0.144028       1.790113      -0.001292       1.689144          -0.000057
            6              H      11.365066      12.087715      14.255291       0.141221       1.105249 0.81842231E+01  0.79378115E+02                                 1.656869                            1.592230      -1.046659       2.396615                    0.998185       3.163585       8.305350       0.543647       1.161624      -0.739355      -0.017787       0.022195       0.032602       0.043266      -0.012197      -0.008090       0.009752       0.012180       0.001237      -0.015356      -0.005349       0.020704              1.661702       1.502571      -0.107697      -0.068560       1.603042       0.365562       1.879492           0.000129
            7              H       1.221839      10.006014      12.340247       0.135839       1.074605 0.76996016E+01  0.73417777E+02                                 1.608576                            1.528630      -1.031026       2.396434                    0.998528       3.147764       8.146911       0.564424       1.138067      -0.744458       0.038000      -0.015359      -0.006978       0.041576      -0.011674      -0.008323       0.007969       0.013786      -0.013523      -0.013121      -0.007676       0.020797              1.635091       2.094286      -0.260100       0.141260       1.370792       0.038679       1.440193           0.000132
            8              H      12.712356       9.493757      10.681751       0.090131       1.537397 0.11981730E+02  0.12948939E+03                                 2.160509                            1.993251      -1.316511       2.239070                    0.993919       3.897260      11.265351       0.455781       1.243471      -0.717554       0.018467      -0.026690      -0.036668       0.048969      -0.012432      -0.007007       0.009942       0.031506       0.008738      -0.023604       0.000005       0.023599              2.234976       1.815467      -0.108447      -0.072566       2.069296       0.657540       2.820165          -0.000092
            9              H       3.847160      11.293193      15.048260       0.118983       1.167376 0.92772216E+01  0.94951152E+02                                 1.880286                            1.818413      -1.074888       2.378923                    0.995823       3.629916      10.534135       0.447740       1.336590      -0.698025       0.033090       0.011384      -0.011998       0.036993       0.005395       0.000265      -0.003750       0.026215       0.023935      -0.018685       0.008381       0.010304              1.911566       2.237686       0.077984      -0.316881       1.729127      -0.105338       1.767884           0.000055
           10              H       2.744238      11.766247      16.030400       0.103749       1.031893 0.78579602E+01  0.78416002E+02                                 1.808861                            1.725479      -1.517892       2.145781                    0.992116       4.151434      12.542998       0.431987       1.420826      -0.676388      -0.006601       0.026442       0.023081       0.035714      -0.004311      -0.001103       0.006763      -0.004803       0.016243      -0.008267      -0.002349       0.010617              1.885776       1.639632      -0.239739      -0.015583       2.217610       0.343806       1.800085          -0.000000
           11              H       4.695261       9.253309      17.704445       0.111027       1.125817 0.87623779E+01  0.88379733E+02                                 1.822810                            1.753686      -1.193393       2.314193                    0.995056       3.686779      10.609016       0.461384       1.316173      -0.700963       0.008032      -0.031596       0.021019       0.038789      -0.009534       0.003325      -0.006286      -0.025410       0.021049      -0.019447       0.002230       0.017217              1.882438       1.506557      -0.068756       0.049908       2.388596      -0.310134       1.752161          -0.000031
           12              H       5.236267      10.268677      16.662702       0.109908       1.226710 0.10014655E+02  0.10394116E+03                                 1.914204                            1.867495      -0.997554       2.411627                    0.996511       3.592578      10.323850       0.451898       1.305913      -0.705711       0.028195       0.011568      -0.021805       0.037473       0.004594      -0.012828      -0.001668      -0.001032      -0.011728      -0.014498       0.000728       0.013770              1.938956       2.059342       0.119163      -0.406368       1.718478       0.012848       2.039048           0.000015
           13              H       2.796509      12.832580      19.062338       0.124713       1.147849 0.85063751E+01  0.85420084E+02                                 1.852476                            1.736116      -1.348218       2.240808                    0.994042       3.740230      10.844975       0.459036       1.328753      -0.697201      -0.026876      -0.016742      -0.023576       0.039477       0.009451       0.009010       0.006079       0.014461      -0.005387      -0.011440      -0.007086       0.018526              1.920487       1.891995       0.159213       0.459141       1.852664       0.410619       2.016802           0.000056
           14              H       2.191470       1.557682      20.415049       0.083726       1.250824 0.94079444E+01  0.97732337E+02                                 2.009174                            1.857323      -1.544013       2.123775                    0.990931       4.288833      13.014128       0.428796       1.375028      -0.685252      -0.041345       0.016144      -0.004444       0.044607      -0.001998       0.007849       0.006926       0.005632      -0.019618      -0.013848       0.003803       0.010045              2.090680       2.727988      -0.565073       0.187203       1.823558       0.005540       1.720493          -0.000126
           15              H       5.735457       1.543307      22.133147       0.088583       1.163544 0.82862493E+01  0.83730915E+02                                 1.945715                            1.764076      -1.520474       2.135660                    0.992020       4.254570      12.903290       0.430398       1.408342      -0.678395       0.031648       0.014810       0.028821       0.045295       0.000464       0.004838       0.008680       0.012685       0.003908      -0.012740       0.002041       0.010698              2.080605       2.234658       0.267316       0.645469       1.703419       0.312632       2.303737          -0.000090
           16              H       6.409756      12.844341      20.845222       0.138111       1.169175 0.86701552E+01  0.86446795E+02                                 1.807694                            1.704075      -1.154592       2.345876                    0.996444       3.413166       9.485775       0.489105       1.255977      -0.715546       0.037744      -0.014401       0.006036       0.040846      -0.004049       0.005324      -0.000620       0.017833      -0.025259      -0.009687      -0.005520       0.015208              1.843735       2.281918      -0.255137       0.254274       1.639602       0.046794       1.609684           0.000111
           17              H       9.655797       8.032777      12.438720       0.090000       1.444350 0.11288382E+02  0.11977428E+03                                 2.049042                            1.917831      -1.231768       2.276307                    0.995607       3.751513      10.623445       0.472448       1.221857      -0.723218       0.045157      -0.020311       0.003175       0.049617      -0.007896       0.009374      -0.015777       0.012110      -0.001113      -0.019135      -0.003132       0.022267              2.100688       2.822811      -0.288722      -0.144027       1.790110       0.001292       1.689141          -0.000057
           18              H       8.236634       7.513985      14.255291       0.141221       1.105247 0.81842041E+01  0.79377892E+02                                 1.656868                            1.592229      -1.046655       2.396617                    0.998185       3.163581       8.305340       0.543647       1.161625      -0.739355       0.017787      -0.022195       0.032602       0.043266      -0.012197       0.008090      -0.009752       0.012180       0.001238      -0.015355      -0.005349       0.020704              1.661701       1.502570      -0.107697       0.068560       1.603041      -0.365561       1.879491           0.000128
           19              H       5.312061       9.595686      12.340247       0.135839       1.074604 0.76995869E+01  0.73417601E+02                                 1.608575                            1.528629      -1.031025       2.396435                    0.998528       3.147761       8.146901       0.564424       1.138067      -0.744458      -0.038000       0.015359      -0.006978       0.041576      -0.011674       0.008323      -0.007969       0.013786      -0.013523      -0.013122      -0.007676       0.020797              1.635089       2.094284      -0.260099      -0.141259       1.370791      -0.038679       1.440192           0.000133
           20              H       6.889344      10.107943      10.681751       0.090131       1.537400 0.11981753E+02  0.12948969E+03                                 2.160511                            1.993252      -1.316513       2.239069                    0.993919       3.897262      11.265358       0.455781       1.243470      -0.717554      -0.018467       0.026690      -0.036668       0.048969      -0.012432       0.007007      -0.009942       0.031506       0.008738      -0.023604       0.000005       0.023599              2.234978       1.815468      -0.108448       0.072566       2.069298      -0.657541       2.820168          -0.000092
           21              H       2.686740       8.308507      15.048260       0.118983       1.167378 0.92772392E+01  0.94951383E+02                                 1.880289                            1.818415      -1.074889       2.378923                    0.995823       3.629920      10.534152       0.447739       1.336591      -0.698025      -0.033090      -0.011384      -0.011998       0.036993       0.005395      -0.000265       0.003750       0.026214       0.023935      -0.018685       0.008382       0.010304              1.911568       2.237689       0.077984       0.316882       1.729129       0.105339       1.767886           0.000053
           22              H       3.789662       7.835453      16.030400       0.103750       1.031892 0.78579475E+01  0.78415850E+02                                 1.808860                            1.725479      -1.517892       2.145781                    0.992116       4.151431      12.542990       0.431986       1.420827      -0.676387       0.006601      -0.026442       0.023081       0.035714      -0.004311       0.001103      -0.006763      -0.004803       0.016243      -0.008267      -0.002349       0.010616              1.885775       1.639631      -0.239739       0.015583       2.217609      -0.343806       1.800084          -0.000000
           23              H       1.838639      10.348391      17.704445       0.111026       1.125818 0.87623886E+01  0.88379873E+02                                 1.822812                            1.753688      -1.193394       2.314193                    0.995056       3.686781      10.609026       0.461383       1.316174      -0.700962      -0.008032       0.031596       0.021019       0.038789      -0.009534      -0.003325       0.006286      -0.025410       0.021049      -0.019447       0.002230       0.017217              1.882440       1.506559      -0.068756      -0.049908       2.388599       0.310134       1.752163          -0.000031
           24              H       1.297633       9.333023      16.662702       0.109908       1.226710 0.10014654E+02  0.10394114E+03                                 1.914204                            1.867495      -0.997554       2.411628                    0.996511       3.592578      10.323850       0.451898       1.305913      -0.705711      -0.028195      -0.011568      -0.021805       0.037473       0.004594       0.012828       0.001668      -0.001032      -0.011728      -0.014498       0.000728       0.013770              1.938956       2.059342       0.119163       0.406368       1.718478      -0.012848       2.039048           0.000015
           25              H       3.737391       6.769120      19.062338       0.124713       1.147849 0.85063779E+01  0.85420124E+02                                 1.852476                            1.736117      -1.348221       2.240806                    0.994042       3.740231      10.844981       0.459035       1.328754      -0.697201       0.026876       0.016742      -0.023576       0.039477       0.009451      -0.009010      -0.006079       0.014461      -0.005387      -0.011440      -0.007086       0.018526              1.920488       1.891996       0.159213      -0.459141       1.852665      -0.410620       2.016803           0.000056
           26              H       4.342430       4.976218      20.415049       0.083726       1.250827 0.94079741E+01  0.97732731E+02                                 2.009178                            1.857326      -1.544018       2.123773                    0.990931       4.288841      13.014161       0.428796       1.375028      -0.685252       0.041346      -0.016143      -0.004444       0.044607      -0.001998      -0.007849      -0.006926       0.005633      -0.019617      -0.013848       0.003803       0.010046              2.090684       2.727994      -0.565075      -0.187204       1.823562      -0.005540       1.720496          -0.000126
           27              H       0.798443       4.990593      22.133147       0.088583       1.163547 0.82862709E+01  0.83731186E+02                                 1.945718                            1.764078      -1.520475       2.135659                    0.992020       4.254575      12.903308       0.430398       1.408341      -0.678396      -0.031648      -0.014810       0.028821       0.045295       0.000464      -0.004838      -0.008680       0.012685       0.003908      -0.012740       0.002041       0.010698              2.080607       2.234661       0.267317      -0.645470       1.703421      -0.312632       2.303740          -0.000090
           28              H       0.124144       6.757359      20.845222       0.138110       1.169176 0.86701689E+01  0.86446962E+02                                 1.807695                            1.704076      -1.154594       2.345875                    0.996444       3.413168       9.485781       0.489105       1.255977      -0.715546      -0.037744       0.014401       0.006036       0.040846      -0.004049      -0.005324       0.000620       0.017833      -0.025259      -0.009687      -0.005520       0.015208              1.843736       2.281920      -0.255137      -0.254274       1.639603      -0.046794       1.609685           0.000111
           29              H       1.498877       3.412003      25.395720       0.090004       1.444302 0.11287931E+02  0.11976839E+03                                 2.049004                            1.917799      -1.231744       2.276324                    0.995607       3.751456      10.623261       0.472449       1.221865      -0.723216      -0.020314      -0.045159       0.003177       0.049620       0.007898      -0.015774      -0.009374      -0.012112      -0.001118      -0.019133      -0.003134       0.022267              2.100647       1.790080       0.288713       0.001292       2.822747       0.144022       1.689115          -0.000058
           30              H       0.980085       4.831166       1.298291       0.141222       1.105256 0.81842771E+01  0.79378782E+02                                 1.656877                            1.592237      -1.046667       2.396612                    0.998185       3.163588       8.305370       0.543645       1.161626      -0.739354      -0.022194      -0.017787       0.032603       0.043266       0.012197      -0.009752      -0.008090      -0.012180       0.001238      -0.015356      -0.005348       0.020704              1.661711       1.603050       0.107699      -0.365567       1.502577      -0.068562       1.879505           0.000128
           31              H       3.061786       7.755739      25.297247       0.135839       1.074607 0.76996045E+01  0.73417782E+02                                 1.608575                            1.528628      -1.031029       2.396433                    0.998528       3.147761       8.146891       0.564426       1.138064      -0.744459       0.015359       0.038000      -0.006978       0.041576       0.011674      -0.007969      -0.008322      -0.013787      -0.013523      -0.013122      -0.007675       0.020797              1.635090       1.370791       0.260101      -0.038678       2.094287       0.141259       1.440191           0.000132
           32              H       3.574043       6.178456      23.638751       0.090136       1.537307 0.11980884E+02  0.12947802E+03                                 2.160431                            1.993186      -1.316465       2.239098                    0.993919       3.897150      11.264951       0.455786       1.243478      -0.717553       0.026693       0.018469      -0.036669       0.048972       0.012432      -0.009943      -0.007009      -0.031496       0.008738      -0.023600       0.000002       0.023598              2.234892       2.069223       0.108442      -0.657500       1.815407      -0.072563       2.820047          -0.000093
           33              H       1.774607      10.381060       2.091260       0.118982       1.167374 0.92771999E+01  0.94950845E+02                                 1.880282                            1.818408      -1.074880       2.378926                    0.995823       3.629917      10.534123       0.447741       1.336587      -0.698026      -0.011384       0.033089      -0.011998       0.036993      -0.005395       0.003750       0.000265      -0.026213       0.023934      -0.018684       0.008381       0.010303              1.911560       1.729122      -0.077984       0.105338       2.237680      -0.316879       1.767879           0.000055
           34              H       1.301553       9.278138       3.073400       0.103752       1.031872 0.78577579E+01  0.78413501E+02                                 1.808840                            1.725461      -1.517871       2.145794                    0.992116       4.151382      12.542814       0.431987       1.420832      -0.676387      -0.026443      -0.006601       0.023082       0.035715       0.004310      -0.006763      -0.001103       0.004804       0.016241      -0.008266      -0.002350       0.010617              1.885753       2.217581       0.239735      -0.343800       1.639614      -0.015583       1.800065           0.000001
           35              H       3.814491      11.229161       4.747445       0.111028       1.125808 0.87622878E+01  0.88378593E+02                                 1.822801                            1.753678      -1.193388       2.314197                    0.995056       3.686759      10.608943       0.461385       1.316174      -0.700962       0.031596       0.008032       0.021019       0.038789       0.009534       0.006286       0.003325       0.025409       0.021050      -0.019447       0.002230       0.017217              1.882428       2.388582       0.068755       0.310132       1.506550       0.049907       1.752153          -0.000031
           36              H       2.799123      11.770167       3.705702       0.109907       1.226722 0.10014780E+02  0.10394279E+03                                 1.914216                            1.867506      -0.997562       2.411622                    0.996511       3.592599      10.323928       0.451897       1.305912      -0.705711      -0.011568       0.028195      -0.021805       0.037473      -0.004594       0.001668      -0.012828       0.001032      -0.011728      -0.014498       0.000728       0.013770              1.938968       1.718488      -0.119164      -0.012849       2.059356      -0.406372       2.039061           0.000015
           37              H       0.235220       9.330409       6.105338       0.124711       1.147841 0.85063182E+01  0.85419384E+02                                 1.852470                            1.736112      -1.348199       2.240816                    0.994042       3.740222      10.844950       0.459035       1.328756      -0.697200       0.016742      -0.026876      -0.023576       0.039477      -0.009451      -0.006079       0.009009      -0.014461      -0.005387      -0.011440      -0.007085       0.018526              1.920481       1.852659      -0.159211      -0.410616       1.891989       0.459137       2.016794           0.000057
           38              H      11.510118       8.725370       7.458049       0.083724       1.250857 0.94082357E+01  0.97736106E+02                                 2.009205                            1.857349      -1.544024       2.123766                    0.990931       4.288888      13.014338       0.428794       1.375024      -0.685253      -0.016145      -0.041343      -0.004444       0.044606       0.001998      -0.006929       0.007852      -0.005628      -0.019617      -0.013852       0.003805       0.010047              2.090714       1.823586       0.565090      -0.005541       2.728041       0.187208       1.720517          -0.000125
           39              H      11.524493      12.269357       9.176147       0.088581       1.163558 0.82863567E+01  0.83732170E+02                                 1.945720                            1.764079      -1.520475       2.135658                    0.992020       4.254581      12.903285       0.430401       1.408328      -0.678398      -0.014810       0.031646       0.028821       0.045293      -0.000461      -0.008681       0.004837      -0.012687       0.003905      -0.012741       0.002045       0.010697              2.080611       1.703423      -0.267319      -0.312635       2.234666       0.645474       2.303744          -0.000089
           40              H       0.223459      12.943656       7.888222       0.138109       1.169181 0.86702179E+01  0.86447576E+02                                 1.807700                            1.704081      -1.154596       2.345873                    0.996444       3.413181       9.485825       0.489105       1.255977      -0.715546       0.014401       0.037743       0.006037       0.040846       0.004048       0.000620       0.005324      -0.017832      -0.025260      -0.009687      -0.005520       0.015207              1.843741       1.639607       0.255136      -0.046795       2.281925       0.254275       1.609691           0.000112
           41              H       5.035023       3.121897      25.395720       0.090004       1.444300 0.11287915E+02  0.11976818E+03                                 2.049003                            1.917798      -1.231741       2.276326                    0.995607       3.751453      10.623252       0.472449       1.221866      -0.723216       0.020314       0.045160       0.003176       0.049620       0.007898       0.015774       0.009374      -0.012112      -0.001118      -0.019133      -0.003134       0.022267              2.100646       1.790079       0.288712      -0.001292       2.822745      -0.144022       1.689114          -0.000058
           42              H       5.553815       1.702734       1.298291       0.141222       1.105252 0.81842509E+01  0.79378505E+02                                 1.656879                            1.592238      -1.046666       2.396613                    0.998185       3.163578       8.305356       0.543643       1.161632      -0.739353       0.022195       0.017787       0.032603       0.043266       0.012197       0.009752       0.008090      -0.012180       0.001238      -0.015356      -0.005348       0.020704              1.661712       1.603052       0.107699       0.365567       1.502578       0.068562       1.879506           0.000128
           43              H       3.472114      11.845961      25.297247       0.135839       1.074605 0.76995931E+01  0.73417647E+02                                 1.608574                            1.528627      -1.031029       2.396434                    0.998528       3.147759       8.146885       0.564426       1.138064      -0.744459      -0.015359      -0.038000      -0.006978       0.041576       0.011674       0.007969       0.008322      -0.013786      -0.013523      -0.013122      -0.007675       0.020797              1.635088       1.370790       0.260101       0.038678       2.094285      -0.141259       1.440190           0.000132
           44              H       2.959857       0.355444      23.638751       0.090136       1.537308 0.11980892E+02  0.12947813E+03                                 2.160432                            1.993187      -1.316466       2.239098                    0.993919       3.897151      11.264955       0.455786       1.243478      -0.717553      -0.026693      -0.018469      -0.036669       0.048972       0.012432       0.009943       0.007009      -0.031496       0.008738      -0.023600       0.000002       0.023598              2.234893       2.069224       0.108442       0.657501       1.815408       0.072563       2.820048          -0.000094
           45              H       4.759293       9.220640       2.091260       0.118982       1.167377 0.92772316E+01  0.94951261E+02                                 1.880285                            1.818412      -1.074882       2.378924                    0.995823       3.629923      10.534149       0.447741       1.336587      -0.698025       0.011384      -0.033089      -0.011998       0.036992      -0.005395      -0.003750      -0.000265      -0.026213       0.023934      -0.018684       0.008381       0.010303              1.911565       1.729126      -0.077984      -0.105338       2.237685       0.316880       1.767883           0.000054
           46              H       5.232347      10.323562       3.073400       0.103752       1.031872 0.78577538E+01  0.78413456E+02                                 1.808840                            1.725461      -1.517871       2.145794                    0.992116       4.151382      12.542817       0.431987       1.420833      -0.676386       0.026443       0.006601       0.023082       0.035715       0.004310       0.006763       0.001103       0.004804       0.016241      -0.008266      -0.002350       0.010617              1.885754       2.217581       0.239735       0.343800       1.639614       0.015583       1.800065           0.000001
           47              H       2.719409       8.372539       4.747445       0.111028       1.125808 0.87622806E+01  0.88378501E+02                                 1.822800                            1.753677      -1.193387       2.314198                    0.995056       3.686757      10.608936       0.461385       1.316174      -0.700962      -0.031596      -0.008032       0.021019       0.038789       0.009534      -0.006286      -0.003325       0.025410       0.021050      -0.019447       0.002230       0.017217              1.882428       2.388580       0.068755      -0.310132       1.506550      -0.049907       1.752152          -0.000031
           48              H       3.734777       7.831533       3.705702       0.109907       1.226722 0.10014774E+02  0.10394270E+03                                 1.914215                            1.867506      -0.997561       2.411622                    0.996511       3.592598      10.323923       0.451897       1.305912      -0.705712       0.011568      -0.028195      -0.021805       0.037473      -0.004594      -0.001668       0.012828       0.001032      -0.011728      -0.014498       0.000728       0.013770              1.938967       1.718487      -0.119164       0.012849       2.059355       0.406372       2.039060           0.000015
           49              H       6.298680      10.271291       6.105338       0.124712       1.147839 0.85062934E+01  0.85419063E+02                                 1.852467                            1.736109      -1.348199       2.240816                    0.994042       3.740215      10.844921       0.459036       1.328755      -0.697200      -0.016742       0.026876      -0.023576       0.039477      -0.009451       0.006079      -0.009009      -0.014461      -0.005386      -0.011440      -0.007085       0.018526              1.920477       1.852655      -0.159210       0.410615       1.891986      -0.459136       2.016791           0.000057
           50              H       8.091582      10.876330       7.458049       0.083725       1.250847 0.94081483E+01  0.97734968E+02                                 2.009196                            1.857341      -1.544019       2.123770                    0.990931       4.288867      13.014258       0.428795       1.375025      -0.685253       0.016145       0.041343      -0.004444       0.044606       0.001998       0.006929      -0.007852      -0.005628      -0.019617      -0.013852       0.003805       0.010047              2.090704       1.823577       0.565085       0.005541       2.728026      -0.187207       1.720509          -0.000125
           51              H       8.077207       7.332343       9.176147       0.088582       1.163555 0.82863283E+01  0.83731819E+02                                 1.945717                            1.764077      -1.520475       2.135659                    0.992020       4.254574      12.903263       0.430401       1.408329      -0.678398       0.014810      -0.031646       0.028821       0.045293      -0.000461       0.008680      -0.004837      -0.012687       0.003905      -0.012741       0.002045       0.010697              2.080608       1.703421      -0.267318       0.312634       2.234662      -0.645472       2.303740          -0.000089
           52              H       6.310441       6.658044       7.888222       0.138110       1.169178 0.86701945E+01  0.86447290E+02                                 1.807698                            1.704079      -1.154594       2.345874                    0.996444       3.413176       9.485810       0.489105       1.255977      -0.715546      -0.014401      -0.037744       0.006037       0.040846       0.004048      -0.000620      -0.005324      -0.017832      -0.025259      -0.009687      -0.005520       0.015207              1.843739       1.639606       0.255136       0.046794       2.281922      -0.254275       1.609689           0.000112
           53              H       3.121897       1.498877      13.475280       0.090001       1.444337 0.11288253E+02  0.11977259E+03                                 2.049031                            1.917822      -1.231756       2.276315                    0.995607       3.751493      10.623379       0.472448       1.221859      -0.723218       0.045158      -0.020312      -0.003176       0.049618      -0.007896      -0.009374       0.015777       0.012110      -0.001115      -0.019135      -0.003133       0.022267              2.100676       2.822794      -0.288720       0.144026       1.790102      -0.001292       1.689133          -0.000057
           54              H       1.702734       0.980085      11.658709       0.141222       1.105246 0.81841914E+01  0.79377735E+02                                 1.656867                            1.592228      -1.046655       2.396618                    0.998185       3.163576       8.305324       0.543647       1.161625      -0.739355       0.017787      -0.022195      -0.032603       0.043266      -0.012197      -0.008090       0.009752       0.012179       0.001238      -0.015356      -0.005349       0.020704              1.661700       1.502569      -0.107698      -0.068561       1.603040       0.365562       1.879490           0.000128
           55              H      11.845961       3.061786      13.573753       0.135839       1.074600 0.76995500E+01  0.73417132E+02                                 1.608569                            1.528623      -1.031022       2.396437                    0.998528       3.147754       8.146866       0.564426       1.138064      -0.744459      -0.038000       0.015359       0.006978       0.041576      -0.011674      -0.008323       0.007968       0.013786      -0.013523      -0.013121      -0.007676       0.020797              1.635083       2.094276      -0.260098       0.141258       1.370786       0.038678       1.440186           0.000133
           56              H       0.355444       3.574043      15.232249       0.090131       1.537379 0.11981552E+02  0.12948695E+03                                 2.160489                            1.993234      -1.316499       2.239077                    0.993919       3.897236      11.265247       0.455783       1.243469      -0.717555      -0.018467       0.026691       0.036668       0.048969      -0.012432      -0.007008       0.009942       0.031504       0.008738      -0.023603       0.000005       0.023599              2.234954       1.815451      -0.108446      -0.072565       2.069277       0.657530       2.820134          -0.000093
           57              H       9.220640       1.774607      10.865740       0.118982       1.167394 0.92774065E+01  0.94953557E+02                                 1.880308                            1.818432      -1.074910       2.378912                    0.995823       3.629953      10.534285       0.447737       1.336592      -0.698024      -0.033089      -0.011384       0.011998       0.036993       0.005394       0.000265      -0.003750       0.026215       0.023937      -0.018686       0.008382       0.010304              1.911588       2.237714       0.077985      -0.316886       1.729146      -0.105340       1.767903           0.000054
           58              H      10.323562       1.301553       9.883600       0.103750       1.031895 0.78579824E+01  0.78416324E+02                                 1.808867                            1.725485      -1.517902       2.145776                    0.992116       4.151448      12.543072       0.431984       1.420831      -0.676387       0.006601      -0.026442      -0.023081       0.035714      -0.004311      -0.001103       0.006763      -0.004802       0.016244      -0.008268      -0.002349       0.010617              1.885783       1.639638      -0.239741      -0.015583       2.217619       0.343808       1.800092           0.000001
           59              H       8.372539       3.814491       8.209555       0.111027       1.125814 0.87623445E+01  0.88379317E+02                                 1.822807                            1.753684      -1.193390       2.314195                    0.995056       3.686772      10.608993       0.461384       1.316174      -0.700962      -0.008032       0.031596      -0.021019       0.038789      -0.009534       0.003325      -0.006286      -0.025410       0.021049      -0.019447       0.002230       0.017217              1.882435       1.506555      -0.068756       0.049908       2.388592      -0.310133       1.752159          -0.000031
           60              H       7.831533       2.799123       9.251298       0.109909       1.226708 0.10014637E+02  0.10394093E+03                                 1.914203                            1.867494      -0.997553       2.411628                    0.996511       3.592576      10.323847       0.451898       1.305914      -0.705711      -0.028195      -0.011568       0.021805       0.037473       0.004594      -0.012828      -0.001668      -0.001032      -0.011728      -0.014498       0.000728       0.013770              1.938955       2.059341       0.119162      -0.406367       1.718477       0.012848       2.039047           0.000016
           61              H      10.271291       0.235220       6.851662       0.124713       1.147849 0.85063880E+01  0.85420261E+02                                 1.852478                            1.736118      -1.348225       2.240805                    0.994042       3.740235      10.844999       0.459035       1.328755      -0.697200       0.026876       0.016742       0.023576       0.039477       0.009451       0.009010       0.006079       0.014461      -0.005387      -0.011440      -0.007086       0.018526              1.920489       1.891998       0.159213       0.459141       1.852666       0.410620       2.016804           0.000056
           62              H      10.876330      11.510118       5.498951       0.083727       1.250833 0.94080254E+01  0.97733408E+02                                 2.009184                            1.857332      -1.544026       2.123769                    0.990931       4.288851      13.014206       0.428795       1.375028      -0.685252       0.041345      -0.016144       0.004444       0.044607      -0.001998       0.007850       0.006927       0.005631      -0.019618      -0.013850       0.003804       0.010046              2.090691       2.728005      -0.565079       0.187204       1.823567       0.005541       1.720501          -0.000126
           63              H       7.332343      11.524493       3.780853       0.088584       1.163546 0.82862617E+01  0.83731045E+02                                 1.945714                            1.764075      -1.520475       2.135660                    0.992020       4.254568      12.903271       0.430399       1.408338      -0.678396      -0.031648      -0.014811      -0.028821       0.045294       0.000463       0.004838       0.008680       0.012684       0.003907      -0.012740       0.002042       0.010698              2.080604       2.234658       0.267316       0.645469       1.703419       0.312632       2.303736          -0.000090
           64              H       6.658044       0.223459       5.068778       0.138111       1.169170 0.86701172E+01  0.86446324E+02                                 1.807690                            1.704072      -1.154585       2.345880                    0.996444       3.413160       9.485754       0.489106       1.255978      -0.715546      -0.037744       0.014401      -0.006036       0.040846      -0.004049       0.005324      -0.000620       0.017833      -0.025259      -0.009687      -0.005520       0.015207              1.843731       2.281912      -0.255135       0.254273       1.639598       0.046794       1.609682           0.000111
           65              H       3.412003       5.035023      13.475280       0.090001       1.444337 0.11288256E+02  0.11977263E+03                                 2.049030                            1.917822      -1.231763       2.276311                    0.995607       3.751496      10.623386       0.472449       1.221858      -0.723218      -0.045158       0.020312      -0.003177       0.049618      -0.007897       0.009375      -0.015776       0.012110      -0.001115      -0.019134      -0.003133       0.022268              2.100675       2.822792      -0.288720      -0.144026       1.790101       0.001292       1.689133          -0.000057
           66              H       4.831166       5.553815      11.658709       0.141221       1.105252 0.81842521E+01  0.79378530E+02                                 1.656880                            1.592240      -1.046659       2.396616                    0.998185       3.163580       8.305366       0.543642       1.161633      -0.739353      -0.017787       0.022195      -0.032603       0.043265      -0.012197       0.008090      -0.009752       0.012180       0.001237      -0.015356      -0.005349       0.020704              1.661713       1.502580      -0.107699       0.068561       1.603052      -0.365566       1.879506           0.000129
           67              H       7.755739       3.472114      13.573753       0.135839       1.074605 0.76995906E+01  0.73417623E+02                                 1.608574                            1.528627      -1.031025       2.396434                    0.998528       3.147761       8.146892       0.564426       1.138064      -0.744459       0.038000      -0.015359       0.006978       0.041576      -0.011674       0.008323      -0.007969       0.013786      -0.013523      -0.013121      -0.007676       0.020797              1.635088       2.094284      -0.260100      -0.141259       1.370790      -0.038678       1.440191           0.000133
           68              H       6.178456       2.959857      15.232249       0.090132       1.537370 0.11981469E+02  0.12948583E+03                                 2.160481                            1.993228      -1.316495       2.239079                    0.993919       3.897225      11.265209       0.455784       1.243470      -0.717554       0.018468      -0.026691       0.036668       0.048969      -0.012432       0.007008      -0.009942       0.031504       0.008738      -0.023603       0.000004       0.023599              2.234946       1.815446      -0.108446       0.072565       2.069270      -0.657525       2.820122          -0.000092
           69              H      10.381060       4.759293      10.865740       0.118982       1.167391 0.92773751E+01  0.94953144E+02                                 1.880304                            1.818429      -1.074906       2.378914                    0.995823       3.629946      10.534256       0.447737       1.336592      -0.698024       0.033090       0.011384       0.011998       0.036993       0.005394      -0.000265       0.003750       0.026215       0.023936      -0.018686       0.008382       0.010304              1.911584       2.237709       0.077985       0.316885       1.729142       0.105340       1.767900           0.000055
           70              H       9.278138       5.232347       9.883600       0.103750       1.031896 0.78579863E+01  0.78416365E+02                                 1.808867                            1.725485      -1.517902       2.145777                    0.992116       4.151448      12.543068       0.431985       1.420830      -0.676387      -0.006601       0.026442      -0.023081       0.035714      -0.004311       0.001103      -0.006763      -0.004802       0.016244      -0.008268      -0.002349       0.010617              1.885782       1.639638      -0.239741       0.015583       2.217618      -0.343808       1.800091           0.000001
           71              H      11.229161       2.719409       8.209555       0.111027       1.125813 0.87623326E+01  0.88379164E+02                                 1.822806                            1.753682      -1.193389       2.314195                    0.995056       3.686770      10.608984       0.461384       1.316174      -0.700962       0.008032      -0.031596      -0.021019       0.038789      -0.009534      -0.003325       0.006286      -0.025410       0.021049      -0.019447       0.002230       0.017217              1.882434       1.506554      -0.068756      -0.049908       2.388589       0.310133       1.752157          -0.000031
           72              H      11.770167       3.734777       9.251298       0.109908       1.226709 0.10014643E+02  0.10394100E+03                                 1.914203                            1.867495      -0.997553       2.411628                    0.996511       3.592577      10.323849       0.451898       1.305914      -0.705711       0.028195       0.011568       0.021805       0.037473       0.004594       0.012828       0.001668      -0.001032      -0.011728      -0.014498       0.000728       0.013770              1.938955       2.059341       0.119162       0.406367       1.718477      -0.012848       2.039047           0.000016
           73              H       9.330409       6.298680       6.851662       0.124713       1.147848 0.85063703E+01  0.85420031E+02                                 1.852475                            1.736116      -1.348223       2.240806                    0.994042       3.740230      10.844978       0.459035       1.328754      -0.697201      -0.026876      -0.016742       0.023576       0.039477       0.009451      -0.009010      -0.006079       0.014461      -0.005387      -0.011441      -0.007086       0.018526              1.920487       1.891995       0.159213      -0.459141       1.852664      -0.410619       2.016801           0.000056
           74              H       8.725370       8.091582       5.498951       0.083728       1.250826 0.94079578E+01  0.97732533E+02                                 2.009177                            1.857326      -1.544022       2.123772                    0.990931       4.288835      13.014147       0.428796       1.375029      -0.685252      -0.041345       0.016144       0.004444       0.044607      -0.001998      -0.007850      -0.006927       0.005631      -0.019618      -0.013850       0.003804       0.010045              2.090683       2.727993      -0.565075      -0.187203       1.823561      -0.005541       1.720495          -0.000126
           75              H      12.269357       8.077207       3.780853       0.088584       1.163542 0.82862240E+01  0.83730578E+02                                 1.945711                            1.764072      -1.520474       2.135661                    0.992020       4.254559      12.903242       0.430399       1.408340      -0.678396       0.031648       0.014811      -0.028821       0.045295       0.000463      -0.004838      -0.008680       0.012684       0.003907      -0.012740       0.002042       0.010698              2.080600       2.234653       0.267316      -0.645467       1.703416      -0.312631       2.303731          -0.000090
           76              H      12.943656       6.310441       5.068778       0.138112       1.169167 0.86700897E+01  0.86445987E+02                                 1.807688                            1.704069      -1.154583       2.345881                    0.996444       3.413155       9.485739       0.489106       1.255979      -0.715546       0.037744      -0.014401      -0.006036       0.040846      -0.004049      -0.005324       0.000620       0.017833      -0.025259      -0.009687      -0.005520       0.015207              1.843728       2.281909      -0.255135      -0.254273       1.639596      -0.046793       1.609679           0.000111
           77              H      11.568923       9.655797       0.518280       0.090002       1.444319 0.11288090E+02  0.11977043E+03                                 2.049015                            1.917809      -1.231760       2.276314                    0.995607       3.751475      10.623311       0.472450       1.221860      -0.723217       0.020313       0.045159      -0.003176       0.049619       0.007898      -0.015775      -0.009374      -0.012111      -0.001116      -0.019134      -0.003134       0.022267              2.100659       1.790089       0.288715       0.001292       2.822765       0.144023       1.689123          -0.000057
           78              H      12.087715       8.236634      24.615709       0.141223       1.105229 0.81840306E+01  0.79375753E+02                                 1.656848                            1.592211      -1.046634       2.396629                    0.998185       3.163549       8.305220       0.543651       1.161623      -0.739355       0.022195       0.017787      -0.032603       0.043266       0.012197      -0.009752      -0.008090      -0.012179       0.001238      -0.015356      -0.005349       0.020704              1.661681       1.603022       0.107696      -0.365556       1.502552      -0.068560       1.879468           0.000128
           79              H      10.006014       5.312061       0.616753       0.135840       1.074591 0.76994665E+01  0.73416108E+02                                 1.608558                            1.528613      -1.031008       2.396444                    0.998528       3.147736       8.146796       0.564430       1.138061      -0.744460      -0.015359      -0.038000       0.006978       0.041577       0.011674      -0.007969      -0.008323      -0.013786      -0.013523      -0.013122      -0.007676       0.020797              1.635071       1.370777       0.260096      -0.038678       2.094260       0.141256       1.440176           0.000133
           80              H       9.493757       6.889344       2.275249       0.090134       1.537350 0.11981281E+02  0.12948327E+03                                 2.160462                            1.993211      -1.316499       2.239079                    0.993919       3.897199      11.265104       0.455786       1.243468      -0.717555      -0.026692      -0.018469       0.036669       0.048971       0.012432      -0.009943      -0.007009      -0.031500       0.008738      -0.023602       0.000003       0.023599              2.234925       2.069252       0.108444      -0.657516       1.815431      -0.072564       2.820093          -0.000093
           81              H      11.293193       2.686740      23.822740       0.118985       1.167349 0.92769484E+01  0.94947612E+02                                 1.880254                            1.818383      -1.074857       2.378939                    0.995823       3.629874      10.533956       0.447744       1.336586      -0.698026       0.011385      -0.033090       0.011998       0.036993      -0.005395       0.003750       0.000265      -0.026212       0.023933      -0.018684       0.008381       0.010303              1.911532       1.729098      -0.077982       0.105336       2.237644      -0.316873       1.767855           0.000054
           82              H      11.766247       3.789662      22.840600       0.103753       1.031864 0.78576757E+01  0.78412433E+02                                 1.808827                            1.725449      -1.517858       2.145802                    0.992116       4.151351      12.542678       0.431990       1.420828      -0.676388       0.026443       0.006600      -0.023081       0.035715       0.004309      -0.006763      -0.001103       0.004805       0.016240      -0.008266      -0.002350       0.010616              1.885739       2.217564       0.239732      -0.343796       1.639603      -0.015583       1.800051           0.000001
           83              H       9.253309       1.838639      21.166555       0.111028       1.125806 0.87622655E+01  0.88378304E+02                                 1.822798                            1.753675      -1.193382       2.314200                    0.995056       3.686752      10.608916       0.461385       1.316174      -0.700963      -0.031596      -0.008032      -0.021019       0.038789       0.009534       0.006286       0.003325       0.025409       0.021050      -0.019447       0.002230       0.017217              1.882425       2.388577       0.068756       0.310132       1.506548       0.049907       1.752150          -0.000031
           84              H      10.268677       1.297633      22.208298       0.109908       1.226716 0.10014714E+02  0.10394192E+03                                 1.914209                            1.867500      -0.997559       2.411624                    0.996511       3.592589      10.323888       0.451898       1.305912      -0.705712       0.011568      -0.028195       0.021805       0.037473      -0.004594       0.001668      -0.012827       0.001033      -0.011728      -0.014498       0.000728       0.013770              1.938961       1.718481      -0.119163      -0.012848       2.059348      -0.406370       2.039053           0.000016
           85              H      12.832580       3.737391      19.808662       0.124714       1.147829 0.85061946E+01  0.85417818E+02                                 1.852456                            1.736099      -1.348191       2.240822                    0.994042       3.740191      10.844833       0.459037       1.328756      -0.697200      -0.016742       0.026876       0.023576       0.039477      -0.009451      -0.006079       0.009009      -0.014461      -0.005386      -0.011440      -0.007085       0.018525              1.920466       1.852644      -0.159210      -0.410612       1.891975       0.459133       2.016779           0.000056
           86              H       1.557682       4.342430      18.455951       0.083727       1.250831 0.94080084E+01  0.97733160E+02                                 2.009181                            1.857329      -1.544011       2.123776                    0.990931       4.288836      13.014144       0.428796       1.375027      -0.685253       0.016145       0.041344       0.004444       0.044607       0.001998      -0.006928       0.007852      -0.005628      -0.019617      -0.013851       0.003805       0.010046              2.090688       1.823564       0.565077      -0.005540       2.728001       0.187205       1.720498          -0.000125
           87              H       1.543307       0.798443      16.737853       0.088583       1.163548 0.82862695E+01  0.83731101E+02                                 1.945712                            1.764073      -1.520473       2.135661                    0.992020       4.254562      12.903230       0.430401       1.408333      -0.678397       0.014810      -0.031647      -0.028821       0.045294      -0.000462      -0.008680       0.004837      -0.012687       0.003907      -0.012741       0.002044       0.010697              2.080602       1.703416      -0.267317      -0.312632       2.234656       0.645469       2.303733          -0.000089
           88              H      12.844341       0.124144      18.025778       0.138111       1.169171 0.86701219E+01  0.86446386E+02                                 1.807691                            1.704072      -1.154587       2.345879                    0.996444       3.413160       9.485756       0.489105       1.255978      -0.715546      -0.014401      -0.037744      -0.006037       0.040846       0.004049       0.000620       0.005324      -0.017832      -0.025260      -0.009687      -0.005520       0.015208              1.843732       1.639600       0.255136      -0.046794       2.281913       0.254273       1.609682           0.000112
           89              H       8.032777       9.945903       0.518280       0.090002       1.444318 0.11288084E+02  0.11977034E+03                                 2.049013                            1.917807      -1.231762       2.276312                    0.995607       3.751475      10.623306       0.472450       1.221858      -0.723218      -0.020314      -0.045159      -0.003176       0.049619       0.007898       0.015775       0.009375      -0.012111      -0.001117      -0.019133      -0.003134       0.022268              2.100657       1.790088       0.288715      -0.001292       2.822762      -0.144023       1.689122          -0.000057
           90              H       7.513985      11.365066      24.615709       0.141223       1.105234 0.81840724E+01  0.79376261E+02                                 1.656852                            1.592214      -1.046637       2.396627                    0.998185       3.163557       8.305247       0.543651       1.161622      -0.739355      -0.022195      -0.017787      -0.032603       0.043266       0.012197       0.009752       0.008090      -0.012180       0.001238      -0.015356      -0.005349       0.020704              1.661685       1.603026       0.107696       0.365557       1.502555       0.068560       1.879473           0.000128
           91              H       9.595686       1.221839       0.616753       0.135840       1.074592 0.76994751E+01  0.73416212E+02                                 1.608559                            1.528614      -1.031009       2.396444                    0.998528       3.147738       8.146803       0.564429       1.138061      -0.744460       0.015359       0.038000       0.006978       0.041577       0.011674       0.007969       0.008323      -0.013786      -0.013523      -0.013122      -0.007676       0.020797              1.635072       1.370778       0.260096       0.038678       2.094261      -0.141256       1.440177           0.000133
           92              H      10.107943      12.712356       2.275249       0.090134       1.537347 0.11981254E+02  0.12948291E+03                                 2.160460                            1.993210      -1.316497       2.239080                    0.993919       3.897196      11.265096       0.455786       1.243469      -0.717554       0.026692       0.018469       0.036669       0.048971       0.012432       0.009943       0.007009      -0.031500       0.008737      -0.023602       0.000003       0.023599              2.234923       2.069251       0.108444       0.657515       1.815429       0.072564       2.820090          -0.000093
           93              H       8.308507       3.847160      23.822740       0.118985       1.167347 0.92769192E+01  0.94947233E+02                                 1.880251                            1.818380      -1.074854       2.378941                    0.995823       3.629868      10.533932       0.447745       1.336586      -0.698026      -0.011385       0.033090       0.011998       0.036993      -0.005396      -0.003750      -0.000265      -0.026212       0.023932      -0.018684       0.008380       0.010304              1.911529       1.729095      -0.077982      -0.105335       2.237639       0.316872       1.767852           0.000055
           94              H       7.835453       2.744238      22.840600       0.103753       1.031864 0.78576756E+01  0.78412432E+02                                 1.808827                            1.725449      -1.517858       2.145801                    0.992116       4.151351      12.542678       0.431990       1.420828      -0.676388      -0.026443      -0.006600      -0.023081       0.035715       0.004309       0.006763       0.001103       0.004805       0.016240      -0.008266      -0.002350       0.010616              1.885739       2.217564       0.239732       0.343796       1.639602       0.015583       1.800051           0.000000
           95              H      10.348391       4.695261      21.166555       0.111028       1.125807 0.87622778E+01  0.88378462E+02                                 1.822800                            1.753677      -1.193382       2.314200                    0.995056       3.686755      10.608928       0.461385       1.316174      -0.700963       0.031596       0.008032      -0.021019       0.038789       0.009534      -0.006286      -0.003325       0.025410       0.021050      -0.019447       0.002230       0.017217              1.882427       2.388580       0.068756      -0.310132       1.506549      -0.049908       1.752152          -0.000031
           96              H       9.333023       5.236267      22.208298       0.109907       1.226718 0.10014733E+02  0.10394217E+03                                 1.914212                            1.867502      -0.997561       2.411623                    0.996511       3.592591      10.323899       0.451897       1.305913      -0.705711      -0.011568       0.028195       0.021805       0.037473      -0.004594      -0.001668       0.012828       0.001033      -0.011728      -0.014498       0.000728       0.013770              1.938964       1.718484      -0.119163       0.012849       2.059351       0.406371       2.039056           0.000016
           97              H       6.769120       2.796509      19.808662       0.124713       1.147833 0.85062381E+01  0.85418366E+02                                 1.852461                            1.736104      -1.348192       2.240820                    0.994042       3.740202      10.844873       0.459037       1.328755      -0.697200       0.016742      -0.026876       0.023576       0.039477      -0.009451       0.006079      -0.009009      -0.014461      -0.005386      -0.011440      -0.007085       0.018525              1.920471       1.852649      -0.159210       0.410613       1.891979      -0.459134       2.016784           0.000057
           98              H       4.976218       2.191470      18.455951       0.083724       1.250849 0.94081655E+01  0.97735195E+02                                 2.009198                            1.857343      -1.544020       2.123769                    0.990931       4.288872      13.014278       0.428795       1.375025      -0.685253      -0.016145      -0.041344       0.004444       0.044606       0.001997       0.006928      -0.007852      -0.005629      -0.019616      -0.013851       0.003804       0.010046              2.090706       1.823579       0.565085       0.005540       2.728029      -0.187208       1.720512          -0.000125
           99              H       4.990593       5.735457      16.737853       0.088582       1.163555 0.82863283E+01  0.83731831E+02                                 1.945718                            1.764078      -1.520473       2.135659                    0.992020       4.254576      12.903276       0.430401       1.408331      -0.678397      -0.014810       0.031646      -0.028821       0.045293      -0.000462       0.008680      -0.004837      -0.012687       0.003906      -0.012741       0.002044       0.010697              2.080609       1.703421      -0.267319       0.312634       2.234664      -0.645473       2.303741          -0.000089
          100              H       6.757359       6.409756      18.025778       0.138110       1.169174 0.86701547E+01  0.86446795E+02                                 1.807694                            1.704075      -1.154591       2.345877                    0.996444       3.413167       9.485780       0.489105       1.255978      -0.715546       0.014401       0.037744      -0.006037       0.040846       0.004049      -0.000620      -0.005324      -0.017832      -0.025260      -0.009687      -0.005520       0.015208              1.843735       1.639603       0.255136       0.046794       2.281917      -0.254274       1.609685           0.000112
          101              C      10.833206      11.225240      12.443903       0.083449      26.655352 0.34315129E+03  0.76380636E+04                                 7.857857                            6.238942       0.170293       2.066053                    0.999729      26.463559      75.111029       0.646906       0.425371      -1.053853       0.033487      -0.022658      -0.032220       0.051700      -0.010395      -0.029068      -0.019839      -0.013544      -0.058978      -0.047269       0.021074       0.026195              8.913679      10.383771      -0.008395       3.049395       6.312370       2.676406      10.044895          -0.004884
          102              C      11.669545      11.565003      13.529699      -0.157281      32.473049 0.44900181E+03  0.10616183E+05                                 8.830365                            7.060736       0.198750       2.032501                    0.999721      29.504258      84.402796       0.622161       0.416374      -1.066766       0.009173      -0.007467       0.001010       0.011871      -0.017979      -0.024961       0.000387      -0.011920       0.003679      -0.032968       0.003525       0.029442             10.099398      12.415045      -0.151077       4.501794       6.615141       2.460402      11.268010           0.000625
          103              C      12.989393      11.068427      13.472689      -0.001559      37.058744 0.44055537E+03  0.10317688E+05                                 9.688242                            6.973143      -0.063606       1.977854                    0.999286      27.353625      76.671668       0.631882       0.413893      -1.073481      -0.037890      -0.006715      -0.034093       0.051411       0.005278      -0.008133      -0.006405      -0.021116      -0.005553      -0.014807      -0.001797       0.016603             12.411036      14.518827      -0.016973       7.342944       7.001328       3.144208      15.712952          -0.008324
          104              C       0.326695      10.323562      12.410215      -0.158158      33.781149 0.43218971E+03  0.10125013E+05                                 9.055680                            6.918296       0.181212       2.027835                    0.999657      29.269806      83.437944       0.629549       0.415294      -1.067105      -0.011692      -0.001195      -0.005406       0.012937      -0.013847      -0.027095      -0.012163      -0.009845      -0.061121      -0.042954       0.016416       0.026538             10.708610      11.961412       0.128516       5.151601       6.636400       3.249906      13.528019           0.000463
          105              C      12.440546      10.036070      11.415117       0.092708      27.413128 0.33523496E+03  0.74376006E+04                                 8.074111                            6.202919       0.048752       2.031617                    0.999584      26.434615      75.540500       0.641429       0.430402      -1.048054      -0.032461       0.020112       0.025938       0.046162       0.001383      -0.035320      -0.018278      -0.042803      -0.003410      -0.049110       0.009271       0.039840              9.435850      10.824803       0.006909       3.734875       5.971448       2.811194      11.511298          -0.006549
          106              C       0.823271      11.355918      14.644001       0.503084      25.693045 0.27380027E+03  0.57577944E+04                                 7.989278                            5.812752       0.091466       2.087523                    0.999387      22.475576      61.929579       0.629394       0.462766      -1.032272       0.036238       0.005060       0.044512       0.057620       0.036990      -0.010589      -0.060940      -0.046566      -0.100564      -0.069429      -0.019725       0.089154             10.056457      11.677074      -1.208263       5.213301       6.557971       1.957405      11.934326          -0.001946
          107              C       3.031730      11.055359      15.475841      -0.085706      27.087715 0.39463358E+03  0.91861114E+04                                 8.247000                            6.831137      -0.559288       1.826429                    0.996192      29.255529      87.681547       0.593397       0.443428      -1.032769      -0.062053      -0.046014      -0.055891       0.095350       0.024490       0.062938       0.000754       0.053955       0.064572      -0.059301      -0.025115       0.084416              9.655192       9.807422      -1.659255       2.714320       9.888273      -1.692411       9.269882           0.000002
          108              C       4.495323      10.036070      17.201713      -0.076226      25.417999 0.36842084E+03  0.84282797E+04                                 7.827197                            6.536797      -0.504007       1.840971                    0.997082      28.932595      85.911907       0.615594       0.434928      -1.037971      -0.048217       0.078414       0.043047       0.101620      -0.012963      -0.010769       0.042881      -0.066816       0.021386      -0.039765      -0.025845       0.065610              9.156516       7.144473       0.911448       1.005205      10.423729       3.105589       9.901346           0.000011
          109              C       5.096442      11.565003      18.940543       0.506081      27.245672 0.27520009E+03  0.57913763E+04                                 8.297731                            5.826305      -0.002624       2.056374                    0.999390      22.408028      61.652894       0.629222       0.462561      -1.032963       0.006814      -0.032045      -0.035309       0.048167       0.045733      -0.022016      -0.052670      -0.057330       0.092904      -0.070004      -0.021706       0.091710             10.493086       7.805384      -0.520869       1.327256      13.038031       6.801302      10.635844          -0.001828
          110              C       4.691340      12.662698      19.785339       0.011583      37.056883 0.40908988E+03  0.94239785E+04                                 9.680720                            6.734582      -0.079241       1.984498                    0.999389      26.718698      74.769368       0.639524       0.415751      -1.070111       0.002858       0.033147       0.025086       0.041667       0.006758      -0.009397      -0.027923      -0.000914      -0.004375      -0.028265      -0.003654       0.031918             12.395463       9.281831      -1.112048       1.534591      15.099419       7.961434      12.805139          -0.008236
          111              C       3.423764       0.130678      19.681683      -0.150304      33.686150 0.45964692E+03  0.11012256E+05                                 9.201446                            7.258864      -0.106399       1.938256                    0.999248      30.167897      88.980534       0.594717       0.429877      -1.050549       0.011020       0.006125       0.007882       0.014869       0.031330      -0.001435      -0.032710       0.004197       0.016256      -0.046010       0.000817       0.045193             10.473922       9.609726      -2.220155       0.768606      11.867151       4.925741       9.944889           0.000410
          112              C       3.070933       1.189170      20.497974       0.084584      28.308155 0.36113567E+03  0.81911183E+04                                 8.356538                            6.532553      -0.137546       1.971239                    0.998247      27.163748      79.381681       0.609406       0.443126      -1.036839       0.039673       0.005313       0.028261       0.048998       0.014224      -0.010944      -0.045804      -0.004057       0.008488      -0.044267      -0.008858       0.053126              9.533342       9.695395      -1.777701       1.448308       9.210854       3.804452       9.693776          -0.005618
          113              C       5.122578       1.189170      21.498254       0.072004      28.802023 0.37666654E+03  0.86296182E+04                                 8.475005                            6.683635      -0.231771       1.935070                    0.998362      27.495429      80.628055       0.601135       0.444733      -1.036402      -0.045042       0.006856      -0.018321       0.049106       0.022152      -0.007315      -0.033693       0.011737       0.017178      -0.040170      -0.002899       0.043068              9.652510      10.175237      -1.309990       1.735330       8.798611       3.393461       9.983682          -0.005411
          114              C       5.540747       0.130678      20.731200      -0.135302      32.719550 0.41992892E+03  0.98189732E+04                                 8.989659                            6.902859       0.091793       2.015679                    0.999384      29.031169      84.117338       0.615605       0.425514      -1.055051      -0.012569      -0.002773      -0.009376       0.015924       0.011500      -0.011498      -0.040153       0.011255      -0.010000      -0.043801       0.000042       0.043759             10.459263       9.421292      -0.221637       2.499097      10.666727       5.150919      11.289770           0.000444
          115              C       8.768494       8.376460      12.443903       0.083449      26.655340 0.34315116E+03  0.76380602E+04                                 7.857858                            6.238943       0.170297       2.066055                    0.999729      26.463547      75.111005       0.646905       0.425371      -1.053853      -0.033487       0.022658      -0.032220       0.051700      -0.010394       0.029068       0.019838      -0.013544      -0.058979      -0.047268       0.021073       0.026194              8.913680      10.383770      -0.008393      -3.049396       6.312372      -2.676408      10.044897          -0.004898
          116              C       7.932155       8.036697      13.529699      -0.157281      32.473014 0.44900126E+03  0.10616167E+05                                 8.830360                            7.060733       0.198748       2.032501                    0.999721      29.504232      84.402710       0.622161       0.416374      -1.066766      -0.009173       0.007465       0.001009       0.011870      -0.017979       0.024961      -0.000386      -0.011921       0.003679      -0.032969       0.003527       0.029442             10.099392      12.415035      -0.151076      -4.501790       6.615138      -2.460401      11.268003           0.000628
          117              C       6.612307       8.533273      13.472689      -0.001557      37.058696 0.44055479E+03  0.10317671E+05                                 9.688233                            6.973138      -0.063607       1.977854                    0.999286      27.353603      76.671587       0.631883       0.413893      -1.073481       0.037889       0.006715      -0.034093       0.051410       0.005278       0.008133       0.006405      -0.021117      -0.005554      -0.014807      -0.001797       0.016604             12.411023      14.518810      -0.016973      -7.342933       7.001323      -3.144206      15.712935          -0.008328
          118              C       6.207205       9.278138      12.410215      -0.158158      33.781148 0.43218975E+03  0.10125013E+05                                 9.055680                            6.918297       0.181213       2.027835                    0.999657      29.269803      83.437928       0.629549       0.415294      -1.067105       0.011692       0.001194      -0.005406       0.012936      -0.013848       0.027095       0.012163      -0.009844      -0.061117      -0.042953       0.016415       0.026538             10.708609      11.961409       0.128517      -5.151600       6.636401      -3.249907      13.528018           0.000466
          119              C       7.161154       9.565630      11.415117       0.092709      27.413094 0.33523447E+03  0.74375862E+04                                 8.074102                            6.202912       0.048754       2.031618                    0.999584      26.434595      75.540405       0.641430       0.430402      -1.048054       0.032460      -0.020112       0.025938       0.046162       0.001384       0.035320       0.018278      -0.042803      -0.003410      -0.049111       0.009271       0.039840              9.435837      10.824787       0.006908      -3.734866       5.971442      -2.811191      11.511283          -0.006546
          120              C       5.710629       8.245782      14.644001       0.503083      25.693039 0.27380022E+03  0.57577928E+04                                 7.989275                            5.812751       0.091467       2.087523                    0.999387      22.475572      61.929555       0.629394       0.462765      -1.032272      -0.036239      -0.005060       0.044511       0.057620       0.036990       0.010589       0.060940      -0.046567      -0.100564      -0.069429      -0.019725       0.089154             10.056453      11.677067      -1.208263      -5.213296       6.557970      -1.957405      11.934321          -0.001944
          121              C       3.502170       8.546341      15.475841      -0.085706      27.087710 0.39463351E+03  0.91861096E+04                                 8.246999                            6.831137      -0.559288       1.826429                    0.996192      29.255527      87.681548       0.593397       0.443428      -1.032769       0.062053       0.046014      -0.055891       0.095350       0.024490      -0.062938      -0.000754       0.053954       0.064572      -0.059301      -0.025115       0.084416              9.655192       9.807421      -1.659255      -2.714317       9.888273       1.692411       9.269881           0.000001
          122              C       2.038577       9.565630      17.201713      -0.076226      25.417987 0.36842064E+03  0.84282739E+04                                 7.827195                            6.536795      -0.504006       1.840972                    0.997082      28.932588      85.911884       0.615594       0.434928      -1.037971       0.048217      -0.078414       0.043047       0.101620      -0.012962       0.010769      -0.042881      -0.066817       0.021385      -0.039765      -0.025845       0.065610              9.156513       7.144470       0.911447      -1.005204      10.423725      -3.105587       9.901343           0.000012
          123              C       1.437458       8.036697      18.940543       0.506081      27.245672 0.27520010E+03  0.57913763E+04                                 8.297730                            5.826304      -0.002624       2.056373                    0.999390      22.408030      61.652894       0.629222       0.462561      -1.032963      -0.006814       0.032045      -0.035309       0.048167       0.045733       0.022016       0.052670      -0.057330       0.092904      -0.070004      -0.021706       0.091710             10.493084       7.805384      -0.520869      -1.327256      13.038027      -6.801300      10.635842          -0.001828
          124              C       1.842560       6.939002      19.785339       0.011582      37.056892 0.40908998E+03  0.94239811E+04                                 9.680719                            6.734581      -0.079240       1.984498                    0.999389      26.718704      74.769376       0.639524       0.415751      -1.070111      -0.002857      -0.033147       0.025086       0.041667       0.006758       0.009397       0.027923      -0.000914      -0.004374      -0.028264      -0.003654       0.031918             12.395462       9.281833      -1.112048      -1.534591      15.099414      -7.961432      12.805138          -0.008240
          125              C       3.110136       6.403222      19.681683      -0.150304      33.686154 0.45964697E+03  0.11012257E+05                                 9.201448                            7.258865      -0.106400       1.938256                    0.999248      30.167899      88.980551       0.594716       0.429877      -1.050549      -0.011020      -0.006126       0.007882       0.014869       0.031330       0.001434       0.032710       0.004197       0.016257      -0.046010       0.000817       0.045193             10.473924       9.609730      -2.220158      -0.768606      11.867152      -4.925742       9.944889           0.000411
          126              C       3.462967       5.344730      20.497974       0.084585      28.308171 0.36113586E+03  0.81911236E+04                                 8.356539                            6.532553      -0.137547       1.971237                    0.998247      27.163759      79.381710       0.609406       0.443125      -1.036839      -0.039673      -0.005313       0.028261       0.048998       0.014223       0.010944       0.045804      -0.004056       0.008491      -0.044267      -0.008858       0.053125              9.533343       9.695400      -1.777703      -1.448310       9.210854      -3.804451       9.693774          -0.005616
          127              C       1.411322       5.344730      21.498254       0.072003      28.802074 0.37666728E+03  0.86296390E+04                                 8.475012                            6.683640      -0.231765       1.935071                    0.998362      27.495462      80.628159       0.601135       0.444733      -1.036402       0.045042      -0.006856      -0.018321       0.049107       0.022152       0.007315       0.033692       0.011737       0.017177      -0.040169      -0.002898       0.043067              9.652518      10.175248      -1.309990      -1.735333       8.798617      -3.393465       9.983690          -0.005415
          128              C       0.993153       6.403222      20.731200      -0.135303      32.719586 0.41992943E+03  0.98189883E+04                                 8.989664                            6.902862       0.091792       2.015678                    0.999384      29.031195      84.117426       0.615605       0.425514      -1.055051       0.012569       0.002773      -0.009376       0.015924       0.011500       0.011498       0.040153       0.011255      -0.010002      -0.043801       0.000042       0.043759             10.459269       9.421299      -0.221636      -2.499099      10.666732      -5.150923      11.289777           0.000443
          129              C       1.842560       4.299306      25.400903       0.083451      26.655585 0.34315555E+03  0.76381909E+04                                 7.857938                            6.239012       0.170230       2.066030                    0.999729      26.463754      75.112027       0.646896       0.425375      -1.053849       0.022660       0.033492      -0.032219       0.051703       0.010402       0.019848      -0.029078       0.013546      -0.058994      -0.047287       0.021083       0.026203              8.913771       6.312435       0.008376      -2.676437      10.383856       3.049435      10.045021          -0.004899
          130              C       1.502797       5.135645       0.572699      -0.157263      32.472519 0.44899209E+03  0.10615895E+05                                 8.830270                            7.060659       0.198763       2.032510                    0.999721      29.503918      84.401582       0.622164       0.416373      -1.066766       0.007470       0.009172       0.001010       0.011872       0.017977      -0.000388      -0.024959       0.011920       0.003680      -0.032965       0.003525       0.029440             10.099292       6.615082       0.151072      -2.460400      12.414869       4.501725      11.267925           0.000628
          131              C       1.999373       6.455493       0.515689      -0.001554      37.058677 0.44055441E+03  0.10317659E+05                                 9.688237                            6.973140      -0.063604       1.977855                    0.999286      27.353558      76.671442       0.631882       0.413893      -1.073481       0.006717      -0.037891      -0.034092       0.051411      -0.005278       0.006404      -0.008133       0.021114      -0.005551      -0.014806      -0.001796       0.016601             12.411042       7.001321       0.016964      -3.144208      14.518834       7.342965      15.712972          -0.008337
          132              C       2.744238       6.860595      25.367215      -0.158146      33.780666 0.43218209E+03  0.10124786E+05                                 9.055584                            6.918228       0.181228       2.027844                    0.999657      29.269532      83.436880       0.629554       0.415293      -1.067105       0.001197      -0.011695      -0.005405       0.012939       0.013846       0.012163      -0.027092       0.009841      -0.061122      -0.042951       0.016414       0.026537             10.708494       6.636323      -0.128499      -3.249846      11.961318       5.151537      13.527839           0.000466
          133              C       3.031730       5.906646      24.372117       0.092708      27.413291 0.33523840E+03  0.74377004E+04                                 8.074167                            6.202976       0.048719       2.031605                    0.999584      26.434740      75.541126       0.641421       0.430405      -1.048051      -0.020113      -0.032461       0.025943       0.046166      -0.001380       0.018280      -0.035333       0.042827      -0.003418      -0.049131       0.009281       0.039849              9.435913       5.971480      -0.006915      -2.811188      10.824884       3.734919      11.511375          -0.006562
          134              C       1.711882       7.357171       1.687001       0.503082      25.693088 0.27380086E+03  0.57578097E+04                                 7.989284                            5.812758       0.091466       2.087522                    0.999387      22.475604      61.929667       0.629394       0.462765      -1.032272      -0.005059       0.036238       0.044513       0.057621      -0.036990       0.060940      -0.010589       0.046564      -0.100563      -0.069429      -0.019724       0.089153             10.056466       6.557978       1.208266      -1.957408      11.677083       5.213302      11.934339          -0.001949
          135              C       2.012441       9.565630       2.518841      -0.085706      27.087695 0.39463335E+03  0.91861015E+04                                 8.246988                            6.831131      -0.559281       1.826432                    0.996192      29.255470      87.681246       0.593398       0.443428      -1.032770       0.046013      -0.062053      -0.055890       0.095349      -0.024492      -0.000754       0.062938      -0.053951       0.064567      -0.059302      -0.025114       0.084415              9.655178       9.888250       1.659247       1.692409       9.807415       2.714320       9.269869           0.000005
          136              C       3.031730      11.029223       4.244713      -0.076227      25.417978 0.36842050E+03  0.84282690E+04                                 7.827190                            6.536792      -0.504006       1.840972                    0.997082      28.932573      85.911798       0.615594       0.434927      -1.037971      -0.078413      -0.048218       0.043048       0.101621       0.012963      -0.042881      -0.010769       0.066816       0.021389      -0.039765      -0.025845       0.065610              9.156505      10.423706      -0.911446      -3.105581       7.144472       1.005199       9.901337           0.000011
          137              C       1.502797      11.630342       5.983543       0.506083      27.245562 0.27519895E+03  0.57913446E+04                                 8.297703                            5.826289      -0.002608       2.056379                    0.999390      22.407971      61.652639       0.629224       0.462560      -1.032964       0.032047       0.006813      -0.035306       0.048166      -0.045732       0.052671      -0.022014       0.057330       0.092904      -0.070004      -0.021706       0.091710             10.493045      13.037970       0.520870      -6.801268       7.805361       1.327252      10.635805          -0.001829
          138              C       0.405102      11.225240       6.828339       0.011576      37.056942 0.40909085E+03  0.94240048E+04                                 9.680716                            6.734581      -0.079225       1.984501                    0.999389      26.718763      74.769524       0.639525       0.415750      -1.070112      -0.033145       0.002856       0.025088       0.041667      -0.006757       0.027924      -0.009396       0.000914      -0.004375      -0.028265      -0.003653       0.031918             12.395446      15.099372       1.112043      -7.961401       9.281848       1.534603      12.805117          -0.008232
          139              C      12.937122       9.957664       6.724683      -0.150319      33.686562 0.45965441E+03  0.11012479E+05                                 9.201520                            7.258922      -0.106386       1.938256                    0.999248      30.168161      88.981483       0.594714       0.429877      -1.050549      -0.006123       0.011020       0.007882       0.014868      -0.031329       0.032712      -0.001433      -0.004199       0.016255      -0.046012       0.000819       0.045193             10.474002      11.867239       2.220205      -4.925763       9.609825       0.768594       9.944941           0.000412
          140              C      11.878630       9.604833       7.540974       0.084575      28.308037 0.36113357E+03  0.81910471E+04                                 8.356471                            6.532496      -0.137453       1.971269                    0.998247      27.163602      79.380767       0.609415       0.443120      -1.036844      -0.005315       0.039668       0.028262       0.048996      -0.014218       0.045790      -0.010940       0.004074       0.008496      -0.044249      -0.008864       0.053113              9.533265       9.210778       1.777696      -3.804422       9.695338       1.448292       9.693680          -0.005608
          141              C      11.878630      11.656478       8.541254       0.072004      28.801696 0.37666084E+03  0.86294399E+04                                 8.474898                            6.683549      -0.231690       1.935100                    0.998362      27.495080      80.626355       0.601145       0.444729      -1.036406      -0.006858      -0.045040      -0.018315       0.049103      -0.022142       0.033682      -0.007321      -0.011733       0.017173      -0.040153      -0.002905       0.043058              9.652388       8.798505       1.309981      -3.393424      10.175122       1.735297       9.983538          -0.005410
          142              C      12.937122      12.074647       7.774200      -0.135312      32.719985 0.41993583E+03  0.98191760E+04                                 8.989739                            6.902917       0.091789       2.015673                    0.999384      29.031434      84.118305       0.615602       0.425514      -1.055051       0.002775      -0.012568      -0.009376       0.015924      -0.011501       0.040153      -0.011495      -0.011252      -0.010006      -0.043801       0.000042       0.043759             10.459359      10.666815       0.221617      -5.150971       9.421375       2.499141      11.289889           0.000443
          143              C       4.691340       2.234594      25.400903       0.083452      26.655561 0.34315524E+03  0.76381822E+04                                 7.857934                            6.239010       0.170233       2.066031                    0.999729      26.463735      75.111967       0.646896       0.425375      -1.053849      -0.022660      -0.033492      -0.032219       0.051703       0.010402      -0.019847       0.029078       0.013546      -0.058995      -0.047286       0.021083       0.026203              8.913767       6.312432       0.008375       2.676436      10.383851      -3.049434      10.045017          -0.004897
          144              C       5.031103       1.398255       0.572699      -0.157263      32.472440 0.44899069E+03  0.10615861E+05                                 8.830290                            7.060675       0.198761       2.032509                    0.999721      29.503820      84.401488       0.622160       0.416377      -1.066763      -0.007469      -0.009172       0.001010       0.011871       0.017978       0.000388       0.024959       0.011921       0.003681      -0.032966       0.003526       0.029440             10.099316       6.615097       0.151072       2.460406      12.414900      -4.501739      11.267952           0.000625
          145              C       4.534527       0.078407       0.515689      -0.001554      37.058638 0.44055394E+03  0.10317645E+05                                 9.688230                            6.973136      -0.063606       1.977855                    0.999286      27.353542      76.671390       0.631882       0.413893      -1.073481      -0.006717       0.037890      -0.034092       0.051410      -0.005278      -0.006404       0.008132       0.021115      -0.005551      -0.014806      -0.001796       0.016602             12.411032       7.001316       0.016966       3.144205      14.518822      -7.342955      15.712957          -0.008334
          146              C       3.789662      12.741105      25.367215      -0.158148      33.780695 0.43218257E+03  0.10124800E+05                                 9.055588                            6.918232       0.181227       2.027843                    0.999657      29.269548      83.436934       0.629553       0.415293      -1.067105      -0.001196       0.011695      -0.005405       0.012939       0.013847      -0.012163       0.027092       0.009841      -0.061120      -0.042951       0.016414       0.026537             10.708498       6.636327      -0.128499       3.249849      11.961321      -5.151538      13.527847           0.000464
          147              C       3.502170       0.627254      24.372117       0.092709      27.413287 0.33523835E+03  0.74376985E+04                                 8.074164                            6.202974       0.048721       2.031605                    0.999584      26.434737      75.541098       0.641422       0.430405      -1.048051       0.020113       0.032461       0.025943       0.046166      -0.001380      -0.018280       0.035333       0.042827      -0.003418      -0.049131       0.009281       0.039849              9.435908       5.971478      -0.006915       2.811188      10.824877      -3.734915      11.511370          -0.006555
          148              C       4.822018      12.244529       1.687001       0.503081      25.693097 0.27380097E+03  0.57578124E+04                                 7.989285                            5.812758       0.091466       2.087522                    0.999387      22.475608      61.929675       0.629394       0.462765      -1.032272       0.005059      -0.036239       0.044512       0.057621      -0.036990      -0.060940       0.010589       0.046565      -0.100563      -0.069429      -0.019724       0.089153             10.056468       6.557978       1.208267       1.957407      11.677085      -5.213303      11.934340          -0.001946
          149              C       4.521459      10.036070       2.518841      -0.085706      27.087694 0.39463333E+03  0.91861012E+04                                 8.246989                            6.831131      -0.559282       1.826432                    0.996192      29.255475      87.681277       0.593398       0.443428      -1.032770      -0.046013       0.062053      -0.055890       0.095349      -0.024491       0.000754      -0.062938      -0.053951       0.064567      -0.059302      -0.025114       0.084415              9.655179       9.888252       1.659247      -1.692410       9.807416      -2.714317       9.269868           0.000003
          150              C       3.502170       8.572477       4.244713      -0.076227      25.417975 0.36842053E+03  0.84282696E+04                                 7.827189                            6.536792      -0.504005       1.840972                    0.997082      28.932569      85.911778       0.615594       0.434927      -1.037972       0.078413       0.048218       0.043048       0.101620       0.012963       0.042881       0.010770       0.066816       0.021389      -0.039765      -0.025845       0.065611              9.156502      10.423701      -0.911446       3.105577       7.144471      -1.005198       9.901333           0.000011
          151              C       5.031103       7.971358       5.983543       0.506083      27.245515 0.27519853E+03  0.57913330E+04                                 8.297693                            5.826284      -0.002606       2.056381                    0.999390      22.407944      61.652531       0.629224       0.462560      -1.032964      -0.032047      -0.006813      -0.035306       0.048166      -0.045733      -0.052671       0.022014       0.057330       0.092905      -0.070004      -0.021707       0.091711             10.493030      13.037948       0.520868       6.801254       7.805353      -1.327251      10.635789          -0.001826
          152              C       6.128798       8.376460       6.828339       0.011576      37.056881 0.40909030E+03  0.94239882E+04                                 9.680704                            6.734576      -0.079222       1.984502                    0.999389      26.718738      74.769417       0.639526       0.415750      -1.070112       0.033145      -0.002857       0.025087       0.041667      -0.006758      -0.027925       0.009397       0.000915      -0.004374      -0.028266      -0.003653       0.031919             12.395427      15.099346       1.112040       7.961385       9.281837      -1.534603      12.805098          -0.008229
          153              C       6.664578       9.644036       6.724683      -0.150317      33.686473 0.45965308E+03  0.11012438E+05                                 9.201502                            7.258911      -0.106384       1.938258                    0.999248      30.168105      88.981250       0.594715       0.429877      -1.050549       0.006123      -0.011019       0.007882       0.014867      -0.031329      -0.032713       0.001434      -0.004200       0.016257      -0.046012       0.000818       0.045194             10.473979      11.867211       2.220197       4.925749       9.609807      -0.768595       9.944920           0.000410
          154              C       7.723070       9.996867       7.540974       0.084576      28.307974 0.36113276E+03  0.81910239E+04                                 8.356462                            6.532492      -0.137454       1.971270                    0.998247      27.163550      79.380585       0.609414       0.443121      -1.036843       0.005315      -0.039668       0.028261       0.048995      -0.014219      -0.045790       0.010941       0.004076       0.008494      -0.044249      -0.008865       0.053114              9.533253       9.210767       1.777690       3.804418       9.695322      -1.448292       9.693671          -0.005608
          155              C       7.723070       7.945222       8.541254       0.072005      28.801664 0.37666041E+03  0.86294276E+04                                 8.474893                            6.683546      -0.231694       1.935099                    0.998362      27.495055      80.626265       0.601145       0.444729      -1.036406       0.006857       0.045040      -0.018315       0.049102      -0.022141      -0.033683       0.007321      -0.011732       0.017173      -0.040153      -0.002906       0.043059              9.652381       8.798499       1.309982       3.393419      10.175116      -1.735295       9.983528          -0.005401
          156              C       6.664578       7.527053       7.774200      -0.135312      32.719931 0.41993507E+03  0.98191531E+04                                 8.989728                            6.902910       0.091792       2.015675                    0.999384      29.031399      84.118160       0.615603       0.425514      -1.055051      -0.002775       0.012568      -0.009375       0.015923      -0.011501      -0.040153       0.011496      -0.011253      -0.010000      -0.043801       0.000042       0.043759             10.459345      10.666799       0.221617       5.150961       9.421365      -2.499137      11.289872           0.000442
          157              C       3.266950       9.800850      16.341368       0.073331      27.081323 0.37961612E+03  0.86845821E+04                                 8.871545                            7.286253      -0.619297       1.837596                    0.997130      26.643928      77.211808       0.510513       0.524439      -0.997945       0.000000      -0.000000       0.005718       0.005718       0.003534       0.000000      -0.000000      -0.018811      -0.045341      -0.015114      -0.002491       0.017604             10.593046       8.876450      -0.510837       0.000001      11.692635       0.000000      11.210052          -0.000111
          158              C       3.266950       9.800850       3.384368       0.073331      27.081310 0.37961607E+03  0.86845792E+04                                 8.871539                            7.286250      -0.619294       1.837596                    0.997130      26.643915      77.211717       0.510513       0.524439      -0.997945      -0.000000      -0.000000       0.005719       0.005719      -0.003533      -0.000000      -0.000000       0.018812      -0.045341      -0.015114      -0.002491       0.017605             10.593034      11.692608       0.510831      -0.000003       8.876453       0.000001      11.210040          -0.000112
          159              C       2.234594       1.842560      13.470097       0.083452      26.655265 0.34315017E+03  0.76380338E+04                                 7.857848                            6.238938       0.170285       2.066052                    0.999729      26.463514      75.110926       0.646905       0.425372      -1.053853      -0.033488       0.022660       0.032219       0.051701      -0.010395      -0.029071      -0.019840      -0.013545      -0.058983      -0.047272       0.021075       0.026197              8.913666      10.383751      -0.008389       3.049391       6.312365       2.676403      10.044884          -0.004890
          160              C       1.398255       1.502797      12.384301      -0.157274      32.472778 0.44899713E+03  0.10616043E+05                                 8.830315                            7.060698       0.198759       2.032506                    0.999721      29.504079      84.402119       0.622163       0.416373      -1.066766      -0.009173       0.007466      -0.001010       0.011870      -0.017978      -0.024960       0.000387      -0.011922       0.003676      -0.032967       0.003527       0.029441             10.099342      12.414960      -0.151074       4.501762       6.615110       2.460396      11.267956           0.000628
          161              C       0.078407       1.999373      12.441311      -0.001554      37.058620 0.44055365E+03  0.10317637E+05                                 9.688225                            6.973132      -0.063606       1.977855                    0.999286      27.353549      76.671402       0.631883       0.413893      -1.073481       0.037890       0.006716       0.034092       0.051410       0.005278      -0.008133      -0.006405      -0.021118      -0.005554      -0.014808      -0.001797       0.016605             12.411019      14.518809      -0.016967       7.342943       7.001316       3.144203      15.712932          -0.008330
          162              C      12.741105       2.744238      13.503785      -0.158157      33.781011 0.43218748E+03  0.10124945E+05                                 9.055650                            6.918274       0.181224       2.027840                    0.999657      29.269717      83.437559       0.629551       0.415293      -1.067105       0.011693       0.001196       0.005405       0.012937      -0.013847      -0.027094      -0.012164      -0.009845      -0.061122      -0.042953       0.016416       0.026537             10.708577      11.961387       0.128517       5.151592       6.636377       3.249889      13.527968           0.000466
          163              C       0.627254       3.031730      14.498883       0.092707      27.413132 0.33523524E+03  0.74376088E+04                                 8.074114                            6.202924       0.048753       2.031617                    0.999584      26.434638      75.540599       0.641428       0.430402      -1.048053       0.032461      -0.020111      -0.025940       0.046164       0.001382      -0.035323      -0.018279      -0.042808      -0.003410      -0.049115       0.009273       0.039843              9.435853      10.824811       0.006912       3.734884       5.971447       2.811187      11.511299          -0.006551
          164              C      12.244529       1.711882      11.269999       0.503082      25.693057 0.27380041E+03  0.57577982E+04                                 7.989280                            5.812754       0.091466       2.087523                    0.999387      22.475584      61.929608       0.629394       0.462766      -1.032272      -0.036239      -0.005060      -0.044511       0.057620       0.036991      -0.010589      -0.060940      -0.046567      -0.100564      -0.069429      -0.019725       0.089154             10.056462      11.677083      -1.208266       5.213303       6.557974       1.957405      11.934328          -0.001943
          165              C      10.036070       2.012441      10.438159      -0.085707      27.087734 0.39463384E+03  0.91861225E+04                                 8.247009                            6.831141      -0.559296       1.826426                    0.996192      29.255591      87.681864       0.593396       0.443428      -1.032769       0.062053       0.046015       0.055891       0.095350       0.024489       0.062938       0.000753       0.053956       0.064575      -0.059301      -0.025116       0.084417              9.655205       9.807440      -1.659256       2.714316       9.888287      -1.692411       9.269888           0.000002
          166              C       8.572477       3.031730       8.712287      -0.076226      25.417978 0.36842049E+03  0.84282700E+04                                 7.827196                            6.536796      -0.504007       1.840972                    0.997082      28.932575      85.911854       0.615594       0.434928      -1.037971       0.048217      -0.078414      -0.043047       0.101620      -0.012963      -0.010769       0.042881      -0.066817       0.021386      -0.039765      -0.025846       0.065611              9.156515       7.144471       0.911447       1.005205      10.423726       3.105590       9.901347           0.000010
          167              C       7.971358       1.502797       6.973457       0.506085      27.245606 0.27519937E+03  0.57913574E+04                                 8.297721                            5.826300      -0.002629       2.056373                    0.999390      22.407987      61.652768       0.629222       0.462562      -1.032963      -0.006814       0.032044       0.035309       0.048166       0.045733      -0.022016      -0.052670      -0.057331       0.092902      -0.070004      -0.021707       0.091711             10.493070       7.805377      -0.520865       1.327259      13.038004       6.801287      10.635829          -0.001826
          168              C       8.376460       0.405102       6.128661       0.011583      37.056920 0.40909044E+03  0.94239950E+04                                 9.680724                            6.734586      -0.079246       1.984495                    0.999389      26.718725      74.769468       0.639524       0.415751      -1.070111      -0.002858      -0.033147      -0.025084       0.041667       0.006759      -0.009397      -0.027924      -0.000915      -0.004375      -0.028265      -0.003654       0.031919             12.395462       9.281848      -1.112039       1.534607      15.099400       7.961421      12.805138          -0.008222
          169              C       9.644036      12.937122       6.232317      -0.150305      33.686245 0.45964890E+03  0.11012316E+05                                 9.201466                            7.258882      -0.106417       1.938250                    0.999248      30.167970      88.980840       0.594715       0.429877      -1.050549      -0.011020      -0.006127      -0.007881       0.014869       0.031329      -0.001435      -0.032711       0.004197       0.016251      -0.046009       0.000816       0.045194             10.473939       9.609765      -2.220172       0.768605      11.867163       4.925732       9.944889           0.000408
          170              C       9.996867      11.878630       5.416026       0.084582      28.308201 0.36113645E+03  0.81911355E+04                                 8.356533                            6.532549      -0.137524       1.971245                    0.998247      27.163719      79.381438       0.609408       0.443124      -1.036841      -0.039671      -0.005314      -0.028258       0.048995       0.014222      -0.010943      -0.045800      -0.004062       0.008492      -0.044262      -0.008860       0.053122              9.533334       9.695404      -1.777702       1.448309       9.210841       3.804445       9.693757          -0.005610
          171              C       7.945222      11.878630       4.415746       0.072001      28.802056 0.37666705E+03  0.86296267E+04                                 8.474998                            6.683630      -0.231744       1.935079                    0.998362      27.495367      80.627676       0.601137       0.444732      -1.036403       0.045040      -0.006857       0.018321       0.049104       0.022149      -0.007317      -0.033689       0.011734       0.017174      -0.040163      -0.002901       0.043065              9.652502      10.175238      -1.309986       1.735335       8.798599       3.393456       9.983670          -0.005408
          172              C       7.527053      12.937122       5.182800      -0.135305      32.719665 0.41993087E+03  0.98190303E+04                                 8.989680                            6.902876       0.091791       2.015677                    0.999384      29.031240      84.117591       0.615604       0.425514      -1.055051       0.012567       0.002771       0.009377       0.015923       0.011501      -0.011498      -0.040153       0.011253      -0.010000      -0.043801       0.000041       0.043760             10.459288       9.421314      -0.221615       2.499125      10.666739       5.150929      11.289809           0.000441
          173              C       4.299306       4.691340      13.470097       0.083447      26.655346 0.34315141E+03  0.76380698E+04                                 7.857866                            6.238951       0.170278       2.066048                    0.999729      26.463581      75.111205       0.646904       0.425372      -1.053852       0.033488      -0.022659       0.032219       0.051701      -0.010396       0.029072       0.019840      -0.013546      -0.058983      -0.047274       0.021076       0.026198              8.913691      10.383772      -0.008385      -3.049404       6.312380      -2.676414      10.044920          -0.004886
          174              C       5.135645       5.031103      12.384301      -0.157272      32.472688 0.44899520E+03  0.10615994E+05                                 8.830334                            7.060708       0.198762       2.032507                    0.999721      29.503980      84.402039       0.622158       0.416376      -1.066764       0.009173      -0.007467      -0.001011       0.011872      -0.017978       0.024959      -0.000387      -0.011921       0.003677      -0.032966       0.003526       0.029440             10.099367      12.414981      -0.151072      -4.501774       6.615126      -2.460410      11.267994           0.000625
          175              C       6.455493       4.534527      12.441311      -0.001554      37.058638 0.44055383E+03  0.10317642E+05                                 9.688228                            6.973133      -0.063604       1.977855                    0.999286      27.353553      76.671421       0.631883       0.413893      -1.073481      -0.037890      -0.006716       0.034092       0.051410       0.005277       0.008133       0.006404      -0.021116      -0.005553      -0.014807      -0.001796       0.016603             12.411026      14.518820      -0.016968      -7.342949       7.001317      -3.144204      15.712942          -0.008329
          176              C       6.860595       3.789662      13.503785      -0.158155      33.780982 0.43218686E+03  0.10124927E+05                                 9.055645                            6.918268       0.181227       2.027841                    0.999657      29.269703      83.437513       0.629551       0.415293      -1.067105      -0.011693      -0.001196       0.005404       0.012937      -0.013846       0.027094       0.012163      -0.009845      -0.061124      -0.042953       0.016416       0.026537             10.708572      11.961390       0.128513      -5.151591       6.636370      -3.249883      13.527955           0.000465
          177              C       5.906646       3.502170      14.498883       0.092703      27.413202 0.33523633E+03  0.74376409E+04                                 8.074135                            6.202940       0.048734       2.031611                    0.999584      26.434689      75.540844       0.641426       0.430403      -1.048053      -0.032462       0.020112      -0.025940       0.046164       0.001381       0.035323       0.018279      -0.042808      -0.003411      -0.049116       0.009274       0.039842              9.435878      10.824845       0.006914      -3.734902       5.971459      -2.811191      11.511331          -0.006554
          178              C       7.357171       4.822018      11.269999       0.503083      25.693055 0.27380036E+03  0.57577971E+04                                 7.989281                            5.812754       0.091467       2.087523                    0.999387      22.475585      61.929621       0.629394       0.462766      -1.032272       0.036239       0.005060      -0.044512       0.057621       0.036990       0.010589       0.060940      -0.046566      -0.100565      -0.069429      -0.019724       0.089154             10.056464      11.677088      -1.208266      -5.213307       6.557974      -1.957404      11.934331          -0.001946
          179              C       9.565630       4.521459      10.438159      -0.085707      27.087747 0.39463404E+03  0.91861278E+04                                 8.247010                            6.831142      -0.559294       1.826427                    0.996192      29.255594      87.681859       0.593396       0.443428      -1.032769      -0.062053      -0.046014       0.055891       0.095350       0.024489      -0.062938      -0.000753       0.053956       0.064574      -0.059301      -0.025115       0.084416              9.655207       9.807442      -1.659257      -2.714320       9.888289       1.692413       9.269891           0.000003
          180              C      11.029223       3.502170       8.712287      -0.076226      25.417987 0.36842068E+03  0.84282753E+04                                 7.827198                            6.536798      -0.504007       1.840972                    0.997082      28.932581      85.911873       0.615593       0.434928      -1.037971      -0.048218       0.078414      -0.043047       0.101620      -0.012963       0.010769      -0.042881      -0.066817       0.021386      -0.039765      -0.025846       0.065611              9.156516       7.144473       0.911448      -1.005206      10.423728      -3.105590       9.901348           0.000009
          181              C      11.630342       5.031103       6.973457       0.506085      27.245597 0.27519930E+03  0.57913557E+04                                 8.297721                            5.826300      -0.002630       2.056373                    0.999390      22.407981      61.652754       0.629221       0.462562      -1.032963       0.006814      -0.032044       0.035309       0.048166       0.045733       0.022016       0.052670      -0.057331       0.092902      -0.070004      -0.021707       0.091711             10.493070       7.805377      -0.520864      -1.327260      13.038004      -6.801286      10.635828          -0.001830
          182              C      11.225240       6.128798       6.128661       0.011584      37.056886 0.40909010E+03  0.94239852E+04                                 9.680719                            6.734584      -0.079246       1.984496                    0.999389      26.718708      74.769410       0.639524       0.415751      -1.070111       0.002858       0.033146      -0.025084       0.041666       0.006760       0.009397       0.027925      -0.000915      -0.004376      -0.028266      -0.003654       0.031920             12.395455       9.281841      -1.112038      -1.534604      15.099396      -7.961416      12.805130          -0.008213
          183              C       9.957664       6.664578       6.232317      -0.150303      33.686177 0.45964784E+03  0.11012284E+05                                 9.201453                            7.258873      -0.106415       1.938251                    0.999248      30.167927      88.980665       0.594716       0.429877      -1.050549       0.011019       0.006127      -0.007881       0.014868       0.031330       0.001436       0.032711       0.004197       0.016250      -0.046009       0.000815       0.045194             10.473923       9.609749      -2.220165      -0.768604      11.867145      -4.925724       9.944875           0.000406
          184              C       9.604833       7.723070       5.416026       0.084582      28.308180 0.36113625E+03  0.81911301E+04                                 8.356533                            6.532551      -0.137530       1.971244                    0.998247      27.163699      79.381383       0.609407       0.443124      -1.036840       0.039671       0.005314      -0.028258       0.048995       0.014223       0.010943       0.045799      -0.004063       0.008491      -0.044261      -0.008861       0.053122              9.533333       9.695397      -1.777699      -1.448307       9.210842      -3.804447       9.693759          -0.005605
          185              C      11.656478       7.723070       4.415746       0.072001      28.802022 0.37666663E+03  0.86296148E+04                                 8.474994                            6.683628      -0.231749       1.935078                    0.998362      27.495343      80.627601       0.601137       0.444732      -1.036403      -0.045039       0.006857       0.018321       0.049104       0.022148       0.007317       0.033690       0.011734       0.017175      -0.040164      -0.002902       0.043066              9.652497      10.175231      -1.309987      -1.735332       8.798596      -3.393453       9.983663          -0.005400
          186              C      12.074647       6.664578       5.182800      -0.135304      32.719606 0.41993004E+03  0.98190055E+04                                 8.989669                            6.902869       0.091792       2.015678                    0.999384      29.031200      84.117443       0.615605       0.425514      -1.055051      -0.012567      -0.002771       0.009377       0.015923       0.011501       0.011499       0.040153       0.011253      -0.009998      -0.043801       0.000040       0.043761             10.459275       9.421302      -0.221616      -2.499119      10.666729      -5.150922      11.289794           0.000438
          187              C      11.225240       8.768494       0.513097       0.083450      26.655571 0.34315541E+03  0.76381826E+04                                 7.857924                            6.239003       0.170254       2.066038                    0.999729      26.463708      75.111737       0.646898       0.425374      -1.053851      -0.022656      -0.033491       0.032219       0.051701       0.010400       0.019844      -0.029074       0.013545      -0.058988      -0.047280       0.021080       0.026200              8.913749       6.312424       0.008388      -2.676427      10.383839       3.049415      10.044983          -0.004886
          188              C      11.565003       7.932155      25.341301      -0.157271      32.472583 0.44899419E+03  0.10615954E+05                                 8.830274                            7.060673       0.198767       2.032510                    0.999721      29.503964      84.401656       0.622164       0.416373      -1.066767      -0.007467      -0.009171      -0.001008       0.011869       0.017979      -0.000387      -0.024961       0.011921       0.003680      -0.032968       0.003527       0.029441             10.099286       6.615078       0.151076      -2.460376      12.414888       4.501725      11.267891           0.000619
          189              C      11.068427       6.612307      25.398311      -0.001555      37.058587 0.44055376E+03  0.10317639E+05                                 9.688217                            6.973133      -0.063609       1.977854                    0.999286      27.353540      76.671352       0.631883       0.413893      -1.073481      -0.006716       0.037890       0.034093       0.051411      -0.005278       0.006406      -0.008133       0.021116      -0.005552      -0.014806      -0.001798       0.016604             12.410995       7.001310       0.016968      -3.144198      14.518766       7.342915      15.712909          -0.008312
          190              C      10.323562       6.207205       0.546785      -0.158148      33.780651 0.43218258E+03  0.10124799E+05                                 9.055579                            6.918233       0.181234       2.027846                    0.999657      29.269528      83.436829       0.629553       0.415293      -1.067105      -0.001195       0.011694       0.005408       0.012939       0.013847       0.012163      -0.027094       0.009844      -0.061118      -0.042952       0.016415       0.026537             10.708476       6.636330      -0.128505      -3.249858      11.961259       5.151510      13.527839           0.000460
          191              C      10.036070       7.161154       1.541883       0.092710      27.413286 0.33523817E+03  0.74376901E+04                                 8.074151                            6.202962       0.048734       2.031609                    0.999584      26.434714      75.540898       0.641424       0.430404      -1.048052       0.020113       0.032458      -0.025942       0.046163      -0.001381       0.018280      -0.035329       0.042818      -0.003416      -0.049125       0.009278       0.039847              9.435888       5.971476      -0.006906      -2.811194      10.824842       3.734885      11.511344          -0.006542
          192              C      11.355918       5.710629      24.226999       0.503084      25.693003 0.27380003E+03  0.57577866E+04                                 7.989264                            5.812747       0.091470       2.087524                    0.999387      22.475545      61.929427       0.629395       0.462765      -1.032273       0.005059      -0.036238      -0.044511       0.057620      -0.036991       0.060940      -0.010589       0.046567      -0.100561      -0.069429      -0.019726       0.089154             10.056430       6.557965       1.208263      -1.957406      11.677028       5.213268      11.934296          -0.001945
          193              C      11.055359       3.502170      23.395159      -0.085705      27.087658 0.39463295E+03  0.91860860E+04                                 8.246979                            6.831128      -0.559275       1.826435                    0.996192      29.255374      87.680810       0.593398       0.443428      -1.032770      -0.046012       0.062052       0.055890       0.095349      -0.024493      -0.000754       0.062939      -0.053948       0.064565      -0.059303      -0.025113       0.084416              9.655160       9.888247       1.659248       1.692410       9.807384       2.714314       9.269850           0.000002
          194              C      10.036070       2.038577      21.669287      -0.076227      25.417969 0.36842067E+03  0.84282718E+04                                 7.827183                            6.536791      -0.504001       1.840974                    0.997082      28.932547      85.911645       0.615595       0.434927      -1.037972       0.078413       0.048218      -0.043048       0.101621       0.012963      -0.042881      -0.010769       0.066816       0.021389      -0.039765      -0.025845       0.065611              9.156487      10.423688      -0.911441      -3.105565       7.144465       1.005194       9.901309           0.000011
          195              C      11.565003       1.437458      19.930457       0.506083      27.245384 0.27519733E+03  0.57912993E+04                                 8.297659                            5.826267      -0.002589       2.056387                    0.999390      22.407876      61.652228       0.629226       0.462560      -1.032965      -0.032047      -0.006812       0.035307       0.048166      -0.045733       0.052672      -0.022014       0.057331       0.092906      -0.070005      -0.021707       0.091712             10.492978      13.037882       0.520872      -6.801209       7.805324       1.327241      10.635729          -0.001825
          196              C      12.662698       1.842560      19.085661       0.011577      37.056671 0.40908827E+03  0.94239264E+04                                 9.680662                            6.734555      -0.079206       1.984509                    0.999389      26.718647      74.769021       0.639527       0.415750      -1.070113       0.033144      -0.002857      -0.025087       0.041666      -0.006758       0.027925      -0.009397       0.000914      -0.004373      -0.028266      -0.003653       0.031919             12.395364      15.099274       1.112045      -7.961337       9.281791       1.534583      12.805027          -0.008228
          197              C       0.130678       3.110136      19.189317      -0.150315      33.686242 0.45964931E+03  0.11012323E+05                                 9.201458                            7.258879      -0.106371       1.938264                    0.999248      30.167949      88.980622       0.594717       0.429877      -1.050550       0.006123      -0.011019      -0.007883       0.014867      -0.031329       0.032713      -0.001435      -0.004199       0.016260      -0.046012       0.000817       0.045195             10.473928      11.867152       2.220175      -4.925728       9.609750       0.768597       9.944882           0.000410
          198              C       1.189170       3.462967      18.373026       0.084574      28.307982 0.36113318E+03  0.81910407E+04                                 8.356482                            6.532511      -0.137488       1.971260                    0.998247      27.163599      79.380922       0.609411       0.443123      -1.036842       0.005314      -0.039669      -0.028262       0.048996      -0.014220       0.045794      -0.010941       0.004073       0.008496      -0.044253      -0.008864       0.053117              9.533274       9.210785       1.777685      -3.804427       9.695332       1.448301       9.693706          -0.005608
          199              C       1.189170       1.411322      17.372746       0.072007      28.801592 0.37665956E+03  0.86294072E+04                                 8.474890                            6.683548      -0.231722       1.935091                    0.998362      27.495066      80.626421       0.601143       0.444730      -1.036405       0.006857       0.045041       0.018315       0.049103      -0.022144       0.033686      -0.007321      -0.011734       0.017175      -0.040157      -0.002905       0.043062              9.652374       8.798490       1.309985      -3.393406      10.175114       1.735292       9.983517          -0.005397
          200              C       0.130678       0.993153      18.139800      -0.135308      32.719691 0.41993167E+03  0.98190519E+04                                 8.989683                            6.902881       0.091797       2.015678                    0.999384      29.031250      84.117582       0.615604       0.425514      -1.055051      -0.002775       0.012568       0.009375       0.015923      -0.011502       0.040153      -0.011496      -0.011252      -0.010000      -0.043801       0.000041       0.043760             10.459284      10.666742       0.221636      -5.150920       9.421319       2.499105      11.289790           0.000443
          201              C       8.376460      10.833206       0.513097       0.083449      26.655611 0.34315602E+03  0.76381999E+04                                 7.857931                            6.239008       0.170251       2.066037                    0.999729      26.463739      75.111851       0.646898       0.425374      -1.053851       0.022656       0.033491       0.032219       0.051702       0.010400      -0.019845       0.029075       0.013545      -0.058989      -0.047281       0.021081       0.026200              8.913758       6.312430       0.008386       2.676431      10.383847      -3.049420      10.044997          -0.004888
          202              C       8.036697      11.669545      25.341301      -0.157270      32.472611 0.44899454E+03  0.10615965E+05                                 8.830279                            7.060675       0.198767       2.032510                    0.999721      29.503985      84.401742       0.622164       0.416373      -1.066767       0.007467       0.009172      -0.001008       0.011870       0.017979       0.000387       0.024960       0.011920       0.003680      -0.032967       0.003526       0.029442             10.099292       6.615082       0.151076       2.460380      12.414892      -4.501728      11.267902           0.000621
          203              C       8.533273      12.989393      25.398311      -0.001556      37.058633 0.44055427E+03  0.10317655E+05                                 9.688226                            6.973138      -0.063608       1.977854                    0.999286      27.353559      76.671428       0.631882       0.413893      -1.073481       0.006715      -0.037890       0.034093       0.051411      -0.005278      -0.006405       0.008132       0.021115      -0.005551      -0.014806      -0.001797       0.016603             12.411009       7.001315       0.016967       3.144203      14.518783      -7.342928      15.712930          -0.008316
          204              C       9.278138       0.326695       0.546785      -0.158148      33.780661 0.43218264E+03  0.10124801E+05                                 9.055582                            6.918234       0.181233       2.027845                    0.999657      29.269533      83.436859       0.629553       0.415293      -1.067105       0.001195      -0.011694       0.005408       0.012939       0.013847      -0.012163       0.027094       0.009845      -0.061120      -0.042953       0.016415       0.026537             10.708481       6.636332      -0.128506       3.249859      11.961267      -5.151515      13.527846           0.000460
          205              C       9.565630      12.440546       1.541883       0.092708      27.413338 0.33523894E+03  0.74377125E+04                                 8.074165                            6.202972       0.048727       2.031606                    0.999584      26.434750      75.541060       0.641423       0.430404      -1.048052      -0.020114      -0.032459      -0.025941       0.046164      -0.001380      -0.018279       0.035329       0.042817      -0.003416      -0.049124       0.009279       0.039846              9.435905       5.971485      -0.006908       2.811199      10.824862      -3.734897      11.511367          -0.006545
          206              C       8.245782       0.823271      24.226999       0.503084      25.693016 0.27380014E+03  0.57577897E+04                                 7.989267                            5.812749       0.091470       2.087524                    0.999387      22.475554      61.929465       0.629395       0.462765      -1.032273      -0.005059       0.036238      -0.044512       0.057620      -0.036991      -0.060940       0.010589       0.046566      -0.100562      -0.069429      -0.019725       0.089154             10.056435       6.557967       1.208262       1.957407      11.677035      -5.213273      11.934303          -0.001943
          207              C       8.546341       3.031730      23.395159      -0.085705      27.087665 0.39463306E+03  0.91860889E+04                                 8.246980                            6.831128      -0.559274       1.826435                    0.996192      29.255374      87.680802       0.593398       0.443428      -1.032770       0.046012      -0.062052       0.055890       0.095348      -0.024493       0.000754      -0.062938      -0.053948       0.064565      -0.059303      -0.025112       0.084415              9.655162       9.888245       1.659248      -1.692410       9.807387      -2.714319       9.269853           0.000003
          208              C       9.565630       4.495323      21.669287      -0.076228      25.417983 0.36842077E+03  0.84282751E+04                                 7.827185                            6.536791      -0.504001       1.840973                    0.997082      28.932562      85.911706       0.615595       0.434927      -1.037972      -0.078413      -0.048217      -0.043048       0.101621       0.012963       0.042881       0.010769       0.066816       0.021390      -0.039765      -0.025845       0.065610              9.156493      10.423695      -0.911442       3.105571       7.144467      -1.005196       9.901317           0.000011
          209              C       8.036697       5.096442      19.930457       0.506082      27.245486 0.27519834E+03  0.57913267E+04                                 8.297681                            5.826278      -0.002593       2.056385                    0.999390      22.407933      61.652447       0.629225       0.462560      -1.032965       0.032047       0.006812       0.035307       0.048166      -0.045732      -0.052671       0.022014       0.057331       0.092906      -0.070005      -0.021706       0.091711             10.493010      13.037924       0.520873       6.801236       7.805342      -1.327244      10.635763          -0.001827
          210              C       6.939002       4.691340      19.085661       0.011575      37.056768 0.40908913E+03  0.94239524E+04                                 9.680680                            6.734563      -0.079210       1.984507                    0.999389      26.718689      74.769195       0.639527       0.415750      -1.070113      -0.033145       0.002856      -0.025088       0.041667      -0.006757      -0.027924       0.009397       0.000914      -0.004373      -0.028265      -0.003653       0.031918             12.395392      15.099308       1.112047       7.961359       9.281810      -1.534588      12.805057          -0.008240
          211              C       6.403222       3.423764      19.189317      -0.150318      33.686380 0.45965147E+03  0.11012389E+05                                 9.201485                            7.258897      -0.106374       1.938262                    0.999248      30.168038      88.980982       0.594715       0.429877      -1.050550      -0.006123       0.011020      -0.007883       0.014868      -0.031329      -0.032712       0.001434      -0.004200       0.016262      -0.046012       0.000818       0.045194             10.473960      11.867190       2.220190       4.925744       9.609781      -0.768594       9.944908           0.000413
          212              C       5.344730       3.070933      18.373026       0.084576      28.308022 0.36113352E+03  0.81910494E+04                                 8.356480                            6.532506      -0.137474       1.971263                    0.998247      27.163632      79.380988       0.609412       0.443122      -1.036842      -0.005314       0.039669      -0.028263       0.048996      -0.014220      -0.045794       0.010941       0.004072       0.008495      -0.044253      -0.008864       0.053117              9.533274       9.210782       1.777693       3.804422       9.695343      -1.448299       9.693697          -0.005615
          213              C       5.344730       5.122578      17.372746       0.072009      28.801609 0.37665962E+03  0.86294080E+04                                 8.474889                            6.683544      -0.231709       1.935094                    0.998362      27.495070      80.626400       0.601144       0.444729      -1.036405      -0.006858      -0.045041       0.018315       0.049104      -0.022144      -0.033685       0.007321      -0.011733       0.017173      -0.040156      -0.002905       0.043061              9.652374       8.798487       1.309980       3.393410      10.175112      -1.735297       9.983523          -0.005410
          214              C       6.403222       5.540747      18.139800      -0.135310      32.719819 0.41993351E+03  0.98191071E+04                                 8.989708                            6.902898       0.091791       2.015676                    0.999384      29.031328      84.117896       0.615603       0.425514      -1.055051       0.002775      -0.012569       0.009375       0.015924      -0.011501      -0.040153       0.011496      -0.011254      -0.010003      -0.043802       0.000042       0.043759             10.459317      10.666774       0.221631       5.150942       9.421344      -2.499118      11.289832           0.000446
          215              C       9.800850       3.266950       9.572632       0.073332      27.081314 0.37961584E+03  0.86845752E+04                                 8.871547                            7.286252      -0.619294       1.837597                    0.997130      26.643927      77.211833       0.510513       0.524439      -0.997944      -0.000000      -0.000000      -0.005718       0.005718       0.003534      -0.000000      -0.000000      -0.018810      -0.045342      -0.015114      -0.002490       0.017604             10.593051       8.876447      -0.510838      -0.000001      11.692650       0.000001      11.210056          -0.000109
          216              C       9.800850       3.266950      22.529632       0.073331      27.081319 0.37961657E+03  0.86845910E+04                                 8.871529                            7.286247      -0.619293       1.837596                    0.997130      26.643902      77.211614       0.510514       0.524438      -0.997946      -0.000000      -0.000000      -0.005718       0.005718      -0.003534       0.000000       0.000000       0.018812      -0.045340      -0.015113      -0.002491       0.017605             10.593012      11.692583       0.510835       0.000003       8.876446      -0.000003      11.210009          -0.000112
          217              N      11.199105      10.454240      11.428074      -0.157382      34.833379 0.51303225E+03  0.12435983E+05                                 9.160705                            7.523877      -0.300225       1.934089                    0.998657      27.848408      78.474417       0.610662       0.413780      -1.077473       0.070893       0.029152       0.082494       0.112610      -0.020612      -0.047362      -0.012603      -0.035081      -0.065075      -0.067670       0.026554       0.041116             10.392482      12.137691      -0.172240       2.207737       7.471171       3.210770      11.568583           0.008737
          218              N       3.894204       1.738017      21.394598      -0.171863      36.615835 0.53556385E+03  0.13094737E+05                                 9.384621                            7.616900      -0.202062       1.961060                    0.998694      28.066324      78.884971       0.616658       0.406234      -1.084730       0.030284      -0.094459      -0.061819       0.116881       0.017265       0.018440      -0.037309       0.076433      -0.003417      -0.066607       0.020491       0.046116             10.690096      11.460406      -1.636455       1.999554       9.067936       3.251864      11.541946           0.008581
          219              N       8.402595       9.147460      11.428074      -0.157382      34.833373 0.51303216E+03  0.12435980E+05                                 9.160703                            7.523875      -0.300229       1.934088                    0.998657      27.848403      78.474393       0.610662       0.413780      -1.077473      -0.070891      -0.029150       0.082496       0.112609      -0.020611       0.047362       0.012602      -0.035079      -0.065080      -0.067669       0.026553       0.041116             10.392479      12.137688      -0.172239      -2.207736       7.471170      -3.210770      11.568579           0.008742
          220              N       2.639696       4.795883      21.394598      -0.171862      36.615791 0.53556298E+03  0.13094709E+05                                 9.384612                            7.616892      -0.202060       1.961061                    0.998694      28.066300      78.884870       0.616658       0.406234      -1.084730      -0.030283       0.094461      -0.061817       0.116881       0.017265      -0.018439       0.037308       0.076434      -0.003414      -0.066606       0.020490       0.046116             10.690086      11.460400      -1.636453      -1.999556       9.067925      -3.251858      11.541932           0.008577
          221              N       2.613560       4.665205      24.385074      -0.157433      34.836135 0.51308161E+03  0.12437456E+05                                 9.161093                            7.524176      -0.300019       1.934122                    0.998658      27.849757      78.478616       0.610658       0.413774      -1.077480      -0.029162       0.070908       0.082508       0.112632       0.020614       0.012613      -0.047365       0.035096      -0.065077      -0.067680       0.026564       0.041116             10.392966       7.471473       0.172174      -3.210938      12.138235       2.207953      11.569191           0.008705
          222              N      11.329783      10.428104       8.437598      -0.171808      36.612616 0.53550635E+03  0.13092998E+05                                 9.384163                            7.616551      -0.202246       1.961037                    0.998692      28.064771      78.879975       0.616664       0.406241      -1.084724       0.094449       0.030275      -0.061799       0.116860      -0.017258       0.037298       0.018442      -0.076433      -0.003411      -0.066596       0.020479       0.046117             10.689545       9.067441       1.636343      -3.251631      11.459896       1.999491      11.541296           0.008609
          223              N       3.920340       1.868695      24.385074      -0.157431      34.836068 0.51308045E+03  0.12437419E+05                                 9.161078                            7.524165      -0.300018       1.934123                    0.998658      27.849718      78.478445       0.610659       0.413773      -1.077480       0.029160      -0.070907       0.082509       0.112632       0.020613      -0.012612       0.047366       0.035095      -0.065081      -0.067679       0.026564       0.041116             10.392947       7.471461       0.172176       3.210932      12.138212      -2.207946      11.569170           0.008706
          224              N       8.271917       9.173596       8.437598      -0.171809      36.612617 0.53550650E+03  0.13093002E+05                                 9.384161                            7.616550      -0.202239       1.961039                    0.998693      28.064772      78.879963       0.616664       0.406240      -1.084724      -0.094445      -0.030276      -0.061802       0.116859      -0.017257      -0.037300      -0.018443      -0.076430      -0.003420      -0.066596       0.020479       0.046117             10.689541       9.067441       1.636344       3.251629      11.459892      -1.999488      11.541291           0.008615
          225              N       1.868695       2.613560      14.485926      -0.157407      34.834395 0.51305048E+03  0.12436538E+05                                 9.160879                            7.524010      -0.300205       1.934086                    0.998657      27.848937      78.476315       0.610656       0.413780      -1.077473      -0.070896      -0.029153      -0.082501       0.112617      -0.020611      -0.047364      -0.012605      -0.035083      -0.065079      -0.067673       0.026557       0.041116             10.392698      12.137943      -0.172208       2.207837       7.471305       3.210846      11.568848           0.008739
          226              N       9.173596      11.329783       4.519402      -0.171812      36.613767 0.53552704E+03  0.13093602E+05                                 9.384270                            7.616636      -0.202070       1.961076                    0.998694      28.065269      78.881107       0.616669       0.406234      -1.084730      -0.030280       0.094449       0.061809       0.116867       0.017261       0.018439      -0.037301       0.076431      -0.003419      -0.066598       0.020483       0.046115             10.689670      11.460024      -1.636363       1.999519       9.067546       3.251672      11.541441           0.008587
          227              N       4.665205       3.920340      14.485926      -0.157418      34.834693 0.51305567E+03  0.12436702E+05                                 9.160947                            7.524059      -0.300217       1.934079                    0.998657      27.849113      78.477075       0.610653       0.413782      -1.077472       0.070899       0.029155      -0.082499       0.112618      -0.020612       0.047364       0.012607      -0.035085      -0.065073      -0.067673       0.026558       0.041115             10.392784      12.138037      -0.172197      -2.207879       7.471359      -3.210878      11.568958           0.008734
          228              N      10.428104       8.271917       4.519402      -0.171814      36.613782 0.53552742E+03  0.13093615E+05                                 9.384277                            7.616642      -0.202078       1.961074                    0.998694      28.065280      78.881178       0.616668       0.406234      -1.084730       0.030280      -0.094448       0.061809       0.116866       0.017261      -0.018439       0.037302       0.076430      -0.003419      -0.066598       0.020483       0.046115             10.689678      11.460027      -1.636365      -1.999514       9.067557      -3.251678      11.541450           0.008590
          229              N      10.454240       8.402595       1.528926      -0.157382      34.834294 0.51304910E+03  0.12436459E+05                                 9.160758                            7.523927      -0.300039       1.934132                    0.998658      27.848785      78.474982       0.610670       0.413772      -1.077482       0.029159      -0.070899      -0.082499       0.112618       0.020613       0.012608      -0.047361       0.035089      -0.065075      -0.067672       0.026557       0.041115             10.392541       7.471215       0.172234      -3.210787      12.137743       2.207753      11.568665           0.008714
          230              N       1.738017       2.639696      17.476402      -0.171847      36.614096 0.53553304E+03  0.13093823E+05                                 9.384420                            7.616746      -0.202241       1.961025                    0.998693      28.065537      78.882818       0.616655       0.406241      -1.084723      -0.094453      -0.030278       0.061805       0.116867      -0.017260       0.037304       0.018443      -0.076433      -0.003413      -0.066601       0.020484       0.046118             10.689852       9.067719       1.636409      -3.251764      11.460176       1.999518      11.541660           0.008613
          231              N       9.147460      11.199105       1.528926      -0.157385      34.834383 0.51305061E+03  0.12436508E+05                                 9.160780                            7.523942      -0.300046       1.934129                    0.998658      27.848839      78.475228       0.610669       0.413773      -1.077481      -0.029160       0.070900      -0.082498       0.112619       0.020613      -0.012608       0.047361       0.035089      -0.065073      -0.067672       0.026558       0.041114             10.392569       7.471232       0.172230       3.210798      12.137774      -2.207768      11.568702           0.008713
          232              N       4.795883       3.894204      17.476402      -0.171838      36.613887 0.53552917E+03  0.13093699E+05                                 9.384370                            7.616707      -0.202221       1.961033                    0.998693      28.065417      78.882275       0.616658       0.406240      -1.084724       0.094453       0.030279       0.061806       0.116868      -0.017260      -0.037303      -0.018444      -0.076432      -0.003419      -0.066601       0.020483       0.046118             10.689792       9.067659       1.636394       3.251735      11.460126      -1.999519      11.541592           0.008610
          233             Cl       8.784175      11.991013       9.873234      -0.515719     140.073555 0.42983751E+04  0.16735455E+06                                18.368614                           17.882549       1.480957       2.103094                    0.999426      75.698112     224.014194       0.563880       0.278988      -1.259490       0.002062       0.039478      -0.027027       0.047888      -0.067812       0.029005      -0.018205      -0.257728      -0.328136      -0.126947      -0.075318       0.202265             19.035704      15.309235       0.776427       0.551213      25.268772      -1.116341      16.529103          -0.004597
          234             Cl      10.817525       7.610687       9.873234      -0.515719     140.073482 0.42983719E+04  0.16735439E+06                                18.368604                           17.882539       1.480960       2.103094                    0.999426      75.698113     224.014151       0.563881       0.278988      -1.259490      -0.002062      -0.039478      -0.027025       0.047886      -0.067809      -0.029019       0.018232      -0.257734      -0.328138      -0.126958      -0.075314       0.202272             19.035693      15.309226       0.776432      -0.551214      25.268760       1.116336      16.529094          -0.004598
          235             Cl       1.076787       2.250275      22.830234      -0.515875     140.084468 0.42988099E+04  0.16737567E+06                                18.369633                           17.883535       1.480956       2.103081                    0.999426      75.700739     224.024555       0.563861       0.278991      -1.259487      -0.039575       0.001993      -0.027016       0.047959       0.067761       0.018204       0.029000       0.257574      -0.327950      -0.126883      -0.075260       0.202143             19.036779      25.270035      -0.776591       1.116388      15.310147       0.551243      16.530155          -0.004573
          236             Cl       5.457113       4.283625      22.830234      -0.515874     140.084455 0.42988097E+04  0.16737565E+06                                18.369630                           17.883533       1.480956       2.103081                    0.999426      75.700750     224.024576       0.563861       0.278991      -1.259487       0.039575      -0.001993      -0.027015       0.047959       0.067760      -0.018220      -0.029008       0.257578      -0.327948      -0.126889      -0.075258       0.202147             19.036774      25.270027      -0.776593      -1.116391      15.310142      -0.551244      16.530154          -0.004573
          237             Cl       4.283625       1.076787      16.040766      -0.515726     140.073473 0.42983717E+04  0.16735435E+06                                18.368603                           17.882544       1.480987       2.103101                    0.999426      75.698137     224.014068       0.563881       0.278988      -1.259490      -0.002043      -0.039506       0.027018       0.047905      -0.067807       0.029020      -0.018234      -0.257735      -0.328137      -0.126959      -0.075313       0.202272             19.035691      15.309236       0.776451       0.551211      25.268714      -1.116336      16.529123          -0.004608
          238             Cl       2.250275       5.457113      16.040766      -0.515727     140.073501 0.42983731E+04  0.16735442E+06                                18.368609                           17.882550       1.480991       2.103103                    0.999426      75.698126     224.014061       0.563880       0.278988      -1.259490       0.002046       0.039508       0.027021       0.047908      -0.067811      -0.029000       0.018199      -0.257731      -0.328137      -0.126945      -0.075321       0.202265             19.035696      15.309247       0.776445      -0.551213      25.268715       1.116338      16.529125          -0.004606
          239             Cl      11.991013      10.817525       3.083766      -0.515818     140.081848 0.42987056E+04  0.16737057E+06                                18.369351                           17.883263       1.480966       2.103083                    0.999426      75.700338     224.022608       0.563868       0.278989      -1.259489       0.039548      -0.002026       0.027032       0.047947       0.067772       0.018226       0.029016       0.257623      -0.328017      -0.126915      -0.075270       0.202185             19.036478      25.269676      -0.776560       1.116369      15.309887       0.551234      16.529871          -0.004556
          240             Cl       7.610687       8.784175       3.083766      -0.515818     140.081859 0.42987060E+04  0.16737059E+06                                18.369352                           17.883264       1.480967       2.103084                    0.999426      75.700336     224.022611       0.563868       0.278989      -1.259489      -0.039549       0.002028       0.027033       0.047948       0.067773      -0.018208      -0.029006       0.257619      -0.328014      -0.126907      -0.075273       0.202180             19.036480      25.269677      -0.776556      -1.116367      15.309893      -0.551235      16.529869          -0.004556
          241              O       0.483509      12.022376      15.576905      -0.439718      25.989633 0.37786459E+03  0.82962589E+04                                 6.869716                            5.966168       1.106974       2.460896                    0.998112      24.803855      61.799152       0.789721       0.353253      -1.146475       0.013170      -0.004911      -0.005886       0.015238       0.034576      -0.043766      -0.008727      -0.119630       0.038297      -0.091248       0.020276       0.070972              7.551364       5.363777      -0.664367       0.465666       7.841056       3.445175       9.449259          -0.001980
          242              O       2.013748      10.787469      14.457421      -0.212871      27.218450 0.33924392E+03  0.72533890E+04                                 7.281341                            5.658481       0.451279       2.280816                    0.998963      22.397381      55.146603       0.809391       0.353931      -1.145428       0.038103       0.071652       0.145285       0.166414      -0.018190       0.084992       0.009509       0.174567      -0.092952      -0.088843      -0.055896       0.144739              8.901608      12.929230      -2.488544       5.059242       5.535973      -0.736381       8.239620          -0.000730
          243              O       4.143799      11.119391      18.080198      -0.221764      33.747324 0.38565768E+03  0.85235625E+04                                 8.556954                            6.094808       0.172377       2.183773                    0.997557      22.869553      57.451633       0.767251       0.361201      -1.138393       0.120040      -0.102734      -0.051221       0.166095       0.012406       0.031142       0.112928      -0.068449       0.105944      -0.091429      -0.052843       0.144272             11.314759       6.847916       2.639778       3.212264      14.070662       8.346506      13.025699          -0.000547
          244              O       6.194137      11.042291      18.976822      -0.453147      21.679737 0.32222825E+03  0.67983940E+04                                 5.911600                            5.381095       0.920701       2.366969                    0.999524      25.137694      61.390847       0.861498       0.336984      -1.160097      -0.015674       0.003627      -0.005766       0.017090      -0.009390      -0.035979      -0.079867       0.021490      -0.049517      -0.098973       0.022386       0.076587              6.033603       7.593255      -1.721457       0.376524       5.951625       0.709194       4.555930          -0.002746
          245              O       6.050391       7.579324      15.576905      -0.439717      25.989623 0.37786437E+03  0.82962530E+04                                 6.869714                            5.966166       1.106974       2.460896                    0.998112      24.803848      61.799129       0.789722       0.353253      -1.146475      -0.013170       0.004911      -0.005885       0.015238       0.034576       0.043767       0.008727      -0.119630       0.038298      -0.091249       0.020276       0.070972              7.551363       5.363775      -0.664367      -0.465664       7.841055      -3.445176       9.449258          -0.001981
          246              O       4.520152       8.814231      14.457421      -0.212871      27.218434 0.33924372E+03  0.72533836E+04                                 7.281338                            5.658479       0.451279       2.280817                    0.998963      22.397375      55.146581       0.809391       0.353931      -1.145428      -0.038103      -0.071652       0.145285       0.166414      -0.018190      -0.084992      -0.009509       0.174567      -0.092952      -0.088843      -0.055895       0.144739              8.901602      12.929222      -2.488543      -5.059237       5.535971       0.736380       8.239614          -0.000730
          247              O       2.390101       8.482309      18.080198      -0.221764      33.747322 0.38565766E+03  0.85235621E+04                                 8.556954                            6.094808       0.172375       2.183773                    0.997557      22.869552      57.451631       0.767251       0.361201      -1.138393      -0.120041       0.102733      -0.051221       0.166095       0.012406      -0.031142      -0.112928      -0.068449       0.105943      -0.091429      -0.052843       0.144272             11.314758       6.847915       2.639777      -3.212264      14.070660      -8.346505      13.025698          -0.000544
          248              O       0.339763       8.559409      18.976822      -0.453148      21.679759 0.32222867E+03  0.67984048E+04                                 5.911603                            5.381097       0.920702       2.366968                    0.999524      25.137716      61.390906       0.861498       0.336984      -1.160097       0.015674      -0.003627      -0.005766       0.017090      -0.009390       0.035979       0.079867       0.021490      -0.049516      -0.098972       0.022385       0.076587              6.033606       7.593259      -1.721457      -0.376524       5.951627      -0.709194       4.555932          -0.002746
          249              O       1.045424       7.017409       2.619905      -0.439714      25.989592 0.37786379E+03  0.82962366E+04                                 6.869707                            5.966159       1.106982       2.460898                    0.998112      24.803845      61.799098       0.789723       0.353253      -1.146476       0.004913       0.013170      -0.005883       0.015238      -0.034576       0.008726      -0.043766       0.119630       0.038299      -0.091249       0.020277       0.070972              7.551356       7.841047       0.664368      -3.445175       5.363768       0.465659       9.449253          -0.001982
          250              O       2.280331       8.547648       1.500421      -0.212875      27.218536 0.33924518E+03  0.72534233E+04                                 7.281356                            5.658492       0.451273       2.280813                    0.998963      22.397428      55.146757       0.809390       0.353931      -1.145428      -0.071652       0.038102       0.145287       0.166415       0.018190      -0.009510       0.084993      -0.174567      -0.092951      -0.088844      -0.055895       0.144739              8.901627       5.535985       2.488554       0.736385      12.929262       5.059251       8.239634          -0.000731
          251              O       1.948409      10.677699       5.123198      -0.221765      33.747153 0.38565566E+03  0.85235052E+04                                 8.556921                            6.094789       0.172388       2.183778                    0.997557      22.869504      57.451430       0.767253       0.361201      -1.138394       0.102735       0.120039      -0.051219       0.166094      -0.012406      -0.112926       0.031142       0.068452       0.105945      -0.091427      -0.052844       0.144271             11.314709      14.070587      -2.639758      -8.346463       6.847890       3.212245      13.025650          -0.000545
          252              O       2.025509      12.728037       6.019822      -0.453150      21.679715 0.32222784E+03  0.67983825E+04                                 5.911594                            5.381089       0.920699       2.366968                    0.999524      25.137699      61.390829       0.861499       0.336983      -1.160097      -0.003626      -0.015675      -0.005760       0.017088       0.009390       0.079867      -0.035977      -0.021491      -0.049516      -0.098972       0.022385       0.076587              6.033597       5.951620       1.721455      -0.709194       7.593245       0.376524       4.555927          -0.002744
          253              O       5.488476      12.584291       2.619905      -0.439713      25.989583 0.37786362E+03  0.82962318E+04                                 6.869705                            5.966158       1.106983       2.460898                    0.998112      24.803842      61.799084       0.789723       0.353253      -1.146476      -0.004912      -0.013170      -0.005883       0.015238      -0.034576      -0.008726       0.043767       0.119630       0.038300      -0.091249       0.020277       0.070972              7.551354       7.841045       0.664368       3.445174       5.363766      -0.465659       9.449250          -0.001982
          254              O       4.253569      11.054052       1.500421      -0.212875      27.218532 0.33924515E+03  0.72534223E+04                                 7.281354                            5.658491       0.451274       2.280813                    0.998963      22.397429      55.146754       0.809390       0.353931      -1.145428       0.071652      -0.038102       0.145287       0.166415       0.018190       0.009510      -0.084993      -0.174567      -0.092951      -0.088844      -0.055896       0.144739              8.901625       5.535984       2.488554      -0.736385      12.929259      -5.059249       8.239631          -0.000731
          255              O       4.585491       8.924001       5.123198      -0.221764      33.747084 0.38565493E+03  0.85234844E+04                                 8.556908                            6.094782       0.172391       2.183779                    0.997557      22.869486      57.451356       0.767254       0.361201      -1.138394      -0.102735      -0.120039      -0.051219       0.166094      -0.012406       0.112926      -0.031142       0.068452       0.105945      -0.091427      -0.052844       0.144271             11.314687      14.070558      -2.639752       8.346442       6.847879      -3.212238      13.025623          -0.000544
          256              O       4.508391       6.873663       6.019822      -0.453149      21.679634 0.32222633E+03  0.67983424E+04                                 5.911578                            5.381075       0.920707       2.366971                    0.999524      25.137656      61.390674       0.861501       0.336983      -1.160097       0.003625       0.015674      -0.005760       0.017088       0.009390      -0.079867       0.035977      -0.021491      -0.049516      -0.098973       0.022386       0.076587              6.033580       5.951602       1.721448       0.709190       7.593223      -0.376523       4.555916          -0.002742
          257              O      12.584291       1.045424      10.337095      -0.439714      25.989624 0.37786437E+03  0.82962531E+04                                 6.869716                            5.966167       1.106971       2.460895                    0.998112      24.803842      61.799122       0.789721       0.353253      -1.146475      -0.013170       0.004910       0.005884       0.015238       0.034576      -0.043767      -0.008727      -0.119631       0.038298      -0.091249       0.020277       0.070972              7.551364       5.363778      -0.664370       0.465661       7.841057       3.445177       9.449258          -0.001980
          258              O      11.054052       2.280331      11.456579      -0.212873      27.218531 0.33924502E+03  0.72534190E+04                                 7.281357                            5.658492       0.451278       2.280816                    0.998963      22.397409      55.146712       0.809390       0.353931      -1.145427      -0.038103      -0.071652      -0.145287       0.166415      -0.018190       0.084992       0.009509       0.174567      -0.092952      -0.088843      -0.055896       0.144739              8.901631      12.929271      -2.488552       5.059258       5.535986      -0.736383       8.239637          -0.000731
          259              O       8.924001       1.948409       7.833802      -0.221763      33.747359 0.38565808E+03  0.85235746E+04                                 8.556964                            6.094814       0.172367       2.183770                    0.997556      22.869555      57.451667       0.767250       0.361202      -1.138393      -0.120039       0.102733       0.051221       0.166094       0.012406       0.031142       0.112928      -0.068449       0.105943      -0.091429      -0.052843       0.144272             11.314773       6.847923       2.639781       3.212270      14.070677       8.346518      13.025718          -0.000544
          260              O       6.873663       2.025509       6.937178      -0.453149      21.679643 0.32222649E+03  0.67983468E+04                                 5.911579                            5.381076       0.920714       2.366974                    0.999524      25.137657      61.390684       0.861501       0.336983      -1.160097       0.015673      -0.003627       0.005766       0.017090      -0.009390      -0.035980      -0.079867       0.021489      -0.049516      -0.098973       0.022385       0.076588              6.033581       7.593228      -1.721448       0.376525       5.951601       0.709188       4.555915          -0.002741
          261              O       7.017409       5.488476      10.337095      -0.439716      25.989662 0.37786508E+03  0.82962729E+04                                 6.869723                            5.966174       1.106969       2.460894                    0.998112      24.803859      61.799185       0.789721       0.353253      -1.146475       0.013170      -0.004911       0.005885       0.015238       0.034576       0.043766       0.008727      -0.119630       0.038298      -0.091248       0.020277       0.070972              7.551373       5.363784      -0.664370      -0.465664       7.841065      -3.445181       9.449270          -0.001981
          262              O       8.547648       4.253569      11.456579      -0.212873      27.218562 0.33924543E+03  0.72534303E+04                                 7.281363                            5.658496       0.451278       2.280815                    0.998963      22.397420      55.146753       0.809389       0.353932      -1.145427       0.038102       0.071652      -0.145286       0.166415      -0.018190      -0.084993      -0.009509       0.174567      -0.092952      -0.088844      -0.055896       0.144739              8.901640      12.929284      -2.488556      -5.059266       5.535991       0.736385       8.239647          -0.000732
          263              O      10.677699       4.585491       7.833802      -0.221763      33.747335 0.38565782E+03  0.85235672E+04                                 8.556959                            6.094811       0.172369       2.183771                    0.997557      22.869549      57.451642       0.767251       0.361202      -1.138393       0.120039      -0.102734       0.051221       0.166094       0.012406      -0.031142      -0.112927      -0.068449       0.105944      -0.091429      -0.052842       0.144272             11.314765       6.847920       2.639781      -3.212268      14.070667      -8.346510      13.025709          -0.000544
          264              O      12.728037       4.508391       6.937178      -0.453148      21.679614 0.32222596E+03  0.67983330E+04                                 5.911576                            5.381074       0.920716       2.366975                    0.999524      25.137625      61.390601       0.861500       0.336984      -1.160097      -0.015673       0.003626       0.005766       0.017089      -0.009390       0.035980       0.079867       0.021489      -0.049518      -0.098973       0.022385       0.076588              6.033578       7.593224      -1.721447      -0.376525       5.951598      -0.709188       4.555913          -0.002738
          265              O      12.022376       6.050391      23.294095      -0.439714      25.989403 0.37786037E+03  0.82961417E+04                                 6.869672                            5.966131       1.106986       2.460902                    0.998112      24.803755      61.798775       0.789725       0.353253      -1.146476      -0.004912      -0.013169       0.005883       0.015237      -0.034577       0.008727      -0.043767       0.119631       0.038299      -0.091250       0.020277       0.070973              7.551315       7.841009       0.664364      -3.445155       5.363737       0.465652       9.449199          -0.001979
          266              O      10.787469       4.520152      24.413579      -0.212872      27.218334 0.33924269E+03  0.72533552E+04                                 7.281313                            5.658467       0.451280       2.280816                    0.998963      22.397372      55.146524       0.809393       0.353931      -1.145428       0.071651      -0.038103      -0.145286       0.166414       0.018190      -0.009509       0.084992      -0.174567      -0.092951      -0.088843      -0.055896       0.144739              8.901561       5.535957       2.488537       0.736378      12.929153       5.059195       8.239572          -0.000729
          267              O      11.119391       2.390101      20.790802      -0.221764      33.746860 0.38565261E+03  0.85234178E+04                                 8.556860                            6.094757       0.172410       2.183786                    0.997557      22.869440      57.451133       0.767257       0.361200      -1.138395      -0.102735      -0.120039       0.051219       0.166094      -0.012406      -0.112926       0.031141       0.068452       0.105944      -0.091427      -0.052844       0.144271             11.314609      14.070460      -2.639728      -8.346370       6.847842       3.212211      13.025525          -0.000544
          268              O      11.042291       0.339763      19.894178      -0.453147      21.679536 0.32222449E+03  0.67982937E+04                                 5.911560                            5.381061       0.920714       2.366975                    0.999524      25.137594      61.390470       0.861502       0.336983      -1.160097       0.003625       0.015674       0.005760       0.017088       0.009390       0.079867      -0.035977      -0.021491      -0.049515      -0.098973       0.022386       0.076587              6.033563       5.951586       1.721443      -0.709187       7.593200       0.376520       4.555902          -0.002742
          269              O       7.579324       0.483509      23.294095      -0.439715      25.989437 0.37786097E+03  0.82961584E+04                                 6.869678                            5.966136       1.106983       2.460901                    0.998112      24.803770      61.798829       0.789724       0.353253      -1.146476       0.004912       0.013169       0.005883       0.015237      -0.034577      -0.008727       0.043767       0.119631       0.038299      -0.091249       0.020277       0.070973              7.551322       7.841015       0.664364       3.445159       5.363742      -0.465653       9.449209          -0.001980
          270              O       8.814231       2.013748      24.413579      -0.212873      27.218369 0.33924314E+03  0.72533673E+04                                 7.281320                            5.658471       0.451279       2.280816                    0.998963      22.397385      55.146571       0.809392       0.353931      -1.145428      -0.071652       0.038103      -0.145286       0.166414       0.018190       0.009509      -0.084992      -0.174567      -0.092951      -0.088844      -0.055896       0.144739              8.901571       5.535961       2.488539      -0.736379      12.929168      -5.059204       8.239582          -0.000732
          271              O       8.482309       4.143799      20.790802      -0.221766      33.746968 0.38565374E+03  0.85234499E+04                                 8.556881                            6.094768       0.172406       2.183784                    0.997557      22.869468      57.451249       0.767256       0.361200      -1.138394       0.102735       0.120040       0.051219       0.166094      -0.012406       0.112926      -0.031141       0.068453       0.105944      -0.091427      -0.052844       0.144271             11.314642      14.070503      -2.639737       8.346401       6.847858      -3.212222      13.025567          -0.000546
          272              O       8.559409       6.194137      19.894178      -0.453147      21.679641 0.32222645E+03  0.67983453E+04                                 5.911577                            5.381075       0.920709       2.366972                    0.999524      25.137671      61.390708       0.861501       0.336983      -1.160098      -0.003625      -0.015675       0.005760       0.017088       0.009390      -0.079867       0.035977      -0.021492      -0.049516      -0.098973       0.022387       0.076586              6.033580       5.951604       1.721450       0.709190       7.593222      -0.376522       4.555915          -0.002746

******************************************************
Auxiliary information for the entire system
The total spin magnetic moment of the unit cell is   4.043167
The total net atomic charge of the unit cell is   -0.000002
Accuracy of reproducing the electrostatic potential in the unit cell:
  The inner radius (bohr) =    5.0000
  The outer radius (bohr) =   12.0000
  Valid grid points have density less than (e/(bohr^3)) =    0.0001
  The number of valid grid points were=       199556
  The rms potential error without charges in kcal/mol is=      9.19174
  The rms potential error with partial charges in kcal/mol is=      0.84189
  The RRMSE value at monopole order=      0.09159
  The rms potential error with partial charges and cloud penetration in kcal/mol is=      0.84637
  The RRMSE value at monopole order with cloud penetration is=      0.09208
  The rms potential error with partial charges and atomic dipoles in kcal/mol is=      0.45822
  The RRMSE value at dipole order=      0.04985
  The rms potential error with partial charges, atomic dipoles and cloud penetration in kcal/mol is=      0.44731
  The RRMSE value at dipole order with cloud penetration=      0.04866

******************************************************
The electron densities and ab initio electrostatic potential were computed in VASP using the PBE functional and
projector augmented wave method. See the main text of the journal article for a description of computational details.
The atomic charges, dipoles, and quadrupoles were computed with the DDEC6 method as described in
(a) T. A. Manz and N. Gabaldon Limas, RSC Adv. 6 (2016) 47771-47801 DOI: 10.1039/c6ra04656h
(b) N. Gabaldon Limas and T. A. Manz, RSC Adv. 8 (2018) 2678-2707 DOI: 10.1039/c7ra11829e.
For each atom in the material, the electron cloud parameters were fit to the spherically averaged atom-in-material
electron density using radial positions for which this density was between 10^-4 and 10^-2 electrons per cubic bohr.
The polarizabilities, dispersion coefficients, and quantum Drude oscillator (QDO) parameters were fit using the MCLF method.
The magnetic structure of the system was optimized in VASP from the default ferromagnetic initial guess using spin polarization.
The atomic spin moments (ASMs) were computed on this optimized magnetic structure using the DDEC6 partition as inputs
to the method of T. A. Manz and D. S. Sholl, J. Chem. Theory Comput. 7 (2011) 4146-4164 DOI: 10.1021/ct200539n.
The RMSE and RRMSE were computed using a uniform grid with Ewald summation.
