# Supplementary material for: A collection of forcefield precursors for metal–organic frameworks
Source: RSC Adv. 2019 Nov 13;9(63):36492–507. doi: 10.1039/c9ra07327b (PMC9075174; doi:10.1039/c9ra07327b)
Supplement: RA-009-C9RA07327B-s3471 [file RA-009-C9RA07327B-s3471.xyz]

  128
jmolscript: load "" {1 1 1} spacegroup "x,y,z" unitcell [{      8.358700     0.000000     0.000000 }, {      0.000000    15.225300     0.000000 }, {      0.000000     0.000000    15.225300 }]
Mg     3.092970     1.683461    -0.008374     1.357902
Mg     7.272320    13.541839     0.008374     1.357902
Mg     5.182645     7.621024     9.296111     1.357902
Mg     1.003295     7.604276     5.929189     1.357902
Mg     7.355405     5.929189     7.604276     1.357902
Mg     3.176055     9.296111     7.621024     1.357902
Mg     5.265730    -0.008374     1.683461     1.357902
Mg     1.086380     0.008374    13.541839     1.357902
Mg     0.000000     1.505934     1.505934     1.436107
Mg     0.000000     3.767957     3.767957     1.264288
Mg     4.179350    13.719366    13.719366     1.436107
Mg     4.179350    11.457343    11.457343     1.264289
Mg     2.089675     6.106716     9.118584     1.436107
Mg     2.089675     3.844693    11.380607     1.264289
Mg     6.269025     9.118584     6.106716     1.436107
Mg     6.269025    11.380607     3.844693     1.264289
H      7.712572    14.661964     2.020397     0.449939
H      4.527072     5.625748     2.848654     0.152076
H      3.533222     0.563336    13.204903     0.449939
H      0.347722     9.599552    12.376646     0.152076
H      1.443547     5.592253     7.049314     0.449939
H      6.616747     4.763996    13.238398     0.152076
H      5.622897     9.633047     8.175986     0.449939
H      2.437397    10.461304     1.986902     0.152076
H      2.735803     8.175986     9.633047     0.449939
H      5.921303     1.986902    10.461304     0.152076
H      6.915153     7.049314     5.592253     0.449939
H      1.741953    13.238398     4.763996     0.152076
H      0.646128     2.020397    14.661964     0.449939
H      3.831628     2.848654     5.625748     0.152076
H      4.825478    13.204903     0.563336     0.449939
H      8.010978    12.376646     9.599552     0.152076
C      2.294797     3.718323     2.060288     0.634965
C      3.840572     7.555555     5.075049     0.635652
C      3.215341     6.474254     4.283029     0.036947
C      2.561273     4.822918     3.007758     0.025618
C      3.649241     5.658940     3.241619    -0.210459
C      6.474147    11.506977    13.165012     0.634965
C      8.019922     7.669745    10.150251     0.635652
C      7.394691     8.751046    10.942271     0.036947
C      6.740623    10.402382    12.217542     0.025618
C      7.828591     9.566360    11.983681    -0.210459
C      4.384472     5.552362    11.330973     0.634965
C      5.930247     2.537601    15.168205     0.635652
C      5.305016     3.329621    14.086904     0.036947
C      4.650948     4.604892    12.435568     0.025618
C      5.738916     4.371031    13.271590    -0.210459
C      0.205122     9.672938     3.894327     0.634965
C      1.750897    12.687699     0.057095     0.635652
C      1.125666    11.895679     1.138396     0.036947
C      0.471598    10.620408     2.789732     0.025618
C      1.559566    10.854269     1.953710    -0.210459
C      8.153578     3.894327     9.672938     0.634965
C      6.607803     0.057095    12.687699     0.635652
C      7.233034     1.138396    11.895679     0.036947
C      7.887102     2.789732    10.620408     0.025618
C      6.799134     1.953710    10.854269    -0.210459
C      3.974228    11.330973     5.552362     0.634965
C      2.428453    15.168205     2.537601     0.635652
C      3.053684    14.086904     3.329621     0.036947
C      3.707752    12.435568     4.604892     0.025618
C      2.619784    13.271590     4.371031    -0.210459
C      6.063903     2.060288     3.718323     0.634965
C      4.518128     5.075049     7.555555     0.635652
C      5.143359     4.283029     6.474254     0.036947
C      5.797427     3.007758     4.822918     0.025618
C      4.709459     3.241619     5.658940    -0.210459
C      1.884553    13.165012    11.506977     0.634965
C      0.338778    10.150251     7.669745     0.635652
C      0.964009    10.942271     8.751046     0.036947
C      1.618077    12.217542    10.402382     0.025618
C      0.530109    11.983681     9.566360    -0.210459
N      1.943732     6.149803     4.632450    -0.258856
N      1.548616     5.140518     3.857939    -0.357131
N      6.123082     9.075497    10.592850    -0.258856
N      5.727966    10.084782    11.367361    -0.357131
N      4.033407     2.980200    13.762453    -0.258856
N      3.638291     3.754711    12.753168    -0.357131
N      8.212757    12.245100     1.462847    -0.258856
N      7.817641    11.470589     2.472132    -0.357131
N      0.145943     1.462847    12.245100    -0.258856
N      0.541059     2.472132    11.470589    -0.357131
N      4.325293    13.762453     2.980200    -0.258856
N      4.720409    12.753168     3.754711    -0.357131
N      6.414968     4.632450     6.149803    -0.258856
N      6.810084     3.857939     5.140518    -0.357131
N      2.235618    10.592850     9.075497    -0.258856
N      2.630734    11.367361    10.084782    -0.357131
O      3.107932     3.432087     1.164431    -0.583261
O      7.274911    15.021281     1.475788    -1.192238
O      1.177156     3.118141     2.230050    -0.731773
O      3.113031     8.004854     6.029371    -0.698101
O      4.996497     7.950195     4.827790    -0.611479
O      7.287282    11.793213    14.060869    -0.583261
O      3.095561     0.204019    13.749512    -1.192238
O      5.356506    12.107159    12.995250    -0.731773
O      7.292381     7.220446     9.195929    -0.698101
O      0.817147     7.275105    10.397510    -0.611479
O      5.197607     6.448219    11.044737    -0.583261
O      1.005886     6.136862     7.408631    -1.192238
O      3.266831     5.382600    10.730791    -0.731773
O      5.202706     1.583279     0.392204    -0.698101
O      7.086172     2.784860     0.337545    -0.611479
O      1.018257     8.777081     4.180563    -0.583261
O      5.185236     9.088438     7.816669    -1.192238
O      7.446181     9.842700     4.494509    -0.731773
O      1.023356    13.642021    14.833096    -0.698101
O      2.906822    12.440440    14.887755    -0.611479
O      7.340443     4.180563     8.777081    -0.583261
O      3.173464     7.816669     9.088438    -1.192238
O      0.912519     4.494509     9.842700    -0.731773
O      7.335344    14.833096    13.642021    -0.698100
O      5.451878    14.887755    12.440440    -0.611479
O      3.161093    11.044737     6.448219    -0.583261
O      7.352814     7.408631     6.136862    -1.192238
O      5.091869    10.730791     5.382600    -0.731773
O      3.155994     0.392204     1.583279    -0.698101
O      1.272528     0.337545     2.784860    -0.611479
O      5.250768     1.164431     3.432087    -0.583261
O      1.083789     1.475788    15.021281    -1.192238
O      7.181544     2.230050     3.118141    -0.731773
O      5.245669     6.029371     8.004854    -0.698101
O      3.362203     4.827790     7.950195    -0.611479
O      1.071418    14.060869    11.793213    -0.583261
O      5.263139    13.749512     0.204019    -1.192238
O      3.002194    12.995250    12.107159    -0.731773
O      1.066319     9.195929     7.220446    -0.698101
O      7.541553    10.397510     7.275105    -0.611479

The following XYZ coordinates are in angstroms. Other properties are in atomic units.
The sperically averaged electron density of each atom fit to a function of the form exp(a - br)
eigen_1, eigen_2 and eigen_3 are the three eigenvalues of traceless quadrupole moment tensor
  atom number  atomic symbol              X              Y              Z     net charge C6 coefficient C8 coefficient C10 coefficient fluctuating dipole atomic polarizability isotropic forcefield polarizability              a              b squared Pearson coefficient          <r^3>          <r^4>         wp_QDO          m_QDO          q_QDO       dipole_x       dipole_y       dipole_z         dipole            Qxy            Qxz            Qyz     Q(x^2-y^2)  Q(3z^2 - R^2)        eigen_1        eigen_2        eigen_3 static polarizability      alpha(xx)      alpha(xy)      alpha(xz)      alpha(yy)      alpha(yz)      alpha(zz) atomic spin moment
            1             Mg       3.092970       1.683461      -0.008374       1.357902      24.112831 0.37147310E+03  0.85583989E+04                                 9.667086                            8.466672      -0.864509       1.815669                    0.999067      20.506345      62.114468       0.367377       0.723651      -0.909353      -0.023309      -0.038573       0.020077       0.049338      -0.000962       0.026269       0.022016       0.002523      -0.093043      -0.049343       0.016149       0.033194             11.044985      11.156477       1.348689      -0.954646      10.707401       0.429249      11.271077           0.000002
            2             Mg       7.272320      13.541839       0.008374       1.357902      24.112833 0.37147314E+03  0.85584002E+04                                 9.667086                            8.466672      -0.864509       1.815669                    0.999067      20.506346      62.114470       0.367377       0.723651      -0.909353      -0.023309       0.038573      -0.020077       0.049338       0.000962      -0.026269       0.022016       0.002523      -0.093043      -0.049343       0.016149       0.033194             11.044986      11.156477      -1.348690       0.954646      10.707402       0.429249      11.271078           0.000002
            3             Mg       5.182645       7.621024       9.296111       1.357902      24.112833 0.37147314E+03  0.85584001E+04                                 9.667086                            8.466672      -0.864509       1.815669                    0.999067      20.506346      62.114471       0.367377       0.723651      -0.909353      -0.023309      -0.020077      -0.038573       0.049338      -0.026269      -0.000962      -0.022016       0.047783       0.042737      -0.049343       0.016149       0.033194             11.044986      11.156477       0.954646       1.348689      11.271078      -0.429250      10.707402           0.000002
            4             Mg       1.003295       7.604276       5.929189       1.357902      24.112833 0.37147314E+03  0.85584000E+04                                 9.667086                            8.466672      -0.864509       1.815669                    0.999067      20.506346      62.114470       0.367377       0.723651      -0.909353      -0.023309       0.020077       0.038573       0.049338       0.026269       0.000962      -0.022016       0.047783       0.042737      -0.049343       0.016149       0.033194             11.044986      11.156477      -0.954646      -1.348689      11.271078      -0.429250      10.707402           0.000002
            5             Mg       7.355405       5.929189       7.604276       1.357902      24.112835 0.37147318E+03  0.85584013E+04                                 9.667087                            8.466672      -0.864509       1.815669                    0.999067      20.506347      62.114474       0.367377       0.723651      -0.909353       0.023309       0.038573       0.020077       0.049338      -0.000962      -0.026269      -0.022016       0.002523      -0.093043      -0.049343       0.016149       0.033194             11.044986      11.156478       1.348690       0.954646      10.707403      -0.429250      11.271078           0.000002
            6             Mg       3.176055       9.296111       7.621024       1.357902      24.112835 0.37147318E+03  0.85584012E+04                                 9.667087                            8.466672      -0.864509       1.815669                    0.999067      20.506347      62.114473       0.367377       0.723651      -0.909353       0.023309      -0.038573      -0.020077       0.049338       0.000962       0.026269      -0.022016       0.002523      -0.093043      -0.049343       0.016149       0.033194             11.044986      11.156478      -1.348690      -0.954646      10.707402      -0.429250      11.271078           0.000002
            7             Mg       5.265730      -0.008374       1.683461       1.357902      24.112833 0.37147313E+03  0.85584000E+04                                 9.667087                            8.466672      -0.864509       1.815669                    0.999067      20.506346      62.114472       0.367377       0.723651      -0.909353       0.023309       0.020077      -0.038573       0.049338      -0.026269       0.000962       0.022016       0.047783       0.042737      -0.049343       0.016149       0.033194             11.044986      11.156478       0.954646      -1.348690      11.271078       0.429250      10.707402           0.000002
            8             Mg       1.086380       0.008374      13.541839       1.357902      24.112833 0.37147313E+03  0.85584000E+04                                 9.667087                            8.466672      -0.864509       1.815669                    0.999067      20.506346      62.114472       0.367377       0.723651      -0.909353       0.023309      -0.020077       0.038573       0.049338       0.026269      -0.000962       0.022016       0.047783       0.042737      -0.049343       0.016149       0.033194             11.044986      11.156478      -0.954646       1.348690      11.271078       0.429249      10.707402           0.000002
            9             Mg       0.000000       1.505934       1.505934       1.436107      20.169343 0.29287987E+03  0.63789350E+04                                 8.824586                            7.702945      -1.033062       1.803192                    0.999188      18.648576      55.504682       0.370162       0.759723      -0.895464      -0.000000       0.000626       0.000626       0.000885       0.007330      -0.007330       0.003491      -0.043006       0.043006      -0.031225       0.013398       0.017827             10.137320      11.549290      -0.253572       0.253572       9.431335       1.418480       9.431335           0.000001
           10             Mg       0.000000       3.767957       3.767957       1.264288      39.512414 0.60369364E+03  0.15448959E+05                                12.681880                           10.354000      -0.681031       1.836497                    0.998753      22.094658      66.864056       0.359412       0.665934      -0.943761      -0.000000      -0.033221      -0.033221       0.046982      -0.152030       0.152030      -0.141205      -0.082039       0.082039      -0.185322      -0.113859       0.299181             14.412679      19.628726       4.029556      -4.029556      11.804655       2.787010      11.804655           0.000002
           11             Mg       4.179350      13.719366      13.719366       1.436107      20.169342 0.29287985E+03  0.63789342E+04                                 8.824585                            7.702945      -1.033062       1.803192                    0.999188      18.648575      55.504677       0.370162       0.759723      -0.895464      -0.000000      -0.000626      -0.000626       0.000885      -0.007330       0.007330       0.003491      -0.043006       0.043006      -0.031225       0.013398       0.017827             10.137319      11.549289       0.253572      -0.253572       9.431334       1.418480       9.431334           0.000001
           12             Mg       4.179350      11.457343      11.457343       1.264289      39.512412 0.60369361E+03  0.15448958E+05                                12.681879                           10.354000      -0.681031       1.836497                    0.998753      22.094658      66.864056       0.359412       0.665934      -0.943761      -0.000000       0.033221       0.033221       0.046982       0.152030      -0.152030      -0.141205      -0.082039       0.082039      -0.185322      -0.113859       0.299181             14.412678      19.628726      -4.029556       4.029556      11.804655       2.787010      11.804655           0.000002
           13             Mg       2.089675       6.106716       9.118584       1.436107      20.169341 0.29287985E+03  0.63789343E+04                                 8.824585                            7.702945      -1.033062       1.803192                    0.999188      18.648575      55.504677       0.370162       0.759723      -0.895464      -0.000000      -0.000626       0.000626       0.000885       0.007330       0.007330      -0.003491      -0.043006       0.043006      -0.031225       0.013398       0.017827             10.137319      11.549289      -0.253572      -0.253572       9.431334      -1.418480       9.431334           0.000001
           14             Mg       2.089675       3.844693      11.380607       1.264289      39.512410 0.60369355E+03  0.15448956E+05                                12.681879                           10.353999      -0.681031       1.836497                    0.998753      22.094657      66.864052       0.359412       0.665934      -0.943761       0.000000       0.033221      -0.033221       0.046982      -0.152030      -0.152030       0.141205      -0.082039       0.082039      -0.185322      -0.113859       0.299181             14.412678      19.628725       4.029556       4.029556      11.804654      -2.787009      11.804654           0.000002
           15             Mg       6.269025       9.118584       6.106716       1.436107      20.169339 0.29287981E+03  0.63789333E+04                                 8.824585                            7.702945      -1.033062       1.803192                    0.999188      18.648574      55.504675       0.370162       0.759723      -0.895464      -0.000000       0.000626      -0.000626       0.000885      -0.007330      -0.007330      -0.003491      -0.043006       0.043006      -0.031225       0.013398       0.017827             10.137319      11.549289       0.253572       0.253572       9.431334      -1.418480       9.431334           0.000001
           16             Mg       6.269025      11.380607       3.844693       1.264289      39.512411 0.60369358E+03  0.15448957E+05                                12.681879                           10.354000      -0.681031       1.836497                    0.998753      22.094657      66.864053       0.359412       0.665934      -0.943761      -0.000000      -0.033221       0.033221       0.046982       0.152030       0.152030       0.141205      -0.082039       0.082039      -0.185322      -0.113859       0.299181             14.412678      19.628726      -4.029556      -4.029556      11.804654      -2.787010      11.804654           0.000002
           17              H       7.712572      14.661964       2.020397       0.449939       0.341577 0.20007843E+01  0.14503851E+02                                 0.958331                            0.953444      -1.363599       2.423056                    0.999923       2.185641       6.054968       0.495909       1.703810      -0.632062       0.009219      -0.008341       0.017217       0.021236      -0.002525       0.000441      -0.006121       0.003981       0.023136      -0.008898      -0.001316       0.010214              0.966889       1.000842      -0.040185       0.081300       0.967621      -0.021289       0.932203           0.000001
           18              H       4.527072       5.625748       2.848654       0.152076       1.169213 0.88692096E+01  0.88727391E+02                                 1.802526                            1.726092      -0.902552       2.471281                    0.998868       3.284121       9.072951       0.486025       1.259721      -0.716685       0.037334      -0.001952      -0.016026       0.040675       0.002838      -0.010853       0.007736       0.020279      -0.013417      -0.017104      -0.000618       0.017722              1.790090       2.207360      -0.057874      -0.330177       1.500443       0.079830       1.662467           0.000001
           19              H       3.533222       0.563336      13.204903       0.449939       0.341576 0.20007806E+01  0.14503821E+02                                 0.958331                            0.953444      -1.363599       2.423056                    0.999923       2.185640       6.054968       0.495908       1.703812      -0.632062       0.009219       0.008341      -0.017217       0.021236       0.002525      -0.000441      -0.006121       0.003981       0.023136      -0.008898      -0.001316       0.010214              0.966889       1.000842       0.040185      -0.081300       0.967621      -0.021289       0.932203           0.000001
           20              H       0.347722       9.599552      12.376646       0.152076       1.169214 0.88692157E+01  0.88727471E+02                                 1.802527                            1.726093      -0.902552       2.471281                    0.998868       3.284122       9.072956       0.486025       1.259721      -0.716685       0.037334       0.001952       0.016026       0.040675      -0.002838       0.010853       0.007736       0.020279      -0.013417      -0.017104      -0.000618       0.017722              1.790091       2.207361       0.057874       0.330177       1.500444       0.079830       1.662468           0.000001
           21              H       1.443547       5.592253       7.049314       0.449939       0.341577 0.20007838E+01  0.14503848E+02                                 0.958331                            0.953444      -1.363599       2.423056                    0.999923       2.185641       6.054969       0.495909       1.703810      -0.632062       0.009219      -0.017217      -0.008341       0.021236      -0.000441      -0.002525       0.006121      -0.009577      -0.017540      -0.008898      -0.001316       0.010214              0.966889       1.000842      -0.081300      -0.040185       0.932203       0.021289       0.967621           0.000001
           22              H       6.616747       4.763996      13.238398       0.152076       1.169213 0.88692120E+01  0.88727427E+02                                 1.802527                            1.726093      -0.902552       2.471281                    0.998868       3.284121       9.072954       0.486025       1.259722      -0.716685       0.037334       0.016026      -0.001952       0.040675       0.010853       0.002838      -0.007736       0.016848      -0.023710      -0.017104      -0.000618       0.017722              1.790091       2.207361       0.330177      -0.057874       1.662468      -0.079830       1.500444           0.000001
           23              H       5.622897       9.633047       8.175986       0.449939       0.341577 0.20007843E+01  0.14503851E+02                                 0.958331                            0.953444      -1.363599       2.423056                    0.999923       2.185641       6.054968       0.495909       1.703810      -0.632062       0.009219       0.017217       0.008341       0.021236       0.000441       0.002525       0.006121      -0.009577      -0.017540      -0.008898      -0.001316       0.010214              0.966889       1.000842       0.081300       0.040185       0.932203       0.021289       0.967621           0.000001
           24              H       2.437397      10.461304       1.986902       0.152076       1.169213 0.88692102E+01  0.88727403E+02                                 1.802526                            1.726093      -0.902552       2.471281                    0.998868       3.284121       9.072953       0.486025       1.259721      -0.716685       0.037334      -0.016026       0.001952       0.040675      -0.010853      -0.002838      -0.007736       0.016848      -0.023710      -0.017104      -0.000618       0.017722              1.790090       2.207360      -0.330177       0.057874       1.662467      -0.079830       1.500443           0.000001
           25              H       2.735803       8.175986       9.633047       0.449939       0.341577 0.20007843E+01  0.14503851E+02                                 0.958331                            0.953444      -1.363599       2.423056                    0.999923       2.185641       6.054968       0.495909       1.703810      -0.632062      -0.009219       0.008341       0.017217       0.021236      -0.002525      -0.000441       0.006121       0.003981       0.023136      -0.008898      -0.001316       0.010214              0.966889       1.000842      -0.040185      -0.081300       0.967621       0.021289       0.932203           0.000001
           26              H       5.921303       1.986902      10.461304       0.152076       1.169214 0.88692215E+01  0.88727557E+02                                 1.802529                            1.726095      -0.902552       2.471281                    0.998868       3.284123       9.072965       0.486024       1.259723      -0.716684      -0.037334       0.001952      -0.016026       0.040675       0.002838       0.010853      -0.007736       0.020279      -0.013417      -0.017104      -0.000618       0.017722              1.790093       2.207363      -0.057874       0.330178       1.500445      -0.079830       1.662469           0.000001
           27              H       6.915153       7.049314       5.592253       0.449939       0.341577 0.20007843E+01  0.14503851E+02                                 0.958331                            0.953444      -1.363599       2.423056                    0.999923       2.185641       6.054968       0.495909       1.703810      -0.632062      -0.009219      -0.008341      -0.017217       0.021236       0.002525       0.000441       0.006121       0.003981       0.023136      -0.008898      -0.001316       0.010214              0.966889       1.000842       0.040185       0.081300       0.967621       0.021289       0.932203           0.000001
           28              H       1.741953      13.238398       4.763996       0.152076       1.169214 0.88692227E+01  0.88727569E+02                                 1.802529                            1.726094      -0.902552       2.471281                    0.998868       3.284123       9.072964       0.486025       1.259722      -0.716684      -0.037334      -0.001952       0.016026       0.040675      -0.002838      -0.010853      -0.007736       0.020279      -0.013417      -0.017104      -0.000618       0.017722              1.790093       2.207363       0.057874      -0.330178       1.500445      -0.079830       1.662469           0.000001
           29              H       0.646128       2.020397      14.661964       0.449939       0.341577 0.20007843E+01  0.14503851E+02                                 0.958331                            0.953444      -1.363599       2.423056                    0.999923       2.185641       6.054968       0.495909       1.703810      -0.632062      -0.009219       0.017217      -0.008341       0.021236      -0.000441       0.002525      -0.006121      -0.009577      -0.017540      -0.008898      -0.001316       0.010214              0.966889       1.000842      -0.081300       0.040185       0.932203      -0.021289       0.967621           0.000001
           30              H       3.831628       2.848654       5.625748       0.152076       1.169213 0.88692090E+01  0.88727391E+02                                 1.802526                            1.726093      -0.902551       2.471282                    0.998868       3.284121       9.072954       0.486025       1.259722      -0.716685      -0.037334      -0.016026      -0.001952       0.040675       0.010853      -0.002838       0.007736       0.016848      -0.023710      -0.017104      -0.000618       0.017722              1.790090       2.207361       0.330177       0.057874       1.662467       0.079830       1.500443           0.000001
           31              H       4.825478      13.204903       0.563336       0.449939       0.341576 0.20007813E+01  0.14503827E+02                                 0.958331                            0.953444      -1.363599       2.423056                    0.999923       2.185640       6.054968       0.495908       1.703812      -0.632062      -0.009219      -0.017217       0.008341       0.021236       0.000441      -0.002525      -0.006121      -0.009577      -0.017540      -0.008898      -0.001316       0.010214              0.966889       1.000842       0.081300      -0.040185       0.932203      -0.021289       0.967621           0.000001
           32              H       8.010978      12.376646       9.599552       0.152076       1.169213 0.88692102E+01  0.88727416E+02                                 1.802528                            1.726094      -0.902551       2.471282                    0.998868       3.284121       9.072958       0.486025       1.259723      -0.716684      -0.037334       0.016026       0.001952       0.040675      -0.010853       0.002838       0.007736       0.016848      -0.023710      -0.017104      -0.000618       0.017722              1.790091       2.207362      -0.330178      -0.057874       1.662468       0.079830       1.500444           0.000001
           33              C       2.294797       3.718323       2.060288       0.634965      25.309221 0.23820247E+03  0.48757704E+04                                 7.975259                            5.480930       0.002444       2.063529                    0.999277      21.865932      60.980020       0.632726       0.472926      -1.018684      -0.034093      -0.067063      -0.051511       0.091176      -0.037568       0.049419      -0.085709      -0.008887      -0.025067      -0.087957      -0.029977       0.117934              9.998364       8.695046       1.107335      -1.638860      10.499976       5.609576      10.800070           0.000002
           34              C       3.840572       7.555555       5.075049       0.635652      23.457709 0.24395170E+03  0.50488471E+04                                 7.708961                            5.635964      -0.087299       2.037421                    0.999419      22.297392      63.571435       0.606114       0.488274      -1.005472       0.023226       0.066792       0.053050       0.088402      -0.053063       0.020002      -0.070895      -0.047833       0.057541      -0.076229      -0.030673       0.106901              9.254396      10.853240       3.028215       0.307469       9.398171       3.297323       7.511777           0.000001
           35              C       3.215341       6.474254       4.283029       0.036947      38.591631 0.42849902E+03  0.10038058E+05                                10.140842                            6.977305      -0.118576       1.964511                    0.999410      27.581198      79.162272       0.613690       0.426046      -1.058088      -0.043060      -0.045108      -0.036017       0.072015       0.008363       0.008677      -0.020901       0.024548      -0.034751      -0.032932       0.011996       0.020936             13.095187      10.464032       4.053227       2.057088      16.611554       8.565294      12.209975           0.000001
           36              C       2.561273       4.822918       3.007758       0.025618      40.428627 0.42152256E+03  0.97855446E+04                                10.299283                            6.802752       0.000445       1.991945                    0.999439      27.432736      77.120940       0.640859       0.411699      -1.072493      -0.001347       0.062818       0.046181       0.077978      -0.029946      -0.015090       0.001117      -0.004485       0.036128      -0.038247       0.007193       0.031055             13.804212       9.498400       3.472320       1.459112      17.661640      10.345558      14.252595           0.000001
           37              C       3.649241       5.658940       3.241619      -0.210459      34.445986 0.48130236E+03  0.11636279E+05                                 9.210947                            7.333416      -0.015142       1.953868                    0.999558      31.204857      91.727747       0.604622       0.419011      -1.059864      -0.008668       0.002555      -0.002289       0.009322      -0.005348      -0.016400       0.000346       0.042613      -0.014606      -0.019844      -0.011852       0.031696             10.257170      10.654804       1.347574      -0.827941      10.547008       4.683115       9.569698           0.000000
           38              C       6.474147      11.506977      13.165012       0.634965      25.309223 0.23820249E+03  0.48757708E+04                                 7.975259                            5.480930       0.002444       2.063529                    0.999277      21.865933      60.980023       0.632726       0.472926      -1.018684      -0.034093       0.067063       0.051511       0.091176       0.037568      -0.049419      -0.085709      -0.008887      -0.025067      -0.087957      -0.029977       0.117934              9.998364       8.695046      -1.107335       1.638860      10.499976       5.609576      10.800070           0.000002
           39              C       8.019922       7.669745      10.150251       0.635652      23.457708 0.24395170E+03  0.50488470E+04                                 7.708961                            5.635964      -0.087299       2.037421                    0.999419      22.297392      63.571436       0.606113       0.488274      -1.005472       0.023226      -0.066792      -0.053050       0.088402       0.053063      -0.020002      -0.070895      -0.047833       0.057541      -0.076229      -0.030673       0.106901              9.254396      10.853240      -3.028215      -0.307469       9.398171       3.297323       7.511777           0.000001
           40              C       7.394691       8.751046      10.942271       0.036947      38.591631 0.42849901E+03  0.10038057E+05                                10.140842                            6.977305      -0.118576       1.964511                    0.999410      27.581198      79.162275       0.613690       0.426046      -1.058088      -0.043060       0.045108       0.036018       0.072015      -0.008363      -0.008677      -0.020901       0.024548      -0.034751      -0.032932       0.011996       0.020936             13.095188      10.464032      -4.053227      -2.057088      16.611555       8.565295      12.209976           0.000001
           41              C       6.740623      10.402382      12.217542       0.025618      40.428630 0.42152259E+03  0.97855454E+04                                10.299284                            6.802753       0.000445       1.991945                    0.999439      27.432737      77.120946       0.640858       0.411699      -1.072493      -0.001347      -0.062818      -0.046181       0.077978       0.029946       0.015090       0.001117      -0.004485       0.036128      -0.038247       0.007193       0.031055             13.804213       9.498401      -3.472321      -1.459113      17.661642      10.345559      14.252596           0.000001
           42              C       7.828591       9.566360      11.983681      -0.210459      34.445993 0.48130246E+03  0.11636282E+05                                 9.210949                            7.333417      -0.015142       1.953868                    0.999558      31.204861      91.727767       0.604622       0.419011      -1.059864      -0.008668      -0.002555       0.002289       0.009322       0.005348       0.016400       0.000346       0.042613      -0.014606      -0.019844      -0.011852       0.031696             10.257172      10.654806      -1.347574       0.827941      10.547010       4.683116       9.569699           0.000000
           43              C       4.384472       5.552362      11.330973       0.634965      25.309223 0.23820248E+03  0.48757708E+04                                 7.975259                            5.480930       0.002444       2.063529                    0.999277      21.865933      60.980024       0.632726       0.472926      -1.018684      -0.034093       0.051512      -0.067063       0.091176      -0.049419      -0.037568       0.085709       0.008090       0.025864      -0.087957      -0.029977       0.117934              9.998364       8.695046       1.638860       1.107335      10.800071      -5.609577      10.499976           0.000002
           44              C       5.930247       2.537601      15.168205       0.635652      23.457709 0.24395171E+03  0.50488473E+04                                 7.708962                            5.635964      -0.087299       2.037421                    0.999419      22.297393      63.571441       0.606113       0.488274      -1.005472       0.023226      -0.053050       0.066792       0.088402      -0.020002      -0.053063       0.070895      -0.052687       0.042978      -0.076229      -0.030673       0.106901              9.254397      10.853241      -0.307469       3.028215       7.511778      -3.297323       9.398172           0.000001
           45              C       5.305016       3.329621      14.086904       0.036947      38.591633 0.42849903E+03  0.10038058E+05                                10.140843                            6.977306      -0.118576       1.964511                    0.999410      27.581199      79.162280       0.613690       0.426046      -1.058088      -0.043061       0.036018      -0.045108       0.072015      -0.008677       0.008363       0.020901       0.029649      -0.019447      -0.032932       0.011996       0.020936             13.095189      10.464033      -2.057089       4.053227      12.209976      -8.565295      16.611557           0.000001
           46              C       4.650948       4.604892      12.435568       0.025618      40.428628 0.42152256E+03  0.97855446E+04                                10.299283                            6.802752       0.000445       1.991945                    0.999439      27.432736      77.120943       0.640858       0.411699      -1.072493      -0.001347      -0.046181       0.062818       0.077978       0.015090      -0.029946      -0.001117      -0.020307      -0.011336      -0.038247       0.007193       0.031055             13.804213       9.498400      -1.459113       3.472321      14.252596     -10.345559      17.661642           0.000001
           47              C       5.738916       4.371031      13.271590      -0.210459      34.445996 0.48130253E+03  0.11636284E+05                                 9.210949                            7.333417      -0.015143       1.953868                    0.999558      31.204863      91.727774       0.604622       0.419011      -1.059864      -0.008668       0.002289       0.002555       0.009322       0.016400      -0.005348      -0.000346       0.028609      -0.056617      -0.019844      -0.011852       0.031696             10.257172      10.654806       0.827941       1.347574       9.569700      -4.683116      10.547010           0.000000
           48              C       0.205122       9.672938       3.894327       0.634965      25.309224 0.23820250E+03  0.48757712E+04                                 7.975260                            5.480930       0.002444       2.063529                    0.999277      21.865934      60.980030       0.632726       0.472926      -1.018684      -0.034093      -0.051511       0.067063       0.091176       0.049419       0.037568       0.085709       0.008090       0.025864      -0.087957      -0.029977       0.117934              9.998365       8.695047      -1.638860      -1.107335      10.800072      -5.609577      10.499978           0.000002
           49              C       1.750897      12.687699       0.057095       0.635652      23.457709 0.24395170E+03  0.50488470E+04                                 7.708961                            5.635964      -0.087299       2.037421                    0.999419      22.297392      63.571435       0.606114       0.488274      -1.005472       0.023226       0.053050      -0.066792       0.088402       0.020002       0.053063       0.070895      -0.052687       0.042978      -0.076229      -0.030673       0.106901              9.254396      10.853240       0.307469      -3.028215       7.511777      -3.297323       9.398171           0.000001
           50              C       1.125666      11.895679       1.138396       0.036947      38.591631 0.42849901E+03  0.10038057E+05                                10.140842                            6.977305      -0.118576       1.964511                    0.999410      27.581198      79.162275       0.613690       0.426046      -1.058088      -0.043060      -0.036018       0.045108       0.072015       0.008677      -0.008363       0.020901       0.029649      -0.019447      -0.032932       0.011996       0.020936             13.095188      10.464032       2.057088      -4.053227      12.209976      -8.565295      16.611556           0.000001
           51              C       0.471598      10.620408       2.789732       0.025618      40.428635 0.42152264E+03  0.97855469E+04                                10.299284                            6.802753       0.000445       1.991945                    0.999439      27.432739      77.120953       0.640858       0.411699      -1.072493      -0.001347       0.046181      -0.062818       0.077978      -0.015090       0.029946      -0.001117      -0.020307      -0.011336      -0.038247       0.007192       0.031055             13.804214       9.498401       1.459113      -3.472321      14.252598     -10.345560      17.661644           0.000001
           52              C       1.559566      10.854269       1.953710      -0.210459      34.445996 0.48130252E+03  0.11636284E+05                                 9.210950                            7.333418      -0.015142       1.953868                    0.999558      31.204862      91.727773       0.604622       0.419012      -1.059864      -0.008668      -0.002289      -0.002555       0.009322      -0.016400       0.005348      -0.000346       0.028610      -0.056616      -0.019844      -0.011852       0.031696             10.257173      10.654806      -0.827941      -1.347574       9.569701      -4.683117      10.547011           0.000001
           53              C       8.153578       3.894327       9.672938       0.634965      25.309225 0.23820250E+03  0.48757712E+04                                 7.975260                            5.480930       0.002444       2.063529                    0.999277      21.865934      60.980031       0.632726       0.472926      -1.018684       0.034093       0.067063      -0.051511       0.091176      -0.037568      -0.049419       0.085709      -0.008887      -0.025067      -0.087957      -0.029977       0.117934              9.998366       8.695047       1.107335       1.638860      10.499978      -5.609578      10.800072           0.000002
           54              C       6.607803       0.057095      12.687699       0.635652      23.457708 0.24395169E+03  0.50488467E+04                                 7.708961                            5.635964      -0.087299       2.037421                    0.999419      22.297392      63.571438       0.606113       0.488274      -1.005472      -0.023226      -0.066792       0.053050       0.088402      -0.053063      -0.020002       0.070895      -0.047833       0.057541      -0.076229      -0.030673       0.106901              9.254396      10.853240       3.028215      -0.307469       9.398172      -3.297323       7.511778           0.000001
           55              C       7.233034       1.138396      11.895679       0.036947      38.591632 0.42849900E+03  0.10038057E+05                                10.140843                            6.977306      -0.118575       1.964511                    0.999410      27.581198      79.162279       0.613690       0.426046      -1.058088       0.043061       0.045108      -0.036018       0.072015       0.008363      -0.008677       0.020901       0.024548      -0.034751      -0.032932       0.011996       0.020936             13.095189      10.464033       4.053227      -2.057088      16.611557      -8.565296      12.209977           0.000001
           56              C       7.887102       2.789732      10.620408       0.025618      40.428634 0.42152261E+03  0.97855462E+04                                10.299285                            6.802753       0.000445       1.991945                    0.999439      27.432738      77.120954       0.640858       0.411699      -1.072493       0.001347      -0.062818       0.046181       0.077978      -0.029946       0.015090      -0.001117      -0.004485       0.036128      -0.038247       0.007192       0.031055             13.804215       9.498402       3.472322      -1.459113      17.661645     -10.345560      14.252598           0.000001
           57              C       6.799134       1.953710      10.854269      -0.210459      34.446000 0.48130257E+03  0.11636285E+05                                 9.210951                            7.333418      -0.015142       1.953868                    0.999558      31.204864      91.727791       0.604622       0.419012      -1.059864       0.008668      -0.002555      -0.002289       0.009322      -0.005348       0.016400      -0.000346       0.042613      -0.014606      -0.019844      -0.011852       0.031696             10.257175      10.654810       1.347574       0.827942      10.547012      -4.683117       9.569702           0.000000
           58              C       3.974228      11.330973       5.552362       0.634965      25.309223 0.23820248E+03  0.48757707E+04                                 7.975259                            5.480930       0.002444       2.063529                    0.999277      21.865933      60.980026       0.632726       0.472926      -1.018684       0.034093      -0.067063       0.051511       0.091176       0.037568       0.049419       0.085709      -0.008887      -0.025067      -0.087957      -0.029977       0.117934              9.998365       8.695047      -1.107335      -1.638860      10.499977      -5.609577      10.800071           0.000002
           59              C       2.428453      15.168205       2.537601       0.635652      23.457707 0.24395169E+03  0.50488466E+04                                 7.708961                            5.635963      -0.087299       2.037421                    0.999419      22.297391      63.571431       0.606114       0.488274      -1.005472      -0.023226       0.066792      -0.053050       0.088402       0.053063       0.020002       0.070895      -0.047833       0.057541      -0.076229      -0.030673       0.106901              9.254396      10.853239      -3.028215       0.307469       9.398170      -3.297323       7.511777           0.000001
           60              C       3.053684      14.086904       3.329621       0.036947      38.591629 0.42849899E+03  0.10038057E+05                                10.140842                            6.977305      -0.118575       1.964511                    0.999410      27.581197      79.162271       0.613690       0.426046      -1.058088       0.043060      -0.045108       0.036018       0.072015      -0.008363       0.008677       0.020901       0.024548      -0.034751      -0.032932       0.011996       0.020936             13.095187      10.464032      -4.053226       2.057088      16.611555      -8.565295      12.209976           0.000001
           61              C       3.707752      12.435568       4.604892       0.025618      40.428632 0.42152259E+03  0.97855458E+04                                10.299285                            6.802753       0.000445       1.991945                    0.999439      27.432737      77.120951       0.640858       0.411699      -1.072493       0.001347       0.062818      -0.046181       0.077978       0.029946      -0.015090      -0.001117      -0.004485       0.036128      -0.038247       0.007193       0.031055             13.804215       9.498402      -3.472321       1.459113      17.661644     -10.345560      14.252598           0.000001
           62              C       2.619784      13.271590       4.371031      -0.210459      34.445995 0.48130248E+03  0.11636283E+05                                 9.210950                            7.333417      -0.015142       1.953868                    0.999558      31.204862      91.727777       0.604622       0.419011      -1.059864       0.008668       0.002555       0.002289       0.009322       0.005348      -0.016400      -0.000346       0.042613      -0.014607      -0.019844      -0.011852       0.031696             10.257173      10.654808      -1.347574      -0.827942      10.547010      -4.683116       9.569700           0.000001
           63              C       6.063903       2.060288       3.718323       0.634965      25.309224 0.23820250E+03  0.48757712E+04                                 7.975260                            5.480930       0.002444       2.063529                    0.999277      21.865934      60.980030       0.632726       0.472926      -1.018684       0.034093      -0.051511      -0.067063       0.091176      -0.049419       0.037568      -0.085709       0.008090       0.025864      -0.087957      -0.029977       0.117934              9.998365       8.695047       1.638860      -1.107335      10.800072       5.609577      10.499978           0.000002
           64              C       4.518128       5.075049       7.555555       0.635652      23.457707 0.24395169E+03  0.50488466E+04                                 7.708961                            5.635963      -0.087299       2.037421                    0.999419      22.297391      63.571431       0.606114       0.488274      -1.005472      -0.023226       0.053050       0.066792       0.088402      -0.020002       0.053063      -0.070895      -0.052687       0.042978      -0.076229      -0.030673       0.106901              9.254396      10.853239      -0.307469      -3.028215       7.511777       3.297323       9.398171           0.000001
           65              C       5.143359       4.283029       6.474254       0.036947      38.591627 0.42849896E+03  0.10038056E+05                                10.140842                            6.977305      -0.118575       1.964511                    0.999410      27.581196      79.162268       0.613690       0.426046      -1.058088       0.043061      -0.036018      -0.045108       0.072016      -0.008677      -0.008363      -0.020901       0.029649      -0.019447      -0.032932       0.011996       0.020936             13.095187      10.464032      -2.057088      -4.053226      12.209975       8.565294      16.611555           0.000001
           66              C       5.797427       3.007758       4.822918       0.025618      40.428634 0.42152261E+03  0.97855462E+04                                10.299284                            6.802753       0.000445       1.991945                    0.999439      27.432738      77.120952       0.640858       0.411699      -1.072493       0.001347       0.046181       0.062818       0.077978       0.015090       0.029946       0.001117      -0.020307      -0.011336      -0.038247       0.007192       0.031055             13.804215       9.498401      -1.459113      -3.472321      14.252598      10.345560      17.661644           0.000001
           67              C       4.709459       3.241619       5.658940      -0.210459      34.445998 0.48130256E+03  0.11636285E+05                                 9.210951                            7.333418      -0.015142       1.953868                    0.999558      31.204862      91.727778       0.604622       0.419012      -1.059864       0.008668      -0.002289       0.002555       0.009322       0.016400       0.005348       0.000346       0.028610      -0.056616      -0.019844      -0.011852       0.031696             10.257174      10.654807       0.827941      -1.347574       9.569702       4.683117      10.547012           0.000000
           68              C       1.884553      13.165012      11.506977       0.634965      25.309222 0.23820247E+03  0.48757704E+04                                 7.975259                            5.480930       0.002444       2.063529                    0.999277      21.865932      60.980023       0.632726       0.472926      -1.018684       0.034093       0.051511       0.067063       0.091176       0.049419      -0.037568      -0.085709       0.008090       0.025864      -0.087957      -0.029977       0.117934              9.998365       8.695047      -1.638860       1.107335      10.800071       5.609577      10.499977           0.000002
           69              C       0.338778      10.150251       7.669745       0.635652      23.457707 0.24395168E+03  0.50488465E+04                                 7.708961                            5.635964      -0.087299       2.037421                    0.999419      22.297391      63.571434       0.606113       0.488274      -1.005472      -0.023226      -0.053050      -0.066792       0.088402       0.020002      -0.053063      -0.070895      -0.052687       0.042978      -0.076229      -0.030673       0.106901              9.254396      10.853240       0.307469       3.028215       7.511777       3.297323       9.398171           0.000001
           70              C       0.964009      10.942271       8.751046       0.036947      38.591631 0.42849901E+03  0.10038057E+05                                10.140842                            6.977305      -0.118575       1.964511                    0.999410      27.581198      79.162275       0.613690       0.426046      -1.058088       0.043061       0.036018       0.045108       0.072015       0.008677       0.008363      -0.020901       0.029649      -0.019447      -0.032932       0.011996       0.020936             13.095188      10.464032       2.057088       4.053227      12.209976       8.565295      16.611555           0.000001
           71              C       1.618077      12.217542      10.402382       0.025618      40.428631 0.42152258E+03  0.97855454E+04                                10.299284                            6.802753       0.000445       1.991945                    0.999439      27.432737      77.120949       0.640858       0.411699      -1.072493       0.001347      -0.046181      -0.062818       0.077978      -0.015090      -0.029946       0.001117      -0.020307      -0.011336      -0.038247       0.007192       0.031055             13.804214       9.498401       1.459113       3.472321      14.252597      10.345559      17.661643           0.000001
           72              C       0.530109      11.983681       9.566360      -0.210459      34.445996 0.48130253E+03  0.11636284E+05                                 9.210950                            7.333418      -0.015142       1.953868                    0.999558      31.204861      91.727777       0.604622       0.419012      -1.059864       0.008668       0.002289      -0.002555       0.009322      -0.016400      -0.005348       0.000346       0.028609      -0.056616      -0.019844      -0.011852       0.031696             10.257173      10.654808      -0.827941       1.347574       9.569701       4.683117      10.547011           0.000000
           73              N       1.943732       6.149803       4.632450      -0.258856      41.612822 0.56838462E+03  0.14058462E+05                                10.104395                            7.723453       0.030926       2.005625                    0.998279      29.465231      82.393781       0.629214       0.393561      -1.097009       0.115595      -0.149147      -0.204424       0.278202       0.060958       0.085132      -0.060574      -0.043571      -0.027033      -0.142195       0.069201       0.072993             12.139283      10.628249       1.123842      -0.768367      14.522950       6.536202      11.266651           0.000000
           74              N       1.548616       5.140518       3.857939      -0.357131      41.562808 0.54940291E+03  0.13410645E+05                                 9.761599                            7.334443       0.598959       2.161019                    0.999770      30.207957      82.631327       0.683397       0.367176      -1.121486       0.228000       0.162895       0.010533       0.280410      -0.048767       0.003867       0.019313      -0.123468       0.172303      -0.107999       0.036581       0.071418             11.655461      10.905499       3.267886       0.049097      13.804011       6.061795      10.256873          -0.000000
           75              N       6.123082       9.075497      10.592850      -0.258856      41.612822 0.56838462E+03  0.14058462E+05                                10.104394                            7.723453       0.030926       2.005625                    0.998279      29.465231      82.393780       0.629214       0.393561      -1.097009       0.115595       0.149147       0.204424       0.278202      -0.060958      -0.085132      -0.060574      -0.043571      -0.027033      -0.142195       0.069201       0.072993             12.139283      10.628249      -1.123842       0.768367      14.522949       6.536201      11.266651           0.000000
           76              N       5.727966      10.084782      11.367361      -0.357131      41.562812 0.54940297E+03  0.13410647E+05                                 9.761600                            7.334443       0.598959       2.161019                    0.999770      30.207959      82.631333       0.683397       0.367176      -1.121486       0.228000      -0.162895      -0.010533       0.280410       0.048767      -0.003867       0.019313      -0.123468       0.172303      -0.107999       0.036581       0.071418             11.655461      10.905500      -3.267886      -0.049097      13.804011       6.061796      10.256873          -0.000000
           77              N       4.033407       2.980200      13.762453      -0.258856      41.612821 0.56838462E+03  0.14058462E+05                                10.104394                            7.723453       0.030926       2.005625                    0.998279      29.465231      82.393780       0.629214       0.393561      -1.097009       0.115595       0.204424      -0.149147       0.278202      -0.085132       0.060958       0.060574      -0.008269       0.078873      -0.142195       0.069201       0.072993             12.139283      10.628249       0.768367       1.123842      11.266651      -6.536201      14.522949           0.000000
           78              N       3.638291       3.754711      12.753168      -0.357131      41.562810 0.54940294E+03  0.13410646E+05                                 9.761599                            7.334443       0.598959       2.161019                    0.999770      30.207958      82.631330       0.683397       0.367176      -1.121486       0.228000      -0.010533       0.162895       0.280410      -0.003867      -0.048767      -0.019313      -0.147885       0.099050      -0.107999       0.036581       0.071418             11.655461      10.905499      -0.049097       3.267886      10.256873      -6.061795      13.804011          -0.000000
           79              N       8.212757      12.245100       1.462847      -0.258856      41.612820 0.56838458E+03  0.14058461E+05                                10.104394                            7.723453       0.030927       2.005625                    0.998279      29.465230      82.393777       0.629214       0.393561      -1.097009       0.115595      -0.204424       0.149147       0.278202       0.085132      -0.060958       0.060574      -0.008269       0.078873      -0.142195       0.069202       0.072993             12.139283      10.628249      -0.768367      -1.123842      11.266651      -6.536202      14.522949           0.000000
           80              N       7.817641      11.470589       2.472132      -0.357131      41.562807 0.54940290E+03  0.13410645E+05                                 9.761599                            7.334443       0.598959       2.161019                    0.999770      30.207957      82.631326       0.683397       0.367176      -1.121486       0.228000       0.010533      -0.162895       0.280410       0.003867       0.048767      -0.019313      -0.147885       0.099051      -0.107999       0.036581       0.071418             11.655461      10.905499       0.049097      -3.267886      10.256873      -6.061795      13.804010          -0.000000
           81              N       0.145943       1.462847      12.245100      -0.258856      41.612821 0.56838461E+03  0.14058462E+05                                10.104394                            7.723453       0.030927       2.005625                    0.998279      29.465231      82.393780       0.629214       0.393561      -1.097009      -0.115595       0.149147      -0.204424       0.278202       0.060958      -0.085132       0.060574      -0.043571      -0.027033      -0.142195       0.069202       0.072993             12.139283      10.628249       1.123842       0.768368      14.522949      -6.536202      11.266651           0.000000
           82              N       0.541059       2.472132      11.470589      -0.357131      41.562815 0.54940301E+03  0.13410648E+05                                 9.761600                            7.334443       0.598959       2.161019                    0.999770      30.207960      82.631338       0.683397       0.367176      -1.121486      -0.228000      -0.162895       0.010533       0.280410      -0.048767      -0.003867      -0.019313      -0.123468       0.172303      -0.107999       0.036581       0.071418             11.655462      10.905501       3.267886      -0.049097      13.804012      -6.061796      10.256874          -0.000000
           83              N       4.325293      13.762453       2.980200      -0.258856      41.612822 0.56838462E+03  0.14058462E+05                                10.104394                            7.723453       0.030927       2.005625                    0.998279      29.465231      82.393780       0.629214       0.393561      -1.097009      -0.115595      -0.149147       0.204424       0.278202      -0.060958       0.085132       0.060574      -0.043571      -0.027033      -0.142195       0.069202       0.072993             12.139283      10.628249      -1.123842      -0.768368      14.522949      -6.536202      11.266651           0.000000
           84              N       4.720409      12.753168       3.754711      -0.357131      41.562810 0.54940293E+03  0.13410646E+05                                 9.761600                            7.334443       0.598959       2.161019                    0.999770      30.207957      82.631329       0.683397       0.367176      -1.121485      -0.228000       0.162895      -0.010533       0.280410       0.048767       0.003867      -0.019313      -0.123468       0.172303      -0.107999       0.036581       0.071418             11.655461      10.905500      -3.267886       0.049097      13.804011      -6.061796      10.256874          -0.000000
           85              N       6.414968       4.632450       6.149803      -0.258856      41.612822 0.56838462E+03  0.14058462E+05                                10.104394                            7.723453       0.030927       2.005625                    0.998279      29.465231      82.393778       0.629214       0.393561      -1.097009      -0.115595      -0.204424      -0.149147       0.278202      -0.085132      -0.060958      -0.060574      -0.008269       0.078873      -0.142195       0.069202       0.072993             12.139283      10.628248       0.768367      -1.123842      11.266651       6.536202      14.522949           0.000000
           86              N       6.810084       3.857939       5.140518      -0.357131      41.562808 0.54940291E+03  0.13410645E+05                                 9.761599                            7.334443       0.598959       2.161019                    0.999770      30.207957      82.631327       0.683397       0.367176      -1.121486      -0.228000       0.010533       0.162895       0.280410      -0.003867       0.048767       0.019313      -0.147885       0.099051      -0.107999       0.036581       0.071418             11.655461      10.905499      -0.049097      -3.267886      10.256873       6.061796      13.804011          -0.000000
           87              N       2.235618      10.592850       9.075497      -0.258856      41.612822 0.56838461E+03  0.14058462E+05                                10.104395                            7.723453       0.030927       2.005625                    0.998279      29.465231      82.393782       0.629214       0.393561      -1.097009      -0.115595       0.204424       0.149147       0.278202       0.085132       0.060958      -0.060574      -0.008269       0.078873      -0.142195       0.069202       0.072993             12.139283      10.628249      -0.768367       1.123842      11.266651       6.536202      14.522949           0.000000
           88              N       2.630734      11.367361      10.084782      -0.357131      41.562816 0.54940302E+03  0.13410649E+05                                 9.761601                            7.334443       0.598959       2.161019                    0.999770      30.207960      82.631339       0.683397       0.367176      -1.121485      -0.228000      -0.010533      -0.162895       0.280410       0.003867      -0.048767       0.019313      -0.147885       0.099051      -0.107999       0.036581       0.071418             11.655463      10.905501       0.049097       3.267887      10.256874       6.061796      13.804013          -0.000000
           89              O       3.107932       3.432087       1.164431      -0.583261      38.599847 0.53127365E+03  0.12716179E+05                                 9.106730                            7.122503       0.462840       2.201646                    0.997794      27.503646      71.816171       0.714644       0.358079      -1.141287      -0.007255       0.041821       0.033143       0.053852      -0.057540      -0.010764      -0.061751       0.050728       0.051657      -0.100626       0.027697       0.072929             10.832661       9.410690      -2.441547      -5.209122       8.942124       5.061391      14.145168           0.000001
           90              O       7.274911      15.021281       1.475788      -1.192238      53.721600 0.11313614E+04  0.32802502E+05                                11.420685                           10.433624      -0.414445       1.821583                    0.996179      36.939684     107.119124       0.585464       0.360828      -1.135973      -0.039826       0.026289      -0.044171       0.065026      -0.022326       0.054068      -0.056038       0.043265       0.253504      -0.083028      -0.043429       0.126456             12.626080      14.808172       0.101139       1.057219      13.158877       2.313376       9.911191           0.000001
           91              O       1.177156       3.118141       2.230050      -0.731773      49.736288 0.71836730E+03  0.18571857E+05                                10.770608                            8.284808      -0.040763       2.002199                    0.996494      30.368949      82.856607       0.661223       0.358302      -1.139236       0.077488       0.024005      -0.041030       0.090907      -0.009684       0.002617      -0.072961       0.071755      -0.025937      -0.094194       0.036475       0.057719             12.672973      16.250566       5.144671      -0.683394      12.496885       3.368267       9.271468          -0.000000
           92              O       3.113031       8.004854       6.029371      -0.698101      49.060201 0.78840089E+03  0.20892837E+05                                10.772004                            8.803447      -0.374369       1.910860                    0.992449      30.265143      84.005166       0.626998       0.368629      -1.129503       0.063999      -0.024187      -0.036701       0.077639      -0.059696      -0.018559      -0.044661      -0.006169       0.131001      -0.095908       0.026894       0.069014             12.398227      12.401483      -1.547725      -2.737998      11.110986       4.955531      13.682212           0.000000
           93              O       4.996497       7.950195       4.827790      -0.611479      36.058654 0.52623296E+03  0.12574228E+05                                 8.667502                            7.080101       0.480776       2.207724                    0.995812      27.757539      72.581392       0.717581       0.357217      -1.141186      -0.044293      -0.022113      -0.012291       0.051009      -0.022963       0.006704      -0.079323       0.059602      -0.127038      -0.107132       0.031444       0.075688              9.960698      15.456008       4.403551       0.633891       8.521176       0.309178       5.904909           0.000001
           94              O       7.287282      11.793213      14.060869      -0.583261      38.599845 0.53127362E+03  0.12716178E+05                                 9.106730                            7.122503       0.462840       2.201646                    0.997794      27.503646      71.816169       0.714644       0.358078      -1.141287      -0.007255      -0.041821      -0.033143       0.053852       0.057540       0.010764      -0.061751       0.050728       0.051657      -0.100626       0.027697       0.072929             10.832660       9.410689       2.441547       5.209122       8.942124       5.061390      14.145167           0.000001
           95              O       3.095561       0.204019      13.749512      -1.192238      53.721607 0.11313616E+04  0.32802509E+05                                11.420686                           10.433624      -0.414445       1.821583                    0.996179      36.939684     107.119124       0.585464       0.360828      -1.135973      -0.039826      -0.026289       0.044171       0.065026       0.022326      -0.054068      -0.056038       0.043265       0.253504      -0.083028      -0.043429       0.126456             12.626080      14.808173      -0.101139      -1.057219      13.158877       2.313376       9.911191           0.000001
           96              O       5.356506      12.107159      12.995250      -0.731773      49.736294 0.71836738E+03  0.18571860E+05                                10.770609                            8.284809      -0.040763       2.002199                    0.996494      30.368950      82.856614       0.661222       0.358302      -1.139236       0.077488      -0.024005       0.041030       0.090907       0.009684      -0.002617      -0.072961       0.071755      -0.025937      -0.094194       0.036475       0.057719             12.672975      16.250568      -5.144672       0.683394      12.496887       3.368268       9.271469          -0.000000
           97              O       7.292381       7.220446       9.195929      -0.698101      49.060201 0.78840088E+03  0.20892837E+05                                10.772004                            8.803447      -0.374369       1.910860                    0.992449      30.265143      84.005164       0.626998       0.368629      -1.129503       0.063999       0.024187       0.036701       0.077639       0.059696       0.018559      -0.044661      -0.006169       0.131001      -0.095908       0.026894       0.069014             12.398227      12.401482       1.547725       2.737998      11.110986       4.955531      13.682211           0.000000
           98              O       0.817147       7.275105      10.397510      -0.611479      36.058658 0.52623302E+03  0.12574230E+05                                 8.667502                            7.080102       0.480775       2.207724                    0.995812      27.757539      72.581395       0.717580       0.357217      -1.141186      -0.044293       0.022113       0.012291       0.051009       0.022963      -0.006704      -0.079323       0.059602      -0.127038      -0.107132       0.031444       0.075688              9.960699      15.456009      -4.403551      -0.633891       8.521177       0.309179       5.904910           0.000001
           99              O       5.197607       6.448219      11.044737      -0.583261      38.599847 0.53127364E+03  0.12716178E+05                                 9.106730                            7.122503       0.462840       2.201646                    0.997794      27.503645      71.816169       0.714644       0.358079      -1.141287      -0.007255      -0.033143       0.041821       0.053852       0.010764      -0.057540       0.061751      -0.000464      -0.101921      -0.100626       0.027697       0.072929             10.832661       9.410690       5.209122      -2.441547      14.145168      -5.061391       8.942124           0.000001
          100              O       1.005886       6.136862       7.408631      -1.192238      53.721602 0.11313615E+04  0.32802503E+05                                11.420685                           10.433624      -0.414445       1.821583                    0.996179      36.939684     107.119125       0.585464       0.360828      -1.135973      -0.039826       0.044171       0.026289       0.065026      -0.054068      -0.022326       0.056038      -0.105120      -0.191649      -0.083028      -0.043429       0.126456             12.626080      14.808172      -1.057219       0.101139       9.911191      -2.313376      13.158877           0.000001
          101              O       3.266831       5.382600      10.730791      -0.731773      49.736294 0.71836739E+03  0.18571860E+05                                10.770609                            8.284809      -0.040763       2.002199                    0.996494      30.368950      82.856614       0.661222       0.358302      -1.139236       0.077488       0.041030       0.024005       0.090907      -0.002617      -0.009684       0.072961       0.048846      -0.094665      -0.094194       0.036475       0.057719             12.672975      16.250568       0.683394       5.144672       9.271469      -3.368268      12.496886          -0.000000
          102              O       5.202706       1.583279       0.392204      -0.698101      49.060201 0.78840088E+03  0.20892837E+05                                10.772004                            8.803447      -0.374369       1.910860                    0.992449      30.265143      84.005164       0.626998       0.368629      -1.129503       0.063999       0.036701      -0.024187       0.077639       0.018559      -0.059696       0.044661      -0.068585      -0.056247      -0.095908       0.026894       0.069014             12.398227      12.401482       2.737998      -1.547725      13.682211      -4.955531      11.110986           0.000000
          103              O       7.086172       2.784860       0.337545      -0.611479      36.058662 0.52623310E+03  0.12574232E+05                                 8.667503                            7.080103       0.480775       2.207724                    0.995812      27.757541      72.581402       0.717580       0.357217      -1.141186      -0.044293       0.012291      -0.022113       0.051009      -0.006704      -0.022963       0.079323       0.093320      -0.025883      -0.107132       0.031444       0.075688              9.960700      15.456011      -0.633892       4.403552       5.904910      -0.309179       8.521178           0.000001
          104              O       1.018257       8.777081       4.180563      -0.583261      38.599854 0.53127375E+03  0.12716182E+05                                 9.106732                            7.122504       0.462840       2.201646                    0.997794      27.503647      71.816178       0.714643       0.358079      -1.141287      -0.007255       0.033143      -0.041821       0.053852      -0.010764       0.057540       0.061751      -0.000464      -0.101921      -0.100626       0.027697       0.072929             10.832663       9.410691      -5.209123       2.441548      14.145171      -5.061392       8.942126           0.000001
          105              O       5.185236       9.088438       7.816669      -1.192238      53.721600 0.11313614E+04  0.32802502E+05                                11.420685                           10.433623      -0.414445       1.821583                    0.996179      36.939684     107.119123       0.585464       0.360828      -1.135973      -0.039826      -0.044171      -0.026289       0.065026       0.054068       0.022326       0.056038      -0.105120      -0.191649      -0.083028      -0.043429       0.126456             12.626080      14.808172       1.057219      -0.101139       9.911190      -2.313376      13.158877           0.000001
          106              O       7.446181       9.842700       4.494509      -0.731773      49.736291 0.71836733E+03  0.18571858E+05                                10.770609                            8.284809      -0.040763       2.002199                    0.996494      30.368949      82.856610       0.661222       0.358302      -1.139236       0.077488      -0.041030      -0.024005       0.090907       0.002617       0.009684       0.072961       0.048846      -0.094665      -0.094194       0.036475       0.057719             12.672974      16.250567      -0.683394      -5.144672       9.271469      -3.368267      12.496886          -0.000000
          107              O       1.023356      13.642021      14.833096      -0.698101      49.060201 0.78840088E+03  0.20892837E+05                                10.772004                            8.803447      -0.374369       1.910860                    0.992449      30.265143      84.005166       0.626998       0.368629      -1.129503       0.063999      -0.036701       0.024187       0.077639      -0.018559       0.059696       0.044661      -0.068585      -0.056247      -0.095908       0.026894       0.069014             12.398227      12.401483      -2.737998       1.547725      13.682212      -4.955531      11.110986           0.000000
          108              O       2.906822      12.440440      14.887755      -0.611479      36.058656 0.52623299E+03  0.12574229E+05                                 8.667502                            7.080102       0.480776       2.207724                    0.995812      27.757539      72.581393       0.717581       0.357217      -1.141186      -0.044293      -0.012291       0.022113       0.051009       0.006704       0.022963       0.079323       0.093320      -0.025883      -0.107132       0.031444       0.075688              9.960698      15.456009       0.633891      -4.403551       5.904909      -0.309179       8.521177           0.000001
          109              O       7.340443       4.180563       8.777081      -0.583261      38.599847 0.53127364E+03  0.12716178E+05                                 9.106730                            7.122503       0.462840       2.201646                    0.997794      27.503645      71.816168       0.714644       0.358079      -1.141287       0.007255      -0.041821       0.033143       0.053852      -0.057540       0.010764       0.061751       0.050728       0.051656      -0.100626       0.027697       0.072929             10.832661       9.410690      -2.441547       5.209122       8.942125      -5.061391      14.145168           0.000001
          110              O       3.173464       7.816669       9.088438      -1.192238      53.721601 0.11313615E+04  0.32802502E+05                                11.420685                           10.433624      -0.414445       1.821583                    0.996179      36.939684     107.119124       0.585464       0.360828      -1.135973       0.039826      -0.026289      -0.044171       0.065026      -0.022326      -0.054068       0.056038       0.043265       0.253504      -0.083028      -0.043429       0.126456             12.626080      14.808172       0.101139      -1.057219      13.158877      -2.313376       9.911191           0.000001
          111              O       0.912519       4.494509       9.842700      -0.731773      49.736299 0.71836746E+03  0.18571863E+05                                10.770610                            8.284810      -0.040763       2.002199                    0.996494      30.368951      82.856620       0.661222       0.358302      -1.139236      -0.077488      -0.024005      -0.041030       0.090907      -0.009684      -0.002617       0.072961       0.071755      -0.025937      -0.094194       0.036475       0.057719             12.672976      16.250570       5.144673       0.683394      12.496888      -3.368268       9.271470          -0.000000
          112              O       7.335344      14.833096      13.642021      -0.698100      49.060201 0.78840089E+03  0.20892837E+05                                10.772004                            8.803447      -0.374369       1.910860                    0.992449      30.265143      84.005164       0.626998       0.368629      -1.129503      -0.063999       0.024187      -0.036701       0.077639      -0.059696       0.018559       0.044661      -0.006169       0.131001      -0.095908       0.026894       0.069014             12.398227      12.401482      -1.547725       2.737998      11.110986      -4.955531      13.682212           0.000000
          113              O       5.451878      14.887755      12.440440      -0.611479      36.058666 0.52623316E+03  0.12574234E+05                                 8.667504                            7.080103       0.480775       2.207724                    0.995812      27.757541      72.581404       0.717580       0.357217      -1.141186       0.044293       0.022113      -0.012291       0.051009      -0.022963      -0.006704       0.079323       0.059602      -0.127038      -0.107132       0.031444       0.075688              9.960701      15.456012       4.403553      -0.633892       8.521179      -0.309179       5.904911           0.000001
          114              O       3.161093      11.044737       6.448219      -0.583261      38.599853 0.53127374E+03  0.12716181E+05                                 9.106731                            7.122504       0.462840       2.201646                    0.997794      27.503647      71.816176       0.714643       0.358079      -1.141287       0.007255       0.041821      -0.033143       0.053852       0.057540      -0.010764       0.061751       0.050728       0.051657      -0.100626       0.027697       0.072929             10.832662       9.410691       2.441547      -5.209123       8.942126      -5.061392      14.145170           0.000001
          115              O       7.352814       7.408631       6.136862      -1.192238      53.721600 0.11313615E+04  0.32802502E+05                                11.420685                           10.433624      -0.414445       1.821583                    0.996179      36.939684     107.119124       0.585464       0.360828      -1.135973       0.039826       0.026289       0.044171       0.065026       0.022326       0.054068       0.056038       0.043265       0.253504      -0.083028      -0.043429       0.126456             12.626080      14.808172      -0.101139       1.057219      13.158877      -2.313376       9.911191           0.000001
          116              O       5.091869      10.730791       5.382600      -0.731773      49.736292 0.71836735E+03  0.18571859E+05                                10.770609                            8.284809      -0.040763       2.002199                    0.996494      30.368949      82.856611       0.661222       0.358302      -1.139236      -0.077488       0.024005       0.041030       0.090907       0.009684       0.002617       0.072961       0.071755      -0.025937      -0.094194       0.036475       0.057719             12.672974      16.250568      -5.144672      -0.683394      12.496886      -3.368268       9.271469          -0.000000
          117              O       3.155994       0.392204       1.583279      -0.698101      49.060201 0.78840089E+03  0.20892837E+05                                10.772004                            8.803447      -0.374369       1.910860                    0.992449      30.265143      84.005166       0.626998       0.368629      -1.129503      -0.063999      -0.024187       0.036701       0.077639       0.059696      -0.018559       0.044661      -0.006169       0.131001      -0.095908       0.026894       0.069014             12.398227      12.401483       1.547725      -2.737998      11.110986      -4.955531      13.682212           0.000000
          118              O       1.272528       0.337545       2.784860      -0.611479      36.058654 0.52623296E+03  0.12574228E+05                                 8.667501                            7.080101       0.480776       2.207724                    0.995812      27.757538      72.581389       0.717581       0.357217      -1.141186       0.044293      -0.022113       0.012291       0.051009       0.022963       0.006704       0.079323       0.059602      -0.127038      -0.107132       0.031444       0.075688              9.960698      15.456008      -4.403551       0.633891       8.521176      -0.309179       5.904909           0.000001
          119              O       5.250768       1.164431       3.432087      -0.583261      38.599854 0.53127375E+03  0.12716182E+05                                 9.106731                            7.122504       0.462840       2.201646                    0.997794      27.503647      71.816177       0.714643       0.358079      -1.141287       0.007255       0.033143       0.041821       0.053852       0.010764       0.057540      -0.061751      -0.000464      -0.101921      -0.100626       0.027697       0.072929             10.832663       9.410691       5.209123       2.441547      14.145170       5.061392       8.942126           0.000001
          120              O       1.083789       1.475788      15.021281      -1.192238      53.721601 0.11313615E+04  0.32802503E+05                                11.420686                           10.433624      -0.414445       1.821583                    0.996179      36.939684     107.119126       0.585464       0.360828      -1.135973       0.039826      -0.044171       0.026289       0.065026      -0.054068       0.022326      -0.056038      -0.105120      -0.191649      -0.083028      -0.043429       0.126456             12.626080      14.808173      -1.057219      -0.101139       9.911191       2.313376      13.158877           0.000001
          121              O       7.181544       2.230050       3.118141      -0.731773      49.736291 0.71836733E+03  0.18571858E+05                                10.770609                            8.284809      -0.040763       2.002199                    0.996494      30.368948      82.856610       0.661222       0.358302      -1.139236      -0.077488      -0.041030       0.024005       0.090907      -0.002617       0.009684      -0.072961       0.048846      -0.094665      -0.094194       0.036475       0.057719             12.672975      16.250568       0.683394      -5.144672       9.271469       3.368268      12.496887          -0.000000
          122              O       5.245669       6.029371       8.004854      -0.698101      49.060201 0.78840089E+03  0.20892837E+05                                10.772004                            8.803447      -0.374369       1.910860                    0.992449      30.265143      84.005166       0.626998       0.368629      -1.129503      -0.063999      -0.036701      -0.024187       0.077639       0.018559       0.059696      -0.044661      -0.068585      -0.056247      -0.095908       0.026894       0.069014             12.398227      12.401483       2.737998       1.547725      13.682212       4.955531      11.110986           0.000000
          123              O       3.362203       4.827790       7.950195      -0.611479      36.058656 0.52623300E+03  0.12574229E+05                                 8.667502                            7.080101       0.480776       2.207724                    0.995812      27.757540      72.581394       0.717581       0.357217      -1.141186       0.044293      -0.012291      -0.022113       0.051009      -0.006704       0.022963      -0.079323       0.093320      -0.025883      -0.107132       0.031444       0.075688              9.960698      15.456008      -0.633891      -4.403551       5.904909       0.309179       8.521176           0.000001
          124              O       1.071418      14.060869      11.793213      -0.583261      38.599840 0.53127354E+03  0.12716175E+05                                 9.106729                            7.122502       0.462841       2.201647                    0.997794      27.503644      71.816161       0.714644       0.358078      -1.141287       0.007255      -0.033143      -0.041821       0.053852      -0.010764      -0.057540      -0.061751      -0.000464      -0.101921      -0.100626       0.027697       0.072929             10.832659       9.410688      -5.209121      -2.441547      14.145166       5.061390       8.942123           0.000001
          125              O       5.263139      13.749512       0.204019      -1.192238      53.721606 0.11313616E+04  0.32802507E+05                                11.420686                           10.433624      -0.414445       1.821583                    0.996179      36.939684     107.119125       0.585464       0.360828      -1.135973       0.039826       0.044171      -0.026289       0.065026       0.054068      -0.022326      -0.056038      -0.105120      -0.191649      -0.083028      -0.043429       0.126456             12.626080      14.808172       1.057219       0.101139       9.911191       2.313376      13.158877           0.000001
          126              O       3.002194      12.995250      12.107159      -0.731773      49.736297 0.71836744E+03  0.18571862E+05                                10.770610                            8.284810      -0.040763       2.002199                    0.996494      30.368950      82.856617       0.661222       0.358302      -1.139236      -0.077488       0.041030      -0.024005       0.090907       0.002617      -0.009684      -0.072961       0.048846      -0.094665      -0.094194       0.036475       0.057719             12.672976      16.250569      -0.683394       5.144672       9.271470       3.368268      12.496888          -0.000000
          127              O       1.066319       9.195929       7.220446      -0.698101      49.060201 0.78840089E+03  0.20892837E+05                                10.772004                            8.803447      -0.374369       1.910860                    0.992449      30.265143      84.005164       0.626998       0.368629      -1.129503      -0.063999       0.036701       0.024187       0.077639      -0.018559      -0.059696      -0.044661      -0.068585      -0.056247      -0.095908       0.026894       0.069014             12.398227      12.401482      -2.737998      -1.547725      13.682211       4.955531      11.110986           0.000000
          128              O       7.541553      10.397510       7.275105      -0.611479      36.058656 0.52623299E+03  0.12574229E+05                                 8.667502                            7.080101       0.480776       2.207724                    0.995812      27.757539      72.581392       0.717581       0.357217      -1.141186       0.044293       0.012291       0.022113       0.051009       0.006704      -0.022963      -0.079323       0.093320      -0.025883      -0.107132       0.031444       0.075688              9.960698      15.456008       0.633891       4.403551       5.904909       0.309179       8.521176           0.000001

******************************************************
Auxiliary information for the entire system
The total spin magnetic moment of the unit cell is   0.000093
The total net atomic charge of the unit cell is   -0.000008
Accuracy of reproducing the electrostatic potential in the unit cell:
  The inner radius (bohr) =    5.0000
  The outer radius (bohr) =   12.0000
  Valid grid points have density less than (e/(bohr^3)) =    0.0001
  The number of valid grid points were=        54736
  The rms potential error without charges in kcal/mol is=      4.05703
  The rms potential error with partial charges in kcal/mol is=      1.41578
  The RRMSE value at monopole order=      0.34897
  The rms potential error with partial charges and cloud penetration in kcal/mol is=      1.41888
  The RRMSE value at monopole order with cloud penetration is=      0.34973
  The rms potential error with partial charges and atomic dipoles in kcal/mol is=      0.61461
  The RRMSE value at dipole order=      0.15149
  The rms potential error with partial charges, atomic dipoles and cloud penetration in kcal/mol is=      0.59646
  The RRMSE value at dipole order with cloud penetration=      0.14702

******************************************************
The electron densities and ab initio electrostatic potential were computed in VASP using the PBE functional and
projector augmented wave method. See the main text of the journal article for a description of computational details.
The atomic charges, dipoles, and quadrupoles were computed with the DDEC6 method as described in
(a) T. A. Manz and N. Gabaldon Limas, RSC Adv. 6 (2016) 47771-47801 DOI: 10.1039/c6ra04656h
(b) N. Gabaldon Limas and T. A. Manz, RSC Adv. 8 (2018) 2678-2707 DOI: 10.1039/c7ra11829e.
For each atom in the material, the electron cloud parameters were fit to the spherically averaged atom-in-material
electron density using radial positions for which this density was between 10^-4 and 10^-2 electrons per cubic bohr.
The polarizabilities, dispersion coefficients, and quantum Drude oscillator (QDO) parameters were fit using the MCLF method.
The magnetic structure of the system was optimized in VASP from the default ferromagnetic initial guess using spin polarization.
The atomic spin moments (ASMs) were computed on this optimized magnetic structure using the DDEC6 partition as inputs
to the method of T. A. Manz and D. S. Sholl, J. Chem. Theory Comput. 7 (2011) 4146-4164 DOI: 10.1021/ct200539n.
The RMSE and RRMSE were computed using a uniform grid with Ewald summation.
