# Supplementary material for: A collection of forcefield precursors for metal–organic frameworks
Source: RSC Adv. 2019 Nov 13;9(63):36492–507. doi: 10.1039/c9ra07327b (PMC9075174; doi:10.1039/c9ra07327b)
Supplement: RA-009-C9RA07327B-s3472 [file RA-009-C9RA07327B-s3472.xyz]

  396
jmolscript: load "" {1 1 1} spacegroup "x,y,z" unitcell [{     27.471900     0.000000     0.000000 }, {      0.000000    27.471900     0.000000 }, {      0.000000     0.000000    27.471900 }]
Cu    13.735950     5.550148     0.000000     0.854974
Cu    13.735950    21.921752     0.000000     0.854988
Cu     0.000000    13.735950     5.550148     0.854974
Cu     0.000000    13.735950    21.921752     0.854983
Cu     5.550148     0.000000    13.735950     0.854978
Cu    21.921752     0.000000    13.735950     0.854983
Cu    19.286098     0.000000    13.735950     0.854984
Cu     8.185802     0.000000    13.735950     0.854979
Cu     0.000000    13.735950     8.185802     0.854977
Cu     0.000000    13.735950    19.286098     0.854981
Cu    13.735950    19.286098     0.000000     0.854987
Cu    13.735950     8.185802     0.000000     0.854974
H     10.744260     4.887251    24.441749     0.118688
H      9.098693     4.870768    22.807171     0.117123
H     16.727640    22.584649    24.441749     0.118695
H     18.373207    22.601132    22.807171     0.117128
H     16.727640     4.887251     3.030151     0.118688
H     18.373207     4.870768     4.664729     0.117121
H     10.744260    22.584649     3.030151     0.118694
H      9.098693    22.601132     4.664729     0.117128
H     24.441749    10.744260     4.887251     0.118691
H     22.807171     9.098693     4.870768     0.117125
H     24.441749    16.727640    22.584649     0.118694
H     22.807171    18.373207    22.601132     0.117128
H      3.030151    16.727640     4.887251     0.118691
H      4.664729    18.373207     4.870768     0.117125
H      3.030151    10.744260    22.584649     0.118693
H      4.664729     9.098693    22.601132     0.117127
H      4.887251    24.441749    10.744260     0.118692
H      4.870768    22.807171     9.098693     0.117125
H     22.584649    24.441749    16.727640     0.118695
H     22.601132    22.807171    18.373207     0.117127
H      4.887251     3.030151    16.727640     0.118692
H      4.870768     4.664729    18.373207     0.117123
H     22.584649     3.030151    10.744260     0.118694
H     22.601132     4.664729     9.098693     0.117125
H     18.623201    24.480210    16.766101     0.118694
H     18.606718    22.834643    18.400679     0.117127
H      8.848699     2.991690    16.766101     0.118692
H      8.865182     4.637257    18.400679     0.117125
H     18.623201     2.991690    10.705799     0.118694
H     18.606718     4.637257     9.071221     0.117126
H      8.848699    24.480210    10.705799     0.118692
H      8.865182    22.834643     9.071221     0.117125
H     24.480210    10.705799     8.848699     0.118690
H     22.834643     9.071221     8.865182     0.117123
H      2.991690    10.705799    18.623201     0.118691
H      4.637257     9.071221    18.606718     0.117126
H      2.991690    16.766101     8.848699     0.118691
H      4.637257    18.400679     8.865182     0.117126
H     24.480210    16.766101    18.623201     0.118692
H     22.834643    18.400679    18.606718     0.117127
H     10.705799    18.623201     2.991690     0.118695
H      9.071221    18.606718     4.637257     0.117128
H     10.705799     8.848699    24.480210     0.118690
H      9.071221     8.865182    22.834643     0.117122
H     16.766101    18.623201    24.480210     0.118695
H     18.400679    18.606718    22.834643     0.117128
H     16.766101     8.848699     2.991690     0.118690
H     18.400679     8.865182     4.637257     0.117123
H     16.727640    22.584649     3.030151     0.118695
H     18.373207    22.601132     4.664729     0.117128
H     10.744260     4.887251     3.030151     0.118688
H      9.098693     4.870768     4.664729     0.117122
H     10.744260    22.584649    24.441749     0.118695
H      9.098693    22.601132    22.807171     0.117129
H     16.727640     4.887251    24.441749     0.118689
H     18.373207     4.870768    22.807171     0.117122
H      3.030151    16.727640    22.584649     0.118693
H      4.664729    18.373207    22.601132     0.117127
H      3.030151    10.744260     4.887251     0.118690
H      4.664729     9.098693     4.870768     0.117125
H     24.441749    10.744260    22.584649     0.118693
H     22.807171     9.098693    22.601132     0.117127
H     24.441749    16.727640     4.887251     0.118691
H     22.807171    18.373207     4.870768     0.117125
H     22.584649     3.030151    16.727640     0.118694
H     22.601132     4.664729    18.373207     0.117125
H      4.887251     3.030151    10.744260     0.118691
H      4.870768     4.664729     9.098693     0.117123
H     22.584649    24.441749    10.744260     0.118694
H     22.601132    22.807171     9.098693     0.117127
H      4.887251    24.441749    16.727640     0.118692
H      4.870768    22.807171    18.373207     0.117125
H      8.848699     2.991690    10.705799     0.118692
H      8.865182     4.637257     9.071221     0.117124
H     18.623201    24.480210    10.705799     0.118693
H     18.606718    22.834643     9.071221     0.117126
H      8.848699    24.480210    16.766101     0.118692
H      8.865182    22.834643    18.400679     0.117125
H     18.623201     2.991690    16.766101     0.118694
H     18.606718     4.637257    18.400679     0.117126
H      2.991690    16.766101    18.623201     0.118692
H      4.637257    18.400679    18.606718     0.117128
H     24.480210    16.766101     8.848699     0.118691
H     22.834643    18.400679     8.865182     0.117125
H     24.480210    10.705799    18.623201     0.118691
H     22.834643     9.071221    18.606718     0.117125
H      2.991690    10.705799     8.848699     0.118690
H      4.637257     9.071221     8.865182     0.117124
H     16.766101     8.848699    24.480210     0.118690
H     18.400679     8.865182    22.834643     0.117123
H     16.766101    18.623201     2.991690     0.118695
H     18.400679    18.606718     4.637257     0.117129
H     10.705799     8.848699     2.991690     0.118690
H      9.071221     8.865182     4.637257     0.117123
H     10.705799    18.623201    24.480210     0.118695
H      9.071221    18.606718    22.834643     0.117128
H      8.508047     5.227903    20.603925     0.120435
H     18.963853    22.243997    20.603925     0.120434
H     18.963853     5.227903     6.867975     0.120434
H      8.508047    22.243997     6.867975     0.120434
H     20.603925     8.508047     5.227903     0.120435
H     20.603925    18.963853    22.243997     0.120435
H      6.867975    18.963853     5.227903     0.120434
H      6.867975     8.508047    22.243997     0.120434
H      5.227903    20.603925     8.508047     0.120434
H     22.243997    20.603925    18.963853     0.120435
H      5.227903     6.867975    18.963853     0.120434
H     22.243997     6.867975     8.508047     0.120434
H     18.963853    22.243997     6.867975     0.120434
H      8.508047     5.227903     6.867975     0.120434
H      8.508047    22.243997    20.603925     0.120434
H     18.963853     5.227903    20.603925     0.120435
H      6.867975    18.963853    22.243997     0.120434
H      6.867975     8.508047     5.227903     0.120434
H     20.603925     8.508047    22.243997     0.120435
H     20.603925    18.963853     5.227903     0.120435
H     22.243997     6.867975    18.963853     0.120434
H      5.227903     6.867975     8.508047     0.120434
H     22.243997    20.603925     8.508047     0.120435
H      5.227903    20.603925    18.963853     0.120434
C     10.409103     5.692178    24.123625    -0.098230
C      9.417917     5.680914    23.135186    -0.151584
C     17.062797    21.779722    24.123625    -0.098229
C     18.053983    21.790986    23.135186    -0.151583
C     17.062797     5.692178     3.348275    -0.098230
C     18.053983     5.680914     4.336714    -0.151584
C     10.409103    21.779722     3.348275    -0.098230
C      9.417917    21.790986     4.336714    -0.151583
C     24.123625    10.409103     5.692178    -0.098229
C     23.135186     9.417917     5.680914    -0.151584
C     24.123625    17.062797    21.779722    -0.098228
C     23.135186    18.053983    21.790986    -0.151583
C      3.348275    17.062797     5.692178    -0.098229
C      4.336714    18.053983     5.680914    -0.151584
C      3.348275    10.409103    21.779722    -0.098229
C      4.336714     9.417917    21.790986    -0.151583
C      5.692178    24.123625    10.409103    -0.098230
C      5.680914    23.135186     9.417917    -0.151583
C     21.779722    24.123625    17.062797    -0.098229
C     21.790986    23.135186    18.053983    -0.151582
C      5.692178     3.348275    17.062797    -0.098230
C      5.680914     4.336714    18.053983    -0.151583
C     21.779722     3.348275    10.409103    -0.098230
C     21.790986     4.336714     9.417917    -0.151582
C     19.428128    24.145053    17.084225    -0.098228
C     19.416864    23.153867    18.072664    -0.151582
C      8.043772     3.326847    17.084225    -0.098230
C      8.055036     4.318033    18.072664    -0.151583
C     19.428128     3.326847    10.387675    -0.098229
C     19.416864     4.318033     9.399236    -0.151581
C      8.043772    24.145053    10.387675    -0.098230
C      8.055036    23.153867     9.399236    -0.151583
C     24.145053    10.387675     8.043772    -0.098230
C     23.153867     9.399236     8.055036    -0.151584
C      3.326847    10.387675    19.428128    -0.098229
C      4.318033     9.399236    19.416864    -0.151583
C      3.326847    17.084225     8.043772    -0.098229
C      4.318033    18.072664     8.055036    -0.151584
C     24.145053    17.084225    19.428128    -0.098228
C     23.153867    18.072664    19.416864    -0.151583
C     10.387675    19.428128     3.326847    -0.098230
C      9.399236    19.416864     4.318033    -0.151583
C     10.387675     8.043772    24.145053    -0.098230
C      9.399236     8.055036    23.153867    -0.151584
C     17.084225    19.428128    24.145053    -0.098229
C     18.072664    19.416864    23.153867    -0.151583
C     17.084225     8.043772     3.326847    -0.098230
C     18.072664     8.055036     4.318033    -0.151584
C     17.062797    21.779722     3.348275    -0.098230
C     18.053983    21.790986     4.336714    -0.151583
C     10.409103     5.692178     3.348275    -0.098230
C      9.417917     5.680914     4.336714    -0.151584
C     10.409103    21.779722    24.123625    -0.098230
C      9.417917    21.790986    23.135186    -0.151583
C     17.062797     5.692178    24.123625    -0.098230
C     18.053983     5.680914    23.135186    -0.151585
C      3.348275    17.062797    21.779722    -0.098228
C      4.336714    18.053983    21.790986    -0.151583
C      3.348275    10.409103     5.692178    -0.098229
C      4.336714     9.417917     5.680914    -0.151584
C     24.123625    10.409103    21.779722    -0.098229
C     23.135186     9.417917    21.790986    -0.151583
C     24.123625    17.062797     5.692178    -0.098228
C     23.135186    18.053983     5.680914    -0.151584
C     21.779722     3.348275    17.062797    -0.098229
C     21.790986     4.336714    18.053983    -0.151582
C      5.692178     3.348275    10.409103    -0.098230
C      5.680914     4.336714     9.417917    -0.151583
C     21.779722    24.123625    10.409103    -0.098229
C     21.790986    23.135186     9.417917    -0.151582
C      5.692178    24.123625    17.062797    -0.098230
C      5.680914    23.135186    18.053983    -0.151583
C      8.043772     3.326847    10.387675    -0.098230
C      8.055036     4.318033     9.399236    -0.151583
C     19.428128    24.145053    10.387675    -0.098229
C     19.416864    23.153867     9.399236    -0.151582
C      8.043772    24.145053    17.084225    -0.098229
C      8.055036    23.153867    18.072664    -0.151583
C     19.428128     3.326847    17.084225    -0.098229
C     19.416864     4.318033    18.072664    -0.151582
C      3.326847    17.084225    19.428128    -0.098229
C      4.318033    18.072664    19.416864    -0.151583
C     24.145053    17.084225     8.043772    -0.098229
C     23.153867    18.072664     8.055036    -0.151584
C     24.145053    10.387675    19.428128    -0.098229
C     23.153867     9.399236    19.416864    -0.151583
C      3.326847    10.387675     8.043772    -0.098230
C      4.318033     9.399236     8.055036    -0.151584
C     17.084225     8.043772    24.145053    -0.098230
C     18.072664     8.055036    23.153867    -0.151584
C     17.084225    19.428128     3.326847    -0.098229
C     18.072664    19.416864     4.318033    -0.151583
C     10.387675     8.043772     3.326847    -0.098230
C      9.399236     8.055036     4.318033    -0.151584
C     10.387675    19.428128    24.145053    -0.098230
C      9.399236    19.416864    23.153867    -0.151583
C     11.966485     6.867975    25.702435     0.600167
C     10.891235     6.867975    24.627185    -0.018759
C      8.910785     6.867975    22.646735     0.082369
C      7.855040     6.867975    21.590990     0.094023
C     15.505415    20.603925    25.702435     0.600167
C     16.580665    20.603925    24.627185    -0.018756
C     18.561115    20.603925    22.646735     0.082369
C     19.616860    20.603925    21.590990     0.094023
C     15.505415     6.867975     1.769465     0.600167
C     16.580665     6.867975     2.844715    -0.018759
C     18.561115     6.867975     4.825165     0.082369
C     19.616860     6.867975     5.880910     0.094023
C     11.966485    20.603925     1.769465     0.600167
C     10.891235    20.603925     2.844715    -0.018757
C      8.910785    20.603925     4.825165     0.082370
C      7.855040    20.603925     5.880910     0.094022
C     25.702435    11.966485     6.867975     0.600167
C     24.627185    10.891235     6.867975    -0.018759
C     22.646735     8.910785     6.867975     0.082369
C     21.590990     7.855040     6.867975     0.094023
C     25.702435    15.505415    20.603925     0.600167
C     24.627185    16.580665    20.603925    -0.018758
C     22.646735    18.561115    20.603925     0.082370
C     21.590990    19.616860    20.603925     0.094023
C      1.769465    15.505415     6.867975     0.600168
C      2.844715    16.580665     6.867975    -0.018759
C      4.825165    18.561115     6.867975     0.082369
C      5.880910    19.616860     6.867975     0.094023
C      1.769465    11.966485    20.603925     0.600167
C      2.844715    10.891235    20.603925    -0.018759
C      4.825165     8.910785    20.603925     0.082370
C      5.880910     7.855040    20.603925     0.094022
C      6.867975    25.702435    11.966485     0.600168
C      6.867975    24.627185    10.891235    -0.018758
C      6.867975    22.646735     8.910785     0.082370
C      6.867975    21.590990     7.855040     0.094022
C     20.603925    25.702435    15.505415     0.600167
C     20.603925    24.627185    16.580665    -0.018758
C     20.603925    22.646735    18.561115     0.082370
C     20.603925    21.590990    19.616860     0.094023
C      6.867975     1.769465    15.505415     0.600168
C      6.867975     2.844715    16.580665    -0.018758
C      6.867975     4.825165    18.561115     0.082369
C      6.867975     5.880910    19.616860     0.094022
C     20.603925     1.769465    11.966485     0.600167
C     20.603925     2.844715    10.891235    -0.018758
C     20.603925     4.825165     8.910785     0.082370
C     20.603925     5.880910     7.855040     0.094022
C     15.505415    20.603925     1.769465     0.600167
C     16.580665    20.603925     2.844715    -0.018757
C     18.561115    20.603925     4.825165     0.082369
C     19.616860    20.603925     5.880910     0.094023
C     11.966485     6.867975     1.769465     0.600167
C     10.891235     6.867975     2.844715    -0.018759
C      8.910785     6.867975     4.825165     0.082369
C      7.855040     6.867975     5.880910     0.094023
C     11.966485    20.603925    25.702435     0.600167
C     10.891235    20.603925    24.627185    -0.018757
C      8.910785    20.603925    22.646735     0.082369
C      7.855040    20.603925    21.590990     0.094023
C     15.505415     6.867975    25.702435     0.600167
C     16.580665     6.867975    24.627185    -0.018758
C     18.561115     6.867975    22.646735     0.082368
C     19.616860     6.867975    21.590990     0.094024
C      1.769465    15.505415    20.603925     0.600167
C      2.844715    16.580665    20.603925    -0.018758
C      4.825165    18.561115    20.603925     0.082370
C      5.880910    19.616860    20.603925     0.094023
C      1.769465    11.966485     6.867975     0.600167
C      2.844715    10.891235     6.867975    -0.018760
C      4.825165     8.910785     6.867975     0.082369
C      5.880910     7.855040     6.867975     0.094022
C     25.702435    11.966485    20.603925     0.600167
C     24.627185    10.891235    20.603925    -0.018758
C     22.646735     8.910785    20.603925     0.082369
C     21.590990     7.855040    20.603925     0.094023
C     25.702435    15.505415     6.867975     0.600168
C     24.627185    16.580665     6.867975    -0.018759
C     22.646735    18.561115     6.867975     0.082369
C     21.590990    19.616860     6.867975     0.094023
C     20.603925     1.769465    15.505415     0.600167
C     20.603925     2.844715    16.580665    -0.018758
C     20.603925     4.825165    18.561115     0.082370
C     20.603925     5.880910    19.616860     0.094022
C      6.867975     1.769465    11.966485     0.600168
C      6.867975     2.844715    10.891235    -0.018759
C      6.867975     4.825165     8.910785     0.082370
C      6.867975     5.880910     7.855040     0.094022
C     20.603925    25.702435    11.966485     0.600167
C     20.603925    24.627185    10.891235    -0.018758
C     20.603925    22.646735     8.910785     0.082370
C     20.603925    21.590990     7.855040     0.094022
C      6.867975    25.702435    15.505415     0.600168
C      6.867975    24.627185    16.580665    -0.018758
C      6.867975    22.646735    18.561115     0.082369
C      6.867975    21.590990    19.616860     0.094023
C      7.851469     5.884481    20.603925    -0.217103
C     19.620431    21.587419    20.603925    -0.217103
C     19.620431     5.884481     6.867975    -0.217103
C      7.851469    21.587419     6.867975    -0.217104
C     20.603925     7.851469     5.884481    -0.217103
C     20.603925    19.620431    21.587419    -0.217103
C      6.867975    19.620431     5.884481    -0.217103
C      6.867975     7.851469    21.587419    -0.217103
C      5.884481    20.603925     7.851469    -0.217103
C     21.587419    20.603925    19.620431    -0.217103
C      5.884481     6.867975    19.620431    -0.217104
C     21.587419     6.867975     7.851469    -0.217104
C     19.620431    21.587419     6.867975    -0.217104
C      7.851469     5.884481     6.867975    -0.217103
C      7.851469    21.587419    20.603925    -0.217103
C     19.620431     5.884481    20.603925    -0.217103
C      6.867975    19.620431    21.587419    -0.217104
C      6.867975     7.851469     5.884481    -0.217103
C     20.603925     7.851469    21.587419    -0.217103
C     20.603925    19.620431     5.884481    -0.217103
C     21.587419     6.867975    19.620431    -0.217104
C      5.884481     6.867975     7.851469    -0.217104
C     21.587419    20.603925     7.851469    -0.217103
C      5.884481    20.603925    19.620431    -0.217103
O     12.360707     5.745473    26.093635    -0.530315
O     15.111193    21.726427    26.093635    -0.530318
O     15.111193     5.745473     1.378265    -0.530316
O     12.360707    21.726427     1.378265    -0.530318
O     26.093635    12.360707     5.745473    -0.530315
O     26.093635    15.111193    21.726427    -0.530316
O      1.378265    15.111193     5.745473    -0.530315
O      1.378265    12.360707    21.726427    -0.530316
O      5.745473    26.093635    12.360707    -0.530317
O     21.726427    26.093635    15.111193    -0.530316
O      5.745473     1.378265    15.111193    -0.530316
O     21.726427     1.378265    12.360707    -0.530316
O     19.481423    26.096657    15.114215    -0.530315
O      7.990477     1.375243    15.114215    -0.530317
O     19.481423     1.375243    12.357685    -0.530315
O      7.990477    26.096657    12.357685    -0.530317
O     26.096657    12.357685     7.990477    -0.530315
O      1.375243    12.357685    19.481423    -0.530315
O      1.375243    15.114215     7.990477    -0.530315
O     26.096657    15.114215    19.481423    -0.530315
O     12.357685    19.481423     1.375243    -0.530318
O     12.357685     7.990477    26.096657    -0.530316
O     15.114215    19.481423    26.096657    -0.530318
O     15.114215     7.990477     1.375243    -0.530316
O     15.111193    21.726427     1.378265    -0.530318
O     12.360707     5.745473     1.378265    -0.530315
O     12.360707    21.726427    26.093635    -0.530318
O     15.111193     5.745473    26.093635    -0.530316
O      1.378265    15.111193    21.726427    -0.530316
O      1.378265    12.360707     5.745473    -0.530315
O     26.093635    12.360707    21.726427    -0.530316
O     26.093635    15.111193     5.745473    -0.530315
O     21.726427     1.378265    15.111193    -0.530316
O      5.745473     1.378265    12.360707    -0.530317
O     21.726427    26.093635    12.360707    -0.530316
O      5.745473    26.093635    15.111193    -0.530317
O      7.990477     1.375243    12.357685    -0.530317
O     19.481423    26.096657    12.357685    -0.530315
O      7.990477    26.096657    15.114215    -0.530317
O     19.481423     1.375243    15.114215    -0.530316
O      1.375243    15.114215    19.481423    -0.530315
O     26.096657    15.114215     7.990477    -0.530316
O     26.096657    12.357685    19.481423    -0.530315
O      1.375243    12.357685     7.990477    -0.530315
O     15.114215     7.990477    26.096657    -0.530316
O     15.114215    19.481423     1.375243    -0.530318
O     12.357685     7.990477     1.375243    -0.530316
O     12.357685    19.481423    26.096657    -0.530318

The following XYZ coordinates are in angstroms. Other properties are in atomic units.
The sperically averaged electron density of each atom fit to a function of the form exp(a - br)
eigen_1, eigen_2 and eigen_3 are the three eigenvalues of traceless quadrupole moment tensor
  atom number  atomic symbol              X              Y              Z     net charge C6 coefficient C8 coefficient C10 coefficient fluctuating dipole atomic polarizability isotropic forcefield polarizability              a              b squared Pearson coefficient          <r^3>          <r^4>         wp_QDO          m_QDO          q_QDO       dipole_x       dipole_y       dipole_z         dipole            Qxy            Qxz            Qyz     Q(x^2-y^2)  Q(3z^2 - R^2)        eigen_1        eigen_2        eigen_3 static polarizability      alpha(xx)      alpha(xy)      alpha(xz)      alpha(yy)      alpha(yz)      alpha(zz) atomic spin moment
            1             Cu      13.735950       5.550148       0.000000       0.854974      51.308533 0.75378683E+03  0.19065863E+05                                12.090699                            9.498127       1.037927       2.264325                    0.996116      39.945352      96.496152       0.539560       0.448806      -1.114007       0.000000      -0.149863      -0.000000       0.149863      -0.000000       0.000000      -0.000000       0.166868       0.168086      -0.111448       0.055420       0.056029             16.778120      21.205407       0.000000      -0.000000       7.761818       0.000000      21.367133          -0.638221
            2             Cu      13.735950      21.921752       0.000000       0.854988      51.306273 0.75375143E+03  0.19064712E+05                                12.090254                            9.497828       1.037989       2.264347                    0.996116      39.945020      96.494178       0.539576       0.448799      -1.114013       0.000000       0.149862      -0.000000       0.149862      -0.000000       0.000000       0.000000       0.166867       0.168085      -0.111447       0.055419       0.056028             16.777392      21.204449      -0.000000      -0.000000       7.761562       0.000000      21.366165           0.638226
            3             Cu       0.000000      13.735950       5.550148       0.854974      51.308158 0.75378185E+03  0.19065700E+05                                12.090621                            9.498081       1.037943       2.264330                    0.996116      39.945339      96.495930       0.539562       0.448805      -1.114008      -0.000000       0.000000      -0.149864       0.149864       0.000000       0.000000       0.000000       0.000609      -0.334347      -0.111449       0.055420       0.056029             16.777974      21.366937      -0.000001       0.000000      21.205209      -0.000001       7.761777          -0.638231
            4             Cu       0.000000      13.735950      21.921752       0.854983      51.306975 0.75376302E+03  0.19065090E+05                                12.090400                            9.497932       1.037974       2.264341                    0.996116      39.945102      96.494793       0.539570       0.448802      -1.114011      -0.000000       0.000000       0.149864       0.149864       0.000000       0.000000      -0.000000       0.000609      -0.334333      -0.111444       0.055418       0.056027             16.777618      21.366465       0.000000      -0.000000      21.204741       0.000000       7.761647           0.638218
            5             Cu       5.550148       0.000000      13.735950       0.854978      51.307585 0.75377276E+03  0.19065405E+05                                12.090512                            9.498008       1.037943       2.264331                    0.996116      39.945231      96.495388       0.539566       0.448803      -1.114009      -0.149863      -0.000000       0.000000       0.149863      -0.000000       0.000000       0.000000      -0.167475       0.166257      -0.111447       0.055419       0.056028             16.777797       7.761713       0.000001      -0.000000      21.366700      -0.000001      21.204977          -0.638225
            6             Cu      21.921752       0.000000      13.735950       0.854983      51.306711 0.75375924E+03  0.19064966E+05                                12.090341                            9.497895       1.037976       2.264342                    0.996116      39.945101      96.494630       0.539572       0.448800      -1.114012       0.149863      -0.000000       0.000000       0.149863       0.000000      -0.000000       0.000000      -0.167473       0.166255      -0.111446       0.055418       0.056027             16.777516       7.761612      -0.000001       0.000000      21.366328      -0.000001      21.204609           0.638219
            7             Cu      19.286098       0.000000      13.735950       0.854984      51.306650 0.75375800E+03  0.19064925E+05                                12.090326                            9.497882       1.037985       2.264345                    0.996116      39.945100      96.494574       0.539573       0.448800      -1.114012      -0.149863      -0.000000       0.000000       0.149863      -0.000000       0.000000      -0.000000      -0.166862       0.168080      -0.111444       0.055418       0.056027             16.777497       7.761602       0.000000      -0.000001      21.204585      -0.000001      21.366305          -0.638217
            8             Cu       8.185802       0.000000      13.735950       0.854979      51.307371 0.75376946E+03  0.19065297E+05                                12.090468                            9.497979       1.037950       2.264333                    0.996116      39.945207      96.495216       0.539568       0.448802      -1.114010       0.149862      -0.000000       0.000000       0.149862       0.000000      -0.000000       0.000000      -0.166867       0.168085      -0.111447       0.055419       0.056028             16.777727       7.761688      -0.000000       0.000001      21.204886      -0.000001      21.366609           0.638225
            9             Cu       0.000000      13.735950       8.185802       0.854977      51.307797 0.75377623E+03  0.19065516E+05                                12.090547                            9.498032       1.037950       2.264332                    0.996116      39.945296      96.495631       0.539565       0.448803      -1.114009      -0.000000       0.000000       0.149863       0.149863      -0.000000       0.000000      -0.000000      -0.000609      -0.334347      -0.111449       0.055420       0.056029             16.777859      21.205060      -0.000001       0.000000      21.366782       0.000002       7.761734           0.638230
           10             Cu       0.000000      13.735950      19.286098       0.854981      51.307260 0.75376726E+03  0.19065225E+05                                12.090443                            9.497957       1.037978       2.264342                    0.996116      39.945199      96.495105       0.539569       0.448802      -1.114011      -0.000000       0.000000      -0.149863       0.149863       0.000000      -0.000000       0.000000      -0.000609      -0.334346      -0.111449       0.055420       0.056029             16.777693      21.204844       0.000000      -0.000000      21.366564      -0.000002       7.761670          -0.638219
           11             Cu      13.735950      19.286098       0.000000       0.854987      51.306464 0.75375434E+03  0.19064809E+05                                12.090303                            9.497862       1.037980       2.264344                    0.996116      39.944995      96.494266       0.539573       0.448800      -1.114012       0.000000      -0.149863      -0.000000       0.149863       0.000000      -0.000000      -0.000000       0.167468       0.166251      -0.111443       0.055417       0.056026             16.777467      21.366265      -0.000000      -0.000000       7.761591       0.000000      21.204545          -0.638214
           12             Cu      13.735950       8.185802       0.000000       0.854974      51.308416 0.75378536E+03  0.19065814E+05                                12.090671                            9.498110       1.037934       2.264328                    0.996116      39.945365      96.496109       0.539561       0.448805      -1.114007       0.000000       0.149863      -0.000000       0.149863      -0.000000      -0.000000       0.000000       0.167479       0.166261      -0.111450       0.055420       0.056029             16.778069      21.367066       0.000000      -0.000000       7.761804      -0.000000      21.205336           0.638223
           13              H      10.744260       4.887251      24.441749       0.118688       1.150358 0.82656245E+01  0.80131909E+02                                 1.684946                            1.583705      -0.906365       2.452938                    0.998878       3.190397       8.294388       0.555229       1.137900      -0.745352       0.014239      -0.035948       0.013088       0.040820      -0.001724       0.007856      -0.001329      -0.025283      -0.026637      -0.016405      -0.000938       0.017343              1.743228       1.635404      -0.271426       0.305029       1.963062      -0.252608       1.631217          -0.000243
           14              H       9.098693       4.870768      22.807171       0.117123       1.157545 0.83119830E+01  0.80724729E+02                                 1.694177                            1.590416      -0.885371       2.459426                    0.999034       3.202345       8.343195       0.552657       1.141165      -0.744536      -0.012526      -0.033590      -0.010923       0.037477       0.000553       0.012015       0.000302      -0.022132      -0.024378      -0.019594       0.004429       0.015164              1.754929       1.579305       0.247794       0.320691       1.986187       0.272731       1.699295           0.000086
           15              H      16.727640      22.584649      24.441749       0.118695       1.150275 0.82648381E+01  0.80121830E+02                                 1.684804                            1.583581      -0.906360       2.452939                    0.998879       3.190318       8.293870       0.555280       1.137831      -0.745368      -0.014239       0.035948       0.013087       0.040820      -0.001724      -0.007855       0.001330      -0.025285      -0.026639      -0.016405      -0.000939       0.017344              1.743075       1.635264      -0.271389      -0.304983       1.962884       0.252574       1.631078           0.000245
           16              H      18.373207      22.601132      22.807171       0.117128       1.157480 0.83113761E+01  0.80716934E+02                                 1.694068                            1.590321      -0.885368       2.459427                    0.999034       3.202281       8.342786       0.552696       1.141112      -0.744548       0.012527       0.033590      -0.010923       0.037477       0.000553      -0.012015      -0.000302      -0.022133      -0.024379      -0.019594       0.004429       0.015165              1.754812       1.579204       0.247769      -0.320655       1.986050      -0.272703       1.699182          -0.000084
           17              H      16.727640       4.887251       3.030151       0.118688       1.150357 0.82656149E+01  0.80131795E+02                                 1.684945                            1.583704      -0.906365       2.452938                    0.998878       3.190396       8.294385       0.555229       1.137901      -0.745352      -0.014239      -0.035948      -0.013088       0.040820       0.001724       0.007856       0.001329      -0.025283      -0.026637      -0.016405      -0.000938       0.017343              1.743227       1.635404       0.271426       0.305029       1.963061       0.252608       1.631216          -0.000245
           18              H      18.373207       4.870768       4.664729       0.117121       1.157555 0.83120788E+01  0.80725947E+02                                 1.694193                            1.590431      -0.885373       2.459425                    0.999034       3.202356       8.343257       0.552652       1.141172      -0.744534       0.012526      -0.033590       0.010923       0.037477      -0.000553       0.012015      -0.000302      -0.022132      -0.024378      -0.019594       0.004429       0.015164              1.754947       1.579320      -0.247798       0.320696       1.986208      -0.272735       1.699312           0.000085
           19              H      10.744260      22.584649       3.030151       0.118694       1.150273 0.82648200E+01  0.80121592E+02                                 1.684800                            1.583578      -0.906361       2.452938                    0.998878       3.190318       8.293860       0.555281       1.137828      -0.745369       0.014239       0.035948      -0.013087       0.040820       0.001724      -0.007855      -0.001330      -0.025285      -0.026639      -0.016405      -0.000939       0.017344              1.743071       1.635261       0.271387      -0.304982       1.962879      -0.252573       1.631074           0.000245
           20              H       9.098693      22.601132       4.664729       0.117128       1.157488 0.83114531E+01  0.80717937E+02                                 1.694084                            1.590335      -0.885367       2.459428                    0.999034       3.202287       8.342838       0.552690       1.141120      -0.744546      -0.012527       0.033590       0.010924       0.037477      -0.000553      -0.012015       0.000302      -0.022133      -0.024379      -0.019594       0.004429       0.015165              1.754829       1.579218      -0.247772      -0.320660       1.986070       0.272707       1.699198          -0.000083
           21              H      24.441749      10.744260       4.887251       0.118691       1.150323 0.82652904E+01  0.80127626E+02                                 1.684886                            1.583653      -0.906361       2.452939                    0.998878       3.190361       8.294161       0.555250       1.137871      -0.745359       0.013088       0.014239      -0.035948       0.040820       0.007855      -0.001329      -0.001724      -0.000677       0.051244      -0.016405      -0.000938       0.017343              1.743164       1.631158       0.305010      -0.252594       1.635345      -0.271410       1.962988          -0.000244
           22              H      22.807171       9.098693       4.870768       0.117125       1.157516 0.83117138E+01  0.80721290E+02                                 1.694131                            1.590376      -0.885367       2.459428                    0.999034       3.202314       8.343014       0.552673       1.141144      -0.744540      -0.010923      -0.012527      -0.033590       0.037477       0.012015       0.000302       0.000553      -0.001123       0.045388      -0.019594       0.004429       0.015165              1.754880       1.699248       0.320676       0.272720       1.579262       0.247783       1.986129           0.000086
           23              H      24.441749      16.727640      22.584649       0.118694       1.150302 0.82650877E+01  0.80125031E+02                                 1.684850                            1.583621      -0.906357       2.452941                    0.998879       3.190337       8.294019       0.555263       1.137854      -0.745363       0.013087      -0.014239       0.035948       0.040820      -0.007855       0.001329      -0.001724      -0.000677       0.051245      -0.016405      -0.000938       0.017343              1.743125       1.631122      -0.304997       0.252586       1.635309      -0.271401       1.962944           0.000244
           24              H      22.807171      18.373207      22.601132       0.117128       1.157485 0.83114228E+01  0.80717536E+02                                 1.694077                            1.590329      -0.885366       2.459428                    0.999034       3.202284       8.342813       0.552693       1.141116      -0.744547      -0.010923       0.012527       0.033590       0.037477      -0.012015      -0.000302       0.000553      -0.001123       0.045389      -0.019594       0.004429       0.015165              1.754821       1.699191      -0.320658      -0.272705       1.579212       0.247771       1.986061          -0.000084
           25              H       3.030151      16.727640       4.887251       0.118691       1.150326 0.82653136E+01  0.80127911E+02                                 1.684889                            1.583656      -0.906362       2.452938                    0.998878       3.190362       8.294168       0.555250       1.137872      -0.745359      -0.013088      -0.014239      -0.035948       0.040820       0.007855       0.001329       0.001725      -0.000677       0.051244      -0.016405      -0.000938       0.017343              1.743167       1.631161       0.305010       0.252595       1.635348       0.271412       1.962992          -0.000243
           26              H       4.664729      18.373207       4.870768       0.117125       1.157511 0.83116687E+01  0.80720667E+02                                 1.694118                            1.590365      -0.885370       2.459426                    0.999034       3.202312       8.342974       0.552679       1.141134      -0.744543       0.010923       0.012526      -0.033590       0.037477       0.012015      -0.000302      -0.000553      -0.001123       0.045388      -0.019594       0.004429       0.015165              1.754866       1.699234       0.320671      -0.272716       1.579251      -0.247780       1.986113           0.000087
           27              H       3.030151      10.744260      22.584649       0.118693       1.150302 0.82650895E+01  0.80125055E+02                                 1.684850                            1.583622      -0.906357       2.452940                    0.998879       3.190340       8.294028       0.555263       1.137854      -0.745363      -0.013087       0.014239       0.035948       0.040820      -0.007855      -0.001329       0.001724      -0.000677       0.051245      -0.016405      -0.000938       0.017343              1.743125       1.631123      -0.304998      -0.252585       1.635310       0.271401       1.962943           0.000244
           28              H       4.664729       9.098693      22.601132       0.117127       1.157497 0.83115360E+01  0.80719025E+02                                 1.694101                            1.590350      -0.885366       2.459429                    0.999034       3.202294       8.342898       0.552683       1.141130      -0.744544       0.010924      -0.012527       0.033590       0.037477      -0.012015       0.000302      -0.000553      -0.001123       0.045388      -0.019593       0.004429       0.015165              1.754847       1.699216      -0.320666       0.272712       1.579234      -0.247776       1.986091          -0.000085
           29              H       4.887251      24.441749      10.744260       0.118692       1.150302 0.82650881E+01  0.80124999E+02                                 1.684846                            1.583618      -0.906365       2.452937                    0.998878       3.190344       8.294023       0.555266       1.137849      -0.745364      -0.035948       0.013087       0.014239       0.040820      -0.001330      -0.001724       0.007855       0.025961      -0.024607      -0.016405      -0.000939       0.017343              1.743120       1.962937      -0.252584      -0.271400       1.631119       0.304997       1.635305          -0.000245
           30              H       4.870768      22.807171       9.098693       0.117125       1.157506 0.83116166E+01  0.80719987E+02                                 1.694109                            1.590356      -0.885372       2.459425                    0.999034       3.202306       8.342933       0.552683       1.141129      -0.744544      -0.033590      -0.010923      -0.012527       0.037477       0.000302       0.000553       0.012015       0.023255      -0.021009      -0.019593       0.004429       0.015165              1.754856       1.986102       0.272714       0.247779       1.699224       0.320668       1.579241           0.000086
           31              H      22.584649      24.441749      16.727640       0.118695       1.150284 0.82649276E+01  0.80122979E+02                                 1.684821                            1.583596      -0.906356       2.452941                    0.998879       3.190321       8.293914       0.555273       1.137840      -0.745366       0.035948       0.013087      -0.014239       0.040820       0.001330      -0.001724      -0.007855       0.025961      -0.024607      -0.016405      -0.000939       0.017343              1.743094       1.962907       0.252578      -0.271394       1.631094      -0.304988       1.635281           0.000240
           32              H      22.601132      22.807171      18.373207       0.117127       1.157490 0.83114664E+01  0.80718073E+02                                 1.694083                            1.590334      -0.885370       2.459427                    0.999034       3.202288       8.342832       0.552691       1.141118      -0.744547       0.033590      -0.010924       0.012527       0.037477      -0.000302       0.000553      -0.012015       0.023256      -0.021009      -0.019593       0.004429       0.015165              1.754828       1.986070      -0.272708       0.247773       1.699197      -0.320659       1.579217          -0.000087
           33              H       4.887251       3.030151      16.727640       0.118692       1.150302 0.82650900E+01  0.80125034E+02                                 1.684847                            1.583619      -0.906365       2.452936                    0.998878       3.190346       8.294033       0.555265       1.137850      -0.745364      -0.035948      -0.013087      -0.014239       0.040820       0.001329       0.001725       0.007855       0.025961      -0.024607      -0.016405      -0.000938       0.017343              1.743121       1.962937       0.252584       0.271400       1.631120       0.304997       1.635307          -0.000247
           34              H       4.870768       4.664729      18.373207       0.117123       1.157522 0.83117606E+01  0.80721826E+02                                 1.694133                            1.590378      -0.885375       2.459423                    0.999034       3.202323       8.343031       0.552674       1.141140      -0.744541      -0.033590       0.010924       0.012527       0.037477      -0.000302      -0.000553       0.012015       0.023255      -0.021009      -0.019594       0.004429       0.015165              1.754882       1.986133      -0.272720      -0.247784       1.699249       0.320676       1.579264           0.000083
           35              H      22.584649       3.030151      10.744260       0.118694       1.150291 0.82649907E+01  0.80123791E+02                                 1.684832                            1.583606      -0.906357       2.452940                    0.998879       3.190331       8.293966       0.555269       1.137845      -0.745365       0.035948      -0.013087       0.014239       0.040820      -0.001329       0.001724      -0.007855       0.025961      -0.024607      -0.016405      -0.000938       0.017343              1.743106       1.962919      -0.252581       0.271396       1.631106      -0.304993       1.635292           0.000242
           36              H      22.601132       4.664729       9.098693       0.117125       1.157519 0.83117367E+01  0.80721570E+02                                 1.694135                            1.590379      -0.885370       2.459427                    0.999034       3.202314       8.343018       0.552672       1.141145      -0.744540       0.033590       0.010924      -0.012527       0.037477       0.000302      -0.000553      -0.012015       0.023255      -0.021009      -0.019593       0.004429       0.015164              1.754883       1.986135       0.272721      -0.247784       1.699250      -0.320676       1.579265          -0.000084
           37              H      18.623201      24.480210      16.766101       0.118694       1.150301 0.82650788E+01  0.80124913E+02                                 1.684848                            1.583620      -0.906356       2.452941                    0.998879       3.190335       8.294009       0.555264       1.137853      -0.745363      -0.035948       0.014239      -0.013087       0.040820      -0.001725       0.001329      -0.007855       0.025284      -0.026638      -0.016405      -0.000938       0.017343              1.743123       1.962941      -0.271401       0.252585       1.635308      -0.304997       1.631121          -0.000244
           38              H      18.606718      22.834643      18.400679       0.117127       1.157497 0.83115324E+01  0.80718930E+02                                 1.694096                            1.590345      -0.885368       2.459427                    0.999034       3.202293       8.342875       0.552686       1.141125      -0.744545      -0.033590      -0.012527       0.010924       0.037477       0.000553      -0.000302      -0.012015       0.022132      -0.024379      -0.019593       0.004429       0.015165              1.754842       1.986086       0.247775      -0.272711       1.579229      -0.320664       1.699210           0.000086
           39              H       8.848699       2.991690      16.766101       0.118692       1.150301 0.82650822E+01  0.80124940E+02                                 1.684847                            1.583619      -0.906363       2.452938                    0.998878       3.190342       8.294022       0.555265       1.137851      -0.745364       0.035948      -0.014239      -0.013087       0.040820      -0.001724      -0.001330       0.007855       0.025284      -0.026638      -0.016405      -0.000938       0.017343              1.743121       1.962938      -0.271400      -0.252584       1.635306       0.304997       1.631120           0.000243
           40              H       8.865182       4.637257      18.400679       0.117125       1.157509 0.83116480E+01  0.80720414E+02                                 1.694117                            1.590363      -0.885370       2.459426                    0.999034       3.202308       8.342960       0.552679       1.141134      -0.744543       0.033590       0.012527       0.010924       0.037477       0.000553       0.000302       0.012015       0.022132      -0.024378      -0.019594       0.004429       0.015165              1.754864       1.986112       0.247780       0.272716       1.579248       0.320671       1.699232          -0.000085
           41              H      18.623201       2.991690      10.705799       0.118694       1.150296 0.82650356E+01  0.80124373E+02                                 1.684841                            1.583614      -0.906355       2.452941                    0.998879       3.190333       8.293992       0.555266       1.137850      -0.745364      -0.035948      -0.014239       0.013087       0.040820       0.001724      -0.001329      -0.007855       0.025284      -0.026638      -0.016405      -0.000938       0.017343              1.743116       1.962931       0.271399      -0.252583       1.635301      -0.304995       1.631114          -0.000246
           42              H      18.606718       4.637257       9.071221       0.117126       1.157511 0.83116694E+01  0.80720728E+02                                 1.694125                            1.590370      -0.885367       2.459429                    0.999034       3.202305       8.342976       0.552675       1.141142      -0.744541      -0.033590       0.012527      -0.010924       0.037477      -0.000553       0.000302      -0.012015       0.022132      -0.024378      -0.019593       0.004429       0.015165              1.754873       1.986122      -0.247782       0.272718       1.579255      -0.320673       1.699240           0.000084
           43              H       8.848699      24.480210      10.705799       0.118692       1.150307 0.82651416E+01  0.80125692E+02                                 1.684857                            1.583627      -0.906364       2.452937                    0.998878       3.190347       8.294055       0.555262       1.137855      -0.745363       0.035948       0.014239       0.013087       0.040820       0.001725       0.001329       0.007855       0.025284      -0.026638      -0.016405      -0.000938       0.017343              1.743132       1.962950       0.271403       0.252587       1.635316       0.305000       1.631129           0.000243
           44              H       8.865182      22.834643       9.071221       0.117125       1.157515 0.83116974E+01  0.80721016E+02                                 1.694122                            1.590368      -0.885373       2.459425                    0.999034       3.202314       8.342983       0.552678       1.141135      -0.744543       0.033590      -0.012527      -0.010923       0.037477      -0.000553      -0.000302       0.012015       0.022132      -0.024378      -0.019594       0.004429       0.015165              1.754870       1.986119      -0.247782      -0.272717       1.579254       0.320672       1.699237          -0.000084
           45              H      24.480210      10.705799       8.848699       0.118690       1.150328 0.82653422E+01  0.80128298E+02                                 1.684896                            1.583662      -0.906361       2.452939                    0.998878       3.190366       8.294198       0.555246       1.137877      -0.745357       0.014239       0.013087       0.035948       0.040820       0.007855       0.001725       0.001329       0.000677       0.051244      -0.016405      -0.000938       0.017343              1.743175       1.635356       0.305013       0.271413       1.631168       0.252597       1.963000           0.000243
           46              H      22.834643       9.071221       8.865182       0.117123       1.157537 0.83119111E+01  0.80723799E+02                                 1.694164                            1.590405      -0.885371       2.459426                    0.999034       3.202337       8.343143       0.552662       1.141158      -0.744537      -0.012527      -0.010923       0.033590       0.037477       0.012015      -0.000553      -0.000302       0.001123       0.045388      -0.019594       0.004429       0.015165              1.754915       1.579292       0.320686      -0.247791       1.699281      -0.272728       1.986171          -0.000085
           47              H       2.991690      10.705799      18.623201       0.118691       1.150315 0.82652178E+01  0.80126704E+02                                 1.684874                            1.583642      -0.906358       2.452940                    0.998879       3.190354       8.294117       0.555254       1.137866      -0.745360      -0.014239       0.013087      -0.035948       0.040820      -0.007855       0.001724      -0.001329       0.000677       0.051245      -0.016405      -0.000938       0.017343              1.743150       1.635333      -0.305006       0.271407       1.631146      -0.252591       1.962972          -0.000246
           48              H       4.637257       9.071221      18.606718       0.117126       1.157513 0.83116872E+01  0.80720964E+02                                 1.694127                            1.590373      -0.885368       2.459428                    0.999034       3.202310       8.342999       0.552674       1.141143      -0.744541       0.012527      -0.010924      -0.033590       0.037477      -0.012015      -0.000553       0.000302       0.001123       0.045388      -0.019594       0.004429       0.015165              1.754876       1.579259      -0.320674      -0.247782       1.699244       0.272718       1.986125           0.000085
           49              H       2.991690      16.766101       8.848699       0.118691       1.150323 0.82652898E+01  0.80127610E+02                                 1.684885                            1.583652      -0.906362       2.452939                    0.998878       3.190360       8.294155       0.555251       1.137870      -0.745359      -0.014239      -0.013088       0.035948       0.040820       0.007855      -0.001724      -0.001330       0.000677       0.051244      -0.016405      -0.000938       0.017343              1.743163       1.635344       0.305009      -0.271410       1.631157      -0.252594       1.962987           0.000243
           50              H       4.637257      18.400679       8.865182       0.117126       1.157513 0.83116815E+01  0.80720859E+02                                 1.694123                            1.590370      -0.885367       2.459428                    0.999034       3.202311       8.342987       0.552676       1.141139      -0.744542       0.012527       0.010923       0.033590       0.037477       0.012015       0.000553       0.000302       0.001123       0.045388      -0.019594       0.004429       0.015165              1.754871       1.579255       0.320673       0.247782       1.699240       0.272718       1.986119          -0.000084
           51              H      24.480210      16.766101      18.623201       0.118692       1.150312 0.82651842E+01  0.80126274E+02                                 1.684868                            1.583637      -0.906358       2.452940                    0.998879       3.190347       8.294086       0.555256       1.137864      -0.745361       0.014239      -0.013087      -0.035948       0.040820      -0.007855      -0.001724       0.001330       0.000677       0.051245      -0.016405      -0.000938       0.017343              1.743145       1.635327      -0.305003      -0.271406       1.631140       0.252590       1.962966          -0.000246
           52              H      22.834643      18.400679      18.606718       0.117127       1.157493 0.83114976E+01  0.80718495E+02                                 1.694090                            1.590341      -0.885367       2.459428                    0.999034       3.202293       8.342866       0.552688       1.141122      -0.744546      -0.012527       0.010923      -0.033590       0.037477      -0.012015       0.000553      -0.000302       0.001123       0.045388      -0.019594       0.004429       0.015165              1.754835       1.579224      -0.320662       0.247774       1.699205      -0.272709       1.986077           0.000084
           53              H      10.705799      18.623201       2.991690       0.118695       1.150269 0.82647805E+01  0.80121081E+02                                 1.684793                            1.583571      -0.906361       2.452938                    0.998878       3.190314       8.293832       0.555284       1.137824      -0.745370       0.013087      -0.035948      -0.014239       0.040820      -0.001329      -0.007855       0.001724      -0.025962      -0.024608      -0.016405      -0.000939       0.017344              1.743063       1.631066      -0.252571      -0.304979       1.962870       0.271386       1.635253          -0.000242
           54              H       9.071221      18.606718       4.637257       0.117128       1.157476 0.83113367E+01  0.80716428E+02                                 1.694061                            1.590315      -0.885369       2.459427                    0.999034       3.202277       8.342760       0.552698       1.141108      -0.744549      -0.010924      -0.033590       0.012527       0.037477       0.000302      -0.012015      -0.000553      -0.023256      -0.021009      -0.019593       0.004429       0.015165              1.754805       1.699175       0.272701      -0.320652       1.986042      -0.247767       1.579197           0.000088
           55              H      10.705799       8.848699      24.480210       0.118690       1.150344 0.82654840E+01  0.80130104E+02                                 1.684920                            1.583683      -0.906365       2.452937                    0.998878       3.190383       8.294294       0.555238       1.137887      -0.745355       0.013088       0.035948       0.014239       0.040820       0.001329       0.007855       0.001724      -0.025960      -0.024606      -0.016405      -0.000938       0.017343              1.743200       1.631191       0.252602       0.305020       1.963030       0.271419       1.635379           0.000244
           56              H       9.071221       8.865182      22.834643       0.117122       1.157541 0.83119486E+01  0.80724259E+02                                 1.694168                            1.590409      -0.885374       2.459424                    0.999034       3.202343       8.343165       0.552661       1.141158      -0.744537      -0.010923       0.033590      -0.012526       0.037477      -0.000302       0.012015      -0.000553      -0.023255      -0.021009      -0.019594       0.004429       0.015164              1.754920       1.699286      -0.272729       0.320688       1.986177      -0.247792       1.579297          -0.000085
           57              H      16.766101      18.623201      24.480210       0.118695       1.150271 0.82648041E+01  0.80121390E+02                                 1.684798                            1.583576      -0.906361       2.452939                    0.998879       3.190314       8.293844       0.555282       1.137827      -0.745369      -0.013087      -0.035948       0.014239       0.040820       0.001329      -0.007855      -0.001724      -0.025962      -0.024608      -0.016405      -0.000939       0.017344              1.743069       1.631071       0.252572      -0.304981       1.962877      -0.271387       1.635258          -0.000244
           58              H      18.400679      18.606718      22.834643       0.117128       1.157474 0.83113209E+01  0.80716211E+02                                 1.694057                            1.590311      -0.885369       2.459427                    0.999034       3.202276       8.342745       0.552700       1.141105      -0.744550       0.010923      -0.033590      -0.012527       0.037477      -0.000302      -0.012015       0.000553      -0.023256      -0.021010      -0.019594       0.004429       0.015165              1.754800       1.699170      -0.272700      -0.320651       1.986036       0.247766       1.579193           0.000085
           59              H      16.766101       8.848699       2.991690       0.118690       1.150339 0.82654445E+01  0.80129606E+02                                 1.684914                            1.583677      -0.906364       2.452938                    0.998878       3.190379       8.294271       0.555240       1.137885      -0.745356      -0.013088       0.035948      -0.014239       0.040820      -0.001329       0.007855      -0.001724      -0.025960      -0.024606      -0.016405      -0.000938       0.017343              1.743193       1.631185      -0.252601       0.305018       1.963022      -0.271417       1.635372           0.000245
           60              H      18.400679       8.865182       4.637257       0.117123       1.157539 0.83119236E+01  0.80723956E+02                                 1.694166                            1.590406      -0.885371       2.459426                    0.999034       3.202339       8.343152       0.552662       1.141158      -0.744537       0.010923       0.033590       0.012526       0.037477       0.000302       0.012015       0.000553      -0.023255      -0.021009      -0.019594       0.004429       0.015164              1.754917       1.699284       0.272729       0.320687       1.986174       0.247792       1.579294          -0.000083
           61              H      16.727640      22.584649       3.030151       0.118695       1.150272 0.82648146E+01  0.80121531E+02                                 1.684800                            1.583578      -0.906360       2.452939                    0.998879       3.190316       8.293856       0.555281       1.137829      -0.745369      -0.014239       0.035948      -0.013087       0.040820      -0.001724       0.007855      -0.001329      -0.025285      -0.026639      -0.016405      -0.000939       0.017344              1.743071       1.635261      -0.271387       0.304982       1.962878      -0.252573       1.631074           0.000244
           62              H      18.373207      22.601132       4.664729       0.117128       1.157490 0.83114698E+01  0.80718136E+02                                 1.694085                            1.590336      -0.885369       2.459427                    0.999034       3.202290       8.342846       0.552690       1.141119      -0.744546       0.012527       0.033590       0.010924       0.037477       0.000553       0.012015       0.000302      -0.022133      -0.024379      -0.019594       0.004429       0.015165              1.754830       1.579219       0.247772       0.320660       1.986071       0.272707       1.699199          -0.000085
           63              H      10.744260       4.887251       3.030151       0.118688       1.150358 0.82656210E+01  0.80131864E+02                                 1.684945                            1.583704      -0.906365       2.452937                    0.998878       3.190398       8.294389       0.555229       1.137900      -0.745352       0.014239      -0.035948      -0.013088       0.040820      -0.001724      -0.007856       0.001329      -0.025283      -0.026637      -0.016405      -0.000938       0.017343              1.743227       1.635403      -0.271425      -0.305029       1.963061       0.252608       1.631216          -0.000244
           64              H       9.098693       4.870768       4.664729       0.117122       1.157553 0.83120640E+01  0.80725771E+02                                 1.694192                            1.590429      -0.885371       2.459426                    0.999034       3.202353       8.343249       0.552652       1.141172      -0.744534      -0.012526      -0.033590       0.010923       0.037477       0.000553      -0.012015      -0.000302      -0.022132      -0.024378      -0.019594       0.004429       0.015164              1.754945       1.579319       0.247797      -0.320696       1.986206      -0.272735       1.699311           0.000086
           65              H      10.744260      22.584649      24.441749       0.118695       1.150275 0.82648380E+01  0.80121826E+02                                 1.684804                            1.583581      -0.906360       2.452939                    0.998879       3.190319       8.293871       0.555280       1.137830      -0.745368       0.014239       0.035948       0.013087       0.040820       0.001724       0.007855       0.001330      -0.025285      -0.026639      -0.016405      -0.000939       0.017344              1.743075       1.635264       0.271388       0.304983       1.962883       0.252574       1.631077           0.000245
           66              H       9.098693      22.601132      22.807171       0.117129       1.157480 0.83113756E+01  0.80716941E+02                                 1.694069                            1.590322      -0.885367       2.459428                    0.999034       3.202280       8.342788       0.552695       1.141113      -0.744548      -0.012527       0.033590      -0.010924       0.037477      -0.000553       0.012015      -0.000302      -0.022133      -0.024379      -0.019594       0.004429       0.015165              1.754813       1.579205      -0.247769       0.320655       1.986051      -0.272703       1.699183          -0.000083
           67              H      16.727640       4.887251      24.441749       0.118689       1.150358 0.82656187E+01  0.80131846E+02                                 1.684946                            1.583705      -0.906365       2.452938                    0.998878       3.190395       8.294385       0.555228       1.137901      -0.745352      -0.014239      -0.035948       0.013088       0.040820       0.001724      -0.007856      -0.001329      -0.025283      -0.026637      -0.016405      -0.000938       0.017343              1.743228       1.635404       0.271426      -0.305029       1.963062      -0.252609       1.631217          -0.000244
           68              H      18.373207       4.870768      22.807171       0.117122       1.157546 0.83119983E+01  0.80724903E+02                                 1.694177                            1.590417      -0.885372       2.459425                    0.999034       3.202349       8.343203       0.552658       1.141163      -0.744536       0.012526      -0.033590      -0.010923       0.037477      -0.000553      -0.012015       0.000302      -0.022132      -0.024378      -0.019594       0.004429       0.015164              1.754930       1.579305      -0.247794      -0.320691       1.986188       0.272731       1.699296           0.000085
           69              H       3.030151      16.727640      22.584649       0.118693       1.150303 0.82650979E+01  0.80125156E+02                                 1.684852                            1.583623      -0.906358       2.452940                    0.998879       3.190339       8.294026       0.555263       1.137854      -0.745363      -0.013087      -0.014239       0.035948       0.040820       0.007855      -0.001329      -0.001724      -0.000677       0.051245      -0.016405      -0.000938       0.017343              1.743126       1.631124       0.304998      -0.252586       1.635311      -0.271402       1.962945           0.000244
           70              H       4.664729      18.373207      22.601132       0.117127       1.157489 0.83114608E+01  0.80718022E+02                                 1.694084                            1.590335      -0.885367       2.459428                    0.999034       3.202288       8.342838       0.552690       1.141119      -0.744546       0.010924       0.012527       0.033590       0.037477       0.012015       0.000302       0.000553      -0.001123       0.045389      -0.019594       0.004429       0.015165              1.754829       1.699198       0.320660       0.272707       1.579218       0.247772       1.986069          -0.000084
           71              H       3.030151      10.744260       4.887251       0.118690       1.150325 0.82653068E+01  0.80127826E+02                                 1.684888                            1.583655      -0.906362       2.452938                    0.998878       3.190364       8.294171       0.555250       1.137871      -0.745359      -0.013087       0.014239      -0.035948       0.040820      -0.007855       0.001329      -0.001724      -0.000677       0.051244      -0.016405      -0.000938       0.017343              1.743166       1.631160      -0.305010       0.252595       1.635347      -0.271411       1.962990          -0.000244
           72              H       4.664729       9.098693       4.870768       0.117125       1.157519 0.83117474E+01  0.80721723E+02                                 1.694137                            1.590382      -0.885368       2.459427                    0.999034       3.202317       8.343036       0.552671       1.141147      -0.744540       0.010924      -0.012527      -0.033590       0.037477      -0.012015      -0.000302       0.000553      -0.001123       0.045388      -0.019594       0.004429       0.015165              1.754886       1.699254      -0.320678      -0.272721       1.579268       0.247785       1.986137           0.000086
           73              H      24.441749      10.744260      22.584649       0.118693       1.150300 0.82650759E+01  0.80124884E+02                                 1.684848                            1.583620      -0.906357       2.452941                    0.998879       3.190338       8.294019       0.555264       1.137853      -0.745363       0.013087       0.014239       0.035948       0.040820       0.007855       0.001330       0.001724      -0.000677       0.051245      -0.016405      -0.000938       0.017343              1.743123       1.631121       0.304997       0.252585       1.635307       0.271400       1.962941           0.000243
           74              H      22.807171       9.098693      22.601132       0.117127       1.157493 0.83114985E+01  0.80718544E+02                                 1.694094                            1.590344      -0.885365       2.459429                    0.999034       3.202290       8.342873       0.552685       1.141127      -0.744544      -0.010924      -0.012527       0.033590       0.037477       0.012015      -0.000302      -0.000553      -0.001123       0.045388      -0.019593       0.004429       0.015165              1.754840       1.699210       0.320664      -0.272710       1.579228      -0.247775       1.986083          -0.000085
           75              H      24.441749      16.727640       4.887251       0.118691       1.150325 0.82653075E+01  0.80127842E+02                                 1.684889                            1.583656      -0.906362       2.452939                    0.998878       3.190360       8.294164       0.555249       1.137873      -0.745358       0.013088      -0.014239      -0.035948       0.040820      -0.007855      -0.001329       0.001725      -0.000677       0.051244      -0.016405      -0.000938       0.017343              1.743167       1.631161      -0.305010      -0.252595       1.635348       0.271412       1.962993          -0.000243
           76              H      22.807171      18.373207       4.870768       0.117125       1.157509 0.83116471E+01  0.80720397E+02                                 1.694115                            1.590363      -0.885368       2.459427                    0.999034       3.202309       8.342960       0.552680       1.141133      -0.744543      -0.010923       0.012526      -0.033590       0.037477      -0.012015       0.000302      -0.000553      -0.001123       0.045388      -0.019594       0.004429       0.015165              1.754863       1.699231      -0.320670       0.272715       1.579248      -0.247780       1.986109           0.000087
           77              H      22.584649       3.030151      16.727640       0.118694       1.150286 0.82649428E+01  0.80123174E+02                                 1.684824                            1.583598      -0.906357       2.452941                    0.998879       3.190326       8.293933       0.555273       1.137841      -0.745366       0.035948      -0.013087      -0.014239       0.040820      -0.001329      -0.001725       0.007855       0.025961      -0.024607      -0.016405      -0.000939       0.017343              1.743096       1.962909      -0.252579      -0.271394       1.631097       0.304990       1.635284           0.000240
           78              H      22.601132       4.664729      18.373207       0.117125       1.157510 0.83116515E+01  0.80720455E+02                                 1.694117                            1.590364      -0.885372       2.459426                    0.999034       3.202308       8.342960       0.552679       1.141134      -0.744543       0.033590       0.010924       0.012527       0.037477       0.000302       0.000553       0.012015       0.023255      -0.021009      -0.019594       0.004429       0.015165              1.754864       1.986113       0.272716       0.247780       1.699232       0.320670       1.579248          -0.000087
           79              H       4.887251       3.030151      10.744260       0.118691       1.150306 0.82651301E+01  0.80125543E+02                                 1.684854                            1.583625      -0.906365       2.452936                    0.998878       3.190351       8.294060       0.555263       1.137853      -0.745363      -0.035948      -0.013087       0.014239       0.040820       0.001329      -0.001724      -0.007855       0.025961      -0.024607      -0.016405      -0.000938       0.017343              1.743129       1.962946       0.252586      -0.271402       1.631127      -0.305000       1.635314          -0.000245
           80              H       4.870768       4.664729       9.098693       0.117123       1.157530 0.83118418E+01  0.80722890E+02                                 1.694150                            1.590393      -0.885374       2.459424                    0.999034       3.202329       8.343087       0.552668       1.141150      -0.744539      -0.033590       0.010924      -0.012527       0.037477      -0.000302       0.000553      -0.012015       0.023255      -0.021009      -0.019594       0.004429       0.015164              1.754900       1.986155      -0.272725       0.247788       1.699267      -0.320682       1.579279           0.000086
           81              H      22.584649      24.441749      10.744260       0.118694       1.150288 0.82649571E+01  0.80123352E+02                                 1.684826                            1.583601      -0.906356       2.452941                    0.998879       3.190325       8.293934       0.555272       1.137842      -0.745366       0.035948       0.013087       0.014239       0.040820       0.001330       0.001724       0.007855       0.025961      -0.024607      -0.016405      -0.000939       0.017343              1.743099       1.962913       0.252580       0.271395       1.631099       0.304990       1.635286           0.000242
           82              H      22.601132      22.807171       9.098693       0.117127       1.157495 0.83115129E+01  0.80718690E+02                                 1.694094                            1.590343      -0.885368       2.459428                    0.999034       3.202291       8.342866       0.552687       1.141124      -0.744545       0.033590      -0.010924      -0.012527       0.037477      -0.000302      -0.000553       0.012015       0.023255      -0.021009      -0.019593       0.004429       0.015165              1.754839       1.986083      -0.272710      -0.247775       1.699208       0.320663       1.579227          -0.000084
           83              H       4.887251      24.441749      16.727640       0.118692       1.150299 0.82650654E+01  0.80124720E+02                                 1.684843                            1.583616      -0.906364       2.452937                    0.998878       3.190340       8.294008       0.555266       1.137849      -0.745364      -0.035948       0.013088      -0.014239       0.040820      -0.001329       0.001724      -0.007855       0.025961      -0.024607      -0.016405      -0.000939       0.017343              1.743118       1.962934      -0.252584       0.271399       1.631116      -0.304996       1.635303          -0.000248
           84              H       4.870768      22.807171      18.373207       0.117125       1.157502 0.83115759E+01  0.80719443E+02                                 1.694099                            1.590348      -0.885373       2.459424                    0.999034       3.202304       8.342903       0.552687       1.141122      -0.744546      -0.033590      -0.010923       0.012527       0.037477       0.000302      -0.000553      -0.012015       0.023256      -0.021009      -0.019594       0.004429       0.015165              1.754845       1.986089       0.272712      -0.247776       1.699214      -0.320665       1.579232           0.000083
           85              H       8.848699       2.991690      10.705799       0.118692       1.150302 0.82650955E+01  0.80125105E+02                                 1.684848                            1.583620      -0.906363       2.452937                    0.998878       3.190345       8.294033       0.555265       1.137851      -0.745364       0.035948      -0.014239       0.013087       0.040820      -0.001724       0.001329      -0.007855       0.025284      -0.026638      -0.016405      -0.000938       0.017343              1.743123       1.962939      -0.271400       0.252585       1.635308      -0.304998       1.631121           0.000242
           86              H       8.865182       4.637257       9.071221       0.117124       1.157521 0.83117539E+01  0.80721779E+02                                 1.694136                            1.590380      -0.885371       2.459426                    0.999034       3.202318       8.343030       0.552672       1.141144      -0.744540       0.033590       0.012527      -0.010924       0.037477       0.000553      -0.000302      -0.012015       0.022132      -0.024378      -0.019594       0.004429       0.015165              1.754885       1.986137       0.247785      -0.272721       1.579266      -0.320677       1.699253          -0.000085
           87              H      18.623201      24.480210      10.705799       0.118693       1.150301 0.82650781E+01  0.80124901E+02                                 1.684848                            1.583620      -0.906356       2.452941                    0.998879       3.190336       8.294010       0.555264       1.137853      -0.745363      -0.035948       0.014239       0.013087       0.040820      -0.001725      -0.001329       0.007855       0.025284      -0.026638      -0.016405      -0.000938       0.017343              1.743123       1.962940      -0.271401      -0.252585       1.635307       0.304997       1.631120          -0.000245
           88              H      18.606718      22.834643       9.071221       0.117126       1.157505 0.83116107E+01  0.80719935E+02                                 1.694110                            1.590358      -0.885369       2.459427                    0.999034       3.202301       8.342927       0.552681       1.141132      -0.744543      -0.033590      -0.012527      -0.010924       0.037477       0.000553       0.000302       0.012015       0.022132      -0.024379      -0.019593       0.004429       0.015165              1.754857       1.986104       0.247779       0.272714       1.579242       0.320668       1.699225           0.000086
           89              H       8.848699      24.480210      16.766101       0.118692       1.150307 0.82651369E+01  0.80125637E+02                                 1.684857                            1.583627      -0.906363       2.452938                    0.998878       3.190345       8.294050       0.555262       1.137855      -0.745363       0.035948       0.014239      -0.013087       0.040820       0.001724      -0.001329      -0.007855       0.025284      -0.026638      -0.016405      -0.000938       0.017343              1.743132       1.962951       0.271403      -0.252587       1.635316      -0.305000       1.631129           0.000244
           90              H       8.865182      22.834643      18.400679       0.117125       1.157506 0.83116150E+01  0.80719955E+02                                 1.694107                            1.590355      -0.885372       2.459425                    0.999034       3.202306       8.342928       0.552684       1.141127      -0.744544       0.033590      -0.012526       0.010923       0.037477      -0.000553       0.000302      -0.012015       0.022132      -0.024379      -0.019594       0.004429       0.015165              1.754854       1.986100      -0.247778       0.272714       1.579240      -0.320667       1.699222          -0.000084
           91              H      18.623201       2.991690      16.766101       0.118694       1.150295 0.82650288E+01  0.80124279E+02                                 1.684840                            1.583612      -0.906355       2.452941                    0.998879       3.190332       8.293984       0.555267       1.137849      -0.745364      -0.035948      -0.014239      -0.013087       0.040820       0.001724       0.001330       0.007855       0.025284      -0.026638      -0.016405      -0.000938       0.017343              1.743114       1.962929       0.271398       0.252583       1.635299       0.304995       1.631113          -0.000245
           92              H      18.606718       4.637257      18.400679       0.117126       1.157500 0.83115640E+01  0.80719369E+02                                 1.694105                            1.590353      -0.885366       2.459429                    0.999034       3.202295       8.342906       0.552682       1.141132      -0.744543      -0.033590       0.012527       0.010924       0.037477      -0.000553      -0.000302       0.012015       0.022132      -0.024379      -0.019593       0.004429       0.015165              1.754852       1.986097      -0.247778      -0.272713       1.579238       0.320667       1.699220           0.000084
           93              H       2.991690      16.766101      18.623201       0.118692       1.150312 0.82651833E+01  0.80126257E+02                                 1.684868                            1.583637      -0.906358       2.452940                    0.998879       3.190348       8.294086       0.555257       1.137863      -0.745361      -0.014239      -0.013087      -0.035948       0.040820       0.007855       0.001724       0.001330       0.000677       0.051245      -0.016405      -0.000938       0.017343              1.743144       1.635326       0.305003       0.271406       1.631140       0.252590       1.962965          -0.000246
           94              H       4.637257      18.400679      18.606718       0.117128       1.157491 0.83114838E+01  0.80718344E+02                                 1.694090                            1.590341      -0.885365       2.459429                    0.999034       3.202289       8.342860       0.552687       1.141124      -0.744545       0.012527       0.010924      -0.033590       0.037477       0.012015      -0.000553      -0.000302       0.001123       0.045388      -0.019593       0.004429       0.015165              1.754836       1.579224       0.320662      -0.247774       1.699205      -0.272709       1.986077           0.000085
           95              H      24.480210      16.766101       8.848699       0.118691       1.150324 0.82652970E+01  0.80127715E+02                                 1.684888                            1.583655      -0.906361       2.452939                    0.998878       3.190359       8.294160       0.555249       1.137873      -0.745358       0.014239      -0.013088       0.035948       0.040820      -0.007855       0.001724      -0.001329       0.000677       0.051244      -0.016405      -0.000938       0.017343              1.743166       1.635347      -0.305010       0.271411       1.631160      -0.252595       1.962990           0.000243
           96              H      22.834643      18.400679       8.865182       0.117125       1.157516 0.83117112E+01  0.80721220E+02                                 1.694127                            1.590372      -0.885369       2.459427                    0.999034       3.202316       8.343004       0.552676       1.141139      -0.744542      -0.012526       0.010923       0.033590       0.037477      -0.012015      -0.000553       0.000302       0.001123       0.045388      -0.019594       0.004429       0.015165              1.754875       1.579258      -0.320674      -0.247782       1.699243       0.272718       1.986124          -0.000085
           97              H      24.480210      10.705799      18.623201       0.118691       1.150315 0.82652128E+01  0.80126644E+02                                 1.684873                            1.583642      -0.906358       2.452940                    0.998879       3.190353       8.294114       0.555254       1.137866      -0.745360       0.014239       0.013087      -0.035948       0.040820       0.007855      -0.001724      -0.001329       0.000677       0.051245      -0.016405      -0.000938       0.017343              1.743150       1.635333       0.305006      -0.271407       1.631146      -0.252591       1.962971          -0.000246
           98              H      22.834643       9.071221      18.606718       0.117125       1.157513 0.83116908E+01  0.80720989E+02                                 1.694126                            1.590372      -0.885369       2.459427                    0.999034       3.202313       8.343000       0.552675       1.141141      -0.744541      -0.012527      -0.010924      -0.033590       0.037477       0.012015       0.000553       0.000302       0.001123       0.045388      -0.019594       0.004429       0.015165              1.754874       1.579258       0.320674       0.247782       1.699242       0.272718       1.986123           0.000084
           99              H       2.991690      10.705799       8.848699       0.118690       1.150328 0.82653413E+01  0.80128281E+02                                 1.684895                            1.583661      -0.906361       2.452939                    0.998878       3.190367       8.294198       0.555247       1.137876      -0.745358      -0.014239       0.013087       0.035948       0.040820      -0.007855      -0.001724       0.001329       0.000677       0.051244      -0.016405      -0.000938       0.017343              1.743174       1.635355      -0.305013      -0.271413       1.631168       0.252596       1.962999           0.000244
          100              H       4.637257       9.071221       8.865182       0.117124       1.157536 0.83118990E+01  0.80723660E+02                                 1.694163                            1.590404      -0.885369       2.459427                    0.999034       3.202334       8.343137       0.552662       1.141159      -0.744537       0.012527      -0.010924       0.033590       0.037477      -0.012015       0.000553      -0.000302       0.001123       0.045387      -0.019594       0.004429       0.015164              1.754914       1.579292      -0.320686       0.247791       1.699281      -0.272727       1.986170          -0.000084
          101              H      16.766101       8.848699      24.480210       0.118690       1.150342 0.82654680E+01  0.80129910E+02                                 1.684918                            1.583681      -0.906364       2.452938                    0.998878       3.190380       8.294284       0.555239       1.137887      -0.745355      -0.013088       0.035948       0.014239       0.040820      -0.001329      -0.007855       0.001724      -0.025960      -0.024606      -0.016405      -0.000938       0.017343              1.743198       1.631190      -0.252602      -0.305020       1.963028       0.271419       1.635377           0.000244
          102              H      18.400679       8.865182      22.834643       0.117123       1.157539 0.83119231E+01  0.80723930E+02                                 1.694163                            1.590404      -0.885373       2.459425                    0.999034       3.202341       8.343149       0.552663       1.141156      -0.744538       0.010923       0.033590      -0.012526       0.037477       0.000302      -0.012015      -0.000553      -0.023255      -0.021009      -0.019594       0.004429       0.015164              1.754915       1.699281       0.272728      -0.320686       1.986170      -0.247791       1.579292          -0.000085
          103              H      16.766101      18.623201       2.991690       0.118695       1.150267 0.82647646E+01  0.80120887E+02                                 1.684791                            1.583570      -0.906360       2.452939                    0.998879       3.190311       8.293822       0.555285       1.137824      -0.745370      -0.013087      -0.035948      -0.014239       0.040820       0.001329       0.007855       0.001724      -0.025962      -0.024608      -0.016405      -0.000939       0.017344              1.743061       1.631065       0.252571       0.304979       1.962868       0.271385       1.635251          -0.000242
          104              H      18.400679      18.606718       4.637257       0.117129       1.157474 0.83113178E+01  0.80716188E+02                                 1.694058                            1.590312      -0.885368       2.459428                    0.999034       3.202275       8.342748       0.552700       1.141106      -0.744549       0.010924      -0.033590       0.012527       0.037477      -0.000302       0.012015      -0.000553      -0.023256      -0.021010      -0.019593       0.004429       0.015165              1.754801       1.699171      -0.272701       0.320651       1.986037      -0.247766       1.579194           0.000088
          105              H      10.705799       8.848699       2.991690       0.118690       1.150341 0.82654573E+01  0.80129764E+02                                 1.684915                            1.583678      -0.906364       2.452937                    0.998878       3.190381       8.294279       0.555240       1.137885      -0.745355       0.013088       0.035948      -0.014239       0.040820       0.001329      -0.007855      -0.001724      -0.025960      -0.024606      -0.016405      -0.000938       0.017343              1.743195       1.631187       0.252601      -0.305019       1.963024      -0.271418       1.635374           0.000246
          106              H       9.071221       8.865182       4.637257       0.117123       1.157541 0.83119459E+01  0.80724238E+02                                 1.694169                            1.590409      -0.885372       2.459425                    0.999034       3.202342       8.343167       0.552660       1.141160      -0.744537      -0.010923       0.033590       0.012527       0.037477      -0.000302      -0.012015       0.000553      -0.023255      -0.021009      -0.019594       0.004429       0.015164              1.754921       1.699287      -0.272730      -0.320688       1.986178       0.247792       1.579297          -0.000082
          107              H      10.705799      18.623201      24.480210       0.118695       1.150272 0.82648111E+01  0.80121472E+02                                 1.684798                            1.583576      -0.906361       2.452938                    0.998878       3.190316       8.293849       0.555282       1.137827      -0.745369       0.013087      -0.035948       0.014239       0.040820      -0.001329       0.007855      -0.001724      -0.025962      -0.024608      -0.016405      -0.000939       0.017344              1.743069       1.631072      -0.252572       0.304981       1.962877      -0.271387       1.635258          -0.000244
          108              H       9.071221      18.606718      22.834643       0.117128       1.157478 0.83113565E+01  0.80716670E+02                                 1.694064                            1.590317      -0.885370       2.459426                    0.999034       3.202279       8.342768       0.552698       1.141108      -0.744549      -0.010924      -0.033590      -0.012527       0.037477       0.000302       0.012015       0.000553      -0.023256      -0.021009      -0.019594       0.004429       0.015165              1.754807       1.699177       0.272702       0.320653       1.986045       0.247768       1.579200           0.000086
          109              H       8.508047       5.227903      20.603925       0.120435       1.177457 0.87598763E+01  0.87230003E+02                                 1.783354                            1.684965      -1.158495       2.332584                    0.996358       3.467973       9.511585       0.506085       1.215388      -0.724229       0.024316      -0.024316       0.000000       0.034388      -0.009282       0.004067       0.004067       0.000000      -0.015791      -0.011750      -0.000163       0.011914              1.850325       1.868114      -0.392609       0.178957       1.868113       0.178955       1.814747           0.000000
          110              H      18.963853      22.243997      20.603925       0.120434       1.177458 0.87598683E+01  0.87229725E+02                                 1.783339                            1.684951      -1.158501       2.332581                    0.996358       3.467964       9.511486       0.506094       1.215369      -0.724234      -0.024316       0.024316       0.000000       0.034388      -0.009282      -0.004067      -0.004067      -0.000000      -0.015791      -0.011751      -0.000164       0.011914              1.850308       1.868098      -0.392605      -0.178952       1.868098      -0.178952       1.814727           0.000000
          111              H      18.963853       5.227903       6.867975       0.120434       1.177459 0.87598921E+01  0.87230224E+02                                 1.783358                            1.684968      -1.158494       2.332585                    0.996358       3.467977       9.511608       0.506083       1.215391      -0.724229      -0.024316      -0.024316      -0.000000       0.034388       0.009282       0.004067      -0.004067       0.000000      -0.015791      -0.011751      -0.000163       0.011914              1.850329       1.868119       0.392611       0.178958       1.868117      -0.178956       1.814751           0.000004
          112              H       8.508047      22.243997       6.867975       0.120434       1.177460 0.87598878E+01  0.87230007E+02                                 1.783344                            1.684956      -1.158500       2.332581                    0.996358       3.467970       9.511521       0.506092       1.215373      -0.724233       0.024316       0.024316       0.000000       0.034388       0.009282      -0.004067       0.004067      -0.000000      -0.015791      -0.011751      -0.000163       0.011914              1.850313       1.868103       0.392606      -0.178953       1.868104       0.178954       1.814734          -0.000004
          113              H      20.603925       8.508047       5.227903       0.120435       1.177454 0.87598520E+01  0.87229706E+02                                 1.783352                            1.684963      -1.158494       2.332585                    0.996358       3.467969       9.511573       0.506085       1.215389      -0.724229      -0.000000       0.024316      -0.024316       0.034388       0.004067       0.004067      -0.009282      -0.007896       0.007896      -0.011750      -0.000164       0.011914              1.850322       1.814745       0.178956       0.178956       1.868111      -0.392608       1.868111           0.000000
          114              H      20.603925      18.963853      22.243997       0.120435       1.177456 0.87598482E+01  0.87229436E+02                                 1.783333                            1.684946      -1.158501       2.332581                    0.996358       3.467960       9.511456       0.506096       1.215365      -0.724235       0.000000      -0.024316       0.024316       0.034388      -0.004067      -0.004067      -0.009282      -0.007896       0.007896      -0.011751      -0.000164       0.011914              1.850301       1.814721      -0.178951      -0.178951       1.868091      -0.392602       1.868091           0.000000
          115              H       6.867975      18.963853       5.227903       0.120434       1.177458 0.87598706E+01  0.87229762E+02                                 1.783339                            1.684952      -1.158501       2.332581                    0.996358       3.467967       9.511498       0.506093       1.215370      -0.724233      -0.000000      -0.024316      -0.024316       0.034388       0.004067      -0.004067       0.009282      -0.007896       0.007895      -0.011751      -0.000164       0.011914              1.850308       1.814729       0.178953      -0.178952       1.868099       0.392604       1.868097           0.000005
          116              H       6.867975       8.508047      22.243997       0.120434       1.177458 0.87598834E+01  0.87230058E+02                                 1.783352                            1.684963      -1.158496       2.332584                    0.996358       3.467974       9.511575       0.506086       1.215385      -0.724230       0.000000       0.024316       0.024316       0.034388      -0.004067       0.004067       0.009282      -0.007895       0.007896      -0.011751      -0.000163       0.011914              1.850322       1.814745      -0.178955       0.178956       1.868111       0.392608       1.868112          -0.000004
          117              H       5.227903      20.603925       8.508047       0.120434       1.177458 0.87598783E+01  0.87229940E+02                                 1.783347                            1.684959      -1.158498       2.332583                    0.996358       3.467969       9.511538       0.506089       1.215379      -0.724231      -0.024316      -0.000000       0.024316       0.034388       0.004067      -0.009282       0.004067       0.007896       0.007896      -0.011750      -0.000164       0.011914              1.850317       1.868107       0.178955      -0.392607       1.814738       0.178954       1.868106           0.000000
          118              H      22.243997      20.603925      18.963853       0.120435       1.177459 0.87598830E+01  0.87229942E+02                                 1.783343                            1.684955      -1.158500       2.332581                    0.996358       3.467967       9.511510       0.506092       1.215373      -0.724233       0.024316      -0.000000      -0.024316       0.034388      -0.004067      -0.009282      -0.004067       0.007895       0.007896      -0.011750      -0.000163       0.011914              1.850312       1.868102      -0.178953      -0.392606       1.814732      -0.178953       1.868102          -0.000000
          119              H       5.227903       6.867975      18.963853       0.120434       1.177461 0.87599031E+01  0.87230277E+02                                 1.783352                            1.684963      -1.158498       2.332582                    0.996358       3.467977       9.511575       0.506087       1.215382      -0.724231      -0.024316      -0.000000      -0.024316       0.034388      -0.004067       0.009282       0.004067       0.007895       0.007896      -0.011751      -0.000163       0.011914              1.850322       1.868112      -0.178955       0.392609       1.814743       0.178955       1.868112           0.000004
          120              H      22.243997       6.867975       8.508047       0.120434       1.177460 0.87599006E+01  0.87230294E+02                                 1.783356                            1.684966      -1.158495       2.332584                    0.996358       3.467978       9.511597       0.506085       1.215387      -0.724230       0.024316       0.000000       0.024316       0.034388       0.004067       0.009282      -0.004067       0.007895       0.007895      -0.011751      -0.000163       0.011914              1.850327       1.868116       0.178957       0.392610       1.814748      -0.178956       1.868115          -0.000004
          121              H      18.963853      22.243997       6.867975       0.120434       1.177460 0.87598859E+01  0.87229968E+02                                 1.783342                            1.684954      -1.158500       2.332581                    0.996358       3.467969       9.511512       0.506092       1.215372      -0.724233      -0.024316       0.024316      -0.000000       0.034388      -0.009282       0.004067       0.004067      -0.000000      -0.015791      -0.011751      -0.000163       0.011914              1.850312       1.868102      -0.392606       0.178953       1.868102       0.178953       1.814732           0.000000
          122              H       8.508047       5.227903       6.867975       0.120434       1.177459 0.87598939E+01  0.87230256E+02                                 1.783359                            1.684969      -1.158494       2.332585                    0.996358       3.467978       9.511615       0.506083       1.215392      -0.724228       0.024316      -0.024316      -0.000000       0.034388      -0.009282      -0.004067      -0.004067       0.000000      -0.015791      -0.011751      -0.000163       0.011914              1.850330       1.868120      -0.392611      -0.178958       1.868118      -0.178956       1.814753           0.000000
          123              H       8.508047      22.243997      20.603925       0.120434       1.177458 0.87598676E+01  0.87229730E+02                                 1.783340                            1.684952      -1.158501       2.332581                    0.996358       3.467965       9.511494       0.506093       1.215371      -0.724233       0.024316       0.024316      -0.000000       0.034388       0.009282       0.004067      -0.004067      -0.000000      -0.015791      -0.011750      -0.000164       0.011914              1.850309       1.868098       0.392605       0.178952       1.868099      -0.178953       1.814729          -0.000004
          124              H      18.963853       5.227903      20.603925       0.120435       1.177457 0.87598757E+01  0.87229986E+02                                 1.783353                            1.684964      -1.158495       2.332584                    0.996358       3.467972       9.511578       0.506085       1.215387      -0.724230      -0.024316      -0.024316       0.000000       0.034388       0.009282      -0.004067       0.004067       0.000000      -0.015791      -0.011750      -0.000163       0.011914              1.850324       1.868114       0.392609      -0.178957       1.868112       0.178955       1.814746           0.000005
          125              H       6.867975      18.963853      22.243997       0.120434       1.177459 0.87598704E+01  0.87229720E+02                                 1.783336                            1.684949      -1.158502       2.332580                    0.996358       3.467965       9.511476       0.506095       1.215366      -0.724234      -0.000000      -0.024316       0.024316       0.034388       0.004067       0.004067      -0.009282      -0.007896       0.007896      -0.011751      -0.000164       0.011914              1.850305       1.814724       0.178952       0.178952       1.868095      -0.392603       1.868094           0.000000
          126              H       6.867975       8.508047       5.227903       0.120434       1.177457 0.87598753E+01  0.87229999E+02                                 1.783355                            1.684966      -1.158495       2.332585                    0.996358       3.467974       9.511591       0.506084       1.215389      -0.724229       0.000000       0.024316      -0.024316       0.034388      -0.004067      -0.004067      -0.009282      -0.007895       0.007896      -0.011751      -0.000163       0.011914              1.850326       1.814748      -0.178956      -0.178957       1.868114      -0.392609       1.868114           0.000000
          127              H      20.603925       8.508047      22.243997       0.120435       1.177456 0.87598600E+01  0.87229765E+02                                 1.783349                            1.684961      -1.158495       2.332584                    0.996358       3.467969       9.511557       0.506087       1.215384      -0.724230      -0.000000       0.024316       0.024316       0.034388       0.004067      -0.004067       0.009282      -0.007895       0.007896      -0.011750      -0.000164       0.011914              1.850319       1.814741       0.178955      -0.178956       1.868108       0.392607       1.868109          -0.000005
          128              H      20.603925      18.963853       5.227903       0.120435       1.177456 0.87598473E+01  0.87229472E+02                                 1.783337                            1.684949      -1.158500       2.332582                    0.996358       3.467962       9.511481       0.506094       1.215370      -0.724233       0.000000      -0.024316      -0.024316       0.034388      -0.004067       0.004067       0.009282      -0.007896       0.007895      -0.011750      -0.000164       0.011914              1.850305       1.814726      -0.178953       0.178952       1.868096       0.392603       1.868095           0.000005
          129              H      22.243997       6.867975      18.963853       0.120434       1.177461 0.87599024E+01  0.87230251E+02                                 1.783350                            1.684962      -1.158498       2.332582                    0.996358       3.467976       9.511565       0.506088       1.215380      -0.724231       0.024316       0.000000      -0.024316       0.034388       0.004067      -0.009282       0.004067       0.007895       0.007895      -0.011751      -0.000163       0.011914              1.850321       1.868111       0.178955      -0.392609       1.814741       0.178955       1.868110          -0.000000
          130              H       5.227903       6.867975       8.508047       0.120434       1.177460 0.87599013E+01  0.87230317E+02                                 1.783357                            1.684967      -1.158495       2.332584                    0.996358       3.467979       9.511606       0.506084       1.215388      -0.724229      -0.024316       0.000000       0.024316       0.034388      -0.004067      -0.009282      -0.004067       0.007895       0.007896      -0.011751      -0.000163       0.011914              1.850328       1.868117      -0.178957      -0.392610       1.814750      -0.178956       1.868117           0.000000
          131              H      22.243997      20.603925       8.508047       0.120435       1.177458 0.87598780E+01  0.87229928E+02                                 1.783346                            1.684958      -1.158498       2.332583                    0.996358       3.467968       9.511532       0.506089       1.215378      -0.724232       0.024316      -0.000000       0.024316       0.034388      -0.004067       0.009282       0.004067       0.007896       0.007895      -0.011750      -0.000163       0.011914              1.850316       1.868106      -0.178955       0.392607       1.814737       0.178954       1.868105          -0.000005
          132              H       5.227903      20.603925      18.963853       0.120434       1.177459 0.87598780E+01  0.87229891E+02                                 1.783343                            1.684955      -1.158500       2.332582                    0.996358       3.467967       9.511514       0.506091       1.215374      -0.724232      -0.024316       0.000000      -0.024316       0.034388       0.004067       0.009282      -0.004067       0.007895       0.007896      -0.011750      -0.000163       0.011914              1.850313       1.868103       0.178954       0.392606       1.814733      -0.178953       1.868103           0.000004
          133              C      10.409103       5.692178      24.123625      -0.098230      35.143704 0.40871883E+03  0.94711280E+04                                 9.411715                            6.773995      -0.001327       1.971793                    0.999679      28.996168      83.026880       0.627817       0.421014      -1.060238      -0.017407       0.016806      -0.013612       0.027762      -0.016174      -0.001683      -0.017589      -0.035123      -0.041542      -0.025595      -0.010325       0.035921             12.551111      13.992636       0.692144       8.946030       9.463386       0.853513      14.197312           0.000882
          134              C       9.417917       5.680914      23.135186      -0.151584      36.965576 0.42804807E+03  0.10026518E+05                                 9.707595                            6.909853       0.109293       2.003170                    0.999689      29.553963      84.866286       0.625133       0.418289      -1.062783       0.017467       0.006841       0.018805       0.026562       0.014075       0.013152       0.014771      -0.049836      -0.028947      -0.029272      -0.010610       0.039882             13.158310      14.598454      -0.861471       9.571770       9.841851      -0.621664      15.034626           0.000550
          135              C      17.062797      21.779722      24.123625      -0.098229      35.143647 0.40872025E+03  0.94711541E+04                                 9.411675                            6.774000      -0.001331       1.971791                    0.999679      28.996120      83.026280       0.627818       0.421013      -1.060240       0.017407      -0.016807      -0.013612       0.027762      -0.016174       0.001684       0.017589      -0.035126      -0.041545      -0.025596      -0.010325       0.035922             12.551028      13.992555       0.692185      -8.945949       9.463299      -0.853551      14.197229          -0.000880
          136              C      18.053983      21.790986      23.135186      -0.151583      36.965309 0.42804680E+03  0.10026464E+05                                 9.707500                            6.909820       0.109286       2.003167                    0.999689      29.553867      84.865427       0.625138       0.418286      -1.062787      -0.017467      -0.006840       0.018806       0.026562       0.014075      -0.013151      -0.014771      -0.049837      -0.028949      -0.029272      -0.010610       0.039882             13.158140      14.598267      -0.861478      -9.571611       9.841724       0.621676      15.034429          -0.000547
          137              C      17.062797       5.692178       3.348275      -0.098230      35.143729 0.40871903E+03  0.94711345E+04                                 9.411723                            6.773998      -0.001327       1.971793                    0.999679      28.996171      83.026913       0.627816       0.421014      -1.060238       0.017407       0.016806       0.013612       0.027762       0.016174      -0.001683       0.017588      -0.035123      -0.041543      -0.025595      -0.010325       0.035921             12.551127      13.992660      -0.692149       8.946047       9.463390      -0.853517      14.197330           0.000881
          138              C      18.053983       5.680914       4.336714      -0.151584      36.965601 0.42804817E+03  0.10026524E+05                                 9.707605                            6.909857       0.109293       2.003170                    0.999689      29.553977      84.866408       0.625132       0.418289      -1.062783      -0.017467       0.006841      -0.018805       0.026562      -0.014074       0.013152      -0.014771      -0.049836      -0.028948      -0.029272      -0.010610       0.039882             13.158327      14.598475       0.861466       9.571784       9.841867       0.621659      15.034639           0.000547
          139              C      10.409103      21.779722       3.348275      -0.098230      35.143701 0.40872088E+03  0.94711724E+04                                 9.411686                            6.774006      -0.001331       1.971790                    0.999679      28.996142      83.026361       0.627818       0.421013      -1.060240      -0.017407      -0.016807       0.013612       0.027763       0.016174       0.001684      -0.017589      -0.035127      -0.041546      -0.025597      -0.010326       0.035923             12.551049      13.992584      -0.692192      -8.945973       9.463305       0.853559      14.197258          -0.000880
          140              C       9.417917      21.790986       4.336714      -0.151583      36.965322 0.42804672E+03  0.10026464E+05                                 9.707509                            6.909823       0.109286       2.003168                    0.999689      29.553871      84.865517       0.625137       0.418287      -1.062786       0.017467      -0.006840      -0.018805       0.026562      -0.014075      -0.013152       0.014771      -0.049836      -0.028948      -0.029272      -0.010610       0.039882             13.158157      14.598285       0.861470      -9.571626       9.841739      -0.621667      15.034447          -0.000546
          141              C      24.123625      10.409103       5.692178      -0.098229      35.143613 0.40871861E+03  0.94711138E+04                                 9.411680                            6.773985      -0.001324       1.971793                    0.999679      28.996125      83.026490       0.627819       0.421013      -1.060239      -0.013611      -0.017407       0.016807       0.027762      -0.001684      -0.017589      -0.016174      -0.003209       0.073458      -0.025596      -0.010325       0.035921             12.551048      14.197247       8.945971       0.853526      13.992561       0.692158       9.463336           0.000882
          142              C      23.135186       9.417917       5.680914      -0.151584      36.965459 0.42804748E+03  0.10026494E+05                                 9.707557                            6.909841       0.109293       2.003170                    0.999689      29.553913      84.865909       0.625135       0.418288      -1.062785       0.018805       0.017467       0.006840       0.026562       0.013152       0.014771       0.014075       0.010444       0.089229      -0.029272      -0.010610       0.039882             13.158238      15.034548       9.571701      -0.621664      14.598365      -0.861468       9.841802           0.000551
          143              C      24.123625      17.062797      21.779722      -0.098228      35.143500 0.40871798E+03  0.94710896E+04                                 9.411642                            6.773972      -0.001323       1.971793                    0.999679      28.996083      83.026157       0.627821       0.421012      -1.060241      -0.013612       0.017407      -0.016807       0.027763       0.001684       0.017588      -0.016175      -0.003210       0.073459      -0.025596      -0.010325       0.035921             12.550976      14.197152      -8.945898      -0.853525      13.992483       0.692158       9.463292          -0.000882
          144              C      23.135186      18.053983      21.790986      -0.151583      36.965299 0.42804646E+03  0.10026454E+05                                 9.707500                            6.909817       0.109290       2.003169                    0.999689      29.553857      84.865401       0.625138       0.418286      -1.062787       0.018806      -0.017467      -0.006840       0.026562      -0.013151      -0.014771       0.014075       0.010444       0.089229      -0.029271      -0.010611       0.039882             13.158140      15.034427      -9.571613       0.621680      14.598268      -0.861482       9.841727          -0.000548
          145              C       3.348275      17.062797       5.692178      -0.098229      35.143541 0.40871780E+03  0.94710887E+04                                 9.411659                            6.773973      -0.001324       1.971793                    0.999679      28.996106      83.026361       0.627820       0.421012      -1.060240       0.013612       0.017407       0.016807       0.027762      -0.001684       0.017588       0.016175      -0.003210       0.073457      -0.025596      -0.010325       0.035921             12.551012      14.197193       8.945937      -0.853516      13.992527      -0.692149       9.463317           0.000884
          146              C       4.336714      18.053983       5.680914      -0.151584      36.965402 0.42804701E+03  0.10026476E+05                                 9.707534                            6.909828       0.109292       2.003169                    0.999689      29.553903      84.865740       0.625137       0.418287      -1.062786      -0.018805      -0.017467       0.006841       0.026562       0.013151      -0.014772      -0.014074       0.010444       0.089229      -0.029272      -0.010611       0.039882             13.158202      15.034495       9.571670       0.621675      14.598338       0.861479       9.841773           0.000550
          147              C       3.348275      10.409103      21.779722      -0.098229      35.143617 0.40871926E+03  0.94711288E+04                                 9.411672                            6.773988      -0.001324       1.971793                    0.999679      28.996126      83.026379       0.627819       0.421012      -1.060240       0.013612      -0.017407      -0.016807       0.027763       0.001684      -0.017589       0.016174      -0.003209       0.073462      -0.025596      -0.010326       0.035922             12.551028      14.197224      -8.945950       0.853536      13.992541      -0.692169       9.463317          -0.000882
          148              C       4.336714       9.417917      21.790986      -0.151583      36.965364 0.42804679E+03  0.10026470E+05                                 9.707530                            6.909831       0.109290       2.003169                    0.999689      29.553869      84.865627       0.625136       0.418287      -1.062785      -0.018805       0.017467      -0.006840       0.026561      -0.013152       0.014771      -0.014075       0.010444       0.089228      -0.029272      -0.010610       0.039882             13.158191      15.034493      -9.571658      -0.621667      14.598315       0.861470       9.841766          -0.000549
          149              C       5.692178      24.123625      10.409103      -0.098230      35.143566 0.40871866E+03  0.94711086E+04                                 9.411654                            6.773977      -0.001328       1.971792                    0.999679      28.996109      83.026225       0.627820       0.421012      -1.060241       0.016807      -0.013612      -0.017407       0.027762      -0.017589      -0.016174      -0.001685       0.038333      -0.031915      -0.025597      -0.010324       0.035921             12.551001       9.463295       0.853540       0.692173      14.197197       8.945929      13.992513           0.000881
          150              C       5.680914      23.135186       9.417917      -0.151583      36.965245 0.42804542E+03  0.10026425E+05                                 9.707485                            6.909803       0.109290       2.003169                    0.999689      29.553859      84.865412       0.625140       0.418285      -1.062787       0.006841       0.018806       0.017467       0.026562       0.014771       0.014075       0.013151       0.039392      -0.060280      -0.029271      -0.010611       0.039882             13.158121       9.841726      -0.621658      -0.861460      15.034406       9.571595      14.598231           0.000551
          151              C      21.779722      24.123625      17.062797      -0.098229      35.143467 0.40871797E+03  0.94710843E+04                                 9.411625                            6.773966      -0.001322       1.971793                    0.999679      28.996065      83.025946       0.627822       0.421011      -1.060242      -0.016807      -0.013612       0.017407       0.027763       0.017589      -0.016174       0.001685       0.038334      -0.031915      -0.025597      -0.010324       0.035921             12.550946       9.463263      -0.853541       0.692174      14.197127      -8.945875      13.992449          -0.000885
          152              C      21.790986      23.135186      18.053983      -0.151582      36.965126 0.42804450E+03  0.10026393E+05                                 9.707453                            6.909790       0.109291       2.003169                    0.999689      29.553809      84.865104       0.625141       0.418285      -1.062788      -0.006840       0.018806      -0.017467       0.026562      -0.014771       0.014075      -0.013151       0.039391      -0.060279      -0.029271      -0.010611       0.039881             13.158061       9.841689       0.621663      -0.861464      15.034330      -9.571537      14.598164          -0.000551
          153              C       5.692178       3.348275      17.062797      -0.098230      35.143650 0.40871949E+03  0.94711348E+04                                 9.411678                            6.773989      -0.001329       1.971791                    0.999679      28.996133      83.026383       0.627819       0.421012      -1.060240       0.016807       0.013612       0.017407       0.027762       0.017588       0.016175      -0.001684       0.038334      -0.031914      -0.025597      -0.010325       0.035921             12.551045       9.463312      -0.853545      -0.692178      14.197244       8.945974      13.992577           0.000880
          154              C       5.680914       4.336714      18.053983      -0.151583      36.965331 0.42804609E+03  0.10026450E+05                                 9.707517                            6.909817       0.109289       2.003168                    0.999689      29.553891      84.865694       0.625138       0.418287      -1.062786       0.006840      -0.018805      -0.017467       0.026562      -0.014771      -0.014074       0.013152       0.039392      -0.060280      -0.029272      -0.010610       0.039882             13.158175       9.841767       0.621655       0.861460      15.034457       9.571642      14.598301           0.000545
          155              C      21.779722       3.348275      10.409103      -0.098230      35.143610 0.40871930E+03  0.94711268E+04                                 9.411665                            6.773985      -0.001323       1.971793                    0.999679      28.996115      83.026250       0.627820       0.421012      -1.060241      -0.016807       0.013612      -0.017407       0.027763      -0.017588       0.016175       0.001684       0.038336      -0.031916      -0.025597      -0.010325       0.035922             12.551019       9.463298       0.853550      -0.692183      14.197216      -8.945949      13.992544          -0.000883
          156              C      21.790986       4.336714       9.417917      -0.151582      36.965245 0.42804513E+03  0.10026422E+05                                 9.707502                            6.909810       0.109291       2.003170                    0.999689      29.553849      84.865549       0.625138       0.418287      -1.062786      -0.006840      -0.018805       0.017467       0.026561       0.014771      -0.014075      -0.013152       0.039391      -0.060278      -0.029272      -0.010610       0.039881             13.158145       9.841757      -0.621649       0.861454      15.034419      -9.571610      14.598259          -0.000549
          157              C      19.428128      24.145053      17.084225      -0.098228      35.143439 0.40871732E+03  0.94710681E+04                                 9.411623                            6.773961      -0.001320       1.971794                    0.999679      28.996063      83.026002       0.627822       0.421011      -1.060241       0.016807      -0.017407       0.013612       0.027763      -0.016174       0.017588       0.001685       0.035124      -0.041544      -0.025597      -0.010324       0.035921             12.550947       9.463267       0.692160      -0.853526      13.992452      -8.945877      14.197121           0.000882
          158              C      19.416864      23.153867      18.072664      -0.151582      36.965150 0.42804452E+03  0.10026396E+05                                 9.707464                            6.909793       0.109293       2.003170                    0.999689      29.553814      84.865185       0.625141       0.418285      -1.062788       0.006840       0.017467      -0.018806       0.026562       0.014075      -0.014771      -0.013151       0.049835      -0.028948      -0.029271      -0.010611       0.039881             13.158084       9.841700      -0.861473       0.621671      14.598198      -9.571561      15.034352           0.000548
          159              C       8.043772       3.326847      17.084225      -0.098230      35.143615 0.40871920E+03  0.94711257E+04                                 9.411669                            6.773986      -0.001327       1.971792                    0.999679      28.996123      83.026330       0.627819       0.421012      -1.060240      -0.016807       0.017407       0.013612       0.027762      -0.016174      -0.017589      -0.001685       0.035125      -0.041543      -0.025597      -0.010325       0.035921             12.551028       9.463307       0.692175       0.853543      13.992545       8.945955      14.197231          -0.000882
          160              C       8.055036       4.318033      18.072664      -0.151583      36.965296 0.42804586E+03  0.10026441E+05                                 9.707507                            6.909814       0.109291       2.003169                    0.999689      29.553867      84.865552       0.625138       0.418286      -1.062786      -0.006840      -0.017467      -0.018805       0.026562       0.014075       0.014771       0.013151       0.049836      -0.028947      -0.029272      -0.010610       0.039882             13.158157       9.841750      -0.861459      -0.621656      14.598272       9.571628      15.034450          -0.000550
          161              C      19.428128       3.326847      10.387675      -0.098229      35.143571 0.40871881E+03  0.94711133E+04                                 9.411657                            6.773980      -0.001321       1.971794                    0.999679      28.996104      83.026224       0.627820       0.421012      -1.060241       0.016807       0.017407      -0.013612       0.027763       0.016174      -0.017589       0.001684       0.035126      -0.041545      -0.025597      -0.010325       0.035922             12.551007       9.463295      -0.692175       0.853542      13.992522      -8.945936      14.197203           0.000880
          162              C      19.416864       4.318033       9.399236      -0.151581      36.965232 0.42804505E+03  0.10026418E+05                                 9.707499                            6.909809       0.109293       2.003171                    0.999689      29.553834      84.865474       0.625138       0.418287      -1.062786       0.006840      -0.017467       0.018805       0.026561      -0.014075       0.014771      -0.013152       0.049835      -0.028947      -0.029272      -0.010610       0.039881             13.158142       9.841749       0.861458      -0.621654      14.598252      -9.571610      15.034425           0.000547
          163              C       8.043772      24.145053      10.387675      -0.098230      35.143556 0.40871837E+03  0.94711011E+04                                 9.411654                            6.773975      -0.001326       1.971792                    0.999679      28.996106      83.026242       0.627821       0.421012      -1.060241      -0.016807      -0.017407      -0.013612       0.027762       0.016175       0.017588      -0.001685       0.035123      -0.041544      -0.025597      -0.010324       0.035921             12.551003       9.463297      -0.692168      -0.853534      13.992524       8.945933      14.197190          -0.000883
          164              C       8.055036      23.153867       9.399236      -0.151583      36.965271 0.42804556E+03  0.10026431E+05                                 9.707495                            6.909806       0.109291       2.003169                    0.999689      29.553872      84.865518       0.625139       0.418286      -1.062787      -0.006841       0.017467       0.018805       0.026562      -0.014074      -0.014772       0.013151       0.049835      -0.028948      -0.029271      -0.010611       0.039882             13.158140       9.841741       0.861465       0.621661      14.598262       9.571611      15.034415          -0.000546
          165              C      24.145053      10.387675       8.043772      -0.098230      35.143672 0.40871900E+03  0.94711274E+04                                 9.411699                            6.773992      -0.001325       1.971793                    0.999679      28.996142      83.026624       0.627818       0.421013      -1.060239      -0.017407      -0.013612      -0.016807       0.027762      -0.001683       0.016175       0.017589       0.003210       0.073458      -0.025596      -0.010326       0.035921             12.551083      13.992616       8.946008      -0.692161      14.197281      -0.853529       9.463351          -0.000882
          166              C      23.153867       9.399236       8.055036      -0.151584      36.965539 0.42804801E+03  0.10026515E+05                                 9.707584                            6.909852       0.109292       2.003170                    0.999689      29.553953      84.866207       0.625133       0.418289      -1.062783       0.017467       0.018805      -0.006840       0.026562       0.013152      -0.014074      -0.014771      -0.010444       0.089229      -0.029273      -0.010610       0.039882             13.158287      14.598432       9.571744       0.861470      15.034590       0.621662       9.841840          -0.000546
          167              C       3.326847      10.387675      19.428128      -0.098229      35.143650 0.40871926E+03  0.94711320E+04                                 9.411686                            6.773991      -0.001325       1.971793                    0.999679      28.996139      83.026525       0.627818       0.421013      -1.060239       0.017407      -0.013612       0.016807       0.027762       0.001684       0.016174      -0.017589       0.003210       0.073462      -0.025596      -0.010326       0.035922             12.551057      13.992586      -8.945981      -0.692161      14.197253       0.853528       9.463333           0.000880
          168              C       4.318033       9.399236      19.416864      -0.151583      36.965439 0.42804727E+03  0.10026488E+05                                 9.707555                            6.909840       0.109289       2.003169                    0.999689      29.553900      84.865870       0.625134       0.418288      -1.062784      -0.017467       0.018805       0.006840       0.026561      -0.013152      -0.014075       0.014771      -0.010444       0.089227      -0.029272      -0.010610       0.039882             13.158239      14.598380      -9.571703       0.861479      15.034539      -0.621673       9.841797           0.000547
          169              C       3.326847      17.084225       8.043772      -0.098229      35.143583 0.40871830E+03  0.94711037E+04                                 9.411670                            6.773980      -0.001325       1.971793                    0.999679      28.996117      83.026425       0.627819       0.421012      -1.060240       0.017407       0.013611      -0.016807       0.027762      -0.001684      -0.016174      -0.017589       0.003209       0.073457      -0.025596      -0.010325       0.035921             12.551031      13.992544       8.945955       0.692158      14.197225       0.853526       9.463326          -0.000881
          170              C       4.318033      18.072664       8.055036      -0.151584      36.965420 0.42804717E+03  0.10026482E+05                                 9.707540                            6.909832       0.109292       2.003169                    0.999689      29.553908      84.865799       0.625136       0.418287      -1.062785      -0.017466      -0.018806      -0.006841       0.026562       0.013151       0.014075       0.014771      -0.010444       0.089228      -0.029272      -0.010610       0.039882             13.158213      14.598342       9.571680      -0.861472      15.034516      -0.621668       9.841780          -0.000548
          171              C      24.145053      17.084225      19.428128      -0.098228      35.143525 0.40871801E+03  0.94710932E+04                                 9.411654                            6.773976      -0.001324       1.971794                    0.999679      28.996092      83.026274       0.627820       0.421012      -1.060240      -0.017407       0.013612       0.016806       0.027762       0.001684      -0.016174       0.017589       0.003209       0.073459      -0.025596      -0.010325       0.035921             12.551000      13.992509      -8.945923       0.692154      14.197185      -0.853521       9.463305           0.000880
          172              C      23.153867      18.072664      19.416864      -0.151583      36.965338 0.42804664E+03  0.10026462E+05                                 9.707516                            6.909824       0.109291       2.003169                    0.999689      29.553867      84.865520       0.625137       0.418287      -1.062786       0.017467      -0.018806       0.006840       0.026562      -0.013151       0.014075      -0.014771      -0.010444       0.089229      -0.029272      -0.010610       0.039882             13.158171      14.598302      -9.571644      -0.861485      15.034468       0.621682       9.841742           0.000547
          173              C      10.387675      19.428128       3.326847      -0.098230      35.143654 0.40872055E+03  0.94711607E+04                                 9.411670                            6.773999      -0.001331       1.971790                    0.999679      28.996130      83.026249       0.627819       0.421013      -1.060241      -0.013612       0.016807       0.017407       0.027763      -0.017588       0.001684       0.016174      -0.038336      -0.031917      -0.025597      -0.010326       0.035922             12.551018      14.197221       0.853554      -8.945942       9.463291      -0.692187      13.992543           0.000884
          174              C       9.399236      19.416864       4.318033      -0.151583      36.965264 0.42804633E+03  0.10026448E+05                                 9.707487                            6.909813       0.109285       2.003167                    0.999689      29.553848      84.865308       0.625139       0.418286      -1.062787       0.018805       0.006840      -0.017467       0.026562       0.014771      -0.013151      -0.014075      -0.039392      -0.060280      -0.029272      -0.010610       0.039882             13.158119      15.034405      -0.621671      -9.571591       9.841712       0.861473      14.598238           0.000552
          175              C      10.387675       8.043772      24.145053      -0.098230      35.143695 0.40871905E+03  0.94711309E+04                                 9.411704                            6.773992      -0.001327       1.971792                    0.999679      28.996163      83.026752       0.627817       0.421013      -1.060239      -0.013612      -0.016807      -0.017407       0.027762       0.017588      -0.001684       0.016175      -0.038333      -0.031913      -0.025596      -0.010325       0.035921             12.551090      14.197287      -0.853524       8.946009       9.463370      -0.692156      13.992613          -0.000882
          176              C       9.399236       8.055036      23.153867      -0.151584      36.965517 0.42804764E+03  0.10026503E+05                                 9.707573                            6.909843       0.109291       2.003169                    0.999689      29.553954      84.866156       0.625134       0.418288      -1.062784       0.018805      -0.006841       0.017467       0.026562      -0.014771       0.013152      -0.014075      -0.039392      -0.060280      -0.029272      -0.010610       0.039882             13.158269      15.034572       0.621654       9.571728       9.841832       0.861460      14.598403          -0.000547
          177              C      17.084225      19.428128      24.145053      -0.098229      35.143596 0.40871981E+03  0.94711393E+04                                 9.411658                            6.773992      -0.001331       1.971790                    0.999679      28.996105      83.026157       0.627819       0.421012      -1.060241       0.013612       0.016807      -0.017407       0.027762       0.017588       0.001685      -0.016174      -0.038335      -0.031916      -0.025597      -0.010325       0.035922             12.550998      14.197193      -0.853549      -8.945921       9.463284       0.692183      13.992518           0.000882
          178              C      18.072664      19.416864      23.153867      -0.151583      36.965245 0.42804624E+03  0.10026444E+05                                 9.707479                            6.909810       0.109286       2.003167                    0.999689      29.553847      84.865257       0.625140       0.418285      -1.062788      -0.018806       0.006840       0.017467       0.026562      -0.014771      -0.013151       0.014075      -0.039393      -0.060281      -0.029272      -0.010611       0.039882             13.158102      15.034385       0.621673      -9.571577       9.841701      -0.861474      14.598221           0.000549
          179              C      17.084225       8.043772       3.326847      -0.098230      35.143700 0.40871917E+03  0.94711342E+04                                 9.411706                            6.773994      -0.001327       1.971793                    0.999679      28.996160      83.026739       0.627817       0.421013      -1.060239       0.013611      -0.016806       0.017407       0.027762      -0.017589      -0.001684      -0.016174      -0.038332      -0.031914      -0.025596      -0.010325       0.035921             12.551092      14.197294       0.853527       8.946012       9.463370       0.692159      13.992613          -0.000880
          180              C      18.072664       8.055036       4.318033      -0.151584      36.965526 0.42804779E+03  0.10026508E+05                                 9.707576                            6.909846       0.109291       2.003169                    0.999689      29.553953      84.866165       0.625134       0.418288      -1.062784      -0.018806      -0.006841      -0.017467       0.026562       0.014771       0.013152       0.014075      -0.039392      -0.060281      -0.029272      -0.010610       0.039882             13.158272      15.034580      -0.621652       9.571730       9.841835      -0.861457      14.598402          -0.000548
          181              C      17.062797      21.779722       3.348275      -0.098230      35.143678 0.40872057E+03  0.94711633E+04                                 9.411682                            6.774003      -0.001331       1.971790                    0.999679      28.996129      83.026309       0.627818       0.421013      -1.060240       0.017407      -0.016807       0.013612       0.027762      -0.016174      -0.001684      -0.017588      -0.035126      -0.041546      -0.025597      -0.010326       0.035922             12.551041      13.992577       0.692191       8.945966       9.463300       0.853558      14.197248          -0.000881
          182              C      18.053983      21.790986       4.336714      -0.151583      36.965320 0.42804673E+03  0.10026464E+05                                 9.707508                            6.909822       0.109286       2.003168                    0.999689      29.553875      84.865523       0.625138       0.418286      -1.062786      -0.017467      -0.006840      -0.018806       0.026562       0.014075       0.013152       0.014771      -0.049837      -0.028949      -0.029272      -0.010610       0.039882             13.158153      14.598282      -0.861471       9.571621       9.841738      -0.621668      15.034439          -0.000548
          183              C      10.409103       5.692178       3.348275      -0.098230      35.143748 0.40871928E+03  0.94711416E+04                                 9.411726                            6.774000      -0.001327       1.971793                    0.999679      28.996183      83.026953       0.627816       0.421014      -1.060238      -0.017407       0.016807       0.013612       0.027762      -0.016174       0.001683       0.017589      -0.035123      -0.041542      -0.025595      -0.010326       0.035921             12.551131      13.992664       0.692149      -8.946052       9.463393      -0.853518      14.197338           0.000882
          184              C       9.417917       5.680914       4.336714      -0.151584      36.965602 0.42804816E+03  0.10026524E+05                                 9.707607                            6.909858       0.109293       2.003170                    0.999689      29.553973      84.866402       0.625132       0.418289      -1.062783       0.017467       0.006840      -0.018805       0.026562       0.014074      -0.013152      -0.014771      -0.049836      -0.028947      -0.029272      -0.010610       0.039882             13.158331      14.598478      -0.861466      -9.571788       9.841868       0.621658      15.034647           0.000549
          185              C      10.409103      21.779722      24.123625      -0.098230      35.143666 0.40872049E+03  0.94711610E+04                                 9.411679                            6.774002      -0.001331       1.971790                    0.999679      28.996130      83.026315       0.627818       0.421013      -1.060240      -0.017407      -0.016807      -0.013612       0.027763       0.016174      -0.001684       0.017589      -0.035127      -0.041545      -0.025597      -0.010326       0.035922             12.551034      13.992562      -0.692186       8.945956       9.463302      -0.853553      14.197239          -0.000880
          186              C       9.417917      21.790986      23.135186      -0.151583      36.965311 0.42804676E+03  0.10026463E+05                                 9.707503                            6.909821       0.109286       2.003167                    0.999689      29.553864      84.865431       0.625138       0.418286      -1.062787       0.017467      -0.006840       0.018806       0.026562      -0.014075       0.013151      -0.014771      -0.049837      -0.028948      -0.029272      -0.010610       0.039882             13.158145      14.598271       0.861476       9.571616       9.841726       0.621674      15.034436          -0.000545
          187              C      17.062797       5.692178      24.123625      -0.098230      35.143691 0.40871865E+03  0.94711230E+04                                 9.411714                            6.773993      -0.001326       1.971793                    0.999679      28.996159      83.026852       0.627816       0.421014      -1.060238       0.017407       0.016806      -0.013612       0.027762       0.016174       0.001683      -0.017589      -0.035122      -0.041542      -0.025595      -0.010325       0.035920             12.551108      13.992633      -0.692144      -8.946027       9.463384       0.853512      14.197307           0.000882
          188              C      18.053983       5.680914      23.135186      -0.151585      36.965585 0.42804819E+03  0.10026522E+05                                 9.707597                            6.909854       0.109292       2.003170                    0.999689      29.553970      84.866311       0.625132       0.418289      -1.062783      -0.017467       0.006841       0.018806       0.026562      -0.014075      -0.013152       0.014771      -0.049837      -0.028948      -0.029272      -0.010610       0.039882             13.158311      14.598457       0.861472      -9.571770       9.841853      -0.621665      15.034625           0.000548
          189              C       3.348275      17.062797      21.779722      -0.098228      35.143526 0.40871826E+03  0.94710980E+04                                 9.411647                            6.773974      -0.001324       1.971793                    0.999679      28.996096      83.026210       0.627820       0.421012      -1.060241       0.013612       0.017407      -0.016807       0.027763      -0.001684      -0.017588      -0.016175      -0.003210       0.073460      -0.025596      -0.010325       0.035922             12.550986      14.197164       8.945909       0.853526      13.992497       0.692159       9.463296          -0.000881
          190              C       4.336714      18.053983      21.790986      -0.151583      36.965310 0.42804647E+03  0.10026456E+05                                 9.707505                            6.909819       0.109290       2.003169                    0.999689      29.553861      84.865448       0.625138       0.418286      -1.062787      -0.018805      -0.017467      -0.006840       0.026562       0.013151       0.014771       0.014075       0.010444       0.089228      -0.029271      -0.010611       0.039882             13.158150      15.034436       9.571622      -0.621679      14.598280      -0.861482       9.841734          -0.000549
          191              C       3.348275      10.409103       5.692178      -0.098229      35.143643 0.40871892E+03  0.94711232E+04                                 9.411686                            6.773988      -0.001325       1.971793                    0.999679      28.996140      83.026553       0.627818       0.421013      -1.060239       0.013612      -0.017407       0.016807       0.027762       0.001684       0.017589      -0.016174      -0.003209       0.073459      -0.025596      -0.010326       0.035922             12.551059      14.197259      -8.945982      -0.853527      13.992576       0.692159       9.463341           0.000883
          192              C       4.336714       9.417917       5.680914      -0.151584      36.965468 0.42804747E+03  0.10026495E+05                                 9.707560                            6.909841       0.109292       2.003170                    0.999689      29.553917      84.865948       0.625134       0.418288      -1.062784      -0.018805       0.017467       0.006840       0.026561      -0.013152      -0.014771       0.014075       0.010444       0.089228      -0.029272      -0.010610       0.039882             13.158246      15.034556      -9.571709       0.621662      14.598376      -0.861467       9.841808           0.000550
          193              C      24.123625      10.409103      21.779722      -0.098229      35.143589 0.40871896E+03  0.94711197E+04                                 9.411666                            6.773985      -0.001323       1.971793                    0.999679      28.996111      83.026320       0.627819       0.421012      -1.060240      -0.013612      -0.017407      -0.016807       0.027763      -0.001684       0.017589       0.016174      -0.003209       0.073461      -0.025596      -0.010326       0.035922             12.551018      14.197213       8.945940      -0.853535      13.992528      -0.692168       9.463312          -0.000883
          194              C      23.135186       9.417917      21.790986      -0.151583      36.965353 0.42804679E+03  0.10026469E+05                                 9.707525                            6.909829       0.109290       2.003169                    0.999689      29.553865      84.865583       0.625136       0.418287      -1.062786       0.018805       0.017467      -0.006840       0.026562       0.013152      -0.014771      -0.014075       0.010444       0.089228      -0.029272      -0.010610       0.039882             13.158182      15.034484       9.571649       0.621668      14.598303       0.861471       9.841759          -0.000548
          195              C      24.123625      17.062797       5.692178      -0.098228      35.143518 0.40871754E+03  0.94710810E+04                                 9.411654                            6.773970      -0.001324       1.971794                    0.999679      28.996094      83.026317       0.627820       0.421012      -1.060240      -0.013612       0.017407       0.016806       0.027762       0.001684      -0.017588       0.016175      -0.003210       0.073456      -0.025596      -0.010325       0.035921             12.551004      14.197183      -8.945928       0.853515      13.992514      -0.692148       9.463314           0.000883
          196              C      23.135186      18.053983       5.680914      -0.151584      36.965397 0.42804703E+03  0.10026476E+05                                 9.707531                            6.909828       0.109293       2.003169                    0.999689      29.553902      84.865718       0.625137       0.418287      -1.062786       0.018806      -0.017467       0.006841       0.026562      -0.013151       0.014771      -0.014074       0.010444       0.089229      -0.029272      -0.010611       0.039882             13.158195      15.034488      -9.571663      -0.621675      14.598328       0.861479       9.841769           0.000551
          197              C      21.779722       3.348275      17.062797      -0.098229      35.143577 0.40871906E+03  0.94711187E+04                                 9.411656                            6.773982      -0.001323       1.971793                    0.999679      28.996100      83.026160       0.627820       0.421012      -1.060241      -0.016807       0.013612       0.017407       0.027763      -0.017588      -0.016175      -0.001685       0.038336      -0.031916      -0.025597      -0.010325       0.035922             12.551002       9.463287       0.853548       0.692182      14.197193       8.945932      13.992527          -0.000884
          198              C      21.790986       4.336714      18.053983      -0.151582      36.965229 0.42804522E+03  0.10026422E+05                                 9.707492                            6.909807       0.109289       2.003169                    0.999689      29.553845      84.865452       0.625139       0.418286      -1.062786      -0.006840      -0.018805      -0.017467       0.026562       0.014771       0.014075       0.013152       0.039391      -0.060279      -0.029271      -0.010610       0.039881             13.158128       9.841740      -0.621656      -0.861460      15.034398       9.571595      14.598245          -0.000553
          199              C       5.692178       3.348275      10.409103      -0.098230      35.143678 0.40871970E+03  0.94711418E+04                                 9.411686                            6.773992      -0.001328       1.971791                    0.999679      28.996146      83.026459       0.627819       0.421013      -1.060240       0.016807       0.013612      -0.017407       0.027762       0.017588      -0.016175       0.001684       0.038335      -0.031915      -0.025597      -0.010325       0.035922             12.551060       9.463321      -0.853547       0.692180      14.197265      -8.945989      13.992593           0.000881
          200              C       5.680914       4.336714       9.417917      -0.151583      36.965350 0.42804607E+03  0.10026452E+05                                 9.707526                            6.909820       0.109289       2.003169                    0.999689      29.553897      84.865793       0.625137       0.418287      -1.062785       0.006840      -0.018805       0.017467       0.026562      -0.014771       0.014075      -0.013152       0.039391      -0.060279      -0.029272      -0.010610       0.039882             13.158192       9.841784       0.621648      -0.861454      15.034477      -9.571656      14.598315           0.000549
          201              C      21.779722      24.123625      10.409103      -0.098229      35.143496 0.40871822E+03  0.94710926E+04                                 9.411633                            6.773969      -0.001322       1.971793                    0.999679      28.996078      83.026020       0.627822       0.421011      -1.060241      -0.016807      -0.013612      -0.017407       0.027763       0.017589       0.016174      -0.001685       0.038334      -0.031916      -0.025597      -0.010325       0.035922             12.550961       9.463271      -0.853542      -0.692175      14.197148       8.945889      13.992464          -0.000884
          202              C      21.790986      23.135186       9.417917      -0.151582      36.965150 0.42804462E+03  0.10026399E+05                                 9.707464                            6.909794       0.109291       2.003169                    0.999689      29.553815      84.865190       0.625141       0.418285      -1.062788      -0.006840       0.018805       0.017467       0.026562      -0.014771      -0.014075       0.013151       0.039391      -0.060279      -0.029271      -0.010610       0.039881             13.158079       9.841703       0.621659       0.861461      15.034354       9.571553      14.598181          -0.000547
          203              C       5.692178      24.123625      17.062797      -0.098230      35.143542 0.40871844E+03  0.94711017E+04                                 9.411648                            6.773975      -0.001328       1.971792                    0.999679      28.996098      83.026168       0.627821       0.421012      -1.060241       0.016807      -0.013612       0.017407       0.027762      -0.017589       0.016174       0.001685       0.038333      -0.031914      -0.025597      -0.010324       0.035921             12.550990       9.463288       0.853538      -0.692171      14.197180      -8.945918      13.992501           0.000880
          204              C       5.680914      23.135186      18.053983      -0.151583      36.965230 0.42804539E+03  0.10026422E+05                                 9.707478                            6.909800       0.109290       2.003168                    0.999689      29.553856      84.865347       0.625140       0.418285      -1.062788       0.006841       0.018806      -0.017467       0.026562       0.014771      -0.014075      -0.013151       0.039392      -0.060280      -0.029271      -0.010611       0.039882             13.158108       9.841715      -0.621662       0.861464      15.034389      -9.571584      14.598221           0.000547
          205              C       8.043772       3.326847      10.387675      -0.098230      35.143656 0.40871957E+03  0.94711373E+04                                 9.411680                            6.773990      -0.001327       1.971792                    0.999679      28.996137      83.026406       0.627819       0.421012      -1.060240      -0.016807       0.017407      -0.013612       0.027762      -0.016174       0.017589       0.001684       0.035125      -0.041544      -0.025597      -0.010325       0.035922             12.551048       9.463317       0.692180      -0.853547      13.992572      -8.945976      14.197254          -0.000883
          206              C       8.055036       4.318033       9.399236      -0.151583      36.965324 0.42804593E+03  0.10026446E+05                                 9.707519                            6.909818       0.109291       2.003169                    0.999689      29.553880      84.865688       0.625137       0.418287      -1.062786      -0.006840      -0.017467       0.018805       0.026562       0.014075      -0.014771      -0.013152       0.049836      -0.028947      -0.029272      -0.010610       0.039882             13.158178       9.841772      -0.861453       0.621649      14.598293      -9.571644      15.034468          -0.000548
          207              C      19.428128      24.145053      10.387675      -0.098229      35.143476 0.40871769E+03  0.94710793E+04                                 9.411633                            6.773965      -0.001320       1.971794                    0.999679      28.996075      83.026066       0.627822       0.421011      -1.060241       0.016807      -0.017407      -0.013612       0.027763      -0.016175      -0.017588      -0.001685       0.035125      -0.041545      -0.025597      -0.010324       0.035921             12.550965       9.463275       0.692164       0.853530      13.992477       8.945895      14.197142           0.000880
          208              C      19.416864      23.153867       9.399236      -0.151582      36.965180 0.42804467E+03  0.10026403E+05                                 9.707477                            6.909798       0.109293       2.003170                    0.999689      29.553825      84.865305       0.625140       0.418286      -1.062787       0.006840       0.017467       0.018805       0.026562       0.014074       0.014771       0.013151       0.049835      -0.028947      -0.029271      -0.010610       0.039881             13.158105       9.841719      -0.861470      -0.621667      14.598222       9.571578      15.034373           0.000550
          209              C       8.043772      24.145053      17.084225      -0.098229      35.143517 0.40871800E+03  0.94710897E+04                                 9.411644                            6.773970      -0.001326       1.971792                    0.999679      28.996093      83.026174       0.627821       0.421012      -1.060241      -0.016807      -0.017407       0.013612       0.027762       0.016175      -0.017588       0.001685       0.035123      -0.041543      -0.025597      -0.010324       0.035921             12.550985       9.463289      -0.692163       0.853530      13.992499      -8.945914      14.197168          -0.000881
          210              C       8.055036      23.153867      18.072664      -0.151583      36.965242 0.42804542E+03  0.10026424E+05                                 9.707484                            6.909802       0.109291       2.003169                    0.999689      29.553860      84.865398       0.625140       0.418285      -1.062787      -0.006841       0.017467      -0.018806       0.026562      -0.014075       0.014771      -0.013151       0.049836      -0.028948      -0.029271      -0.010611       0.039882             13.158120       9.841723       0.861470      -0.621667      14.598240      -9.571595      15.034396          -0.000547
          211              C      19.428128       3.326847      17.084225      -0.098229      35.143529 0.40871842E+03  0.94711011E+04                                 9.411647                            6.773975      -0.001321       1.971794                    0.999679      28.996090      83.026147       0.627821       0.421012      -1.060241       0.016807       0.017407       0.013612       0.027763       0.016174       0.017589      -0.001685       0.035126      -0.041544      -0.025597      -0.010325       0.035922             12.550987       9.463285      -0.692171      -0.853538      13.992496       8.945916      14.197181           0.000881
          212              C      19.416864       4.318033      18.072664      -0.151582      36.965206 0.42804498E+03  0.10026414E+05                                 9.707488                            6.909806       0.109292       2.003170                    0.999689      29.553821      84.865341       0.625139       0.418286      -1.062787       0.006840      -0.017467      -0.018805       0.026562      -0.014075      -0.014771       0.013151       0.049835      -0.028947      -0.029271      -0.010610       0.039881             13.158123       9.841728       0.861464       0.621661      14.598232       9.571595      15.034409           0.000545
          213              C       3.326847      17.084225      19.428128      -0.098229      35.143548 0.40871832E+03  0.94711020E+04                                 9.411658                            6.773978      -0.001324       1.971793                    0.999679      28.996105      83.026317       0.627820       0.421012      -1.060240       0.017407       0.013612       0.016807       0.027763      -0.001684       0.016174       0.017589       0.003209       0.073460      -0.025596      -0.010326       0.035922             12.551006      13.992516       8.945929      -0.692155      14.197195      -0.853522       9.463309           0.000881
          214              C       4.318033      18.072664      19.416864      -0.151583      36.965339 0.42804661E+03  0.10026462E+05                                 9.707517                            6.909824       0.109291       2.003169                    0.999689      29.553863      84.865516       0.625137       0.418287      -1.062786      -0.017467      -0.018805       0.006840       0.026562       0.013151      -0.014075      -0.014771      -0.010444       0.089228      -0.029272      -0.010610       0.039882             13.158174      14.598304       9.571647       0.861484      15.034475       0.621681       9.841743           0.000546
          215              C      24.145053      17.084225       8.043772      -0.098229      35.143568 0.40871805E+03  0.94710968E+04                                 9.411669                            6.773978      -0.001325       1.971793                    0.999679      28.996107      83.026401       0.627819       0.421013      -1.060240      -0.017407       0.013612      -0.016806       0.027762       0.001684       0.016174      -0.017589       0.003210       0.073456      -0.025596      -0.010325       0.035921             12.551029      13.992542      -8.945953      -0.692157      14.197219       0.853524       9.463325          -0.000882
          216              C      23.153867      18.072664       8.055036      -0.151584      36.965429 0.42804727E+03  0.10026486E+05                                 9.707542                            6.909833       0.109293       2.003169                    0.999689      29.553916      84.865835       0.625136       0.418287      -1.062785       0.017467      -0.018806      -0.006841       0.026562      -0.013151      -0.014075       0.014771      -0.010444       0.089229      -0.029272      -0.010610       0.039882             13.158215      14.598346      -9.571681       0.861473      15.034516      -0.621669       9.841783          -0.000547
          217              C      24.145053      10.387675      19.428128      -0.098229      35.143635 0.40871907E+03  0.94711265E+04                                 9.411684                            6.773990      -0.001325       1.971793                    0.999679      28.996129      83.026494       0.627818       0.421013      -1.060239      -0.017407      -0.013612       0.016807       0.027762      -0.001684      -0.016174      -0.017588       0.003210       0.073461      -0.025596      -0.010326       0.035922             12.551054      13.992584       8.945978       0.692160      14.197248       0.853527       9.463331           0.000880
          218              C      23.153867       9.399236      19.416864      -0.151583      36.965446 0.42804739E+03  0.10026492E+05                                 9.707556                            6.909841       0.109289       2.003169                    0.999689      29.553905      84.865882       0.625134       0.418288      -1.062784       0.017467       0.018805       0.006840       0.026562       0.013152       0.014075       0.014771      -0.010444       0.089228      -0.029272      -0.010610       0.039882             13.158239      14.598383       9.571703      -0.861481      15.034537      -0.621676       9.841797           0.000547
          219              C       3.326847      10.387675       8.043772      -0.098230      35.143691 0.40871926E+03  0.94711348E+04                                 9.411701                            6.773994      -0.001325       1.971793                    0.999679      28.996153      83.026660       0.627818       0.421013      -1.060239       0.017407      -0.013612      -0.016807       0.027762       0.001683      -0.016175       0.017589       0.003210       0.073459      -0.025596      -0.010326       0.035922             12.551088      13.992621      -8.946012       0.692163      14.197289      -0.853530       9.463354          -0.000881
          220              C       4.318033       9.399236       8.055036      -0.151584      36.965536 0.42804795E+03  0.10026514E+05                                 9.707584                            6.909851       0.109291       2.003170                    0.999689      29.553949      84.866194       0.625133       0.418289      -1.062783      -0.017467       0.018805      -0.006840       0.026561      -0.013152       0.014074      -0.014771      -0.010444       0.089228      -0.029272      -0.010610       0.039882             13.158288      14.598431      -9.571745      -0.861468      15.034593       0.621661       9.841839          -0.000547
          221              C      17.084225       8.043772      24.145053      -0.098230      35.143666 0.40871874E+03  0.94711214E+04                                 9.411698                            6.773989      -0.001327       1.971793                    0.999679      28.996148      83.026690       0.627818       0.421013      -1.060239       0.013611      -0.016806      -0.017407       0.027762      -0.017588       0.001684       0.016174      -0.038332      -0.031913      -0.025596      -0.010325       0.035920             12.551079      14.197274       0.853524      -8.945999       9.463365      -0.692155      13.992598          -0.000882
          222              C      18.072664       8.055036      23.153867      -0.151584      36.965509 0.42804765E+03  0.10026502E+05                                 9.707570                            6.909842       0.109292       2.003169                    0.999689      29.553951      84.866124       0.625134       0.418288      -1.062784      -0.018806      -0.006841       0.017467       0.026562       0.014771      -0.013152      -0.014075      -0.039392      -0.060281      -0.029272      -0.010610       0.039882             13.158261      15.034564      -0.621654      -9.571720       9.841827       0.861460      14.598393          -0.000549
          223              C      17.084225      19.428128       3.326847      -0.098229      35.143624 0.40872021E+03  0.94711507E+04                                 9.411664                            6.773996      -0.001331       1.971790                    0.999679      28.996114      83.026184       0.627819       0.421012      -1.060241       0.013612       0.016807       0.017407       0.027763       0.017588      -0.001684       0.016174      -0.038336      -0.031917      -0.025597      -0.010325       0.035922             12.551008      14.197209      -0.853553       8.945932       9.463285      -0.692187      13.992529           0.000884
          224              C      18.072664      19.416864       4.318033      -0.151583      36.965257 0.42804634E+03  0.10026448E+05                                 9.707484                            6.909812       0.109286       2.003167                    0.999689      29.553847      84.865284       0.625139       0.418286      -1.062787      -0.018806       0.006840      -0.017467       0.026562      -0.014771       0.013151      -0.014075      -0.039393      -0.060281      -0.029272      -0.010610       0.039882             13.158111      15.034398       0.621671       9.571584       9.841707       0.861472      14.598228           0.000550
          225              C      10.387675       8.043772       3.326847      -0.098230      35.143726 0.40871946E+03  0.94711428E+04                                 9.411711                            6.773996      -0.001327       1.971792                    0.999679      28.996174      83.026795       0.627817       0.421013      -1.060238      -0.013612      -0.016807       0.017407       0.027762       0.017588       0.001683      -0.016174      -0.038333      -0.031914      -0.025596      -0.010325       0.035921             12.551101      14.197305      -0.853527      -8.946021       9.463374       0.692159      13.992625          -0.000880
          226              C       9.399236       8.055036       4.318033      -0.151584      36.965536 0.42804782E+03  0.10026509E+05                                 9.707580                            6.909847       0.109291       2.003169                    0.999689      29.553956      84.866196       0.625134       0.418288      -1.062784       0.018805      -0.006841      -0.017467       0.026562      -0.014771      -0.013152       0.014075      -0.039392      -0.060280      -0.029272      -0.010610       0.039882             13.158281      15.034589       0.621652      -9.571738       9.841839      -0.861458      14.598413          -0.000546
          227              C      10.387675      19.428128      24.145053      -0.098230      35.143624 0.40872012E+03  0.94711484E+04                                 9.411664                            6.773994      -0.001331       1.971790                    0.999679      28.996119      83.026209       0.627819       0.421012      -1.060241      -0.013612       0.016807      -0.017407       0.027763      -0.017588      -0.001684      -0.016175      -0.038336      -0.031916      -0.025597      -0.010325       0.035922             12.551008      14.197205       0.853551       8.945932       9.463288       0.692185      13.992532           0.000882
          228              C       9.399236      19.416864      23.153867      -0.151583      36.965252 0.42804621E+03  0.10026445E+05                                 9.707482                            6.909810       0.109285       2.003167                    0.999689      29.553851      84.865295       0.625140       0.418285      -1.062788       0.018806       0.006840       0.017467       0.026562       0.014771       0.013151       0.014075      -0.039393      -0.060280      -0.029272      -0.010610       0.039882             13.158109      15.034391      -0.621671       9.571583       9.841707      -0.861473      14.598230           0.000551
          229              C      11.966485       6.867975      25.702435       0.600167      23.810085 0.25491294E+03  0.52978260E+04                                 7.790294                            5.692828      -0.002766       2.060857                    0.999504      22.165449      61.935862       0.618165       0.476755      -1.018396       0.040019       0.000000       0.040019       0.056595      -0.000068      -0.105755       0.000068       0.040209       0.040209      -0.092352      -0.026806       0.119158             10.721190      12.473511      -0.018077       7.648806       7.216545       0.018082      12.473513          -0.000000
          230              C      10.891235       6.867975      24.627185      -0.018759      39.318290 0.41643793E+03  0.96005221E+04                                10.070135                            6.734661       0.051463       2.025356                    0.999273      26.773732      74.053036       0.650503       0.408425      -1.078855      -0.026378       0.000000      -0.026378       0.037304       0.001043       0.004503      -0.001043      -0.008801      -0.008801      -0.007599       0.001570       0.006029             15.063004      17.680351      -0.084017      12.148738       9.828309       0.084024      17.680353           0.000002
          231              C       8.910785       6.867975      22.646735       0.082369      41.121204 0.40830927E+03  0.94067679E+04                                10.547490                            6.776718      -0.157739       1.961062                    0.999281      26.461799      74.188978       0.630339       0.421775      -1.065674       0.002518      -0.000000       0.002518       0.003561      -0.010240       0.008323       0.010240       0.025393       0.025393      -0.025203       0.008415       0.016787             16.541742      19.545957      -0.266393      13.765379      10.533312       0.266375      19.545956           0.000000
          232              C       7.855040       6.867975      21.590990       0.094023      44.975080 0.41131192E+03  0.94901590E+04                                11.118035                            6.776757      -0.163557       1.955558                    0.999071      26.502719      74.278638       0.634016       0.418701      -1.067980      -0.007997       0.000000      -0.007997       0.011310       0.004441       0.015502      -0.004441      -0.013340      -0.013340      -0.021257       0.010201       0.011055             17.793083      20.843771      -2.867245      12.146752      11.691714       2.867227      20.843765           0.000004
          233              C      15.505415      20.603925      25.702435       0.600167      23.810196 0.25491413E+03  0.52978567E+04                                 7.790325                            5.692847      -0.002774       2.060854                    0.999504      22.165468      61.935946       0.618164       0.476756      -1.018395      -0.040020      -0.000000       0.040020       0.056596      -0.000068       0.105755      -0.000068       0.040208       0.040209      -0.092352      -0.026806       0.119158             10.721217      12.473532      -0.018078      -7.648808       7.216589      -0.018082      12.473531           0.000000
          234              C      16.580665      20.603925      24.627185      -0.018756      39.318236 0.41643794E+03  0.96005232E+04                                10.070128                            6.734665       0.051452       2.025353                    0.999273      26.773735      74.053072       0.650502       0.408426      -1.078855       0.026377      -0.000000      -0.026378       0.037304       0.001043      -0.004504       0.001043      -0.008799      -0.008799      -0.007598       0.001571       0.006028             15.062976      17.680349      -0.084016     -12.148728       9.828230      -0.084022      17.680348          -0.000000
          235              C      18.561115      20.603925      22.646735       0.082369      41.121221 0.40830988E+03  0.94067850E+04                                10.547495                            6.776727      -0.157749       1.961059                    0.999281      26.461809      74.189008       0.630338       0.421776      -1.065673      -0.002519      -0.000000       0.002519       0.003562      -0.010240      -0.008322      -0.010240       0.025393       0.025392      -0.025202       0.008416       0.016786             16.541737      19.545985      -0.266390     -13.765396      10.533245      -0.266374      19.545980           0.000000
          236              C      19.616860      20.603925      21.590990       0.094023      44.975056 0.41131202E+03  0.94901605E+04                                11.118024                            6.776755      -0.163559       1.955557                    0.999071      26.502725      74.278619       0.634016       0.418700      -1.067980       0.007997       0.000000      -0.007997       0.011309       0.004441      -0.015503       0.004441      -0.013338      -0.013338      -0.021257       0.010201       0.011057             17.793028      20.843700      -2.867244     -12.146688      11.691698      -2.867221      20.843685           0.000000
          237              C      15.505415       6.867975       1.769465       0.600167      23.810092 0.25491298E+03  0.52978269E+04                                 7.790296                            5.692829      -0.002766       2.060857                    0.999504      22.165450      61.935868       0.618165       0.476755      -1.018396      -0.040019       0.000000      -0.040018       0.056595       0.000068      -0.105755      -0.000068       0.040209       0.040209      -0.092352      -0.026806       0.119158             10.721195      12.473521       0.018076       7.648812       7.216547      -0.018083      12.473518          -0.000000
          238              C      16.580665       6.867975       2.844715      -0.018759      39.318299 0.41643793E+03  0.96005225E+04                                10.070139                            6.734662       0.051463       2.025356                    0.999273      26.773731      74.053046       0.650502       0.408425      -1.078855       0.026378       0.000000       0.026378       0.037304      -0.001043       0.004503       0.001043      -0.008801      -0.008801      -0.007599       0.001570       0.006029             15.063015      17.680370       0.084015      12.148750       9.828310      -0.084026      17.680364          -0.000000
          239              C      18.561115       6.867975       4.825165       0.082369      41.121214 0.40830934E+03  0.94067705E+04                                10.547494                            6.776720      -0.157738       1.961062                    0.999281      26.461802      74.189006       0.630338       0.421775      -1.065673      -0.002518       0.000000      -0.002518       0.003561       0.010240       0.008323      -0.010240       0.025393       0.025393      -0.025203       0.008415       0.016787             16.541748      19.545970       0.266402      13.765384      10.533319      -0.266367      19.545955          -0.000000
          240              C      19.616860       6.867975       5.880910       0.094023      44.975089 0.41131195E+03  0.94901604E+04                                11.118040                            6.776759      -0.163556       1.955558                    0.999071      26.502720      74.278661       0.634015       0.418701      -1.067979       0.007997      -0.000000       0.007997       0.011310      -0.004441       0.015502       0.004441      -0.013340      -0.013340      -0.021257       0.010201       0.011055             17.793091      20.843793       2.867260      12.146758      11.691720      -2.867216      20.843761          -0.000003
          241              C      11.966485      20.603925       1.769465       0.600167      23.810219 0.25491432E+03  0.52978616E+04                                 7.790331                            5.692849      -0.002775       2.060854                    0.999504      22.165475      61.935972       0.618163       0.476756      -1.018395       0.040020      -0.000000      -0.040020       0.056597       0.000068       0.105755       0.000068       0.040207       0.040207      -0.092353      -0.026805       0.119158             10.721231      12.473551       0.018077      -7.648823       7.216593       0.018083      12.473549           0.000001
          242              C      10.891235      20.603925       2.844715      -0.018757      39.318294 0.41643846E+03  0.96005387E+04                                10.070139                            6.734670       0.051451       2.025352                    0.999273      26.773756      74.053155       0.650501       0.408426      -1.078855      -0.026377      -0.000000       0.026378       0.037303      -0.001043      -0.004504      -0.001043      -0.008799      -0.008799      -0.007599       0.001571       0.006028             15.063003      17.680387       0.084014     -12.148758       9.828237       0.084024      17.680384          -0.000000
          243              C       8.910785      20.603925       4.825165       0.082370      41.121236 0.40830987E+03  0.94067857E+04                                10.547502                            6.776730      -0.157750       1.961059                    0.999281      26.461808      74.189040       0.630337       0.421776      -1.065673       0.002519       0.000000      -0.002519       0.003562       0.010240      -0.008322       0.010240       0.025392       0.025392      -0.025202       0.008417       0.016786             16.541756      19.546009       0.266392     -13.765415      10.533257       0.266374      19.546001           0.000001
          244              C       7.855040      20.603925       5.880910       0.094022      44.975126 0.41131249E+03  0.94901752E+04                                11.118038                            6.776760      -0.163557       1.955557                    0.999071      26.502745      74.278714       0.634016       0.418701      -1.067980      -0.007996       0.000000       0.007996       0.011309      -0.004441      -0.015504      -0.004441      -0.013338      -0.013338      -0.021258       0.010200       0.011058             17.793060      20.843738       2.867253     -12.146710      11.691721       2.867227      20.843720           0.000000
          245              C      25.702435      11.966485       6.867975       0.600167      23.810142 0.25491357E+03  0.52978413E+04                                 7.790305                            5.692835      -0.002769       2.060856                    0.999504      22.165458      61.935871       0.618165       0.476755      -1.018396       0.040019       0.040019       0.000000       0.056595      -0.105755       0.000068      -0.000068      -0.000000      -0.080417      -0.092352      -0.026806       0.119158             10.721203      12.473527       7.648812       0.018077      12.473520      -0.018082       7.216561           0.000000
          246              C      24.627185      10.891235       6.867975      -0.018759      39.318302 0.41643829E+03  0.96005323E+04                                10.070136                            6.734664       0.051460       2.025355                    0.999273      26.773747      74.053081       0.650502       0.408425      -1.078855      -0.026378      -0.026378       0.000000       0.037304       0.004504      -0.001043       0.001043       0.000000       0.017601      -0.007599       0.001570       0.006029             15.063004      17.680369      12.148745       0.084015      17.680357      -0.084025       9.828287           0.000003
          247              C      22.646735       8.910785       6.867975       0.082369      41.121225 0.40830945E+03  0.94067746E+04                                10.547501                            6.776725      -0.157740       1.961062                    0.999281      26.461802      74.189039       0.630338       0.421776      -1.065673       0.002518       0.002518      -0.000000       0.003561       0.008322       0.010240      -0.010240       0.000000      -0.050785      -0.025202       0.008416       0.016787             16.541759      19.545998      13.765401       0.266403      19.545973      -0.266366      10.533307           0.000000
          248              C      21.590990       7.855040       6.867975       0.094023      44.975122 0.41131220E+03  0.94901682E+04                                11.118046                            6.776762      -0.163555       1.955558                    0.999071      26.502731      74.278710       0.634015       0.418701      -1.067979      -0.007997      -0.007997       0.000000       0.011309       0.015503      -0.004441       0.004441      -0.000000       0.026678      -0.021257       0.010201       0.011056             17.793095      20.843800      12.146751       2.867270      20.843752      -2.867216      11.691732           0.000004
          249              C      25.702435      15.505415      20.603925       0.600167      23.810149 0.25491381E+03  0.52978473E+04                                 7.790305                            5.692838      -0.002770       2.060855                    0.999504      22.165460      61.935871       0.618165       0.476755      -1.018396       0.040019      -0.040019       0.000000       0.056596       0.105755      -0.000068      -0.000068       0.000000      -0.080417      -0.092352      -0.026806       0.119158             10.721185      12.473493      -7.648784      -0.018077      12.473496      -0.018082       7.216567          -0.000000
          250              C      24.627185      16.580665      20.603925      -0.018758      39.318222 0.41643800E+03  0.96005229E+04                                10.070117                            6.734661       0.051459       2.025354                    0.999273      26.773737      74.053018       0.650503       0.408425      -1.078855      -0.026378       0.026378       0.000000       0.037304      -0.004504       0.001043       0.001043      -0.000000       0.017600      -0.007599       0.001571       0.006028             15.062949      17.680295     -12.148688      -0.084016      17.680300      -0.084023       9.828253           0.000000
          251              C      22.646735      18.561115      20.603925       0.082370      41.121185 0.40830942E+03  0.94067712E+04                                10.547486                            6.776721      -0.157746       1.961060                    0.999281      26.461795      74.188940       0.630339       0.421775      -1.065674       0.002518      -0.002518       0.000000       0.003561      -0.008322      -0.010240      -0.010240      -0.000000      -0.050785      -0.025202       0.008416       0.016786             16.541722      19.545955     -13.765376      -0.266389      19.545958      -0.266376      10.533253          -0.000000
          252              C      21.590990      19.616860      20.603925       0.094023      44.975049 0.41131200E+03  0.94901593E+04                                11.118021                            6.776753      -0.163558       1.955557                    0.999071      26.502724      74.278599       0.634017       0.418700      -1.067980      -0.007997       0.007997       0.000000       0.011310      -0.015503       0.004441       0.004441       0.000000       0.026678      -0.021257       0.010201       0.011056             17.793028      20.843698     -12.146696      -2.867237      20.843695      -2.867222      11.691691           0.000000
          253              C       1.769465      15.505415       6.867975       0.600168      23.810130 0.25491353E+03  0.52978403E+04                                 7.790301                            5.692834      -0.002770       2.060855                    0.999504      22.165457      61.935864       0.618165       0.476755      -1.018396      -0.040018      -0.040019       0.000000       0.056595      -0.105755      -0.000068       0.000068       0.000000      -0.080418      -0.092352      -0.026806       0.119158             10.721188      12.473501       7.648795      -0.018078      12.473506       0.018082       7.216558          -0.000000
          254              C       2.844715      16.580665       6.867975      -0.018759      39.318257 0.41643808E+03  0.96005250E+04                                10.070123                            6.734660       0.051459       2.025354                    0.999273      26.773741      74.053022       0.650503       0.408425      -1.078856       0.026378       0.026378       0.000000       0.037305       0.004504       0.001043      -0.001043      -0.000000       0.017601      -0.007599       0.001570       0.006029             15.062970      17.680315      12.148708      -0.084016      17.680323       0.084024       9.828273           0.000000
          255              C       4.825165      18.561115       6.867975       0.082369      41.121188 0.40830928E+03  0.94067677E+04                                10.547488                            6.776720      -0.157743       1.961061                    0.999281      26.461794      74.188949       0.630339       0.421775      -1.065673      -0.002518      -0.002518       0.000000       0.003561       0.008323      -0.010240       0.010239      -0.000000      -0.050786      -0.025202       0.008416       0.016787             16.541730      19.545951      13.765377      -0.266381      19.545963       0.266386      10.533278           0.000000
          256              C       5.880910      19.616860       6.867975       0.094023      44.975080 0.41131212E+03  0.94901641E+04                                11.118031                            6.776757      -0.163558       1.955557                    0.999071      26.502728      74.278648       0.634016       0.418701      -1.067980       0.007997       0.007997      -0.000000       0.011310       0.015502       0.004441      -0.004441       0.000000       0.026678      -0.021257       0.010201       0.011056             17.793059      20.843730      12.146726      -2.867231      20.843743       2.867235      11.691705          -0.000003
          257              C       1.769465      11.966485      20.603925       0.600167      23.810179 0.25491400E+03  0.52978525E+04                                 7.790314                            5.692840      -0.002770       2.060855                    0.999504      22.165467      61.935901       0.618165       0.476755      -1.018396      -0.040020       0.040019       0.000000       0.056596       0.105755       0.000068       0.000068       0.000000      -0.080413      -0.092353      -0.026805       0.119158             10.721208      12.473529      -7.648810       0.018078      12.473523       0.018082       7.216573          -0.000000
          258              C       2.844715      10.891235      20.603925      -0.018759      39.318314 0.41643870E+03  0.96005444E+04                                10.070137                            6.734668       0.051458       2.025354                    0.999273      26.773764      74.053145       0.650502       0.408425      -1.078855       0.026378      -0.026378       0.000000       0.037304      -0.004505      -0.001043      -0.001043       0.000000       0.017599      -0.007600       0.001572       0.006028             15.062999      17.680367     -12.148741       0.084017      17.680357       0.084023       9.828272          -0.000000
          259              C       4.825165       8.910785      20.603925       0.082370      41.121228 0.40830951E+03  0.94067764E+04                                10.547503                            6.776728      -0.157745       1.961060                    0.999281      26.461799      74.189035       0.630337       0.421776      -1.065673      -0.002518       0.002519       0.000000       0.003562      -0.008321       0.010240       0.010240       0.000000      -0.050783      -0.025202       0.008417       0.016785             16.541763      19.546011     -13.765412       0.266402      19.545990       0.266366      10.533288          -0.000000
          260              C       5.880910       7.855040      20.603925       0.094022      44.975147 0.41131251E+03  0.94901762E+04                                11.118045                            6.776761      -0.163554       1.955558                    0.999071      26.502745      74.278732       0.634016       0.418701      -1.067980       0.007997      -0.007997      -0.000000       0.011309      -0.015504      -0.004441      -0.004441      -0.000000       0.026676      -0.021258       0.010200       0.011058             17.793087      20.843781     -12.146735       2.867268      20.843743       2.867222      11.691736           0.000000
          261              C       6.867975      25.702435      11.966485       0.600168      23.810149 0.25491371E+03  0.52978450E+04                                 7.790307                            5.692838      -0.002773       2.060855                    0.999504      22.165458      61.935875       0.618165       0.476755      -1.018396       0.000000       0.040020       0.040019       0.056596       0.000068      -0.000068      -0.105755      -0.040209       0.040209      -0.092352      -0.026806       0.119158             10.721194       7.216567       0.018078      -0.018081      12.473512       7.648796      12.473505          -0.000000
          262              C       6.867975      24.627185      10.891235      -0.018758      39.318221 0.41643782E+03  0.96005163E+04                                10.070113                            6.734655       0.051455       2.025353                    0.999273      26.773736      74.052973       0.650504       0.408425      -1.078856       0.000000      -0.026378      -0.026378       0.037304      -0.001043       0.001043       0.004504       0.008800      -0.008800      -0.007599       0.001570       0.006028             15.062951       9.828245       0.084018      -0.084021      17.680310      12.148696      17.680299           0.000002
          263              C       6.867975      22.646735       8.910785       0.082370      41.121176 0.40830947E+03  0.94067719E+04                                10.547481                            6.776720      -0.157745       1.961060                    0.999281      26.461794      74.188918       0.630339       0.421775      -1.065674      -0.000000       0.002518       0.002518       0.003561       0.010240      -0.010240       0.008322      -0.025393       0.025393      -0.025203       0.008416       0.016787             16.541709      10.533267       0.266393      -0.266373      19.545939      13.765354      19.545920           0.000001
          264              C       6.867975      21.590990       7.855040       0.094022      44.975073 0.41131224E+03  0.94901674E+04                                11.118027                            6.776757      -0.163558       1.955557                    0.999071      26.502734      74.278660       0.634016       0.418700      -1.067980       0.000000      -0.007997      -0.007997       0.011309      -0.004441       0.004441       0.015503       0.013339      -0.013339      -0.021257       0.010201       0.011056             17.793040      11.691709       2.867252      -2.867225      20.843719      12.146692      20.843690           0.000004
          265              C      20.603925      25.702435      15.505415       0.600167      23.810167 0.25491408E+03  0.52978536E+04                                 7.790306                            5.692839      -0.002773       2.060854                    0.999504      22.165459      61.935839       0.618165       0.476755      -1.018396      -0.000000       0.040020      -0.040019       0.056596      -0.000068      -0.000068       0.105755      -0.040208       0.040208      -0.092352      -0.026806       0.119158             10.721179       7.216571      -0.018077      -0.018083      12.473485      -7.648773      12.473482          -0.000001
          266              C      20.603925      24.627185      16.580665      -0.018758      39.318140 0.41643744E+03  0.96005038E+04                                10.070092                            6.734649       0.051457       2.025354                    0.999273      26.773725      74.052888       0.650505       0.408424      -1.078856       0.000000      -0.026378       0.026378       0.037304       0.001043       0.001043      -0.004504       0.008799      -0.008800      -0.007599       0.001571       0.006028             15.062897       9.828219      -0.084017      -0.084022      17.680238     -12.148637      17.680233          -0.000001
          267              C      20.603925      22.646735      18.561115       0.082370      41.121137 0.40830938E+03  0.94067679E+04                                10.547470                            6.776717      -0.157746       1.961060                    0.999281      26.461787      74.188856       0.630339       0.421775      -1.065674      -0.000000       0.002518      -0.002518       0.003561      -0.010240      -0.010240      -0.008322      -0.025392       0.025392      -0.025202       0.008416       0.016786             16.541676      10.533242      -0.266393      -0.266372      19.545899     -13.765323      19.545887          -0.000000
          268              C      20.603925      21.590990      19.616860       0.094023      44.975018 0.41131203E+03  0.94901597E+04                                11.118012                            6.776752      -0.163558       1.955557                    0.999071      26.502726      74.278589       0.634017       0.418700      -1.067980      -0.000000      -0.007997       0.007997       0.011309       0.004441       0.004441      -0.015503       0.013338      -0.013338      -0.021257       0.010201       0.011057             17.792996      11.691691      -2.867244      -2.867224      20.843658     -12.146649      20.843640           0.000000
          269              C       6.867975       1.769465      15.505415       0.600168      23.810165 0.25491380E+03  0.52978474E+04                                 7.790313                            5.692839      -0.002773       2.060855                    0.999504      22.165460      61.935886       0.618165       0.476756      -1.018396       0.000000      -0.040019      -0.040020       0.056596      -0.000068       0.000068      -0.105755      -0.040208       0.040208      -0.092352      -0.026806       0.119158             10.721208       7.216571      -0.018079       0.018080      12.473523       7.648811      12.473531          -0.000001
          270              C       6.867975       2.844715      16.580665      -0.018758      39.318258 0.41643802E+03  0.96005232E+04                                10.070124                            6.734659       0.051455       2.025353                    0.999273      26.773743      74.053029       0.650503       0.408425      -1.078856       0.000000       0.026378       0.026378       0.037304       0.001043      -0.001043       0.004504       0.008800      -0.008799      -0.007599       0.001571       0.006028             15.062979       9.828251      -0.084019       0.084020      17.680337      12.148728      17.680349          -0.000002
          271              C       6.867975       4.825165      18.561115       0.082369      41.121200 0.40830955E+03  0.94067757E+04                                10.547491                            6.776724      -0.157744       1.961061                    0.999281      26.461798      74.188975       0.630338       0.421775      -1.065673       0.000000      -0.002519      -0.002518       0.003562      -0.010240       0.010240       0.008322      -0.025393       0.025393      -0.025202       0.008416       0.016786             16.541732      10.533281      -0.266374       0.266394      19.545948      13.765377      19.545968          -0.000000
          272              C       6.867975       5.880910      19.616860       0.094022      44.975104 0.41131230E+03  0.94901699E+04                                11.118037                            6.776760      -0.163557       1.955558                    0.999071      26.502736      74.278695       0.634016       0.418701      -1.067980      -0.000000       0.007997       0.007997       0.011309       0.004441      -0.004441       0.015503       0.013338      -0.013339      -0.021257       0.010201       0.011057             17.793065      11.691730      -2.867232       2.867261      20.843716      12.146708      20.843749          -0.000004
          273              C      20.603925       1.769465      11.966485       0.600167      23.810204 0.25491433E+03  0.52978600E+04                                 7.790316                            5.692843      -0.002772       2.060854                    0.999504      22.165468      61.935876       0.618165       0.476755      -1.018396      -0.000000      -0.040020       0.040020       0.056597       0.000068       0.000068       0.105755      -0.040207       0.040207      -0.092353      -0.026804       0.119158             10.721207       7.216578       0.018079       0.018080      12.473520      -7.648804      12.473523          -0.000000
          274              C      20.603925       2.844715      10.891235      -0.018758      39.318245 0.41643817E+03  0.96005269E+04                                10.070117                            6.734658       0.051457       2.025353                    0.999273      26.773752      74.053032       0.650504       0.408425      -1.078856      -0.000000       0.026378      -0.026378       0.037304      -0.001043      -0.001043      -0.004505       0.008799      -0.008799      -0.007600       0.001572       0.006028             15.062957       9.828242       0.084019       0.084020      17.680311     -12.148702      17.680317          -0.000001
          275              C      20.603925       4.825165       8.910785       0.082370      41.121186 0.40830950E+03  0.94067747E+04                                10.547490                            6.776725      -0.157744       1.961061                    0.999281      26.461793      74.188973       0.630338       0.421776      -1.065673      -0.000000      -0.002519       0.002518       0.003562       0.010240       0.010240      -0.008321      -0.025391       0.025391      -0.025202       0.008417       0.016785             16.541721      10.533285       0.266380       0.266389      19.545934     -13.765361      19.545945           0.000000
          276              C      20.603925       5.880910       7.855040       0.094022      44.975124 0.41131257E+03  0.94901778E+04                                11.118039                            6.776762      -0.163552       1.955559                    0.999071      26.502748      74.278739       0.634016       0.418701      -1.067980       0.000000       0.007996      -0.007997       0.011309      -0.004441      -0.004441      -0.015504       0.013337      -0.013337      -0.021258       0.010200       0.011058             17.793060      11.691740       2.867244       2.867258      20.843712     -12.146693      20.843730          -0.000000
          277              C      15.505415      20.603925       1.769465       0.600167      23.810211 0.25491425E+03  0.52978598E+04                                 7.790329                            5.692848      -0.002775       2.060854                    0.999504      22.165472      61.935960       0.618163       0.476756      -1.018395      -0.040020      -0.000000      -0.040020       0.056597      -0.000068      -0.105755       0.000068       0.040208       0.040208      -0.092352      -0.026805       0.119158             10.721227      12.473546      -0.018077       7.648818       7.216592       0.018082      12.473543           0.000000
          278              C      16.580665      20.603925       2.844715      -0.018757      39.318268 0.41643819E+03  0.96005308E+04                                10.070135                            6.734668       0.051451       2.025352                    0.999273      26.773745      74.053114       0.650502       0.408426      -1.078855       0.026377      -0.000000       0.026378       0.037303       0.001043       0.004504      -0.001043      -0.008799      -0.008799      -0.007599       0.001571       0.006028             15.062993      17.680377      -0.084014      12.148749       9.828233       0.084024      17.680371          -0.000001
          279              C      18.561115      20.603925       4.825165       0.082369      41.121234 0.40830991E+03  0.94067869E+04                                10.547500                            6.776730      -0.157749       1.961059                    0.999281      26.461810      74.189039       0.630337       0.421776      -1.065673      -0.002519      -0.000000      -0.002519       0.003562      -0.010240       0.008322       0.010240       0.025392       0.025392      -0.025202       0.008416       0.016786             16.541749      19.546003      -0.266396      13.765408      10.533255       0.266370      19.545990           0.000001
          280              C      19.616860      20.603925       5.880910       0.094023      44.975095 0.41131228E+03  0.94901688E+04                                11.118033                            6.776758      -0.163558       1.955557                    0.999071      26.502736      74.278679       0.634016       0.418701      -1.067980       0.007997       0.000000       0.007997       0.011309       0.004441       0.015503      -0.004441      -0.013338      -0.013338      -0.021257       0.010200       0.011057             17.793046      20.843728      -2.867256      12.146700      11.691712       2.867218      20.843699          -0.000004
          281              C      11.966485       6.867975       1.769465       0.600167      23.810099 0.25491305E+03  0.52978287E+04                                 7.790298                            5.692830      -0.002766       2.060857                    0.999504      22.165453      61.935878       0.618165       0.476755      -1.018396       0.040019       0.000000      -0.040019       0.056595      -0.000068       0.105755      -0.000068       0.040209       0.040209      -0.092352      -0.026806       0.119158             10.721199      12.473525      -0.018076      -7.648816       7.216548      -0.018083      12.473524          -0.000000
          282              C      10.891235       6.867975       2.844715      -0.018759      39.318324 0.41643820E+03  0.96005303E+04                                10.070143                            6.734664       0.051462       2.025356                    0.999273      26.773742      74.053084       0.650502       0.408425      -1.078855      -0.026378       0.000000       0.026378       0.037304       0.001043      -0.004504       0.001043      -0.008801      -0.008801      -0.007599       0.001570       0.006029             15.063023      17.680380      -0.084015     -12.148759       9.828314      -0.084026      17.680377           0.000001
          283              C       8.910785       6.867975       4.825165       0.082369      41.121218 0.40830929E+03  0.94067694E+04                                10.547496                            6.776721      -0.157739       1.961062                    0.999281      26.461800      74.189010       0.630338       0.421775      -1.065673       0.002518       0.000000      -0.002518       0.003561      -0.010240      -0.008322      -0.010240       0.025393       0.025393      -0.025203       0.008416       0.016787             16.541756      19.545978      -0.266399     -13.765393      10.533322      -0.266371      19.545968           0.000000
          284              C       7.855040       6.867975       5.880910       0.094023      44.975120 0.41131217E+03  0.94901669E+04                                11.118045                            6.776761      -0.163555       1.955558                    0.999071      26.502729      74.278696       0.634015       0.418701      -1.067979      -0.007997      -0.000000       0.007997       0.011309       0.004441      -0.015502       0.004441      -0.013339      -0.013339      -0.021257       0.010201       0.011056             17.793105      20.843803      -2.867257     -12.146768      11.691729      -2.867225      20.843782           0.000000
          285              C      11.966485      20.603925      25.702435       0.600167      23.810205 0.25491421E+03  0.52978589E+04                                 7.790328                            5.692848      -0.002775       2.060854                    0.999504      22.165471      61.935958       0.618163       0.476756      -1.018395       0.040020      -0.000000       0.040020       0.056597       0.000068      -0.105755      -0.000068       0.040208       0.040208      -0.092352      -0.026805       0.119158             10.721223      12.473538       0.018078       7.648814       7.216591      -0.018082      12.473540           0.000000
          286              C      10.891235      20.603925      24.627185      -0.018757      39.318262 0.41643820E+03  0.96005309E+04                                10.070132                            6.734667       0.051452       2.025352                    0.999273      26.773746      74.053110       0.650502       0.408426      -1.078855      -0.026378      -0.000000      -0.026378       0.037304      -0.001043       0.004504       0.001043      -0.008799      -0.008799      -0.007599       0.001571       0.006028             15.062986      17.680361       0.084016      12.148739       9.828234      -0.084022      17.680363           0.000001
          287              C       8.910785      20.603925      22.646735       0.082369      41.121225 0.40830983E+03  0.94067840E+04                                10.547498                            6.776728      -0.157750       1.961059                    0.999281      26.461807      74.189015       0.630338       0.421776      -1.065673       0.002519       0.000000       0.002519       0.003562       0.010240       0.008322      -0.010240       0.025392       0.025392      -0.025202       0.008416       0.016786             16.541745      19.545993       0.266387      13.765405      10.533250      -0.266378      19.545993           0.000001
          288              C       7.855040      20.603925      21.590990       0.094023      44.975091 0.41131228E+03  0.94901683E+04                                11.118030                            6.776757      -0.163559       1.955557                    0.999071      26.502736      74.278663       0.634016       0.418700      -1.067980      -0.007997      -0.000000      -0.007997       0.011309      -0.004441       0.015503       0.004441      -0.013338      -0.013338      -0.021258       0.010200       0.011057             17.793042      20.843711       2.867242      12.146699      11.691708      -2.867229      20.843708           0.000004
          289              C      15.505415       6.867975      25.702435       0.600167      23.810078 0.25491287E+03  0.52978240E+04                                 7.790293                            5.692828      -0.002766       2.060857                    0.999504      22.165446      61.935854       0.618165       0.476755      -1.018396      -0.040019       0.000000       0.040018       0.056595       0.000068       0.105755       0.000068       0.040210       0.040210      -0.092351      -0.026807       0.119158             10.721186      12.473508       0.018077      -7.648803       7.216544       0.018083      12.473507          -0.000001
          290              C      16.580665       6.867975      24.627185      -0.018758      39.318267 0.41643770E+03  0.96005153E+04                                10.070131                            6.734659       0.051463       2.025356                    0.999273      26.773722      74.053002       0.650503       0.408425      -1.078855       0.026378       0.000000      -0.026378       0.037304      -0.001043      -0.004503      -0.001043      -0.008801      -0.008801      -0.007598       0.001569       0.006029             15.062996      17.680342       0.084016     -12.148730       9.828305       0.084025      17.680342           0.000001
          291              C      18.561115       6.867975      22.646735       0.082368      41.121200 0.40830931E+03  0.94067687E+04                                10.547488                            6.776718      -0.157738       1.961062                    0.999281      26.461801      74.188975       0.630339       0.421775      -1.065674      -0.002518       0.000000       0.002518       0.003561       0.010239      -0.008323       0.010240       0.025393       0.025393      -0.025203       0.008415       0.016788             16.541734      19.545950       0.266397     -13.765371      10.533309       0.266371      19.545943          -0.000000
          292              C      19.616860       6.867975      21.590990       0.094024      44.975047 0.41131168E+03  0.94901520E+04                                11.118030                            6.776756      -0.163558       1.955558                    0.999071      26.502709      74.278599       0.634016       0.418701      -1.067980       0.007997      -0.000000      -0.007997       0.011310      -0.004441      -0.015502      -0.004441      -0.013340      -0.013340      -0.021257       0.010202       0.011055             17.793070      20.843761       2.867249     -12.146742      11.691705       2.867218      20.843743           0.000001
          293              C       1.769465      15.505415      20.603925       0.600167      23.810158 0.25491388E+03  0.52978493E+04                                 7.790307                            5.692839      -0.002770       2.060855                    0.999504      22.165463      61.935883       0.618165       0.476755      -1.018396      -0.040019      -0.040020       0.000000       0.056596      -0.105755       0.000068      -0.000068       0.000000      -0.080416      -0.092352      -0.026805       0.119158             10.721191      12.473499       7.648789       0.018078      12.473504      -0.018082       7.216568          -0.000000
          294              C       2.844715      16.580665      20.603925      -0.018758      39.318248 0.41643826E+03  0.96005305E+04                                10.070121                            6.734662       0.051458       2.025354                    0.999273      26.773748      74.053055       0.650503       0.408425      -1.078855       0.026378       0.026378       0.000000       0.037304       0.004504      -0.001043       0.001043      -0.000000       0.017600      -0.007599       0.001571       0.006028             15.062959      17.680306      12.148697       0.084017      17.680314      -0.084023       9.828256          -0.000001
          295              C       4.825165      18.561115      20.603925       0.082370      41.121192 0.40830940E+03  0.94067710E+04                                10.547489                            6.776722      -0.157747       1.961059                    0.999281      26.461794      74.188950       0.630338       0.421775      -1.065673      -0.002518      -0.002518      -0.000000       0.003561       0.008322       0.010240      -0.010240      -0.000000      -0.050784      -0.025202       0.008416       0.016786             16.541731      19.545963      13.765385       0.266385      19.545973      -0.266380      10.533258          -0.000000
          296              C       5.880910      19.616860      20.603925       0.094023      44.975084 0.41131224E+03  0.94901667E+04                                11.118028                            6.776756      -0.163558       1.955557                    0.999071      26.502734      74.278645       0.634017       0.418700      -1.067980       0.007997       0.007997       0.000000       0.011309       0.015503      -0.004441       0.004441       0.000000       0.026677      -0.021258       0.010201       0.011057             17.793044      20.843711      12.146707       2.867234      20.843720      -2.867232      11.691702          -0.000003
          297              C       1.769465      11.966485       6.867975       0.600167      23.810151 0.25491364E+03  0.52978433E+04                                 7.790308                            5.692836      -0.002769       2.060856                    0.999504      22.165461      61.935884       0.618165       0.476755      -1.018396      -0.040019       0.040019       0.000000       0.056596       0.105755      -0.000068      -0.000068      -0.000000      -0.080416      -0.092352      -0.026805       0.119158             10.721208      12.473533      -7.648817      -0.018077      12.473527      -0.018082       7.216563           0.000000
          298              C       2.844715      10.891235       6.867975      -0.018760      39.318329 0.41643856E+03  0.96005400E+04                                10.070140                            6.734666       0.051459       2.025354                    0.999273      26.773758      74.053120       0.650502       0.408425      -1.078855       0.026378      -0.026378       0.000000       0.037304      -0.004504       0.001043       0.001043       0.000000       0.017601      -0.007600       0.001571       0.006029             15.063014      17.680380     -12.148755      -0.084015      17.680371      -0.084025       9.828291           0.000001
          299              C       4.825165       8.910785       6.867975       0.082369      41.121228 0.40830940E+03  0.94067737E+04                                10.547503                            6.776726      -0.157742       1.961061                    0.999281      26.461800      74.189043       0.630337       0.421776      -1.065673      -0.002518       0.002518      -0.000000       0.003561      -0.008322      -0.010240      -0.010240       0.000000      -0.050785      -0.025202       0.008416       0.016786             16.541766      19.546003     -13.765408      -0.266399      19.545985      -0.266371      10.533311           0.000000
          300              C       5.880910       7.855040       6.867975       0.094022      44.975151 0.41131242E+03  0.94901746E+04                                11.118051                            6.776764      -0.163554       1.955558                    0.999071      26.502740      74.278745       0.634015       0.418701      -1.067979       0.007997      -0.007997       0.000000       0.011309      -0.015503       0.004441       0.004441      -0.000000       0.026677      -0.021257       0.010201       0.011057             17.793107      20.843808     -12.146759      -2.867267      20.843773      -2.867226      11.691741           0.000000
          301              C      25.702435      11.966485      20.603925       0.600167      23.810172 0.25491395E+03  0.52978510E+04                                 7.790312                            5.692840      -0.002770       2.060855                    0.999504      22.165465      61.935893       0.618165       0.476755      -1.018396       0.040020       0.040019       0.000000       0.056596      -0.105755      -0.000068       0.000068      -0.000000      -0.080414      -0.092353      -0.026805       0.119158             10.721204      12.473524       7.648806      -0.018077      12.473517       0.018082       7.216571          -0.000000
          302              C      24.627185      10.891235      20.603925      -0.018758      39.318289 0.41643844E+03  0.96005368E+04                                10.070134                            6.734666       0.051459       2.025354                    0.999273      26.773753      74.053109       0.650502       0.408425      -1.078855      -0.026378      -0.026378       0.000000       0.037304       0.004505       0.001043      -0.001043       0.000000       0.017599      -0.007600       0.001571       0.006028             15.062990      17.680358      12.148732      -0.084017      17.680345       0.084023       9.828268           0.000001
          303              C      22.646735       8.910785      20.603925       0.082369      41.121225 0.40830955E+03  0.94067772E+04                                10.547502                            6.776727      -0.157744       1.961061                    0.999281      26.461801      74.189031       0.630337       0.421776      -1.065673       0.002518       0.002519       0.000000       0.003562       0.008322      -0.010240       0.010240       0.000000      -0.050784      -0.025202       0.008416       0.016786             16.541757      19.546008      13.765407      -0.266406      19.545980       0.266362      10.533284          -0.000000
          304              C      21.590990       7.855040      20.603925       0.094023      44.975118 0.41131230E+03  0.94901698E+04                                11.118040                            6.776760      -0.163555       1.955558                    0.999071      26.502736      74.278695       0.634016       0.418701      -1.067980      -0.007997      -0.007997      -0.000000       0.011309       0.015503       0.004441      -0.004441      -0.000000       0.026676      -0.021258       0.010200       0.011057             17.793075      20.843774      12.146727      -2.867271      20.843723       2.867213      11.691727           0.000004
          305              C      25.702435      15.505415       6.867975       0.600168      23.810122 0.25491345E+03  0.52978383E+04                                 7.790299                            5.692833      -0.002770       2.060856                    0.999504      22.165454      61.935853       0.618166       0.476755      -1.018396       0.040019      -0.040019       0.000000       0.056595       0.105755       0.000068       0.000068       0.000000      -0.080419      -0.092351      -0.026806       0.119158             10.721184      12.473496      -7.648790       0.018078      12.473500       0.018082       7.216556          -0.000000
          306              C      24.627185      16.580665       6.867975      -0.018759      39.318234 0.41643784E+03  0.96005180E+04                                10.070119                            6.734658       0.051459       2.025355                    0.999273      26.773731      74.052987       0.650503       0.408425      -1.078856      -0.026378       0.026378       0.000000       0.037305      -0.004503      -0.001043      -0.001044      -0.000000       0.017601      -0.007599       0.001570       0.006029             15.062962      17.680305     -12.148699       0.084016      17.680311       0.084024       9.828271           0.000002
          307              C      22.646735      18.561115       6.867975       0.082369      41.121185 0.40830933E+03  0.94067686E+04                                10.547486                            6.776719      -0.157742       1.961061                    0.999281      26.461796      74.188947       0.630339       0.421775      -1.065674       0.002518      -0.002518      -0.000000       0.003561      -0.008323       0.010239       0.010239      -0.000000      -0.050786      -0.025203       0.008415       0.016787             16.541724      19.545945     -13.765370       0.266385      19.545950       0.266381      10.533276           0.000000
          308              C      21.590990      19.616860       6.867975       0.094023      44.975051 0.41131190E+03  0.94901577E+04                                11.118027                            6.776755      -0.163559       1.955557                    0.999071      26.502719      74.278614       0.634016       0.418701      -1.067980      -0.007997       0.007997      -0.000000       0.011310      -0.015502      -0.004441      -0.004441       0.000000       0.026679      -0.021257       0.010201       0.011055             17.793048      20.843723     -12.146719       2.867234      20.843724       2.867226      11.691696           0.000000
          309              C      20.603925       1.769465      15.505415       0.600167      23.810194 0.25491426E+03  0.52978582E+04                                 7.790314                            5.692842      -0.002772       2.060854                    0.999504      22.165465      61.935863       0.618165       0.476755      -1.018396      -0.000000      -0.040020      -0.040020       0.056597       0.000068      -0.000068      -0.105755      -0.040207       0.040207      -0.092353      -0.026805       0.119158             10.721200       7.216576       0.018078      -0.018082      12.473507       7.648795      12.473515          -0.000000
          310              C      20.603925       2.844715      16.580665      -0.018758      39.318207 0.41643788E+03  0.96005179E+04                                10.070109                            6.734655       0.051457       2.025353                    0.999273      26.773741      74.052983       0.650504       0.408424      -1.078856       0.000000       0.026378       0.026378       0.037304      -0.001043       0.001043       0.004505       0.008800      -0.008799      -0.007599       0.001572       0.006028             15.062939       9.828232       0.084018      -0.084021      17.680287      12.148685      17.680299          -0.000003
          311              C      20.603925       4.825165      18.561115       0.082370      41.121177 0.40830951E+03  0.94067740E+04                                10.547485                            6.776723      -0.157745       1.961060                    0.999281      26.461793      74.188946       0.630338       0.421775      -1.065673      -0.000000      -0.002519      -0.002518       0.003562       0.010240      -0.010240       0.008321      -0.025392       0.025392      -0.025202       0.008417       0.016785             16.541712      10.533269       0.266378      -0.266390      19.545923      13.765356      19.545943          -0.000000
          312              C      20.603925       5.880910      19.616860       0.094022      44.975088 0.41131232E+03  0.94901700E+04                                11.118031                            6.776758      -0.163554       1.955558                    0.999071      26.502738      74.278682       0.634016       0.418701      -1.067980       0.000000       0.007997       0.007997       0.011309      -0.004441       0.004441       0.015504       0.013338      -0.013338      -0.021258       0.010200       0.011058             17.793042      11.691726       2.867234      -2.867258      20.843685      12.146681      20.843716          -0.000004
          313              C       6.867975       1.769465      11.966485       0.600168      23.810175 0.25491388E+03  0.52978495E+04                                 7.790315                            5.692840      -0.002773       2.060854                    0.999504      22.165464      61.935900       0.618165       0.476756      -1.018396       0.000000      -0.040019       0.040020       0.056596      -0.000068      -0.000068       0.105755      -0.040208       0.040208      -0.092352      -0.026805       0.119158             10.721216       7.216573      -0.018080      -0.018079      12.473535      -7.648820      12.473539          -0.000000
          314              C       6.867975       2.844715      10.891235      -0.018759      39.318294 0.41643828E+03  0.96005311E+04                                10.070131                            6.734662       0.051455       2.025353                    0.999273      26.773753      74.053073       0.650503       0.408425      -1.078855       0.000000       0.026378      -0.026378       0.037304       0.001043       0.001043      -0.004504       0.008800      -0.008799      -0.007599       0.001571       0.006028             15.062996       9.828261      -0.084020      -0.084019      17.680361     -12.148745      17.680367           0.000000
          315              C       6.867975       4.825165       8.910785       0.082370      41.121210 0.40830957E+03  0.94067772E+04                                10.547495                            6.776726      -0.157743       1.961061                    0.999281      26.461799      74.189004       0.630338       0.421776      -1.065673       0.000000      -0.002519       0.002518       0.003562      -0.010240      -0.010240      -0.008322      -0.025392       0.025392      -0.025202       0.008416       0.016786             16.541741      10.533297      -0.266377      -0.266392      19.545957     -13.765382      19.545969           0.000000
          316              C       6.867975       5.880910       7.855040       0.094022      44.975138 0.41131252E+03  0.94901771E+04                                11.118045                            6.776763      -0.163555       1.955558                    0.999071      26.502745      74.278750       0.634015       0.418701      -1.067979      -0.000000       0.007997      -0.007997       0.011309       0.004441       0.004441      -0.015503       0.013338      -0.013338      -0.021257       0.010200       0.011057             17.793083      11.691744      -2.867242      -2.867261      20.843743     -12.146721      20.843763           0.000000
          317              C      20.603925      25.702435      11.966485       0.600167      23.810178 0.25491417E+03  0.52978560E+04                                 7.790309                            5.692840      -0.002773       2.060854                    0.999504      22.165463      61.935853       0.618165       0.476755      -1.018396      -0.000000       0.040020       0.040019       0.056596      -0.000068       0.000068      -0.105755      -0.040208       0.040208      -0.092353      -0.026805       0.119158             10.721186       7.216573      -0.018078       0.018082      12.473497       7.648780      12.473490          -0.000000
          318              C      20.603925      24.627185      10.891235      -0.018758      39.318172 0.41643769E+03  0.96005114E+04                                10.070099                            6.734652       0.051457       2.025354                    0.999273      26.773734      74.052932       0.650504       0.408424      -1.078856       0.000000      -0.026378      -0.026378       0.037304       0.001043      -0.001043       0.004504       0.008799      -0.008800      -0.007599       0.001571       0.006028             15.062913       9.828227      -0.084018       0.084021      17.680262      12.148655      17.680251           0.000001
          319              C      20.603925      22.646735       8.910785       0.082370      41.121152 0.40830940E+03  0.94067694E+04                                10.547476                            6.776720      -0.157746       1.961060                    0.999281      26.461788      74.188890       0.630339       0.421775      -1.065674       0.000000       0.002518       0.002518       0.003562      -0.010240       0.010240       0.008322      -0.025392       0.025392      -0.025202       0.008416       0.016786             16.541690      10.533255      -0.266396       0.266370      19.545918      13.765335      19.545898           0.000000
          320              C      20.603925      21.590990       7.855040       0.094022      44.975058 0.41131227E+03  0.94901674E+04                                11.118021                            6.776755      -0.163556       1.955558                    0.999071      26.502736      74.278647       0.634017       0.418700      -1.067980      -0.000000      -0.007997      -0.007997       0.011309       0.004441      -0.004441       0.015503       0.013338      -0.013338      -0.021258       0.010200       0.011057             17.793017      11.691705      -2.867254       2.867223      20.843690      12.146665      20.843658           0.000004
          321              C       6.867975      25.702435      15.505415       0.600168      23.810141 0.25491366E+03  0.52978437E+04                                 7.790305                            5.692837      -0.002773       2.060855                    0.999504      22.165456      61.935864       0.618165       0.476755      -1.018396       0.000000       0.040019      -0.040019       0.056596       0.000068       0.000068       0.105755      -0.040209       0.040210      -0.092352      -0.026806       0.119158             10.721188       7.216565       0.018078       0.018081      12.473501      -7.648788      12.473498          -0.000001
          322              C       6.867975      24.627185      16.580665      -0.018758      39.318190 0.41643757E+03  0.96005089E+04                                10.070106                            6.734653       0.051455       2.025353                    0.999273      26.773727      74.052932       0.650504       0.408424      -1.078856      -0.000000      -0.026378       0.026378       0.037304      -0.001043      -0.001043      -0.004503       0.008800      -0.008800      -0.007598       0.001570       0.006028             15.062936       9.828238       0.084018       0.084022      17.680288     -12.148680      17.680282           0.000000
          323              C       6.867975      22.646735      18.561115       0.082369      41.121164 0.40830945E+03  0.94067703E+04                                10.547476                            6.776718      -0.157745       1.961060                    0.999281      26.461793      74.188889       0.630339       0.421775      -1.065674       0.000000       0.002518      -0.002518       0.003561       0.010240       0.010240      -0.008323      -0.025393       0.025393      -0.025203       0.008416       0.016787             16.541699      10.533255       0.266390       0.266376      19.545926     -13.765346      19.545915          -0.000000
          324              C       6.867975      21.590990      19.616860       0.094023      44.975039 0.41131203E+03  0.94901604E+04                                11.118019                            6.776754      -0.163560       1.955557                    0.999071      26.502725      74.278609       0.634017       0.418700      -1.067980       0.000000      -0.007997       0.007997       0.011309      -0.004441      -0.004441      -0.015502       0.013339      -0.013339      -0.021257       0.010201       0.011056             17.793022      11.691697       2.867242       2.867226      20.843693     -12.146680      20.843677           0.000000
          325              C       7.851469       5.884481      20.603925      -0.217103      42.151647 0.47663709E+03  0.11511041E+05                                10.707310                            7.362806      -0.033640       1.946000                    0.999265      31.219453      92.127735       0.594633       0.426511      -1.053746      -0.006176       0.006176       0.000000       0.008734      -0.018853      -0.018696      -0.018696       0.000001      -0.059864      -0.041429       0.012599       0.028830             15.104282      12.420167       0.306068       7.323425      12.420132       7.323389      20.472545          -0.000000
          326              C      19.620431      21.587419      20.603925      -0.217103      42.151590 0.47663692E+03  0.11511032E+05                                10.707289                            7.362800      -0.033643       1.945998                    0.999265      31.219463      92.127654       0.594634       0.426510      -1.053747       0.006176      -0.006176       0.000000       0.008734      -0.018853       0.018696       0.018696      -0.000000      -0.059865      -0.041430       0.012599       0.028830             15.104221      12.420112       0.306057      -7.323365      12.420110      -7.323361      20.472440          -0.000000
          327              C      19.620431       5.884481       6.867975      -0.217103      42.151707 0.47663788E+03  0.11511066E+05                                10.707323                            7.362813      -0.033639       1.946000                    0.999265      31.219481      92.127873       0.594633       0.426511      -1.053746       0.006176       0.006176      -0.000001       0.008734       0.018853      -0.018695       0.018696       0.000002      -0.059864      -0.041429       0.012599       0.028831             15.104295      12.420187      -0.306061       7.323433      12.420141      -7.323387      20.472556           0.000016
          328              C       7.851469      21.587419       6.867975      -0.217104      42.151676 0.47663776E+03  0.11511060E+05                                10.707311                            7.362811      -0.033643       1.945998                    0.999265      31.219490      92.127820       0.594633       0.426511      -1.053746      -0.006176      -0.006176       0.000000       0.008734       0.018853       0.018696      -0.018696      -0.000001      -0.059865      -0.041430       0.012599       0.028831             15.104262      12.420139      -0.306059      -7.323385      12.420147       7.323390      20.472499          -0.000015
          329              C      20.603925       7.851469       5.884481      -0.217103      42.151680 0.47663727E+03  0.11511047E+05                                10.707320                            7.362809      -0.033638       1.946000                    0.999265      31.219450      92.127746       0.594633       0.426511      -1.053746      -0.000000      -0.006176       0.006176       0.008734      -0.018696      -0.018696      -0.018853      -0.029932       0.029933      -0.041429       0.012599       0.028830             15.104308      20.472595       7.323425       7.323438      12.420157       0.306086      12.420171           0.000001
          330              C      20.603925      19.620431      21.587419      -0.217103      42.151608 0.47663695E+03  0.11511033E+05                                10.707295                            7.362802      -0.033644       1.945998                    0.999265      31.219460      92.127633       0.594634       0.426511      -1.053747      -0.000000       0.006176      -0.006176       0.008734       0.018696       0.018696      -0.018853      -0.029932       0.029932      -0.041430       0.012600       0.028830             15.104240      20.472478      -7.323388      -7.323378      12.420125       0.306077      12.420115          -0.000000
          331              C       6.867975      19.620431       5.884481      -0.217103      42.151675 0.47663761E+03  0.11511054E+05                                10.707311                            7.362809      -0.033643       1.945998                    0.999265      31.219482      92.127771       0.594633       0.426511      -1.053746      -0.000000       0.006176       0.006176       0.008734      -0.018696       0.018696       0.018853      -0.029933       0.029931      -0.041430       0.012599       0.028831             15.104270      20.472522       7.323413      -7.323388      12.420158      -0.306075      12.420131           0.000019
          332              C       6.867975       7.851469      21.587419      -0.217103      42.151708 0.47663771E+03  0.11511060E+05                                10.707322                            7.362811      -0.033640       1.945999                    0.999265      31.219477      92.127823       0.594633       0.426511      -1.053746       0.000001      -0.006176      -0.006176       0.008734       0.018696      -0.018696       0.018853      -0.029931       0.029935      -0.041429       0.012599       0.028831             15.104304      20.472580      -7.323411       7.323439      12.420151      -0.306080      12.420181          -0.000017
          333              C       5.884481      20.603925       7.851469      -0.217103      42.151623 0.47663699E+03  0.11511036E+05                                10.707301                            7.362803      -0.033641       1.945999                    0.999265      31.219459      92.127703       0.594634       0.426511      -1.053746       0.006176      -0.000000      -0.006176       0.008734      -0.018696      -0.018853      -0.018696       0.029932       0.029932      -0.041429       0.012599       0.028830             15.104259      12.420141       7.323402       0.306069      20.472511       7.323383      12.420125           0.000002
          334              C      21.587419      20.603925      19.620431      -0.217103      42.151589 0.47663685E+03  0.11511030E+05                                10.707288                            7.362798      -0.033643       1.945998                    0.999265      31.219464      92.127656       0.594634       0.426510      -1.053747      -0.006176      -0.000000       0.006176       0.008734       0.018696      -0.018853       0.018696       0.029932       0.029932      -0.041430       0.012599       0.028830             15.104225      12.420121      -7.323378       0.306062      20.472452      -7.323358      12.420102          -0.000001
          335              C       5.884481       6.867975      19.620431      -0.217104      42.151732 0.47663826E+03  0.11511077E+05                                10.707326                            7.362817      -0.033642       1.945998                    0.999265      31.219502      92.127924       0.594633       0.426511      -1.053746       0.006176      -0.000000       0.006176       0.008734       0.018696       0.018854      -0.018696       0.029932       0.029934      -0.041429       0.012598       0.028831             15.104292      12.420170      -7.323408      -0.306057      20.472542       7.323401      12.420165           0.000016
          336              C      21.587419       6.867975       7.851469      -0.217104      42.151738 0.47663831E+03  0.11511079E+05                                10.707329                            7.362818      -0.033640       1.945999                    0.999265      31.219499      92.127941       0.594632       0.426511      -1.053746      -0.006176       0.000000      -0.006176       0.008734      -0.018695       0.018854       0.018696       0.029933       0.029931      -0.041429       0.012598       0.028831             15.104297      12.420186       7.323423      -0.306056      20.472549      -7.323392      12.420157          -0.000016
          337              C      19.620431      21.587419       6.867975      -0.217104      42.151664 0.47663773E+03  0.11511058E+05                                10.707307                            7.362810      -0.033643       1.945998                    0.999265      31.219490      92.127806       0.594633       0.426511      -1.053746       0.006176      -0.006176      -0.000000       0.008734      -0.018853      -0.018696      -0.018696       0.000000      -0.059865      -0.041430       0.012599       0.028831             15.104249      12.420136       0.306055       7.323379      12.420135       7.323376      20.472477           0.000001
          338              C       7.851469       5.884481       6.867975      -0.217103      42.151718 0.47663787E+03  0.11511066E+05                                10.707327                            7.362814      -0.033639       1.946000                    0.999265      31.219479      92.127883       0.594633       0.426511      -1.053746      -0.006176       0.006176      -0.000000       0.008734      -0.018853       0.018696       0.018696       0.000001      -0.059864      -0.041429       0.012599       0.028831             15.104309      12.420191       0.306065      -7.323439      12.420155      -7.323402      20.472580           0.000001
          339              C       7.851469      21.587419      20.603925      -0.217103      42.151608 0.47663700E+03  0.11511035E+05                                10.707296                            7.362803      -0.033644       1.945998                    0.999265      31.219463      92.127678       0.594634       0.426511      -1.053746      -0.006176      -0.006176      -0.000000       0.008734       0.018853      -0.018696       0.018696      -0.000001      -0.059865      -0.041430       0.012599       0.028830             15.104238      12.420118      -0.306062       7.323372      12.420126      -7.323378      20.472469          -0.000016
          340              C      19.620431       5.884481      20.603925      -0.217103      42.151631 0.47663703E+03  0.11511038E+05                                10.707305                            7.362804      -0.033640       1.946000                    0.999265      31.219453      92.127716       0.594634       0.426511      -1.053746       0.006176       0.006176       0.000001       0.008734       0.018853       0.018696      -0.018697       0.000002      -0.059864      -0.041430       0.012599       0.028830             15.104266      12.420162      -0.306063      -7.323418      12.420117       7.323372      20.472519           0.000016
          341              C       6.867975      19.620431      21.587419      -0.217104      42.151665 0.47663760E+03  0.11511053E+05                                10.707306                            7.362807      -0.033644       1.945997                    0.999265      31.219487      92.127753       0.594634       0.426511      -1.053746       0.000000       0.006176      -0.006176       0.008734      -0.018696      -0.018696      -0.018853      -0.029932       0.029932      -0.041430       0.012599       0.028831             15.104257      20.472499       7.323396       7.323387      12.420141       0.306074      12.420131           0.000000
          342              C       6.867975       7.851469       5.884481      -0.217103      42.151726 0.47663781E+03  0.11511064E+05                                10.707328                            7.362813      -0.033639       1.946000                    0.999265      31.219474      92.127847       0.594633       0.426511      -1.053746       0.000000      -0.006176       0.006176       0.008734       0.018696       0.018696      -0.018853      -0.029932       0.029933      -0.041429       0.012599       0.028831             15.104321      20.472609      -7.323430      -7.323444      12.420170       0.306083      12.420184           0.000001
          343              C      20.603925       7.851469      21.587419      -0.217103      42.151657 0.47663712E+03  0.11511041E+05                                10.707312                            7.362806      -0.033640       1.946000                    0.999265      31.219452      92.127712       0.594633       0.426511      -1.053746      -0.000001      -0.006176      -0.006176       0.008734      -0.018697       0.018696       0.018853      -0.029931       0.029934      -0.041430       0.012599       0.028830             15.104289      20.472562       7.323404      -7.323432      12.420137      -0.306084      12.420167          -0.000017
          344              C      20.603925      19.620431       5.884481      -0.217103      42.151630 0.47663709E+03  0.11511038E+05                                10.707303                            7.362805      -0.033642       1.945999                    0.999265      31.219458      92.127673       0.594634       0.426511      -1.053746       0.000000       0.006176       0.006176       0.008734       0.018696      -0.018697       0.018853      -0.029933       0.029931      -0.041430       0.012599       0.028830             15.104258      20.472509      -7.323409       7.323383      12.420146      -0.306079      12.420120           0.000018
          345              C      21.587419       6.867975      19.620431      -0.217104      42.151719 0.47663823E+03  0.11511075E+05                                10.707321                            7.362815      -0.033642       1.945998                    0.999265      31.219503      92.127907       0.594633       0.426511      -1.053746      -0.006176       0.000000       0.006176       0.008735      -0.018696      -0.018854      -0.018696       0.029932       0.029932      -0.041430       0.012599       0.028831             15.104279      12.420168       7.323405       0.306054      20.472517       7.323385      12.420150          -0.000002
          346              C       5.884481       6.867975       7.851469      -0.217104      42.151751 0.47663834E+03  0.11511080E+05                                10.707333                            7.362819      -0.033640       1.945999                    0.999265      31.219498      92.127956       0.594632       0.426511      -1.053746       0.006176       0.000000      -0.006176       0.008734       0.018696      -0.018854       0.018696       0.029932       0.029932      -0.041429       0.012598       0.028831             15.104311      12.420188      -7.323426       0.306059      20.472573      -7.323408      12.420171           0.000001
          347              C      21.587419      20.603925       7.851469      -0.217103      42.151610 0.47663696E+03  0.11511035E+05                                10.707297                            7.362802      -0.033641       1.945999                    0.999265      31.219460      92.127688       0.594634       0.426511      -1.053746      -0.006176      -0.000000      -0.006176       0.008734       0.018696       0.018853      -0.018696       0.029933       0.029931      -0.041430       0.012599       0.028830             15.104245      12.420139      -7.323398      -0.306066      20.472487       7.323367      12.420110          -0.000015
          348              C       5.884481      20.603925      19.620431      -0.217103      42.151612 0.47663699E+03  0.11511035E+05                                10.707295                            7.362801      -0.033643       1.945998                    0.999265      31.219465      92.127685       0.594634       0.426510      -1.053747       0.006176       0.000000       0.006176       0.008734      -0.018696       0.018853       0.018696       0.029932       0.029934      -0.041430       0.012599       0.028830             15.104243      12.420126       7.323385      -0.306066      20.472483      -7.323377      12.420120           0.000016
          349              O      12.360707       5.745473      26.093635      -0.530315      31.873282 0.47948059E+03  0.11216827E+05                                 8.045659                            6.753452       0.367794       2.160447                    0.999040      27.349206      71.239113       0.733999       0.356707      -1.139237      -0.009692       0.014017      -0.009767       0.019642      -0.036493      -0.032098      -0.036038       0.023655       0.024202      -0.071470       0.031438       0.040032              9.854199      11.015826      -2.045663       5.002771       7.519450      -2.013490      11.027321          -0.053572
          350              O      15.111193      21.726427      26.093635      -0.530318      31.872829 0.47947306E+03  0.11216600E+05                                 8.045548                            6.753372       0.367785       2.160443                    0.999040      27.349213      71.238822       0.734008       0.356704      -1.139240       0.009692      -0.014017      -0.009768       0.019642      -0.036493       0.032099       0.036038       0.023652       0.024200      -0.071470       0.031438       0.040032              9.854025      11.015599      -2.045643      -5.002617       7.519386       2.013471      11.027091           0.053573
          351              O      15.111193       5.745473       1.378265      -0.530316      31.873279 0.47948052E+03  0.11216825E+05                                 8.045658                            6.753451       0.367794       2.160447                    0.999040      27.349206      71.239108       0.733999       0.356707      -1.139237       0.009691       0.014017       0.009767       0.019642       0.036493      -0.032098       0.036037       0.023654       0.024203      -0.071470       0.031438       0.040032              9.854199      11.015828       2.045663       5.002772       7.519449       2.013490      11.027320          -0.053573
          352              O      12.360707      21.726427       1.378265      -0.530318      31.872796 0.47947242E+03  0.11216581E+05                                 8.045540                            6.753365       0.367785       2.160443                    0.999040      27.349207      71.238780       0.734009       0.356704      -1.139240      -0.009692      -0.014017       0.009768       0.019642       0.036493       0.032099      -0.036037       0.023652       0.024200      -0.071470       0.031438       0.040032              9.854017      11.015591       2.045642      -5.002614       7.519379      -2.013470      11.027082           0.053574
          353              O      26.093635      12.360707       5.745473      -0.530315      31.873038 0.47947629E+03  0.11216698E+05                                 8.045602                            6.753409       0.367793       2.160446                    0.999040      27.349182      71.238889       0.734003       0.356706      -1.139238      -0.009767      -0.009692       0.014016       0.019642      -0.032099      -0.036038      -0.036493       0.000274      -0.047582      -0.071470       0.031438       0.040032              9.854115      11.027215       5.002703      -2.013482      11.015716      -2.045653       7.519414          -0.053572
          354              O      26.093635      15.111193      21.726427      -0.530316      31.872864 0.47947362E+03  0.11216618E+05                                 8.045562                            6.753383       0.367793       2.160446                    0.999040      27.349175      71.238772       0.734006       0.356705      -1.139239      -0.009768       0.009692      -0.014016       0.019642       0.032099       0.036037      -0.036493       0.000274      -0.047579      -0.071470       0.031438       0.040032              9.854046      11.027120      -5.002639       2.013471      11.015628      -2.045644       7.519391           0.053571
          355              O       1.378265      15.111193       5.745473      -0.530315      31.873064 0.47947686E+03  0.11216715E+05                                 8.045608                            6.753415       0.367791       2.160446                    0.999040      27.349187      71.238930       0.734002       0.356706      -1.139238       0.009768       0.009691       0.014016       0.019641      -0.032099       0.036037       0.036493       0.000274      -0.047582      -0.071470       0.031438       0.040032              9.854120      11.027216       5.002704       2.013481      11.015726       2.045654       7.519420          -0.053572
          356              O       1.378265      12.360707      21.726427      -0.530316      31.872823 0.47947275E+03  0.11216592E+05                                 8.045553                            6.753374       0.367794       2.160447                    0.999040      27.349164      71.238706       0.734007       0.356705      -1.139240       0.009768      -0.009693      -0.014016       0.019642       0.032099      -0.036037       0.036493       0.000274      -0.047579      -0.071469       0.031438       0.040032              9.854039      11.027116      -5.002639      -2.013471      11.015619       2.045643       7.519382           0.053572
          357              O       5.745473      26.093635      12.360707      -0.530317      31.872973 0.47947540E+03  0.11216671E+05                                 8.045583                            6.753397       0.367786       2.160444                    0.999040      27.349206      71.238903       0.734005       0.356705      -1.139239       0.014017      -0.009767      -0.009692       0.019642      -0.036038      -0.036493      -0.032099      -0.023927       0.023380      -0.071470       0.031438       0.040032              9.854079       7.519404      -2.013476      -2.045648      11.027166       5.002667      11.015667          -0.053573
          358              O      21.726427      26.093635      15.111193      -0.530316      31.872732 0.47947136E+03  0.11216550E+05                                 8.045531                            6.753360       0.367790       2.160445                    0.999040      27.349165      71.238657       0.734008       0.356704      -1.139240      -0.014016      -0.009767       0.009692       0.019642       0.036038      -0.036493       0.032099      -0.023926       0.023378      -0.071470       0.031438       0.040032              9.853998       7.519368       2.013464      -2.045636      11.027061      -5.002599      11.015566           0.053569
          359              O       5.745473       1.378265      15.111193      -0.530316      31.872961 0.47947513E+03  0.11216662E+05                                 8.045580                            6.753394       0.367788       2.160444                    0.999040      27.349200      71.238875       0.734005       0.356705      -1.139239       0.014017       0.009768       0.009692       0.019642       0.036037       0.036493      -0.032099      -0.023928       0.023379      -0.071470       0.031438       0.040032              9.854080       7.519401       2.013477       2.045649      11.027163       5.002671      11.015675          -0.053575
          360              O      21.726427       1.378265      12.360707      -0.530316      31.872718 0.47947095E+03  0.11216537E+05                                 8.045527                            6.753355       0.367792       2.160446                    0.999040      27.349158      71.238616       0.734009       0.356704      -1.139240      -0.014016       0.009769      -0.009693       0.019642      -0.036037       0.036493       0.032099      -0.023926       0.023378      -0.071469       0.031438       0.040032              9.854001       7.519363      -2.013465       2.045637      11.027066      -5.002609      11.015575           0.053571
          361              O      19.481423      26.096657      15.114215      -0.530315      31.872797 0.47947252E+03  0.11216585E+05                                 8.045546                            6.753372       0.367792       2.160446                    0.999040      27.349174      71.238724       0.734007       0.356705      -1.139240       0.014016      -0.009692       0.009768       0.019642      -0.036493       0.036037       0.032099      -0.023652       0.024200      -0.071470       0.031438       0.040032              9.854020       7.519377      -2.045638       2.013465      11.015596      -5.002616      11.027087          -0.053573
          362              O       7.990477       1.375243      15.114215      -0.530317      31.872913 0.47947436E+03  0.11216639E+05                                 8.045568                            6.753385       0.367786       2.160444                    0.999040      27.349201      71.238842       0.734006       0.356705      -1.139239      -0.014017       0.009692       0.009767       0.019642      -0.036493      -0.036038      -0.032099      -0.023654       0.024201      -0.071470       0.031438       0.040032              9.854060       7.519392      -2.045645      -2.013472      11.015646       5.002656      11.027144           0.053572
          363              O      19.481423       1.375243      12.357685      -0.530315      31.872736 0.47947127E+03  0.11216547E+05                                 8.045531                            6.753358       0.367793       2.160446                    0.999040      27.349162      71.238637       0.734009       0.356704      -1.139240       0.014016       0.009693      -0.009768       0.019643       0.036492      -0.036037       0.032099      -0.023652       0.024200      -0.071469       0.031438       0.040032              9.854006       7.519365       2.045637      -2.013465      11.015580      -5.002613      11.027075          -0.053575
          364              O       7.990477      26.096657      12.357685      -0.530317      31.872954 0.47947517E+03  0.11216664E+05                                 8.045578                            6.753394       0.367786       2.160443                    0.999040      27.349206      71.238893       0.734005       0.356705      -1.139239      -0.014017      -0.009691      -0.009768       0.019642       0.036493       0.036037      -0.032099      -0.023653       0.024202      -0.071470       0.031438       0.040032              9.854073       7.519401       2.045646       2.013474      11.015664       5.002662      11.027153           0.053572
          365              O      26.096657      12.357685       7.990477      -0.530315      31.873010 0.47947596E+03  0.11216688E+05                                 8.045594                            6.753404       0.367793       2.160446                    0.999040      27.349188      71.238881       0.734004       0.356706      -1.139239      -0.009692      -0.009768      -0.014016       0.019642      -0.032098       0.036493       0.036037      -0.000274      -0.047581      -0.071470       0.031438       0.040032              9.854103      11.015707       5.002694       2.045650      11.027195       2.013478       7.519407           0.053573
          366              O       1.375243      12.357685      19.481423      -0.530315      31.872920 0.47947435E+03  0.11216640E+05                                 8.045576                            6.753391       0.367794       2.160447                    0.999040      27.349171      71.238788       0.734005       0.356705      -1.139239       0.009693      -0.009769       0.014016       0.019642       0.032099       0.036493      -0.036037      -0.000274      -0.047579      -0.071469       0.031438       0.040032              9.854075      11.015669      -5.002668       2.045648      11.027158      -2.013476       7.519396          -0.053574
          367              O       1.375243      15.114215       7.990477      -0.530315      31.873004 0.47947595E+03  0.11216687E+05                                 8.045592                            6.753404       0.367790       2.160445                    0.999040      27.349193      71.238896       0.734004       0.356706      -1.139239       0.009692       0.009767      -0.014016       0.019642      -0.032098      -0.036493      -0.036038      -0.000274      -0.047581      -0.071470       0.031438       0.040032              9.854095      11.015691       5.002684      -2.045647      11.027188      -2.013475       7.519407           0.053572
          368              O      26.096657      15.114215      19.481423      -0.530315      31.872950 0.47947503E+03  0.11216660E+05                                 8.045582                            6.753397       0.367792       2.160446                    0.999040      27.349183      71.238848       0.734004       0.356706      -1.139239      -0.009692       0.009767       0.014016       0.019641       0.032099      -0.036493       0.036038      -0.000274      -0.047579      -0.071470       0.031438       0.040032              9.854077      11.015666      -5.002664      -2.045647      11.027162       2.013475       7.519403          -0.053573
          369              O      12.357685      19.481423       1.375243      -0.530318      31.872804 0.47947246E+03  0.11216582E+05                                 8.045544                            6.753367       0.367787       2.160444                    0.999040      27.349195      71.238762       0.734008       0.356704      -1.139240      -0.009768       0.014017       0.009693       0.019643      -0.036037       0.032098       0.036493       0.023926       0.023378      -0.071470       0.031438       0.040032              9.854023      11.027090      -2.013473      -5.002618       7.519383       2.045645      11.015597          -0.053573
          370              O      12.357685       7.990477      26.096657      -0.530316      31.873247 0.47948005E+03  0.11216811E+05                                 8.045648                            6.753444       0.367792       2.160446                    0.999040      27.349220      71.239120       0.734000       0.356707      -1.139237      -0.009768      -0.014017      -0.009692       0.019642       0.036037      -0.032098       0.036493       0.023929       0.023381      -0.071470       0.031438       0.040033              9.854181      11.027296       2.013490       5.002755       7.519446       2.045662      11.015803           0.053573
          371              O      15.114215      19.481423      26.096657      -0.530318      31.872836 0.47947311E+03  0.11216602E+05                                 8.045552                            6.753374       0.367787       2.160443                    0.999040      27.349201      71.238805       0.734007       0.356705      -1.139240       0.009768       0.014017      -0.009692       0.019642       0.036038       0.032099      -0.036493       0.023926       0.023378      -0.071470       0.031438       0.040032              9.854031      11.027099       2.013473      -5.002622       7.519390      -2.045645      11.015606          -0.053573
          372              O      15.114215       7.990477       1.375243      -0.530316      31.873239 0.47947989E+03  0.11216806E+05                                 8.045646                            6.753442       0.367792       2.160446                    0.999040      27.349221      71.239114       0.734000       0.356707      -1.139237       0.009767      -0.014017       0.009692       0.019642      -0.036038      -0.032099      -0.036493       0.023929       0.023381      -0.071470       0.031438       0.040032              9.854179      11.027295      -2.013490       5.002753       7.519444      -2.045662      11.015798           0.053573
          373              O      15.111193      21.726427       1.378265      -0.530318      31.872805 0.47947261E+03  0.11216586E+05                                 8.045542                            6.753367       0.367785       2.160443                    0.999040      27.349210      71.238795       0.734008       0.356704      -1.139240       0.009692      -0.014017       0.009768       0.019642      -0.036493      -0.032099      -0.036037       0.023652       0.024201      -0.071470       0.031438       0.040032              9.854019      11.015593      -2.045642       5.002615       7.519381      -2.013470      11.027084           0.053573
          374              O      12.360707       5.745473       1.378265      -0.530315      31.873270 0.47948033E+03  0.11216819E+05                                 8.045656                            6.753449       0.367794       2.160447                    0.999040      27.349203      71.239094       0.733999       0.356707      -1.139237      -0.009692       0.014017       0.009767       0.019642      -0.036493       0.032098       0.036037       0.023655       0.024203      -0.071470       0.031438       0.040032              9.854197      11.015825      -2.045662      -5.002771       7.519447       2.013490      11.027318          -0.053572
          375              O      12.360707      21.726427      26.093635      -0.530318      31.872812 0.47947274E+03  0.11216590E+05                                 8.045544                            6.753368       0.367785       2.160443                    0.999040      27.349209      71.238799       0.734008       0.356704      -1.139240      -0.009692      -0.014017      -0.009768       0.019642       0.036493      -0.032099       0.036037       0.023652       0.024200      -0.071470       0.031438       0.040032              9.854021      11.015594       2.045642       5.002615       7.519382       2.013470      11.027087           0.053574
          376              O      15.111193       5.745473      26.093635      -0.530316      31.873296 0.47948085E+03  0.11216835E+05                                 8.045661                            6.753454       0.367794       2.160447                    0.999040      27.349210      71.239132       0.733998       0.356707      -1.139237       0.009691       0.014017      -0.009767       0.019641       0.036493       0.032099      -0.036038       0.023655       0.024203      -0.071470       0.031438       0.040032              9.854202      11.015830       2.045663      -5.002772       7.519453      -2.013491      11.027324          -0.053572
          377              O       1.378265      15.111193      21.726427      -0.530316      31.872855 0.47947344E+03  0.11216612E+05                                 8.045560                            6.753381       0.367793       2.160446                    0.999040      27.349171      71.238756       0.734006       0.356705      -1.139239       0.009768       0.009692      -0.014016       0.019642      -0.032099      -0.036037      -0.036493       0.000274      -0.047579      -0.071470       0.031438       0.040032              9.854045      11.027118       5.002639      -2.013471      11.015628      -2.045644       7.519389           0.053572
          378              O       1.378265      12.360707       5.745473      -0.530315      31.873034 0.47947620E+03  0.11216695E+05                                 8.045601                            6.753408       0.367793       2.160446                    0.999040      27.349181      71.238882       0.734003       0.356706      -1.139238       0.009768      -0.009692       0.014016       0.019642       0.032098       0.036037      -0.036493       0.000274      -0.047582      -0.071470       0.031438       0.040032              9.854115      11.027214      -5.002704       2.013482      11.015717      -2.045653       7.519413          -0.053573
          379              O      26.093635      12.360707      21.726427      -0.530316      31.872831 0.47947292E+03  0.11216597E+05                                 8.045554                            6.753375       0.367794       2.160447                    0.999040      27.349168      71.238721       0.734007       0.356705      -1.139240      -0.009768      -0.009693      -0.014016       0.019642      -0.032099       0.036038       0.036493       0.000274      -0.047579      -0.071470       0.031438       0.040032              9.854040      11.027117       5.002638       2.013471      11.015619       2.045643       7.519383           0.053572
          380              O      26.093635      15.111193       5.745473      -0.530315      31.873072 0.47947701E+03  0.11216720E+05                                 8.045610                            6.753416       0.367791       2.160446                    0.999040      27.349191      71.238944       0.734002       0.356706      -1.139238      -0.009767       0.009691       0.014016       0.019641       0.032099      -0.036038       0.036493       0.000274      -0.047582      -0.071470       0.031438       0.040032              9.854121      11.027217      -5.002703      -2.013481      11.015726       2.045654       7.519421          -0.053571
          381              O      21.726427       1.378265      15.111193      -0.530316      31.872716 0.47947096E+03  0.11216538E+05                                 8.045527                            6.753356       0.367792       2.160446                    0.999040      27.349159      71.238621       0.734009       0.356704      -1.139240      -0.014016       0.009768       0.009692       0.019642      -0.036037      -0.036493      -0.032099      -0.023926       0.023378      -0.071469       0.031438       0.040032              9.853998       7.519364      -2.013465      -2.045637      11.027059       5.002604      11.015572           0.053570
          382              O       5.745473       1.378265      12.360707      -0.530317      31.872963 0.47947512E+03  0.11216662E+05                                 8.045580                            6.753393       0.367788       2.160444                    0.999040      27.349201      71.238873       0.734005       0.356705      -1.139239       0.014017       0.009768      -0.009692       0.019642       0.036037      -0.036493       0.032098      -0.023928       0.023379      -0.071470       0.031438       0.040032              9.854082       7.519400       2.013477      -2.045649      11.027168      -5.002675      11.015677          -0.053574
          383              O      21.726427      26.093635      12.360707      -0.530316      31.872734 0.47947135E+03  0.11216549E+05                                 8.045531                            6.753360       0.367790       2.160445                    0.999040      27.349165      71.238654       0.734009       0.356704      -1.139240      -0.014016      -0.009767      -0.009693       0.019642       0.036038       0.036493      -0.032099      -0.023926       0.023379      -0.071470       0.031438       0.040032              9.854000       7.519367       2.013464       2.045636      11.027065       5.002602      11.015567           0.053570
          384              O       5.745473      26.093635      15.111193      -0.530317      31.872974 0.47947546E+03  0.11216673E+05                                 8.045583                            6.753397       0.367786       2.160444                    0.999040      27.349207      71.238909       0.734005       0.356705      -1.139239       0.014017      -0.009767       0.009692       0.019642      -0.036038       0.036493       0.032099      -0.023927       0.023380      -0.071470       0.031438       0.040032              9.854078       7.519405      -2.013475       2.045648      11.027163      -5.002665      11.015667          -0.053574
          385              O       7.990477       1.375243      12.357685      -0.530317      31.872908 0.47947422E+03  0.11216635E+05                                 8.045567                            6.753384       0.367787       2.160444                    0.999040      27.349199      71.238830       0.734006       0.356705      -1.139240      -0.014017       0.009692      -0.009768       0.019643      -0.036493       0.036037       0.032098      -0.023654       0.024201      -0.071470       0.031438       0.040032              9.854061       7.519391      -2.045646       2.013474      11.015649      -5.002658      11.027144           0.053572
          386              O      19.481423      26.096657      12.357685      -0.530315      31.872782 0.47947221E+03  0.11216575E+05                                 8.045542                            6.753368       0.367792       2.160446                    0.999040      27.349171      71.238702       0.734008       0.356705      -1.139240       0.014016      -0.009692      -0.009768       0.019642      -0.036493      -0.036037      -0.032099      -0.023652       0.024201      -0.071470       0.031438       0.040032              9.854017       7.519374      -2.045638      -2.013466      11.015594       5.002616      11.027083          -0.053574
          387              O       7.990477      26.096657      15.114215      -0.530317      31.872964 0.47947538E+03  0.11216670E+05                                 8.045580                            6.753397       0.367786       2.160443                    0.999040      27.349209      71.238910       0.734005       0.356705      -1.139239      -0.014017      -0.009691       0.009767       0.019642       0.036493      -0.036038       0.032099      -0.023653       0.024202      -0.071470       0.031438       0.040032              9.854074       7.519403       2.045646      -2.013473      11.015664      -5.002661      11.027156           0.053571
          388              O      19.481423       1.375243      15.114215      -0.530316      31.872750 0.47947157E+03  0.11216556E+05                                 8.045534                            6.753362       0.367793       2.160446                    0.999040      27.349166      71.238660       0.734008       0.356704      -1.139240       0.014016       0.009693       0.009768       0.019642       0.036492       0.036037      -0.032099      -0.023652       0.024199      -0.071469       0.031438       0.040032              9.854009       7.519367       2.045636       2.013465      11.015580       5.002612      11.027078          -0.053574
          389              O       1.375243      15.114215      19.481423      -0.530315      31.872935 0.47947472E+03  0.11216651E+05                                 8.045579                            6.753394       0.367792       2.160446                    0.999040      27.349179      71.238826       0.734005       0.356705      -1.139239       0.009693       0.009767       0.014016       0.019642      -0.032099       0.036493       0.036038      -0.000273      -0.047579      -0.071470       0.031438       0.040032              9.854073      11.015661       5.002662       2.045646      11.027158       2.013474       7.519400          -0.053574
          390              O      26.096657      15.114215       7.990477      -0.530316      31.873024 0.47947632E+03  0.11216698E+05                                 8.045596                            6.753408       0.367790       2.160445                    0.999040      27.349197      71.238920       0.734004       0.356706      -1.139239      -0.009692       0.009767      -0.014017       0.019641       0.032099       0.036493      -0.036038      -0.000274      -0.047581      -0.071470       0.031438       0.040032              9.854101      11.015698      -5.002687       2.045648      11.027195      -2.013476       7.519411           0.053572
          391              O      26.096657      12.357685      19.481423      -0.530315      31.872939 0.47947470E+03  0.11216650E+05                                 8.045580                            6.753394       0.367794       2.160447                    0.999040      27.349176      71.238814       0.734005       0.356705      -1.139239      -0.009692      -0.009768       0.014016       0.019642      -0.032099      -0.036493      -0.036037      -0.000274      -0.047579      -0.071470       0.031438       0.040032              9.854080      11.015675       5.002671      -2.045649      11.027163      -2.013477       7.519400          -0.053574
          392              O       1.375243      12.357685       7.990477      -0.530315      31.872993 0.47947563E+03  0.11216678E+05                                 8.045590                            6.753401       0.367793       2.160446                    0.999040      27.349184      71.238858       0.734004       0.356706      -1.139239       0.009692      -0.009768      -0.014016       0.019642       0.032098      -0.036493       0.036037      -0.000274      -0.047581      -0.071470       0.031438       0.040032              9.854099      11.015702      -5.002692      -2.045649      11.027190       2.013477       7.519404           0.053573
          393              O      15.114215       7.990477      26.096657      -0.530316      31.873258 0.47948027E+03  0.11216817E+05                                 8.045650                            6.753446       0.367792       2.160446                    0.999040      27.349224      71.239138       0.734000       0.356707      -1.139237       0.009767      -0.014017      -0.009692       0.019642      -0.036038       0.032099       0.036493       0.023929       0.023381      -0.071470       0.031438       0.040033              9.854183      11.027299      -2.013490      -5.002755       7.519448       2.045662      11.015804           0.053572
          394              O      15.114215      19.481423       1.375243      -0.530318      31.872810 0.47947261E+03  0.11216587E+05                                 8.045546                            6.753369       0.367787       2.160443                    0.999040      27.349198      71.238775       0.734008       0.356704      -1.139240       0.009768       0.014017       0.009693       0.019643       0.036038      -0.032099       0.036493       0.023926       0.023378      -0.071470       0.031438       0.040032              9.854024      11.027091       2.013473       5.002618       7.519385       2.045645      11.015597          -0.053573
          395              O      12.357685       7.990477       1.375243      -0.530316      31.873231 0.47947971E+03  0.11216800E+05                                 8.045644                            6.753441       0.367792       2.160446                    0.999040      27.349218      71.239100       0.734000       0.356707      -1.139238      -0.009767      -0.014017       0.009692       0.019642       0.036037       0.032098      -0.036493       0.023929       0.023381      -0.071470       0.031438       0.040032              9.854178      11.027293       2.013490      -5.002753       7.519442      -2.045662      11.015798           0.053573
          396              O      12.357685      19.481423      26.096657      -0.530318      31.872820 0.47947280E+03  0.11216593E+05                                 8.045549                            6.753371       0.367787       2.160444                    0.999040      27.349196      71.238781       0.734008       0.356704      -1.139240      -0.009768       0.014017      -0.009692       0.019643      -0.036037      -0.032099      -0.036493       0.023926       0.023378      -0.071470       0.031438       0.040032              9.854028      11.027095      -2.013473       5.002621       7.519387      -2.045645      11.015602          -0.053573

******************************************************
Auxiliary information for the entire system
The total spin magnetic moment of the unit cell is   0.000020
The total net atomic charge of the unit cell is   0.000001
Accuracy of reproducing the electrostatic potential in the unit cell:
  The inner radius (bohr) =    5.0000
  The outer radius (bohr) =   12.0000
  Valid grid points have density less than (e/(bohr^3)) =    0.0001
  The number of valid grid points were=      3403386
  The rms potential error without charges in kcal/mol is=      1.72773
  The rms potential error with partial charges in kcal/mol is=      0.57342
  The RRMSE value at monopole order=      0.33189
  The rms potential error with partial charges and cloud penetration in kcal/mol is=      0.58042
  The RRMSE value at monopole order with cloud penetration is=      0.33594
  The rms potential error with partial charges and atomic dipoles in kcal/mol is=      0.19538
  The RRMSE value at dipole order=      0.11308
  The rms potential error with partial charges, atomic dipoles and cloud penetration in kcal/mol is=      0.18760
  The RRMSE value at dipole order with cloud penetration=      0.10858

******************************************************
The electron densities and ab initio electrostatic potential were computed in VASP using the PBE functional and
projector augmented wave method. See the main text of the journal article for a description of computational details.
The atomic charges, dipoles, and quadrupoles were computed with the DDEC6 method as described in
(a) T. A. Manz and N. Gabaldon Limas, RSC Adv. 6 (2016) 47771-47801 DOI: 10.1039/c6ra04656h
(b) N. Gabaldon Limas and T. A. Manz, RSC Adv. 8 (2018) 2678-2707 DOI: 10.1039/c7ra11829e.
For each atom in the material, the electron cloud parameters were fit to the spherically averaged atom-in-material
electron density using radial positions for which this density was between 10^-4 and 10^-2 electrons per cubic bohr.
The polarizabilities, dispersion coefficients, and quantum Drude oscillator (QDO) parameters were fit using the MCLF method.
The magnetic structure of the system was optimized in VASP from the default ferromagnetic initial guess using spin polarization.
The atomic spin moments (ASMs) were computed on this optimized magnetic structure using the DDEC6 partition as inputs
to the method of T. A. Manz and D. S. Sholl, J. Chem. Theory Comput. 7 (2011) 4146-4164 DOI: 10.1021/ct200539n.
The RMSE and RRMSE were computed using a uniform grid with Ewald summation.
