# Supplementary material for: A collection of forcefield precursors for metal–organic frameworks
Source: RSC Adv. 2019 Nov 13;9(63):36492–507. doi: 10.1039/c9ra07327b (PMC9075174; doi:10.1039/c9ra07327b)
Supplement: RA-009-C9RA07327B-s3473 [file RA-009-C9RA07327B-s3473.xyz]

  636
jmolscript: load "" {1 1 1} spacegroup "x,y,z" unitcell [{     48.303300     0.000000     0.000000 }, {     24.151650    41.831885     0.000000 }, {     24.151650    13.943962    39.439479 }]
Cu    48.303300    14.704745    38.363570     0.845499
Cu    25.469364    27.887924    19.719739     0.845466
Cu    71.137236    27.887924    19.719739     0.845386
Cu    48.303300    41.071102     1.075909     0.845418
Cu    59.720268    47.662692    19.719739     0.845436
Cu    36.886332    34.479513    38.363570     0.845471
Cu    59.720268    21.296334     1.075909     0.845403
Cu    36.886332     8.113155    19.719739     0.845422
Cu    36.886332    21.296334     1.075909     0.845515
Cu    36.886332    47.662692    19.719739     0.845402
Cu    59.720268     8.113155    19.719739     0.845407
Cu    59.720268    34.479513    38.363570     0.845433
H     31.150798     7.895071     3.080223     0.119858
H     29.653396     6.394701     2.019301     0.119178
H     28.639027     5.078391     1.076698     0.122963
H     27.016036     3.661684     0.074935     0.126692
H     26.194880    25.213472     9.256446     0.119860
H     26.194880    25.849316    11.539992     0.119178
H     26.204540    26.585557    13.302936     0.122963
H     26.204540    27.065230    15.629866     0.126692
H     22.108420    17.131551    20.686007     0.119868
H     22.108420    19.496447    20.524305     0.119177
H     22.098760    21.403981    20.630791     0.122963
H     22.098760    23.757722    20.307388     0.126691
H     17.152502     5.535753     6.416803     0.119866
H     18.649904     4.035383     5.355881     0.119177
H     19.664273     2.707917     4.429053     0.122963
H     21.287264     1.291211     3.427291     0.126692
H     32.889717     6.539718     9.256446     0.119860
H     33.440375     6.221796    11.539992     0.119177
H     34.073148     5.845309    13.302936     0.122963
H     34.488556     5.605473    15.629866     0.126691
H     15.413583    10.906967     3.080223     0.119860
H     14.862925    12.953940     2.019301     0.119178
H     14.230152    14.490565     1.076698     0.122964
H     13.814744    16.604470     0.074935     0.126694
H     20.369502    24.209506     6.416803     0.119858
H     18.321442    23.662903     5.355881     0.119178
H     16.664639    23.448166     4.429053     0.122963
H     14.626239    22.750968     3.427291     0.126694
H     27.933798    14.119656    20.686007     0.119858
H     29.981858    12.937208    20.524305     0.119178
H     31.638662    11.991807    20.630791     0.122963
H     33.677061    10.814937    20.307388     0.126692
H     34.932947    12.086626     6.416803     0.119868
H     35.483604    14.133600     5.355881     0.119177
H     36.126038    15.675802     4.429053     0.122963
H     36.541446    17.789706     3.427291     0.126694
H     22.412731    10.580678    20.686007     0.119866
H     20.364671     9.398230    20.524305     0.119177
H     18.717529     8.436097    20.630791     0.122963
H     16.679129     7.259227    20.307388     0.126693
H     13.370353    10.078696     9.256446     0.119860
H     12.819696     9.760773    11.539992     0.119178
H     12.177262     9.401019    13.302936     0.122963
H     11.761854     9.161183    15.629866     0.126692
H     25.890569    23.029847     3.080223     0.119857
H     27.938629    22.483244     2.019301     0.119178
H     29.585771    22.262929     1.076698     0.122963
H     31.624171    21.565731     0.074935     0.126693
H     74.193869    32.746000    36.359256     0.119857
H     76.241929    33.292603    37.420178     0.119178
H     77.889071    33.512918    38.362781     0.122963
H     79.927471    34.210116    39.364544     0.126694
H     61.673653    45.697151    30.183033     0.119860
H     61.122996    46.015074    27.899487     0.119178
H     60.480562    46.374828    26.136543     0.122963
H     60.065154    46.614664    23.809613     0.126691
H     70.716031    45.195169    18.753472     0.119866
H     68.667971    46.377617    18.915174     0.119177
H     67.020829    47.339750    18.808688     0.122963
H     64.982429    48.516620    19.132091     0.126692
H     83.236247    43.689221    33.022676     0.119868
H     83.786904    41.642247    34.083598     0.119177
H     84.429338    40.100045    35.010426     0.122964
H     84.844746    37.986141    36.012188     0.126694
H     74.498180    30.562375    30.183033     0.119860
H     74.498180    29.926531    27.899487     0.119178
H     74.507840    29.190290    26.136543     0.122963
H     74.507840    28.710617    23.809613     0.126692
H     79.454098    47.880776    36.359256     0.119858
H     77.956696    49.381146    37.420178     0.119178
H     76.942327    50.697456    38.362781     0.122963
H     75.319336    52.114163    39.364544     0.126692
H     65.455802    50.240094    33.022676     0.119866
H     66.953204    51.740464    34.083598     0.119177
H     67.967573    53.067930    35.010426     0.122962
H     69.590564    54.484636    36.012188     0.126692
H     70.411720    38.644296    18.753472     0.119868
H     70.411720    36.279400    18.915174     0.119176
H     70.402060    34.371866    18.808688     0.122963
H     70.402060    32.018125    19.132091     0.126691
H     68.672802    31.566341    33.022676     0.119858
H     66.624742    32.112944    34.083598     0.119178
H     64.967939    32.327681    35.010426     0.122963
H     62.929539    33.024879    36.012188     0.126693
H     76.237098    41.656191    18.753472     0.119858
H     78.285158    42.838639    18.915174     0.119178
H     79.941962    43.784040    18.808688     0.122963
H     81.980361    44.960910    19.132091     0.126693
H     81.193017    49.236129    30.183033     0.119860
H     81.743675    49.554051    27.899487     0.119178
H     82.376448    49.930538    26.136543     0.122963
H     82.791856    50.170374    23.809613     0.126692
H     63.716883    44.868880    36.359256     0.119860
H     63.166225    42.821907    37.420178     0.119178
H     62.533452    41.285282    38.362781     0.122963
H     62.118044    39.171377    39.364544     0.126694
H     65.455802    47.880776    36.359256     0.119858
H     66.953204    49.381146    37.420178     0.119178
H     67.967573    50.697456    38.362781     0.122962
H     69.590564    52.114163    39.364544     0.126692
H     70.411720    30.562375    30.183033     0.119860
H     70.411720    29.926531    27.899487     0.119177
H     70.402060    29.190290    26.136543     0.122963
H     70.402060    28.710617    23.809613     0.126692
H     74.498180    38.644296    18.753472     0.119868
H     74.498180    36.279400    18.915174     0.119177
H     74.507840    34.371866    18.808688     0.122963
H     74.507840    32.018125    19.132091     0.126692
H     79.454098    50.240094    33.022676     0.119866
H     77.956696    51.740464    34.083598     0.119177
H     76.942327    53.067930    35.010426     0.122963
H     75.319336    54.484636    36.012188     0.126692
H     63.716883    49.236129    30.183033     0.119860
H     63.166225    49.554051    27.899487     0.119177
H     62.533452    49.930538    26.136543     0.122963
H     62.118044    50.170374    23.809613     0.126691
H     81.193017    44.868880    36.359256     0.119860
H     81.743675    42.821907    37.420178     0.119178
H     82.376448    41.285282    38.362781     0.122964
H     82.791856    39.171377    39.364544     0.126693
H     76.237098    31.566341    33.022676     0.119858
H     78.285158    32.112944    34.083598     0.119178
H     79.941962    32.327681    35.010426     0.122963
H     81.980361    33.024879    36.012188     0.126694
H     68.672802    41.656191    18.753472     0.119858
H     66.624742    42.838639    18.915174     0.119178
H     64.967939    43.784040    18.808688     0.122963
H     62.929539    44.960910    19.132091     0.126691
H     61.673653    43.689221    33.022676     0.119868
H     61.122996    41.642247    34.083598     0.119177
H     60.480562    40.100045    35.010426     0.122963
H     60.065154    37.986141    36.012188     0.126693
H     74.193869    45.195169    18.753472     0.119866
H     76.241929    46.377617    18.915174     0.119177
H     77.889071    47.339750    18.808688     0.122963
H     79.927471    48.516620    19.132091     0.126692
H     83.236247    45.697151    30.183033     0.119860
H     83.786904    46.015074    27.899487     0.119178
H     84.429338    46.374828    26.136543     0.122964
H     84.844746    46.614664    23.809613     0.126692
H     70.716031    32.746000    36.359256     0.119857
H     68.667971    33.292603    37.420178     0.119178
H     67.020829    33.512918    38.362781     0.122963
H     64.982429    34.210116    39.364544     0.126694
H     22.412731    23.029847     3.080223     0.119857
H     20.364671    22.483244     2.019301     0.119178
H     18.717529    22.262929     1.076698     0.122963
H     16.679129    21.565731     0.074935     0.126694
H     34.932947    10.078696     9.256446     0.119860
H     35.483604     9.760773    11.539992     0.119177
H     36.126038     9.401019    13.302936     0.122963
H     36.541446     9.161183    15.629866     0.126692
H     25.890569    10.580678    20.686007     0.119866
H     27.938629     9.398230    20.524305     0.119177
H     29.585771     8.436097    20.630791     0.122963
H     31.624171     7.259227    20.307388     0.126691
H     13.370353    12.086626     6.416803     0.119867
H     12.819696    14.133600     5.355881     0.119177
H     12.177262    15.675802     4.429053     0.122964
H     11.761854    17.789706     3.427291     0.126693
H     22.108420    25.213472     9.256446     0.119860
H     22.108420    25.849316    11.539992     0.119178
H     22.098760    26.585557    13.302936     0.122963
H     22.098760    27.065230    15.629866     0.126691
H     17.152502     7.895071     3.080223     0.119858
H     18.649904     6.394701     2.019301     0.119178
H     19.664273     5.078391     1.076698     0.122963
H     21.287264     3.661684     0.074935     0.126692
H     31.150798     5.535753     6.416803     0.119866
H     29.653396     4.035383     5.355881     0.119176
H     28.639027     2.707917     4.429053     0.122962
H     27.016036     1.291211     3.427291     0.126692
H     26.194880    17.131551    20.686007     0.119868
H     26.194880    19.496447    20.524305     0.119176
H     26.204540    21.403981    20.630791     0.122963
H     26.204540    23.757722    20.307388     0.126692
H     27.933798    24.209506     6.416803     0.119858
H     29.981858    23.662903     5.355881     0.119178
H     31.638662    23.448166     4.429053     0.122963
H     33.677061    22.750968     3.427291     0.126694
H     20.369502    14.119656    20.686007     0.119858
H     18.321442    12.937208    20.524305     0.119178
H     16.664639    11.991807    20.630791     0.122963
H     14.626239    10.814937    20.307388     0.126692
H     15.413583     6.539718     9.256446     0.119861
H     14.862925     6.221796    11.539992     0.119178
H     14.230152     5.845309    13.302936     0.122964
H     13.814744     5.605473    15.629866     0.126692
H     32.889717    10.906967     3.080223     0.119860
H     33.440375    12.953940     2.019301     0.119178
H     34.073148    14.490565     1.076698     0.122963
H     34.488556    16.604470     0.074935     0.126693
H     32.537103     9.102618     3.928172     0.120948
H     26.199710    24.809097     7.272640     0.120947
H     22.103590    15.126410    20.966027     0.120948
H     15.766197     6.737722     7.272640     0.120948
H     32.537103     6.737722     7.272640     0.120948
H     15.766197     9.102618     3.928172     0.120948
H     22.103590    24.809097     7.272640     0.120947
H     26.199710    15.126410    20.966027     0.120948
H     34.585163    10.285066     7.272640     0.120950
H     24.151650    11.579066    20.966027     0.120946
H     13.718137    10.285066     7.272640     0.120950
H     24.151650    23.626649     3.928172     0.120945
H     72.454950    32.149198    35.511307     0.120945
H     62.021437    45.490781    32.166839     0.120950
H     72.454950    44.196781    18.473452     0.120946
H     82.888463    45.490781    32.166839     0.120950
H     74.503010    30.966750    32.166839     0.120947
H     80.840403    46.673229    35.511307     0.120948
H     64.069497    49.038125    32.166839     0.120948
H     70.406890    40.649437    18.473452     0.120948
H     70.406890    30.966750    32.166839     0.120947
H     74.503010    40.649437    18.473452     0.120948
H     80.840403    49.038125    32.166839     0.120948
H     64.069497    46.673229    35.511307     0.120948
C     30.875952     7.120066     3.508930    -0.141445
C     29.999247     6.210083     2.860151    -0.142110
C     28.324089     4.320955     1.520786    -0.156281
C     27.362853     3.458103     0.910658    -0.100287
C     25.397392    25.369365     9.703295    -0.141459
C     25.401739    25.775692    11.064351    -0.142107
C     25.404638    26.699340    13.769111    -0.156282
C     25.404638    27.007223    15.164085    -0.100286
C     22.905908    17.604810    20.684035    -0.141489
C     22.901561    19.023468    20.613438    -0.142099
C     22.898662    21.881423    20.582675    -0.156282
C     22.898662    23.299245    20.407958    -0.100286
C     17.427348     5.681607     5.543219    -0.141482
C     18.304053     4.766604     4.901538    -0.142101
C     19.979211     2.874129     3.566906    -0.156281
C     20.940447     2.011277     2.956778    -0.100288
C     33.423468     7.152416     9.703295    -0.141460
C     33.773184     6.945487    11.064351    -0.142106
C     34.571638     6.481153    13.769111    -0.156279
C     34.838272     6.327212    15.164085    -0.100290
C     14.879832    11.532493     3.508930    -0.141455
C     14.530116    12.746733     2.860151    -0.142108
C     13.731662    15.142027     1.520786    -0.156282
C     13.465028    16.405908     0.910658    -0.100288
C     20.358392    23.898556     5.543219    -0.141447
C     19.127624    23.596809     4.901538    -0.142110
C     16.651114    23.092316     3.566906    -0.156281
C     15.423244    22.691288     2.956778    -0.100289
C     27.944908    13.192382    20.684035    -0.141445
C     29.175676    12.486818    20.613438    -0.142110
C     31.652186    11.060351    20.582675    -0.156279
C     32.880056    10.351440    20.407958    -0.100287
C     34.669211    12.251723     5.543219    -0.141488
C     35.023274    13.468473     4.901538    -0.142099
C     35.824625    15.865440     3.566906    -0.156281
C     36.091260    17.129320     2.956778    -0.100290
C     21.604134    11.034694    20.684035    -0.141481
C     20.377713    10.321599    20.613438    -0.142100
C     17.904101     8.890112    20.582675    -0.156281
C     16.676231     8.181201    20.407958    -0.100285
C     13.634089     9.310104     9.703295    -0.141455
C     13.280026     9.110706    11.064351    -0.142109
C     12.478675     8.651392    13.769111    -0.156281
C     12.212040     8.497450    15.164085    -0.100288
C     26.699166    23.179326     3.508930    -0.141443
C     27.925587    22.875069     2.860151    -0.142111
C     30.399199    22.368903     1.520786    -0.156280
C     31.627069    21.967875     0.910658    -0.100292
C     75.002466    32.596521    35.930549    -0.141443
C     76.228887    32.900778    36.579328    -0.142111
C     78.702499    33.406944    37.918693    -0.156281
C     79.930369    33.807972    38.528821    -0.100288
C     61.937389    46.465743    29.736184    -0.141456
C     61.583326    46.665141    28.375128    -0.142107
C     60.781975    47.124455    25.670368    -0.156279
C     60.515340    47.278397    24.275394    -0.100289
C     69.907434    44.741153    18.755444    -0.141481
C     68.681013    45.454248    18.826041    -0.142100
C     66.207401    46.885735    18.856804    -0.156279
C     64.979531    47.594646    19.031521    -0.100287
C     82.972511    43.524124    33.896260    -0.141489
C     83.326574    42.307374    34.537941    -0.142100
C     84.127925    39.910407    35.872573    -0.156282
C     84.394560    38.646527    36.482701    -0.100288
C     73.700692    30.406482    29.736184    -0.141459
C     73.705039    30.000155    28.375128    -0.142108
C     73.707938    29.076507    25.670368    -0.156282
C     73.707938    28.768624    24.275394    -0.100287
C     79.179252    48.655781    35.930549    -0.141445
C     78.302547    49.565764    36.579328    -0.142111
C     76.627389    51.454892    37.918693    -0.156281
C     75.666153    52.317744    38.528821    -0.100288
C     65.730648    50.094240    33.896260    -0.141481
C     66.607353    51.009243    34.537941    -0.142099
C     68.282511    52.901718    35.872573    -0.156281
C     69.243747    53.764570    36.482701    -0.100287
C     71.209208    38.171037    18.755444    -0.141489
C     71.204861    36.752379    18.826041    -0.142099
C     71.201962    33.894424    18.856804    -0.156282
C     71.201962    32.476602    19.031521    -0.100285
C     68.661692    31.877291    33.896260    -0.141446
C     67.430924    32.179038    34.537941    -0.142110
C     64.954414    32.683531    35.872573    -0.156280
C     63.726544    33.084559    36.482701    -0.100291
C     76.248208    42.583465    18.755444    -0.141444
C     77.478976    43.289029    18.826041    -0.142111
C     79.955486    44.715496    18.856804    -0.156281
C     81.183356    45.424407    19.031521    -0.100285
C     81.726768    48.623431    29.736184    -0.141459
C     82.076484    48.830360    28.375128    -0.142108
C     82.874938    49.294694    25.670368    -0.156281
C     83.141572    49.448635    24.275394    -0.100288
C     63.183132    44.243354    35.930549    -0.141455
C     62.833416    43.029114    36.579328    -0.142108
C     62.034962    40.633820    37.918693    -0.156281
C     61.768328    39.369939    38.528821    -0.100290
C     65.730648    48.655781    35.930549    -0.141445
C     66.607353    49.565764    36.579328    -0.142111
C     68.282511    51.454892    37.918693    -0.156281
C     69.243747    52.317744    38.528821    -0.100286
C     71.209208    30.406482    29.736184    -0.141459
C     71.204861    30.000155    28.375128    -0.142108
C     71.201962    29.076507    25.670368    -0.156282
C     71.201962    28.768624    24.275394    -0.100286
C     73.700692    38.171037    18.755444    -0.141489
C     73.705039    36.752379    18.826041    -0.142099
C     73.707938    33.894424    18.856804    -0.156282
C     73.707938    32.476602    19.031521    -0.100287
C     79.179252    50.094240    33.896260    -0.141482
C     78.302547    51.009243    34.537941    -0.142100
C     76.627389    52.901718    35.872573    -0.156281
C     75.666153    53.764570    36.482701    -0.100289
C     63.183132    48.623431    29.736184    -0.141459
C     62.833416    48.830360    28.375128    -0.142106
C     62.034962    49.294694    25.670368    -0.156279
C     61.768328    49.448635    24.275394    -0.100287
C     81.726768    44.243354    35.930549    -0.141456
C     82.076484    43.029114    36.579328    -0.142108
C     82.874938    40.633820    37.918693    -0.156281
C     83.141572    39.369939    38.528821    -0.100290
C     76.248208    31.877291    33.896260    -0.141447
C     77.478976    32.179038    34.537941    -0.142110
C     79.955486    32.683531    35.872573    -0.156281
C     81.183356    33.084559    36.482701    -0.100287
C     68.661692    42.583465    18.755444    -0.141445
C     67.430924    43.289029    18.826041    -0.142110
C     64.954414    44.715496    18.856804    -0.156279
C     63.726544    45.424407    19.031521    -0.100289
C     61.937389    43.524124    33.896260    -0.141488
C     61.583326    42.307374    34.537941    -0.142099
C     60.781975    39.910407    35.872573    -0.156281
C     60.515340    38.646527    36.482701    -0.100291
C     75.002466    44.741153    18.755444    -0.141481
C     76.228887    45.454248    18.826041    -0.142100
C     78.702499    46.885735    18.856804    -0.156281
C     79.930369    47.594646    19.031521    -0.100287
C     82.972511    46.465743    29.736184    -0.141455
C     83.326574    46.665141    28.375128    -0.142109
C     84.127925    47.124455    25.670368    -0.156281
C     84.394560    47.278397    24.275394    -0.100287
C     69.907434    32.596521    35.930549    -0.141443
C     68.681013    32.900778    36.579328    -0.142112
C     66.207401    33.406944    37.918693    -0.156280
C     64.979531    33.807972    38.528821    -0.100291
C     21.604134    23.179326     3.508930    -0.141443
C     20.377713    22.875069     2.860151    -0.142111
C     17.904101    22.368903     1.520786    -0.156281
C     16.676231    21.967875     0.910658    -0.100287
C     34.669211     9.310104     9.703295    -0.141456
C     35.023274     9.110706    11.064351    -0.142108
C     35.824625     8.651392    13.769111    -0.156279
C     36.091260     8.497450    15.164085    -0.100287
C     26.699166    11.034694    20.684035    -0.141481
C     27.925587    10.321599    20.613438    -0.142099
C     30.399199     8.890112    20.582675    -0.156279
C     31.627069     8.181201    20.407958    -0.100290
C     13.634089    12.251723     5.543219    -0.141489
C     13.280026    13.468473     4.901538    -0.142100
C     12.478675    15.865440     3.566906    -0.156282
C     12.212040    17.129320     2.956778    -0.100290
C     22.905908    25.369365     9.703295    -0.141459
C     22.901561    25.775692    11.064351    -0.142108
C     22.898662    26.699340    13.769111    -0.156282
C     22.898662    27.007223    15.164085    -0.100287
C     17.427348     7.120066     3.508930    -0.141445
C     18.304053     6.210083     2.860151    -0.142111
C     19.979211     4.320955     1.520786    -0.156281
C     20.940447     3.458103     0.910658    -0.100289
C     30.875952     5.681607     5.543219    -0.141481
C     29.999247     4.766604     4.901538    -0.142100
C     28.324089     2.874129     3.566906    -0.156281
C     27.362853     2.011277     2.956778    -0.100286
C     25.397392    17.604810    20.684035    -0.141489
C     25.401739    19.023468    20.613438    -0.142098
C     25.404638    21.881423    20.582675    -0.156282
C     25.404638    23.299245    20.407958    -0.100285
C     27.944908    23.898556     5.543219    -0.141446
C     29.175676    23.596809     4.901538    -0.142110
C     31.652186    23.092316     3.566906    -0.156281
C     32.880056    22.691288     2.956778    -0.100290
C     20.358392    13.192382    20.684035    -0.141444
C     19.127624    12.486818    20.613438    -0.142111
C     16.651114    11.060351    20.582675    -0.156281
C     15.423244    10.351440    20.407958    -0.100287
C     14.879832     7.152416     9.703295    -0.141459
C     14.530116     6.945487    11.064351    -0.142108
C     13.731662     6.481153    13.769111    -0.156281
C     13.465028     6.327212    15.164085    -0.100287
C     33.423468    11.532493     3.508930    -0.141455
C     33.773184    12.746733     2.860151    -0.142108
C     34.571638    15.142027     1.520786    -0.156280
C     34.838272    16.405908     0.910658    -0.100292
C     32.811466     8.944215     4.801757    -0.219961
C     25.394977    24.661291     6.832101    -0.219958
C     22.908323    14.661797    20.973521    -0.219961
C     15.491834     7.508545     6.832101    -0.219961
C     32.811466     7.508545     6.832101    -0.219960
C     15.491834     8.944215     4.801757    -0.219962
C     22.908323    24.661291     6.832101    -0.219957
C     25.394977    14.661797    20.973521    -0.219961
C     34.054793     9.662050     6.832101    -0.219976
C     24.151650    12.508292    20.973521    -0.219944
C     14.248507     9.662050     6.832101    -0.219977
C     24.151650    23.943455     4.801757    -0.219941
C     72.454950    31.832392    34.637722    -0.219942
C     62.551807    46.113797    32.607378    -0.219976
C     72.454950    43.267555    18.465958    -0.219944
C     82.358093    46.113797    32.607378    -0.219977
C     73.698277    31.114556    32.607378    -0.219957
C     81.114766    46.831632    34.637722    -0.219962
C     63.795134    48.267302    32.607378    -0.219960
C     71.211623    41.114050    18.465958    -0.219961
C     71.211623    31.114556    32.607378    -0.219958
C     73.698277    41.114050    18.465958    -0.219961
C     81.114766    48.267302    32.607378    -0.219961
C     63.795134    46.831632    34.637722    -0.219961
C     32.401854     7.741688     5.474200     0.080959
C     31.329520     6.832541     4.831336     0.059320
C     29.663057     5.003093     3.537721     0.057223
C     28.783936     3.992993     2.823472     0.071201
C     26.944547     2.275655     1.609131    -0.040213
C     25.838401     1.405551     0.993875     0.588372
C     24.151650    24.909493     7.509277     0.081006
C     24.151650    25.199528     9.027697     0.059291
C     24.151650    26.066842    11.681974     0.057224
C     24.151650    26.569382    13.114021     0.071198
C     24.151650    27.224749    15.830218    -0.040210
C     24.151650    27.456218    17.348638     0.588369
C     24.151650    15.382979    20.981803     0.081012
C     24.151650    16.911237    20.749110     0.059320
C     24.151650    19.702818    20.682063     0.057221
C     24.151650    21.220479    20.678513     0.071198
C     24.151650    23.999789    20.390999    -0.040210
C     24.151650    25.508526    20.103091     0.588368
C     15.901446     7.741688     5.474200     0.080959
C     16.973780     6.832541     4.831336     0.059321
C     18.640243     5.003093     3.537721     0.057223
C     19.519364     3.992993     2.823472     0.071202
C     21.358753     2.275655     1.609131    -0.040214
C     22.464899     1.405551     0.993875     0.588370
C     33.648079     8.461196     7.509277     0.081007
C     33.899256     8.316179     9.027697     0.059287
C     34.650372     7.882522    11.681974     0.057224
C     35.085585     7.631251    13.114021     0.071202
C     35.653149     7.303568    15.830218    -0.040215
C     35.853607     7.187834    17.348638     0.588369
C     14.655221     9.900213     5.474200     0.081011
C     14.404044    11.283454     4.831336     0.059303
C     13.652928    13.641378     3.537721     0.057222
C     13.217715    14.907768     2.823472     0.071201
C     12.650151    17.359396     1.609131    -0.040209
C     12.449693    18.752397     0.993875     0.588366
C     22.905425    24.189985     5.474200     0.080952
C     21.581914    23.715890     4.831336     0.059304
C     19.164334    23.187414     3.537721     0.057224
C     17.850001    22.931124     2.823472     0.071200
C     15.443048    22.196835     1.609131    -0.040208
C     14.136444    21.673936     0.993875     0.588368
C     25.397875    13.224453    20.981803     0.080956
C     26.721386    12.460324    20.749110     0.059320
C     29.138966    11.064534    20.682063     0.057223
C     30.453299    10.305703    20.678513     0.071202
C     32.860252     8.916048    20.390999    -0.040215
C     34.166856     8.161680    20.103091     0.588369
C     33.648079     9.900213     5.474200     0.081010
C     33.899256    11.283454     4.831336     0.059303
C     34.650372    13.641378     3.537721     0.057222
C     35.085585    14.907768     2.823472     0.071202
C     35.653149    17.359396     1.609131    -0.040207
C     35.853607    18.752397     0.993875     0.588371
C     22.905425    13.224453    20.981803     0.080956
C     21.581914    12.460324    20.749110     0.059321
C     19.164334    11.064534    20.682063     0.057222
C     17.850001    10.305703    20.678513     0.071200
C     15.443048     8.916048    20.390999    -0.040211
C     14.136444     8.161680    20.103091     0.588367
C     14.655221     8.461196     7.509277     0.081007
C     14.404044     8.316179     9.027697     0.059288
C     13.652928     7.882522    11.681974     0.057224
C     13.217715     7.631251    13.114021     0.071201
C     12.650151     7.303568    15.830218    -0.040212
C     12.449693     7.187834    17.348638     0.588365
C     25.397875    24.189985     5.474200     0.080951
C     26.721386    23.715890     4.831336     0.059305
C     29.138966    23.187414     3.537721     0.057224
C     30.453299    22.931124     2.823472     0.071202
C     32.860252    22.196835     1.609131    -0.040207
C     34.166856    21.673936     0.993875     0.588371
C     73.701175    31.585862    33.965279     0.080952
C     75.024686    32.059957    34.608143     0.059304
C     77.442266    32.588433    35.901758     0.057224
C     78.756599    32.844723    36.616007     0.071200
C     81.163552    33.579012    37.830348    -0.040208
C     82.470156    34.101911    38.445604     0.588368
C     62.958521    47.314651    31.930202     0.081007
C     62.707344    47.459668    30.411782     0.059287
C     61.956228    47.893325    27.757505     0.057224
C     61.521015    48.144596    26.325458     0.071202
C     60.953451    48.472279    23.609261    -0.040215
C     60.752993    48.588013    22.090841     0.588369
C     71.208725    42.551394    18.457676     0.080956
C     69.885214    43.315523    18.690369     0.059321
C     67.467634    44.711313    18.757416     0.057223
C     66.153301    45.470144    18.760966     0.071202
C     63.746348    46.859799    19.048480    -0.040215
C     62.439744    47.614167    19.336388     0.588369
C     81.951379    45.875634    33.965279     0.081011
C     82.202556    44.492393    34.608143     0.059303
C     82.953672    42.134469    35.901758     0.057222
C     83.388885    40.868079    36.616007     0.071201
C     83.956449    38.416451    37.830348    -0.040210
C     84.156907    37.023450    38.445604     0.588366
C     72.454950    30.866354    31.930202     0.081006
C     72.454950    30.576319    30.411782     0.059291
C     72.454950    29.709005    27.757505     0.057224
C     72.454950    29.206465    26.325458     0.071198
C     72.454950    28.551098    23.609261    -0.040210
C     72.454950    28.319629    22.090841     0.588369
C     80.705154    48.034159    33.965279     0.080959
C     79.632820    48.943306    34.608143     0.059321
C     77.966357    50.772754    35.901758     0.057223
C     77.087236    51.782854    36.616007     0.071202
C     75.247847    53.500192    37.830348    -0.040214
C     74.141701    54.370296    38.445604     0.588370
C     64.204746    48.034159    33.965279     0.080959
C     65.277080    48.943306    34.608143     0.059320
C     66.943543    50.772754    35.901758     0.057223
C     67.822664    51.782854    36.616007     0.071201
C     69.662053    53.500192    37.830348    -0.040213
C     70.768199    54.370296    38.445604     0.588372
C     72.454950    40.392868    18.457676     0.081013
C     72.454950    38.864610    18.690369     0.059320
C     72.454950    36.073029    18.757416     0.057221
C     72.454950    34.555368    18.760966     0.071198
C     72.454950    31.776058    19.048480    -0.040210
C     72.454950    30.267321    19.336388     0.588369
C     71.208725    31.585862    33.965279     0.080951
C     69.885214    32.059957    34.608143     0.059305
C     67.467634    32.588433    35.901758     0.057224
C     66.153301    32.844723    36.616007     0.071202
C     63.746348    33.579012    37.830348    -0.040207
C     62.439744    34.101911    38.445604     0.588371
C     73.701175    42.551394    18.457676     0.080956
C     75.024686    43.315523    18.690369     0.059321
C     77.442266    44.711313    18.757416     0.057222
C     78.756599    45.470144    18.760966     0.071200
C     81.163552    46.859799    19.048480    -0.040211
C     82.470156    47.614167    19.336388     0.588367
C     81.951379    47.314651    31.930202     0.081007
C     82.202556    47.459668    30.411782     0.059288
C     82.953672    47.893325    27.757505     0.057224
C     83.388885    48.144596    26.325458     0.071201
C     83.956449    48.472279    23.609261    -0.040212
C     84.156907    48.588013    22.090841     0.588365
C     62.958521    45.875634    33.965279     0.081010
C     62.707344    44.492393    34.608143     0.059303
C     61.956228    42.134469    35.901758     0.057222
C     61.521015    40.868079    36.616007     0.071202
C     60.953451    38.416451    37.830348    -0.040207
C     60.752993    37.023450    38.445604     0.588371
O     49.658208    15.681101    39.282904    -0.518854
O     25.282430    27.585897    17.846759    -0.518845
O     71.324170    26.021385    20.059313    -0.518839
O     46.948392    42.263311     1.689982    -0.518846
O     59.552173    47.975595    17.846759    -0.518847
O     37.054427    32.817951    39.282904    -0.518848
O     61.430205    21.873614     1.689982    -0.518847
O     35.176395     8.884535    20.059313    -0.518836
O     36.531303    19.526845     1.689982    -0.518859
O     38.409335    48.757851    20.059313    -0.518833
O     60.075297     8.102279    17.846759    -0.518840
O     58.197265    35.164720    39.282904    -0.518856
O     58.197265    20.611127     0.156575    -0.518847
O     60.075297    47.673568    21.592720    -0.518845
O     38.409335     7.017996    19.380166    -0.518838
O     36.531303    36.249002    37.749497    -0.518848
O     25.282430    28.189950    21.592720    -0.518845
O     49.658208    40.094746     0.156575    -0.518847
O     46.948392    13.512536    37.749497    -0.518853
O     71.324170    29.754462    19.380166    -0.518839
O     61.430205    33.902233    37.749497    -0.518856
O     35.176395    46.891312    19.380166    -0.518834
O     59.552173     7.800252    21.592720    -0.518840
O     37.054427    22.957896     0.156575    -0.518860
O     46.948392    40.094746     0.156575    -0.518845
O     71.324170    28.189950    21.592720    -0.518839
O     25.282430    29.754462    19.380166    -0.518845
O     49.658208    13.512536    37.749497    -0.518855
O     37.054427     7.800252    21.592720    -0.518837
O     59.552173    22.957896     0.156575    -0.518848
O     35.176395    33.902233    37.749497    -0.518847
O     61.430205    46.891312    19.380166    -0.518846
O     60.075297    36.249002    37.749497    -0.518856
O     58.197265     7.017996    19.380166    -0.518838
O     36.531303    47.673568    21.592720    -0.518834
O     38.409335    20.611127     0.156575    -0.518860
O     38.409335    35.164720    39.282904    -0.518847
O     36.531303     8.102279    17.846759    -0.518837
O     58.197265    48.757851    20.059313    -0.518846
O     60.075297    19.526845     1.689982    -0.518848
O     71.324170    27.585897    17.846759    -0.518840
O     46.948392    15.681101    39.282904    -0.518855
O     49.658208    42.263311     1.689982    -0.518845
O     25.282430    26.021385    20.059313    -0.518844
O     35.176395    21.873614     1.689982    -0.518859
O     61.430205     8.884535    20.059313    -0.518838
O     37.054427    47.975595    17.846759    -0.518835
O     59.552173    32.817951    39.282904    -0.518857

The following XYZ coordinates are in angstroms. Other properties are in atomic units.
The sperically averaged electron density of each atom fit to a function of the form exp(a - br)
eigen_1, eigen_2 and eigen_3 are the three eigenvalues of traceless quadrupole moment tensor
  atom number  atomic symbol              X              Y              Z     net charge C6 coefficient C8 coefficient C10 coefficient fluctuating dipole atomic polarizability isotropic forcefield polarizability              a              b squared Pearson coefficient          <r^3>          <r^4>         wp_QDO          m_QDO          q_QDO       dipole_x       dipole_y       dipole_z         dipole            Qxy            Qxz            Qyz     Q(x^2-y^2)  Q(3z^2 - R^2)        eigen_1        eigen_2        eigen_3 static polarizability      alpha(xx)      alpha(xy)      alpha(xz)      alpha(yy)      alpha(yz)      alpha(zz) atomic spin moment
            1             Cu      48.303300      14.704745      38.363570       0.845499      51.740498 0.73516760E+03  0.18479009E+05                                12.111697                            9.328070       0.966273       2.246086                    0.996128      39.876399      96.028847       0.549016       0.443842      -1.117109       0.000000       0.079649      -0.112641       0.137956      -0.000001      -0.000001       0.080971       0.077627      -0.192138      -0.121301       0.050465       0.070836             17.893053      22.314516      -0.000292      -0.000207      18.352904       7.553545      13.011740           0.613068
            2             Cu      25.469364      27.887924      19.719739       0.845466      51.742695 0.73520388E+03  0.18480178E+05                                12.112093                            9.328361       0.966181       2.246051                    0.996128      39.876971      96.031390       0.549002       0.443848      -1.117103       0.137938       0.000002       0.000001       0.137938       0.000002       0.000001      -0.009606      -0.178547       0.192131      -0.121295       0.050459       0.070836             17.893635       7.670819       0.000008       0.000008      23.234975       0.650358      22.775110           0.612707
            3             Cu      71.137236      27.887924      19.719739       0.845386      51.747229 0.73527906E+03  0.18482603E+05                                12.112962                            9.328987       0.965978       2.245976                    0.996128      39.877979      96.036268       0.548968       0.443862      -1.117091      -0.137951      -0.000002      -0.000001       0.137951       0.000002       0.000001      -0.009607      -0.178505       0.192088      -0.121267       0.050444       0.070823             17.895027       7.671345       0.000009       0.000005      23.236824       0.650430      22.776910          -0.612694
            4             Cu      48.303300      41.071102       1.075909       0.845418      51.744799 0.73524016E+03  0.18481355E+05                                12.112546                            9.328694       0.966061       2.246010                    0.996128      39.877285      96.033450       0.548982       0.443858      -1.117095      -0.000000      -0.079655       0.112649       0.137966      -0.000002      -0.000001       0.080945       0.077610      -0.192083      -0.121265       0.050446       0.070819             17.894394      22.316196      -0.000291      -0.000206      18.354293       7.554162      13.012693          -0.613034
            5             Cu      59.720268      47.662692      19.719739       0.845436      51.743625 0.73521918E+03  0.18480688E+05                                12.112342                            9.328546       0.966092       2.246024                    0.996128      39.876889      96.032011       0.548987       0.443856      -1.117096      -0.068987      -0.119486      -0.000001       0.137972      -0.077292      -0.008318       0.004804       0.089254       0.192086      -0.121265       0.050444       0.070821             17.894025      19.344365      -6.739629       0.563246      11.562092      -0.325187      22.775619           0.613003
            6             Cu      36.886332      34.479513      38.363570       0.845471      51.744143 0.73522734E+03  0.18480900E+05                                12.112240                            9.328440       0.966272       2.246072                    0.996128      39.877802      96.033468       0.549006       0.443841      -1.117108       0.068962      -0.039815      -0.112614       0.137924       0.033622       0.070147      -0.040501      -0.038828      -0.192198      -0.121342       0.050484       0.070858             17.893952      19.344028       1.715372       6.541824      21.325457      -3.777168      13.012369          -0.612314
            7             Cu      59.720268      21.296334       1.075909       0.845403      51.747622 0.73528536E+03  0.18482773E+05                                12.112915                            9.328931       0.966083       2.246004                    0.996128      39.878547      96.037188       0.548979       0.443853      -1.117098      -0.068969       0.039820       0.112627       0.137939       0.033616       0.070128      -0.040489      -0.038821      -0.192151      -0.121310       0.050468       0.070843             17.895029      19.345202       1.715474       6.542256      21.326752      -3.777419      13.013133           0.612333
            8             Cu      36.886332       8.113155      19.719739       0.845422      51.744513 0.73523460E+03  0.18481182E+05                                12.112497                            9.328663       0.966082       2.246018                    0.996128      39.877171      96.033125       0.548982       0.443858      -1.117095       0.068984       0.119481       0.000001       0.137965      -0.077292      -0.008319       0.004804       0.089251       0.192083      -0.121263       0.050443       0.070820             17.894267      19.344627      -6.739726       0.563259      11.562244      -0.325191      22.775931          -0.612942
            9             Cu      36.886332      21.296334       1.075909       0.845515      51.739932 0.73515791E+03  0.18478682E+05                                12.111509                            9.327931       0.966390       2.246122                    0.996128      39.876595      96.028706       0.549028       0.443835      -1.117115       0.068968       0.039819       0.112621       0.137933      -0.033619      -0.070135      -0.040492      -0.038819      -0.192179      -0.121323       0.050473       0.070850             17.892692      19.342908      -1.715395      -6.541399      21.323691      -3.776686      13.011476          -0.613052
           10             Cu      36.886332      47.662692      19.719739       0.845402      51.746743 0.73527205E+03  0.18482374E+05                                12.112871                            9.328923       0.966004       2.245987                    0.996128      39.877871      96.035716       0.548972       0.443860      -1.117092       0.068976      -0.119469      -0.000000       0.137951       0.077306       0.008317       0.004802       0.089265       0.192120      -0.121285       0.050456       0.070829             17.894925      19.345090       6.739865      -0.563394      11.562565      -0.325279      22.777121          -0.612486
           11             Cu      59.720268       8.113155      19.719739       0.845407      51.746081 0.73526128E+03  0.18482026E+05                                12.112744                            9.328834       0.966014       2.245991                    0.996128      39.877728      96.035016       0.548977       0.443858      -1.117094      -0.068976       0.119470      -0.000000       0.137952       0.077307       0.008317       0.004802       0.089267       0.192125      -0.121287       0.050457       0.070831             17.894721      19.344866       6.739780      -0.563386      11.562439      -0.325272      22.776857           0.612508
           12             Cu      59.720268      34.479513      38.363570       0.845433      51.744489 0.73523294E+03  0.18481111E+05                                12.112420                            9.328587       0.966162       2.246041                    0.996128      39.877434      96.033354       0.548991       0.443852      -1.117100      -0.068981      -0.039826      -0.112642       0.137959      -0.033610      -0.070108      -0.040477      -0.038810      -0.192113      -0.121280       0.050451       0.070829             17.894155      19.344504      -1.715534      -6.541989      21.325450      -3.777028      13.012510           0.613009
           13              H      31.150798       7.895071       3.080223       0.119858       1.070080 0.73955146E+01  0.69951345E+02                                 1.621621                            1.507962      -0.815723       2.495924                    0.999489       3.154424       8.184628       0.561610       1.153038      -0.740546       0.010516       0.031903      -0.020371       0.039285       0.007880       0.006556      -0.010150      -0.011528       0.018176      -0.017693       0.003011       0.014682              1.721116       1.561563       0.456395       0.033838       2.097110      -0.145952       1.504675          -0.000001
           14              H      29.653396       6.394701       2.019301       0.119178       1.081408 0.75545187E+01  0.71697280E+02                                 1.619382                            1.513704      -0.837489       2.483411                    0.999332       3.162822       8.168444       0.567419       1.137382      -0.744522      -0.015505       0.012405      -0.035125       0.040349       0.005498       0.008657      -0.010401      -0.013292       0.020540      -0.018011       0.001979       0.016032              1.699116       1.577076       0.185034       0.409228       1.540024       0.057599       1.980249          -0.000009
           15              H      28.639027       5.078391       1.076698       0.122963       1.087593 0.76252155E+01  0.72574178E+02                                 1.630019                            1.524875      -0.861469       2.474999                    0.999197       3.159366       8.184824       0.562767       1.143530      -0.743138       0.011897       0.030833      -0.021827       0.039606       0.008765       0.005768      -0.011178      -0.009730       0.022474      -0.018462       0.002511       0.015951              1.709257       1.583303       0.439090       0.034807       1.989094      -0.102902       1.555375          -0.000087
           16              H      27.016036       3.661684       0.074935       0.126692       1.102505 0.79020372E+01  0.75810158E+02                                 1.644444                            1.553913      -0.899643       2.463701                    0.999042       3.130354       8.116740       0.557150       1.145897      -0.743461      -0.015833       0.011994      -0.038970       0.043740       0.004129       0.006903      -0.011506      -0.009441       0.026565      -0.015976      -0.001326       0.017302              1.703786       1.611895       0.106915       0.369498       1.490120      -0.016116       2.009342           0.000215
           17              H      26.194880      25.213472       9.256446       0.119860       1.070075 0.73954770E+01  0.69950994E+02                                 1.621624                            1.507964      -0.815748       2.495913                    0.999489       3.154433       8.184687       0.561606       1.153047      -0.740543       0.035051      -0.005594      -0.016835       0.039284      -0.001946      -0.000393       0.004852       0.030902       0.005593      -0.017693       0.003012       0.014681              1.721120       1.839765      -0.131572      -0.381920       1.325454       0.225227       1.998139          -0.000001
           18              H      26.194880      25.849316      11.539992       0.119178       1.081357 0.75540841E+01  0.71692145E+02                                 1.619327                            1.513657      -0.837486       2.483413                    0.999332       3.162806       8.168353       0.567430       1.137376      -0.744523       0.035842      -0.000664       0.018521       0.040349      -0.003684       0.002164       0.005375       0.031330       0.001321      -0.018011       0.001979       0.016032              1.699055       1.779139       0.053882       0.316473       1.321172       0.206410       1.996856          -0.000009
           19              H      26.204540      26.585557      13.302936       0.122963       1.087491 0.76243630E+01  0.72564214E+02                                 1.629923                            1.524792      -0.861460       2.475003                    0.999198       3.159357       8.184762       0.562780       1.143533      -0.743136       0.035623      -0.003397      -0.016973       0.039606      -0.000386      -0.000704       0.004115       0.033526       0.005145      -0.018461       0.002510       0.015951              1.709151       1.796851      -0.064983      -0.321598       1.335744       0.203588       1.994860          -0.000087
           20              H      26.204540      27.065230      15.629866       0.126692       1.102493 0.79019837E+01  0.75809994E+02                                 1.644467                            1.553933      -0.899658       2.463694                    0.999042       3.130448       8.117169       0.557129       1.145935      -0.743450       0.038743       0.001233       0.020263       0.043739      -0.001713       0.002770       0.003134       0.031966      -0.005186      -0.015975      -0.001325       0.017300              1.703810       1.851489       0.056918       0.334148       1.352549       0.117231       1.907392           0.000215
           21              H      22.108420      17.131551      20.686007       0.119868       1.070069 0.73954320E+01  0.69950478E+02                                 1.621623                            1.507964      -0.815767       2.495908                    0.999489       3.154391       8.184579       0.561603       1.153054      -0.740542      -0.035049      -0.017735       0.000337       0.039282       0.001019       0.001704      -0.001961       0.011632      -0.052215      -0.017693       0.003012       0.014681              1.721119       1.839761       0.403932      -0.003259       2.064962      -0.036228       1.258634          -0.000002
           22              H      22.108420      19.496447      20.524305       0.119177       1.081319 0.75537682E+01  0.71688512E+02                                 1.619294                            1.513628      -0.837476       2.483417                    0.999332       3.162821       8.168398       0.567433       1.137380      -0.744521      -0.035842       0.017240      -0.006800       0.040350      -0.000813       0.004195      -0.000950       0.013439      -0.052349      -0.018012       0.001979       0.016032              1.699020       1.779099      -0.316324       0.054689       2.051472      -0.051804       1.266489           0.000006
           23              H      22.098760      21.403981      20.630791       0.122963       1.087559 0.76249469E+01  0.72571144E+02                                 1.629998                            1.524857      -0.861465       2.475001                    0.999198       3.159369       8.184864       0.562764       1.143544      -0.743134      -0.035623      -0.017135       0.002455       0.039606       0.000792       0.000130      -0.002875       0.013752      -0.054175      -0.018461       0.002511       0.015951              1.709234       1.796937       0.324891      -0.045936       2.049699      -0.048798       1.281066           0.000084
           24              H      22.098760      23.757722      20.307388       0.126691       1.102552 0.79025126E+01  0.75816400E+02                                 1.644534                            1.553993      -0.899667       2.463690                    0.999042       3.130499       8.117395       0.557114       1.145946      -0.743448      -0.038743       0.019515      -0.005591       0.043739      -0.002042       0.002539      -0.001770       0.018094      -0.046804      -0.015976      -0.001325       0.017301              1.703882       1.851568      -0.334031       0.057723       1.919517      -0.083196       1.340561          -0.000217
           25              H      17.152502       5.535753       6.416803       0.119866       1.070238 0.73969092E+01  0.69968910E+02                                 1.621915                            1.508212      -0.815755       2.495914                    0.999489       3.154504       8.185502       0.561495       1.153202      -0.740508      -0.010515      -0.008571       0.036865       0.039282      -0.008811      -0.005247      -0.008940      -0.008108       0.028455      -0.017700       0.003015       0.014685              1.721451       1.561851      -0.184097      -0.419149       1.479025       0.072697       2.123476          -0.000002
           26              H      18.649904       4.035383       5.355881       0.119177       1.081366 0.75541444E+01  0.71692634E+02                                 1.619312                            1.513643      -0.837482       2.483414                    0.999332       3.162813       8.168282       0.567445       1.137347      -0.744530       0.015506      -0.028981       0.023405       0.040350      -0.009994      -0.002298      -0.009228      -0.009977       0.030485      -0.018010       0.001979       0.016031              1.699042       1.577015      -0.447476      -0.038048       1.967443      -0.093530       1.552668           0.000006
           27              H      19.664273       2.707917       4.429053       0.122963       1.087719 0.76263722E+01  0.72588845E+02                                 1.630253                            1.525078      -0.861467       2.475000                    0.999197       3.159453       8.185589       0.562674       1.143661      -0.743107      -0.011898      -0.010301       0.036345       0.039606      -0.008362      -0.006343      -0.010697      -0.008372       0.026563      -0.018466       0.002513       0.015953              1.709516       1.583536      -0.179228      -0.402472       1.539108       0.056288       2.005904           0.000084
           28              H      21.287264       1.291211       3.427291       0.126692       1.102602 0.79029601E+01  0.75821782E+02                                 1.644596                            1.554049      -0.899653       2.463698                    0.999042       3.130480       8.117409       0.557097       1.145964      -0.743445       0.015833      -0.032742       0.024298       0.043740      -0.007886      -0.001593      -0.011640      -0.009820       0.025427      -0.015978      -0.001324       0.017302              1.703951       1.612051      -0.384065       0.022361       1.941719      -0.175727       1.558083          -0.000217
           29              H      32.889717       6.539718       9.256446       0.119860       1.070088 0.73955771E+01  0.69952159E+02                                 1.621638                            1.507976      -0.815740       2.495918                    0.999489       3.154418       8.184654       0.561602       1.153050      -0.740543      -0.022370      -0.027558      -0.016835       0.039285       0.014354       0.004398      -0.002086      -0.012079       0.005592      -0.017693       0.003012       0.014681              1.721136       1.567991       0.288493       0.386018       1.597256       0.218141       1.998160          -0.000001
           30              H      33.440375       6.221796      11.539992       0.119177       1.081323 0.75538037E+01  0.71688964E+02                                 1.619301                            1.513634      -0.837487       2.483412                    0.999332       3.162828       8.168434       0.567430       1.137384      -0.744520      -0.018496      -0.030707       0.018521       0.040349       0.015408       0.003572      -0.004562      -0.009283       0.001322      -0.018012       0.001979       0.016032              1.699027       1.388980       0.171359       0.020521       1.711279      -0.377270       1.996824          -0.000009
           31              H      34.073148       5.845309      13.302936       0.122963       1.087563 0.76249810E+01  0.72571566E+02                                 1.630003                            1.524862      -0.861468       2.475000                    0.999197       3.159375       8.184891       0.562762       1.143546      -0.743134      -0.020753      -0.029152      -0.016973       0.039606       0.014710       0.003916      -0.001449      -0.016092       0.005145      -0.018461       0.002511       0.015951              1.709240       1.507369       0.232175       0.337139       1.625376       0.176732       1.994974          -0.000087
           32              H      34.488556       5.605473      15.629866       0.126691       1.102548 0.79024817E+01  0.75816039E+02                                 1.644532                            1.553991      -0.899650       2.463698                    0.999042       3.130492       8.117377       0.557113       1.145948      -0.743447      -0.018304      -0.034169       0.020262       0.043739       0.014698       0.001329      -0.003968      -0.013017      -0.005185      -0.015976      -0.001325       0.017301              1.703880       1.428043       0.187599      -0.065552       1.776118      -0.348018       1.907479           0.000215
           33              H      15.413583      10.906967       3.080223       0.119860       1.070259 0.73970769E+01  0.69970862E+02                                 1.621933                            1.508226      -0.815737       2.495919                    0.999489       3.154533       8.185587       0.561494       1.153198      -0.740509       0.022370      -0.025058      -0.020371       0.039285      -0.008936      -0.012070      -0.000605      -0.007890       0.018183      -0.017700       0.003015       0.014685              1.721471       1.568276      -0.460252      -0.143360       2.091184       0.043681       1.504952          -0.000002
           34              H      14.862925      12.953940       2.019301       0.119178       1.081363 0.75541213E+01  0.71692370E+02                                 1.619310                            1.513642      -0.837485       2.483414                    0.999332       3.162807       8.168268       0.567444       1.137349      -0.744529       0.018497       0.007226      -0.035124       0.040349      -0.008504      -0.013335      -0.002296      -0.002877       0.020542      -0.018010       0.001979       0.016031              1.699040       1.388986      -0.076473      -0.154712       1.727993      -0.383181       1.980141           0.000006
           35              H      14.230152      14.490565       1.076698       0.122964       1.087711 0.76262982E+01  0.72587946E+02                                 1.630243                            1.525069      -0.861461       2.475004                    0.999198       3.159439       8.185535       0.562677       1.143659      -0.743108       0.020753      -0.025720      -0.021827       0.039606      -0.008599      -0.012566       0.000593      -0.010320       0.022479      -0.018467       0.002513       0.015953              1.709506       1.507583      -0.395347      -0.106541       2.065348       0.021305       1.555586           0.000084
           36              H      13.814744      16.604470       0.074935       0.126694       1.102589 0.79028478E+01  0.75820451E+02                                 1.644586                            1.554040      -0.899642       2.463705                    0.999042       3.130456       8.117339       0.557097       1.145967      -0.743444       0.018304       0.007715      -0.038970       0.043740      -0.006153      -0.013416      -0.000226      -0.002434       0.026566      -0.015977      -0.001324       0.017302              1.703941       1.428086      -0.000732      -0.198728       1.674206      -0.311985       2.009530          -0.000217
           37              H      20.369502      24.209506       6.416803       0.119858       1.070083 0.73955377E+01  0.69951621E+02                                 1.621623                            1.507964      -0.815728       2.495922                    0.999489       3.154429       8.184645       0.561610       1.153038      -0.740546      -0.002165       0.013393       0.036868       0.039285       0.000895      -0.005119       0.009011       0.019307       0.028450      -0.017693       0.003011       0.014682              1.721119       1.658846       0.127871       0.272439       1.381486       0.326545       2.123025          -0.000001
           38              H      18.321442      23.662903       5.355881       0.119178       1.081407 0.75545034E+01  0.71697093E+02                                 1.619380                            1.513702      -0.837488       2.483412                    0.999332       3.162819       8.168432       0.567420       1.137381      -0.744522      -0.032851       0.001062       0.023404       0.040349       0.000678      -0.006843       0.006604       0.022300       0.030488      -0.018011       0.001979       0.016032              1.699114       2.257468       0.054676      -0.061996       1.287142       0.079720       1.552732          -0.000009
           39              H      16.664639      23.448166       4.429053       0.122963       1.087588 0.76251700E+01  0.72573623E+02                                 1.630013                            1.524870      -0.861466       2.475000                    0.999198       3.159356       8.184786       0.562768       1.143529      -0.743138      -0.002972       0.015454       0.036345       0.039606       0.000556      -0.006093       0.010839       0.018664       0.026559      -0.018462       0.002511       0.015951              1.709251       1.705159       0.108822       0.249917       1.417020       0.320331       2.005574          -0.000087
           40              H      14.626239      22.750968       3.427291       0.126694       1.102494 0.79019302E+01  0.75808850E+02                                 1.644430                            1.553901      -0.899646       2.463701                    0.999042       3.130334       8.116664       0.557153       1.145895      -0.743462      -0.036272       0.002660       0.024299       0.043740      -0.000310      -0.009285       0.007198       0.018566       0.025428      -0.015976      -0.001327       0.017302              1.703771       2.191650       0.049270      -0.163351       1.361733       0.068485       1.557929           0.000215
           41              H      27.933798      14.119656      20.686007       0.119858       1.070072 0.73954521E+01  0.69950686E+02                                 1.621620                            1.507961      -0.815722       2.495925                    0.999489       3.154429       8.184667       0.561607       1.153046      -0.740543       0.002165       0.039224       0.000338       0.039285       0.004528      -0.002550      -0.000495      -0.007583      -0.052216      -0.017693       0.003012       0.014682              1.721115       1.658840      -0.299480      -0.029745       2.245875       0.020936       1.258631          -0.000002
           42              H      29.981858      12.937208      20.524305       0.119178       1.081359 0.75541070E+01  0.71692440E+02                                 1.619332                            1.513661      -0.837488       2.483412                    0.999332       3.162810       8.168376       0.567428       1.137379      -0.744522       0.032851       0.022420      -0.006800       0.040349       0.006226      -0.002920      -0.003157      -0.005313      -0.052349      -0.018011       0.001979       0.016032              1.699061       2.257383       0.040225      -0.072211       1.573284      -0.021461       1.266514           0.000006
           43              H      31.638662      11.991807      20.630791       0.122963       1.087497 0.76244101E+01  0.72564793E+02                                 1.629930                            1.524798      -0.861465       2.475001                    0.999198       3.159365       8.184797       0.562778       1.143535      -0.743135       0.002972       0.039418       0.002455       0.039606       0.005558      -0.002555       0.001326      -0.008249      -0.054175      -0.018461       0.002511       0.015951              1.709159       1.705068      -0.271872      -0.019290       2.141389       0.064176       1.281020           0.000084
           44              H      33.677061      10.814937      20.307388       0.126692       1.102493 0.79019787E+01  0.75809924E+02                                 1.644465                            1.553932      -0.899658       2.463695                    0.999042       3.130447       8.117162       0.557130       1.145934      -0.743451       0.036272       0.023795      -0.005591       0.043739       0.008855      -0.002802      -0.001313      -0.005512      -0.046801      -0.015975      -0.001325       0.017300              1.703808       2.191701       0.137588      -0.100904       1.579211      -0.008391       1.340513          -0.000217
           45              H      34.932947      12.086626       6.416803       0.119868       1.070054 0.73953018E+01  0.69948973E+02                                 1.621607                            1.507950      -0.815765       2.495909                    0.999489       3.154401       8.184602       0.561605       1.153053      -0.740542       0.012680      -0.004821       0.036865       0.039282       0.007912       0.010363      -0.000073      -0.011203       0.028447      -0.017693       0.003012       0.014681              1.721101       1.340076       0.056164       0.146575       1.700227      -0.399204       2.123000          -0.000002
           46              H      35.483604      14.133600       5.355881       0.119177       1.081358 0.75540962E+01  0.71692293E+02                                 1.619329                            1.513658      -0.837479       2.483415                    0.999332       3.162809       8.168364       0.567429       1.137377      -0.744523       0.017346       0.027919       0.023404       0.040350       0.009317       0.009142       0.002624      -0.012323       0.030487      -0.018012       0.001979       0.016032              1.699058       1.482328       0.392803       0.100034       2.062160       0.013831       1.552685           0.000006
           47              H      36.126038      15.675802       4.429053       0.122963       1.087495 0.76243958E+01  0.72564622E+02                                 1.629928                            1.524797      -0.861461       2.475003                    0.999198       3.159359       8.184779       0.562778       1.143536      -0.743135       0.014870      -0.005153       0.036345       0.039606       0.007803       0.012434      -0.000144      -0.010295       0.026558      -0.018461       0.002511       0.015951              1.709158       1.394748       0.070351       0.152443       1.727271      -0.376565       2.005454           0.000084
           48              H      36.541446      17.789706       3.427291       0.126694       1.102471 0.79017794E+01  0.75807560E+02                                 1.644447                            1.553916      -0.899630       2.463711                    0.999042       3.130408       8.117046       0.557130       1.145939      -0.743450       0.020440       0.030083       0.024298       0.043740       0.008193       0.010876       0.004440      -0.008745       0.025425      -0.015974      -0.001325       0.017300              1.703790       1.526559       0.334734       0.140988       2.026863       0.107223       1.557947          -0.000218
           49              H      22.412731      10.580678      20.686007       0.119866       1.070062 0.73953674E+01  0.69949648E+02                                 1.621606                            1.507950      -0.815757       2.495912                    0.999489       3.154396       8.184554       0.561610       1.153043      -0.740544       0.032884      -0.021486       0.000337       0.039282      -0.005547       0.000845       0.002456      -0.004052      -0.052215      -0.017693       0.003011       0.014682              1.721099       2.358444      -0.104449       0.033003       1.546231       0.015291       1.258623          -0.000002
           50              H      20.364671       9.398230      20.524305       0.119177       1.081409 0.75545160E+01  0.71697228E+02                                 1.619380                            1.513702      -0.837481       2.483414                    0.999332       3.162822       8.168435       0.567421       1.137379      -0.744523       0.002991      -0.039660      -0.006800       0.040350      -0.005413      -0.001275       0.004108      -0.008128      -0.052349      -0.018012       0.001979       0.016033              1.699115       1.709528       0.276129       0.017521       2.121271       0.073271       1.266545           0.000006
           51              H      18.717529       8.436097      20.630791       0.122963       1.087591 0.76251949E+01  0.72573928E+02                                 1.630017                            1.524873      -0.861468       2.474999                    0.999197       3.159361       8.184806       0.562767       1.143530      -0.743138       0.032651      -0.022283       0.002455       0.039606      -0.006351       0.002425       0.001551      -0.005504      -0.054176      -0.018462       0.002510       0.015951              1.709255       2.267905      -0.053000       0.065229       1.578782      -0.015383       1.281077           0.000084
           52              H      16.679129       7.259227      20.307388       0.126693       1.102508 0.79020603E+01  0.75810427E+02                                 1.644445                            1.553914      -0.899661       2.463693                    0.999042       3.130358       8.116750       0.557150       1.145895      -0.743462       0.002471      -0.043311      -0.005592       0.043740      -0.006815       0.000263       0.003085      -0.012586      -0.046804      -0.015976      -0.001327       0.017302              1.703787       1.613156       0.196420       0.043184       2.157707       0.091581       1.340498          -0.000217
           53              H      13.370353      10.078696       9.256446       0.119860       1.070259 0.73970816E+01  0.69970912E+02                                 1.621933                            1.508226      -0.815740       2.495917                    0.999489       3.154533       8.185585       0.561494       1.153198      -0.740509      -0.012681       0.033152      -0.016835       0.039285      -0.012412      -0.004009      -0.002768      -0.018827       0.005599      -0.017700       0.003015       0.014685              1.721471       1.340311      -0.156963      -0.004097       1.825509      -0.443514       1.998592          -0.000001
           54              H      12.819696       9.760773      11.539992       0.119178       1.081364 0.75541299E+01  0.71692466E+02                                 1.619310                            1.513642      -0.837488       2.483412                    0.999332       3.162810       8.168274       0.567445       1.137348      -0.744530      -0.017345       0.031372       0.018521       0.040349      -0.011724      -0.005737      -0.000813      -0.022043       0.001318      -0.018010       0.001979       0.016031              1.699040       1.482309      -0.225234      -0.336992       1.617957       0.170858       1.996855          -0.000009
           55              H      12.177262       9.401019      13.302936       0.122963       1.087713 0.76263208E+01  0.72588219E+02                                 1.630246                            1.525072      -0.861463       2.475003                    0.999198       3.159444       8.185553       0.562676       1.143659      -0.743108      -0.014870       0.032549      -0.016973       0.039606      -0.014327      -0.003215      -0.002668      -0.017436       0.005150      -0.018466       0.002513       0.015953              1.709509       1.394994      -0.167226      -0.015522       1.738211      -0.380431       1.995322          -0.000087
           56              H      11.761854       9.161183      15.629866       0.126692       1.102600 0.79029444E+01  0.75821573E+02                                 1.644593                            1.554046      -0.899654       2.463697                    0.999042       3.130478       8.117394       0.557099       1.145962      -0.743445      -0.020439       0.032937       0.020263       0.043740      -0.012986      -0.004101       0.000833      -0.018952      -0.005184      -0.015978      -0.001324       0.017302              1.703947       1.526688      -0.244532      -0.268634       1.677587       0.230790       1.907567           0.000215
           57              H      25.890569      23.029847       3.080223       0.119857       1.070093 0.73956182E+01  0.69952629E+02                                 1.621641                            1.507979      -0.815726       2.495922                    0.999489       3.154429       8.184681       0.561603       1.153048      -0.740543      -0.032886      -0.006844      -0.020371       0.039285       0.001052       0.005512       0.010752       0.019413       0.018176      -0.017693       0.003012       0.014682              1.721139       2.358510       0.003702       0.109482       1.300214       0.102283       1.504693          -0.000001
           58              H      27.938629      22.483244       2.019301       0.119178       1.081321 0.75537957E+01  0.71688881E+02                                 1.619301                            1.513634      -0.837487       2.483413                    0.999332       3.162824       8.168428       0.567429       1.137386      -0.744519      -0.002990      -0.019631      -0.035125       0.040349       0.003006       0.004679       0.012698       0.016168       0.020540      -0.018011       0.001979       0.016032              1.699028       1.709443      -0.108552      -0.254475       1.407505       0.325575       1.980136          -0.000009
           59              H      29.585771      22.262929       1.076698       0.122963       1.087562 0.76249663E+01  0.72571399E+02                                 1.630003                            1.524862      -0.861464       2.475002                    0.999198       3.159369       8.184877       0.562761       1.143547      -0.743133      -0.032651      -0.005113      -0.021827       0.039606      -0.000170       0.006796       0.010584       0.020046       0.022473      -0.018461       0.002511       0.015951              1.709240       2.267881      -0.043832       0.071709       1.304478       0.081594       1.555360          -0.000087
           60              H      31.624171      21.565731       0.074935       0.126693       1.102533 0.79023504E+01  0.75814492E+02                                 1.644521                            1.553982      -0.899633       2.463709                    0.999042       3.130463       8.117296       0.557113       1.145954      -0.743446      -0.002471      -0.019708      -0.038970       0.043740       0.002023       0.006512       0.011730       0.011872       0.026566      -0.015975      -0.001325       0.017301              1.703869       1.613238      -0.106197      -0.170806       1.488926       0.328076       2.009443           0.000215
           61              H      74.193869      32.746000      36.359256       0.119857       1.070085 0.73955509E+01  0.69951769E+02                                 1.621624                            1.507965      -0.815725       2.495922                    0.999489       3.154432       8.184651       0.561610       1.153037      -0.740546      -0.032886       0.006844       0.020371       0.039285      -0.001052      -0.005512       0.010752       0.019413       0.018176      -0.017693       0.003011       0.014682              1.721120       2.358479      -0.003701      -0.109480       1.300202       0.102281       1.504678          -0.000001
           62              H      76.241929      33.292603      37.420178       0.119178       1.081408 0.75545166E+01  0.71697251E+02                                 1.619382                            1.513703      -0.837490       2.483411                    0.999332       3.162821       8.168439       0.567420       1.137381      -0.744522      -0.002991       0.019631       0.035125       0.040349      -0.003007      -0.004679       0.012698       0.016169       0.020540      -0.018011       0.001979       0.016033              1.699116       1.709530       0.108561       0.254497       1.407569       0.325603       1.980249          -0.000009
           63              H      77.889071      33.512918      38.362781       0.122963       1.087589 0.76251748E+01  0.72573677E+02                                 1.630014                            1.524870      -0.861466       2.475000                    0.999198       3.159357       8.184788       0.562768       1.143529      -0.743138      -0.032651       0.005113       0.021827       0.039606       0.000169      -0.006796       0.010584       0.020046       0.022474      -0.018462       0.002511       0.015951              1.709251       2.267901       0.043832      -0.071712       1.304484       0.081595       1.555369          -0.000087
           64              H      79.927471      34.210116      39.364544       0.126694       1.102494 0.79019325E+01  0.75808872E+02                                 1.644430                            1.553901      -0.899646       2.463700                    0.999042       3.130335       8.116665       0.557154       1.145894      -0.743462      -0.002471       0.019709       0.038970       0.043740      -0.002024      -0.006513       0.011731       0.011871       0.026565      -0.015976      -0.001327       0.017302              1.703770       1.613141       0.106186       0.170789       1.488848       0.328049       2.009322           0.000215
           65              H      61.673653      45.697151      30.183033       0.119860       1.070072 0.73954495E+01  0.69950665E+02                                 1.621621                            1.507961      -0.815735       2.495919                    0.999489       3.154427       8.184666       0.561606       1.153047      -0.740543      -0.012681      -0.033152       0.016835       0.039284       0.012408       0.004005      -0.002766      -0.018822       0.005592      -0.017693       0.003012       0.014681              1.721116       1.340084       0.156916       0.004093       1.825129      -0.443365       1.998134          -0.000001
           66              H      61.122996      46.015074      27.899487       0.119178       1.081359 0.75541066E+01  0.71692426E+02                                 1.619331                            1.513660      -0.837489       2.483411                    0.999332       3.162811       8.168375       0.567429       1.137378      -0.744522      -0.017346      -0.031372      -0.018521       0.040349       0.011724       0.005737      -0.000813      -0.022045       0.001321      -0.018011       0.001979       0.016032              1.699060       1.482330       0.225247       0.336995       1.617988       0.170870       1.996862          -0.000009
           67              H      60.480562      46.374828      26.136543       0.122963       1.087496 0.76244012E+01  0.72564693E+02                                 1.629929                            1.524798      -0.861464       2.475002                    0.999198       3.159362       8.184790       0.562777       1.143536      -0.743135      -0.014870      -0.032549       0.016973       0.039606       0.014324       0.003212      -0.002668      -0.017432       0.005145      -0.018461       0.002511       0.015951              1.709159       1.394749       0.167175       0.015514       1.737859      -0.380309       1.994869          -0.000087
           68              H      60.065154      46.614664      23.809613       0.126691       1.102491 0.79019669E+01  0.75809787E+02                                 1.644464                            1.553932      -0.899648       2.463699                    0.999042       3.130445       8.117157       0.557129       1.145935      -0.743450      -0.020440      -0.032936      -0.020262       0.043739       0.012985       0.004099       0.000832      -0.018950      -0.005186      -0.015975      -0.001325       0.017300              1.703808       1.526574       0.244506       0.268598       1.677460       0.230765       1.907389           0.000215
           69              H      70.716031      45.195169      18.753472       0.119866       1.070068 0.73954165E+01  0.69950283E+02                                 1.621620                            1.507962      -0.815753       2.495914                    0.999489       3.154390       8.184569       0.561604       1.153053      -0.740542       0.032884       0.021486      -0.000337       0.039282       0.005547      -0.000846       0.002456      -0.004052      -0.052215      -0.017693       0.003012       0.014681              1.721115       2.358470       0.104452      -0.033003       1.546244       0.015292       1.258632          -0.000002
           70              H      68.667971      46.377617      18.915174       0.119177       1.081323 0.75538024E+01  0.71688939E+02                                 1.619300                            1.513633      -0.837480       2.483415                    0.999332       3.162827       8.168427       0.567431       1.137383      -0.744520       0.002991       0.039660       0.006800       0.040350       0.005413       0.001275       0.004108      -0.008128      -0.052349      -0.018012       0.001979       0.016032              1.699027       1.709441      -0.276105      -0.017519       2.121146       0.073265       1.266493           0.000006
           71              H      67.020829      47.339750      18.808688       0.122963       1.087566 0.76250056E+01  0.72571865E+02                                 1.630006                            1.524865      -0.861470       2.474998                    0.999197       3.159378       8.184905       0.562761       1.143546      -0.743133       0.032651       0.022283      -0.002455       0.039606       0.006351      -0.002425       0.001551      -0.005504      -0.054176      -0.018461       0.002511       0.015951              1.709244       2.267887       0.052997      -0.065229       1.578773      -0.015383       1.281072           0.000084
           72              H      64.982429      48.516620      19.132091       0.126692       1.102551 0.79025106E+01  0.75816397E+02                                 1.644535                            1.553995      -0.899661       2.463694                    0.999042       3.130497       8.117398       0.557112       1.145949      -0.743447       0.002471       0.043310       0.005591       0.043739       0.006814      -0.000264       0.003084      -0.012584      -0.046804      -0.015976      -0.001325       0.017301              1.703884       1.613252      -0.196439      -0.043189       2.157837       0.091588       1.340563          -0.000217
           73              H      83.236247      43.689221      33.022676       0.119868       1.070238 0.73969048E+01  0.69968859E+02                                 1.621914                            1.508211      -0.815764       2.495910                    0.999489       3.154502       8.185497       0.561495       1.153202      -0.740508       0.012680       0.004821      -0.036865       0.039282      -0.007917      -0.010366      -0.000074      -0.011208       0.028454      -0.017699       0.003015       0.014684              1.721450       1.340298      -0.056183      -0.146617       1.700576      -0.399342       2.123476          -0.000002
           74              H      83.786904      41.642247      34.083598       0.119177       1.081362 0.75541104E+01  0.71692218E+02                                 1.619307                            1.513639      -0.837478       2.483417                    0.999332       3.162806       8.168254       0.567446       1.137346      -0.744530       0.017345      -0.027919      -0.023405       0.040350      -0.009317      -0.009141       0.002624      -0.012321       0.030484      -0.018010       0.001979       0.016031              1.699037       1.482306      -0.392796      -0.100023       2.062141       0.013814       1.552663           0.000006
           75              H      84.429338      40.100045      35.010426       0.122964       1.087712 0.76263065E+01  0.72588044E+02                                 1.630244                            1.525070      -0.861462       2.475004                    0.999198       3.159440       8.185538       0.562677       1.143659      -0.743108       0.014870       0.005153      -0.036345       0.039606      -0.007806      -0.012436      -0.000145      -0.010298       0.026563      -0.018467       0.002513       0.015953              1.709506       1.394992      -0.070376      -0.152488       1.727635      -0.376692       2.005892           0.000084
           76              H      84.844746      37.986141      36.012188       0.126694       1.102587 0.79028300E+01  0.75820237E+02                                 1.644584                            1.554039      -0.899642       2.463705                    0.999042       3.130454       8.117331       0.557098       1.145967      -0.743444       0.020440      -0.030084      -0.024299       0.043740      -0.008195      -0.010877       0.004441      -0.008748       0.025426      -0.015977      -0.001324       0.017302              1.703939       1.526680      -0.334779      -0.141002       2.027063       0.107227       1.558072          -0.000217
           77              H      74.498180      30.562375      30.183033       0.119860       1.070091 0.73956098E+01  0.69952539E+02                                 1.621641                            1.507979      -0.815749       2.495912                    0.999489       3.154425       8.184674       0.561602       1.153049      -0.740543       0.035051       0.005594       0.016835       0.039284       0.001947       0.000392       0.004852       0.030902       0.005592      -0.017693       0.003012       0.014681              1.721139       1.839786       0.131575       0.381926       1.325467       0.225231       1.998164          -0.000001
           78              H      74.498180      29.926531      27.899487       0.119178       1.081320 0.75537827E+01  0.71688703E+02                                 1.619297                            1.513631      -0.837485       2.483413                    0.999332       3.162823       8.168413       0.567431       1.137383      -0.744520       0.035842       0.000664      -0.018521       0.040349       0.003684      -0.002165       0.005375       0.031330       0.001321      -0.018011       0.001979       0.016032              1.699023       1.779101      -0.053880      -0.316463       1.321151       0.206405       1.996817          -0.000009
           79              H      74.507840      29.190290      26.136543       0.122963       1.087558 0.76249392E+01  0.72571056E+02                                 1.629997                            1.524857      -0.861464       2.475001                    0.999198       3.159368       8.184862       0.562764       1.143544      -0.743134       0.035623       0.003397       0.016973       0.039606       0.000387       0.000703       0.004115       0.033525       0.005145      -0.018461       0.002511       0.015951              1.709234       1.796937       0.064988       0.321622       1.335798       0.203604       1.994966          -0.000087
           80              H      74.507840      28.710617      23.809613       0.126692       1.102549 0.79024841E+01  0.75816075E+02                                 1.644532                            1.553992      -0.899658       2.463695                    0.999042       3.130492       8.117380       0.557113       1.145949      -0.743447       0.038743      -0.001233      -0.020263       0.043739       0.001713      -0.002772       0.003135       0.031967      -0.005185      -0.015976      -0.001325       0.017301              1.703881       1.851566      -0.056922      -0.334169       1.352597       0.117240       1.907481           0.000215
           81              H      79.454098      47.880776      36.359256       0.119858       1.070259 0.73970793E+01  0.69970869E+02                                 1.621931                            1.508225      -0.815725       2.495923                    0.999489       3.154536       8.185586       0.561495       1.153196      -0.740509       0.010516      -0.031903       0.020371       0.039286      -0.007884      -0.006558      -0.010151      -0.011533       0.018183      -0.017700       0.003015       0.014685              1.721469       1.561866      -0.456551      -0.033852       2.097589      -0.145993       1.504951          -0.000002
           82              H      77.956696      49.381146      37.420178       0.119178       1.081366 0.75541476E+01  0.71692692E+02                                 1.619314                            1.513645      -0.837489       2.483412                    0.999332       3.162812       8.168288       0.567443       1.137350      -0.744529      -0.015506      -0.012406       0.035124       0.040349      -0.005498      -0.008656      -0.010400      -0.013291       0.020541      -0.018010       0.001979       0.016031              1.699044       1.577017      -0.185032      -0.409202       1.539969       0.057606       1.980146           0.000006
           83              H      76.942327      50.697456      38.362781       0.122963       1.087718 0.76263622E+01  0.72588721E+02                                 1.630251                            1.525076      -0.861466       2.475001                    0.999197       3.159452       8.185583       0.562675       1.143660      -0.743108       0.011898      -0.030833       0.021827       0.039606      -0.008768      -0.005770      -0.011179      -0.009733       0.022479      -0.018466       0.002513       0.015953              1.709515       1.583535      -0.439197      -0.034820       1.989415      -0.102920       1.555594           0.000084
           84              H      75.319336      52.114163      39.364544       0.126692       1.102602 0.79029582E+01  0.75821760E+02                                 1.644596                            1.554049      -0.899653       2.463698                    0.999042       3.130479       8.117407       0.557097       1.145965      -0.743445      -0.015833      -0.011994       0.038969       0.043740      -0.004131      -0.006904      -0.011505      -0.009441       0.026566      -0.015978      -0.001324       0.017302              1.703951       1.612051      -0.106940      -0.369554       1.490258      -0.016111       2.009544          -0.000217
           85              H      65.455802      50.240094      33.022676       0.119866       1.070061 0.73953618E+01  0.69949586E+02                                 1.621606                            1.507950      -0.815755       2.495913                    0.999489       3.154396       8.184555       0.561610       1.153044      -0.740544      -0.010515       0.008571      -0.036865       0.039282       0.008807       0.005244      -0.008939      -0.008103       0.028450      -0.017693       0.003011       0.014682              1.721099       1.561549       0.184032       0.419007       1.478753       0.072665       2.122996          -0.000001
           86              H      66.953204      51.740464      34.083598       0.119177       1.081410 0.75545268E+01  0.71697362E+02                                 1.619382                            1.513703      -0.837483       2.483413                    0.999332       3.162825       8.168447       0.567420       1.137380      -0.744522       0.015506       0.028981      -0.023404       0.040350       0.009995       0.002298      -0.009229      -0.009976       0.030488      -0.018012       0.001979       0.016033              1.699116       1.577076       0.447502       0.038042       1.967539      -0.093551       1.552734          -0.000009
           87              H      67.967573      53.067930      35.010426       0.122962       1.087594 0.76252311E+01  0.72574371E+02                                 1.630022                            1.524877      -0.861470       2.474998                    0.999197       3.159368       8.184834       0.562766       1.143531      -0.743138      -0.011897       0.010301      -0.036345       0.039606       0.008360       0.006341      -0.010696      -0.008368       0.026559      -0.018462       0.002511       0.015951              1.709260       1.583306       0.179180       0.402376       1.538891       0.056270       2.005584          -0.000087
           88              H      69.590564      54.484636      36.012188       0.126692       1.102504 0.79020273E+01  0.75810037E+02                                 1.644443                            1.553912      -0.899643       2.463701                    0.999042       3.130353       8.116735       0.557150       1.145897      -0.743461       0.015833       0.032743      -0.024298       0.043740       0.007885       0.001591      -0.011640      -0.009820       0.025428      -0.015976      -0.001326       0.017302              1.703784       1.611893       0.384004      -0.022366       1.941519      -0.175711       1.557940           0.000215
           89              H      70.411720      38.644296      18.753472       0.119868       1.070055 0.73953126E+01  0.69949087E+02                                 1.621607                            1.507950      -0.815767       2.495908                    0.999489       3.154402       8.184600       0.561606       1.153052      -0.740542      -0.035049       0.017735      -0.000338       0.039282      -0.001019      -0.001704      -0.001961       0.011632      -0.052214      -0.017693       0.003012       0.014681              1.721101       1.839742      -0.403926       0.003259       2.064937      -0.036227       1.258623          -0.000002
           90              H      70.411720      36.279400      18.915174       0.119176       1.081357 0.75540801E+01  0.71692081E+02                                 1.619325                            1.513655      -0.837478       2.483416                    0.999332       3.162806       8.168345       0.567431       1.137374      -0.744523      -0.035842      -0.017240       0.006800       0.040350       0.000813      -0.004194      -0.000950       0.013440      -0.052350      -0.018012       0.001979       0.016032              1.699054       1.779138       0.316335      -0.054691       2.051513      -0.051805       1.266510           0.000006
           91              H      70.402060      34.371866      18.808688       0.122963       1.087492 0.76243733E+01  0.72564339E+02                                 1.629924                            1.524793      -0.861461       2.475003                    0.999198       3.159358       8.184767       0.562779       1.143534      -0.743135      -0.035623       0.017135      -0.002455       0.039606      -0.000793      -0.000130      -0.002876       0.013752      -0.054175      -0.018461       0.002510       0.015951              1.709153       1.796852      -0.324867       0.045932       2.049590      -0.048794       1.281017           0.000084
           92              H      70.402060      32.018125      19.132091       0.126691       1.102496 0.79020080E+01  0.75810271E+02                                 1.644468                            1.553934      -0.899666       2.463690                    0.999042       3.130454       8.117182       0.557130       1.145933      -0.743451      -0.038743      -0.019515       0.005591       0.043739       0.002041      -0.002538      -0.001770       0.018094      -0.046801      -0.015975      -0.001325       0.017300              1.703811       1.851491       0.334011      -0.057720       1.919428      -0.083190       1.340515          -0.000217
           93              H      68.672802      31.566341      33.022676       0.119858       1.070075 0.73954730E+01  0.69950949E+02                                 1.621624                            1.507964      -0.815728       2.495922                    0.999489       3.154434       8.184690       0.561605       1.153048      -0.740543      -0.002165      -0.013393      -0.036868       0.039285      -0.000895       0.005119       0.009011       0.019306       0.028449      -0.017693       0.003012       0.014681              1.721120       1.658845      -0.127870      -0.272438       1.381486       0.326546       2.123028          -0.000001
           94              H      66.624742      32.112944      34.083598       0.119178       1.081357 0.75540911E+01  0.71692250E+02                                 1.619330                            1.513659      -0.837487       2.483413                    0.999332       3.162807       8.168366       0.567428       1.137379      -0.744522      -0.032851      -0.001062      -0.023404       0.040349      -0.000678       0.006843       0.006605       0.022299       0.030487      -0.018011       0.001979       0.016032              1.699059       2.257381      -0.054673       0.061994       1.287109       0.079716       1.552686          -0.000009
           95              H      64.967939      32.327681      35.010426       0.122963       1.087495 0.76243942E+01  0.72564608E+02                                 1.629929                            1.524797      -0.861461       2.475003                    0.999198       3.159359       8.184781       0.562777       1.143537      -0.743135      -0.002972      -0.015454      -0.036345       0.039606      -0.000556       0.006092       0.010840       0.018662       0.026558      -0.018461       0.002511       0.015951              1.709158       1.705067      -0.108811      -0.249894       1.416953       0.320302       2.005454          -0.000087
           96              H      62.929539      33.024879      36.012188       0.126693       1.102477 0.79018348E+01  0.75808221E+02                                 1.644453                            1.553921      -0.899631       2.463709                    0.999042       3.130417       8.117075       0.557130       1.145939      -0.743450      -0.036272      -0.002660      -0.024298       0.043740       0.000310       0.009283       0.007199       0.018563       0.025425      -0.015974      -0.001326       0.017300              1.703796       2.191683      -0.049271       0.163352       1.361752       0.068488       1.557952           0.000215
           97              H      76.237098      41.656191      18.753472       0.119858       1.070081 0.73955212E+01  0.69951422E+02                                 1.621621                            1.507962      -0.815725       2.495923                    0.999489       3.154424       8.184628       0.561610       1.153038      -0.740546       0.002165      -0.039224      -0.000337       0.039285      -0.004528       0.002550      -0.000496      -0.007582      -0.052217      -0.017693       0.003011       0.014682              1.721117       1.658843       0.299480       0.029745       2.245875       0.020936       1.258632          -0.000002
           98              H      78.285158      42.838639      18.915174       0.119178       1.081406 0.75544980E+01  0.71697030E+02                                 1.619379                            1.513701      -0.837486       2.483413                    0.999332       3.162818       8.168429       0.567420       1.137381      -0.744522       0.032851      -0.022420       0.006800       0.040349      -0.006226       0.002920      -0.003158      -0.005313      -0.052348      -0.018011       0.001979       0.016032              1.699113       2.257467      -0.040225       0.072214       1.573329      -0.021462       1.266545           0.000006
           99              H      79.941962      43.784040      18.808688       0.122963       1.087587 0.76251663E+01  0.72573581E+02                                 1.630013                            1.524869      -0.861466       2.475001                    0.999198       3.159357       8.184789       0.562768       1.143529      -0.743138       0.002972      -0.039418      -0.002455       0.039606      -0.005559       0.002555       0.001325      -0.008248      -0.054176      -0.018461       0.002510       0.015951              1.709250       1.705158       0.271897       0.019292       2.141518       0.064181       1.281074           0.000084
          100              H      81.980361      44.960910      19.132091       0.126693       1.102505 0.79020325E+01  0.75810084E+02                                 1.644442                            1.553911      -0.899658       2.463694                    0.999042       3.130352       8.116727       0.557151       1.145895      -0.743462       0.036272      -0.023795       0.005592       0.043740      -0.008857       0.002803      -0.001315      -0.005511      -0.046804      -0.015976      -0.001327       0.017302              1.703783       2.191667      -0.137587       0.100903       1.579186      -0.008392       1.340495          -0.000217
          101              H      81.193017      49.236129      30.183033       0.119860       1.070259 0.73970824E+01  0.69970926E+02                                 1.621933                            1.508227      -0.815744       2.495916                    0.999489       3.154534       8.185590       0.561494       1.153198      -0.740509      -0.022370       0.027558       0.016835       0.039285      -0.014358      -0.004401      -0.002088      -0.012084       0.005599      -0.017700       0.003015       0.014684              1.721471       1.568276      -0.288579      -0.386143       1.597545       0.218209       1.998593          -0.000001
          102              H      81.743675      49.554051      27.899487       0.119178       1.081365 0.75541362E+01  0.71692547E+02                                 1.619312                            1.513643      -0.837487       2.483412                    0.999332       3.162811       8.168280       0.567444       1.137349      -0.744529      -0.018497       0.030707      -0.018521       0.040349      -0.015407      -0.003573      -0.004562      -0.009285       0.001319      -0.018010       0.001979       0.016031              1.699042       1.388987      -0.171354      -0.020529       1.711281      -0.377273       1.996857          -0.000009
          103              H      82.376448      49.930538      26.136543       0.122963       1.087714 0.76263250E+01  0.72588275E+02                                 1.630247                            1.525072      -0.861464       2.475002                    0.999198       3.159445       8.185558       0.562676       1.143660      -0.743108      -0.020753       0.029152       0.016973       0.039606      -0.014713      -0.003918      -0.001450      -0.016096       0.005150      -0.018466       0.002513       0.015953              1.709510       1.507586      -0.232230      -0.337225       1.625621       0.176774       1.995323          -0.000087
          104              H      82.791856      50.170374      23.809613       0.126692       1.102602 0.79029588E+01  0.75821756E+02                                 1.644595                            1.554048      -0.899655       2.463696                    0.999042       3.130480       8.117405       0.557098       1.145963      -0.743445      -0.018304       0.034169      -0.020263       0.043740      -0.014700      -0.001329      -0.003968      -0.013017      -0.005184      -0.015978      -0.001324       0.017302              1.703950       1.428093      -0.187608       0.065553       1.776186      -0.348040       1.907570           0.000215
          105              H      63.716883      44.868880      36.359256       0.119860       1.070090 0.73955957E+01  0.69952386E+02                                 1.621641                            1.507979      -0.815738       2.495918                    0.999489       3.154422       8.184670       0.561602       1.153051      -0.740543       0.022370       0.025058       0.020371       0.039285       0.008931       0.012067      -0.000603      -0.007885       0.018176      -0.017693       0.003012       0.014681              1.721139       1.567993       0.460107       0.143321       2.090730       0.043673       1.504693          -0.000002
          106              H      63.166225      42.821907      37.420178       0.119178       1.081321 0.75537905E+01  0.71688816E+02                                 1.619300                            1.513633      -0.837484       2.483414                    0.999332       3.162824       8.168426       0.567430       1.137385      -0.744520       0.018496      -0.007226       0.035125       0.040349       0.008504       0.013336      -0.002297      -0.002877       0.020540      -0.018012       0.001979       0.016032              1.699026       1.388979       0.076467       0.154718       1.727966      -0.383169       1.980134           0.000006
          107              H      62.533452      41.285282      38.362781       0.122963       1.087561 0.76249606E+01  0.72571321E+02                                 1.630001                            1.524860      -0.861464       2.475002                    0.999198       3.159369       8.184872       0.562762       1.143546      -0.743134       0.020753       0.025720       0.021827       0.039606       0.008595       0.012564       0.000593      -0.010317       0.022473      -0.018461       0.002511       0.015951              1.709238       1.507368       0.395249       0.106517       2.064987       0.021306       1.555358           0.000084
          108              H      62.118044      39.171377      39.364544       0.126694       1.102528 0.79022987E+01  0.75813869E+02                                 1.644515                            1.553977      -0.899631       2.463711                    0.999042       3.130454       8.117265       0.557114       1.145953      -0.743446       0.018303      -0.007715       0.038970       0.043740       0.006152       0.013414      -0.000226      -0.002433       0.026566      -0.015975      -0.001325       0.017300              1.703863       1.428030       0.000730       0.198718       1.674123      -0.311958       2.009435          -0.000217
          109              H      65.455802      47.880776      36.359256       0.119858       1.070081 0.73955162E+01  0.69951358E+02                                 1.621620                            1.507961      -0.815723       2.495924                    0.999489       3.154425       8.184628       0.561611       1.153037      -0.740546      -0.010516      -0.031903       0.020371       0.039285       0.007880       0.006556      -0.010150      -0.011528       0.018176      -0.017693       0.003011       0.014682              1.721115       1.561562       0.456395       0.033838       2.097109      -0.145952       1.504674          -0.000002
          110              H      66.953204      49.381146      37.420178       0.119178       1.081409 0.75545220E+01  0.71697317E+02                                 1.619382                            1.513704      -0.837490       2.483411                    0.999332       3.162823       8.168446       0.567419       1.137381      -0.744522       0.015505      -0.012405       0.035125       0.040349       0.005498       0.008657      -0.010401      -0.013292       0.020540      -0.018011       0.001979       0.016032              1.699116       1.577077       0.185034       0.409228       1.540024       0.057599       1.980249           0.000006
          111              H      67.967573      50.697456      38.362781       0.122962       1.087593 0.76252168E+01  0.72574193E+02                                 1.630020                            1.524875      -0.861470       2.474998                    0.999197       3.159366       8.184824       0.562767       1.143531      -0.743138      -0.011897      -0.030833       0.021827       0.039606       0.008765       0.005768      -0.011178      -0.009730       0.022473      -0.018461       0.002510       0.015951              1.709258       1.583304       0.439090       0.034807       1.989094      -0.102902       1.555375           0.000084
          112              H      69.590564      52.114163      39.364544       0.126692       1.102510 0.79020789E+01  0.75810656E+02                                 1.644448                            1.553917      -0.899655       2.463695                    0.999042       3.130360       8.116760       0.557150       1.145897      -0.743461       0.015833      -0.011994       0.038969       0.043739       0.004129       0.006903      -0.011506      -0.009441       0.026564      -0.015976      -0.001326       0.017302              1.703790       1.611899       0.106916       0.369499       1.490123      -0.016117       2.009348          -0.000217
          113              H      70.411720      30.562375      30.183033       0.119860       1.070076 0.73954805E+01  0.69951033E+02                                 1.621624                            1.507964      -0.815749       2.495913                    0.999489       3.154434       8.184689       0.561606       1.153047      -0.740543      -0.035051       0.005594       0.016835       0.039284      -0.001946      -0.000393       0.004852       0.030902       0.005593      -0.017693       0.003012       0.014681              1.721120       1.839765      -0.131572      -0.381920       1.325454       0.225227       1.998140          -0.000002
          114              H      70.411720      29.926531      27.899487       0.119177       1.081358 0.75540931E+01  0.71692251E+02                                 1.619328                            1.513658      -0.837487       2.483412                    0.999332       3.162808       8.168359       0.567430       1.137376      -0.744523      -0.035842       0.000664      -0.018520       0.040349      -0.003684       0.002164       0.005375       0.031330       0.001321      -0.018011       0.001979       0.016032              1.699057       1.779140       0.053882       0.316474       1.321173       0.206410       1.996857           0.000006
          115              H      70.402060      29.190290      26.136543       0.122963       1.087492 0.76243680E+01  0.72564274E+02                                 1.629923                            1.524792      -0.861461       2.475003                    0.999198       3.159358       8.184765       0.562780       1.143533      -0.743136      -0.035623       0.003397       0.016973       0.039606      -0.000387      -0.000704       0.004115       0.033525       0.005145      -0.018461       0.002510       0.015951              1.709152       1.796851      -0.064983      -0.321598       1.335744       0.203589       1.994860           0.000084
          116              H      70.402060      28.710617      23.809613       0.126692       1.102496 0.79020090E+01  0.75810284E+02                                 1.644468                            1.553935      -0.899665       2.463691                    0.999042       3.130453       8.117180       0.557130       1.145933      -0.743451      -0.038743      -0.001233      -0.020263       0.043739      -0.001713       0.002770       0.003134       0.031966      -0.005187      -0.015975      -0.001325       0.017300              1.703811       1.851491       0.056918       0.334149       1.352550       0.117231       1.907394          -0.000217
          117              H      74.498180      38.644296      18.753472       0.119868       1.070069 0.73954282E+01  0.69950433E+02                                 1.621623                            1.507964      -0.815766       2.495909                    0.999489       3.154390       8.184576       0.561603       1.153054      -0.740542       0.035049       0.017735      -0.000337       0.039282       0.001019       0.001705      -0.001961       0.011632      -0.052215      -0.017693       0.003012       0.014681              1.721118       1.839761       0.403932      -0.003259       2.064961      -0.036228       1.258633          -0.000001
          118              H      74.498180      36.279400      18.915174       0.119177       1.081318 0.75537605E+01  0.71688420E+02                                 1.619293                            1.513627      -0.837475       2.483417                    0.999332       3.162819       8.168392       0.567433       1.137381      -0.744521       0.035842      -0.017240       0.006800       0.040350      -0.000813       0.004195      -0.000950       0.013439      -0.052349      -0.018012       0.001979       0.016032              1.699019       1.779098      -0.316324       0.054689       2.051471      -0.051804       1.266488          -0.000009
          119              H      74.507840      34.371866      18.808688       0.122963       1.087559 0.76249424E+01  0.72571093E+02                                 1.629997                            1.524857      -0.861464       2.475002                    0.999198       3.159368       8.184862       0.562764       1.143544      -0.743134       0.035623       0.017135      -0.002455       0.039606       0.000792       0.000130      -0.002875       0.013752      -0.054176      -0.018461       0.002511       0.015951              1.709234       1.796937       0.324891      -0.045936       2.049698      -0.048798       1.281066          -0.000087
          120              H      74.507840      32.018125      19.132091       0.126692       1.102548 0.79024819E+01  0.75816045E+02                                 1.644532                            1.553991      -0.899659       2.463695                    0.999042       3.130493       8.117381       0.557113       1.145948      -0.743447       0.038743      -0.019515       0.005591       0.043739      -0.002042       0.002539      -0.001770       0.018094      -0.046805      -0.015976      -0.001325       0.017301              1.703880       1.851566      -0.334031       0.057723       1.919515      -0.083196       1.340560           0.000215
          121              H      79.454098      50.240094      33.022676       0.119866       1.070238 0.73969068E+01  0.69968884E+02                                 1.621915                            1.508212      -0.815755       2.495914                    0.999489       3.154503       8.185500       0.561495       1.153203      -0.740508       0.010515       0.008571      -0.036865       0.039282      -0.008811      -0.005247      -0.008940      -0.008108       0.028455      -0.017700       0.003015       0.014685              1.721451       1.561851      -0.184097      -0.419149       1.479025       0.072697       2.123476          -0.000001
          122              H      77.956696      51.740464      34.083598       0.119177       1.081365 0.75541336E+01  0.71692502E+02                                 1.619310                            1.513642      -0.837481       2.483415                    0.999332       3.162811       8.168274       0.567445       1.137347      -0.744530      -0.015506       0.028981      -0.023405       0.040350      -0.009994      -0.002298      -0.009228      -0.009977       0.030485      -0.018010       0.001979       0.016031              1.699040       1.577013      -0.447475      -0.038048       1.967441      -0.093530       1.552667          -0.000009
          123              H      76.942327      53.067930      35.010426       0.122963       1.087718 0.76263661E+01  0.72588773E+02                                 1.630252                            1.525077      -0.861466       2.475001                    0.999197       3.159452       8.185586       0.562674       1.143661      -0.743107       0.011898       0.010302      -0.036345       0.039606      -0.008362      -0.006343      -0.010697      -0.008372       0.026563      -0.018467       0.002513       0.015953              1.709515       1.583535      -0.179228      -0.402472       1.539108       0.056288       2.005903          -0.000087
          124              H      75.319336      54.484636      36.012188       0.126692       1.102600 0.79029424E+01  0.75821582E+02                                 1.644596                            1.554049      -0.899642       2.463703                    0.999042       3.130477       8.117404       0.557096       1.145966      -0.743444      -0.015833       0.032742      -0.024298       0.043740      -0.007886      -0.001593      -0.011640      -0.009820       0.025427      -0.015978      -0.001324       0.017302              1.703950       1.612051      -0.384065       0.022361       1.941718      -0.175726       1.558082           0.000215
          125              H      63.716883      49.236129      30.183033       0.119860       1.070088 0.73955827E+01  0.69952230E+02                                 1.621639                            1.507977      -0.815741       2.495917                    0.999489       3.154419       8.184659       0.561602       1.153051      -0.740543       0.022370       0.027558       0.016835       0.039285       0.014354       0.004398      -0.002086      -0.012079       0.005592      -0.017693       0.003012       0.014681              1.721137       1.567992       0.288493       0.386019       1.597257       0.218142       1.998162          -0.000002
          126              H      63.166225      49.554051      27.899487       0.119177       1.081324 0.75538166E+01  0.71689124E+02                                 1.619303                            1.513636      -0.837488       2.483411                    0.999332       3.162830       8.168444       0.567429       1.137385      -0.744520       0.018496       0.030707      -0.018521       0.040349       0.015408       0.003572      -0.004562      -0.009283       0.001322      -0.018012       0.001979       0.016032              1.699030       1.388982       0.171359       0.020521       1.711281      -0.377270       1.996827           0.000006
          127              H      62.533452      49.930538      26.136543       0.122963       1.087565 0.76249969E+01  0.72571758E+02                                 1.630005                            1.524863      -0.861470       2.474998                    0.999197       3.159378       8.184902       0.562762       1.143546      -0.743134       0.020753       0.029152       0.016973       0.039606       0.014710       0.003916      -0.001449      -0.016092       0.005145      -0.018461       0.002511       0.015951              1.709242       1.507371       0.232175       0.337140       1.625378       0.176732       1.994977           0.000084
          128              H      62.118044      50.170374      23.809613       0.126691       1.102551 0.79025094E+01  0.75816377E+02                                 1.644535                            1.553995      -0.899661       2.463693                    0.999042       3.130496       8.117393       0.557112       1.145949      -0.743447       0.018304       0.034169      -0.020263       0.043739       0.014698       0.001329      -0.003968      -0.013017      -0.005186      -0.015976      -0.001325       0.017301              1.703884       1.428046       0.187600      -0.065552       1.776122      -0.348019       1.907484          -0.000217
          129              H      81.193017      44.868880      36.359256       0.119860       1.070260 0.73970839E+01  0.69970939E+02                                 1.621933                            1.508226      -0.815738       2.495918                    0.999489       3.154535       8.185591       0.561494       1.153198      -0.740509      -0.022370       0.025058       0.020371       0.039285      -0.008936      -0.012070      -0.000605      -0.007890       0.018183      -0.017700       0.003015       0.014685              1.721471       1.568276      -0.460252      -0.143360       2.091185       0.043680       1.504952          -0.000001
          130              H      81.743675      42.821907      37.420178       0.119178       1.081364 0.75541296E+01  0.71692466E+02                                 1.619311                            1.513643      -0.837486       2.483413                    0.999332       3.162809       8.168273       0.567445       1.137348      -0.744529      -0.018497      -0.007226       0.035124       0.040349      -0.008504      -0.013335      -0.002296      -0.002877       0.020542      -0.018010       0.001979       0.016031              1.699041       1.388987      -0.076473      -0.154712       1.727993      -0.383181       1.980142          -0.000009
          131              H      82.376448      41.285282      38.362781       0.122964       1.087712 0.76263087E+01  0.72588072E+02                                 1.630244                            1.525070      -0.861462       2.475003                    0.999198       3.159441       8.185542       0.562676       1.143659      -0.743108      -0.020753       0.025720       0.021827       0.039606      -0.008599      -0.012566       0.000592      -0.010320       0.022479      -0.018467       0.002513       0.015953              1.709507       1.507584      -0.395348      -0.106541       2.065350       0.021305       1.555587          -0.000087
          132              H      82.791856      39.171377      39.364544       0.126693       1.102591 0.79028650E+01  0.75820630E+02                                 1.644585                            1.554040      -0.899646       2.463702                    0.999042       3.130462       8.117346       0.557099       1.145964      -0.743445      -0.018304      -0.007714       0.038970       0.043740      -0.006153      -0.013416      -0.000226      -0.002433       0.026566      -0.015977      -0.001324       0.017302              1.703939       1.428085      -0.000732      -0.198727       1.674205      -0.311984       2.009528           0.000215
          133              H      76.237098      31.566341      33.022676       0.119858       1.070082 0.73955304E+01  0.69951537E+02                                 1.621623                            1.507964      -0.815728       2.495922                    0.999489       3.154427       8.184640       0.561609       1.153038      -0.740545       0.002165      -0.013393      -0.036868       0.039285       0.000895      -0.005119       0.009011       0.019307       0.028450      -0.017693       0.003011       0.014682              1.721118       1.658845       0.127870       0.272438       1.381486       0.326545       2.123024          -0.000002
          134              H      78.285158      32.112944      34.083598       0.119178       1.081406 0.75544961E+01  0.71697010E+02                                 1.619379                            1.513701      -0.837487       2.483413                    0.999332       3.162817       8.168427       0.567420       1.137382      -0.744522       0.032851      -0.001062      -0.023404       0.040349       0.000678      -0.006843       0.006604       0.022300       0.030488      -0.018011       0.001979       0.016032              1.699114       2.257467       0.054676      -0.061996       1.287142       0.079720       1.552732           0.000006
          135              H      79.941962      32.327681      35.010426       0.122963       1.087587 0.76251649E+01  0.72573563E+02                                 1.630013                            1.524869      -0.861465       2.475001                    0.999198       3.159355       8.184783       0.562768       1.143529      -0.743138       0.002972      -0.015454      -0.036345       0.039606       0.000556      -0.006093       0.010839       0.018664       0.026559      -0.018462       0.002511       0.015951              1.709250       1.705158       0.108821       0.249916       1.417020       0.320330       2.005573           0.000084
          136              H      81.980361      33.024879      36.012188       0.126694       1.102494 0.79019326E+01  0.75808911E+02                                 1.644434                            1.553904      -0.899643       2.463703                    0.999042       3.130331       8.116670       0.557151       1.145899      -0.743461       0.036273      -0.002660      -0.024299       0.043740      -0.000310      -0.009285       0.007198       0.018566       0.025428      -0.015976      -0.001327       0.017302              1.703775       2.191657       0.049270      -0.163352       1.361736       0.068486       1.557932          -0.000217
          137              H      68.672802      41.656191      18.753472       0.119858       1.070073 0.73954536E+01  0.69950705E+02                                 1.621620                            1.507961      -0.815721       2.495925                    0.999489       3.154429       8.184668       0.561606       1.153046      -0.740543      -0.002165      -0.039224      -0.000338       0.039285       0.004528      -0.002550      -0.000495      -0.007583      -0.052216      -0.017693       0.003012       0.014682              1.721116       1.658841      -0.299480      -0.029745       2.245876       0.020936       1.258631          -0.000001
          138              H      66.624742      42.838639      18.915174       0.119178       1.081359 0.75541016E+01  0.71692374E+02                                 1.619331                            1.513660      -0.837488       2.483412                    0.999332       3.162809       8.168372       0.567428       1.137379      -0.744522      -0.032851      -0.022420       0.006800       0.040349       0.006226      -0.002920      -0.003157      -0.005313      -0.052349      -0.018011       0.001979       0.016032              1.699060       2.257382       0.040225      -0.072211       1.573284      -0.021461       1.266514          -0.000009
          139              H      64.967939      43.784040      18.808688       0.122963       1.087496 0.76244028E+01  0.72564714E+02                                 1.629930                            1.524798      -0.861464       2.475002                    0.999198       3.159363       8.184794       0.562777       1.143537      -0.743135      -0.002972      -0.039418      -0.002455       0.039606       0.005558      -0.002555       0.001326      -0.008249      -0.054175      -0.018461       0.002511       0.015951              1.709159       1.705068      -0.271873      -0.019290       2.141389       0.064176       1.281020          -0.000087
          140              H      62.929539      44.960910      19.132091       0.126691       1.102491 0.79019640E+01  0.75809757E+02                                 1.644465                            1.553932      -0.899647       2.463699                    0.999042       3.130444       8.117156       0.557129       1.145936      -0.743450      -0.036272      -0.023795       0.005591       0.043739       0.008855      -0.002802      -0.001313      -0.005512      -0.046802      -0.015975      -0.001325       0.017300              1.703808       2.191700       0.137587      -0.100904       1.579210      -0.008391       1.340513           0.000215
          141              H      61.673653      43.689221      33.022676       0.119868       1.070053 0.73953014E+01  0.69948966E+02                                 1.621607                            1.507950      -0.815764       2.495910                    0.999489       3.154401       8.184601       0.561606       1.153053      -0.740542      -0.012680       0.004821      -0.036865       0.039282       0.007912       0.010363      -0.000073      -0.011203       0.028447      -0.017693       0.003012       0.014681              1.721100       1.340075       0.056164       0.146575       1.700226      -0.399203       2.123000          -0.000001
          142              H      61.122996      41.642247      34.083598       0.119177       1.081358 0.75540892E+01  0.71692207E+02                                 1.619328                            1.513657      -0.837479       2.483416                    0.999332       3.162808       8.168359       0.567430       1.137376      -0.744523      -0.017346      -0.027919      -0.023404       0.040350       0.009317       0.009142       0.002624      -0.012323       0.030487      -0.018012       0.001979       0.016032              1.699056       1.482327       0.392803       0.100034       2.062158       0.013831       1.552684          -0.000009
          143              H      60.480562      40.100045      35.010426       0.122963       1.087495 0.76243963E+01  0.72564635E+02                                 1.629929                            1.524798      -0.861460       2.475003                    0.999198       3.159359       8.184782       0.562777       1.143537      -0.743135      -0.014870       0.005153      -0.036345       0.039606       0.007803       0.012434      -0.000144      -0.010295       0.026558      -0.018462       0.002511       0.015951              1.709159       1.394749       0.070351       0.152443       1.727272      -0.376566       2.005455          -0.000087
          144              H      60.065154      37.986141      36.012188       0.126693       1.102478 0.79018476E+01  0.75808381E+02                                 1.644455                            1.553923      -0.899632       2.463709                    0.999042       3.130420       8.117087       0.557129       1.145939      -0.743449      -0.020440      -0.030083      -0.024298       0.043740       0.008193       0.010876       0.004440      -0.008745       0.025425      -0.015974      -0.001325       0.017300              1.703797       1.526566       0.334736       0.140988       2.026873       0.107224       1.557954           0.000215
          145              H      74.193869      45.195169      18.753472       0.119866       1.070062 0.73953712E+01  0.69949693E+02                                 1.621607                            1.507951      -0.815757       2.495912                    0.999489       3.154397       8.184557       0.561610       1.153043      -0.740544      -0.032884       0.021486      -0.000337       0.039282      -0.005547       0.000845       0.002456      -0.004052      -0.052215      -0.017693       0.003011       0.014682              1.721100       2.358444      -0.104449       0.033003       1.546231       0.015291       1.258623          -0.000001
          146              H      76.241929      46.377617      18.915174       0.119177       1.081409 0.75545194E+01  0.71697266E+02                                 1.619380                            1.513702      -0.837481       2.483414                    0.999332       3.162823       8.168437       0.567421       1.137379      -0.744523      -0.002991       0.039660       0.006800       0.040350      -0.005413      -0.001275       0.004108      -0.008128      -0.052349      -0.018012       0.001979       0.016033              1.699115       1.709528       0.276129       0.017521       2.121271       0.073271       1.266545          -0.000009
          147              H      77.889071      47.339750      18.808688       0.122963       1.087591 0.76251989E+01  0.72573970E+02                                 1.630016                            1.524873      -0.861468       2.474999                    0.999197       3.159362       8.184807       0.562768       1.143529      -0.743138      -0.032651       0.022283      -0.002455       0.039606      -0.006351       0.002425       0.001551      -0.005504      -0.054177      -0.018462       0.002510       0.015951              1.709254       2.267905      -0.053000       0.065229       1.578782      -0.015383       1.281077          -0.000087
          148              H      79.927471      48.516620      19.132091       0.126692       1.102505 0.79020343E+01  0.75810094E+02                                 1.644440                            1.553910      -0.899657       2.463694                    0.999042       3.130356       8.116733       0.557152       1.145893      -0.743462      -0.002471       0.043310       0.005592       0.043740      -0.006815       0.000263       0.003085      -0.012585      -0.046804      -0.015976      -0.001326       0.017302              1.703782       1.613151       0.196419       0.043184       2.157699       0.091580       1.340494           0.000215
          149              H      83.236247      45.697151      30.183033       0.119860       1.070259 0.73970763E+01  0.69970847E+02                                 1.621932                            1.508225      -0.815739       2.495917                    0.999489       3.154532       8.185581       0.561494       1.153198      -0.740509       0.012681      -0.033152       0.016835       0.039285      -0.012412      -0.004009      -0.002768      -0.018827       0.005599      -0.017700       0.003015       0.014685              1.721470       1.340310      -0.156963      -0.004097       1.825509      -0.443514       1.998590          -0.000002
          150              H      83.786904      46.015074      27.899487       0.119178       1.081364 0.75541265E+01  0.71692428E+02                                 1.619310                            1.513642      -0.837487       2.483413                    0.999332       3.162809       8.168272       0.567445       1.137348      -0.744530       0.017345      -0.031372      -0.018521       0.040349      -0.011724      -0.005737      -0.000813      -0.022043       0.001318      -0.018010       0.001979       0.016031              1.699040       1.482309      -0.225234      -0.336992       1.617957       0.170858       1.996855           0.000006
          151              H      84.429338      46.374828      26.136543       0.122964       1.087712 0.76263101E+01  0.72588092E+02                                 1.630244                            1.525070      -0.861463       2.475003                    0.999198       3.159442       8.185546       0.562676       1.143659      -0.743108       0.014870      -0.032549       0.016973       0.039606      -0.014327      -0.003215      -0.002668      -0.017436       0.005150      -0.018466       0.002513       0.015953              1.709507       1.394993      -0.167225      -0.015522       1.738209      -0.380431       1.995319           0.000084
          152              H      84.844746      46.614664      23.809613       0.126692       1.102602 0.79029601E+01  0.75821782E+02                                 1.644597                            1.554050      -0.899657       2.463696                    0.999042       3.130478       8.117404       0.557097       1.145965      -0.743445       0.020439      -0.032937      -0.020263       0.043740      -0.012986      -0.004101       0.000833      -0.018952      -0.005184      -0.015977      -0.001324       0.017302              1.703951       1.526691      -0.244533      -0.268635       1.677591       0.230791       1.907572          -0.000217
          153              H      70.716031      32.746000      36.359256       0.119857       1.070093 0.73956232E+01  0.69952687E+02                                 1.621642                            1.507979      -0.815727       2.495921                    0.999489       3.154430       8.184684       0.561603       1.153048      -0.740543       0.032886       0.006844       0.020371       0.039285       0.001052       0.005512       0.010752       0.019413       0.018176      -0.017693       0.003012       0.014682              1.721140       2.358511       0.003702       0.109482       1.300214       0.102283       1.504694          -0.000002
          154              H      68.667971      33.292603      37.420178       0.119178       1.081322 0.75538022E+01  0.71688959E+02                                 1.619302                            1.513635      -0.837488       2.483412                    0.999332       3.162825       8.168432       0.567429       1.137386      -0.744519       0.002990       0.019631       0.035125       0.040349       0.003006       0.004679       0.012698       0.016168       0.020540      -0.018011       0.001979       0.016032              1.699029       1.709444      -0.108552      -0.254476       1.407505       0.325575       1.980137           0.000006
          155              H      67.020829      33.512918      38.362781       0.122963       1.087562 0.76249707E+01  0.72571444E+02                                 1.630003                            1.524861      -0.861465       2.475001                    0.999198       3.159370       8.184877       0.562762       1.143546      -0.743133       0.032651       0.005113       0.021827       0.039606      -0.000170       0.006796       0.010584       0.020046       0.022473      -0.018461       0.002511       0.015950              1.709239       2.267881      -0.043832       0.071709       1.304478       0.081594       1.555360           0.000084
          156              H      64.982429      34.210116      39.364544       0.126694       1.102527 0.79022909E+01  0.75813780E+02                                 1.644515                            1.553977      -0.899630       2.463711                    0.999042       3.130452       8.117260       0.557114       1.145954      -0.743446       0.002471       0.019709       0.038970       0.043740       0.002023       0.006512       0.011730       0.011872       0.026566      -0.015975      -0.001325       0.017300              1.703862       1.613232      -0.106196      -0.170805       1.488921       0.328074       2.009435          -0.000218
          157              H      22.412731      23.029847       3.080223       0.119857       1.070084 0.73955470E+01  0.69951723E+02                                 1.621624                            1.507964      -0.815725       2.495922                    0.999489       3.154431       8.184648       0.561610       1.153037      -0.740546       0.032886      -0.006844      -0.020371       0.039285      -0.001052      -0.005512       0.010752       0.019413       0.018176      -0.017693       0.003011       0.014682              1.721119       2.358478      -0.003701      -0.109480       1.300202       0.102281       1.504678          -0.000002
          158              H      20.364671      22.483244       2.019301       0.119178       1.081407 0.75545099E+01  0.71697175E+02                                 1.619381                            1.513703      -0.837489       2.483412                    0.999332       3.162819       8.168435       0.567419       1.137382      -0.744522       0.002991      -0.019631      -0.035125       0.040349      -0.003007      -0.004679       0.012698       0.016168       0.020540      -0.018011       0.001979       0.016033              1.699116       1.709530       0.108561       0.254497       1.407569       0.325603       1.980249           0.000006
          159              H      18.717529      22.262929       1.076698       0.122963       1.087587 0.76251658E+01  0.72573571E+02                                 1.630013                            1.524869      -0.861465       2.475001                    0.999198       3.159355       8.184782       0.562768       1.143529      -0.743138       0.032651      -0.005113      -0.021827       0.039606       0.000169      -0.006796       0.010584       0.020046       0.022474      -0.018462       0.002511       0.015951              1.709250       2.267899       0.043832      -0.071712       1.304483       0.081595       1.555369           0.000084
          160              H      16.679129      21.565731       0.074935       0.126694       1.102493 0.79019291E+01  0.75808864E+02                                 1.644433                            1.553903      -0.899644       2.463702                    0.999042       3.130331       8.116667       0.557151       1.145898      -0.743461       0.002471      -0.019709      -0.038970       0.043740      -0.002024      -0.006513       0.011731       0.011871       0.026566      -0.015976      -0.001327       0.017302              1.703774       1.613144       0.106187       0.170790       1.488851       0.328050       2.009327          -0.000217
          161              H      34.932947      10.078696       9.256446       0.119860       1.070072 0.73954499E+01  0.69950671E+02                                 1.621621                            1.507961      -0.815735       2.495919                    0.999489       3.154427       8.184667       0.561606       1.153047      -0.740543       0.012681       0.033152      -0.016835       0.039284       0.012408       0.004005      -0.002766      -0.018822       0.005592      -0.017693       0.003012       0.014681              1.721116       1.340085       0.156916       0.004093       1.825129      -0.443365       1.998135          -0.000002
          162              H      35.483604       9.760773      11.539992       0.119177       1.081361 0.75541176E+01  0.71692560E+02                                 1.619333                            1.513661      -0.837490       2.483411                    0.999332       3.162813       8.168383       0.567428       1.137378      -0.744522       0.017346       0.031372       0.018520       0.040349       0.011724       0.005737      -0.000813      -0.022045       0.001321      -0.018011       0.001979       0.016032              1.699062       1.482331       0.225247       0.336995       1.617989       0.170870       1.996864           0.000006
          163              H      36.126038       9.401019      13.302936       0.122963       1.087498 0.76244196E+01  0.72564906E+02                                 1.629931                            1.524799      -0.861466       2.475000                    0.999198       3.159366       8.184801       0.562777       1.143536      -0.743135       0.014870       0.032549      -0.016973       0.039606       0.014324       0.003212      -0.002668      -0.017432       0.005145      -0.018461       0.002511       0.015951              1.709160       1.394750       0.167175       0.015514       1.737860      -0.380309       1.994871           0.000084
          164              H      36.541446       9.161183      15.629866       0.126692       1.102494 0.79019919E+01  0.75810085E+02                                 1.644467                            1.553934      -0.899659       2.463694                    0.999042       3.130449       8.117170       0.557129       1.145934      -0.743451       0.020440       0.032936       0.020263       0.043739       0.012985       0.004099       0.000832      -0.018950      -0.005186      -0.015975      -0.001325       0.017300              1.703810       1.526576       0.244506       0.268599       1.677462       0.230765       1.907392          -0.000217
          165              H      25.890569      10.580678      20.686007       0.119866       1.070067 0.73954155E+01  0.69950271E+02                                 1.621620                            1.507962      -0.815753       2.495915                    0.999489       3.154390       8.184569       0.561604       1.153053      -0.740542      -0.032884      -0.021486       0.000337       0.039282       0.005547      -0.000846       0.002456      -0.004052      -0.052215      -0.017693       0.003012       0.014681              1.721115       2.358470       0.104452      -0.033003       1.546244       0.015292       1.258632          -0.000001
          166              H      27.938629       9.398230      20.524305       0.119177       1.081322 0.75537986E+01  0.71688893E+02                                 1.619300                            1.513632      -0.837480       2.483415                    0.999332       3.162826       8.168424       0.567431       1.137383      -0.744520      -0.002991      -0.039660      -0.006800       0.040350       0.005413       0.001275       0.004108      -0.008128      -0.052349      -0.018012       0.001979       0.016032              1.699026       1.709440      -0.276105      -0.017519       2.121146       0.073265       1.266492          -0.000009
          167              H      29.585771       8.436097      20.630791       0.122963       1.087564 0.76249923E+01  0.72571710E+02                                 1.630006                            1.524864      -0.861468       2.474999                    0.999197       3.159375       8.184897       0.562761       1.143547      -0.743133      -0.032651      -0.022283       0.002455       0.039606       0.006351      -0.002425       0.001551      -0.005504      -0.054176      -0.018461       0.002511       0.015951              1.709243       2.267885       0.052997      -0.065229       1.578772      -0.015383       1.281071          -0.000087
          168              H      31.624171       7.259227      20.307388       0.126691       1.102546 0.79024590E+01  0.75815769E+02                                 1.644529                            1.553989      -0.899649       2.463699                    0.999042       3.130489       8.117367       0.557113       1.145949      -0.743447      -0.002472      -0.043310      -0.005591       0.043739       0.006814      -0.000264       0.003084      -0.012584      -0.046805      -0.015976      -0.001325       0.017301              1.703878       1.613246      -0.196438      -0.043189       2.157828       0.091588       1.340558           0.000215
          169              H      13.370353      12.086626       6.416803       0.119867       1.070238 0.73969109E+01  0.69968937E+02                                 1.621916                            1.508212      -0.815765       2.495910                    0.999489       3.154503       8.185503       0.561494       1.153203      -0.740508      -0.012680      -0.004821       0.036865       0.039282      -0.007917      -0.010366      -0.000074      -0.011208       0.028454      -0.017699       0.003015       0.014684              1.721452       1.340299      -0.056183      -0.146617       1.700578      -0.399343       2.123478          -0.000001
          170              H      12.819696      14.133600       5.355881       0.119177       1.081363 0.75541197E+01  0.71692330E+02                                 1.619308                            1.513640      -0.837479       2.483416                    0.999332       3.162808       8.168261       0.567446       1.137346      -0.744530      -0.017345       0.027919       0.023405       0.040350      -0.009317      -0.009141       0.002624      -0.012321       0.030484      -0.018010       0.001979       0.016031              1.699038       1.482307      -0.392797      -0.100023       2.062142       0.013814       1.552664          -0.000009
          171              H      12.177262      15.675802       4.429053       0.122964       1.087712 0.76263137E+01  0.72588132E+02                                 1.630245                            1.525071      -0.861463       2.475003                    0.999198       3.159441       8.185543       0.562676       1.143659      -0.743108      -0.014870      -0.005153       0.036345       0.039606      -0.007806      -0.012436      -0.000145      -0.010298       0.026563      -0.018467       0.002513       0.015953              1.709508       1.394993      -0.070376      -0.152488       1.727636      -0.376693       2.005894          -0.000087
          172              H      11.761854      17.789706       3.427291       0.126693       1.102590 0.79028529E+01  0.75820489E+02                                 1.644585                            1.554039      -0.899646       2.463702                    0.999042       3.130460       8.117341       0.557099       1.145964      -0.743445      -0.020439       0.030083       0.024299       0.043740      -0.008195      -0.010877       0.004440      -0.008748       0.025427      -0.015977      -0.001324       0.017302              1.703939       1.526680      -0.334779      -0.141002       2.027063       0.107227       1.558072           0.000215
          173              H      22.108420      25.213472       9.256446       0.119860       1.070092 0.73956105E+01  0.69952552E+02                                 1.621642                            1.507979      -0.815749       2.495912                    0.999489       3.154425       8.184676       0.561602       1.153049      -0.740543      -0.035051      -0.005594      -0.016835       0.039284       0.001947       0.000392       0.004852       0.030902       0.005592      -0.017693       0.003012       0.014681              1.721140       1.839786       0.131575       0.381926       1.325467       0.225232       1.998165          -0.000002
          174              H      22.108420      25.849316      11.539992       0.119178       1.081320 0.75537838E+01  0.71688715E+02                                 1.619297                            1.513631      -0.837486       2.483413                    0.999332       3.162823       8.168413       0.567431       1.137383      -0.744520      -0.035842      -0.000664       0.018521       0.040349       0.003684      -0.002165       0.005375       0.031330       0.001321      -0.018011       0.001979       0.016032              1.699023       1.779101      -0.053880      -0.316463       1.321151       0.206405       1.996818           0.000006
          175              H      22.098760      26.585557      13.302936       0.122963       1.087558 0.76249378E+01  0.72571032E+02                                 1.629996                            1.524856      -0.861464       2.475001                    0.999198       3.159368       8.184859       0.562764       1.143543      -0.743134      -0.035623      -0.003397      -0.016973       0.039606       0.000387       0.000703       0.004115       0.033525       0.005145      -0.018461       0.002511       0.015951              1.709233       1.796936       0.064988       0.321621       1.335797       0.203604       1.994965           0.000084
          176              H      22.098760      27.065230      15.629866       0.126691       1.102552 0.79025102E+01  0.75816372E+02                                 1.644534                            1.553993      -0.899666       2.463691                    0.999042       3.130497       8.117390       0.557114       1.145947      -0.743448      -0.038743       0.001233       0.020263       0.043739       0.001713      -0.002772       0.003135       0.031967      -0.005186      -0.015976      -0.001325       0.017301              1.703883       1.851567      -0.056922      -0.334169       1.352598       0.117240       1.907482          -0.000217
          177              H      17.152502       7.895071       3.080223       0.119858       1.070259 0.73970758E+01  0.69970830E+02                                 1.621931                            1.508224      -0.815724       2.495924                    0.999489       3.154535       8.185584       0.561495       1.153196      -0.740509      -0.010516       0.031903      -0.020371       0.039286      -0.007884      -0.006558      -0.010151      -0.011533       0.018183      -0.017700       0.003015       0.014685              1.721469       1.561866      -0.456551      -0.033852       2.097589      -0.145993       1.504951          -0.000001
          178              H      18.649904       6.394701       2.019301       0.119178       1.081365 0.75541428E+01  0.71692634E+02                                 1.619313                            1.513645      -0.837489       2.483412                    0.999332       3.162811       8.168285       0.567443       1.137350      -0.744529       0.015506       0.012406      -0.035124       0.040349      -0.005498      -0.008656      -0.010400      -0.013291       0.020542      -0.018010       0.001979       0.016031              1.699044       1.577016      -0.185031      -0.409202       1.539969       0.057606       1.980146          -0.000009
          179              H      19.664273       5.078391       1.076698       0.122963       1.087717 0.76263582E+01  0.72588678E+02                                 1.630251                            1.525076      -0.861465       2.475002                    0.999198       3.159451       8.185582       0.562674       1.143661      -0.743107      -0.011898       0.030833      -0.021827       0.039606      -0.008768      -0.005770      -0.011179      -0.009733       0.022479      -0.018467       0.002513       0.015953              1.709515       1.583535      -0.439197      -0.034820       1.989416      -0.102919       1.555594          -0.000087
          180              H      21.287264       3.661684       0.074935       0.126692       1.102600 0.79029455E+01  0.75821620E+02                                 1.644596                            1.554049      -0.899641       2.463703                    0.999042       3.130477       8.117405       0.557096       1.145966      -0.743444       0.015833       0.011995      -0.038969       0.043740      -0.004131      -0.006904      -0.011505      -0.009441       0.026566      -0.015978      -0.001324       0.017302              1.703951       1.612051      -0.106941      -0.369554       1.490258      -0.016110       2.009544           0.000215
          181              H      31.150798       5.535753       6.416803       0.119866       1.070061 0.73953599E+01  0.69949560E+02                                 1.621606                            1.507949      -0.815756       2.495913                    0.999489       3.154396       8.184553       0.561610       1.153043      -0.740544       0.010515      -0.008571       0.036865       0.039282       0.008807       0.005244      -0.008939      -0.008103       0.028449      -0.017693       0.003011       0.014682              1.721099       1.561549       0.184032       0.419006       1.478752       0.072665       2.122995          -0.000002
          182              H      29.653396       4.035383       5.355881       0.119176       1.081410 0.75545319E+01  0.71697422E+02                                 1.619383                            1.513704      -0.837483       2.483413                    0.999332       3.162826       8.168450       0.567420       1.137380      -0.744522      -0.015506      -0.028981       0.023404       0.040349       0.009995       0.002298      -0.009229      -0.009976       0.030488      -0.018012       0.001979       0.016033              1.699117       1.577077       0.447503       0.038042       1.967539      -0.093551       1.552735           0.000006
          183              H      28.639027       2.707917       4.429053       0.122962       1.087595 0.76252356E+01  0.72574422E+02                                 1.630022                            1.524878      -0.861471       2.474997                    0.999197       3.159369       8.184836       0.562766       1.143531      -0.743138       0.011897      -0.010301       0.036345       0.039606       0.008360       0.006341      -0.010696      -0.008368       0.026559      -0.018462       0.002510       0.015951              1.709260       1.583306       0.179180       0.402376       1.538891       0.056270       2.005584           0.000084
          184              H      27.016036       1.291211       3.427291       0.126692       1.102507 0.79020461E+01  0.75810246E+02                                 1.644443                            1.553912      -0.899655       2.463695                    0.999042       3.130357       8.116741       0.557151       1.145894      -0.743462      -0.015833      -0.032743       0.024298       0.043740       0.007885       0.001591      -0.011640      -0.009819       0.025429      -0.015976      -0.001326       0.017302              1.703784       1.611893       0.384004      -0.022366       1.941518      -0.175711       1.557940          -0.000217
          185              H      26.194880      17.131551      20.686007       0.119868       1.070054 0.73953095E+01  0.69949055E+02                                 1.621607                            1.507950      -0.815767       2.495909                    0.999489       3.154401       8.184599       0.561606       1.153052      -0.740542       0.035049      -0.017735       0.000338       0.039282      -0.001019      -0.001704      -0.001961       0.011632      -0.052214      -0.017692       0.003012       0.014681              1.721101       1.839742      -0.403926       0.003259       2.064937      -0.036227       1.258623          -0.000001
          186              H      26.194880      19.496447      20.524305       0.119176       1.081357 0.75540822E+01  0.71692109E+02                                 1.619326                            1.513656      -0.837478       2.483416                    0.999332       3.162806       8.168347       0.567431       1.137375      -0.744523       0.035842       0.017240      -0.006800       0.040350       0.000813      -0.004194      -0.000950       0.013440      -0.052349      -0.018012       0.001979       0.016032              1.699055       1.779139       0.316335      -0.054691       2.051514      -0.051806       1.266510          -0.000009
          187              H      26.204540      21.403981      20.630791       0.122963       1.087492 0.76243743E+01  0.72564355E+02                                 1.629925                            1.524794      -0.861461       2.475003                    0.999198       3.159358       8.184769       0.562779       1.143534      -0.743135       0.035623      -0.017135       0.002455       0.039606      -0.000793      -0.000130      -0.002876       0.013752      -0.054175      -0.018461       0.002510       0.015951              1.709154       1.796853      -0.324867       0.045932       2.049591      -0.048794       1.281017          -0.000087
          188              H      26.204540      23.757722      20.307388       0.126692       1.102494 0.79019873E+01  0.75810035E+02                                 1.644467                            1.553933      -0.899659       2.463694                    0.999042       3.130450       8.117174       0.557129       1.145934      -0.743450       0.038743       0.019515      -0.005591       0.043739       0.002041      -0.002538      -0.001770       0.018094      -0.046802      -0.015975      -0.001325       0.017300              1.703810       1.851490       0.334011      -0.057720       1.919426      -0.083190       1.340514           0.000215
          189              H      27.933798      24.209506       6.416803       0.119858       1.070075 0.73954743E+01  0.69950956E+02                                 1.621623                            1.507963      -0.815728       2.495922                    0.999489       3.154435       8.184689       0.561606       1.153046      -0.740543       0.002165       0.013393       0.036868       0.039285      -0.000895       0.005119       0.009011       0.019306       0.028449      -0.017693       0.003012       0.014681              1.721119       1.658844      -0.127870      -0.272438       1.381486       0.326545       2.123027          -0.000002
          190              H      29.981858      23.662903       5.355881       0.119178       1.081357 0.75540882E+01  0.71692216E+02                                 1.619330                            1.513659      -0.837487       2.483413                    0.999332       3.162806       8.168363       0.567428       1.137379      -0.744522       0.032851       0.001063       0.023404       0.040349      -0.000678       0.006843       0.006605       0.022299       0.030487      -0.018011       0.001979       0.016032              1.699058       2.257380      -0.054673       0.061995       1.287109       0.079716       1.552686           0.000006
          191              H      31.638662      23.448166       4.429053       0.122963       1.087494 0.76243863E+01  0.72564510E+02                                 1.629928                            1.524796      -0.861460       2.475003                    0.999198       3.159357       8.184773       0.562778       1.143536      -0.743135       0.002972       0.015454       0.036345       0.039606      -0.000556       0.006092       0.010840       0.018662       0.026558      -0.018461       0.002511       0.015951              1.709157       1.705065      -0.108811      -0.249893       1.416952       0.320302       2.005453           0.000084
          192              H      33.677061      22.750968       3.427291       0.126694       1.102469 0.79017655E+01  0.75807391E+02                                 1.644446                            1.553915      -0.899628       2.463712                    0.999042       3.130404       8.117033       0.557131       1.145939      -0.743449       0.036273       0.002660       0.024298       0.043740       0.000310       0.009283       0.007199       0.018564       0.025424      -0.015974      -0.001325       0.017300              1.703788       2.191672      -0.049271       0.163352       1.361746       0.068487       1.557945          -0.000218
          193              H      20.369502      14.119656      20.686007       0.119858       1.070082 0.73955282E+01  0.69951500E+02                                 1.621622                            1.507963      -0.815725       2.495923                    0.999489       3.154426       8.184632       0.561610       1.153037      -0.740546      -0.002165       0.039224       0.000337       0.039285      -0.004528       0.002550      -0.000496      -0.007582      -0.052217      -0.017693       0.003011       0.014682              1.721117       1.658843       0.299480       0.029745       2.245875       0.020936       1.258632          -0.000001
          194              H      18.321442      12.937208      20.524305       0.119178       1.081407 0.75545034E+01  0.71697096E+02                                 1.619380                            1.513702      -0.837487       2.483412                    0.999332       3.162819       8.168433       0.567420       1.137381      -0.744522      -0.032851       0.022420      -0.006800       0.040349      -0.006226       0.002920      -0.003158      -0.005313      -0.052348      -0.018011       0.001979       0.016032              1.699114       2.257468      -0.040225       0.072215       1.573330      -0.021462       1.266545          -0.000009
          195              H      16.664639      11.991807      20.630791       0.122963       1.087589 0.76251779E+01  0.72573724E+02                                 1.630015                            1.524871      -0.861467       2.475000                    0.999198       3.159359       8.184798       0.562768       1.143530      -0.743138      -0.002972       0.039418       0.002455       0.039606      -0.005559       0.002555       0.001325      -0.008248      -0.054176      -0.018462       0.002510       0.015951              1.709252       1.705161       0.271898       0.019292       2.141521       0.064182       1.281075          -0.000087
          196              H      14.626239      10.814937      20.307388       0.126692       1.102506 0.79020409E+01  0.75810177E+02                                 1.644442                            1.553911      -0.899656       2.463694                    0.999042       3.130355       8.116733       0.557152       1.145894      -0.743462      -0.036272       0.023796      -0.005592       0.043740      -0.008857       0.002803      -0.001315      -0.005511      -0.046804      -0.015976      -0.001326       0.017302              1.703783       2.191668      -0.137587       0.100903       1.579186      -0.008392       1.340495           0.000215
          197              H      15.413583       6.539718       9.256446       0.119861       1.070259 0.73970802E+01  0.69970905E+02                                 1.621933                            1.508227      -0.815744       2.495916                    0.999489       3.154533       8.185589       0.561494       1.153199      -0.740509       0.022370      -0.027558      -0.016835       0.039285      -0.014358      -0.004401      -0.002088      -0.012085       0.005599      -0.017700       0.003015       0.014684              1.721471       1.568276      -0.288579      -0.386143       1.597545       0.218209       1.998593          -0.000002
          198              H      14.862925       6.221796      11.539992       0.119178       1.081365 0.75541346E+01  0.71692526E+02                                 1.619311                            1.513643      -0.837487       2.483413                    0.999332       3.162811       8.168279       0.567445       1.137348      -0.744530       0.018497      -0.030707       0.018521       0.040349      -0.015407      -0.003573      -0.004562      -0.009285       0.001319      -0.018010       0.001979       0.016031              1.699041       1.388987      -0.171354      -0.020529       1.711281      -0.377273       1.996857           0.000006
          199              H      14.230152       5.845309      13.302936       0.122964       1.087713 0.76263193E+01  0.72588205E+02                                 1.630246                            1.525071      -0.861463       2.475003                    0.999198       3.159444       8.185554       0.562676       1.143659      -0.743108       0.020753      -0.029152      -0.016973       0.039606      -0.014713      -0.003918      -0.001450      -0.016096       0.005150      -0.018466       0.002513       0.015953              1.709509       1.507585      -0.232230      -0.337224       1.625619       0.176773       1.995322           0.000084
          200              H      13.814744       5.605473      15.629866       0.126692       1.102603 0.79029718E+01  0.75821928E+02                                 1.644598                            1.554051      -0.899658       2.463695                    0.999042       3.130480       8.117413       0.557096       1.145965      -0.743445       0.018304      -0.034169       0.020263       0.043740      -0.014700      -0.001329      -0.003968      -0.013017      -0.005184      -0.015977      -0.001324       0.017302              1.703953       1.428095      -0.187608       0.065553       1.776190      -0.348041       1.907575          -0.000217
          201              H      32.889717      10.906967       3.080223       0.119860       1.070089 0.73955918E+01  0.69952340E+02                                 1.621641                            1.507978      -0.815737       2.495918                    0.999489       3.154421       8.184667       0.561602       1.153051      -0.740543      -0.022370      -0.025058      -0.020371       0.039285       0.008931       0.012067      -0.000603      -0.007885       0.018176      -0.017693       0.003012       0.014681              1.721138       1.567993       0.460107       0.143321       2.090730       0.043673       1.504693          -0.000001
          202              H      33.440375      12.953940       2.019301       0.119178       1.081320 0.75537817E+01  0.71688713E+02                                 1.619299                            1.513633      -0.837483       2.483414                    0.999332       3.162822       8.168420       0.567430       1.137386      -0.744520      -0.018496       0.007226      -0.035125       0.040349       0.008504       0.013336      -0.002297      -0.002877       0.020540      -0.018012       0.001979       0.016032              1.699026       1.388979       0.076467       0.154718       1.727965      -0.383168       1.980133          -0.000009
          203              H      34.073148      14.490565       1.076698       0.122963       1.087561 0.76249588E+01  0.72571309E+02                                 1.630002                            1.524861      -0.861463       2.475002                    0.999198       3.159368       8.184873       0.562762       1.143547      -0.743133      -0.020753      -0.025720      -0.021827       0.039606       0.008595       0.012564       0.000593      -0.010317       0.022473      -0.018461       0.002511       0.015951              1.709238       1.507368       0.395249       0.106517       2.064988       0.021305       1.555359          -0.000087
          204              H      34.488556      16.604470       0.074935       0.126693       1.102535 0.79023623E+01  0.75814629E+02                                 1.644521                            1.553983      -0.899634       2.463708                    0.999042       3.130466       8.117303       0.557113       1.145953      -0.743447      -0.018304       0.007714      -0.038970       0.043740       0.006152       0.013415      -0.000226      -0.002432       0.026566      -0.015975      -0.001325       0.017301              1.703869       1.428035       0.000730       0.198719       1.674130      -0.311960       2.009443           0.000215
          205              H      32.537103       9.102618       3.928172       0.120948       1.067825 0.76452639E+01  0.73891661E+02                                 1.692922                            1.588253      -1.102899       2.357919                    0.996738       3.449953       9.449847       0.512183       1.237309      -0.717999      -0.009900       0.005716      -0.034226       0.036085       0.004431       0.004960      -0.002864      -0.005117       0.029858      -0.011614       0.000140       0.011474              1.789026       1.535006       0.262129       0.223394       1.837687      -0.128976       1.994385          -0.000001
          206              H      26.199710      24.809097       7.272640       0.120947       1.067821 0.76452402E+01  0.73891443E+02                                 1.692926                            1.588257      -1.102904       2.357916                    0.996738       3.449950       9.449868       0.512179       1.237319      -0.717997       0.031246       0.006608       0.016798       0.036085       0.003121       0.004033       0.005244       0.017814       0.002270      -0.011614       0.000141       0.011473              1.789030       2.063757       0.007277       0.043186       1.367164       0.224320       1.936170          -0.000001
          207              H      22.103590      15.126410      20.966027       0.120948       1.067826 0.76452775E+01  0.73891816E+02                                 1.692922                            1.588253      -1.102903       2.357916                    0.996738       3.449957       9.449856       0.512183       1.237307      -0.717999      -0.031246       0.018040       0.000631       0.036085      -0.004844      -0.001598       0.000922       0.005592      -0.034396      -0.011614       0.000140       0.011474              1.789026       2.063752      -0.043142       0.007534       2.013936      -0.004350       1.289390          -0.000001
          208              H      15.766197       6.737722       7.272640       0.120948       1.067891 0.76459048E+01  0.73900276E+02                                 1.693090                            1.588397      -1.102899       2.357919                    0.996738       3.450038       9.450599       0.512116       1.237430      -0.717973       0.009900      -0.030364       0.016798       0.036085      -0.006157      -0.002527      -0.006117      -0.014317       0.002276      -0.011620       0.000143       0.011477              1.789218       1.535156      -0.298045      -0.172713       1.896107      -0.149576       1.936390          -0.000001
          209              H      32.537103       6.737722       7.272640       0.120948       1.067823 0.76452497E+01  0.73891476E+02                                 1.692919                            1.588250      -1.102897       2.357920                    0.996738       3.449950       9.449830       0.512184       1.237307      -0.718000      -0.009900      -0.030364       0.016798       0.036085       0.006153       0.002524      -0.006115      -0.014313       0.002271      -0.011614       0.000140       0.011474              1.789022       1.535003       0.297993       0.172673       1.895903      -0.149560       1.936161          -0.000001
          210              H      15.766197       9.102618       3.928172       0.120948       1.067891 0.76459061E+01  0.73900295E+02                                 1.693090                            1.588398      -1.102901       2.357919                    0.996738       3.450038       9.450601       0.512116       1.237431      -0.717973       0.009901       0.005716      -0.034227       0.036085      -0.004434      -0.004962      -0.002865      -0.005121       0.029864      -0.011620       0.000143       0.011477              1.789218       1.535156      -0.262184      -0.223429       1.837900      -0.128997       1.994599          -0.000001
          211              H      22.103590      24.809097       7.272640       0.120947       1.067829 0.76452989E+01  0.73892090E+02                                 1.692926                            1.588257      -1.102903       2.357917                    0.996738       3.449963       9.449883       0.512182       1.237309      -0.717999      -0.031246       0.006608       0.016798       0.036085      -0.003121      -0.004034       0.005244       0.017814       0.002270      -0.011614       0.000140       0.011474              1.789031       2.063757      -0.007277      -0.043186       1.367164       0.224321       1.936171          -0.000001
          212              H      26.199710      15.126410      20.966027       0.120948       1.067818 0.76452057E+01  0.73891002E+02                                 1.692920                            1.588251      -1.102904       2.357916                    0.996738       3.449941       9.449827       0.512181       1.237316      -0.717998       0.031246       0.018040       0.000631       0.036085       0.004843       0.001598       0.000923       0.005592      -0.034396      -0.011614       0.000141       0.011473              1.789024       2.063749       0.043142      -0.007534       2.013932      -0.004350       1.289389          -0.000001
          213              H      34.585163      10.285066       7.272640       0.120950       1.067813 0.76451660E+01  0.73890555E+02                                 1.692918                            1.588250      -1.102915       2.357913                    0.996738       3.449933       9.449814       0.512179       1.237320      -0.717997       0.021345       0.023755       0.016798       0.036085       0.009274       0.006557       0.000871      -0.003501       0.002270      -0.011613       0.000141       0.011473              1.789022       1.547608       0.305270       0.215859       1.883297      -0.074759       1.936160          -0.000001
          214              H      24.151650      11.579066      20.966027       0.120946       1.067824 0.76452555E+01  0.73891511E+02                                 1.692916                            1.588248      -1.102883       2.357925                    0.996738       3.449951       9.449817       0.512186       1.237303      -0.718000       0.000000      -0.036080       0.000631       0.036085      -0.000000      -0.000000      -0.001845      -0.011186      -0.034397      -0.011614       0.000140       0.011474              1.789020       1.989019      -0.000000      -0.000000       2.088654       0.008700       1.289387          -0.000001
          215              H      13.718137      10.285066       7.272640       0.120950       1.067887 0.76458718E+01  0.73899905E+02                                 1.693089                            1.588396      -1.102915       2.357913                    0.996738       3.450032       9.450591       0.512115       1.237434      -0.717972      -0.021345       0.023755       0.016798       0.036085      -0.009277      -0.006560       0.000870      -0.003505       0.002275      -0.011619       0.000143       0.011476              1.789216       1.547753      -0.305319      -0.215893       1.883507      -0.074785       1.936389          -0.000001
          216              H      24.151650      23.626649       3.928172       0.120945       1.067830 0.76453045E+01  0.73892126E+02                                 1.692924                            1.588255      -1.102886       2.357923                    0.996738       3.449963       9.449869       0.512184       1.237306      -0.718000      -0.000000      -0.011432      -0.034227       0.036085      -0.000000      -0.000000       0.005728       0.010233       0.029859      -0.011614       0.000140       0.011474              1.789029       1.989030      -0.000000      -0.000000       1.383668       0.257953       1.994388          -0.000001
          217              H      72.454950      32.149198      35.511307       0.120945       1.067830 0.76453091E+01  0.73892186E+02                                 1.692925                            1.588256      -1.102887       2.357923                    0.996738       3.449964       9.449874       0.512183       1.237306      -0.718000       0.000000       0.011432       0.034227       0.036085      -0.000000      -0.000000       0.005728       0.010233       0.029859      -0.011614       0.000140       0.011474              1.789030       1.989032      -0.000000      -0.000000       1.383668       0.257953       1.994389          -0.000001
          218              H      62.021437      45.490781      32.166839       0.120950       1.067813 0.76451625E+01  0.73890509E+02                                 1.692918                            1.588249      -1.102914       2.357913                    0.996738       3.449932       9.449809       0.512180       1.237320      -0.717997      -0.021345      -0.023755      -0.016798       0.036085       0.009274       0.006557       0.000871      -0.003501       0.002270      -0.011613       0.000141       0.011473              1.789021       1.547608       0.305270       0.215859       1.883296      -0.074759       1.936159          -0.000001
          219              H      72.454950      44.196781      18.473452       0.120946       1.067825 0.76452590E+01  0.73891557E+02                                 1.692917                            1.588249      -1.102883       2.357925                    0.996738       3.449952       9.449822       0.512186       1.237303      -0.718000      -0.000000       0.036080      -0.000631       0.036085      -0.000000      -0.000000      -0.001845      -0.011186      -0.034397      -0.011614       0.000140       0.011474              1.789020       1.989020      -0.000000      -0.000000       2.088655       0.008700       1.289387          -0.000001
          220              H      82.888463      45.490781      32.166839       0.120950       1.067887 0.76458716E+01  0.73899896E+02                                 1.693088                            1.588396      -1.102915       2.357913                    0.996738       3.450032       9.450588       0.512115       1.237433      -0.717972       0.021345      -0.023756      -0.016798       0.036085      -0.009277      -0.006560       0.000870      -0.003505       0.002275      -0.011619       0.000143       0.011476              1.789215       1.547753      -0.305319      -0.215893       1.883506      -0.074785       1.936388          -0.000001
          221              H      74.503010      30.966750      32.166839       0.120947       1.067828 0.76452951E+01  0.73892042E+02                                 1.692926                            1.588256      -1.102902       2.357917                    0.996738       3.449962       9.449879       0.512182       1.237309      -0.717999       0.031246      -0.006608      -0.016798       0.036085      -0.003121      -0.004034       0.005244       0.017814       0.002270      -0.011614       0.000140       0.011474              1.789030       2.063756      -0.007277      -0.043186       1.367164       0.224321       1.936170          -0.000001
          222              H      80.840403      46.673229      35.511307       0.120948       1.067892 0.76459137E+01  0.73900390E+02                                 1.693092                            1.588399      -1.102902       2.357918                    0.996738       3.450040       9.450609       0.512115       1.237431      -0.717973      -0.009900      -0.005716       0.034227       0.036085      -0.004434      -0.004962      -0.002865      -0.005121       0.029864      -0.011620       0.000143       0.011477              1.789220       1.535157      -0.262184      -0.223429       1.837901      -0.128997       1.994600          -0.000001
          223              H      64.069497      49.038125      32.166839       0.120948       1.067824 0.76452539E+01  0.73891525E+02                                 1.692919                            1.588251      -1.102897       2.357920                    0.996738       3.449951       9.449833       0.512184       1.237307      -0.718000       0.009900       0.030364      -0.016798       0.036085       0.006153       0.002524      -0.006115      -0.014313       0.002271      -0.011614       0.000140       0.011474              1.789023       1.535004       0.297993       0.172673       1.895903      -0.149560       1.936161          -0.000001
          224              H      70.406890      40.649437      18.473452       0.120948       1.067817 0.76452020E+01  0.73890963E+02                                 1.692920                            1.588252      -1.102904       2.357916                    0.996738       3.449940       9.449826       0.512180       1.237317      -0.717998      -0.031246      -0.018040      -0.000631       0.036085       0.004843       0.001598       0.000923       0.005592      -0.034396      -0.011614       0.000141       0.011473              1.789024       2.063749       0.043142      -0.007534       2.013933      -0.004350       1.289389          -0.000001
          225              H      70.406890      30.966750      32.166839       0.120947       1.067822 0.76452450E+01  0.73891495E+02                                 1.692926                            1.588257      -1.102904       2.357916                    0.996738       3.449951       9.449869       0.512179       1.237318      -0.717997      -0.031246      -0.006608      -0.016798       0.036085       0.003121       0.004033       0.005244       0.017814       0.002270      -0.011614       0.000141       0.011473              1.789030       2.063757       0.007277       0.043186       1.367164       0.224320       1.936170          -0.000001
          226              H      74.503010      40.649437      18.473452       0.120948       1.067826 0.76452704E+01  0.73891732E+02                                 1.692922                            1.588253      -1.102903       2.357917                    0.996738       3.449955       9.449850       0.512183       1.237308      -0.717999       0.031246      -0.018040      -0.000631       0.036085      -0.004844      -0.001598       0.000922       0.005592      -0.034396      -0.011614       0.000140       0.011474              1.789026       2.063751      -0.043142       0.007534       2.013935      -0.004350       1.289390          -0.000001
          227              H      80.840403      49.038125      32.166839       0.120948       1.067891 0.76459048E+01  0.73900276E+02                                 1.693090                            1.588397      -1.102899       2.357919                    0.996738       3.450038       9.450599       0.512116       1.237430      -0.717973      -0.009900       0.030364      -0.016798       0.036085      -0.006157      -0.002527      -0.006117      -0.014317       0.002275      -0.011620       0.000143       0.011477              1.789218       1.535156      -0.298045      -0.172713       1.896107      -0.149576       1.936390          -0.000001
          228              H      64.069497      46.673229      35.511307       0.120948       1.067826 0.76452714E+01  0.73891747E+02                                 1.692922                            1.588253      -1.102900       2.357918                    0.996738       3.449955       9.449852       0.512183       1.237308      -0.717999       0.009900      -0.005716       0.034226       0.036085       0.004431       0.004960      -0.002864      -0.005117       0.029858      -0.011614       0.000140       0.011474              1.789026       1.535007       0.262129       0.223394       1.837687      -0.128977       1.994385          -0.000001
          229              C      30.875952       7.120066       3.508930      -0.141445      40.069542 0.46260857E+03  0.11047792E+05                                10.318979                            7.221801       0.035998       1.973124                    0.999583      30.158797      87.427972       0.606646       0.422774      -1.060017      -0.011965      -0.015550      -0.005837       0.020471       0.022055       0.000670      -0.030887      -0.033604      -0.013574      -0.035777      -0.010014       0.045791             14.990370      14.459503       8.900055       6.757926      16.589624       4.646273      13.921984          -0.000008
          230              C      29.999247       6.210083       2.860151      -0.142110      39.773665 0.46068910E+03  0.10992353E+05                                10.280771                            7.212886       0.024495       1.970536                    0.999605      30.129109      87.351304       0.606152       0.423488      -1.059393       0.006979       0.014159       0.010442       0.018927       0.004492       0.022201      -0.017480      -0.008740       0.093872      -0.033747      -0.009919       0.043666             14.972465      14.511765       9.576126       5.931394      18.106282       4.350116      12.299348          -0.000008
          231              C      28.324089       4.320955       1.520786      -0.156281      39.433192 0.46932455E+03  0.11249245E+05                                10.207020                            7.283413       0.039306       1.974443                    0.999519      30.303829      88.024666       0.602876       0.423865      -1.059277      -0.013934      -0.008433      -0.005704       0.017257       0.022318       0.002416      -0.026876      -0.038210       0.010370      -0.036791      -0.005793       0.042584             14.549262      15.054029       8.531435       6.837826      14.869692       4.429591      13.724065          -0.000508
          232              C      27.362853       3.458103       0.910658      -0.100287      36.802052 0.44746136E+03  0.10589405E+05                                 9.710693                            7.086871      -0.004227       1.963350                    0.999533      29.625757      85.280716       0.614901       0.420906      -1.062001       0.007826       0.001177       0.017393       0.019109      -0.003469       0.017034      -0.017418      -0.009196       0.087504      -0.024973      -0.015746       0.040719             13.427414      14.135960       8.309433       5.145599      15.049596       3.218240      11.096685          -0.001025
          233              C      25.397392      25.369365       9.703295      -0.141459      40.069317 0.46260622E+03  0.11047711E+05                                10.318888                            7.221742       0.035994       1.973124                    0.999582      30.158798      87.427600       0.606655       0.422770      -1.060021      -0.004200       0.006213       0.019053       0.020476      -0.010453      -0.022326       0.004534       0.066569       0.005062      -0.035771      -0.010018       0.045789             14.990238      10.430576       0.018739       0.477858       7.677263       6.372767      26.862876          -0.000008
          234              C      25.401739      25.775692      11.064351      -0.142107      39.773878 0.46069165E+03  0.10992426E+05                                10.280827                            7.212922       0.024492       1.970535                    0.999605      30.129048      87.351115       0.606149       0.423490      -1.059392      -0.000351      -0.010333      -0.015858       0.018930       0.002657       0.020901       0.008535       0.064838      -0.006940      -0.033750      -0.009910       0.043661             14.972604      10.133697      -0.655202      -1.303306       7.751620       6.463256      27.032495          -0.000008
          235              C      25.404638      26.699340      13.769111      -0.156282      39.433789 0.46933280E+03  0.11249496E+05                                10.207161                            7.283507       0.039322       1.974448                    0.999519      30.303898      88.025169       0.602868       0.423869      -1.059274      -0.000211       0.000267       0.017253       0.017257      -0.006373      -0.017874       0.010418       0.067278       0.001244      -0.036793      -0.005790       0.042584             14.549521       9.929775       0.385085       1.077561       7.171307       5.339822      26.547482          -0.000508
          236              C      25.404638      27.007223      15.164085      -0.100286      36.803045 0.44747515E+03  0.10589831E+05                                 9.710916                            7.087017      -0.004218       1.963354                    0.999533      29.626106      85.282593       0.614889       0.420910      -1.061997      -0.013522      -0.004465      -0.012742       0.019109       0.001142       0.020292       0.005079       0.054441      -0.031886      -0.024973      -0.015742       0.040714             13.427759       9.380365      -0.301428      -0.943193       6.692056       4.491825      24.210855          -0.001024
          237              C      22.905908      17.604810      20.684035      -0.141489      40.070157 0.46261719E+03  0.11048046E+05                                10.319063                            7.221853       0.035980       1.973117                    0.999583      30.159116      87.429014       0.606646       0.422773      -1.060018       0.004186       0.020034      -0.000493       0.020473       0.024527       0.002414      -0.007730       0.031853      -0.098950      -0.035757      -0.010010       0.045767             14.990526      10.430730      -0.456782       0.141621      28.737290      -1.072882       5.803559          -0.000001
          238              C      22.901561      19.023468      20.613438      -0.142099      39.773782 0.46069048E+03  0.10992389E+05                                10.280808                            7.212909       0.024492       1.970536                    0.999605      30.128983      87.350842       0.606150       0.423490      -1.059393       0.000350      -0.018401      -0.004457       0.018936      -0.020597       0.004460      -0.002460       0.033734      -0.100237      -0.033752      -0.009912       0.043663             14.972582      10.133657       1.447182       0.183292      28.952568      -1.032415       5.831521           0.000017
          239              C      22.898662      21.881423      20.582675      -0.156282      39.433797 0.46933122E+03  0.11249461E+05                                10.207199                            7.283514       0.039319       1.974447                    0.999519      30.303911      88.025561       0.602865       0.423871      -1.059272       0.000211       0.016355      -0.005500       0.017257       0.018971       0.000048      -0.002663       0.030275      -0.109758      -0.036792      -0.005787       0.042579             14.549602       9.929823      -1.144274      -0.003875      27.751041      -1.936173       5.967943           0.000517
          240              C      22.898662      23.299245      20.407958      -0.100286      36.803144 0.44747487E+03  0.10589841E+05                                 9.710995                            7.087053      -0.004223       1.963352                    0.999533      29.626173      85.283348       0.614881       0.420915      -1.061992       0.013523      -0.013503       0.000038       0.019110      -0.019516       0.005685       0.000407       0.041225      -0.071537      -0.024973      -0.015744       0.040717             13.427899       9.380446       0.989729      -0.030207      25.087912      -2.012020       5.815340           0.001018
          241              C      17.427348       5.681607       5.543219      -0.141482      40.070091 0.46261109E+03  0.11047895E+05                                10.319075                            7.221786       0.035965       1.973112                    0.999582      30.159321      87.430373       0.606650       0.422770      -1.060017       0.011967      -0.010703      -0.012702       0.020472      -0.007988      -0.020576      -0.016591       0.006795       0.107546      -0.035773      -0.010007       0.045780             14.990665      14.459746      -9.338242      -6.138733      17.138870       4.452307      13.373379          -0.000001
          242              C      18.304053       4.766604       4.901538      -0.142101      39.774609 0.46069610E+03  0.10992580E+05                                10.281060                            7.213017       0.024503       1.970539                    0.999605      30.129191      87.352264       0.606136       0.423497      -1.059386      -0.006985       0.014569       0.009872       0.018934      -0.022442       0.003153      -0.026971      -0.035595       0.013328      -0.033766      -0.009903       0.043669             14.973165      14.512517      -8.784733      -7.051906      15.679414       5.208903      14.727564           0.000016
          243              C      19.979211       2.874129       3.566906      -0.156281      39.434184 0.46933205E+03  0.11249514E+05                                10.207295                            7.283514       0.039313       1.974445                    0.999519      30.304186      88.027196       0.602864       0.423870      -1.059270       0.013934      -0.008189      -0.006049       0.017257      -0.009727      -0.020244      -0.016531      -0.008947       0.098170      -0.036805      -0.005783       0.042588             14.549844      15.054636      -9.291010      -5.764604      16.636130       3.805503      11.958764           0.000516
          244              C      20.940447       2.011277       2.956778      -0.100288      36.803997 0.44748340E+03  0.10590111E+05                                 9.711208                            7.087153      -0.004241       1.963346                    0.999533      29.626473      85.284966       0.614872       0.420918      -1.061988      -0.007822       0.016794      -0.004686       0.019110      -0.014917       0.008938      -0.025857      -0.033048       0.015946      -0.024984      -0.015741       0.040725             13.428333      14.136964      -7.621796      -6.119531      13.559637       3.745712      12.588397           0.001019
          245              C      33.423468       7.152416       9.703295      -0.141460      40.069373 0.46260632E+03  0.11047724E+05                                10.318937                            7.221771       0.036020       1.973131                    0.999582      30.158779      87.427823       0.606649       0.422773      -1.060018       0.007479       0.000533       0.019053       0.020476       0.034049       0.015089       0.017064      -0.015190       0.005055      -0.035769      -0.010017       0.045785             14.990320       8.349410       1.182856       5.280093       9.758517      -3.600231      26.863035          -0.000009
          246              C      33.773184       6.945487      11.064351      -0.142106      39.774035 0.46069401E+03  0.10992496E+05                                10.280855                            7.212939       0.024493       1.970536                    0.999605      30.129096      87.351288       0.606149       0.423490      -1.059392      -0.008775       0.005471      -0.015857       0.018931       0.026745      -0.003062      -0.022373      -0.037028      -0.006938      -0.033750      -0.009915       0.043665             14.972663       8.914588       1.359057       6.249043       8.970759      -2.102937      27.032641          -0.000007
          247              C      34.571638       6.481153      13.769111      -0.156279      39.433747 0.46933010E+03  0.11249430E+05                                10.207195                            7.283508       0.039315       1.974446                    0.999519      30.303882      88.025497       0.602865       0.423871      -1.059271       0.000335       0.000050       0.017254       0.017257       0.032315       0.017957       0.010266      -0.022605       0.001244      -0.036792      -0.005786       0.042578             14.549599       7.527460       1.001926       4.085683       9.573684      -3.603101      26.547652          -0.000509
          248              C      34.838272       6.327212      15.164085      -0.100290      36.803237 0.44747609E+03  0.10589877E+05                                 9.711009                            7.087061      -0.004217       1.963354                    0.999533      29.626206      85.283458       0.614881       0.420914      -1.061992       0.002893       0.013944      -0.012744       0.019110       0.023002      -0.005748      -0.020116      -0.029206      -0.031890      -0.024974      -0.015744       0.040719             13.427927       7.625247       1.314800       4.361692       8.447320      -1.429116      24.211213          -0.001025
          249              C      14.879832      11.532493       3.508930      -0.141455      40.069410 0.46260189E+03  0.11047619E+05                                10.318952                            7.221707       0.036021       1.973130                    0.999583      30.159047      87.429322       0.606654       0.422769      -1.060017      -0.007481       0.018140      -0.005845       0.020475      -0.025586      -0.027081       0.014860      -0.021417      -0.013586      -0.035784      -0.010011       0.045795             14.990459       8.349531      -5.372649       0.644806      22.700005      -8.175532      13.921842          -0.000001
          250              C      14.530116      12.746733       2.860151      -0.142108      39.774823 0.46069912E+03  0.10992669E+05                                10.281095                            7.213041       0.024488       1.970534                    0.999605      30.129279      87.352573       0.606135       0.423497      -1.059386       0.008773      -0.013127       0.010443       0.018930      -0.006039      -0.026242      -0.010492      -0.003429       0.093878      -0.033763      -0.009907       0.043670             14.973228       8.914863      -6.345053       0.801816      23.705127      -7.312285      12.299694           0.000017
          251              C      13.731662      15.142027       1.520786      -0.156282      39.434017 0.46932972E+03  0.11249441E+05                                10.207260                            7.283491       0.039321       1.974449                    0.999519      30.304101      88.026786       0.602866       0.423870      -1.059270      -0.000336       0.016284      -0.005705       0.017257      -0.027710      -0.024489       0.011340      -0.019570       0.010380      -0.036805      -0.005782       0.042587             14.549802       7.527560      -4.186166       0.417256      22.397379      -8.136854      13.724467           0.000516
          252              C      13.465028      16.405908       0.910658      -0.100288      36.803856 0.44748111E+03  0.10590038E+05                                 9.711173                            7.087126      -0.004220       1.963354                    0.999533      29.626363      85.284433       0.614874       0.420917      -1.061989      -0.002889      -0.007365       0.017395       0.019109      -0.002253      -0.023611      -0.006047       0.010583       0.087508      -0.024983      -0.015742       0.040725             13.428308       7.625399      -4.550708       0.214342      21.562171      -6.065899      11.097353           0.001017
          253              C      20.358392      23.898556       5.543219      -0.141447      40.069585 0.46260887E+03  0.11047801E+05                                10.318982                            7.221799       0.036009       1.973127                    0.999582      30.158837      87.428094       0.606647       0.422774      -1.060017      -0.015240      -0.005020      -0.012714       0.020472       0.006923      -0.004096       0.026120       0.010431       0.107576      -0.035774      -0.010020       0.045793             14.990385      24.556019       3.508915       6.924877       7.042271       3.089958      13.372864          -0.000009
          254              C      19.127624      23.596809       4.901538      -0.142110      39.773692 0.46068908E+03  0.10992353E+05                                10.280779                            7.212888       0.024501       1.970538                    0.999605      30.129103      87.351300       0.606152       0.423489      -1.059393       0.016103      -0.001238       0.009869       0.018928      -0.004197      -0.024942       0.010745       0.056642       0.013323      -0.033747      -0.009920       0.043667             14.972491      22.994431       3.886787       8.036268       7.196177       3.502452      14.726867          -0.000007
          255              C      16.651114      23.092316       3.566906      -0.156281      39.433047 0.46932248E+03  0.11249180E+05                                10.206988                            7.283391       0.039311       1.974445                    0.999519      30.303762      88.024334       0.602878       0.423865      -1.059278      -0.014059      -0.007972      -0.006049       0.017257       0.000986      -0.004197       0.025790       0.021305       0.098167      -0.036791      -0.005792       0.042583             14.549223      24.285967       3.960468       6.177566       7.403508       3.089331      11.958192          -0.000509
          256              C      15.423244      22.691288       2.956778      -0.100289      36.801967 0.44746009E+03  0.10589362E+05                                 9.710668                            7.086854      -0.004216       1.963354                    0.999533      29.625691      85.280345       0.614903       0.420905      -1.062002       0.018455      -0.001618      -0.004687       0.019109      -0.006861      -0.026865       0.005175       0.042337       0.015938      -0.024971      -0.015748       0.040719             13.427390      20.303060       4.060530       6.303082       7.391538       3.426536      12.587571          -0.001023
          257              C      27.944908      13.192382      20.684035      -0.141445      40.069351 0.46260651E+03  0.11047724E+05                                10.318919                            7.221764       0.036003       1.973126                    0.999583      30.158738      87.427559       0.606651       0.422772      -1.060019       0.015238      -0.013661      -0.000493       0.020471       0.001549      -0.007901       0.001774      -0.058425      -0.099029      -0.035780      -0.010010       0.045790             14.990282      24.555809      -7.698410      -0.999936      14.611560       0.413785       5.803478          -0.000001
          258              C      29.175676      12.486818      20.613438      -0.142110      39.773788 0.46069094E+03  0.10992405E+05                                10.280806                            7.212912       0.024499       1.970537                    0.999605      30.129055      87.351112       0.606150       0.423490      -1.059393      -0.016103       0.008892      -0.004456       0.018927       0.024907      -0.004361      -0.002634       0.018793      -0.100229      -0.033749      -0.009912       0.043661             14.972552      22.994483      -8.872352      -0.985742      16.091657       0.357468       5.831515           0.000017
          259              C      31.652186      11.060351      20.582675      -0.156279      39.433684 0.46933166E+03  0.11249463E+05                                10.207148                            7.283501       0.039316       1.974447                    0.999519      30.303869      88.025117       0.602868       0.423869      -1.059274       0.014058      -0.008360      -0.005500       0.017256       0.003620      -0.002333       0.001288      -0.048005      -0.109758      -0.036792      -0.005791       0.042582             14.549484      24.286493      -7.144571      -1.674813      13.394043       0.971429       5.967916           0.000517
          260              C      32.880056      10.351440      20.407958      -0.100287      36.803084 0.44747607E+03  0.10589859E+05                                 9.710930                            7.087030      -0.004224       1.963352                    0.999533      29.626120      85.282700       0.614888       0.420911      -1.061996      -0.018454      -0.004960       0.000037       0.019109       0.027607      -0.002491      -0.005129       0.013183      -0.071533      -0.024972      -0.015742       0.040714             13.427765      20.303664      -7.296298      -1.727326      14.164325       1.032157       5.815307           0.001018
          261              C      34.669211      12.251723       5.543219      -0.141488      40.069998 0.46261606E+03  0.11048004E+05                                10.318999                            7.221818       0.035972       1.973115                    0.999582      30.159102      87.428675       0.606652       0.422769      -1.060021       0.003289       0.015720      -0.012698       0.020474       0.001036       0.024646      -0.009527      -0.017224       0.107533      -0.035757      -0.010016       0.045773             14.990409       8.381912       5.829216      -0.786457      23.216418      -7.542118      13.372897          -0.000001
          262              C      35.023274      13.468473       4.901538      -0.142099      39.773603 0.46068821E+03  0.10992325E+05                                10.280783                            7.212897       0.024504       1.970540                    0.999605      30.128950      87.350788       0.606150       0.423490      -1.059392      -0.009125      -0.013334       0.009873       0.018935       0.026625       0.021775       0.016218      -0.021069       0.013319      -0.033753      -0.009906       0.043660             14.972511       7.779681       4.897427      -0.984930      22.410930      -8.710892      14.726921           0.000017
          263              C      35.824625      15.865440       3.566906      -0.156281      39.433587 0.46933032E+03  0.11249420E+05                                10.207120                            7.283483       0.039330       1.974451                    0.999519      30.303818      88.024834       0.602870       0.423868      -1.059275       0.000126       0.016162      -0.006049       0.017257       0.008729       0.024432      -0.009266      -0.012372       0.098160      -0.036793      -0.005789       0.042581             14.549441       8.194381       5.330209      -0.413382      23.495646      -6.894694      11.958294           0.000517
          264              C      36.091260      17.129320       2.956778      -0.100290      36.802843 0.44747241E+03  0.10589746E+05                                 9.710882                            7.086997      -0.004203       1.963361                    0.999533      29.625968      85.282025       0.614890       0.420910      -1.061997      -0.010628      -0.015172      -0.004688       0.019108       0.021759       0.017913       0.020670      -0.009298       0.015930      -0.024969      -0.015743       0.040712             13.427702       7.103060       3.560696      -0.184074      20.592202      -7.172054      12.587845           0.001018
          265              C      21.604134      11.034694      20.684035      -0.141481      40.070248 0.46261843E+03  0.11048083E+05                                10.319082                            7.221867       0.035967       1.973113                    0.999582      30.159142      87.429114       0.606645       0.422773      -1.060018      -0.019444      -0.006385      -0.000492       0.020471      -0.026066       0.005482       0.005954       0.026544      -0.098962      -0.035759      -0.010017       0.045776             14.990541      23.765024       8.155409       0.858336      15.403034       0.659094       5.803566          -0.000001
          266              C      20.377713      10.321599      20.613438      -0.142100      39.773426 0.46068582E+03  0.10992255E+05                                10.280732                            7.212862       0.024503       1.970540                    0.999605      30.128995      87.350897       0.606153       0.423489      -1.059393       0.015758       0.009503      -0.004457       0.018934      -0.004317      -0.000105       0.005092      -0.052544      -0.100234      -0.033751      -0.009915       0.043665             14.972403      25.500686       7.425111       0.802438      13.585058       0.674945       5.831465           0.000017
          267              C      17.904101       8.890112      20.582675      -0.156281      39.433161 0.46932419E+03  0.11249233E+05                                10.207013                            7.283409       0.039306       1.974443                    0.999519      30.303804      88.024551       0.602877       0.423865      -1.059277      -0.014270      -0.007995      -0.005500       0.017257      -0.022601       0.002277       0.001373       0.017719      -0.109755      -0.036790      -0.005793       0.042583             14.549254      22.304203       8.288637       1.678661      15.375729       0.964694       5.967832           0.000517
          268              C      16.676231       8.181201      20.407958      -0.100285      36.801993 0.44746068E+03  0.10589385E+05                                 9.710682                            7.086865      -0.004232       1.963349                    0.999533      29.625747      85.280673       0.614901       0.420906      -1.062001       0.004932       0.018462       0.000037       0.019109      -0.008098      -0.003201       0.004719      -0.054422      -0.071522      -0.024972      -0.015748       0.040719             13.427396      22.017337       6.306357       1.757486      12.449681       0.979801       5.815169           0.001017
          269              C      13.634089       9.310104       9.703295      -0.141455      40.069318 0.46260014E+03  0.11047568E+05                                10.318943                            7.221698       0.035989       1.973123                    0.999582      30.158982      87.429128       0.606654       0.422770      -1.060017      -0.003278      -0.006746       0.019052       0.020475      -0.023610       0.007227      -0.021603      -0.051396       0.005067      -0.035783      -0.010011       0.045794             14.990452       8.381823      -1.201600      -5.757884       9.726244      -2.772864      26.863287          -0.000009
          270              C      13.280026       9.110706      11.064351      -0.142109      39.774872 0.46069955E+03  0.10992682E+05                                10.281103                            7.213043       0.024495       1.970536                    0.999605      30.129297      87.352631       0.606135       0.423497      -1.059386       0.009124       0.004862      -0.015857       0.018930      -0.029413      -0.017850       0.013832      -0.027823      -0.006934      -0.033763      -0.009907       0.043670             14.973246       7.779922      -0.703796      -4.945943      10.105854      -4.360699      27.033962          -0.000007
          271              C      12.478675       8.651392      13.769111      -0.156281      39.434134 0.46933128E+03  0.11249489E+05                                10.207284                            7.283507       0.039316       1.974447                    0.999519      30.304152      88.027030       0.602865       0.423870      -1.059270      -0.000125      -0.000316       0.017254       0.017257      -0.025954      -0.000092      -0.020689      -0.044682       0.001249      -0.036805      -0.005783       0.042588             14.549838       8.194498      -1.387044      -5.163253       8.906894      -1.736933      26.548121          -0.000509
          272              C      12.212040       8.497450      15.164085      -0.100288      36.804037 0.44748384E+03  0.10590122E+05                                 9.711206                            7.087150      -0.004234       1.963348                    0.999533      29.626485      85.284938       0.614873       0.420918      -1.061988       0.010632      -0.009475      -0.012743       0.019110      -0.024156      -0.014549       0.015034      -0.025254      -0.031877      -0.024985      -0.015742       0.040727             13.428345       7.103299      -1.013377      -3.418635       8.969613      -3.062944      24.212122          -0.001024
          273              C      26.699166      23.179326       3.508930      -0.141443      40.069382 0.46260607E+03  0.11047723E+05                                10.318971                            7.221793       0.035985       1.973120                    0.999582      30.158718      87.427847       0.606645       0.422776      -1.060015       0.019450      -0.002588      -0.005838       0.020472       0.003517       0.026409       0.016023       0.055006      -0.013578      -0.035779      -0.010008       0.045787             14.990372      23.764810      -3.527646      -7.402729       7.284353       3.529385      13.921954          -0.000008
          274              C      27.925587      22.875069       2.860151      -0.142111      39.774016 0.46069398E+03  0.10992493E+05                                10.280840                            7.212930       0.024508       1.970540                    0.999605      30.129106      87.351253       0.606150       0.423489      -1.059393      -0.015752      -0.001036       0.010442       0.018927       0.001532       0.004032       0.027967       0.012152       0.093873      -0.033749      -0.009917       0.043666             14.972630      25.501223      -3.231646      -6.733121       7.117277       2.961676      12.299392          -0.000008
          275              C      30.399199      22.368903       1.520786      -0.156280      39.433587 0.46932846E+03  0.11249378E+05                                10.207159                            7.283490       0.039329       1.974451                    0.999519      30.303819      88.025187       0.602866       0.423871      -1.059272       0.014270      -0.007851      -0.005705       0.017257       0.005379       0.022061       0.015531       0.057763       0.010369      -0.036792      -0.005784       0.042577             14.549529      22.304643      -4.345657      -7.255271       7.619630       3.707024      13.724315          -0.000507
          276              C      31.627069      21.967875       0.910658      -0.100292      36.803066 0.44747383E+03  0.10589807E+05                                 9.710980                            7.087044      -0.004201       1.963360                    0.999533      29.626080      85.282940       0.614882       0.420915      -1.061992      -0.004934       0.006189       0.017393       0.019109       0.005710       0.006565       0.023461      -0.001406       0.087499      -0.024971      -0.015745       0.040716             13.427881      22.018156      -3.759267      -5.360129       7.168408       2.847228      11.097078          -0.001025
          277              C      75.002466      32.596521      35.930549      -0.141443      40.069544 0.46260823E+03  0.11047784E+05                                10.318984                            7.221802       0.035984       1.973120                    0.999582      30.158795      87.428008       0.606646       0.422775      -1.060016       0.019450       0.002588       0.005838       0.020471      -0.003524      -0.026415       0.016022       0.055005      -0.013575      -0.035776      -0.010016       0.045792             14.990387      23.764795       3.527665       7.402771       7.284366       3.529405      13.922001          -0.000009
          278              C      76.228887      32.900778      36.579328      -0.142111      39.773683 0.46068908E+03  0.10992351E+05                                10.280770                            7.212883       0.024503       1.970539                    0.999605      30.129112      87.351288       0.606153       0.423488      -1.059393      -0.015752       0.001036      -0.010442       0.018927      -0.001539      -0.004038       0.027966       0.012149       0.093874      -0.033747      -0.009920       0.043667             14.972475      25.500839       3.231599       6.733022       7.117229       2.961684      12.299357          -0.000007
          279              C      78.702499      33.406944      37.918693      -0.156281      39.433055 0.46932274E+03  0.11249187E+05                                10.206989                            7.283394       0.039311       1.974445                    0.999519      30.303759      88.024322       0.602878       0.423865      -1.059278       0.014270       0.007851       0.005705       0.017257      -0.005386      -0.022067       0.015531       0.057761       0.010371      -0.036791      -0.005792       0.042583             14.549222      22.304163       4.345525       7.255028       7.619484       3.706922      13.724019          -0.000509
          280              C      79.930369      33.807972      38.528821      -0.100288      36.801958 0.44745999E+03  0.10589359E+05                                 9.710666                            7.086853      -0.004217       1.963354                    0.999533      29.625692      85.280346       0.614903       0.420905      -1.062002      -0.004933      -0.006189      -0.017393       0.019109      -0.005717      -0.006568       0.023460      -0.001415       0.087506      -0.024971      -0.015748       0.040719             13.427386      22.017345       3.759096       5.359867       7.168170       2.847087      11.096642          -0.001024
          281              C      61.937389      46.465743      29.736184      -0.141456      40.069251 0.46260524E+03  0.11047683E+05                                10.318885                            7.221741       0.035998       1.973126                    0.999582      30.158738      87.427427       0.606654       0.422770      -1.060020      -0.003278       0.006746      -0.019052       0.020475       0.023601      -0.007235      -0.021601      -0.051389       0.005059      -0.035772      -0.010017       0.045789             14.990230       8.381818       1.201589       5.757907       9.726013      -2.772541      26.862859          -0.000009
          282              C      61.583326      46.665141      28.375128      -0.142107      39.773814 0.46069094E+03  0.10992406E+05                                10.280815                            7.212916       0.024498       1.970537                    0.999605      30.129045      87.351106       0.606149       0.423490      -1.059392       0.009124      -0.004863       0.015857       0.018929       0.029404       0.017842       0.013833      -0.027817      -0.006939      -0.033750      -0.009910       0.043661             14.972576       7.779708       0.703871       4.945679      10.105585      -4.360309      27.032434          -0.000008
          283              C      60.781975      47.124455      25.670368      -0.156279      39.433734 0.46933211E+03  0.11249476E+05                                10.207156                            7.283504       0.039318       1.974447                    0.999519      30.303869      88.025116       0.602868       0.423869      -1.059274      -0.000125       0.000316      -0.017254       0.017257       0.025945       0.000085      -0.020688      -0.044676       0.001246      -0.036793      -0.005790       0.042583             14.549506       8.194409       1.386996       5.163187       8.906667      -1.736722      26.547444          -0.000508
          284              C      60.515340      47.278397      24.275394      -0.100289      36.803127 0.44747657E+03  0.10589873E+05                                 9.710930                            7.087029      -0.004216       1.963354                    0.999533      29.626153      85.282773       0.614888       0.420910      -1.061996       0.010629       0.009477       0.012743       0.019110       0.024146       0.014545       0.015034      -0.025244      -0.031890      -0.024973      -0.015742       0.040716             13.427772       7.103096       1.013360       3.418434       8.969348      -3.062751      24.210870          -0.001025
          285              C      69.907434      44.741153      18.755444      -0.141481      40.070074 0.46261609E+03  0.11048017E+05                                10.319066                            7.221857       0.035972       1.973114                    0.999582      30.159055      87.428903       0.606644       0.422774      -1.060017      -0.019444       0.006386       0.000493       0.020472       0.026059      -0.005487       0.005955       0.026546      -0.098965      -0.035761      -0.010009       0.045770             14.990528      23.765049      -8.155369      -0.858332      15.402975       0.659089       5.803561          -0.000001
          286              C      68.681013      45.454248      18.826041      -0.142100      39.773751 0.46069054E+03  0.10992391E+05                                10.280801                            7.212907       0.024505       1.970540                    0.999605      30.128985      87.350841       0.606151       0.423489      -1.059393       0.015759      -0.009503       0.004457       0.018934       0.004309       0.000099       0.005093      -0.052542      -0.100238      -0.033752      -0.009912       0.043664             14.972562      25.501084      -7.425225      -0.802450      13.585086       0.674943       5.831517           0.000017
          287              C      66.207401      46.885735      18.856804      -0.156279      39.433760 0.46933052E+03  0.11249442E+05                                10.207197                            7.283511       0.039313       1.974446                    0.999519      30.303888      88.025523       0.602865       0.423871      -1.059271      -0.014269       0.007995       0.005501       0.017257       0.022594      -0.002283       0.001373       0.017722      -0.109757      -0.036791      -0.005787       0.042578             14.549595      22.304755      -8.288936      -1.678711      15.376091       0.964729       5.967939           0.000517
          288              C      64.979531      47.594646      19.031521      -0.100287      36.803173 0.44747529E+03  0.10589855E+05                                 9.711007                            7.087062      -0.004227       1.963351                    0.999533      29.626180      85.283435       0.614880       0.420915      -1.061991       0.004932      -0.018462      -0.000037       0.019110       0.008093       0.003195       0.004719      -0.054416      -0.071536      -0.024973      -0.015744       0.040717             13.427917      22.018207      -6.306679      -1.757566      12.450197       0.979851       5.815347           0.001017
          289              C      82.972511      43.524124      33.896260      -0.141489      40.070033 0.46261058E+03  0.11047877E+05                                10.319052                            7.221772       0.035968       1.973114                    0.999582      30.159326      87.430285       0.606652       0.422769      -1.060018       0.003289      -0.015720       0.012699       0.020474      -0.001047      -0.024652      -0.009528      -0.017230       0.107543      -0.035768      -0.010011       0.045779             14.990627       8.381914      -5.829196       0.786441      23.216619      -7.542432      13.373347          -0.000002
          290              C      83.326574      42.307374      34.537941      -0.142100      39.774604 0.46069603E+03  0.10992578E+05                                10.281062                            7.213019       0.024499       1.970538                    0.999605      30.129172      87.352202       0.606136       0.423498      -1.059386      -0.009125       0.013335      -0.009873       0.018936      -0.026634      -0.021781       0.016216      -0.021074       0.013328      -0.033766      -0.009903       0.043669             14.973172       7.779890      -4.897648       0.985090      22.412061      -8.711589      14.727566           0.000017
          291              C      84.127925      39.910407      35.872573      -0.156282      39.434041 0.46932983E+03  0.11249444E+05                                10.207263                            7.283492       0.039320       1.974448                    0.999519      30.304108      88.026808       0.602866       0.423870      -1.059270       0.000126      -0.016162       0.006049       0.017257      -0.008739      -0.024439      -0.009266      -0.012376       0.098169      -0.036805      -0.005782       0.042587             14.549809       8.194483      -5.330303       0.413366      23.496215      -6.895032      11.958730           0.000517
          292              C      84.394560      38.646527      36.482701      -0.100288      36.803824 0.44748047E+03  0.10590020E+05                                 9.711167                            7.087120      -0.004219       1.963354                    0.999533      29.626357      85.284404       0.614875       0.420917      -1.061989      -0.010632       0.015172       0.004685       0.019109      -0.021768      -0.017924       0.020671      -0.009311       0.015945      -0.024983      -0.015742       0.040725             13.428298       7.103271      -3.560901       0.184128      20.593268      -7.172531      12.588356           0.001017
          293              C      73.700692      30.406482      29.736184      -0.141459      40.069384 0.46260621E+03  0.11047721E+05                                10.318942                            7.221772       0.035992       1.973123                    0.999582      30.158781      87.427856       0.606649       0.422773      -1.060018      -0.004200      -0.006212      -0.019053       0.020476       0.010449       0.022322       0.004534       0.066568       0.005062      -0.035770      -0.010014       0.045784             14.990334      10.430629      -0.018732      -0.477841       7.677308       6.372817      26.863065          -0.000008
          294              C      73.705039      30.000155      28.375128      -0.142108      39.774122 0.46069488E+03  0.10992521E+05                                10.280869                            7.212945       0.024491       1.970535                    0.999605      30.129111      87.351330       0.606149       0.423490      -1.059393      -0.000350       0.010334       0.015858       0.018931      -0.002661      -0.020907       0.008535       0.064838      -0.006938      -0.033750      -0.009915       0.043665             14.972696      10.133708       0.655210       1.303335       7.751666       6.463317      27.032714          -0.000008
          295              C      73.707938      29.076507      25.670368      -0.156282      39.433797 0.46933097E+03  0.11249454E+05                                10.207199                            7.283512       0.039320       1.974447                    0.999519      30.303906      88.025532       0.602865       0.423871      -1.059272      -0.000211      -0.000266      -0.017253       0.017257       0.006369       0.017870       0.010418       0.067276       0.001243      -0.036793      -0.005786       0.042579             14.549610       9.929821      -0.385080      -1.077544       7.171330       5.339865      26.547680          -0.000509
          296              C      73.707938      28.768624      24.275394      -0.100287      36.803146 0.44747471E+03  0.10589836E+05                                 9.710994                            7.087051      -0.004218       1.963354                    0.999533      29.626151      85.283255       0.614882       0.420915      -1.061992      -0.013522       0.004466       0.012743       0.019109      -0.001146      -0.020295       0.005080       0.054442      -0.031886      -0.024974      -0.015744       0.040717             13.427911       9.380437       0.301430       0.943189       6.692108       4.491892      24.211187          -0.001024
          297              C      79.179252      48.655781      35.930549      -0.141445      40.069409 0.46260159E+03  0.11047615E+05                                10.318976                            7.221722       0.035995       1.973123                    0.999583      30.158991      87.429286       0.606651       0.422771      -1.060016      -0.011965       0.015551       0.005838       0.020472      -0.022067      -0.000678      -0.030888      -0.033608      -0.013566      -0.035791      -0.010004       0.045795             14.990498      14.459575      -8.900288      -6.757836      16.590043       4.646201      13.921876          -0.000001
          298              C      78.302547      49.565764      36.579328      -0.142111      39.774852 0.46069975E+03  0.10992687E+05                                10.281094                            7.213040       0.024495       1.970536                    0.999605      30.129311      87.352655       0.606136       0.423497      -1.059386       0.006980      -0.014159      -0.010442       0.018927      -0.004504      -0.022208      -0.017481      -0.008745       0.093880      -0.033763      -0.009908       0.043671             14.973219      14.512573      -9.576888      -5.931712      18.107397       4.350528      12.299689           0.000016
          299              C      76.627389      51.454892      37.918693      -0.156281      39.434168 0.46933171E+03  0.11249504E+05                                10.207292                            7.283512       0.039314       1.974445                    0.999519      30.304180      88.027167       0.602864       0.423870      -1.059270      -0.013934       0.008433       0.005704       0.017257      -0.022329      -0.002423      -0.026878      -0.038211       0.010377      -0.036805      -0.005783       0.042588             14.549840      15.054632      -8.531925      -6.838108      14.870383       4.429787      13.724504           0.000516
          300              C      75.666153      52.317744      38.528821      -0.100288      36.804020 0.44748352E+03  0.10590115E+05                                 9.711212                            7.087154      -0.004241       1.963346                    0.999533      29.626473      85.284965       0.614872       0.420918      -1.061988       0.007822      -0.001180      -0.017395       0.019110       0.003455      -0.017043      -0.017424      -0.009195       0.087506      -0.024984      -0.015741       0.040725             13.428342      14.136974      -8.310159      -5.146059      15.050654       3.218569      11.097398           0.001019
          301              C      65.730648      50.094240      33.896260      -0.141481      40.070268 0.46261856E+03  0.11048088E+05                                10.319086                            7.221869       0.035968       1.973113                    0.999582      30.159148      87.429143       0.606645       0.422773      -1.060018       0.011967       0.010702       0.012702       0.020471       0.007976       0.020568      -0.016590       0.006800       0.107543      -0.035759      -0.010017       0.045776             14.990552      14.459690       9.338261       6.138490      17.138982       4.452204      13.372985          -0.000008
          302              C      66.607353      51.009243      34.537941      -0.142099      39.773455 0.46068581E+03  0.10992256E+05                                10.280742                            7.212865       0.024501       1.970539                    0.999605      30.129005      87.350977       0.606153       0.423489      -1.059393      -0.006983      -0.014569      -0.009872       0.018933       0.022432      -0.003163      -0.026970      -0.035590       0.013323      -0.033751      -0.009914       0.043665             14.972422      14.511721       8.784188       7.051300      15.678741       5.208346      14.726804          -0.000008
          303              C      68.282511      52.901718      35.872573      -0.156281      39.433218 0.46932502E+03  0.11249259E+05                                10.207024                            7.283416       0.039305       1.974442                    0.999519      30.303842      88.024717       0.602876       0.423865      -1.059277       0.013934       0.008189       0.006049       0.017257       0.009718       0.020237      -0.016529      -0.008944       0.098169      -0.036791      -0.005793       0.042584             14.549268      15.054036       9.290581       5.764240      16.635540       3.805273      11.958228          -0.000508
          304              C      69.243747      53.764570      36.482701      -0.100287      36.802029 0.44746123E+03  0.10589401E+05                                 9.710689                            7.086870      -0.004227       1.963350                    0.999533      29.625756      85.280705       0.614901       0.420906      -1.062001      -0.007826      -0.016790       0.004688       0.019109       0.014904      -0.008949      -0.025852      -0.033052       0.015937      -0.024973      -0.015746       0.040719             13.427404      14.135950       7.621120       6.119001      13.558676       3.745348      12.587586          -0.001025
          305              C      71.209208      38.171037      18.755444      -0.141489      40.070117 0.46261752E+03  0.11048046E+05                                10.319013                            7.221826       0.035981       1.973117                    0.999583      30.159148      87.428811       0.606652       0.422769      -1.060021       0.004186      -0.020035       0.000492       0.020473      -0.024532      -0.002416      -0.007730       0.031854      -0.098952      -0.035759      -0.010014       0.045772             14.990438      10.430680       0.456801      -0.141621      28.737101      -1.072876       5.803532          -0.000001
          306              C      71.204861      36.752379      18.826041      -0.142099      39.773566 0.46068757E+03  0.10992305E+05                                10.280772                            7.212889       0.024492       1.970536                    0.999605      30.128933      87.350683       0.606151       0.423490      -1.059392       0.000350       0.018400       0.004456       0.018935       0.020590      -0.004462      -0.002460       0.033735      -0.100239      -0.033753      -0.009906       0.043659             14.972500      10.133651      -1.447154      -0.183295      28.952352      -1.032408       5.831497           0.000017
          307              C      71.201962      33.894424      18.856804      -0.156282      39.433803 0.46933324E+03  0.11249509E+05                                10.207164                            7.283511       0.039320       1.974447                    0.999519      30.303910      88.025229       0.602868       0.423869      -1.059274       0.000211      -0.016356       0.005499       0.017257      -0.018977      -0.000051      -0.002664       0.030276      -0.109760      -0.036793      -0.005791       0.042584             14.549517       9.929779       1.144289       0.003875      27.750845      -1.936152       5.967928           0.000517
          308              C      71.201962      32.476602      19.031521      -0.100285      36.803040 0.44747526E+03  0.10589835E+05                                 9.710916                            7.087020      -0.004223       1.963352                    0.999533      29.626125      85.282679       0.614889       0.420910      -1.061996       0.013522       0.013502      -0.000038       0.019109       0.019512      -0.005687       0.000407       0.041225      -0.071535      -0.024972      -0.015742       0.040714             13.427747       9.380374      -0.989733       0.030210      25.087567      -2.011983       5.815299           0.001018
          309              C      68.661692      31.877291      33.896260      -0.141446      40.069356 0.46260670E+03  0.11047730E+05                                10.318915                            7.221761       0.036011       1.973128                    0.999582      30.158776      87.427680       0.606652       0.422771      -1.060019      -0.015241       0.005020       0.012714       0.020473      -0.006930       0.004091       0.026123       0.010432       0.107569      -0.035777      -0.010015       0.045792             14.990275      24.555792      -3.508882      -6.924820       7.042231       3.089944      13.372803          -0.000008
          310              C      67.430924      32.179038      34.537941      -0.142110      39.773794 0.46069090E+03  0.10992404E+05                                10.280810                            7.212914       0.024507       1.970540                    0.999605      30.129039      87.351076       0.606150       0.423490      -1.059392       0.016103       0.001237      -0.009869       0.018927       0.004191       0.024936       0.010747       0.056643       0.013319      -0.033749      -0.009912       0.043661             14.972561      22.994497      -3.886819      -8.036362       7.196216       3.502484      14.726969          -0.000007
          311              C      64.954414      32.683531      35.872573      -0.156280      39.433565 0.46932994E+03  0.11249409E+05                                10.207118                            7.283481       0.039329       1.974451                    0.999519      30.303813      88.024830       0.602870       0.423868      -1.059275      -0.014060       0.007972       0.006049       0.017257      -0.000993       0.004191       0.025792       0.021306       0.098159      -0.036793      -0.005788       0.042581             14.549437      24.286421      -3.960535      -6.177665       7.403599       3.089347      11.958291          -0.000508
          312              C      63.726544      33.084559      36.482701      -0.100291      36.802963 0.44747424E+03  0.10589801E+05                                 9.710902                            7.087011      -0.004201       1.963361                    0.999533      29.626027      85.282247       0.614889       0.420910      -1.061997       0.018454       0.001618       0.004687       0.019109       0.006854       0.026859       0.005179       0.042337       0.015935      -0.024970      -0.015743       0.040713             13.427729      20.303616      -4.060629      -6.303225       7.391706       3.426619      12.587865          -0.001024
          313              C      76.248208      42.583465      18.755444      -0.141444      40.069553 0.46260845E+03  0.11047789E+05                                10.318981                            7.221800       0.035998       1.973124                    0.999583      30.158790      87.427954       0.606646       0.422774      -1.060017       0.015238       0.013661       0.000493       0.020471      -0.001556       0.007897       0.001771      -0.058427      -0.099024      -0.035777      -0.010014       0.045790             14.990376      24.556006       7.698457       0.999947      14.611615       0.413789       5.803508          -0.000001
          314              C      77.478976      43.289029      18.826041      -0.142111      39.773654 0.46068886E+03  0.10992345E+05                                10.280768                            7.212884       0.024497       1.970537                    0.999605      30.129105      87.351277       0.606153       0.423488      -1.059393      -0.016103      -0.008892       0.004457       0.018927      -0.024914       0.004357      -0.002637       0.018792      -0.100223      -0.033747      -0.009920       0.043666             14.972462      22.994382       8.872230       0.985741      16.091520       0.357461       5.831484           0.000017
          315              C      79.955486      44.715496      18.856804      -0.156281      39.433071 0.46932328E+03  0.11249205E+05                                10.206996                            7.283401       0.039308       1.974444                    0.999519      30.303786      88.024463       0.602877       0.423865      -1.059277       0.014059       0.008360       0.005500       0.017257      -0.003628       0.002328       0.001286      -0.048005      -0.109755      -0.036790      -0.005793       0.042583             14.549222      24.285958       7.144408       1.674775      13.393886       0.971413       5.967822           0.000517
          316              C      81.183356      45.424407      19.031521      -0.100285      36.801999 0.44746096E+03  0.10589392E+05                                 9.710682                            7.086867      -0.004230       1.963350                    0.999533      29.625729      85.280587       0.614902       0.420906      -1.062001      -0.018454       0.004959      -0.000037       0.019109      -0.027615       0.002486      -0.005132       0.013184      -0.071521      -0.024972      -0.015748       0.040719             13.427394      20.303058       7.296096       1.727275      14.163955       1.032127       5.815169           0.001018
          317              C      81.726768      48.623431      29.736184      -0.141459      40.069377 0.46260126E+03  0.11047600E+05                                10.318944                            7.221700       0.036011       1.973128                    0.999582      30.159040      87.429279       0.606655       0.422769      -1.060017       0.007480      -0.000533      -0.019053       0.020476      -0.034058      -0.015097       0.017062      -0.015196       0.005062      -0.035780      -0.010015       0.045795             14.990451       8.349524      -1.182952      -5.280311       9.758545      -3.600042      26.863284          -0.000009
          318              C      82.076484      48.830360      28.375128      -0.142108      39.774865 0.46069955E+03  0.10992683E+05                                10.281105                            7.213046       0.024491       1.970535                    0.999605      30.129290      87.352631       0.606135       0.423498      -1.059386      -0.008773      -0.005471       0.015858       0.018931      -0.026754       0.003053      -0.022374      -0.037034      -0.006934      -0.033764      -0.009907       0.043670             14.973249       8.914868      -1.359054      -6.249450       8.970913      -2.102968      27.033966          -0.000007
          319              C      82.874938      49.294694      25.670368      -0.156281      39.434136 0.46933104E+03  0.11249483E+05                                10.207285                            7.283505       0.039315       1.974446                    0.999519      30.304154      88.027047       0.602865       0.423870      -1.059270       0.000336      -0.000049      -0.017254       0.017257      -0.032325      -0.017963       0.010265      -0.022613       0.001249      -0.036805      -0.005783       0.042588             14.549842       7.527578      -1.001998      -4.085855       9.573814      -3.603044      26.548134          -0.000508
          320              C      83.141572      49.448635      24.275394      -0.100288      36.804044 0.44748379E+03  0.10590121E+05                                 9.711208                            7.087150      -0.004234       1.963348                    0.999533      29.626492      85.284972       0.614873       0.420918      -1.061988       0.002889      -0.013945       0.012743       0.019110      -0.023014       0.005745      -0.020117      -0.029213      -0.031877      -0.024985      -0.015742       0.040727             13.428349       7.625424      -1.314826      -4.361904       8.447489      -1.429156      24.212134          -0.001025
          321              C      63.183132      44.243354      35.930549      -0.141455      40.069423 0.46260712E+03  0.11047749E+05                                10.318950                            7.221781       0.036024       1.973131                    0.999583      30.158794      87.427925       0.606648       0.422773      -1.060017      -0.007480      -0.018140       0.005845       0.020474       0.025576       0.027074       0.014862      -0.021412      -0.013598      -0.035772      -0.010013       0.045785             14.990333       8.349419       5.372411      -0.644822      22.699664      -8.175612      13.921916          -0.000002
          322              C      62.833416      43.029114      36.579328      -0.142108      39.774033 0.46069413E+03  0.10992499E+05                                10.280852                            7.212938       0.024493       1.970536                    0.999605      30.129104      87.351304       0.606149       0.423490      -1.059393       0.008774       0.013126      -0.010443       0.018930       0.006028       0.026236      -0.010492      -0.003424       0.093871      -0.033749      -0.009916       0.043665             14.972647       8.914586       6.344670      -0.801676      23.703955      -7.311896      12.299399           0.000017
          323              C      62.034962      40.633820      37.918693      -0.156281      39.433568 0.46932837E+03  0.11249374E+05                                10.207154                            7.283488       0.039329       1.974451                    0.999519      30.303820      88.025166       0.602867       0.423871      -1.059272      -0.000335      -0.016283       0.005705       0.017257       0.027701       0.024481       0.011340      -0.019566       0.010368      -0.036792      -0.005785       0.042576             14.549519       7.527428       4.185963      -0.417258      22.396822      -8.136754      13.724306           0.000517
          324              C      61.768328      39.369939      38.528821      -0.100290      36.802965 0.44747247E+03  0.10589765E+05                                 9.710963                            7.087034      -0.004204       1.963361                    0.999533      29.626015      85.282694       0.614882       0.420915      -1.061992      -0.002893       0.007366      -0.017393       0.019109       0.002246       0.023599      -0.006046       0.010593       0.087498      -0.024970      -0.015745       0.040715             13.427859       7.625213       4.550488      -0.214292      21.561308      -6.065610      11.097056           0.001019
          325              C      65.730648      48.655781      35.930549      -0.141445      40.069556 0.46260872E+03  0.11047797E+05                                10.318982                            7.221802       0.035998       1.973124                    0.999583      30.158803      87.427995       0.606646       0.422774      -1.060017       0.011965       0.015550       0.005837       0.020471       0.022055       0.000670      -0.030887      -0.033604      -0.013574      -0.035777      -0.010014       0.045791             14.990375      14.459509       8.900059       6.757929      16.589629       4.646276      13.921988          -0.000001
          326              C      66.607353      49.565764      36.579328      -0.142111      39.773692 0.46068944E+03  0.10992363E+05                                10.280775                            7.212888       0.024495       1.970536                    0.999605      30.129123      87.351352       0.606152       0.423488      -1.059393      -0.006979      -0.014159      -0.010442       0.018927       0.004492       0.022201      -0.017480      -0.008740       0.093873      -0.033747      -0.009919       0.043667             14.972472      14.511773       9.576132       5.931398      18.106291       4.350119      12.299354           0.000016
          327              C      68.282511      51.454892      37.918693      -0.156281      39.433195 0.46932461E+03  0.11249247E+05                                10.207020                            7.283413       0.039305       1.974442                    0.999519      30.303832      88.024678       0.602876       0.423865      -1.059277       0.013934       0.008433       0.005704       0.017256       0.022318       0.002416      -0.026876      -0.038210       0.010368      -0.036790      -0.005793       0.042583             14.549261      15.054028       8.531435       6.837824      14.869691       4.429590      13.724064           0.000517
          328              C      69.243747      52.317744      38.528821      -0.100286      36.802050 0.44746134E+03  0.10589405E+05                                 9.710696                            7.086874      -0.004236       1.963347                    0.999533      29.625759      85.280757       0.614901       0.420906      -1.062001      -0.007825      -0.001176      -0.017393       0.019109      -0.003470       0.017034      -0.017417      -0.009195       0.087502      -0.024971      -0.015747       0.040718             13.427411      14.135953       8.309426       5.145593      15.049594       3.218232      11.096686           0.001018
          329              C      71.209208      30.406482      29.736184      -0.141459      40.069313 0.46260614E+03  0.11047709E+05                                10.318887                            7.221741       0.035993       1.973124                    0.999582      30.158796      87.427592       0.606655       0.422770      -1.060021       0.004200      -0.006213      -0.019053       0.020476      -0.010453      -0.022326       0.004534       0.066568       0.005062      -0.035771      -0.010018       0.045789             14.990238      10.430575       0.018739       0.477858       7.677263       6.372768      26.862875          -0.000002
          330              C      71.204861      30.000155      28.375128      -0.142108      39.773900 0.46069194E+03  0.10992435E+05                                10.280830                            7.212924       0.024492       1.970535                    0.999605      30.129061      87.351160       0.606149       0.423490      -1.059392       0.000351       0.010333       0.015858       0.018930       0.002657       0.020901       0.008535       0.064838      -0.006939      -0.033750      -0.009910       0.043661             14.972610      10.133700      -0.655202      -1.303307       7.751623       6.463259      27.032506           0.000017
          331              C      71.201962      29.076507      25.670368      -0.156282      39.433795 0.46933285E+03  0.11249498E+05                                10.207163                            7.283508       0.039320       1.974447                    0.999519      30.303899      88.025189       0.602868       0.423869      -1.059274       0.000211      -0.000267      -0.017253       0.017257      -0.006373      -0.017874       0.010418       0.067277       0.001244      -0.036793      -0.005791       0.042584             14.549525       9.929778       0.385085       1.077560       7.171308       5.339824      26.547490           0.000516
          332              C      71.201962      28.768624      24.275394      -0.100286      36.803073 0.44747555E+03  0.10589843E+05                                 9.710924                            7.087023      -0.004223       1.963352                    0.999533      29.626122      85.282675       0.614888       0.420910      -1.061996       0.013522       0.004465       0.012743       0.019109       0.001142       0.020292       0.005079       0.054441      -0.031889      -0.024972      -0.015742       0.040714             13.427765       9.380374      -0.301428      -0.943195       6.692060       4.491826      24.210862           0.001019
          333              C      73.700692      38.171037      18.755444      -0.141489      40.070141 0.46261703E+03  0.11048042E+05                                10.319060                            7.221852       0.035982       1.973117                    0.999583      30.159110      87.428986       0.606646       0.422773      -1.060018      -0.004186      -0.020034       0.000493       0.020473       0.024526       0.002414      -0.007730       0.031853      -0.098951      -0.035757      -0.010010       0.045767             14.990519      10.430727      -0.456782       0.141621      28.737274      -1.072882       5.803557          -0.000008
          334              C      73.705039      36.752379      18.826041      -0.142099      39.773759 0.46069024E+03  0.10992382E+05                                10.280804                            7.212907       0.024493       1.970537                    0.999605      30.128973      87.350800       0.606150       0.423490      -1.059393      -0.000350       0.018401       0.004457       0.018936      -0.020597       0.004460      -0.002460       0.033734      -0.100237      -0.033752      -0.009911       0.043663             14.972574      10.133653       1.447181       0.183292      28.952549      -1.032414       5.831519          -0.000007
          335              C      73.707938      33.894424      18.856804      -0.156282      39.433794 0.46933121E+03  0.11249461E+05                                10.207198                            7.283514       0.039321       1.974448                    0.999519      30.303910      88.025551       0.602865       0.423871      -1.059272      -0.000211      -0.016356       0.005500       0.017257       0.018971       0.000048      -0.002663       0.030275      -0.109759      -0.036792      -0.005787       0.042579             14.549600       9.929822      -1.144274      -0.003875      27.751037      -1.936173       5.967942          -0.000508
          336              C      73.707938      32.476602      19.031521      -0.100287      36.803119 0.44747452E+03  0.10589830E+05                                 9.710989                            7.087049      -0.004217       1.963354                    0.999533      29.626156      85.283271       0.614882       0.420914      -1.061992      -0.013522       0.013502      -0.000037       0.019109      -0.019517       0.005685       0.000407       0.041224      -0.071540      -0.024974      -0.015744       0.040717             13.427895       9.380438       0.989727      -0.030207      25.087909      -2.012020       5.815338          -0.001025
          337              C      79.179252      50.094240      33.896260      -0.141482      40.070080 0.46261099E+03  0.11047892E+05                                10.319073                            7.221785       0.035965       1.973112                    0.999582      30.159317      87.430356       0.606650       0.422770      -1.060017      -0.011967       0.010703       0.012702       0.020472      -0.007988      -0.020576      -0.016591       0.006795       0.107545      -0.035773      -0.010007       0.045780             14.990661      14.459742      -9.338239      -6.138730      17.138865       4.452305      13.373376          -0.000008
          338              C      78.302547      51.009243      34.537941      -0.142100      39.774578 0.46069572E+03  0.10992568E+05                                10.281055                            7.213014       0.024502       1.970539                    0.999605      30.129175      87.352202       0.606137       0.423497      -1.059386       0.006985      -0.014569      -0.009872       0.018934      -0.022442       0.003153      -0.026971      -0.035595       0.013328      -0.033766      -0.009903       0.043669             14.973156      14.512508      -8.784727      -7.051901      15.679405       5.208899      14.727555          -0.000008
          339              C      76.627389      52.901718      35.872573      -0.156281      39.434182 0.46933198E+03  0.11249512E+05                                10.207293                            7.283513       0.039315       1.974446                    0.999519      30.304184      88.027177       0.602864       0.423870      -1.059270      -0.013934       0.008190       0.006049       0.017257      -0.009728      -0.020245      -0.016532      -0.008947       0.098171      -0.036806      -0.005783       0.042588             14.549843      15.054637      -9.291012      -5.764603      16.636132       3.805503      11.958761          -0.000508
          340              C      75.666153      53.764570      36.482701      -0.100289      36.803997 0.44748336E+03  0.10590110E+05                                 9.711205                            7.087150      -0.004232       1.963349                    0.999533      29.626473      85.284938       0.614872       0.420918      -1.061988       0.007823      -0.016793       0.004686       0.019109      -0.014918       0.008937      -0.025858      -0.033049       0.015947      -0.024985      -0.015740       0.040725             13.428336      14.136971      -7.621805      -6.119534      13.559644       3.745718      12.588392          -0.001025
          341              C      63.183132      48.623431      29.736184      -0.141459      40.069386 0.46260644E+03  0.11047727E+05                                10.318940                            7.221772       0.036019       1.973131                    0.999582      30.158784      87.427847       0.606649       0.422773      -1.060018      -0.007479      -0.000533      -0.019053       0.020476       0.034049       0.015090       0.017064      -0.015190       0.005055      -0.035769      -0.010017       0.045785             14.990325       8.349412       1.182856       5.280095       9.758519      -3.600233      26.863045          -0.000002
          342              C      62.833416      48.830360      28.375128      -0.142106      39.774064 0.46069434E+03  0.10992506E+05                                10.280860                            7.212942       0.024493       1.970536                    0.999605      30.129109      87.351346       0.606148       0.423490      -1.059392       0.008775      -0.005471       0.015858       0.018931       0.026745      -0.003062      -0.022373      -0.037028      -0.006938      -0.033750      -0.009915       0.043665             14.972673       8.914592       1.359057       6.249047       8.970764      -2.102940      27.032662           0.000017
          343              C      62.034962      49.294694      25.670368      -0.156279      39.433757 0.46933023E+03  0.11249434E+05                                10.207197                            7.283509       0.039313       1.974446                    0.999519      30.303888      88.025524       0.602865       0.423871      -1.059271      -0.000335      -0.000050      -0.017253       0.017257       0.032315       0.017957       0.010267      -0.022605       0.001245      -0.036791      -0.005786       0.042578             14.549603       7.527462       1.001926       4.085685       9.573686      -3.603100      26.547662           0.000517
          344              C      61.768328      49.448635      24.275394      -0.100287      36.803214 0.44747566E+03  0.10589866E+05                                 9.711013                            7.087064      -0.004228       1.963351                    0.999533      29.626184      85.283445       0.614880       0.420915      -1.061991      -0.002893      -0.013944       0.012743       0.019110       0.023001      -0.005748      -0.020116      -0.029205      -0.031890      -0.024973      -0.015745       0.040717             13.427932       7.625251       1.314802       4.361693       8.447324      -1.429115      24.211221           0.001018
          345              C      81.726768      44.243354      35.930549      -0.141456      40.069425 0.46260202E+03  0.11047623E+05                                10.318955                            7.221708       0.036020       1.973130                    0.999583      30.159053      87.429346       0.606654       0.422769      -1.060017       0.007481      -0.018140       0.005845       0.020475      -0.025586      -0.027081       0.014861      -0.021417      -0.013586      -0.035784      -0.010011       0.045795             14.990466       8.349534      -5.372652       0.644807      22.700017      -8.175538      13.921847          -0.000009
          346              C      82.076484      43.029114      36.579328      -0.142108      39.774841 0.46069929E+03  0.10992675E+05                                10.281098                            7.213042       0.024487       1.970534                    0.999605      30.129287      87.352604       0.606135       0.423497      -1.059386      -0.008773       0.013127      -0.010443       0.018930      -0.006039      -0.026242      -0.010492      -0.003429       0.093879      -0.033763      -0.009907       0.043670             14.973235       8.914866      -6.345056       0.801817      23.705140      -7.312290      12.299698          -0.000007
          347              C      82.874938      40.633820      37.918693      -0.156281      39.434044 0.46933001E+03  0.11249450E+05                                10.207264                            7.283493       0.039320       1.974448                    0.999519      30.304116      88.026847       0.602866       0.423870      -1.059270       0.000336      -0.016284       0.005705       0.017257      -0.027710      -0.024489       0.011340      -0.019570       0.010380      -0.036805      -0.005782       0.042587             14.549809       7.527564      -4.186171       0.417257      22.397393      -8.136858      13.724471          -0.000509
          348              C      83.141572      39.369939      38.528821      -0.100290      36.803958 0.44748254E+03  0.10590081E+05                                 9.711188                            7.087136      -0.004223       1.963352                    0.999533      29.626422      85.284635       0.614874       0.420917      -1.061989       0.002889       0.007366      -0.017395       0.019110      -0.002254      -0.023612      -0.006047       0.010584       0.087509      -0.024984      -0.015742       0.040726             13.428329       7.625412      -4.550718       0.214343      21.562209      -6.065906      11.097367          -0.001024
          349              C      76.248208      31.877291      33.896260      -0.141447      40.069567 0.46260869E+03  0.11047795E+05                                10.318978                            7.221797       0.036010       1.973127                    0.999582      30.158830      87.428062       0.606647       0.422774      -1.060017       0.015240       0.005020       0.012714       0.020472       0.006923      -0.004096       0.026120       0.010431       0.107576      -0.035774      -0.010020       0.045793             14.990377      24.556006       3.508913       6.924871       7.042268       3.089957      13.372858          -0.000002
          350              C      77.478976      32.179038      34.537941      -0.142110      39.773671 0.46068888E+03  0.10992346E+05                                10.280774                            7.212886       0.024502       1.970539                    0.999605      30.129095      87.351264       0.606152       0.423489      -1.059393      -0.016103       0.001238      -0.009869       0.018928      -0.004197      -0.024942       0.010745       0.056642       0.013323      -0.033747      -0.009920       0.043667             14.972483      22.994416       3.886783       8.036260       7.196173       3.502450      14.726859           0.000017
          351              C      79.955486      32.683531      35.872573      -0.156281      39.433019 0.46932221E+03  0.11249171E+05                                10.206983                            7.283389       0.039312       1.974445                    0.999519      30.303750      88.024284       0.602878       0.423865      -1.059278       0.014059       0.007972       0.006049       0.017257       0.000986      -0.004197       0.025790       0.021305       0.098166      -0.036791      -0.005792       0.042583             14.549215      24.285958       3.960464       6.177557       7.403504       3.089327      11.958182           0.000517
          352              C      81.183356      33.084559      36.482701      -0.100287      36.801880 0.44745884E+03  0.10589326E+05                                 9.710656                            7.086845      -0.004215       1.963355                    0.999533      29.625642      85.280189       0.614903       0.420905      -1.062002      -0.018454       0.001618       0.004687       0.019109      -0.006861      -0.026864       0.005175       0.042336       0.015935      -0.024971      -0.015748       0.040719             13.427374      20.303042       4.060525       6.303071       7.391528       3.426530      12.587551           0.001017
          353              C      68.661692      42.583465      18.755444      -0.141445      40.069348 0.46260648E+03  0.11047723E+05                                10.318918                            7.221764       0.036003       1.973126                    0.999583      30.158736      87.427554       0.606651       0.422772      -1.060019      -0.015238       0.013661       0.000493       0.020471       0.001549      -0.007901       0.001774      -0.058425      -0.099028      -0.035780      -0.010010       0.045790             14.990281      24.555806      -7.698409      -0.999936      14.611560       0.413785       5.803478          -0.000008
          354              C      67.430924      43.289029      18.826041      -0.142110      39.773759 0.46069053E+03  0.10992393E+05                                10.280801                            7.212909       0.024499       1.970538                    0.999605      30.129039      87.351051       0.606150       0.423490      -1.059393       0.016102      -0.008892       0.004457       0.018927       0.024907      -0.004361      -0.002634       0.018793      -0.100228      -0.033749      -0.009912       0.043661             14.972544      22.994470      -8.872347      -0.985742      16.091649       0.357467       5.831512          -0.000008
          355              C      64.954414      44.715496      18.856804      -0.156279      39.433687 0.46933162E+03  0.11249462E+05                                10.207148                            7.283501       0.039318       1.974447                    0.999519      30.303867      88.025112       0.602868       0.423869      -1.059274      -0.014059       0.008361       0.005500       0.017257       0.003621      -0.002333       0.001288      -0.048005      -0.109759      -0.036792      -0.005790       0.042583             14.549486      24.286496      -7.144577      -1.674813      13.394046       0.971429       5.967917          -0.000508
          356              C      63.726544      45.424407      19.031521      -0.100289      36.803120 0.44747660E+03  0.10589874E+05                                 9.710929                            7.087029      -0.004215       1.963354                    0.999533      29.626146      85.282745       0.614888       0.420910      -1.061996       0.018455       0.004959      -0.000037       0.019110       0.027608      -0.002491      -0.005129       0.013182      -0.071538      -0.024973      -0.015742       0.040715             13.427766      20.303667      -7.296299      -1.727326      14.164323       1.032156       5.815307          -0.001026
          357              C      61.937389      43.524124      33.896260      -0.141488      40.069992 0.46261600E+03  0.11048002E+05                                10.318998                            7.221817       0.035972       1.973115                    0.999582      30.159099      87.428665       0.606652       0.422769      -1.060021      -0.003289      -0.015720       0.012698       0.020474       0.001036       0.024646      -0.009527      -0.017224       0.107533      -0.035757      -0.010016       0.045773             14.990407       8.381912       5.829216      -0.786457      23.216416      -7.542116      13.372894          -0.000009
          358              C      61.583326      42.307374      34.537941      -0.142099      39.773577 0.46068787E+03  0.10992315E+05                                10.280780                            7.212895       0.024504       1.970540                    0.999605      30.128935      87.350736       0.606150       0.423491      -1.059392       0.009125       0.013334      -0.009873       0.018935       0.026624       0.021775       0.016218      -0.021069       0.013318      -0.033753      -0.009906       0.043659             14.972505       7.779679       4.897426      -0.984930      22.410922      -8.710888      14.726915          -0.000007
          359              C      60.781975      39.910407      35.872573      -0.156281      39.433615 0.46933055E+03  0.11249427E+05                                10.207127                            7.283486       0.039330       1.974451                    0.999519      30.303827      88.024885       0.602870       0.423868      -1.059275      -0.000126      -0.016162       0.006049       0.017257       0.008729       0.024433      -0.009266      -0.012372       0.098160      -0.036793      -0.005788       0.042582             14.549453       8.194387       5.330216      -0.413383      23.495671      -6.894700      11.958300          -0.000507
          360              C      60.515340      38.646527      36.482701      -0.100291      36.802963 0.44747406E+03  0.10589796E+05                                 9.710902                            7.087009      -0.004201       1.963360                    0.999533      29.626040      85.282303       0.614889       0.420910      -1.061997       0.010628       0.015173       0.004687       0.019109       0.021759       0.017915       0.020671      -0.009297       0.015936      -0.024970      -0.015743       0.040713             13.427730       7.103074       3.560705      -0.184074      20.592246      -7.172067      12.587870          -0.001024
          361              C      75.002466      44.741153      18.755444      -0.141481      40.070259 0.46261856E+03  0.11048088E+05                                10.319085                            7.221869       0.035966       1.973113                    0.999582      30.159146      87.429137       0.606645       0.422773      -1.060018       0.019444       0.006385       0.000492       0.020471      -0.026066       0.005482       0.005954       0.026544      -0.098962      -0.035759      -0.010017       0.045776             14.990546      23.765032       8.155412       0.858337      15.403038       0.659095       5.803567          -0.000009
          362              C      76.228887      45.454248      18.826041      -0.142100      39.773431 0.46068586E+03  0.10992256E+05                                10.280734                            7.212863       0.024502       1.970539                    0.999605      30.128996      87.350907       0.606153       0.423489      -1.059393      -0.015758      -0.009503       0.004457       0.018934      -0.004317      -0.000105       0.005092      -0.052544      -0.100234      -0.033751      -0.009914       0.043665             14.972405      25.500691       7.425113       0.802438      13.585059       0.674945       5.831466          -0.000007
          363              C      78.702499      46.885735      18.856804      -0.156281      39.433167 0.46932426E+03  0.11249235E+05                                10.207014                            7.283409       0.039306       1.974443                    0.999519      30.303809      88.024565       0.602877       0.423865      -1.059277       0.014270       0.007995       0.005500       0.017257      -0.022601       0.002277       0.001373       0.017719      -0.109757      -0.036791      -0.005793       0.042584             14.549255      22.304205       8.288636       1.678661      15.375727       0.964694       5.967832          -0.000508
          364              C      79.930369      47.594646      19.031521      -0.100287      36.802040 0.44746139E+03  0.10589404E+05                                 9.710686                            7.086868      -0.004229       1.963349                    0.999533      29.625774      85.280730       0.614902       0.420905      -1.062001      -0.004933      -0.018462      -0.000037       0.019109      -0.008099      -0.003201       0.004719      -0.054422      -0.071525      -0.024973      -0.015748       0.040720             13.427402      22.017354       6.306361       1.757487      12.449681       0.979801       5.815171          -0.001025
          365              C      82.972511      46.465743      29.736184      -0.141455      40.069317 0.46260014E+03  0.11047568E+05                                10.318943                            7.221698       0.035989       1.973123                    0.999582      30.158981      87.429125       0.606654       0.422770      -1.060017       0.003278       0.006746      -0.019052       0.020475      -0.023610       0.007227      -0.021603      -0.051396       0.005067      -0.035783      -0.010011       0.045794             14.990452       8.381823      -1.201600      -5.757884       9.726244      -2.772863      26.863288          -0.000002
          366              C      83.326574      46.665141      28.375128      -0.142109      39.774877 0.46069963E+03  0.10992685E+05                                10.281103                            7.213044       0.024496       1.970536                    0.999605      30.129300      87.352641       0.606135       0.423497      -1.059386      -0.009124      -0.004862       0.015857       0.018930      -0.029414      -0.017850       0.013832      -0.027823      -0.006934      -0.033764      -0.009907       0.043670             14.973246       7.779922      -0.703796      -4.945943      10.105854      -4.360699      27.033963           0.000017
          367              C      84.127925      47.124455      25.670368      -0.156281      39.434118 0.46933108E+03  0.11249483E+05                                10.207282                            7.283505       0.039316       1.974447                    0.999519      30.304142      88.026990       0.602865       0.423870      -1.059270       0.000125       0.000316      -0.017254       0.017257      -0.025954      -0.000092      -0.020688      -0.044682       0.001248      -0.036805      -0.005783       0.042588             14.549834       8.194497      -1.387044      -5.163254       8.906890      -1.736930      26.548115           0.000517
          368              C      84.394560      47.278397      24.275394      -0.100287      36.803987 0.44748314E+03  0.10590102E+05                                 9.711201                            7.087146      -0.004236       1.963348                    0.999533      29.626459      85.284869       0.614873       0.420918      -1.061988      -0.010632       0.009475       0.012742       0.019110      -0.024156      -0.014549       0.015034      -0.025253      -0.031877      -0.024984      -0.015742       0.040726             13.428335       7.103296      -1.013378      -3.418634       8.969608      -3.062937      24.212100           0.001017
          369              C      69.907434      32.596521      35.930549      -0.141443      40.069391 0.46260616E+03  0.11047726E+05                                10.318973                            7.221794       0.035984       1.973120                    0.999582      30.158722      87.427867       0.606645       0.422776      -1.060015      -0.019450       0.002588       0.005838       0.020472       0.003517       0.026409       0.016023       0.055007      -0.013578      -0.035779      -0.010008       0.045787             14.990376      23.764817      -3.527647      -7.402731       7.284354       3.529385      13.921957          -0.000001
          370              C      68.681013      32.900778      36.579328      -0.142112      39.774038 0.46069426E+03  0.10992502E+05                                10.280844                            7.212932       0.024508       1.970540                    0.999605      30.129118      87.351299       0.606150       0.423489      -1.059393       0.015752       0.001036      -0.010442       0.018927       0.001532       0.004032       0.027967       0.012152       0.093874      -0.033749      -0.009917       0.043666             14.972636      25.501234      -3.231647      -6.733123       7.117279       2.961677      12.299396           0.000017
          371              C      66.207401      33.406944      37.918693      -0.156280      39.433559 0.46932824E+03  0.11249370E+05                                10.207151                            7.283486       0.039328       1.974451                    0.999519      30.303813      88.025137       0.602867       0.423870      -1.059272      -0.014269       0.007851       0.005705       0.017257       0.005378       0.022061       0.015531       0.057763       0.010368      -0.036792      -0.005784       0.042576             14.549515      22.304620      -4.345650      -7.255259       7.619624       3.707019      13.724301           0.000517
          372              C      64.979531      33.807972      38.528821      -0.100291      36.802943 0.44747212E+03  0.10589755E+05                                 9.710959                            7.087031      -0.004202       1.963361                    0.999533      29.626007      85.282658       0.614883       0.420915      -1.061992       0.004932      -0.006188      -0.017393       0.019109       0.005710       0.006563       0.023460      -0.001407       0.087498      -0.024970      -0.015745       0.040715             13.427852      22.018109      -3.759258      -5.360117       7.168394       2.847221      11.097052           0.001018
          373              C      21.604134      23.179326       3.508930      -0.141443      40.069530 0.46260810E+03  0.11047780E+05                                10.318981                            7.221800       0.035985       1.973120                    0.999582      30.158790      87.427984       0.606646       0.422775      -1.060016      -0.019450      -0.002588      -0.005838       0.020471      -0.003524      -0.026415       0.016022       0.055005      -0.013575      -0.035776      -0.010016       0.045792             14.990381      23.764783       3.527663       7.402766       7.284364       3.529403      13.921996          -0.000001
          374              C      20.377713      22.875069       2.860151      -0.142111      39.773660 0.46068883E+03  0.10992344E+05                                10.280766                            7.212881       0.024504       1.970539                    0.999605      30.129103      87.351249       0.606153       0.423488      -1.059394       0.015752      -0.001036       0.010442       0.018927      -0.001539      -0.004038       0.027966       0.012149       0.093874      -0.033747      -0.009920       0.043667             14.972466      25.500820       3.231596       6.733016       7.117225       2.961683      12.299352           0.000017
          375              C      17.904101      22.368903       1.520786      -0.156281      39.433033 0.46932251E+03  0.11249180E+05                                10.206985                            7.283391       0.039312       1.974445                    0.999519      30.303748      88.024272       0.602878       0.423865      -1.059278      -0.014270      -0.007851      -0.005705       0.017257      -0.005386      -0.022067       0.015531       0.057761       0.010372      -0.036791      -0.005792       0.042583             14.549216      22.304150       4.345523       7.255027       7.619482       3.706922      13.724017           0.000516
          376              C      16.676231      21.967875       0.910658      -0.100287      36.801874 0.44745876E+03  0.10589323E+05                                 9.710654                            7.086844      -0.004215       1.963355                    0.999533      29.625642      85.280186       0.614903       0.420905      -1.062002       0.004933       0.006189       0.017393       0.019109      -0.005717      -0.006568       0.023460      -0.001415       0.087505      -0.024971      -0.015748       0.040719             13.427371      22.017315       3.759093       5.359865       7.168163       2.847086      11.096635           0.001017
          377              C      34.669211       9.310104       9.703295      -0.141456      40.069271 0.46260543E+03  0.11047689E+05                                10.318888                            7.221742       0.035997       1.973125                    0.999582      30.158746      87.427458       0.606654       0.422770      -1.060020       0.003278      -0.006746       0.019052       0.020475       0.023601      -0.007235      -0.021601      -0.051390       0.005059      -0.035773      -0.010017       0.045789             14.990238       8.381822       1.201588       5.757912       9.726016      -2.772542      26.862877          -0.000002
          378              C      35.023274       9.110706      11.064351      -0.142108      39.773853 0.46069140E+03  0.10992420E+05                                10.280822                            7.212919       0.024497       1.970537                    0.999605      30.129065      87.351181       0.606149       0.423490      -1.059392      -0.009124       0.004863      -0.015857       0.018930       0.029405       0.017842       0.013833      -0.027817      -0.006939      -0.033751      -0.009910       0.043661             14.972588       7.779713       0.703871       4.945685      10.105591      -4.360313      27.032460           0.000017
          379              C      35.824625       8.651392      13.769111      -0.156279      39.433761 0.46933244E+03  0.11249487E+05                                10.207161                            7.283507       0.039314       1.974446                    0.999519      30.303883      88.025174       0.602868       0.423869      -1.059274       0.000125      -0.000316       0.017253       0.017256       0.025944       0.000085      -0.020689      -0.044676       0.001246      -0.036792      -0.005790       0.042583             14.549516       8.194413       1.386997       5.163191       8.906671      -1.736724      26.547465           0.000517
          380              C      36.091260       8.497450      15.164085      -0.100287      36.803103 0.44747609E+03  0.10589860E+05                                 9.710933                            7.087030      -0.004226       1.963351                    0.999533      29.626130      85.282744       0.614888       0.420911      -1.061996      -0.010629      -0.009478      -0.012742       0.019109       0.024144       0.014544       0.015034      -0.025242      -0.031890      -0.024972      -0.015742       0.040714             13.427776       7.103098       1.013361       3.418436       8.969352      -3.062753      24.210879           0.001018
          381              C      26.699166      11.034694      20.684035      -0.141481      40.070069 0.46261604E+03  0.11048015E+05                                10.319066                            7.221857       0.035972       1.973115                    0.999582      30.159052      87.428896       0.606644       0.422774      -1.060017       0.019444      -0.006386      -0.000493       0.020471       0.026058      -0.005487       0.005955       0.026546      -0.098965      -0.035761      -0.010009       0.045770             14.990527      23.765046      -8.155368      -0.858332      15.402974       0.659089       5.803561          -0.000008
          382              C      27.925587      10.321599      20.613438      -0.142099      39.773729 0.46069026E+03  0.10992383E+05                                10.280798                            7.212905       0.024506       1.970541                    0.999605      30.128973      87.350803       0.606151       0.423490      -1.059393      -0.015759       0.009503      -0.004457       0.018934       0.004309       0.000099       0.005093      -0.052542      -0.100237      -0.033752      -0.009912       0.043664             14.972557      25.501074      -7.425220      -0.802449      13.585082       0.674943       5.831515          -0.000008
          383              C      30.399199       8.890112      20.582675      -0.156279      39.433737 0.46933025E+03  0.11249434E+05                                10.207193                            7.283509       0.039316       1.974447                    0.999519      30.303876      88.025478       0.602865       0.423871      -1.059271       0.014270      -0.007995      -0.005501       0.017257       0.022594      -0.002283       0.001374       0.017721      -0.109758      -0.036792      -0.005786       0.042578             14.549588      22.304744      -8.288929      -1.678710      15.376083       0.964728       5.967937          -0.000508
          384              C      31.627069       8.181201      20.407958      -0.100290      36.803177 0.44747551E+03  0.10589859E+05                                 9.710999                            7.087057      -0.004215       1.963354                    0.999533      29.626191      85.283402       0.614881       0.420915      -1.061992      -0.004933       0.018463       0.000037       0.019110       0.008094       0.003195       0.004720      -0.054417      -0.071540      -0.024974      -0.015745       0.040718             13.427906      22.018192      -6.306674      -1.757565      12.450183       0.979850       5.815344          -0.001025
          385              C      13.634089      12.251723       5.543219      -0.141489      40.070047 0.46261074E+03  0.11047882E+05                                10.319054                            7.221773       0.035967       1.973113                    0.999582      30.159333      87.430316       0.606652       0.422769      -1.060018      -0.003289       0.015720      -0.012699       0.020474      -0.001047      -0.024652      -0.009528      -0.017230       0.107543      -0.035768      -0.010011       0.045779             14.990631       8.381916      -5.829198       0.786441      23.216626      -7.542436      13.373352          -0.000008
          386              C      13.280026      13.468473       4.901538      -0.142100      39.774622 0.46069624E+03  0.10992584E+05                                10.281065                            7.213021       0.024499       1.970538                    0.999605      30.129181      87.352238       0.606136       0.423498      -1.059386       0.009125      -0.013335       0.009873       0.018936      -0.026634      -0.021781       0.016216      -0.021074       0.013328      -0.033766      -0.009903       0.043669             14.973178       7.779892      -4.897650       0.985091      22.412071      -8.711594      14.727572          -0.000008
          387              C      12.478675      15.865440       3.566906      -0.156282      39.434057 0.46932997E+03  0.11249448E+05                                10.207266                            7.283493       0.039320       1.974448                    0.999519      30.304116      88.026845       0.602866       0.423870      -1.059270      -0.000126       0.016162      -0.006049       0.017258      -0.008739      -0.024439      -0.009266      -0.012376       0.098169      -0.036806      -0.005782       0.042587             14.549814       8.194485      -5.330304       0.413366      23.496222      -6.895036      11.958735          -0.000509
          388              C      12.212040      17.129320       2.956778      -0.100290      36.803926 0.44748193E+03  0.10590063E+05                                 9.711182                            7.087130      -0.004222       1.963353                    0.999533      29.626418      85.284611       0.614874       0.420917      -1.061989       0.010632      -0.015173      -0.004685       0.019110      -0.021768      -0.017925       0.020671      -0.009310       0.015947      -0.024984      -0.015742       0.040726             13.428318       7.103280      -3.560905       0.184128      20.593296      -7.172544      12.588378          -0.001024
          389              C      22.905908      25.369365       9.703295      -0.141459      40.069392 0.46260631E+03  0.11047724E+05                                10.318943                            7.221772       0.035992       1.973123                    0.999582      30.158785      87.427871       0.606649       0.422773      -1.060018       0.004200       0.006212       0.019053       0.020476       0.010449       0.022322       0.004534       0.066568       0.005063      -0.035770      -0.010014       0.045784             14.990336      10.430630      -0.018732      -0.477841       7.677309       6.372818      26.863068          -0.000001
          390              C      22.901561      25.775692      11.064351      -0.142108      39.774125 0.46069492E+03  0.10992522E+05                                10.280868                            7.212944       0.024491       1.970535                    0.999605      30.129114      87.351335       0.606149       0.423490      -1.059393       0.000351      -0.010334      -0.015858       0.018931      -0.002661      -0.020907       0.008535       0.064838      -0.006938      -0.033750      -0.009915       0.043665             14.972696      10.133708       0.655210       1.303335       7.751666       6.463317      27.032714           0.000016
          391              C      22.898662      26.699340      13.769111      -0.156282      39.433796 0.46933095E+03  0.11249453E+05                                10.207199                            7.283512       0.039319       1.974447                    0.999519      30.303906      88.025531       0.602865       0.423871      -1.059272       0.000211       0.000266       0.017253       0.017257       0.006369       0.017870       0.010418       0.067275       0.001242      -0.036792      -0.005787       0.042579             14.549610       9.929821      -0.385080      -1.077544       7.171330       5.339864      26.547679           0.000517
          392              C      22.898662      27.007223      15.164085      -0.100287      36.803175 0.44747514E+03  0.10589849E+05                                 9.711000                            7.087055      -0.004223       1.963352                    0.999533      29.626170      85.283332       0.614881       0.420915      -1.061992       0.013523      -0.004466      -0.012743       0.019110      -0.001146      -0.020295       0.005080       0.054441      -0.031889      -0.024973      -0.015744       0.040717             13.427915       9.380444       0.301430       0.943190       6.692110       4.491892      24.211191           0.001018
          393              C      17.427348       7.120066       3.508930      -0.141445      40.069392 0.46260141E+03  0.11047609E+05                                10.318973                            7.221721       0.035996       1.973123                    0.999583      30.158983      87.429257       0.606651       0.422772      -1.060016       0.011965      -0.015551      -0.005838       0.020472      -0.022067      -0.000678      -0.030888      -0.033608      -0.013566      -0.035791      -0.010004       0.045795             14.990492      14.459569      -8.900284      -6.757833      16.590036       4.646198      13.921871          -0.000008
          394              C      18.304053       6.210083       2.860151      -0.142111      39.774821 0.46069936E+03  0.10992676E+05                                10.281090                            7.213038       0.024494       1.970536                    0.999605      30.129294      87.352600       0.606136       0.423497      -1.059386      -0.006980       0.014159       0.010442       0.018927      -0.004504      -0.022207      -0.017480      -0.008745       0.093879      -0.033762      -0.009908       0.043670             14.973212      14.512565      -9.576882      -5.931709      18.107387       4.350525      12.299684          -0.000008
          395              C      19.979211       4.320955       1.520786      -0.156281      39.434168 0.46933166E+03  0.11249502E+05                                10.207292                            7.283511       0.039316       1.974446                    0.999519      30.304177      88.027155       0.602864       0.423870      -1.059270       0.013934      -0.008433      -0.005705       0.017257      -0.022329      -0.002423      -0.026878      -0.038211       0.010379      -0.036805      -0.005783       0.042588             14.549842      15.054635      -8.531926      -6.838112      14.870383       4.429790      13.724507          -0.000509
          396              C      20.940447       3.458103       0.910658      -0.100289      36.804016 0.44748342E+03  0.10590111E+05                                 9.711207                            7.087150      -0.004231       1.963350                    0.999533      29.626472      85.284931       0.614872       0.420918      -1.061988      -0.007823       0.001180       0.017395       0.019109       0.003454      -0.017044      -0.017424      -0.009195       0.087507      -0.024985      -0.015740       0.040726             13.428343      14.136978      -8.310162      -5.146066      15.050651       3.218577      11.097399          -0.001025
          397              C      30.875952       5.681607       5.543219      -0.141481      40.070276 0.46261867E+03  0.11048091E+05                                10.319087                            7.221869       0.035967       1.973113                    0.999582      30.159153      87.429154       0.606645       0.422773      -1.060018      -0.011967      -0.010702      -0.012702       0.020471       0.007976       0.020568      -0.016590       0.006800       0.107544      -0.035759      -0.010017       0.045776             14.990553      14.459691       9.338262       6.138491      17.138984       4.452205      13.372985          -0.000001
          398              C      29.999247       4.766604       4.901538      -0.142100      39.773477 0.46068609E+03  0.10992265E+05                                10.280745                            7.212867       0.024502       1.970539                    0.999605      30.129018      87.351018       0.606153       0.423489      -1.059393       0.006983       0.014569       0.009872       0.018934       0.022432      -0.003163      -0.026970      -0.035590       0.013323      -0.033751      -0.009914       0.043665             14.972426      14.511725       8.784190       7.051302      15.678745       5.208347      14.726808           0.000016
          399              C      28.324089       2.874129       3.566906      -0.156281      39.433225 0.46932514E+03  0.11249263E+05                                10.207026                            7.283417       0.039303       1.974441                    0.999519      30.303847      88.024742       0.602876       0.423865      -1.059277      -0.013934      -0.008189      -0.006049       0.017257       0.009717       0.020237      -0.016529      -0.008944       0.098169      -0.036790      -0.005793       0.042584             14.549268      15.054035       9.290579       5.764241      16.635538       3.805272      11.958231           0.000517
          400              C      27.362853       2.011277       2.956778      -0.100286      36.802043 0.44746145E+03  0.10589408E+05                                 9.710695                            7.086875      -0.004236       1.963347                    0.999533      29.625762      85.280761       0.614900       0.420906      -1.062001       0.007825       0.016791      -0.004689       0.019109       0.014903      -0.008949      -0.025852      -0.033051       0.015936      -0.024972      -0.015746       0.040718             13.427406      14.135949       7.621115       6.119002      13.558675       3.745345      12.587595           0.001018
          401              C      25.397392      17.604810      20.684035      -0.141489      40.070115 0.46261748E+03  0.11048045E+05                                10.319014                            7.221826       0.035981       1.973117                    0.999583      30.159145      87.428807       0.606652       0.422769      -1.060021      -0.004186       0.020035      -0.000492       0.020473      -0.024532      -0.002416      -0.007730       0.031854      -0.098951      -0.035759      -0.010014       0.045772             14.990439      10.430681       0.456801      -0.141621      28.737105      -1.072876       5.803532          -0.000008
          402              C      25.401739      19.023468      20.613438      -0.142098      39.773558 0.46068746E+03  0.10992301E+05                                10.280771                            7.212888       0.024492       1.970536                    0.999605      30.128929      87.350672       0.606151       0.423490      -1.059392      -0.000350      -0.018400      -0.004456       0.018935       0.020590      -0.004462      -0.002460       0.033735      -0.100238      -0.033752      -0.009906       0.043659             14.972499      10.133650      -1.447153      -0.183295      28.952349      -1.032408       5.831497          -0.000008
          403              C      25.404638      21.881423      20.582675      -0.156282      39.433809 0.46933330E+03  0.11249511E+05                                10.207165                            7.283511       0.039321       1.974447                    0.999519      30.303912      88.025235       0.602868       0.423869      -1.059274      -0.000211       0.016356      -0.005499       0.017257      -0.018976      -0.000051      -0.002664       0.030276      -0.109762      -0.036793      -0.005791       0.042584             14.549520       9.929780       1.144290       0.003875      27.750852      -1.936152       5.967929          -0.000508
          404              C      25.404638      23.299245      20.407958      -0.100285      36.803023 0.44747499E+03  0.10589826E+05                                 9.710913                            7.087016      -0.004219       1.963354                    0.999533      29.626113      85.282625       0.614889       0.420910      -1.061996      -0.013522      -0.013502       0.000038       0.019109       0.019512      -0.005687       0.000406       0.041225      -0.071538      -0.024973      -0.015742       0.040715             13.427746       9.380368      -0.989732       0.030210      25.087573      -2.011984       5.815298          -0.001025
          405              C      27.944908      23.898556       5.543219      -0.141446      40.069355 0.46260672E+03  0.11047730E+05                                10.318914                            7.221761       0.036011       1.973128                    0.999582      30.158778      87.427679       0.606652       0.422771      -1.060019       0.015241      -0.005020      -0.012714       0.020473      -0.006930       0.004091       0.026123       0.010432       0.107569      -0.035777      -0.010015       0.045792             14.990273      24.555788      -3.508881      -6.924818       7.042230       3.089943      13.372801          -0.000001
          406              C      29.175676      23.596809       4.901538      -0.142110      39.773797 0.46069100E+03  0.10992407E+05                                10.280809                            7.212914       0.024508       1.970540                    0.999605      30.129044      87.351084       0.606150       0.423490      -1.059392      -0.016103      -0.001237       0.009869       0.018927       0.004191       0.024936       0.010747       0.056643       0.013319      -0.033749      -0.009912       0.043661             14.972558      22.994489      -3.886817      -8.036359       7.196215       3.502484      14.726968           0.000017
          407              C      31.652186      23.092316       3.566906      -0.156281      39.433529 0.46932974E+03  0.11249402E+05                                10.207108                            7.283478       0.039331       1.974452                    0.999519      30.303806      88.024774       0.602870       0.423868      -1.059275       0.014059      -0.007972      -0.006049       0.017257      -0.000993       0.004191       0.025792       0.021305       0.098159      -0.036793      -0.005789       0.042581             14.549417      24.286382      -3.960526      -6.177649       7.403592       3.089343      11.958278           0.000517
          408              C      32.880056      22.691288       2.956778      -0.100290      36.802826 0.44747243E+03  0.10589746E+05                                 9.710878                            7.086996      -0.004201       1.963362                    0.999533      29.625950      85.281945       0.614890       0.420910      -1.061997      -0.018453      -0.001618      -0.004688       0.019108       0.006854       0.026857       0.005178       0.042337       0.015930      -0.024969      -0.015743       0.040712             13.427694      20.303559      -4.060618      -6.303209       7.391688       3.426610      12.587834           0.001018
          409              C      20.358392      13.192382      20.684035      -0.141444      40.069568 0.46260857E+03  0.11047792E+05                                10.318984                            7.221802       0.035997       1.973124                    0.999583      30.158795      87.427976       0.606646       0.422774      -1.060017      -0.015238      -0.013661      -0.000493       0.020471      -0.001556       0.007896       0.001772      -0.058427      -0.099024      -0.035777      -0.010014       0.045790             14.990383      24.556019       7.698464       0.999947      14.611620       0.413789       5.803510          -0.000008
          410              C      19.127624      12.486818      20.613438      -0.142111      39.773662 0.46068889E+03  0.10992346E+05                                10.280769                            7.212884       0.024497       1.970537                    0.999605      30.129107      87.351288       0.606153       0.423488      -1.059393       0.016103       0.008892      -0.004457       0.018927      -0.024914       0.004357      -0.002637       0.018792      -0.100223      -0.033747      -0.009920       0.043666             14.972468      22.994393       8.872236       0.985742      16.091525       0.357461       5.831485          -0.000008
          411              C      16.651114      11.060351      20.582675      -0.156281      39.433103 0.46932354E+03  0.11249213E+05                                10.207003                            7.283403       0.039307       1.974443                    0.999519      30.303797      88.024517       0.602877       0.423865      -1.059277      -0.014059      -0.008361      -0.005500       0.017257      -0.003628       0.002328       0.001285      -0.048005      -0.109756      -0.036791      -0.005793       0.042584             14.549235      24.285980       7.144423       1.674777      13.393900       0.971414       5.967826          -0.000508
          412              C      15.423244      10.351440      20.407958      -0.100287      36.802067 0.44746184E+03  0.10589417E+05                                 9.710691                            7.086872      -0.004228       1.963349                    0.999533      29.625767      85.280710       0.614902       0.420905      -1.062001       0.018455      -0.004959       0.000037       0.019110      -0.027615       0.002487      -0.005132       0.013184      -0.071524      -0.024972      -0.015748       0.040720             13.427410      20.303084       7.296109       1.727277      14.163972       1.032129       5.815174          -0.001025
          413              C      14.879832       7.152416       9.703295      -0.141459      40.069367 0.46260114E+03  0.11047596E+05                                10.318942                            7.221699       0.036012       1.973129                    0.999582      30.159036      87.429260       0.606655       0.422769      -1.060018      -0.007480       0.000533       0.019053       0.020476      -0.034058      -0.015097       0.017062      -0.015196       0.005062      -0.035780      -0.010015       0.045795             14.990446       8.349522      -1.182953      -5.280309       9.758543      -3.600040      26.863274          -0.000002
          414              C      14.530116       6.945487      11.064351      -0.142108      39.774860 0.46069951E+03  0.10992681E+05                                10.281104                            7.213045       0.024492       1.970535                    0.999605      30.129288      87.352621       0.606135       0.423498      -1.059386       0.008773       0.005471      -0.015858       0.018931      -0.026754       0.003053      -0.022374      -0.037034      -0.006934      -0.033764      -0.009907       0.043670             14.973246       8.914866      -1.359054      -6.249448       8.970912      -2.102967      27.033961           0.000017
          415              C      13.731662       6.481153      13.769111      -0.156281      39.434122 0.46933090E+03  0.11249478E+05                                10.207283                            7.283504       0.039316       1.974447                    0.999519      30.304147      88.027017       0.602865       0.423870      -1.059270      -0.000336       0.000049       0.017254       0.017257      -0.032325      -0.017963       0.010265      -0.022612       0.001248      -0.036805      -0.005783       0.042588             14.549838       7.527576      -1.001997      -4.085852       9.573812      -3.603045      26.548125           0.000517
          416              C      13.465028       6.327212      15.164085      -0.100287      36.803997 0.44748310E+03  0.10590102E+05                                 9.711203                            7.087146      -0.004237       1.963348                    0.999533      29.626464      85.284898       0.614873       0.420918      -1.061988      -0.002889       0.013945      -0.012742       0.019110      -0.023013       0.005745      -0.020117      -0.029213      -0.031877      -0.024984      -0.015742       0.040726             13.428340       7.625420      -1.314827      -4.361897       8.447487      -1.429157      24.212114           0.001018
          417              C      33.423468      11.532493       3.508930      -0.141455      40.069409 0.46260697E+03  0.11047744E+05                                10.318948                            7.221780       0.036025       1.973132                    0.999583      30.158787      87.427899       0.606648       0.422773      -1.060017       0.007480       0.018140      -0.005845       0.020474       0.025576       0.027074       0.014862      -0.021412      -0.013597      -0.035772      -0.010013       0.045785             14.990329       8.349417       5.372409      -0.644822      22.699656      -8.175609      13.921913          -0.000008
          418              C      33.773184      12.746733       2.860151      -0.142108      39.774008 0.46069383E+03  0.10992490E+05                                10.280848                            7.212936       0.024493       1.970536                    0.999605      30.129091      87.351257       0.606149       0.423490      -1.059393      -0.008774      -0.013126       0.010443       0.018930       0.006028       0.026236      -0.010492      -0.003424       0.093870      -0.033749      -0.009916       0.043665             14.972640       8.914582       6.344667      -0.801676      23.703944      -7.311893      12.299395          -0.000007
          419              C      34.571638      15.142027       1.520786      -0.156280      39.433582 0.46932842E+03  0.11249376E+05                                10.207158                            7.283489       0.039329       1.974451                    0.999519      30.303822      88.025191       0.602867       0.423871      -1.059272       0.000335       0.016284      -0.005705       0.017257       0.027701       0.024481       0.011340      -0.019565       0.010369      -0.036792      -0.005784       0.042577             14.549527       7.527431       4.185965      -0.417259      22.396836      -8.136762      13.724315          -0.000507
          420              C      34.838272      16.405908       0.910658      -0.100292      36.803084 0.44747411E+03  0.10589815E+05                                 9.710983                            7.087047      -0.004202       1.963360                    0.999533      29.626087      85.282967       0.614882       0.420915      -1.061992       0.002893      -0.007367       0.017393       0.019109       0.002246       0.023600      -0.006045       0.010594       0.087500      -0.024971      -0.015745       0.040716             13.427886       7.625228       4.550498      -0.214292      21.561351      -6.065624      11.097080          -0.001025
          421              C      32.811466       8.944215       4.801757      -0.219961      46.364145 0.54251353E+03  0.13539075E+05                                11.535701                            7.940987      -0.229918       1.879173                    0.999265      32.366363      97.235541       0.563064       0.435883      -1.047563      -0.000478       0.000263       0.007787       0.007806      -0.021423       0.012505      -0.007231       0.024720       0.116283      -0.044114      -0.000026       0.044140             16.959316      13.107058      10.556779       1.877335      25.296981      -1.083891      12.473910           0.000024
          422              C      25.394977      24.661291       6.832101      -0.219958      46.364221 0.54251397E+03  0.13539097E+05                                11.535744                            7.941011      -0.229928       1.879170                    0.999265      32.366343      97.235696       0.563061       0.435885      -1.047561      -0.006196      -0.004128      -0.002348       0.007807       0.012130       0.036234      -0.007210       0.024756      -0.058087      -0.044103      -0.000029       0.044133             16.959402      17.770234      -2.596673      -7.423599       8.554371       6.484234      24.553600           0.000023
          423              C      22.908323      14.661797      20.973521      -0.219961      46.364140 0.54251357E+03  0.13539076E+05                                11.535698                            7.940986      -0.229901       1.879178                    0.999265      32.366367      97.235532       0.563065       0.435883      -1.047563       0.006195      -0.003590      -0.003110       0.007806      -0.038215       0.000635      -0.000371       0.044100      -0.000046      -0.044113      -0.000028       0.044140             16.959317      17.770145       7.864537      -0.026363      26.851365       0.015221       6.256442           0.000024
          424              C      15.491834       7.508545       6.832101      -0.219961      46.364247 0.54251123E+03  0.13539041E+05                                11.535765                            7.940979      -0.229926       1.879171                    0.999265      32.366585      97.237158       0.563062       0.435884      -1.047559       0.000477       0.007431      -0.002347       0.007807      -0.004663       0.024355      -0.027782      -0.033409      -0.058078      -0.044100      -0.000047       0.044147             16.959534      13.107188      -5.289007      -9.327365      13.217637       3.186876      24.553779           0.000023
          425              C      32.811466       7.508545       6.832101      -0.219960      46.364097 0.54251270E+03  0.13539049E+05                                11.535694                            7.940982      -0.229919       1.879173                    0.999265      32.366331      97.235408       0.563064       0.435883      -1.047563      -0.000477       0.007430      -0.002347       0.007807       0.004648      -0.024366      -0.027780      -0.033403      -0.058087      -0.044113      -0.000027       0.044140             16.959314      13.107057       5.288892       9.327255      13.217417       3.186884      24.553469           0.000024
          426              C      15.491834       8.944215       4.801757      -0.219962      46.364239 0.54251136E+03  0.13539045E+05                                11.535763                            7.940981      -0.229926       1.879171                    0.999265      32.366590      97.237181       0.563062       0.435884      -1.047559       0.000478       0.000263       0.007788       0.007807       0.021408      -0.012515      -0.007232       0.024715       0.116292      -0.044101      -0.000046       0.044147             16.959524      13.107178     -10.556911      -1.877403      25.297257      -1.083926      12.474136           0.000023
          427              C      22.908323      24.661291       6.832101      -0.219957      46.364214 0.54251392E+03  0.13539091E+05                                11.535722                            7.940996      -0.229930       1.879169                    0.999265      32.366384      97.235697       0.563063       0.435883      -1.047562       0.006196      -0.004129      -0.002348       0.007807      -0.012140      -0.036241      -0.007211       0.024754      -0.058087      -0.044113      -0.000027       0.044140             16.959369      17.770197       2.596670       7.423583       8.554355       6.484223      24.553554           0.000023
          428              C      25.394977      14.661797      20.973521      -0.219961      46.364113 0.54251322E+03  0.13539069E+05                                11.535714                            7.940998      -0.229900       1.879179                    0.999265      32.366308      97.235458       0.563062       0.435884      -1.047562      -0.006195      -0.003590      -0.003109       0.007806       0.038205      -0.000641      -0.000370       0.044100      -0.000049      -0.044103      -0.000029       0.044132             16.959342      17.770176      -7.864549       0.026365      26.851398       0.015220       6.256452           0.000023
          429              C      34.054793       9.662050       6.832101      -0.219976      46.364256 0.54251525E+03  0.13539127E+05                                11.535713                            7.940995      -0.229884       1.879183                    0.999265      32.366400      97.235635       0.563065       0.435882      -1.047563      -0.006669      -0.003304      -0.002335       0.007801       0.016783       0.011867       0.034986       0.008634      -0.058113      -0.044110      -0.000021       0.044131             16.959347       8.609527       2.692240       1.903704      17.714999      -9.671107      24.553514           0.000024
          430              C      24.151650      12.508292      20.973521      -0.219944      46.363822 0.54250849E+03  0.13538922E+05                                11.535672                            7.940968      -0.229918       1.879175                    0.999265      32.366192      97.235032       0.563063       0.435885      -1.047561      -0.000000       0.007167      -0.003110       0.007812      -0.000005      -0.000004       0.000736      -0.088234      -0.000066      -0.044106      -0.000034       0.044140             16.959275      31.391868      -0.000005       0.000002      13.229530      -0.030441       6.256428           0.000023
          431              C      14.248507       9.662050       6.832101      -0.219977      46.364375 0.54251341E+03  0.13539103E+05                                11.535758                            7.940976      -0.229892       1.879181                    0.999265      32.366683      97.237339       0.563065       0.435882      -1.047561       0.006670      -0.003304      -0.002335       0.007801      -0.016797      -0.011877       0.034985       0.008628      -0.058105      -0.044106      -0.000040       0.044146             16.959528       8.609605      -2.692327      -1.903763      17.715211      -9.671176      24.553768           0.000023
          432              C      24.151650      23.943455       4.801757      -0.219941      46.363919 0.54250975E+03  0.13538966E+05                                11.535702                            7.940986      -0.229931       1.879171                    0.999265      32.366225      97.235276       0.563061       0.435886      -1.047560      -0.000000      -0.000543       0.007794       0.007813      -0.000005      -0.000004       0.014447      -0.049452       0.116281      -0.044106      -0.000034       0.044141             16.959323      31.391952       0.000000      -0.000004       7.012101       2.167767      12.473915           0.000023
          433              C      72.454950      31.832392      34.637722      -0.219942      46.363929 0.54250986E+03  0.13538970E+05                                11.535704                            7.940987      -0.229931       1.879171                    0.999265      32.366230      97.235295       0.563061       0.435886      -1.047560       0.000000       0.000543      -0.007794       0.007813      -0.000005      -0.000003       0.014447      -0.049452       0.116281      -0.044106      -0.000034       0.044141             16.959326      31.391959       0.000001      -0.000004       7.012102       2.167767      12.473918           0.000023
          434              C      62.551807      46.113797      32.607378      -0.219976      46.364227 0.54251488E+03  0.13539115E+05                                11.535708                            7.940992      -0.229883       1.879184                    0.999265      32.366387      97.235584       0.563065       0.435882      -1.047563       0.006669       0.003304       0.002335       0.007801       0.016783       0.011867       0.034986       0.008634      -0.058113      -0.044110      -0.000021       0.044131             16.959339       8.609524       2.692239       1.903703      17.714991      -9.671101      24.553501           0.000024
          435              C      72.454950      43.267555      18.465958      -0.219944      46.363834 0.54250865E+03  0.13538928E+05                                11.535674                            7.940969      -0.229918       1.879174                    0.999265      32.366198      97.235056       0.563063       0.435885      -1.047561       0.000000      -0.007167       0.003110       0.007812      -0.000005      -0.000004       0.000736      -0.088234      -0.000066      -0.044106      -0.000034       0.044140             16.959278      31.391874      -0.000005       0.000002      13.229532      -0.030441       6.256429           0.000023
          436              C      82.358093      46.113797      32.607378      -0.219977      46.364378 0.54251344E+03  0.13539103E+05                                11.535759                            7.940976      -0.229892       1.879181                    0.999265      32.366684      97.237342       0.563065       0.435882      -1.047561      -0.006670       0.003304       0.002335       0.007801      -0.016797      -0.011877       0.034985       0.008628      -0.058105      -0.044106      -0.000040       0.044146             16.959530       8.609606      -2.692326      -1.903764      17.715211      -9.671178      24.553773           0.000024
          437              C      73.698277      31.114556      32.607378      -0.219957      46.364203 0.54251379E+03  0.13539086E+05                                11.535720                            7.940995      -0.229930       1.879170                    0.999265      32.366379      97.235675       0.563063       0.435883      -1.047562      -0.006196       0.004129       0.002348       0.007807      -0.012140      -0.036241      -0.007211       0.024754      -0.058087      -0.044113      -0.000027       0.044140             16.959365      17.770192       2.596669       7.423580       8.554354       6.484221      24.553549           0.000023
          438              C      81.114766      46.831632      34.637722      -0.219962      46.364274 0.54251179E+03  0.13539059E+05                                11.535769                            7.940984      -0.229927       1.879170                    0.999265      32.366605      97.237246       0.563062       0.435884      -1.047559      -0.000478      -0.000263      -0.007788       0.007807       0.021408      -0.012515      -0.007232       0.024714       0.116292      -0.044100      -0.000047       0.044147             16.959535      13.107186     -10.556919      -1.877404      25.297274      -1.083927      12.474143           0.000024
          439              C      63.795134      48.267302      32.607378      -0.219960      46.364102 0.54251276E+03  0.13539051E+05                                11.535695                            7.940982      -0.229920       1.879173                    0.999265      32.366333      97.235420       0.563064       0.435883      -1.047563       0.000477      -0.007430       0.002347       0.007807       0.004648      -0.024366      -0.027780      -0.033403      -0.058087      -0.044113      -0.000026       0.044140             16.959316      13.107058       5.288892       9.327256      13.217418       3.186882      24.553473           0.000024
          440              C      71.211623      41.114050      18.465958      -0.219961      46.364101 0.54251310E+03  0.13539065E+05                                11.535711                            7.940996      -0.229900       1.879179                    0.999265      32.366304      97.235437       0.563063       0.435884      -1.047562       0.006195       0.003590       0.003109       0.007806       0.038205      -0.000641      -0.000370       0.044100      -0.000049      -0.044103      -0.000029       0.044132             16.959336      17.770170      -7.864545       0.026364      26.851389       0.015220       6.256450           0.000024
          441              C      71.211623      31.114556      32.607378      -0.219958      46.364220 0.54251395E+03  0.13539096E+05                                11.535743                            7.941011      -0.229928       1.879170                    0.999265      32.366344      97.235695       0.563061       0.435885      -1.047561       0.006196       0.004128       0.002348       0.007807       0.012130       0.036234      -0.007210       0.024756      -0.058087      -0.044103      -0.000029       0.044133             16.959401      17.770233      -2.596673      -7.423598       8.554370       6.484234      24.553599           0.000024
          442              C      73.698277      41.114050      18.465958      -0.219961      46.364123 0.54251339E+03  0.13539070E+05                                11.535694                            7.940984      -0.229900       1.879179                    0.999265      32.366360      97.235499       0.563065       0.435882      -1.047563      -0.006195       0.003590       0.003110       0.007806      -0.038215       0.000635      -0.000371       0.044100      -0.000046      -0.044113      -0.000028       0.044140             16.959310      17.770137       7.864531      -0.026362      26.851353       0.015221       6.256440           0.000023
          443              C      81.114766      48.267302      32.607378      -0.219961      46.364232 0.54251101E+03  0.13539034E+05                                11.535762                            7.940978      -0.229926       1.879171                    0.999265      32.366578      97.237133       0.563062       0.435884      -1.047559      -0.000477      -0.007431       0.002347       0.007807      -0.004663       0.024355      -0.027782      -0.033409      -0.058079      -0.044100      -0.000047       0.044147             16.959531      13.107185      -5.289005      -9.327363      13.217633       3.186873      24.553775           0.000023
          444              C      63.795134      46.831632      34.637722      -0.219961      46.364170 0.54251381E+03  0.13539085E+05                                11.535706                            7.940990      -0.229918       1.879173                    0.999265      32.366373      97.235587       0.563064       0.435883      -1.047563       0.000478      -0.000263      -0.007787       0.007806      -0.021423       0.012505      -0.007231       0.024720       0.116283      -0.044114      -0.000027       0.044140             16.959326      13.107065      10.556786       1.877335      25.296997      -1.083892      12.473915           0.000024
          445              C      32.401854       7.741688       5.474200       0.080959      47.028098 0.46247480E+03  0.10975072E+05                                11.462197                            7.170278      -0.140109       1.948552                    0.999123      27.550156      78.006969       0.619115       0.416884      -1.070403       0.009377       0.012615       0.008920       0.018073       0.017066       0.012068      -0.003002      -0.028962       0.033208      -0.031435       0.013192       0.018243             18.878766      17.060282      11.270329       7.969323      21.234485       4.091245      18.341533          -0.000023
          446              C      31.329520       6.832541       4.831336       0.059320      43.943439 0.46698724E+03  0.11106062E+05                                11.023797                            7.233931      -0.166178       1.943748                    0.999079      27.582155      78.112147       0.612881       0.420218      -1.068564      -0.010358      -0.009108      -0.006419       0.015213       0.025160       0.017778       0.002363      -0.029897       0.026510      -0.038200       0.007173       0.031027             18.038160      18.079729      12.029161       8.505901      20.144751       6.017126      15.890001           0.000013
          447              C      29.663057       5.003093       3.537721       0.057223      43.393709 0.45886904E+03  0.10876914E+05                                10.946444                            7.177939      -0.175491       1.941000                    0.999173      27.548403      78.160899       0.613687       0.421058      -1.066886       0.013503       0.014992       0.010599       0.022791       0.024892       0.017601      -0.000300      -0.003332       0.003757      -0.031258       0.001465       0.029793             18.340368      17.528640      12.306551       8.702053      21.305556       7.238882      16.186909          -0.000003
          448              C      28.783936       3.992993       2.823472       0.071201      42.201729 0.45362903E+03  0.10732050E+05                                10.765782                            7.155814      -0.190043       1.936695                    0.999171      27.491426      78.166069       0.611612       0.423300      -1.064460      -0.014589      -0.013979      -0.009885       0.022494       0.019677       0.013913       0.000862      -0.002525       0.001305      -0.024063      -0.000174       0.024237             17.629130      17.542251      11.810014       8.350944      19.968479       6.493819      15.376661          -0.000001
          449              C      26.944547       2.275655       1.609131      -0.040213      43.114277 0.48725648E+03  0.11667982E+05                                10.731777                            7.300394       0.004099       1.993275                    0.999159      28.049924      78.738809       0.623594       0.410172      -1.079091       0.039011       0.025063       0.017722       0.049640       0.020329       0.014375      -0.007542      -0.023550       0.034218      -0.034881       0.016739       0.018142             16.845166      18.472720      11.299890       7.990239      17.971278       5.486861      14.091500           0.000005
          450              C      25.838401       1.405551       0.993875       0.588372      23.174083 0.25673780E+03  0.53520271E+04                                 7.664051                            5.717082      -0.014073       2.052349                    0.999453      22.474339      63.154541       0.615442       0.477409      -1.016763      -0.039260      -0.034683      -0.024525       0.057843      -0.090550      -0.064029       0.018670       0.014494      -0.040899      -0.097486      -0.026834       0.124320             10.762235      11.905790       6.201508       4.385118      11.213743       2.894258       9.167173          -0.000008
          451              C      24.151650      24.909493       7.509277       0.081006      47.027486 0.46246674E+03  0.10974845E+05                                11.462154                            7.170252      -0.140078       1.948562                    0.999123      27.549849      78.006248       0.619111       0.416888      -1.070399       0.000000      -0.007190      -0.016548       0.018042      -0.000002      -0.000001       0.019646       0.035025       0.026023      -0.031465       0.013175       0.018290             18.878708      15.448527      -0.000000      -0.000004       8.757836       7.932558      32.429761          -0.000022
          452              C      24.151650      25.199528       9.027697       0.059291      43.944491 0.46699921E+03  0.11106419E+05                                11.023963                            7.234019      -0.166188       1.943739                    0.999079      27.582548      78.113536       0.612878       0.420218      -1.068565       0.000000       0.003116       0.014921       0.015243      -0.000001      -0.000001       0.025147       0.034546       0.060480      -0.038191       0.007193       0.030997             18.038518      11.635414      -0.000001      -0.000006       8.402986       7.890250      34.077155           0.000014
          453              C      24.151650      26.066842      11.681974       0.057224      43.393564 0.45886540E+03  0.10876798E+05                                10.946398                            7.177888      -0.175482       1.941004                    0.999173      27.548305      78.160331       0.613693       0.421055      -1.066888       0.000000      -0.007195      -0.021625       0.022791      -0.000001      -0.000001       0.011632       0.030417       0.082479      -0.031258       0.001462       0.029796             18.340395      11.068157      -0.000008      -0.000025       9.248648       9.217589      34.704380          -0.000003
          454              C      24.151650      26.569382      13.114021       0.071198      42.201825 0.45362765E+03  0.10732011E+05                                10.765812                            7.155804      -0.190032       1.936698                    0.999171      27.491387      78.165985       0.611612       0.423300      -1.064460      -0.000000       0.005557       0.021797       0.022494      -0.000001      -0.000001       0.009510       0.021935       0.066865      -0.024063      -0.000177       0.024240             17.629299      10.784833      -0.000009      -0.000034       8.583986       8.129873      33.519078          -0.000000
          455              C      24.151650      27.224749      15.830218      -0.040210      43.114443 0.48725631E+03  0.11668000E+05                                10.731865                            7.300433       0.004100       1.993275                    0.999159      28.050075      78.739820       0.623586       0.410177      -1.079086       0.000000      -0.002539      -0.049574       0.049639      -0.000001      -0.000000       0.016886       0.045541       0.036225      -0.034881       0.016733       0.018147             16.845377      10.211814       0.000008       0.000025       7.677028       6.205826      32.647290           0.000004
          456              C      24.151650      27.456218      17.348638       0.588369      23.174039 0.25673701E+03  0.53519941E+04                                 7.663950                            5.717004      -0.014084       2.052345                    0.999453      22.474372      63.154063       0.615459       0.477397      -1.016771       0.000001       0.012017       0.056582       0.057844      -0.000002      -0.000001      -0.037575      -0.144600      -0.272742      -0.097474      -0.026843       0.124317             10.762109       7.120548       0.000005       0.000006       5.647821       3.170231      19.517957          -0.000005
          457              C      24.151650      15.382979      20.981803       0.081012      47.027351 0.46246547E+03  0.10974808E+05                                11.462147                            7.170252      -0.140098       1.948556                    0.999123      27.549781      78.006069       0.619110       0.416889      -1.070398       0.000000      -0.017992      -0.001264       0.018036      -0.000002      -0.000001       0.005685      -0.004468      -0.092439      -0.031471       0.013173       0.018298             18.878687      15.448510      -0.000000       0.000001      34.785430      -1.269601       6.402121          -0.000022
          458              C      24.151650      16.911237      20.749110       0.059320      43.943432 0.46698722E+03  0.11106063E+05                                11.023800                            7.233933      -0.166181       1.943746                    0.999079      27.582159      78.112179       0.612880       0.420219      -1.068564       0.000000       0.015142      -0.002043       0.015279      -0.000001      -0.000001       0.004621      -0.023501      -0.113685      -0.038205       0.007197       0.031008             18.038189      11.635246      -0.000004       0.000000      36.183072      -1.931716       6.296248           0.000013
          459              C      24.151650      19.702818      20.682063       0.057221      43.393578 0.45886598E+03  0.10876813E+05                                10.946394                            7.177888      -0.175494       1.941000                    0.999173      27.548315      78.160317       0.613693       0.421055      -1.066889       0.000000      -0.022786       0.000425       0.022790      -0.000001      -0.000000      -0.008693      -0.027072      -0.089982      -0.031258       0.001461       0.029797             18.340375      11.068154      -0.000028       0.000001      37.669530      -0.830727       6.283441          -0.000003
          460              C      24.151650      21.220479      20.678513       0.071198      42.201820 0.45362804E+03  0.10732023E+05                                10.765811                            7.155808      -0.190032       1.936698                    0.999171      27.491397      78.166022       0.611612       0.423300      -1.064460      -0.000000       0.022403      -0.002027       0.022494      -0.000001      -0.000000      -0.006557      -0.023509      -0.069468      -0.024063      -0.000177       0.024240             17.629281      10.784832      -0.000036       0.000003      35.858408      -1.513110       6.244604          -0.000001
          461              C      24.151650      23.999789      20.390999      -0.040210      43.114472 0.48725674E+03  0.11668014E+05                                10.731870                            7.300437       0.004098       1.993274                    0.999159      28.050093      78.739895       0.623585       0.410177      -1.079086       0.000000      -0.047585       0.014130       0.049639      -0.000001      -0.000001       0.000285      -0.001413      -0.104639      -0.034881       0.016733       0.018148             16.845378      10.211824       0.000026      -0.000000      33.773412      -3.020641       6.550897           0.000006
          462              C      24.151650      25.508526      20.103091       0.588368      23.174043 0.25673714E+03  0.53519976E+04                                 7.663951                            5.717005      -0.014084       2.052345                    0.999453      22.474381      63.154096       0.615459       0.477397      -1.016771       0.000001       0.057352      -0.007531       0.057844      -0.000002      -0.000002       0.036354       0.064503       0.354565      -0.097474      -0.026843       0.124317             10.762107       7.120549       0.000007       0.000003      19.969437      -1.893225       5.196333          -0.000006
          463              C      15.901446       7.741688       5.474200       0.080959      47.029589 0.46248733E+03  0.10975466E+05                                11.462521                            7.170436      -0.140109       1.948552                    0.999123      27.550308      78.008265       0.619099       0.416891      -1.070396      -0.009377       0.012615       0.008921       0.018073      -0.017073      -0.012072      -0.003003      -0.028967       0.033213      -0.031444       0.013195       0.018249             18.879482      17.060884     -11.270800      -7.969658      21.235311       4.091403      18.342251          -0.000022
          464              C      16.973780       6.832541       4.831336       0.059321      43.944448 0.46699730E+03  0.11106370E+05                                11.023994                            7.234034      -0.166177       1.943748                    0.999079      27.582236      78.112803       0.612873       0.420221      -1.068562       0.010358      -0.009108      -0.006419       0.015213      -0.025165      -0.017781       0.002363      -0.029900       0.026513      -0.038206       0.007174       0.031032             18.038645      18.080162     -12.029511      -8.506150      20.145310       6.017267      15.890464           0.000013
          465              C      18.640243       5.003093       3.537721       0.057223      43.394442 0.45887208E+03  0.10877022E+05                                10.946644                            7.177997      -0.175491       1.941001                    0.999173      27.548508      78.161757       0.613679       0.421062      -1.066882      -0.013503       0.014992       0.010599       0.022791      -0.024896      -0.017604      -0.000301      -0.003334       0.003759      -0.031265       0.001466       0.029799             18.341057      17.529384     -12.307185      -8.702500      21.306385       7.239355      16.187402          -0.000002
          466              C      19.519364       3.992993       2.823472       0.071202      42.202535 0.45363356E+03  0.10732194E+05                                10.765969                            7.155865      -0.190037       1.936697                    0.999171      27.491492      78.166646       0.611607       0.423302      -1.064458       0.014588      -0.013980      -0.009885       0.022493      -0.019678      -0.013914       0.000862      -0.002525       0.001305      -0.024064      -0.000175       0.024238             17.629712      17.542829     -11.810492      -8.351281      19.969153       6.494072      15.377153           0.000000
          467              C      21.358753       2.275655       1.609131      -0.040214      43.112578 0.48722920E+03  0.11667262E+05                                10.731775                            7.300346       0.004064       1.993263                    0.999159      28.050506      78.742340       0.623571       0.410190      -1.079070      -0.039008       0.025066       0.017724       0.049640      -0.020339      -0.014382      -0.007546      -0.023549       0.034223      -0.034895       0.016743       0.018152             16.845360      18.472919     -11.300076      -7.990370      17.971495       5.486930      14.091667           0.000004
          468              C      22.464899       1.405551       0.993875       0.588370      23.174311 0.25674009E+03  0.53520912E+04                                 7.664117                            5.717105      -0.014114       2.052334                    0.999453      22.474541      63.155382       0.615441       0.477408      -1.016762       0.039263      -0.034681      -0.024524       0.057843       0.090544       0.064025       0.018671       0.014487      -0.040894      -0.097479      -0.026834       0.124313             10.762460      11.906072      -6.201726      -4.385271      11.213985       2.894390       9.167322          -0.000006
          469              C      33.648079       8.461196       7.509277       0.081007      47.027362 0.46246585E+03  0.10974816E+05                                11.462130                            7.170242      -0.140050       1.948570                    0.999124      27.549824      78.006105       0.619112       0.416888      -1.070399      -0.006226       0.003598      -0.016548       0.018043       0.015167       0.017010      -0.009822      -0.017515       0.026020      -0.031463       0.013177       0.018286             18.878653      10.430483       2.897147       6.869772      13.775818      -3.966266      32.429659          -0.000023
          470              C      33.899256       8.316179       9.027697       0.059287      43.944258 0.46699685E+03  0.11106346E+05                                11.023916                            7.233996      -0.166175       1.943744                    0.999079      27.582474      78.113189       0.612879       0.420217      -1.068565       0.002700      -0.001561       0.014918       0.015241       0.014955       0.021775      -0.012573      -0.017274       0.060477      -0.038185       0.007190       0.030995             18.038416       9.211050       1.399681       6.833107      10.827261      -3.945099      34.076937           0.000014
          471              C      34.650372       7.882522      11.681974       0.057224      43.393658 0.45886693E+03  0.10876845E+05                                10.946418                            7.177903      -0.175486       1.941002                    0.999173      27.548338      78.160490       0.613692       0.421056      -1.066888      -0.006231       0.003598      -0.021625       0.022791       0.013171       0.010074      -0.005817      -0.015211       0.082481      -0.031259       0.001463       0.029797             18.340419       9.703531       0.787870       7.982658      10.613310      -4.608828      34.704416          -0.000003
          472              C      35.085585       7.631251      13.114021       0.071202      42.201816 0.45362772E+03  0.10732015E+05                                10.765818                            7.155810      -0.190040       1.936696                    0.999171      27.491385      78.166042       0.611611       0.423301      -1.064460       0.004812      -0.002778       0.021796       0.022493       0.009498       0.008235      -0.004756      -0.010969       0.066864      -0.024063      -0.000176       0.024239             17.629299       9.134189       0.952992       7.040653      10.234639      -4.064972      33.519068          -0.000001
          473              C      35.653149       7.303568      15.830218      -0.040215      43.114641 0.48725885E+03  0.11668078E+05                                10.731896                            7.300452       0.004093       1.993272                    0.999159      28.050167      78.740169       0.623585       0.410177      -1.079086      -0.002200       0.001271      -0.049576       0.049641       0.019721       0.014624      -0.008444      -0.022775       0.036227      -0.034883       0.016735       0.018148             16.845426       8.310754       1.097599       5.374427       9.578139      -3.102911      32.647385           0.000005
          474              C      35.853607       7.187834      17.348638       0.588369      23.174126 0.25673803E+03  0.53520200E+04                                 7.663969                            5.717015      -0.014094       2.052341                    0.999453      22.474394      63.154128       0.615459       0.477397      -1.016772       0.010406      -0.006008       0.056580       0.057842      -0.062613      -0.032542       0.018787       0.072294      -0.272756      -0.097478      -0.026839       0.124317             10.762138       6.016025       0.637714       2.745520       6.752376      -1.585104      19.518014          -0.000008
          475              C      14.655221       9.900213       5.474200       0.081011      47.029002 0.46247958E+03  0.10975249E+05                                11.462492                            7.170419      -0.140067       1.948565                    0.999124      27.550006      78.007605       0.619094       0.416896      -1.070391       0.006226      -0.014400       0.008907       0.018040      -0.021102      -0.008634      -0.008979      -0.015131       0.033204      -0.031475       0.013181       0.018294             18.879435      10.430876      -7.442956      -0.441567      27.865222      -8.947614      18.342207          -0.000022
          476              C      14.404044      11.283454       4.831336       0.059303      43.944942 0.46700304E+03  0.11106540E+05                                11.024065                            7.234072      -0.166180       1.943744                    0.999079      27.582430      78.113452       0.612872       0.420220      -1.068562      -0.002711       0.013566      -0.006437       0.015259      -0.025530      -0.006846      -0.016561      -0.028590       0.026557      -0.038199       0.007196       0.031003             18.038791       9.211224      -6.909052       0.958050      29.014562     -10.375285      15.890586           0.000013
          477              C      13.652928      13.641378       3.537721       0.057222      43.394414 0.45887163E+03  0.10877008E+05                                10.946636                            7.177991      -0.175489       1.941001                    0.999173      27.548494      78.161685       0.613680       0.421062      -1.066882       0.006231      -0.019190       0.010599       0.022791      -0.013892      -0.009063      -0.015096      -0.041455       0.003758      -0.031264       0.001465       0.029799             18.341054       9.703798      -7.789084       1.918216      29.131974     -11.156261      16.187390          -0.000003
          478              C      13.217715      14.907768       2.823472       0.071201      42.202487 0.45363281E+03  0.10732171E+05                                10.765958                            7.155858      -0.190034       1.936698                    0.999171      27.491465      78.166510       0.611607       0.423302      -1.064458      -0.004813       0.019623      -0.009885       0.022494      -0.010931      -0.006210      -0.012481      -0.032820       0.001304      -0.024063      -0.000175       0.024238             17.629709       9.134380      -6.955877       1.448399      28.377606     -10.479463      15.377140          -0.000000
          479              C      12.650151      17.359396       1.609131      -0.040209      43.112418 0.48722591E+03  0.11667158E+05                                10.731734                            7.300310       0.004089       1.993271                    0.999159      28.050417      78.741881       0.623574       0.410188      -1.079072       0.002203      -0.046311       0.017722       0.049635      -0.020367      -0.013724      -0.008685      -0.023457       0.034218      -0.034895       0.016739       0.018155             16.845332       8.310666      -5.432905       0.756645      28.133701      -9.663340      14.091628           0.000005
          480              C      12.449693      18.752397       0.993875       0.588366      23.174272 0.25673920E+03  0.53520693E+04                                 7.664108                            5.717093      -0.014114       2.052334                    0.999453      22.474554      63.155450       0.615442       0.477408      -1.016762      -0.010404       0.051347      -0.024525       0.057846       0.051545       0.048187       0.046107       0.149578      -0.040907      -0.097472      -0.026842       0.124314             10.762464       6.016142      -2.801181       0.313986      17.103929      -5.244978       9.167322          -0.000008
          481              C      22.905425      24.189985       5.474200       0.080952      47.028357 0.46247753E+03  0.10975152E+05                                11.462223                            7.170289      -0.140073       1.948561                    0.999124      27.550261      78.007288       0.619116       0.416883      -1.070404       0.015615       0.001813       0.008923       0.018076      -0.004007       0.003432       0.011951       0.044033       0.033210      -0.031431       0.013193       0.018238             18.878822      29.951412       3.827696       7.527822       8.343463       4.856032      18.341592          -0.000022
          482              C      21.581914      23.715890       4.831336       0.059304      43.943985 0.46699331E+03  0.11106244E+05                                11.023883                            7.233976      -0.166185       1.943743                    0.999079      27.582356      78.112860       0.612879       0.420218      -1.068564      -0.013041      -0.004411      -0.006424       0.015192      -0.000367       0.010943       0.014215       0.058496       0.026532      -0.038190       0.007169       0.031021             18.038334      30.046360       5.120459       9.464055       8.178493       4.357809      15.890150           0.000013
          483              C      19.164334      23.187414       3.537721       0.057224      43.393653 0.45886835E+03  0.10876893E+05                                10.946435                            7.177934      -0.175479       1.941005                    0.999173      27.548380      78.160813       0.613687       0.421058      -1.066886       0.019734       0.004199       0.010600       0.022791       0.011003       0.008540       0.015393       0.044780       0.003758      -0.031258       0.001465       0.029793             18.340363      31.019114       4.517823      10.620078       7.815080       3.916754      16.186894          -0.000003
          484              C      17.850001      22.931124       2.823472       0.071200      42.201646 0.45362808E+03  0.10732020E+05                                10.765765                            7.155804      -0.190039       1.936696                    0.999171      27.491395      78.165912       0.611613       0.423300      -1.064461      -0.019401      -0.005644      -0.009885       0.022494       0.008745       0.007703       0.011618       0.035342       0.001305      -0.024062      -0.000174       0.024236             17.629111      29.589670       4.854417       9.799274       7.921027       3.985214      15.376636           0.000000
          485              C      15.443048      22.196835       1.609131      -0.040208      43.114072 0.48725294E+03  0.11667870E+05                                10.731730                            7.300356       0.004127       1.993283                    0.999159      28.049826      78.738314       0.623597       0.410171      -1.079092       0.041207       0.021251       0.017720       0.049635      -0.000032       0.000659       0.016220       0.046987       0.034213      -0.034881       0.016735       0.018146             16.845120      27.882574       5.867078       8.746878       8.561340       4.176310      14.091445           0.000004
          486              C      14.136444      21.673936       0.993875       0.588368      23.174006 0.25673660E+03  0.53519969E+04                                 7.664034                            5.717067      -0.014071       2.052350                    0.999453      22.474338      63.154557       0.615443       0.477408      -1.016763      -0.049670      -0.016661      -0.024526       0.057846      -0.038997      -0.015840      -0.064788      -0.164083      -0.040912      -0.097479      -0.026843       0.124322             10.762221      16.757404       3.400426       4.699069       6.362103       2.350496       9.167158          -0.000008
          487              C      25.397875      13.224453      20.981803       0.080956      47.027981 0.46247384E+03  0.10975041E+05                                11.462167                            7.170263      -0.140100       1.948555                    0.999123      27.550121      78.006771       0.619117       0.416883      -1.070404      -0.015612       0.009016      -0.001264       0.018072      -0.001906       0.004921      -0.002842       0.002196      -0.092328      -0.031435       0.013188       0.018247             18.878718      29.951248      -8.373139      -1.099506      20.282774       0.634801       6.402130          -0.000022
          488              C      26.721386      12.460324      20.749110       0.059320      43.943291 0.46698562E+03  0.11106014E+05                                11.023775                            7.233921      -0.166173       1.943749                    0.999079      27.582105      78.111962       0.612881       0.420219      -1.068564       0.013049      -0.007554      -0.002024       0.015213      -0.010207       0.003990      -0.002302       0.011748      -0.113677      -0.038200       0.007170       0.031030             18.038132      30.046003     -10.629468      -1.672908      17.772159       0.965854       6.296232           0.000014
          489              C      29.138966      11.064534      20.682063       0.057223      43.393620 0.45886692E+03  0.10876843E+05                                10.946407                            7.177900      -0.175489       1.941001                    0.999173      27.548337      78.160447       0.613692       0.421055      -1.066888      -0.019733       0.011394       0.000425       0.022791      -0.011722      -0.007529       0.004346       0.013533      -0.089986      -0.031259       0.001463       0.029797             18.340384      31.019162     -11.518746      -0.719430      17.718544       0.415364       6.283446          -0.000003
          490              C      30.453299      10.305703      20.678513       0.071202      42.201769 0.45362755E+03  0.10732010E+05                                10.765808                            7.155808      -0.190038       1.936696                    0.999171      27.491382      78.166019       0.611611       0.423301      -1.064460       0.019401      -0.011201      -0.002027       0.022493      -0.010180      -0.005679       0.003278       0.011752      -0.069467      -0.024063      -0.000176       0.024239             17.629264      29.589935     -10.857172      -1.310388      17.053255       0.756557       6.244600          -0.000001
          491              C      32.860252       8.916048      20.390999      -0.040215      43.114625 0.48725878E+03  0.11668076E+05                                10.731893                            7.300452       0.004094       1.993272                    0.999159      28.050164      78.740156       0.623585       0.410177      -1.079086      -0.041212       0.023794       0.014130       0.049641      -0.000612       0.000246      -0.000144       0.000704      -0.104643      -0.034883       0.016735       0.018148             16.845412      27.883088     -10.202487      -2.615957      16.102238       1.510324       6.550911           0.000006
          492              C      34.166856       8.161680      20.103091       0.588369      23.174115 0.25673793E+03  0.53520173E+04                                 7.663965                            5.717013      -0.014094       2.052341                    0.999453      22.474392      63.154116       0.615459       0.477397      -1.016772       0.049666      -0.028675      -0.007531       0.057842       0.027933       0.031484      -0.018179      -0.032259       0.354566      -0.097478      -0.026839       0.124317             10.762128      16.757270      -5.563733      -1.639584      10.332773       0.946615       5.196342          -0.000008
          493              C      33.648079       9.900213       5.474200       0.081010      47.027360 0.46246586E+03  0.10974818E+05                                11.462138                            7.170248      -0.140062       1.948566                    0.999124      27.549814      78.006123       0.619111       0.416889      -1.070399      -0.006226      -0.014400       0.008907       0.018041       0.021095       0.008630      -0.008978      -0.015129       0.033199      -0.031467       0.013176       0.018291             18.878660      10.430487       7.442596       0.441538      27.864053      -8.947211      18.341440          -0.000023
          494              C      33.899256      11.283454       4.831336       0.059303      43.943803 0.46699191E+03  0.11106200E+05                                11.023852                            7.233964      -0.166178       1.943745                    0.999079      27.582300      78.112624       0.612880       0.420218      -1.068565       0.002711       0.013566      -0.006437       0.015258       0.025526       0.006844      -0.016561      -0.028589       0.026554      -0.038193       0.007193       0.031001             18.038278       9.210987       6.908808      -0.958052      29.013741     -10.374985      15.890106           0.000014
          495              C      34.650372      13.641378       3.537721       0.057222      43.393537 0.45886578E+03  0.10876809E+05                                10.946390                            7.177890      -0.175486       1.941002                    0.999173      27.548310      78.160331       0.613693       0.421055      -1.066889      -0.006231      -0.019190       0.010599       0.022791       0.013888       0.009060      -0.015095      -0.041452       0.003754      -0.031259       0.001462       0.029797             18.340342       9.703502       7.788711      -1.918058      29.130655     -11.155681      16.186869          -0.000003
          496              C      35.085585      14.907768       2.823472       0.071202      42.201724 0.45362700E+03  0.10731992E+05                                10.765795                            7.155800      -0.190030       1.936699                    0.999171      27.491363      78.165897       0.611612       0.423301      -1.064460       0.004812       0.019623      -0.009885       0.022493       0.010929       0.006209      -0.012481      -0.032821       0.001304      -0.024061      -0.000177       0.024238             17.629232       9.134166       6.955628      -1.448381      28.376792     -10.479176      15.376737          -0.000002
          497              C      35.653149      17.359396       1.609131      -0.040207      43.113723 0.48724776E+03  0.11667732E+05                                10.731711                            7.300344       0.004140       1.993291                    0.999159      28.049840      78.738679       0.623593       0.410174      -1.079089      -0.002200      -0.046314       0.017722       0.049637       0.020362       0.013719      -0.008680      -0.023445       0.034215      -0.034883       0.016737       0.018146             16.845084       8.310608       5.432806      -0.756618      28.133227      -9.663106      14.091417           0.000006
          498              C      35.853607      18.752397       0.993875       0.588371      23.173826 0.25673471E+03  0.53519365E+04                                 7.663911                            5.716985      -0.014101       2.052340                    0.999453      22.474305      63.153908       0.615459       0.477398      -1.016770       0.010406       0.051344      -0.024525       0.057844      -0.051554      -0.048187       0.046112       0.149585      -0.040899      -0.097481      -0.026840       0.124322             10.762023       6.015977       2.801025      -0.313919      17.103084      -5.244641       9.167008          -0.000004
          499              C      22.905425      13.224453      20.981803       0.080956      47.028224 0.46247593E+03  0.10975105E+05                                11.462213                            7.170285      -0.140107       1.948553                    0.999123      27.550192      78.007087       0.619115       0.416884      -1.070403       0.015612       0.009016      -0.001264       0.018072       0.001903      -0.004923      -0.002842       0.002196      -0.092329      -0.031436       0.013191       0.018244             18.878803      29.951392       8.373187       1.099515      20.282862       0.634805       6.402154          -0.000022
          500              C      21.581914      12.460324      20.749110       0.059321      43.943467 0.46698716E+03  0.11106062E+05                                11.023803                            7.233932      -0.166182       1.943747                    0.999079      27.582168      78.112214       0.612881       0.420218      -1.068564      -0.013048      -0.007554      -0.002024       0.015212       0.010203      -0.003993      -0.002302       0.011747      -0.113677      -0.038200       0.007173       0.031027             18.038172      30.046075      10.629490       1.672915      17.772198       0.965858       6.296245           0.000014
          501              C      19.164334      11.064534      20.682063       0.057222      43.393675 0.45886897E+03  0.10876911E+05                                10.946435                            7.177936      -0.175487       1.941002                    0.999173      27.548393      78.160834       0.613688       0.421058      -1.066886       0.019733       0.011395       0.000425       0.022791       0.011720       0.007527       0.004346       0.013532      -0.089984      -0.031258       0.001465       0.029794             18.340355      31.019091      11.518643       0.719420      17.718527       0.415358       6.283447          -0.000003
          502              C      17.850001      10.305703      20.678513       0.071200      42.201666 0.45362854E+03  0.10732034E+05                                10.765769                            7.155808      -0.190041       1.936695                    0.999171      27.491409      78.165979       0.611612       0.423300      -1.064461      -0.019401      -0.011201      -0.002027       0.022494       0.010178       0.005677       0.003278       0.011752      -0.069467      -0.024062      -0.000174       0.024237             17.629106      29.589645      10.856976       1.310364      17.053108       0.756539       6.244565          -0.000001
          503              C      15.443048       8.916048      20.390999      -0.040211      43.114445 0.48725805E+03  0.11668030E+05                                10.731806                            7.300406       0.004099       1.993273                    0.999159      28.049976      78.739010       0.623593       0.410172      -1.079091       0.041209       0.023792       0.014130       0.049638       0.000610      -0.000249      -0.000144       0.000704      -0.104638      -0.034881       0.016735       0.018146             16.845233      27.882769      10.202384       2.615925      16.102064       1.510305       6.550866           0.000006
          504              C      14.136444       8.161680      20.103091       0.588367      23.174230 0.25673910E+03  0.53520592E+04                                 7.664079                            5.717092      -0.014068       2.052350                    0.999453      22.474375      63.154612       0.615443       0.477408      -1.016764      -0.049669      -0.028676      -0.007532       0.057845      -0.027933      -0.031486      -0.018178      -0.032254       0.354569      -0.097478      -0.026840       0.124318             10.762299      16.757532       5.563858       1.639611      10.332943       0.946630       5.196423          -0.000007
          505              C      14.655221       8.461196       7.509277       0.081007      47.029084 0.46248038E+03  0.10975272E+05                                11.462497                            7.170420      -0.140056       1.948568                    0.999124      27.550045      78.007701       0.619095       0.416895      -1.070392       0.006227       0.003598      -0.016548       0.018043      -0.015173      -0.017015      -0.009823      -0.017519       0.026024      -0.031472       0.013183       0.018290             18.879447      10.430883      -2.897298      -6.870108      13.776393      -3.966457      32.431067          -0.000022
          506              C      14.404044       8.316179       9.027697       0.059288      43.945436 0.46700837E+03  0.11106698E+05                                11.024140                            7.234109      -0.166182       1.943741                    0.999079      27.582615      78.114088       0.612871       0.420220      -1.068563      -0.002700      -0.001561       0.014918       0.015240      -0.014959      -0.021779      -0.012573      -0.017276       0.060477      -0.038192       0.007194       0.030997             18.038940       9.211293      -1.399767      -6.833339      10.827600      -3.945228      34.077926           0.000014
          507              C      13.652928       7.882522      11.681974       0.057224      43.394439 0.45887199E+03  0.10877020E+05                                10.946644                            7.177996      -0.175483       1.941003                    0.999173      27.548498      78.161727       0.613679       0.421062      -1.066882       0.006231       0.003597      -0.021626       0.022791      -0.013175      -0.010077      -0.005818      -0.015213       0.082484      -0.031265       0.001466       0.029799             18.341073       9.703803      -0.787847      -7.983030      10.613535      -4.609014      34.705880          -0.000003
          508              C      13.217715       7.631251      13.114021       0.071201      42.202511 0.45363314E+03  0.10732181E+05                                10.765964                            7.155861      -0.190036       1.936697                    0.999171      27.491475      78.166565       0.611607       0.423302      -1.064458      -0.004813      -0.002779       0.021797       0.022494      -0.009499      -0.008237      -0.004756      -0.010968       0.066860      -0.024063      -0.000175       0.024238             17.629717       9.134382      -0.953062      -7.040861      10.234891      -4.065053      33.519878          -0.000000
          509              C      12.650151       7.303568      15.830218      -0.040212      43.112734 0.48723054E+03  0.11667303E+05                                10.731801                            7.300357       0.004063       1.993261                    0.999159      28.050552      78.742516       0.623570       0.410190      -1.079070       0.002203       0.001272      -0.049572       0.049638      -0.019729      -0.014627      -0.008445      -0.022780       0.036246      -0.034894       0.016740       0.018155             16.845430       8.310722      -1.097608      -5.374445       9.578128      -3.102934      32.647441           0.000004
          510              C      12.449693       7.187834      17.348638       0.588365      23.174481 0.25674164E+03  0.53521298E+04                                 7.664150                            5.717118      -0.014111       2.052335                    0.999453      22.474583      63.155470       0.615441       0.477407      -1.016763      -0.010404      -0.006007       0.056583       0.057845       0.062610       0.032535       0.018784       0.072296      -0.272739      -0.097471      -0.026840       0.124310             10.762535       6.016172      -0.637703      -2.745659       6.752529      -1.585209      19.518905          -0.000007
          511              C      25.397875      24.189985       5.474200       0.080951      47.028200 0.46247629E+03  0.10975113E+05                                11.462192                            7.170276      -0.140068       1.948563                    0.999124      27.550219      78.007094       0.619117       0.416882      -1.070404      -0.015615       0.001813       0.008923       0.018076       0.004003      -0.003434       0.011952       0.044034       0.033210      -0.031431       0.013190       0.018241             18.878762      29.951305      -3.827678      -7.527792       8.343440       4.856017      18.341541          -0.000022
          512              C      26.721386      23.715890       4.831336       0.059305      43.943860 0.46699229E+03  0.11106213E+05                                11.023866                            7.233971      -0.166182       1.943744                    0.999079      27.582309      78.112695       0.612879       0.420218      -1.068564       0.013041      -0.004411      -0.006423       0.015192       0.000364      -0.010946       0.014216       0.058496       0.026532      -0.038190       0.007166       0.031024             18.038309      30.046310      -5.120449      -9.464044       8.178483       4.357804      15.890134           0.000013
          513              C      29.138966      23.187414       3.537721       0.057224      43.393521 0.45886564E+03  0.10876805E+05                                10.946391                            7.177891      -0.175476       1.941006                    0.999173      27.548304      78.160334       0.613692       0.421056      -1.066888      -0.019735       0.004199       0.010600       0.022792      -0.011005      -0.008542       0.015393       0.044780       0.003757      -0.031259       0.001463       0.029796             18.340346      31.019096      -4.517849     -10.620134       7.815070       3.916755      16.186871          -0.000003
          514              C      30.453299      22.931124       2.823472       0.071202      42.201706 0.45362694E+03  0.10731990E+05                                10.765791                            7.155800      -0.190029       1.936699                    0.999171      27.491364      78.165899       0.611612       0.423300      -1.064460       0.019400      -0.005644      -0.009885       0.022492      -0.008747      -0.007704       0.011618       0.035341       0.001304      -0.024062      -0.000176       0.024238             17.629222      29.589867      -4.854482      -9.799409       7.921070       3.985252      15.376730          -0.000001
          515              C      32.860252      22.196835       1.609131      -0.040207      43.113664 0.48724737E+03  0.11667720E+05                                10.731702                            7.300341       0.004143       1.993292                    0.999159      28.049827      78.738625       0.623593       0.410174      -1.079089      -0.041208       0.021252       0.017722       0.049637       0.000029      -0.000657       0.016221       0.046990       0.034215      -0.034883       0.016737       0.018146             16.845061      27.882483      -5.867031      -8.746783       8.561304       4.176294      14.091396           0.000005
          516              C      34.166856      21.673936       0.993875       0.588371      23.173798 0.25673454E+03  0.53519318E+04                                 7.663903                            5.716982      -0.014099       2.052341                    0.999453      22.474296      63.153866       0.615459       0.477398      -1.016770       0.049668      -0.016660      -0.024524       0.057844       0.038995       0.015841      -0.064787      -0.164086      -0.040899      -0.097481      -0.026840       0.124322             10.762006      16.757038      -3.400336      -4.698935       6.361987       2.350452       9.166994          -0.000005
          517              C      73.701175      31.585862      33.965279       0.080952      47.028357 0.46247753E+03  0.10975152E+05                                11.462223                            7.170289      -0.140073       1.948561                    0.999124      27.550261      78.007288       0.619116       0.416883      -1.070404      -0.015615      -0.001813      -0.008923       0.018076      -0.004007       0.003432       0.011951       0.044033       0.033210      -0.031431       0.013193       0.018238             18.878822      29.951412       3.827696       7.527822       8.343463       4.856033      18.341592          -0.000022
          518              C      75.024686      32.059957      34.608143       0.059304      43.943986 0.46699333E+03  0.11106244E+05                                11.023882                            7.233975      -0.166185       1.943743                    0.999079      27.582357      78.112861       0.612879       0.420218      -1.068565       0.013041       0.004411       0.006424       0.015192      -0.000367       0.010943       0.014215       0.058496       0.026532      -0.038190       0.007169       0.031021             18.038334      30.046359       5.120458       9.464055       8.178493       4.357809      15.890149           0.000014
          519              C      77.442266      32.588433      35.901758       0.057224      43.393652 0.45886832E+03  0.10876892E+05                                10.946435                            7.177934      -0.175479       1.941005                    0.999173      27.548379      78.160810       0.613687       0.421058      -1.066886      -0.019734      -0.004199      -0.010600       0.022791       0.011003       0.008540       0.015393       0.044780       0.003758      -0.031258       0.001465       0.029793             18.340363      31.019115       4.517823      10.620078       7.815080       3.916754      16.186892          -0.000003
          520              C      78.756599      32.844723      36.616007       0.071200      42.201650 0.45362809E+03  0.10732020E+05                                10.765766                            7.155804      -0.190039       1.936696                    0.999171      27.491395      78.165914       0.611612       0.423300      -1.064461       0.019401       0.005644       0.009885       0.022494       0.008745       0.007703       0.011618       0.035342       0.001305      -0.024062      -0.000174       0.024236             17.629114      29.589678       4.854417       9.799274       7.921028       3.985213      15.376635          -0.000001
          521              C      81.163552      33.579012      37.830348      -0.040208      43.114080 0.48725305E+03  0.11667874E+05                                10.731731                            7.300357       0.004126       1.993283                    0.999159      28.049829      78.738327       0.623597       0.410171      -1.079092      -0.041207      -0.021252      -0.017721       0.049635      -0.000032       0.000658       0.016219       0.046988       0.034210      -0.034881       0.016735       0.018146             16.845123      27.882595       5.867077       8.746871       8.561339       4.176305      14.091435           0.000005
          522              C      82.470156      34.101911      38.445604       0.588368      23.174008 0.25673662E+03  0.53519976E+04                                 7.664035                            5.717067      -0.014072       2.052350                    0.999453      22.474340      63.154567       0.615443       0.477408      -1.016763       0.049670       0.016660       0.024526       0.057846      -0.038996      -0.015839      -0.064787      -0.164084      -0.040908      -0.097479      -0.026843       0.124322             10.762223      16.757390       3.400428       4.699079       6.362107       2.350503       9.167172          -0.000008
          523              C      62.958521      47.314651      31.930202       0.081007      47.027354 0.46246579E+03  0.10974814E+05                                11.462129                            7.170241      -0.140050       1.948570                    0.999124      27.549822      78.006094       0.619112       0.416888      -1.070399       0.006226      -0.003598       0.016548       0.018043       0.015167       0.017010      -0.009822      -0.017515       0.026020      -0.031463       0.013177       0.018286             18.878650      10.430481       2.897146       6.869770      13.775815      -3.966266      32.429653          -0.000023
          524              C      62.707344      47.459668      30.411782       0.059287      43.944251 0.46699679E+03  0.11106344E+05                                11.023914                            7.233995      -0.166174       1.943744                    0.999079      27.582472      78.113179       0.612879       0.420217      -1.068565      -0.002700       0.001561      -0.014918       0.015241       0.014955       0.021775      -0.012573      -0.017274       0.060477      -0.038186       0.007190       0.030995             18.038412       9.211048       1.399681       6.833104      10.827260      -3.945099      34.076928           0.000014
          525              C      61.956228      47.893325      27.757505       0.057224      43.393645 0.45886684E+03  0.10876842E+05                                10.946415                            7.177902      -0.175485       1.941002                    0.999173      27.548335      78.160472       0.613692       0.421056      -1.066888       0.006231      -0.003598       0.021625       0.022791       0.013171       0.010074      -0.005817      -0.015211       0.082481      -0.031259       0.001463       0.029797             18.340412       9.703528       0.787870       7.982654      10.613307      -4.608826      34.704401          -0.000003
          526              C      61.521015      48.144596      26.325458       0.071202      42.201799 0.45362755E+03  0.10732010E+05                                10.765815                            7.155809      -0.190039       1.936696                    0.999171      27.491379      78.166016       0.611611       0.423301      -1.064460      -0.004812       0.002778      -0.021796       0.022493       0.009498       0.008235      -0.004756      -0.010969       0.066864      -0.024063      -0.000176       0.024239             17.629292       9.134187       0.952992       7.040649      10.234635      -4.064970      33.519053          -0.000000
          527              C      60.953451      48.472279      23.609261      -0.040215      43.114650 0.48725900E+03  0.11668083E+05                                10.731898                            7.300454       0.004092       1.993272                    0.999159      28.050171      78.740190       0.623585       0.410177      -1.079085       0.002201      -0.001270       0.049576       0.049641       0.019721       0.014624      -0.008444      -0.022775       0.036227      -0.034883       0.016735       0.018148             16.845428       8.310757       1.097601       5.374432       9.578138      -3.102902      32.647389           0.000005
          528              C      60.752993      48.588013      22.090841       0.588369      23.174129 0.25673808E+03  0.53520215E+04                                 7.663970                            5.717015      -0.014094       2.052340                    0.999453      22.474396      63.154138       0.615459       0.477397      -1.016772      -0.010406       0.006007      -0.056580       0.057842      -0.062613      -0.032541       0.018787       0.072295      -0.272756      -0.097478      -0.026839       0.124317             10.762139       6.016025       0.637714       2.745518       6.752377      -1.585106      19.518016          -0.000008
          529              C      71.208725      42.551394      18.457676       0.080956      47.027981 0.46247385E+03  0.10975041E+05                                11.462167                            7.170264      -0.140101       1.948555                    0.999123      27.550121      78.006772       0.619117       0.416883      -1.070404       0.015612      -0.009016       0.001264       0.018072      -0.001906       0.004921      -0.002842       0.002197      -0.092328      -0.031435       0.013188       0.018247             18.878717      29.951247      -8.373137      -1.099506      20.282773       0.634801       6.402130          -0.000022
          530              C      69.885214      43.315523      18.690369       0.059321      43.943286 0.46698559E+03  0.11106013E+05                                11.023774                            7.233920      -0.166173       1.943750                    0.999079      27.582104      78.111956       0.612881       0.420219      -1.068564      -0.013049       0.007554       0.002024       0.015213      -0.010207       0.003990      -0.002302       0.011748      -0.113677      -0.038200       0.007170       0.031030             18.038128      30.045997     -10.629465      -1.672908      17.772157       0.965854       6.296231           0.000013
          531              C      67.467634      44.711313      18.757416       0.057223      43.393613 0.45886684E+03  0.10876840E+05                                10.946406                            7.177899      -0.175488       1.941001                    0.999173      27.548334      78.160434       0.613692       0.421055      -1.066888       0.019733      -0.011395      -0.000425       0.022791      -0.011722      -0.007529       0.004346       0.013533      -0.089986      -0.031259       0.001462       0.029797             18.340382      31.019158     -11.518745      -0.719430      17.718542       0.415364       6.283445          -0.000003
          532              C      66.153301      45.470144      18.760966       0.071202      42.201770 0.45362759E+03  0.10732011E+05                                10.765808                            7.155808      -0.190039       1.936696                    0.999171      27.491384      78.166025       0.611611       0.423301      -1.064460      -0.019401       0.011201       0.002027       0.022493      -0.010180      -0.005679       0.003278       0.011752      -0.069467      -0.024063      -0.000176       0.024239             17.629263      29.589934     -10.857172      -1.310388      17.053257       0.756557       6.244600          -0.000001
          533              C      63.746348      46.859799      19.048480      -0.040215      43.114610 0.48725857E+03  0.11668069E+05                                10.731890                            7.300450       0.004094       1.993273                    0.999159      28.050158      78.740131       0.623585       0.410177      -1.079086       0.041212      -0.023793      -0.014130       0.049641      -0.000612       0.000246      -0.000144       0.000704      -0.104643      -0.034883       0.016735       0.018148             16.845407      27.883086     -10.202476      -2.615955      16.102225       1.510322       6.550909           0.000006
          534              C      62.439744      47.614167      19.336388       0.588369      23.174107 0.25673783E+03  0.53520148E+04                                 7.663964                            5.717012      -0.014093       2.052341                    0.999453      22.474389      63.154108       0.615459       0.477397      -1.016772      -0.049667       0.028674       0.007531       0.057842       0.027933       0.031484      -0.018179      -0.032258       0.354566      -0.097478      -0.026839       0.124317             10.762126      16.757264      -5.563733      -1.639583      10.332773       0.946615       5.196341          -0.000010
          535              C      81.951379      45.875634      33.965279       0.081011      47.029013 0.46247965E+03  0.10975252E+05                                11.462494                            7.170420      -0.140068       1.948564                    0.999124      27.550009      78.007619       0.619094       0.416896      -1.070391      -0.006226       0.014400      -0.008907       0.018040      -0.021102      -0.008634      -0.008979      -0.015131       0.033204      -0.031475       0.013181       0.018294             18.879440      10.430878      -7.442958      -0.441567      27.865229      -8.947617      18.342212          -0.000022
          536              C      82.202556      44.492393      34.608143       0.059303      43.944946 0.46700307E+03  0.11106540E+05                                11.024066                            7.234072      -0.166181       1.943744                    0.999079      27.582431      78.113455       0.612872       0.420220      -1.068562       0.002711      -0.013566       0.006437       0.015259      -0.025530      -0.006846      -0.016561      -0.028590       0.026557      -0.038199       0.007196       0.031003             18.038793       9.211224      -6.909053       0.958051      29.014568     -10.375288      15.890588           0.000014
          537              C      82.953672      42.134469      35.901758       0.057222      43.394419 0.45887166E+03  0.10877009E+05                                10.946637                            7.177992      -0.175489       1.941001                    0.999173      27.548495      78.161692       0.613680       0.421062      -1.066882      -0.006231       0.019190      -0.010599       0.022791      -0.013892      -0.009063      -0.015096      -0.041455       0.003758      -0.031265       0.001465       0.029799             18.341058       9.703799      -7.789086       1.918217      29.131981     -11.156264      16.187392          -0.000003
          538              C      83.388885      40.868079      36.616007       0.071201      42.202502 0.45363296E+03  0.10732175E+05                                10.765961                            7.155859      -0.190035       1.936697                    0.999171      27.491470      78.166532       0.611607       0.423302      -1.064458       0.004813      -0.019623       0.009885       0.022494      -0.010932      -0.006210      -0.012481      -0.032820       0.001304      -0.024063      -0.000175       0.024238             17.629715       9.134383      -6.955880       1.448400      28.377618     -10.479468      15.377145          -0.000001
          539              C      83.956449      38.416451      37.830348      -0.040210      43.112436 0.48722609E+03  0.11667164E+05                                10.731739                            7.300312       0.004089       1.993271                    0.999159      28.050422      78.741906       0.623574       0.410189      -1.079072      -0.002202       0.046311      -0.017723       0.049635      -0.020367      -0.013724      -0.008684      -0.023457       0.034215      -0.034895       0.016739       0.018155             16.845340       8.310673      -5.432918       0.756647      28.133726      -9.663335      14.091621           0.000005
          540              C      84.156907      37.023450      38.445604       0.588366      23.174271 0.25673917E+03  0.53520687E+04                                 7.664108                            5.717093      -0.014112       2.052335                    0.999453      22.474554      63.155449       0.615442       0.477408      -1.016762       0.010404      -0.051347       0.024525       0.057846       0.051546       0.048187       0.046106       0.149578      -0.040903      -0.097472      -0.026842       0.124314             10.762463       6.016138      -2.801172       0.313985      17.103919      -5.244988       9.167333          -0.000008
          541              C      72.454950      30.866354      31.930202       0.081006      47.027476 0.46246665E+03  0.10974842E+05                                11.462153                            7.170251      -0.140078       1.948562                    0.999123      27.549846      78.006234       0.619111       0.416888      -1.070399      -0.000000       0.007190       0.016548       0.018042      -0.000002      -0.000001       0.019646       0.035025       0.026023      -0.031465       0.013175       0.018289             18.878705      15.448524      -0.000001      -0.000004       8.757834       7.932557      32.429756          -0.000022
          542              C      72.454950      30.576319      30.411782       0.059291      43.944485 0.46699915E+03  0.11106417E+05                                11.023962                            7.234019      -0.166188       1.943739                    0.999079      27.582546      78.113526       0.612878       0.420218      -1.068565      -0.000000      -0.003116      -0.014921       0.015243      -0.000001      -0.000001       0.025147       0.034546       0.060480      -0.038190       0.007193       0.030997             18.038516      11.635413      -0.000001      -0.000006       8.402985       7.890249      34.077151           0.000014
          543              C      72.454950      29.709005      27.757505       0.057224      43.393571 0.45886548E+03  0.10876800E+05                                10.946399                            7.177888      -0.175482       1.941004                    0.999173      27.548308      78.160343       0.613693       0.421055      -1.066888      -0.000000       0.007195       0.021625       0.022791      -0.000001      -0.000001       0.011632       0.030417       0.082479      -0.031258       0.001462       0.029796             18.340397      11.068158      -0.000008      -0.000026       9.248649       9.217590      34.704383          -0.000003
          544              C      72.454950      29.206465      26.325458       0.071198      42.201828 0.45362769E+03  0.10732012E+05                                10.765813                            7.155805      -0.190032       1.936698                    0.999171      27.491388      78.165992       0.611612       0.423300      -1.064460       0.000000      -0.005557      -0.021797       0.022494      -0.000001      -0.000001       0.009510       0.021935       0.066865      -0.024063      -0.000177       0.024240             17.629301      10.784834      -0.000009      -0.000035       8.583986       8.129874      33.519082           0.000000
          545              C      72.454950      28.551098      23.609261      -0.040210      43.114463 0.48725660E+03  0.11668009E+05                                10.731868                            7.300435       0.004099       1.993275                    0.999159      28.050084      78.739854       0.623586       0.410177      -1.079086       0.000000       0.002539       0.049574       0.049639      -0.000002      -0.000001       0.016886       0.045542       0.036226      -0.034881       0.016733       0.018148             16.845382      10.211816       0.000004       0.000008       7.677030       6.205828      32.647300           0.000005
          546              C      72.454950      28.319629      22.090841       0.588369      23.174032 0.25673693E+03  0.53519918E+04                                 7.663949                            5.717003      -0.014083       2.052345                    0.999453      22.474366      63.154042       0.615459       0.477397      -1.016771       0.000000      -0.012017      -0.056582       0.057844      -0.000002      -0.000000      -0.037575      -0.144600      -0.272742      -0.097474      -0.026843       0.124316             10.762107       7.120547       0.000010       0.000030       5.647820       3.170230      19.517953          -0.000006
          547              C      80.705154      48.034159      33.965279       0.080959      47.029601 0.46248743E+03  0.10975469E+05                                11.462523                            7.170437      -0.140110       1.948552                    0.999123      27.550311      78.008281       0.619099       0.416891      -1.070396       0.009377      -0.012616      -0.008921       0.018073      -0.017073      -0.012072      -0.003003      -0.028967       0.033213      -0.031444       0.013195       0.018249             18.879487      17.060889     -11.270803      -7.969661      21.235317       4.091404      18.342257          -0.000022
          548              C      79.632820      48.943306      34.608143       0.059321      43.944457 0.46699739E+03  0.11106373E+05                                11.023995                            7.234034      -0.166177       1.943748                    0.999079      27.582239      78.112816       0.612873       0.420221      -1.068562      -0.010358       0.009108       0.006419       0.015213      -0.025165      -0.017781       0.002363      -0.029900       0.026513      -0.038206       0.007174       0.031032             18.038649      18.080166     -12.029514      -8.506153      20.145315       6.017269      15.890467           0.000014
          549              C      77.966357      50.772754      35.901758       0.057223      43.394441 0.45887205E+03  0.10877021E+05                                10.946643                            7.177996      -0.175490       1.941001                    0.999173      27.548507      78.161753       0.613679       0.421062      -1.066882       0.013503      -0.014991      -0.010599       0.022791      -0.024896      -0.017604      -0.000301      -0.003334       0.003759      -0.031265       0.001466       0.029798             18.341058      17.529385     -12.307186      -8.702499      21.306388       7.239355      16.187400          -0.000002
          550              C      77.087236      51.782854      36.616007       0.071202      42.202536 0.45363357E+03  0.10732195E+05                                10.765970                            7.155865      -0.190037       1.936697                    0.999171      27.491492      78.166648       0.611607       0.423302      -1.064458      -0.014588       0.013980       0.009885       0.022494      -0.019678      -0.013914       0.000862      -0.002525       0.001305      -0.024064      -0.000175       0.024238             17.629713      17.542832     -11.810496      -8.351280      19.969158       6.494072      15.377150          -0.000000
          551              C      75.247847      53.500192      37.830348      -0.040214      43.112578 0.48722918E+03  0.11667261E+05                                10.731775                            7.300346       0.004063       1.993263                    0.999159      28.050506      78.742340       0.623571       0.410190      -1.079070       0.039008      -0.025066      -0.017725       0.049640      -0.020340      -0.014382      -0.007546      -0.023550       0.034220      -0.034895       0.016743       0.018152             16.845360      18.472920     -11.300088      -7.990354      17.971516       5.486922      14.091645           0.000004
          552              C      74.141701      54.370296      38.445604       0.588370      23.174324 0.25674025E+03  0.53520955E+04                                 7.664120                            5.717107      -0.014115       2.052334                    0.999453      22.474549      63.155411       0.615441       0.477408      -1.016762      -0.039263       0.034682       0.024523       0.057843       0.090545       0.064024       0.018671       0.014488      -0.040892      -0.097479      -0.026834       0.124312             10.762465      11.906078      -6.201721      -4.385286      11.213975       2.894397       9.167340          -0.000005
          553              C      64.204746      48.034159      33.965279       0.080959      47.028112 0.46247491E+03  0.10975076E+05                                11.462200                            7.170279      -0.140110       1.948552                    0.999123      27.550160      78.006989       0.619115       0.416884      -1.070403      -0.009377      -0.012615      -0.008920       0.018073       0.017067       0.012068      -0.003002      -0.028962       0.033208      -0.031435       0.013192       0.018243             18.878772      17.060287      11.270333       7.969325      21.234492       4.091246      18.341537          -0.000023
          554              C      65.277080      48.943306      34.608143       0.059320      43.943448 0.46698733E+03  0.11106065E+05                                11.023799                            7.233932      -0.166178       1.943748                    0.999079      27.582158      78.112160       0.612881       0.420218      -1.068564       0.010358       0.009108       0.006419       0.015213       0.025160       0.017778       0.002363      -0.029897       0.026510      -0.038200       0.007173       0.031027             18.038164      18.079733      12.029164       8.505903      20.144756       6.017128      15.890003           0.000014
[truncated: 56,338 more chars]
