# Supplementary material for: A collection of forcefield precursors for metal–organic frameworks
Source: RSC Adv. 2019 Nov 13;9(63):36492–507. doi: 10.1039/c9ra07327b (PMC9075174; doi:10.1039/c9ra07327b)
Supplement: RA-009-C9RA07327B-s3474 [file RA-009-C9RA07327B-s3474.xyz]

 1224
jmolscript: load "" {1 1 1} spacegroup "x,y,z" unitcell [{     38.342000     0.000000     0.000000 }, {      0.000000    39.707000     0.000000 }, {      0.000000     0.000000    39.707000 }]
Cu     1.793639     9.926750     9.926750     0.840753
Cu     4.458791     9.926750     9.926750     0.868588
Cu    20.964639     9.926750     9.926750     0.840702
Cu    23.629791     9.926750     9.926750     0.868615
Cu    12.124507    18.281103    29.780250     0.876833
Cu    12.210393    20.945442    29.780250     0.862044
Cu    12.124507     1.572397    29.780250     0.876811
Cu    12.210393    38.615057    29.780250     0.861970
Cu    31.295507    29.780250    18.281103     0.876809
Cu    31.381393    29.780250    20.945442     0.862016
Cu    31.295507    29.780250     1.572397     0.876821
Cu    31.381393    29.780250    38.615057     0.862046
Cu    36.548361    29.780250    29.780250     0.840804
Cu    33.883209    29.780250    29.780250     0.868572
Cu    17.377361    29.780250    29.780250     0.840747
Cu    14.712209    29.780250    29.780250     0.868611
Cu    26.217493    21.425897     9.926750     0.876801
Cu    26.131607    18.761557     9.926750     0.861983
Cu    26.217493    38.134603     9.926750     0.876851
Cu    26.131607     1.091943     9.926750     0.862022
Cu     7.046493     9.926750    38.134603     0.876789
Cu     6.960607     9.926750     1.091943     0.862029
Cu     7.046493     9.926750    21.425897     0.876796
Cu     6.960607     9.926750    18.761557     0.862075
H      1.069742    18.400224    16.819885     0.118608
H      1.092747    16.665028    15.271312     0.119708
H      4.823424    15.668382    16.422815     0.121882
H      4.765911    17.355930    17.983300     0.118202
H      0.954716    14.413641    14.520850     0.106207
H      1.146426    12.706240    12.916687     0.125402
H      5.084149    13.353464    12.833302     0.115978
H      4.880937    15.021158    14.409670     0.112278
H      5.456067    18.090509    21.251186     0.109572
H      7.031923    18.062714    22.950646     0.127367
H      5.394719    21.485458    24.272889     0.116300
H      4.045081    21.584725    22.470191     0.112997
H      7.342493    17.816531    24.975703     0.115008
H      8.949023    17.629908    26.591778     0.118509
H      9.286432    21.687963    26.734723     0.131702
H      7.706742    21.787231    25.019381     0.110573
H      1.472333    22.811671    21.151919     0.108261
H     38.207803    24.542897    21.179714     0.126941
H     36.516921    22.775935    17.931681     0.112374
H     38.054435    21.060593    17.943593     0.122251
H     36.049148    25.059088    21.477516     0.120085
H     34.519303    26.814137    21.533106     0.108175
H     34.216401    26.782371    17.629908     0.105566
H     35.788423    25.051146    17.383725     0.135227
H      1.069742     1.453276     3.033615     0.118608
H      1.092747     3.188472     4.582188     0.119708
H      4.823424     4.185118     3.430685     0.121882
H      4.765911     2.497570     1.870200     0.118202
H      0.954716     5.439859     5.332650     0.106207
H      1.146426     7.147260     6.936813     0.125402
H      5.084149     6.500036     7.020198     0.115978
H      4.880937     4.832342     5.443830     0.112278
H      5.456067     1.762991    38.309314     0.109572
H      7.031923     1.790786    36.609854     0.127368
H      5.394719    38.075042    35.287611     0.116300
H      4.045081    37.975775    37.090309     0.112998
H      7.342493     2.036969    34.584797     0.115009
H      8.949023     2.223592    32.968722     0.118511
H      9.286432    37.872537    32.825777     0.131703
H      7.706742    37.773269    34.541119     0.110575
H      1.472333    36.748828    38.408581     0.108261
H     38.207803    35.017603    38.380786     0.126941
H     36.516921    36.784565     1.921819     0.112374
H     38.054435    38.499907     1.909907     0.122251
H     36.049148    34.501412    38.082984     0.120085
H     34.519303    32.746363    38.027394     0.108175
H     34.216401    32.778128     2.223592     0.105566
H     35.788423    34.509354     2.469775     0.135227
H     20.240742     3.033615    18.400224     0.118608
H     20.263747     4.582188    16.665028     0.119708
H     23.994424     3.430685    15.668382     0.121882
H     23.936911     1.870200    17.355930     0.118202
H     20.125716     5.332650    14.413641     0.106208
H     20.317426     6.936813    12.706240     0.125402
H     24.255149     7.020198    13.353464     0.115979
H     24.051937     5.443830    15.021158     0.112278
H     24.627067    38.309314    18.090509     0.109572
H     26.202923    36.609854    18.062714     0.127367
H     24.565719    35.287611    21.485458     0.116300
H     23.216081    37.090309    21.584725     0.112997
H     26.513493    34.584797    17.816531     0.115008
H     28.120023    32.968722    17.629908     0.118510
H     28.457432    32.825777    21.687963     0.131703
H     26.877742    34.541119    21.787231     0.110574
H     20.643333    38.408581    22.811671     0.108260
H     19.036803    38.380786    24.542897     0.126941
H     17.345921     1.921819    22.775935     0.112374
H     18.883435     1.909907    21.060593     0.122250
H     16.878148    38.082984    25.059088     0.120085
H     15.348303    38.027394    26.814137     0.108174
H     15.045401     2.223592    26.782371     0.105566
H     16.617423     2.469775    25.051146     0.135227
H     20.240742    16.819885     1.453276     0.118608
H     20.263747    15.271312     3.188472     0.119708
H     23.994424    16.422815     4.185118     0.121882
H     23.936911    17.983300     2.497570     0.118202
H     20.125716    14.520850     5.439859     0.106208
H     20.317426    12.916687     7.147260     0.125403
H     24.255149    12.833302     6.500036     0.115979
H     24.051937    14.409670     4.832342     0.112278
H     24.627067    21.251186     1.762991     0.109572
H     26.202923    22.950646     1.790786     0.127367
H     24.565719    24.272889    38.075042     0.116300
H     23.216081    22.470191    37.975775     0.112997
H     26.513493    24.975703     2.036969     0.115008
H     28.120023    26.591778     2.223592     0.118509
H     28.457432    26.734723    37.872537     0.131703
H     26.877742    25.019381    37.773269     0.110574
H     20.643333    21.151919    36.748828     0.108261
H     19.036803    21.179714    35.017603     0.126941
H     17.345921    17.931681    36.784565     0.112374
H     18.883435    17.943593    38.499907     0.122251
H     16.878148    21.477516    34.501412     0.120085
H     15.348303    21.533106    32.746363     0.108174
H     15.045401    17.629908    32.778128     0.105566
H     16.617423    17.383725    34.509354     0.135227
H      1.069742    18.400224     3.033615     0.118608
H      1.092747    16.665028     4.582188     0.119708
H      4.823424    15.668382     3.430685     0.121882
H      4.765911    17.355930     1.870200     0.118202
H      0.954716    14.413641     5.332650     0.106207
H      1.146426    12.706240     6.936813     0.125402
H      5.084149    13.353464     7.020198     0.115978
H      4.880937    15.021158     5.443830     0.112278
H      5.456067    18.090509    38.309314     0.109572
H      7.031923    18.062714    36.609854     0.127367
H      5.394719    21.485458    35.287611     0.116300
H      4.045081    21.584725    37.090309     0.112997
H      7.342493    17.816531    34.584797     0.115008
H      8.949023    17.629908    32.968722     0.118509
H      9.286432    21.687963    32.825777     0.131702
H      7.706742    21.787231    34.541119     0.110573
H      1.472333    22.811671    38.408581     0.108261
H     38.207803    24.542897    38.380786     0.126941
H     36.516921    22.775935     1.921819     0.112374
H     38.054435    21.060593     1.909907     0.122251
H     36.049148    25.059088    38.082984     0.120085
H     34.519303    26.814137    38.027394     0.108175
H     34.216401    26.782371     2.223592     0.105566
H     35.788423    25.051146     2.469775     0.135227
H      1.069742     1.453276    16.819885     0.118608
H      1.092747     3.188472    15.271312     0.119708
H      4.823424     4.185118    16.422815     0.121882
H      4.765911     2.497570    17.983300     0.118202
H      0.954716     5.439859    14.520850     0.106207
H      1.146426     7.147260    12.916687     0.125402
H      5.084149     6.500036    12.833302     0.115978
H      4.880937     4.832342    14.409670     0.112278
H      5.456067     1.762991    21.251186     0.109572
H      7.031923     1.790786    22.950646     0.127368
H      5.394719    38.075042    24.272889     0.116300
H      4.045081    37.975775    22.470191     0.112997
H      7.342493     2.036969    24.975703     0.115009
H      8.949023     2.223592    26.591778     0.118510
H      9.286432    37.872537    26.734723     0.131703
H      7.706742    37.773269    25.019381     0.110574
H      1.472333    36.748828    21.151919     0.108261
H     38.207803    35.017603    21.179714     0.126941
H     36.516921    36.784565    17.931681     0.112374
H     38.054435    38.499907    17.943593     0.122251
H     36.049148    34.501412    21.477516     0.120085
H     34.519303    32.746363    21.533106     0.108175
H     34.216401    32.778128    17.629908     0.105566
H     35.788423    34.509354    17.383725     0.135227
H     20.240742     3.033615     1.453276     0.118608
H     20.263747     4.582188     3.188472     0.119708
H     23.994424     3.430685     4.185118     0.121882
H     23.936911     1.870200     2.497570     0.118202
H     20.125716     5.332650     5.439859     0.106208
H     20.317426     6.936813     7.147260     0.125403
H     24.255149     7.020198     6.500036     0.115979
H     24.051937     5.443830     4.832342     0.112278
H     24.627067    38.309314     1.762991     0.109572
H     26.202923    36.609854     1.790786     0.127367
H     24.565719    35.287611    38.075042     0.116300
H     23.216081    37.090309    37.975775     0.112997
H     26.513493    34.584797     2.036969     0.115008
H     28.120023    32.968722     2.223592     0.118509
H     28.457432    32.825777    37.872537     0.131703
H     26.877742    34.541119    37.773269     0.110574
H     20.643333    38.408581    36.748828     0.108261
H     19.036803    38.380786    35.017603     0.126941
H     17.345921     1.921819    36.784565     0.112374
H     18.883435     1.909907    38.499907     0.122251
H     16.878148    38.082984    34.501412     0.120085
H     15.348303    38.027394    32.746363     0.108174
H     15.045401     2.223592    32.778128     0.105566
H     16.617423     2.469775    34.509354     0.135227
H     20.240742    16.819885    18.400224     0.118608
H     20.263747    15.271312    16.665028     0.119708
H     23.994424    16.422815    15.668382     0.121882
H     23.936911    17.983300    17.355930     0.118202
H     20.125716    14.520850    14.413641     0.106208
H     20.317426    12.916687    12.706240     0.125403
H     24.255149    12.833302    13.353464     0.115979
H     24.051937    14.409670    15.021158     0.112278
H     24.627067    21.251186    18.090509     0.109572
H     26.202923    22.950646    18.062714     0.127367
H     24.565719    24.272889    21.485458     0.116300
H     23.216081    22.470191    21.584725     0.112997
H     26.513493    24.975703    17.816531     0.115008
H     28.120023    26.591778    17.629908     0.118510
H     28.457432    26.734723    21.687963     0.131703
H     26.877742    25.019381    21.787231     0.110574
H     20.643333    21.151919    22.811671     0.108260
H     19.036803    21.179714    24.542897     0.126941
H     17.345921    17.931681    22.775935     0.112374
H     18.883435    17.943593    21.060593     0.122251
H     16.878148    21.477516    25.059088     0.120085
H     15.348303    21.533106    26.814137     0.108174
H     15.045401    17.629908    26.782371     0.105566
H     16.617423    17.383725    25.051146     0.135227
H     37.272258    21.306776    36.673385     0.118608
H     37.249253    23.041972    35.124812     0.119708
H     33.518576    24.038618    36.276315     0.121882
H     33.576089    22.351070    37.836800     0.118202
H     37.387284    25.293359    34.374350     0.106207
H     37.195574    27.000760    32.770187     0.125402
H     33.257851    26.353536    32.686802     0.115978
H     33.461063    24.685842    34.263170     0.112277
H     32.885933    21.616491     1.397686     0.109572
H     31.310077    21.644286     3.097146     0.127367
H     32.947281    18.221542     4.419389     0.116300
H     34.296919    18.122275     2.616691     0.112998
H     30.999507    21.890469     5.122203     0.115009
H     29.392977    22.077092     6.738278     0.118510
H     29.055568    18.019037     6.881223     0.131704
H     30.635258    17.919769     5.165881     0.110574
H     36.869667    16.895328     1.298419     0.108261
H      0.134197    15.164103     1.326214     0.126941
H      1.825079    16.931065    37.785181     0.112375
H      0.287565    18.646407    37.797093     0.122251
H      2.292852    14.647912     1.624016     0.120085
H      3.822697    12.892863     1.679606     0.108175
H      4.125599    12.924628    37.483408     0.105567
H      2.553577    14.655854    37.237225     0.135228
H     37.272258    38.253724    22.887115     0.118608
H     37.249253    36.518528    24.435688     0.119708
H     33.518576    35.521882    23.284185     0.121882
H     33.576089    37.209430    21.723700     0.118202
H     37.387284    34.267141    25.186150     0.106207
H     37.195574    32.559740    26.790313     0.125402
H     33.257851    33.206964    26.873698     0.115978
H     33.461063    34.874658    25.297330     0.112278
H     32.885933    37.944009    18.455814     0.109572
H     31.310077    37.916214    16.756354     0.127367
H     32.947281     1.631958    15.434111     0.116300
H     34.296919     1.731225    17.236809     0.112997
H     30.999507    37.670031    14.731297     0.115007
H     29.392977    37.483408    13.115222     0.118508
H     29.055568     1.834463    12.972277     0.131701
H     30.635258     1.933731    14.687619     0.110573
H     36.869667     2.958171    18.555081     0.108261
H      0.134197     4.689397    18.527286     0.126941
H      1.825079     2.922435    21.775319     0.112375
H      0.287565     1.207093    21.763407     0.122251
H      2.292852     5.205588    18.229484     0.120085
H      3.822697     6.960637    18.173894     0.108174
H      4.125599     6.928871    22.077092     0.105566
H      2.553577     5.197646    22.323275     0.135228
H     18.101258    36.673385    38.253724     0.118608
H     18.078253    35.124812    36.518528     0.119708
H     14.347576    36.276315    35.521882     0.121882
H     14.405089    37.836800    37.209430     0.118202
H     18.216284    34.374350    34.267141     0.106207
H     18.024574    32.770187    32.559740     0.125402
H     14.086851    32.686802    33.206964     0.115978
H     14.290063    34.263170    34.874658     0.112277
H     13.714933     1.397686    37.944009     0.109572
H     12.139077     3.097146    37.916214     0.127368
H     13.776281     4.419389     1.631958     0.116300
H     15.125919     2.616691     1.731225     0.112998
H     11.828507     5.122203    37.670031     0.115009
H     10.221977     6.738278    37.483408     0.118511
H      9.884568     6.881223     1.834463     0.131704
H     11.464258     5.165881     1.933731     0.110574
H     17.698667     1.298419     2.958171     0.108261
H     19.305197     1.326214     4.689397     0.126941
H     20.996079    37.785181     2.922435     0.112374
H     19.458565    37.797093     1.207093     0.122251
H     21.463852     1.624016     5.205588     0.120085
H     22.993697     1.679606     6.960637     0.108174
H     23.296599    37.483408     6.928871     0.105565
H     21.724577    37.237225     5.197646     0.135227
H     18.101258    22.887115    21.306776     0.118608
H     18.078253    24.435688    23.041972     0.119708
H     14.347576    23.284185    24.038618     0.121882
H     14.405089    21.723700    22.351070     0.118202
H     18.216284    25.186150    25.293359     0.106208
H     18.024574    26.790313    27.000760     0.125403
H     14.086851    26.873698    26.353536     0.115978
H     14.290063    25.297330    24.685842     0.112278
H     13.714933    18.455814    21.616491     0.109572
H     12.139077    16.756354    21.644286     0.127368
H     13.776281    15.434111    18.221542     0.116300
H     15.125919    17.236809    18.122275     0.112997
H     11.828507    14.731297    21.890469     0.115008
H     10.221977    13.115222    22.077092     0.118510
H      9.884568    12.972277    18.019037     0.131702
H     11.464258    14.687619    17.919769     0.110573
H     17.698667    18.555081    16.895328     0.108261
H     19.305197    18.527286    15.164103     0.126941
H     20.996079    21.775319    16.931065     0.112374
H     19.458565    21.763407    18.646407     0.122251
H     21.463852    18.229484    14.647912     0.120085
H     22.993697    18.173894    12.892863     0.108174
H     23.296599    22.077092    12.924628     0.105566
H     21.724577    22.323275    14.655854     0.135227
H     37.272258    21.306776    22.887115     0.118608
H     37.249253    23.041972    24.435688     0.119708
H     33.518576    24.038618    23.284185     0.121882
H     33.576089    22.351070    21.723700     0.118202
H     37.387284    25.293359    25.186150     0.106207
H     37.195574    27.000760    26.790313     0.125402
H     33.257851    26.353536    26.873698     0.115978
H     33.461063    24.685842    25.297330     0.112277
H     32.885933    21.616491    18.455814     0.109572
H     31.310077    21.644286    16.756354     0.127367
H     32.947281    18.221542    15.434111     0.116300
H     34.296919    18.122275    17.236809     0.112998
H     30.999507    21.890469    14.731297     0.115009
H     29.392977    22.077092    13.115222     0.118510
H     29.055568    18.019037    12.972277     0.131704
H     30.635258    17.919769    14.687619     0.110574
H     36.869667    16.895328    18.555081     0.108261
H      0.134197    15.164103    18.527286     0.126941
H      1.825079    16.931065    21.775319     0.112375
H      0.287565    18.646407    21.763407     0.122251
H      2.292852    14.647912    18.229484     0.120085
H      3.822697    12.892863    18.173894     0.108174
H      4.125599    12.924628    22.077092     0.105566
H      2.553577    14.655854    22.323275     0.135228
H     37.272258    38.253724    36.673385     0.118608
H     37.249253    36.518528    35.124812     0.119708
H     33.518576    35.521882    36.276315     0.121882
H     33.576089    37.209430    37.836800     0.118202
H     37.387284    34.267141    34.374350     0.106207
H     37.195574    32.559740    32.770187     0.125402
H     33.257851    33.206964    32.686802     0.115978
H     33.461063    34.874658    34.263170     0.112277
H     32.885933    37.944009     1.397686     0.109572
H     31.310077    37.916214     3.097146     0.127367
H     32.947281     1.631958     4.419389     0.116300
H     34.296919     1.731225     2.616691     0.112997
H     30.999507    37.670031     5.122203     0.115007
H     29.392977    37.483408     6.738278     0.118508
H     29.055568     1.834463     6.881223     0.131702
H     30.635258     1.933731     5.165881     0.110573
H     36.869667     2.958171     1.298419     0.108261
H      0.134197     4.689397     1.326214     0.126941
H      1.825079     2.922435    37.785181     0.112374
H      0.287565     1.207093    37.797093     0.122251
H      2.292852     5.205588     1.624016     0.120085
H      3.822697     6.960637     1.679606     0.108175
H      4.125599     6.928871    37.483408     0.105567
H      2.553577     5.197646    37.237225     0.135228
H     18.101258    36.673385    21.306776     0.118608
H     18.078253    35.124812    23.041972     0.119708
H     14.347576    36.276315    24.038618     0.121882
H     14.405089    37.836800    22.351070     0.118202
H     18.216284    34.374350    25.293359     0.106208
H     18.024574    32.770187    27.000760     0.125402
H     14.086851    32.686802    26.353536     0.115978
H     14.290063    34.263170    24.685842     0.112278
H     13.714933     1.397686    21.616491     0.109572
H     12.139077     3.097146    21.644286     0.127368
H     13.776281     4.419389    18.221542     0.116300
H     15.125919     2.616691    18.122275     0.112997
H     11.828507     5.122203    21.890469     0.115008
H     10.221977     6.738278    22.077092     0.118510
H      9.884568     6.881223    18.019037     0.131702
H     11.464258     5.165881    17.919769     0.110573
H     17.698667     1.298419    16.895328     0.108261
H     19.305197     1.326214    15.164103     0.126941
H     20.996079    37.785181    16.931065     0.112374
H     19.458565    37.797093    18.646407     0.122251
H     21.463852     1.624016    14.647912     0.120085
H     22.993697     1.679606    12.892863     0.108174
H     23.296599    37.483408    12.924628     0.105566
H     21.724577    37.237225    14.655854     0.135227
H     18.101258    22.887115    38.253724     0.118608
H     18.078253    24.435688    36.518528     0.119708
H     14.347576    23.284185    35.521882     0.121882
H     14.405089    21.723700    37.209430     0.118202
H     18.216284    25.186150    34.267141     0.106208
H     18.024574    26.790313    32.559740     0.125402
H     14.086851    26.873698    33.206964     0.115978
H     14.290063    25.297330    34.874658     0.112278
H     13.714933    18.455814    37.944009     0.109572
H     12.139077    16.756354    37.916214     0.127368
H     13.776281    15.434111     1.631958     0.116300
H     15.125919    17.236809     1.731225     0.112997
H     11.828507    14.731297    37.670031     0.115009
H     10.221977    13.115222    37.483408     0.118511
H      9.884568    12.972277     1.834463     0.131704
H     11.464258    14.687619     1.933731     0.110574
H     17.698667    18.555081     2.958171     0.108261
H     19.305197    18.527286     4.689397     0.126941
H     20.996079    21.775319     2.922435     0.112374
H     19.458565    21.763407     1.207093     0.122251
H     21.463852    18.229484     5.205588     0.120085
H     22.993697    18.173894     6.960637     0.108174
H     23.296599    22.077092     6.928871     0.105566
H     21.724577    22.323275     5.197646     0.135227
C      2.844976    18.987887    18.646407     0.368133
C      3.627153    19.881295    20.639699     0.372774
C      1.809742    20.766761    19.555697     0.369015
C      2.890987    17.975359    17.570347     0.015836
C      1.805908    17.836384    16.740471    -0.098380
C      1.844250    16.843709    15.787503    -0.152812
C      2.994510    16.125013    15.608822     0.078401
C      4.087257    16.236192    16.486346    -0.142171
C      4.037413    17.205043    17.431373    -0.101716
C      2.933163    14.989392    14.608205     0.070491
C      1.794406    14.219077    14.163487    -0.156170
C      1.905597    13.166841    13.202577    -0.119846
C      3.144044    12.845214    12.698299    -0.015554
C      4.236791    13.559940    13.158900    -0.090769
C      4.110262    14.596293    14.111868    -0.149814
C      3.021350    11.677829    11.717536     0.619265
C      4.604874    19.869383    21.731641     0.016413
C      5.498243    18.789352    21.862674    -0.098975
C      6.410782    18.749645    22.863291    -0.149435
C      6.349435    19.785998    23.709050     0.090006
C      5.433061    20.826321    23.621694    -0.145851
C      4.616377    20.858087    22.589312    -0.097037
C      7.392338    19.797910    24.816875     0.068010
C      7.748918    18.582876    25.309242    -0.147727
C      8.692131    18.471696    26.293975    -0.098711
C      9.282598    19.615258    26.849873    -0.027258
C      8.914515    20.913677    26.377360    -0.110278
C      7.967468    20.961325    25.356890    -0.149226
C     10.413687    19.639082    28.064908     0.568764
C      0.740001    21.771348    19.555697     0.008520
C      0.789845    22.815642    20.516607    -0.103899
C     38.177129    23.863907    20.544402    -0.150167
C     37.184072    23.800376    19.555697     0.069419
C     37.176403    22.764023    18.590817    -0.143359
C     38.092777    21.739582    18.574935    -0.099700
C     36.098993    24.924084    19.448489     0.078170
C     35.700236    25.408509    20.687347    -0.159749
C     34.753189    26.448833    20.707200    -0.080872
C     34.143551    26.957082    19.575551    -0.033732
C     34.588318    26.425008    18.408165    -0.087103
C     35.546868    25.388656    18.217572    -0.163600
C     33.115985    27.937845    19.563639     0.644793
C      2.844976     0.865613     1.207093     0.368133
C      3.627153    -0.027795    38.920801     0.372774
C      1.809742    38.793739     0.297802     0.369014
C      2.890987     1.878141     2.283152     0.015836
C      1.805908     2.017116     3.113029    -0.098380
C      1.844250     3.009791     4.065997    -0.152812
C      2.994510     3.728487     4.244678     0.078401
C      4.087257     3.617308     3.367154    -0.142172
C      4.037413     2.648457     2.422127    -0.101717
C      2.933163     4.864107     5.245295     0.070490
C      1.794406     5.634423     5.690013    -0.156170
C      1.905597     6.686659     6.650922    -0.119846
C      3.144044     7.008285     7.155201    -0.015554
C      4.236791     6.293559     6.694600    -0.090769
C      4.110262     5.257207     5.741632    -0.149814
C      3.021350     8.175671     8.135964     0.619264
C      4.604874    -0.015883    37.828859     0.016414
C      5.498243     1.064148    37.697826    -0.098974
C      6.410782     1.103855    36.697209    -0.149435
C      6.349435     0.067502    35.851450     0.090004
C      5.433061    38.734178    35.938806    -0.145851
C      4.616377    38.702413    36.971188    -0.097037
C      7.392338     0.055590    34.743625     0.068011
C      7.748918     1.270624    34.251258    -0.147726
C      8.692131     1.381804    33.266525    -0.098709
C      9.282598     0.238242    32.710627    -0.027256
C      8.914515    38.646823    33.183140    -0.110277
C      7.967468    38.599175    34.203610    -0.149225
C     10.413687     0.214418    31.495592     0.568757
C      0.740001    37.789152     0.297802     0.008520
C      0.789845    36.744858    39.043893    -0.103900
C     38.177129    35.696593    39.016098    -0.150167
C     37.184072    35.760124     0.297802     0.069419
C     37.176403    36.796477     1.262683    -0.143358
C     38.092777    37.820917     1.278565    -0.099700
C     36.098993    34.636416     0.405011     0.078171
C     35.700236    34.151991    38.873153    -0.159749
C     34.753189    33.111667    38.853299    -0.080871
C     34.143551    32.603418     0.277949    -0.033734
C     34.588318    33.135491     1.445335    -0.087103
C     35.546868    34.171844     1.635928    -0.163600
C     33.115985    31.622655     0.289861     0.644796
C     22.015976     1.207093    18.987887     0.368133
C     22.798153    38.920801    19.881295     0.372773
C     20.980742     0.297802    20.766761     0.369015
C     22.061987     2.283152    17.975359     0.015837
C     20.976908     3.113029    17.836384    -0.098379
C     21.015250     4.065997    16.843709    -0.152812
C     22.165510     4.244678    16.125013     0.078401
C     23.258257     3.367154    16.236192    -0.142172
C     23.208413     2.422127    17.205043    -0.101717
C     22.104163     5.245295    14.989392     0.070491
C     20.965406     5.690013    14.219077    -0.156169
C     21.076597     6.650922    13.166841    -0.119845
C     22.315044     7.155201    12.845214    -0.015554
C     23.407791     6.694600    13.559940    -0.090771
C     23.281262     5.741632    14.596293    -0.149815
C     22.192350     8.135964    11.677829     0.619263
C     23.775874    37.828859    19.869383     0.016414
C     24.669243    37.697826    18.789352    -0.098975
C     25.581782    36.697209    18.749645    -0.149435
C     25.520435    35.851450    19.785998     0.090006
C     24.604061    35.938806    20.826321    -0.145851
C     23.787377    36.971188    20.858087    -0.097037
C     26.563338    34.743625    19.797910     0.068010
C     26.919918    34.251258    18.582876    -0.147726
C     27.863131    33.266525    18.471696    -0.098711
C     28.453598    32.710627    19.615258    -0.027261
C     28.085515    33.183140    20.913677    -0.110277
C     27.138468    34.203610    20.961325    -0.149225
C     29.584687    31.495592    19.639082     0.568760
C     19.911001     0.297802    21.771348     0.008519
C     19.960845    39.043893    22.815642    -0.103899
C     19.006129    39.016098    23.863907    -0.150167
C     18.013072     0.297802    23.800376     0.069419
C     18.005403     1.262683    22.764023    -0.143358
C     18.921777     1.278565    21.739582    -0.099699
C     16.927993     0.405011    24.924084     0.078170
C     16.529236    38.873153    25.408509    -0.159750
C     15.582189    38.853299    26.448833    -0.080872
C     14.972551     0.277949    26.957082    -0.033729
C     15.417318     1.445335    26.425008    -0.087102
C     16.375868     1.635928    25.388656    -0.163600
C     13.944985     0.289861    27.937845     0.644791
C     22.015976    18.646407     0.865613     0.368133
C     22.798153    20.639699    -0.027795     0.372774
C     20.980742    19.555697    38.793739     0.369015
C     22.061987    17.570347     1.878141     0.015837
C     20.976908    16.740471     2.017116    -0.098380
C     21.015250    15.787503     3.009791    -0.152812
C     22.165510    15.608822     3.728487     0.078401
C     23.258257    16.486346     3.617308    -0.142172
C     23.208413    17.431373     2.648457    -0.101717
C     22.104163    14.608205     4.864107     0.070491
C     20.965406    14.163487     5.634423    -0.156169
C     21.076597    13.202577     6.686659    -0.119845
C     22.315044    12.698299     7.008285    -0.015554
C     23.407791    13.158900     6.293559    -0.090771
C     23.281262    14.111868     5.257207    -0.149815
C     22.192350    11.717536     8.175671     0.619263
C     23.775874    21.731641    -0.015883     0.016413
C     24.669243    21.862674     1.064148    -0.098975
C     25.581782    22.863291     1.103855    -0.149435
C     25.520435    23.709050     0.067502     0.090006
C     24.604061    23.621694    38.734178    -0.145851
C     23.787377    22.589312    38.702413    -0.097037
C     26.563338    24.816875     0.055590     0.068009
C     26.919918    25.309242     1.270624    -0.147726
C     27.863131    26.293975     1.381804    -0.098711
C     28.453598    26.849873     0.238242    -0.027262
C     28.085515    26.377360    38.646823    -0.110277
C     27.138468    25.356890    38.599175    -0.149226
C     29.584687    28.064908     0.214418     0.568762
C     19.911001    19.555697    37.789152     0.008520
C     19.960845    20.516607    36.744858    -0.103899
C     19.006129    20.544402    35.696593    -0.150167
C     18.013072    19.555697    35.760124     0.069419
C     18.005403    18.590817    36.796477    -0.143359
C     18.921777    18.574935    37.820917    -0.099700
C     16.927993    19.448489    34.636416     0.078171
C     16.529236    20.687347    34.151991    -0.159749
C     15.582189    20.707200    33.111667    -0.080871
C     14.972551    19.575551    32.603418    -0.033732
C     15.417318    18.408165    33.135491    -0.087102
C     16.375868    18.217572    34.171844    -0.163600
C     13.944985    19.563639    31.622655     0.644798
C      2.844976    18.987887     1.207093     0.368133
C      3.627153    19.881295    38.920801     0.372774
C      1.809742    20.766761     0.297802     0.369014
C      2.890987    17.975359     2.283152     0.015836
C      1.805908    17.836384     3.113029    -0.098380
C      1.844250    16.843709     4.065997    -0.152812
C      2.994510    16.125013     4.244678     0.078401
C      4.087257    16.236192     3.367154    -0.142171
C      4.037413    17.205043     2.422127    -0.101716
C      2.933163    14.989392     5.245295     0.070490
C      1.794406    14.219077     5.690013    -0.156170
C      1.905597    13.166841     6.650922    -0.119846
C      3.144044    12.845214     7.155201    -0.015554
C      4.236791    13.559940     6.694600    -0.090769
C      4.110262    14.596293     5.741632    -0.149814
C      3.021350    11.677829     8.135964     0.619265
C      4.604874    19.869383    37.828859     0.016413
C      5.498243    18.789352    37.697826    -0.098975
C      6.410782    18.749645    36.697209    -0.149435
C      6.349435    19.785998    35.851450     0.090006
C      5.433061    20.826321    35.938806    -0.145851
C      4.616377    20.858087    36.971188    -0.097038
C      7.392338    19.797910    34.743625     0.068010
C      7.748918    18.582876    34.251258    -0.147727
C      8.692131    18.471696    33.266525    -0.098711
C      9.282598    19.615258    32.710627    -0.027259
C      8.914515    20.913677    33.183140    -0.110278
C      7.967468    20.961325    34.203610    -0.149226
C     10.413687    19.639082    31.495592     0.568764
C      0.740001    21.771348     0.297802     0.008520
C      0.789845    22.815642    39.043893    -0.103899
C     38.177129    23.863907    39.016098    -0.150167
C     37.184072    23.800376     0.297802     0.069418
C     37.176403    22.764023     1.262683    -0.143358
C     38.092777    21.739582     1.278565    -0.099700
C     36.098993    24.924084     0.405011     0.078171
C     35.700236    25.408509    38.873153    -0.159749
C     34.753189    26.448833    38.853299    -0.080871
C     34.143551    26.957082     0.277949    -0.033734
C     34.588318    26.425008     1.445335    -0.087103
C     35.546868    25.388656     1.635928    -0.163600
C     33.115985    27.937845     0.289861     0.644796
C      2.844976     0.865613    18.646407     0.368133
C      3.627153    -0.027795    20.639699     0.372774
C      1.809742    38.793739    19.555697     0.369015
C      2.890987     1.878141    17.570347     0.015836
C      1.805908     2.017116    16.740471    -0.098380
C      1.844250     3.009791    15.787503    -0.152812
C      2.994510     3.728487    15.608822     0.078401
C      4.087257     3.617308    16.486346    -0.142171
C      4.037413     2.648457    17.431373    -0.101717
C      2.933163     4.864107    14.608205     0.070491
C      1.794406     5.634423    14.163487    -0.156170
C      1.905597     6.686659    13.202577    -0.119846
C      3.144044     7.008285    12.698299    -0.015554
C      4.236791     6.293559    13.158900    -0.090769
C      4.110262     5.257207    14.111868    -0.149814
C      3.021350     8.175671    11.717536     0.619265
C      4.604874    -0.015883    21.731641     0.016414
C      5.498243     1.064148    21.862674    -0.098974
C      6.410782     1.103855    22.863291    -0.149435
C      6.349435     0.067502    23.709050     0.090004
C      5.433061    38.734178    23.621694    -0.145851
C      4.616377    38.702413    22.589312    -0.097036
C      7.392338     0.055590    24.816875     0.068011
C      7.748918     1.270624    25.309242    -0.147726
C      8.692131     1.381804    26.293975    -0.098709
C      9.282598     0.238242    26.849873    -0.027256
C      8.914515    38.646823    26.377360    -0.110277
C      7.967468    38.599175    25.356890    -0.149225
C     10.413687     0.214418    28.064908     0.568757
C      0.740001    37.789152    19.555697     0.008519
C      0.789845    36.744858    20.516607    -0.103899
C     38.177129    35.696593    20.544402    -0.150167
C     37.184072    35.760124    19.555697     0.069419
C     37.176403    36.796477    18.590817    -0.143358
C     38.092777    37.820917    18.574935    -0.099700
C     36.098993    34.636416    19.448489     0.078171
C     35.700236    34.151991    20.687347    -0.159750
C     34.753189    33.111667    20.707200    -0.080872
C     34.143551    32.603418    19.575551    -0.033732
C     34.588318    33.135491    18.408165    -0.087103
C     35.546868    34.171844    18.217572    -0.163599
C     33.115985    31.622655    19.563639     0.644793
C     22.015976     1.207093     0.865613     0.368133
C     22.798153    38.920801    -0.027795     0.372774
C     20.980742     0.297802    38.793739     0.369015
C     22.061987     2.283152     1.878141     0.015837
C     20.976908     3.113029     2.017116    -0.098379
C     21.015250     4.065997     3.009791    -0.152812
C     22.165510     4.244678     3.728487     0.078401
C     23.258257     3.367154     3.617308    -0.142172
C     23.208413     2.422127     2.648457    -0.101716
C     22.104163     5.245295     4.864107     0.070491
C     20.965406     5.690013     5.634423    -0.156169
C     21.076597     6.650922     6.686659    -0.119845
C     22.315044     7.155201     7.008285    -0.015554
C     23.407791     6.694600     6.293559    -0.090770
C     23.281262     5.741632     5.257207    -0.149815
C     22.192350     8.135964     8.175671     0.619263
C     23.775874    37.828859    -0.015883     0.016413
C     24.669243    37.697826     1.064148    -0.098975
C     25.581782    36.697209     1.103855    -0.149435
C     25.520435    35.851450     0.067502     0.090006
C     24.604061    35.938806    38.734178    -0.145851
C     23.787377    36.971188    38.702413    -0.097038
C     26.563338    34.743625     0.055590     0.068009
C     26.919918    34.251258     1.270624    -0.147726
C     27.863131    33.266525     1.381804    -0.098711
C     28.453598    32.710627     0.238242    -0.027262
C     28.085515    33.183140    38.646823    -0.110277
C     27.138468    34.203610    38.599175    -0.149226
C     29.584687    31.495592     0.214418     0.568762
C     19.911001     0.297802    37.789152     0.008520
C     19.960845    39.043893    36.744858    -0.103899
C     19.006129    39.016098    35.696593    -0.150167
C     18.013072     0.297802    35.760124     0.069419
C     18.005403     1.262683    36.796477    -0.143359
C     18.921777     1.278565    37.820917    -0.099700
C     16.927993     0.405011    34.636416     0.078170
C     16.529236    38.873153    34.151991    -0.159750
C     15.582189    38.853299    33.111667    -0.080872
C     14.972551     0.277949    32.603418    -0.033729
C     15.417318     1.445335    33.135491    -0.087102
C     16.375868     1.635928    34.171844    -0.163600
C     13.944985     0.289861    31.622655     0.644791
C     22.015976    18.646407    18.987887     0.368133
C     22.798153    20.639699    19.881295     0.372773
C     20.980742    19.555697    20.766761     0.369015
C     22.061987    17.570347    17.975359     0.015837
C     20.976908    16.740471    17.836384    -0.098380
C     21.015250    15.787503    16.843709    -0.152812
C     22.165510    15.608822    16.125013     0.078401
C     23.258257    16.486346    16.236192    -0.142172
C     23.208413    17.431373    17.205043    -0.101717
C     22.104163    14.608205    14.989392     0.070491
C     20.965406    14.163487    14.219077    -0.156169
C     21.076597    13.202577    13.166841    -0.119845
C     22.315044    12.698299    12.845214    -0.015554
C     23.407791    13.158900    13.559940    -0.090771
C     23.281262    14.111868    14.596293    -0.149814
C     22.192350    11.717536    11.677829     0.619263
C     23.775874    21.731641    19.869383     0.016414
C     24.669243    21.862674    18.789352    -0.098975
C     25.581782    22.863291    18.749645    -0.149435
C     25.520435    23.709050    19.785998     0.090005
C     24.604061    23.621694    20.826321    -0.145851
C     23.787377    22.589312    20.858087    -0.097037
C     26.563338    24.816875    19.797910     0.068010
C     26.919918    25.309242    18.582876    -0.147726
C     27.863131    26.293975    18.471696    -0.098711
C     28.453598    26.849873    19.615258    -0.027261
C     28.085515    26.377360    20.913677    -0.110277
C     27.138468    25.356890    20.961325    -0.149225
C     29.584687    28.064908    19.639082     0.568760
C     19.911001    19.555697    21.771348     0.008520
C     19.960845    20.516607    22.815642    -0.103899
C     19.006129    20.544402    23.863907    -0.150167
C     18.013072    19.555697    23.800376     0.069418
C     18.005403    18.590817    22.764023    -0.143358
C     18.921777    18.574935    21.739582    -0.099699
C     16.927993    19.448489    24.924084     0.078172
C     16.529236    20.687347    25.408509    -0.159749
C     15.582189    20.707200    26.448833    -0.080872
C     14.972551    19.575551    26.957082    -0.033732
C     15.417318    18.408165    26.425008    -0.087102
C     16.375868    18.217572    25.388656    -0.163600
C     13.944985    19.563639    27.937845     0.644798
C     35.497024    20.719113    38.499907     0.368133
C     34.714847    19.825705     0.786199     0.372773
C     36.532258    18.940239    39.409197     0.369015
C     35.451013    21.731641    37.423848     0.015836
C     36.536092    21.870616    36.593971    -0.098380
C     36.497750    22.863291    35.641003    -0.152812
C     35.347490    23.581987    35.462322     0.078401
C     34.254743    23.470808    36.339846    -0.142172
C     34.304587    22.501957    37.284873    -0.101717
C     35.408837    24.717608    34.461705     0.070490
C     36.547594    25.487923    34.016987    -0.156170
C     36.436403    26.540159    33.056077    -0.119844
C     35.197956    26.861785    32.551799    -0.015554
C     34.105209    26.147059    33.012400    -0.090770
C     34.231738    25.110707    33.965368    -0.149815
C     35.320650    28.029171    31.571036     0.619266
C     33.737126    19.837617     1.878141     0.016414
C     32.843757    20.917648     2.009174    -0.098974
C     31.931218    20.957355     3.009791    -0.149435
C     31.992565    19.921002     3.855550     0.090004
C     32.908939    18.880678     3.768194    -0.145851
C     33.725623    18.848913     2.735812    -0.097037
C     30.949662    19.909090     4.963375     0.068011
C     30.593082    21.124124     5.455742    -0.147726
C     29.649869    21.235304     6.440475    -0.098708
C     29.059402    20.091742     6.996373    -0.027258
C     29.427485    18.793323     6.523860    -0.110276
C     30.374532    18.745675     5.503390    -0.149225
C     27.928313    20.067918     8.211408     0.568756
C     37.601999    17.935652    39.409197     0.008519
C     37.552155    16.891358     0.663107    -0.103900
C      0.164871    15.843093     0.690902    -0.150167
C      1.157928    15.906624    39.409197     0.069419
C      1.165597    16.942977    38.444317    -0.143359
C      0.249223    17.967417    38.428435    -0.099700
C      2.243007    14.782916    39.301989     0.078170
C      2.641764    14.298491     0.833847    -0.159750
C      3.588811    13.258167     0.853700    -0.080873
C      4.198449    12.749918    39.429051    -0.033729
C      3.753682    13.281991    38.261665    -0.087103
C      2.795132    14.318344    38.071072    -0.163600
C      5.226015    11.769155    39.417139     0.644792
C     35.497024    38.841387    21.060593     0.368133
C     34.714847     0.027795    19.067301     0.372773
C     36.532258     0.913261    20.151302     0.369015
C     35.451013    37.828859    22.136653     0.015837
C     36.536092    37.689884    22.966529    -0.098379
C     36.497750    36.697209    23.919497    -0.152812
C     35.347490    35.978513    24.098178     0.078401
C     34.254743    36.089692    23.220654    -0.142172
C     34.304587    37.058543    22.275627    -0.101716
C     35.408837    34.842892    25.098795     0.070490
C     36.547594    34.072577    25.543513    -0.156169
C     36.436403    33.020341    26.504422    -0.119845
C     35.197956    32.698715    27.008701    -0.015555
C     34.105209    33.413440    26.548100    -0.090770
C     34.231738    34.449793    25.595132    -0.149815
C     35.320650    31.531329    27.989464     0.619265
C     33.737126     0.015883    17.975359     0.016413
C     32.843757    38.642852    17.844326    -0.098975
C     31.931218    38.603145    16.843709    -0.149435
C     31.992565    39.639498    15.997950     0.090006
C     32.908939     0.972821    16.085306    -0.145851
C     33.725623     1.004587    17.117688    -0.097038
C     30.949662    39.651410    14.890125     0.068009
C     30.593082    38.436376    14.397758    -0.147726
C     29.649869    38.325196    13.413025    -0.098711
C     29.059402    39.468758    12.857127    -0.027258
C     29.427485     1.060177    13.329640    -0.110277
C     30.374532     1.107825    14.350110    -0.149226
C     27.928313    39.492582    11.642092     0.568765
C     37.601999     1.917848    20.151302     0.008520
C     37.552155     2.962142    19.190393    -0.103899
C      0.164871     4.010407    19.162598    -0.150167
C      1.157928     3.946876    20.151302     0.069419
C      1.165597     2.910523    21.116183    -0.143359
C      0.249223     1.886082    21.132065    -0.099700
C      2.243007     5.070584    20.258511     0.078172
C      2.641764     5.555009    19.019653    -0.159750
C      3.588811     6.595333    18.999799    -0.080871
C      4.198449     7.103582    20.131449    -0.033732
C      3.753682     6.571508    21.298835    -0.087101
C      2.795132     5.535156    21.489428    -0.163601
C      5.226015     8.084345    20.143361     0.644798
C     16.326024    38.499907    38.841387     0.368133
C     15.543847     0.786199     0.027795     0.372774
C     17.361258    39.409197     0.913261     0.369015
C     16.280013    37.423848    37.828859     0.015836
C     17.365092    36.593971    37.689884    -0.098380
C     17.326750    35.641003    36.697209    -0.152812
C     16.176490    35.462322    35.978513     0.078401
C     15.083743    36.339846    36.089692    -0.142172
C     15.133587    37.284873    37.058543    -0.101717
C     16.237837    34.461705    34.842892     0.070491
C     17.376594    34.016987    34.072577    -0.156170
C     17.265403    33.056077    33.020341    -0.119846
C     16.026956    32.551799    32.698715    -0.015554
C     14.934209    33.012400    33.413440    -0.090769
C     15.060738    33.965368    34.449793    -0.149814
C     16.149650    31.571036    31.531329     0.619265
C     14.566126     1.878141     0.015883     0.016415
C     13.672757     2.009174    38.642852    -0.098974
C     12.760218     3.009791    38.603145    -0.149435
C     12.821565     3.855550    39.639498     0.090004
C     13.737939     3.768194     0.972821    -0.145851
C     14.554623     2.735812     1.004587    -0.097037
C     11.778662     4.963375    39.651410     0.068011
C     11.422082     5.455742    38.436376    -0.147726
C     10.478869     6.440475    38.325196    -0.098710
C      9.888402     6.996373    39.468758    -0.027258
C     10.256485     6.523860     1.060177    -0.110276
C     11.203532     5.503390     1.107825    -0.149225
C      8.757313     8.211408    39.492582     0.568758
C     18.430999    39.409197     1.917848     0.008520
C     18.381155     0.663107     2.962142    -0.103899
C     19.335871     0.690902     4.010407    -0.150167
C     20.328928    39.409197     3.946876     0.069419
C     20.336597    38.444317     2.910523    -0.143358
C     19.420223    38.428435     1.886082    -0.099700
C     21.414007    39.301989     5.070584     0.078172
C     21.812764     0.833847     5.555009    -0.159749
C     22.759811     0.853700     6.595333    -0.080870
C     23.369449    39.429051     7.103582    -0.033734
C     22.924682    38.261665     6.571508    -0.087102
C     21.966132    38.071072     5.535156    -0.163599
C     24.397015    39.417139     8.084345     0.644800
C     16.326024    21.060593    20.719113     0.368132
C     15.543847    19.067301    19.825705     0.372775
C     17.361258    20.151302    18.940239     0.369014
C     16.280013    22.136653    21.731641     0.015837
C     17.365092    22.966529    21.870616    -0.098379
C     17.326750    23.919497    22.863291    -0.152812
C     16.176490    24.098178    23.581987     0.078400
C     15.083743    23.220654    23.470808    -0.142172
C     15.133587    22.275627    22.501957    -0.101716
C     16.237837    25.098795    24.717608     0.070491
C     17.376594    25.543513    25.487923    -0.156170
C     17.265403    26.504422    26.540159    -0.119846
C     16.026956    27.008701    26.861785    -0.015554
C     14.934209    26.548100    26.147059    -0.090770
C     15.060738    25.595132    25.110707    -0.149815
C     16.149650    27.989464    28.029171     0.619264
C     14.566126    17.975359    19.837617     0.016413
C     13.672757    17.844326    20.917648    -0.098976
C     12.760218    16.843709    20.957355    -0.149435
C     12.821565    15.997950    19.921002     0.090007
C     13.737939    16.085306    18.880678    -0.145851
C     14.554623    17.117688    18.848913    -0.097038
C     11.778662    14.890125    19.909090     0.068010
C     11.422082    14.397758    21.124124    -0.147727
C     10.478869    13.413025    21.235304    -0.098712
C      9.888402    12.857127    20.091742    -0.027254
C     10.256485    13.329640    18.793323    -0.110279
C     11.203532    14.350110    18.745675    -0.149226
C      8.757313    11.642092    20.067918     0.568763
C     18.430999    20.151302    17.935652     0.008520
C     18.381155    19.190393    16.891358    -0.103899
C     19.335871    19.162598    15.843093    -0.150167
C     20.328928    20.151302    15.906624     0.069418
C     20.336597    21.116183    16.942977    -0.143359
C     19.420223    21.132065    17.967417    -0.099700
C     21.414007    20.258511    14.782916     0.078170
C     21.812764    19.019653    14.298491    -0.159750
C     22.759811    18.999799    13.258167    -0.080873
C     23.369449    20.131449    12.749918    -0.033729
C     22.924682    21.298835    13.281991    -0.087102
C     21.966132    21.489428    14.318344    -0.163600
C     24.397015    20.143361    11.769155     0.644791
C     35.497024    20.719113    21.060593     0.368133
C     34.714847    19.825705    19.067301     0.372773
C     36.532258    18.940239    20.151302     0.369015
C     35.451013    21.731641    22.136653     0.015836
C     36.536092    21.870616    22.966529    -0.098379
C     36.497750    22.863291    23.919497    -0.152812
C     35.347490    23.581987    24.098178     0.078401
C     34.254743    23.470808    23.220654    -0.142172
C     34.304587    22.501957    22.275627    -0.101717
C     35.408837    24.717608    25.098795     0.070490
C     36.547594    25.487923    25.543513    -0.156170
C     36.436403    26.540159    26.504422    -0.119844
C     35.197956    26.861785    27.008701    -0.015555
C     34.105209    26.147059    26.548100    -0.090770
C     34.231738    25.110707    25.595132    -0.149815
C     35.320650    28.029171    27.989464     0.619265
C     33.737126    19.837617    17.975359     0.016414
C     32.843757    20.917648    17.844326    -0.098974
C     31.931218    20.957355    16.843709    -0.149435
C     31.992565    19.921002    15.997950     0.090004
C     32.908939    18.880678    16.085306    -0.145851
C     33.725623    18.848913    17.117688    -0.097037
C     30.949662    19.909090    14.890125     0.068011
C     30.593082    21.124124    14.397758    -0.147726
C     29.649869    21.235304    13.413025    -0.098709
C     29.059402    20.091742    12.857127    -0.027258
C     29.427485    18.793323    13.329640    -0.110277
C     30.374532    18.745675    14.350110    -0.149225
C     27.928313    20.067918    11.642092     0.568757
C     37.601999    17.935652    20.151302     0.008520
C     37.552155    16.891358    19.190393    -0.103900
C      0.164871    15.843093    19.162598    -0.150167
C      1.157928    15.906624    20.151302     0.069419
C      1.165597    16.942977    21.116183    -0.143359
C      0.249223    17.967417    21.132065    -0.099700
C      2.243007    14.782916    20.258511     0.078172
C      2.641764    14.298491    19.019653    -0.159750
C      3.588811    13.258167    18.999799    -0.080871
C      4.198449    12.749918    20.131449    -0.033732
C      3.753682    13.281991    21.298835    -0.087101
C      2.795132    14.318344    21.489428    -0.163601
C      5.226015    11.769155    20.143361     0.644798
C     35.497024    38.841387    38.499907     0.368133
C     34.714847     0.027795     0.786199     0.372773
C     36.532258     0.913261    39.409197     0.369014
C     35.451013    37.828859    37.423848     0.015836
C     36.536092    37.689884    36.593971    -0.098380
C     36.497750    36.697209    35.641003    -0.152812
C     35.347490    35.978513    35.462322     0.078401
C     34.254743    36.089692    36.339846    -0.142171
C     34.304587    37.058543    37.284873    -0.101717
C     35.408837    34.842892    34.461705     0.070490
C     36.547594    34.072577    34.016987    -0.156169
C     36.436403    33.020341    33.056077    -0.119845
C     35.197956    32.698715    32.551799    -0.015554
C     34.105209    33.413440    33.012400    -0.090770
C     34.231738    34.449793    33.965368    -0.149815
C     35.320650    31.531329    31.571036     0.619265
C     33.737126     0.015883     1.878141     0.016413
C     32.843757    38.642852     2.009174    -0.098975
C     31.931218    38.603145     3.009791    -0.149435
C     31.992565    39.639498     3.855550     0.090006
C     32.908939     0.972821     3.768194    -0.145851
C     33.725623     1.004587     2.735812    -0.097038
C     30.949662    39.651410     4.963375     0.068009
C     30.593082    38.436376     5.455742    -0.147726
C     29.649869    38.325196     6.440475    -0.098711
C     29.059402    39.468758     6.996373    -0.027258
C     29.427485     1.060177     6.523860    -0.110277
C     30.374532     1.107825     5.503390    -0.149227
C     27.928313    39.492582     8.211408     0.568765
C     37.601999     1.917848    39.409197     0.008520
C     37.552155     2.962142     0.663107    -0.103899
C      0.164871     4.010407     0.690902    -0.150167
C      1.157928     3.946876    39.409197     0.069419
C      1.165597     2.910523    38.444317    -0.143359
C      0.249223     1.886082    38.428435    -0.099700
C      2.243007     5.070584    39.301989     0.078170
C      2.641764     5.555009     0.833847    -0.159749
C      3.588811     6.595333     0.853700    -0.080873
C      4.198449     7.103582    39.429051    -0.033729
C      3.753682     6.571508    38.261665    -0.087103
C      2.795132     5.535156    38.071072    -0.163600
C      5.226015     8.084345    39.417139     0.644792
C     16.326024    38.499907    20.719113     0.368132
C     15.543847     0.786199    19.825705     0.372775
C     17.361258    39.409197    18.940239     0.369014
C     16.280013    37.423848    21.731641     0.015837
C     17.365092    36.593971    21.870616    -0.098380
C     17.326750    35.641003    22.863291    -0.152812
C     16.176490    35.462322    23.581987     0.078401
C     15.083743    36.339846    23.470808    -0.142172
C     15.133587    37.284873    22.501957    -0.101716
C     16.237837    34.461705    24.717608     0.070491
C     17.376594    34.016987    25.487923    -0.156170
C     17.265403    33.056077    26.540159    -0.119846
C     16.026956    32.551799    26.861785    -0.015554
C     14.934209    33.012400    26.147059    -0.090770
C     15.060738    33.965368    25.110707    -0.149815
C     16.149650    31.571036    28.029171     0.619264
C     14.566126     1.878141    19.837617     0.016413
C     13.672757     2.009174    20.917648    -0.098976
C     12.760218     3.009791    20.957355    -0.149435
C     12.821565     3.855550    19.921002     0.090007
C     13.737939     3.768194    18.880678    -0.145851
C     14.554623     2.735812    18.848913    -0.097038
C     11.778662     4.963375    19.909090     0.068010
C     11.422082     5.455742    21.124124    -0.147727
C     10.478869     6.440475    21.235304    -0.098712
C      9.888402     6.996373    20.091742    -0.027254
C     10.256485     6.523860    18.793323    -0.110279
C     11.203532     5.503390    18.745675    -0.149226
C      8.757313     8.211408    20.067918     0.568763
C     18.430999    39.409197    17.935652     0.008521
C     18.381155     0.663107    16.891358    -0.103899
C     19.335871     0.690902    15.843093    -0.150167
C     20.328928    39.409197    15.906624     0.069418
C     20.336597    38.444317    16.942977    -0.143359
C     19.420223    38.428435    17.967417    -0.099699
C     21.414007    39.301989    14.782916     0.078172
C     21.812764     0.833847    14.298491    -0.159749
C     22.759811     0.853700    13.258167    -0.080871
C     23.369449    39.429051    12.749918    -0.033734
C     22.924682    38.261665    13.281991    -0.087102
C     21.966132    38.071072    14.318344    -0.163599
C     24.397015    39.417139    11.769155     0.644799
C     16.326024    21.060593    38.841387     0.368133
C     15.543847    19.067301     0.027795     0.372774
C     17.361258    20.151302     0.913261     0.369015
C     16.280013    22.136653    37.828859     0.015836
C     17.365092    22.966529    37.689884    -0.098380
C     17.326750    23.919497    36.697209    -0.152812
C     16.176490    24.098178    35.978513     0.078401
C     15.083743    23.220654    36.089692    -0.142172
C     15.133587    22.275627    37.058543    -0.101717
C     16.237837    25.098795    34.842892     0.070491
C     17.376594    25.543513    34.072577    -0.156170
C     17.265403    26.504422    33.020341    -0.119845
C     16.026956    27.008701    32.698715    -0.015554
C     14.934209    26.548100    33.413440    -0.090770
C     15.060738    25.595132    34.449793    -0.149815
C     16.149650    27.989464    31.531329     0.619264
C     14.566126    17.975359     0.015883     0.016415
C     13.672757    17.844326    38.642852    -0.098974
C     12.760218    16.843709    38.603145    -0.149435
C     12.821565    15.997950    39.639498     0.090004
C     13.737939    16.085306     0.972821    -0.145851
C     14.554623    17.117688     1.004587    -0.097037
C     11.778662    14.890125    39.651410     0.068011
C     11.422082    14.397758    38.436376    -0.147726
C     10.478869    13.413025    38.325196    -0.098710
C      9.888402    12.857127    39.468758    -0.027258
C     10.256485    13.329640     1.060177    -0.110276
C     11.203532    14.350110     1.107825    -0.149225
C      8.757313    11.642092    39.492582     0.568758
C     18.430999    20.151302     1.917848     0.008519
C     18.381155    19.190393     2.962142    -0.103899
C     19.335871    19.162598     4.010407    -0.150167
C     20.328928    20.151302     3.946876     0.069419
C     20.336597    21.116183     2.910523    -0.143358
C     19.420223    21.132065     1.886082    -0.099700
C     21.414007    20.258511     5.070584     0.078170
C     21.812764    19.019653     5.555009    -0.159750
C     22.759811    18.999799     6.595333    -0.080872
C     23.369449    20.131449     7.103582    -0.033729
C     22.924682    21.298835     6.571508    -0.087102
C     21.966132    21.489428     5.535156    -0.163600
C     24.397015    20.143361     8.084345     0.644791
N      1.836582    19.877324    18.551110    -0.407679
N      3.730677    18.944210    19.662906    -0.435162
N      2.660935    20.810439    20.607933    -0.424608
N      1.836582    -0.023824     1.302390    -0.407678
N      3.730677     0.909290     0.190594    -0.435162
N      2.660935    38.750061    38.952567    -0.424608
N     21.007582     1.302390    19.877324    -0.407678
N     22.901677     0.190594    18.944210    -0.435163
N     21.831935    38.952567    20.810439    -0.424608
N     21.007582    18.551110    -0.023824    -0.407678
N     22.901677    19.662906     0.909290    -0.435162
N     21.831935    20.607933    38.750061    -0.424608
N      1.836582    19.877324     1.302390    -0.407679
N      3.730677    18.944210     0.190594    -0.435162
N      2.660935    20.810439    38.952567    -0.424608
N      1.836582    -0.023824    18.551110    -0.407678
N      3.730677     0.909290    19.662906    -0.435163
N      2.660935    38.750061    20.607933    -0.424608
N     21.007582     1.302390    -0.023824    -0.407679
N     22.901677     0.190594     0.909290    -0.435162
N     21.831935    38.952567    38.750061    -0.424608
N     21.007582    18.551110    19.877324    -0.407677
N     22.901677    19.662906    18.944210    -0.435162
N     21.831935    20.607933    20.810439    -0.424608
N     36.505418    19.829676    38.404610    -0.407678
N     34.611323    20.762790    39.516406    -0.435163
N     35.681065    18.896561     0.754433    -0.424608
N     36.505418     0.023824    21.155890    -0.407679
N     34.611323    38.797710    20.044094    -0.435162
N     35.681065     0.956939    19.099067    -0.424608
N     17.334418    38.404610     0.023824    -0.407678
N     15.440323    39.516406    38.797710    -0.435162
N     16.510065     0.754433     0.956939    -0.424608
N     17.334418    21.155890    19.829676    -0.407679
N     15.440323    20.044094    20.762790    -0.435162
N     16.510065    19.099067    18.896561    -0.424608
N     36.505418    19.829676    21.155890    -0.407677
N     34.611323    20.762790    20.044094    -0.435162
N     35.681065    18.896561    19.099067    -0.424608
N     36.505418     0.023824    38.404610    -0.407679
N     34.611323    38.797710    39.516406    -0.435162
N     35.681065     0.956939     0.754433    -0.424608
N     17.334418    38.404610    19.829676    -0.407679
N     15.440323    39.516406    20.762790    -0.435162
N     16.510065     0.754433    18.896561    -0.424608
N     17.334418    21.155890     0.023824    -0.407678
N     15.440323    20.044094    38.797710    -0.435163
N     16.510065    19.099067     0.956939    -0.424608
O      1.984965    11.284729    11.312524    -0.506463
O      4.181962    11.308157    11.304980    -0.564566
O     10.754548    18.522124    28.428624    -0.496123
O     10.811294    20.810836    28.412344    -0.524115
O     32.769757    28.414726    20.613889    -0.543749
O     32.675052    28.410358    18.469314    -0.577564
O      1.984965     8.568771     8.540976    -0.506463
O      4.181962     8.545343     8.548520    -0.564567
O     10.754548     1.331376    31.131876    -0.496110
O     10.811294    38.749664    31.148156    -0.524104
O     32.769757    31.145774    38.946611    -0.543754
O     32.675052    31.150141     1.384186    -0.577572
O     21.155965     8.540976    11.284729    -0.506445
O     23.352962     8.548520    11.308157    -0.564577
O     29.925548    31.131876    18.522124    -0.496117
O     29.982294    31.148156    20.810836    -0.524109
O     13.598757    38.946611    28.414726    -0.543747
O     13.504052     1.384186    28.410358    -0.577561
O     21.155965    11.312524     8.568771    -0.506445
O     23.352962    11.304980     8.545343    -0.564577
O     29.925548    28.428624     1.331376    -0.496123
O     29.982294    28.412344    38.749664    -0.524114
O     13.598757    20.613889    31.145774    -0.543757
O     13.504052    18.469314    31.150141    -0.577577
O      1.984965    11.284729     8.540976    -0.506463
O      4.181962    11.308157     8.548520    -0.564567
O     10.754548    18.522124    31.131876    -0.496123
O     10.811294    20.810836    31.148156    -0.524115
O     32.769757    28.414726    38.946611    -0.543754
O     32.675052    28.410358     1.384186    -0.577572
O      1.984965     8.568771    11.312524    -0.506463
O      4.181962     8.545343    11.304980    -0.564566
O     10.754548     1.331376    28.428624    -0.496111
O     10.811294    38.749664    28.412344    -0.524105
O     32.769757    31.145774    20.613889    -0.543749
O     32.675052    31.150141    18.469314    -0.577565
O     21.155965     8.540976     8.568771    -0.506445
O     23.352962     8.548520     8.545343    -0.564577
O     29.925548    31.131876     1.331376    -0.496122
O     29.982294    31.148156    38.749664    -0.524114
O     13.598757    38.946611    31.145774    -0.543747
O     13.504052     1.384186    31.150141    -0.577561
O     21.155965    11.312524    11.284729    -0.506445
O     23.352962    11.304980    11.308157    -0.564577
O     29.925548    28.428624    18.522124    -0.496117
O     29.982294    28.412344    20.810836    -0.524109
O     13.598757    20.613889    28.414726    -0.543757
O     13.504052    18.469314    28.410358    -0.577577
O     36.357035    28.422271    31.166024    -0.506454
O     34.160038    28.398843    31.158480    -0.564583
O     27.587452    21.184876     8.575124    -0.496112
O     27.530706    18.896164     8.558844    -0.524105
O      5.572243    11.292274     0.760389    -0.543754
O      5.666948    11.296641    38.322814    -0.577565
O     36.357035    31.138229    28.394476    -0.506454
O     34.160038    31.161657    28.402020    -0.564583
O     27.587452    38.375624    11.278376    -0.496125
O     27.530706     0.957336    11.294656    -0.524115
O      5.572243     8.561226    19.093111    -0.543770
O      5.666948     8.556859    21.237686    -0.577563
O     17.186035    31.166024    31.138229    -0.506455
O     14.989038    31.158480    31.161657    -0.564580
O      8.416452     8.575124    38.375624    -0.496111
O      8.359706     8.558844     0.957336    -0.524110
O     24.743243     0.760389     8.561226    -0.543755
O     24.837948    38.322814     8.556859    -0.577576
O     17.186035    28.394476    28.422271    -0.506454
O     14.989038    28.402020    28.398843    -0.564579
O      8.416452    11.278376    21.184876    -0.496115
O      8.359706    11.294656    18.896164    -0.524129
O     24.743243    19.093111    11.292274    -0.543747
O     24.837948    21.237686    11.296641    -0.577559
O     36.357035    28.422271    28.394476    -0.506454
O     34.160038    28.398843    28.402020    -0.564582
O     27.587452    21.184876    11.278376    -0.496112
O     27.530706    18.896164    11.294656    -0.524105
O      5.572243    11.292274    19.093111    -0.543770
O      5.666948    11.296641    21.237686    -0.577562
O     36.357035    31.138229    31.166024    -0.506454
O     34.160038    31.161657    31.158480    -0.564583
O     27.587452    38.375624     8.575124    -0.496125
O     27.530706     0.957336     8.558844    -0.524114
O      5.572243     8.561226     0.760389    -0.543754
O      5.666948     8.556859    38.322814    -0.577565
O     17.186035    31.166024    28.422271    -0.506455
O     14.989038    31.158480    28.398843    -0.564580
O      8.416452     8.575124    21.184876    -0.496116
O      8.359706     8.558844    18.896164    -0.524129
O     24.743243     0.760389    11.292274    -0.543755
O     24.837948    38.322814    11.296641    -0.577576
O     17.186035    28.394476    31.138229    -0.506455
O     14.989038    28.402020    31.161657    -0.564579
O      8.416452    11.278376    38.375624    -0.496111
O      8.359706    11.294656     0.957336    -0.524111
O     24.743243    19.093111     8.561226    -0.543747
O     24.837948    21.237686     8.556859    -0.577558

The following XYZ coordinates are in angstroms. Other properties are in atomic units.
The sperically averaged electron density of each atom fit to a function of the form exp(a - br)
eigen_1, eigen_2 and eigen_3 are the three eigenvalues of traceless quadrupole moment tensor
  atom number  atomic symbol              X              Y              Z     net charge C6 coefficient C8 coefficient C10 coefficient fluctuating dipole atomic polarizability isotropic forcefield polarizability              a              b squared Pearson coefficient          <r^3>          <r^4>         wp_QDO          m_QDO          q_QDO       dipole_x       dipole_y       dipole_z         dipole            Qxy            Qxz            Qyz     Q(x^2-y^2)  Q(3z^2 - R^2)        eigen_1        eigen_2        eigen_3 static polarizability      alpha(xx)      alpha(xy)      alpha(xz)      alpha(yy)      alpha(yz)      alpha(zz) atomic spin moment
            1             Cu       1.793639       9.926750       9.926750       0.840753      53.395814 0.75180874E+03  0.19001182E+05                                12.416415                            9.490296       0.975245       2.246317                    0.996162      39.842948      96.175962       0.539448       0.449245      -1.113861      -0.121080       0.000000       0.000000       0.121080      -0.000000       0.000001      -0.000000      -0.188168       0.173838      -0.123057       0.057946       0.065111             18.501204       7.752912       0.000001       0.000001      22.694044      -0.000001      25.056655          -0.578829
            2             Cu       4.458791       9.926750       9.926750       0.868588      50.614860 0.75274049E+03  0.19052930E+05                                12.038293                            9.528713       0.986269       2.250943                    0.995919      39.921903      96.807684       0.534977       0.452329      -1.110656       0.156596      -0.000000      -0.000001       0.156596      -0.000001      -0.000000       0.000000      -0.187108       0.158421      -0.119957       0.052807       0.067151             17.281139       7.788470      -0.000001      -0.000002      20.874459       0.000000      23.180488           0.508396
            3             Cu      20.964639       9.926750       9.926750       0.840702      53.399794 0.75187390E+03  0.19003305E+05                                12.417216                            9.490875       0.975025       2.246242                    0.996162      39.843532      96.179641       0.539415       0.449261      -1.113847      -0.121096       0.000000      -0.000000       0.121096      -0.000000      -0.000000       0.000000      -0.180978       0.195310      -0.123041       0.057938       0.065103             18.502483       7.753391      -0.000000       0.000001      25.058438      -0.000001      22.695621          -0.578683
            4             Cu      23.629791       9.926750       9.926750       0.868615      50.612475 0.75270017E+03  0.19051611E+05                                12.037781                            9.528342       0.986400       2.250987                    0.995919      39.921619      96.805525       0.534998       0.452318      -1.110665       0.156576      -0.000000      -0.000000       0.156576       0.000001       0.000000       0.000000      -0.172795       0.201473      -0.119976       0.052818       0.067158             17.280321       7.788161       0.000000      -0.000001      23.179339       0.000001      20.873462           0.508212
            5             Cu      12.124507      18.281103      29.780250       0.876833      50.596417 0.73274901E+03  0.18404259E+05                                11.978394                            9.360473       1.017218       2.264156                    0.996145      39.530578      95.180410       0.543840       0.448406      -1.114182       0.013782      -0.140578      -0.000000       0.141252      -0.005939       0.000000       0.000001       0.186216       0.163005      -0.120465       0.054335       0.066130             17.095789      20.406371       0.201078       0.000004       7.548426      -0.000000      23.332568           0.643548
            6             Cu      12.210393      20.945442      29.780250       0.862044      50.578540 0.75126197E+03  0.18991081E+05                                11.999242                            9.502103       1.025814       2.261660                    0.996204      39.828269      96.268650       0.537611       0.450691      -1.112546       0.019203       0.141930       0.000000       0.143224      -0.008771      -0.000000      -0.000000       0.184109       0.155164      -0.118332       0.051721       0.066611             17.044774      20.552149      -0.072187       0.000001       7.685222      -0.000000      22.896951          -0.638697
            7             Cu      12.124507       1.572397      29.780250       0.876811      50.598218 0.73278089E+03  0.18405281E+05                                11.978722                            9.360723       1.017137       2.264128                    0.996144      39.531067      95.182523       0.543828       0.448411      -1.114178       0.013781       0.140572      -0.000000       0.141246       0.005936       0.000000      -0.000000       0.186217       0.163006      -0.120465       0.054335       0.066130             17.096278      20.406949      -0.201093       0.000007       7.548634       0.000000      23.333252           0.642954
            8             Cu      12.210393      38.615057      29.780250       0.861970      50.583351 0.75134714E+03  0.18993837E+05                                12.000168                            9.502798       1.025557       2.261571                    0.996203      39.829327      96.273799       0.537577       0.450706      -1.112533       0.019204      -0.141934      -0.000000       0.143227       0.008769       0.000000      -0.000000       0.184084       0.155139      -0.118316       0.051713       0.066603             17.046185      20.553847       0.072186       0.000000       7.685798       0.000000      22.898909          -0.638215
            9             Cu      31.295507      29.780250      18.281103       0.876809      50.597883 0.73277509E+03  0.18405093E+05                                11.978655                            9.360672       1.017170       2.264137                    0.996144      39.531019      95.182198       0.543831       0.448409      -1.114179       0.013780       0.000000      -0.140575       0.141249      -0.000000      -0.005937      -0.000000       0.011607      -0.360814      -0.120460       0.054332       0.066128             17.096179      20.406831       0.000005       0.201087      23.333117      -0.000000       7.548589           0.643249
           10             Cu      31.381393      29.780250      20.945442       0.862016      50.580346 0.75129469E+03  0.18992137E+05                                11.999577                            9.502359       1.025744       2.261633                    0.996204      39.828740      96.270723       0.537599       0.450696      -1.112542       0.019203       0.000000       0.141933       0.143226      -0.000000      -0.008772       0.000000       0.014474      -0.353740      -0.118330       0.051720       0.066610             17.045276      20.552750      -0.000001      -0.072186      22.897646      -0.000001       7.685433          -0.638469
           11             Cu      31.295507      29.780250       1.572397       0.876821      50.597272 0.73276374E+03  0.18404725E+05                                11.978526                            9.360568       1.017215       2.264151                    0.996145      39.530912      95.181527       0.543837       0.448406      -1.114182       0.013781      -0.000000       0.140575       0.141249       0.000000       0.005939      -0.000000       0.011608      -0.360833      -0.120467       0.054335       0.066132             17.095994      20.406615       0.000004      -0.201080      23.332861      -0.000000       7.548505           0.643417
           12             Cu      31.381393      29.780250      38.615057       0.862046      50.578760 0.75126613E+03  0.18991210E+05                                11.999259                            9.502116       1.025847       2.261668                    0.996204      39.828427      96.269041       0.537612       0.450690      -1.112547       0.019202      -0.000000      -0.141929       0.143222      -0.000000       0.008772       0.000001       0.014473      -0.353777      -0.118343       0.051726       0.066616             17.044797      20.552175      -0.000001       0.072187      22.896982       0.000001       7.685235          -0.638602
           13             Cu      36.548361      29.780250      29.780250       0.840804      53.393406 0.75176914E+03  0.18999910E+05                                12.416007                            9.490007       0.975325       2.246349                    0.996162      39.842256      96.173273       0.539460       0.449241      -1.113865       0.121074      -0.000000      -0.000000       0.121074      -0.000001       0.000001      -0.000000      -0.188194       0.173861      -0.123074       0.057954       0.065120             18.500540       7.752668      -0.000001       0.000000      22.693225       0.000002      25.055729          -0.578839
           14             Cu      33.883209      29.780250      29.780250       0.868572      50.615290 0.75274759E+03  0.19053148E+05                                12.038330                            9.528733       0.986294       2.250947                    0.995919      39.922191      96.808375       0.534979       0.452327      -1.110658      -0.156585      -0.000001       0.000001       0.156585      -0.000000      -0.000000       0.000000      -0.187110       0.158427      -0.119959       0.052809       0.067150             17.281206       7.788487       0.000000      -0.000001      20.874545       0.000001      23.180587           0.508391
           15             Cu      17.377361      29.780250      29.780250       0.840747      53.396782 0.75182472E+03  0.19001700E+05                                12.416603                            9.490432       0.975203       2.246301                    0.996162      39.843122      96.176901       0.539441       0.449248      -1.113858       0.121082       0.000001      -0.000000       0.121082       0.000000      -0.000000       0.000000      -0.181012       0.195346      -0.123064       0.057948       0.065115             18.501500       7.753021      -0.000000      -0.000001      25.057070      -0.000001      22.694410          -0.578761
           16             Cu      14.712209      29.780250      29.780250       0.868611      50.613073 0.75270945E+03  0.19051907E+05                                12.037879                            9.528402       0.986408       2.250987                    0.995919      39.921813      96.806194       0.534997       0.452318      -1.110665      -0.156579       0.000000      -0.000000       0.156579       0.000000      -0.000000      -0.000000      -0.172799       0.201485      -0.119980       0.052819       0.067162             17.280492       7.788212       0.000000       0.000000      23.179588       0.000001      20.873676           0.508310
           17             Cu      26.217493      21.425897       9.926750       0.876801      50.598634 0.73278804E+03  0.18405512E+05                                11.978805                            9.360784       1.017111       2.264118                    0.996144      39.531156      95.182970       0.543825       0.448412      -1.114177      -0.013781       0.140576       0.000000       0.141249      -0.005935       0.000000      -0.000000       0.186212       0.162999      -0.120461       0.054333       0.066129             17.096403      20.407099       0.201096      -0.000000       7.548683       0.000000      23.333429           0.642976
           18             Cu      26.131607      18.761557       9.926750       0.861983      50.582360 0.75133022E+03  0.18993289E+05                                11.999976                            9.502658       1.025608       2.261588                    0.996203      39.829128      96.272794       0.537584       0.450703      -1.112536      -0.019204      -0.141935       0.000000       0.143228      -0.008773      -0.000000      -0.000001       0.184094       0.155149      -0.118322       0.051716       0.066606             17.045882      20.553479      -0.072188       0.000001       7.685681      -0.000001      22.898486          -0.638247
           19             Cu      26.217493      38.134603       9.926750       0.876851      50.595109 0.73272699E+03  0.18403547E+05                                11.978127                            9.360278       1.017302       2.264185                    0.996145      39.530365      95.179140       0.543851       0.448401      -1.114186      -0.013781      -0.140572       0.000000       0.141246       0.005938       0.000000      -0.000000       0.186226       0.163016      -0.120472       0.054339       0.066133             17.095373      20.405876      -0.201071       0.000000       7.548266      -0.000000      23.331976           0.643540
           20             Cu      26.131607       1.091943       9.926750       0.862022      50.579568 0.75128033E+03  0.18991683E+05                                11.999474                            9.502280       1.025756       2.261642                    0.996204      39.828350      96.269545       0.537601       0.450697      -1.112541      -0.019202       0.141935       0.000000       0.143228       0.008770       0.000000       0.000000       0.184090       0.155145      -0.118319       0.051715       0.066604             17.045121      20.552563       0.072184       0.000001       7.685366       0.000000      22.897433          -0.638668
           21             Cu       7.046493       9.926750      38.134603       0.876789      50.599546 0.73280296E+03  0.18405989E+05                                11.978972                            9.360900       1.017075       2.264104                    0.996144      39.531388      95.183952       0.543820       0.448414      -1.114175      -0.013783       0.000000      -0.140575       0.141249      -0.000000       0.005936      -0.000000       0.011605      -0.360808      -0.120458       0.054332       0.066126             17.096671      20.407422       0.000002      -0.201096      23.333813      -0.000000       7.548778           0.643003
           22             Cu       6.960607       9.926750       1.091943       0.862029      50.580035 0.75128884E+03  0.18991937E+05                                11.999469                            9.502272       1.025776       2.261643                    0.996204      39.828867      96.270645       0.537607       0.450691      -1.112546      -0.019204       0.000000       0.141920       0.143213       0.000000       0.008773      -0.000000       0.014474      -0.353785      -0.118345       0.051727       0.066618             17.045118      20.552563       0.000001       0.072188      22.897424      -0.000000       7.685368          -0.638288
           23             Cu       7.046493       9.926750      21.425897       0.876796      50.600468 0.73281642E+03  0.18406425E+05                                11.979157                            9.361020       1.017053       2.264098                    0.996144      39.531465      95.184611       0.543813       0.448417      -1.114172      -0.013780      -0.000000       0.140569       0.141242       0.000000      -0.005939      -0.000000       0.011605      -0.360862      -0.120477       0.054341       0.066136             17.096974      20.407793       0.000001       0.201101      23.334252       0.000000       7.548878          -0.632297
           24             Cu       6.960607       9.926750      18.761557       0.862075      50.577636 0.75124525E+03  0.18990529E+05                                11.999014                            9.501924       1.025897       2.261689                    0.996204      39.828230      96.267821       0.537623       0.450684      -1.112552      -0.019198       0.000000      -0.141899       0.143191       0.000000      -0.008772       0.000000       0.014471      -0.353850      -0.118367       0.051739       0.066628             17.044425      20.551731       0.000001      -0.072195      22.896460       0.000000       7.685083           0.649320
           25              H       1.069742      18.400224      16.819885       0.118608       1.209645 0.86850961E+01  0.86043862E+02                                 1.796960                            1.664145      -1.090647       2.360062                    0.997693       3.402540       9.218270       0.517037       1.195746      -0.729352      -0.032529       0.021581      -0.003831       0.039225      -0.009785       0.010914      -0.002515       0.025419      -0.015534      -0.013725      -0.009310       0.023035              1.920936       2.061483      -0.580906      -0.142679       2.059435       0.293295       1.641891          -0.000001
           26              H       1.092747      16.665028      15.271312       0.119708       1.126291 0.81066329E+01  0.78309581E+02                                 1.669669                            1.575830      -0.875197       2.467339                    0.999137       3.178235       8.282386       0.551978       1.148708      -0.742646      -0.031145      -0.004487      -0.016230       0.035405      -0.006872       0.006138       0.008629       0.015321      -0.021151      -0.017277       0.003031       0.014246              1.719022       1.800458       0.045959       0.363140       1.554399       0.272355       1.802210           0.000001
           27              H       4.823424      15.668382      16.422815       0.121882       1.096193 0.77743453E+01  0.74392797E+02                                 1.645150                            1.546548      -0.813891       2.496880                    0.999548       3.155115       8.210279       0.554811       1.153704      -0.741094       0.030127      -0.022377       0.005103       0.037874      -0.009138       0.009652       0.007138       0.011890      -0.016280      -0.018134       0.002869       0.015265              1.721517       1.819348      -0.420131      -0.082174       1.775981       0.224177       1.569222          -0.000001
           28              H       4.765911      17.355930      17.983300       0.118202       1.186151 0.86514583E+01  0.85183718E+02                                 1.741942                            1.637867      -1.068984       2.371885                    0.997883       3.308206       8.784730       0.534982       1.162785      -0.738293       0.034663       0.002920       0.017761       0.039058      -0.006355       0.008470      -0.000194       0.019955      -0.044947      -0.017189      -0.003995       0.021183              1.813209       1.984144       0.098666       0.403104       1.583314       0.284011       1.872168          -0.000000
           29              H       0.954716      14.413641      14.520850       0.106207       1.196642 0.87963342E+01  0.86484328E+02                                 1.712211                            1.620469      -0.938946       2.422439                    0.998551       3.299099       8.595331       0.556493       1.119466      -0.749524      -0.035898       0.004030       0.014083       0.038771       0.005249      -0.004600       0.013563       0.019951      -0.022284      -0.021783       0.006688       0.015095              1.760900       1.961576      -0.202605      -0.294753       1.626693       0.291385       1.694432           0.000072
           30              H       1.146426      12.706240      12.916687       0.125402       1.141075 0.82474941E+01  0.80068303E+02                                 1.687423                            1.590409      -0.952926       2.431676                    0.998663       3.208548       8.400786       0.548581       1.150077      -0.741922      -0.034592      -0.018409      -0.012313       0.041074       0.005302      -0.000766       0.005653       0.024222      -0.030073      -0.014881      -0.003358       0.018239              1.747536       1.803556       0.285973       0.189772       1.772345       0.362655       1.666708          -0.000208
           31              H       5.084149      13.353464      12.833302       0.115978       1.179555 0.85680560E+01  0.83748890E+02                                 1.710648                            1.611104      -0.872995       2.467061                    0.998995       3.204746       8.344943       0.551586       1.136046      -0.746231       0.037866      -0.008713      -0.014501       0.041473       0.002071      -0.003986       0.010739       0.023904      -0.024158      -0.019252       0.002624       0.016628              1.762854       2.028435      -0.189056      -0.305161       1.567588       0.242706       1.692538           0.000144
           32              H       4.880937      15.021158      14.409670       0.112278       1.152416 0.83222071E+01  0.80913380E+02                                 1.689363                            1.589329      -0.956104       2.421846                    0.998622       3.263501       8.529420       0.553482       1.138205      -0.744425       0.030054       0.014972       0.011004       0.035334       0.002483      -0.001664       0.008398       0.020688      -0.025736      -0.016080       0.001130       0.014949              1.756381       1.853964       0.271944       0.174897       1.675476       0.364973       1.739702          -0.000073
           33              H       5.456067      18.090509      21.251186       0.109572       1.263295 0.91336825E+01  0.91331655E+02                                 1.824204                            1.686461      -1.139403       2.330892                    0.997240       3.445223       9.276465       0.524557       1.167718      -0.736122       0.004283      -0.032488      -0.020761       0.038792      -0.011978      -0.002179       0.009902      -0.015579      -0.033929      -0.015208      -0.007542       0.022750              1.927746       1.684579       0.060572       0.322436       1.996476       0.545686       2.102184          -0.000000
           34              H       7.031923      18.062714      22.950646       0.127367       1.078321 0.74769945E+01  0.70797044E+02                                 1.620356                            1.510672      -0.856176       2.480459                    0.999444       3.116650       8.046647       0.565163       1.144576      -0.743157       0.022553      -0.027110      -0.001815       0.035311      -0.010479       0.004630       0.009224      -0.009793      -0.012281      -0.016413       0.001076       0.015336              1.699870       1.868940      -0.438734       0.269472       1.684769      -0.036905       1.545902          -0.000003
           35              H       5.394719      21.485458      24.272889       0.116300       1.167695 0.82384242E+01  0.79671413E+02                                 1.691617                            1.573691      -0.864188       2.469932                    0.999202       3.171233       8.190326       0.561851       1.127266      -0.748332      -0.008766       0.025724       0.023214       0.035741      -0.013496       0.005719       0.009426      -0.007791       0.002470      -0.019694       0.004509       0.015185              1.756741       1.553705      -0.016984       0.207045       1.740607       0.472376       1.975912           0.000002
           36              H       4.045081      21.584725      22.470191       0.112997       1.199360 0.83881434E+01  0.81613587E+02                                 1.720920                            1.583629      -1.050026       2.373954                    0.998123       3.296477       8.583663       0.561484       1.121172      -0.748170      -0.015925       0.030304      -0.000334       0.034235      -0.009495      -0.003375       0.007787      -0.026924      -0.006139      -0.015516      -0.005125       0.020642              1.826423       2.019676      -0.525186       0.339779       1.901491      -0.098755       1.558100          -0.000001
           37              H       7.342493      17.816531      24.975703       0.115008       1.140327 0.81093806E+01  0.78241548E+02                                 1.671299                            1.564460      -0.890796       2.455001                    0.999052       3.209732       8.324190       0.560898       1.131808      -0.746367      -0.015401      -0.030997      -0.008495       0.035640       0.003122       0.009494      -0.001521      -0.021113      -0.025294      -0.017261       0.002036       0.015225              1.750456       1.664190       0.292164       0.392798       1.832854       0.245624       1.754324          -0.000085
           38              H       8.949023      17.629908      26.591778       0.118509       1.129913 0.81109368E+01  0.78114317E+02                                 1.653467                            1.560648      -0.832300       2.488347                    0.999284       3.145661       8.101046       0.564776       1.126082      -0.748710       0.010894      -0.037779       0.011157       0.040871      -0.000092       0.010996      -0.001106      -0.022870      -0.024006      -0.018733       0.003224       0.015509              1.690223       1.544945      -0.214670       0.243260       1.916165      -0.249539       1.609560           0.000167
           39              H       9.286432      21.687963      26.734723       0.131702       1.109980 0.78330791E+01  0.75033976E+02                                 1.655481                            1.549952      -0.906845       2.462470                    0.999048       3.124887       8.113986       0.555962       1.150100      -0.742287       0.016103       0.037638       0.015522       0.043781       0.003319       0.006927       0.001738      -0.026231      -0.022629      -0.015487      -0.002097       0.017584              1.734627       1.697652       0.307907       0.351309       1.826718       0.284148       1.679510          -0.000279
           40              H       7.706742      21.787231      25.019381       0.110573       1.198556 0.87971350E+01  0.86609993E+02                                 1.727859                            1.631843      -0.890989       2.450385                    0.998868       3.276133       8.578724       0.548066       1.135133      -0.745925      -0.006552       0.034829      -0.011030       0.037116       0.003023       0.011692      -0.000083      -0.024675      -0.017373      -0.019609       0.003904       0.015705              1.763769       1.676406      -0.186235       0.292543       1.985209      -0.239811       1.629693           0.000121
           41              H       1.472333      22.811671      21.151919       0.108261       1.213162 0.89190112E+01  0.88419891E+02                                 1.749756                            1.646256      -1.152971       2.316991                    0.997607       3.439081       9.140035       0.542205       1.139487      -0.742620       0.025689       0.006804       0.030460       0.040423       0.007798       0.008996       0.014208      -0.000359       0.030790      -0.014338      -0.009215       0.023553              1.827768       2.146369      -0.257805       0.417327       1.624785       0.015684       1.712150          -0.000001
           42              H      38.207803      24.542897      21.179714       0.126941       1.134628 0.82102768E+01  0.79866397E+02                                 1.706076                            1.608691      -0.864798       2.476490                    0.999258       3.194859       8.459315       0.532698       1.182003      -0.734559       0.004465       0.027182       0.027377       0.038837      -0.003218       0.011953       0.011427      -0.003720       0.002111      -0.018231       0.002922       0.015309              1.783590       1.576546      -0.180795      -0.033742       2.042971       0.463214       1.731253           0.000001
           43              H      36.516921      22.775935      17.931681       0.112374       1.175348 0.87737529E+01  0.87053431E+02                                 1.765556                            1.676247      -0.857381       2.470085                    0.999118       3.345992       9.041429       0.514025       1.200941      -0.729313      -0.024488      -0.004269      -0.027645       0.037177      -0.005147       0.010505       0.010191      -0.004053       0.012258      -0.017392       0.003178       0.014215              1.835781       2.028714      -0.206520       0.458994       1.682075      -0.031497       1.796554          -0.000002
           44              H      38.054435      21.060593      17.943593       0.122251       1.175540 0.86606324E+01  0.85819414E+02                                 1.773289                            1.671486      -1.015251       2.398681                    0.998340       3.368314       9.153784       0.510955       1.209726      -0.726571      -0.007379      -0.026215      -0.028350       0.039311       0.003348       0.012210       0.010001      -0.004522       0.032943      -0.014051      -0.007390       0.021441              1.859030       1.636597      -0.210523      -0.009039       2.148735       0.462224       1.791758          -0.000000
           45              H      36.049148      25.059088      21.477516       0.120085       1.133076 0.83195806E+01  0.83033883E+02                                 1.832338                            1.712923      -1.312288       2.261574                    0.993568       3.718389      10.728405       0.464031       1.322529      -0.698423       0.011466      -0.013705       0.031195       0.035950      -0.010586       0.003529       0.001816      -0.003498       0.029474      -0.016216       0.005652       0.010564              1.922653       1.733899      -0.366036       0.245982       1.857271      -0.362367       2.176790           0.000066
           46              H      34.519303      26.814137      21.533106       0.108175       1.177602 0.88332556E+01  0.87738711E+02                                 1.759641                            1.675503      -0.888544       2.453479                    0.998904       3.370973       9.095790       0.517410       1.191793      -0.731152      -0.007176       0.017254       0.035243       0.039891      -0.006313       0.001719       0.004078      -0.005316       0.040254      -0.014062      -0.000266       0.014328              1.809171       1.547132      -0.276676      -0.144372       1.794317       0.280774       2.086066          -0.000198
           47              H      34.216401      26.782371      17.629908       0.105566       1.227617 0.91062481E+01  0.90542449E+02                                 1.762734                            1.663093      -1.004446       2.395248                    0.997994       3.353462       8.860330       0.540840       1.139003      -0.744371      -0.013975       0.016370      -0.034401       0.040580      -0.005311       0.000945      -0.000706      -0.002177       0.051655      -0.014033      -0.003252       0.017285              1.823220       1.694452      -0.348759       0.268838       1.793008      -0.262886       1.982198           0.000342
           48              H      35.788423      25.051146      17.383725       0.135227       1.120037 0.79905105E+01  0.76843677E+02                                 1.660428                            1.563925      -0.877164       2.476009                    0.999243       3.104728       8.050077       0.554860       1.147859      -0.743423       0.008870      -0.012882      -0.037134       0.040293      -0.013740       0.000818       0.002067      -0.000365       0.047776      -0.021814       0.005701       0.016113              1.703499       1.476315      -0.225517      -0.193520       1.650127       0.266348       1.984054          -0.000071
           49              H       1.069742       1.453276       3.033615       0.118608       1.209645 0.86850920E+01  0.86043813E+02                                 1.796960                            1.664145      -1.090646       2.360062                    0.997693       3.402539       9.218268       0.517037       1.195746      -0.729352      -0.032529      -0.021581       0.003831       0.039225       0.009785      -0.010914      -0.002515       0.025419      -0.015534      -0.013725      -0.009310       0.023035              1.920936       2.061482       0.580906       0.142678       2.059435       0.293294       1.641891          -0.000001
           50              H       1.092747       3.188472       4.582188       0.119708       1.126290 0.81066264E+01  0.78309499E+02                                 1.669668                            1.575829      -0.875195       2.467340                    0.999137       3.178234       8.282381       0.551979       1.148707      -0.742646      -0.031145       0.004487       0.016230       0.035405       0.006872      -0.006138       0.008629       0.015321      -0.021151      -0.017277       0.003031       0.014246              1.719021       1.800457      -0.045958      -0.363140       1.554398       0.272355       1.802208           0.000001
           51              H       4.823424       4.185118       3.430685       0.121882       1.096195 0.77743575E+01  0.74392955E+02                                 1.645153                            1.546550      -0.813890       2.496881                    0.999548       3.155117       8.210291       0.554809       1.153705      -0.741094       0.030127       0.022377      -0.005103       0.037874       0.009138      -0.009652       0.007138       0.011890      -0.016280      -0.018134       0.002869       0.015265              1.721520       1.819351       0.420132       0.082174       1.775984       0.224177       1.569224          -0.000002
           52              H       4.765911       2.497570       1.870200       0.118202       1.186150 0.86514505E+01  0.85183625E+02                                 1.741941                            1.637867      -1.068980       2.371887                    0.997883       3.308205       8.784727       0.534982       1.162785      -0.738292       0.034663      -0.002920      -0.017761       0.039058       0.006355      -0.008470      -0.000194       0.019955      -0.044947      -0.017189      -0.003995       0.021183              1.813208       1.984143      -0.098666      -0.403103       1.583313       0.284010       1.872166          -0.000001
           53              H       0.954716       5.439859       5.332650       0.106207       1.196640 0.87963145E+01  0.86484075E+02                                 1.712208                            1.620466      -0.938944       2.422440                    0.998551       3.299096       8.595317       0.556494       1.119465      -0.749524      -0.035898      -0.004030      -0.014083       0.038771      -0.005249       0.004600       0.013563       0.019951      -0.022284      -0.021783       0.006688       0.015095              1.760897       1.961572       0.202605       0.294753       1.626690       0.291384       1.694429           0.000072
           54              H       1.146426       7.147260       6.936813       0.125402       1.141073 0.82474733E+01  0.80068034E+02                                 1.687420                            1.590406      -0.952926       2.431677                    0.998663       3.208545       8.400769       0.548582       1.150075      -0.741923      -0.034592       0.018409       0.012313       0.041074      -0.005302       0.000766       0.005653       0.024222      -0.030072      -0.014881      -0.003358       0.018239              1.747533       1.803552      -0.285972      -0.189772       1.772341       0.362654       1.666705          -0.000208
           55              H       5.084149       6.500036       7.020198       0.115978       1.179551 0.85680111E+01  0.83748311E+02                                 1.710641                            1.611097      -0.872994       2.467062                    0.998995       3.204741       8.344913       0.551589       1.136042      -0.746232       0.037866       0.008713       0.014501       0.041473      -0.002071       0.003986       0.010739       0.023904      -0.024158      -0.019252       0.002624       0.016628              1.762846       2.028426       0.189055       0.305159       1.567581       0.242704       1.692531           0.000145
           56              H       4.880937       4.832342       5.443830       0.112278       1.152415 0.83221938E+01  0.80913209E+02                                 1.689361                            1.589327      -0.956102       2.421847                    0.998622       3.263499       8.529409       0.553483       1.138204      -0.744425       0.030054      -0.014972      -0.011004       0.035334      -0.002483       0.001664       0.008398       0.020688      -0.025737      -0.016080       0.001130       0.014949              1.756378       1.853961      -0.271943      -0.174896       1.675474       0.364972       1.739700          -0.000073
           57              H       5.456067       1.762991      38.309314       0.109572       1.263292 0.91336563E+01  0.91331338E+02                                 1.824203                            1.686460      -1.139400       2.330894                    0.997240       3.445218       9.276452       0.524557       1.167720      -0.736122       0.004282       0.032488       0.020761       0.038792       0.011978       0.002179       0.009902      -0.015579      -0.033929      -0.015208      -0.007542       0.022750              1.927744       1.684577      -0.060572      -0.322436       1.996474       0.545685       2.102182          -0.000000
           58              H       7.031923       1.790786      36.609854       0.127368       1.078318 0.74769700E+01  0.70796759E+02                                 1.620354                            1.510670      -0.856170       2.480462                    0.999444       3.116645       8.046633       0.565163       1.144577      -0.743157       0.022553       0.027110       0.001815       0.035311       0.010479      -0.004630       0.009224      -0.009793      -0.012281      -0.016413       0.001076       0.015336              1.699867       1.868937       0.438734      -0.269471       1.684766      -0.036905       1.545899          -0.000003
           59              H       5.394719      38.075042      35.287611       0.116300       1.167694 0.82384152E+01  0.79671310E+02                                 1.691617                            1.573691      -0.864186       2.469933                    0.999202       3.171231       8.190322       0.561851       1.127267      -0.748332      -0.008766      -0.025724      -0.023214       0.035741       0.013496      -0.005719       0.009426      -0.007791       0.002470      -0.019694       0.004509       0.015185              1.756741       1.553705       0.016984      -0.207045       1.740606       0.472377       1.975913           0.000002
           60              H       4.045081      37.975775      37.090309       0.112998       1.199358 0.83881270E+01  0.81613382E+02                                 1.720918                            1.583627      -1.050025       2.373955                    0.998123       3.296474       8.583651       0.561484       1.121171      -0.748170      -0.015925      -0.030304       0.000334       0.034235       0.009495       0.003375       0.007787      -0.026924      -0.006139      -0.015516      -0.005125       0.020642              1.826420       2.019672       0.525185      -0.339778       1.901488      -0.098754       1.558098          -0.000001
           61              H       7.342493       2.036969      34.584797       0.115009       1.140320 0.81093212E+01  0.78240830E+02                                 1.671293                            1.564455      -0.890792       2.455004                    0.999052       3.209719       8.324148       0.560898       1.131809      -0.746367      -0.015402       0.030997       0.008496       0.035640      -0.003122      -0.009494      -0.001520      -0.021113      -0.025294      -0.017261       0.002036       0.015225              1.750449       1.664184      -0.292162      -0.392795       1.832848       0.245623       1.754317          -0.000085
           62              H       8.949023       2.223592      32.968722       0.118511       1.129901 0.81108335E+01  0.78113064E+02                                 1.653456                            1.560638      -0.832301       2.488348                    0.999284       3.145640       8.100975       0.564778       1.126082      -0.748711       0.010894       0.037780      -0.011158       0.040872       0.000093      -0.010996      -0.001106      -0.022870      -0.024006      -0.018733       0.003224       0.015509              1.690212       1.544935       0.214668      -0.243257       1.916152      -0.249537       1.609548           0.000167
           63              H       9.286432      37.872537      32.825777       0.131703       1.109975 0.78330330E+01  0.75033403E+02                                 1.655475                            1.549947      -0.906857       2.462465                    0.999048       3.124876       8.113943       0.555964       1.150098      -0.742288       0.016103      -0.037638      -0.015522       0.043782      -0.003319      -0.006927       0.001738      -0.026231      -0.022630      -0.015486      -0.002098       0.017584              1.734620       1.697645      -0.307906      -0.351307       1.826711       0.284146       1.679503          -0.000279
           64              H       7.706742      37.773269      34.541119       0.110575       1.198547 0.87970567E+01  0.86609019E+02                                 1.727850                            1.631835      -0.890985       2.450388                    0.998868       3.276118       8.578671       0.548067       1.135133      -0.745925      -0.006552      -0.034829       0.011030       0.037116      -0.003023      -0.011692      -0.000083      -0.024675      -0.017373      -0.019609       0.003904       0.015705              1.763760       1.676397       0.186234      -0.292540       1.985199      -0.239809       1.629685           0.000121
           65              H       1.472333      36.748828      38.408581       0.108261       1.213160 0.89189983E+01  0.88419725E+02                                 1.749754                            1.646255      -1.152969       2.316992                    0.997607       3.439079       9.140026       0.542205       1.139487      -0.742620       0.025689      -0.006804      -0.030460       0.040423      -0.007798      -0.008996       0.014208      -0.000359       0.030791      -0.014338      -0.009215       0.023553              1.827766       2.146366       0.257804      -0.417327       1.624783       0.015685       1.712148          -0.000001
           66              H      38.207803      35.017603      38.380786       0.126941       1.134628 0.82102761E+01  0.79866395E+02                                 1.706077                            1.608691      -0.864797       2.476491                    0.999258       3.194858       8.459315       0.532698       1.182004      -0.734559       0.004465      -0.027182      -0.027377       0.038837       0.003218      -0.011953       0.011427      -0.003720       0.002111      -0.018231       0.002922       0.015309              1.783591       1.576547       0.180795       0.033742       2.042972       0.463214       1.731254           0.000001
           67              H      36.516921      36.784565       1.921819       0.112374       1.175347 0.87737457E+01  0.87053347E+02                                 1.765556                            1.676246      -0.857380       2.470085                    0.999118       3.345990       9.041425       0.514024       1.200942      -0.729312      -0.024488       0.004269       0.027645       0.037177       0.005147      -0.010505       0.010191      -0.004053       0.012258      -0.017392       0.003178       0.014215              1.835781       2.028714       0.206520      -0.458995       1.682075      -0.031497       1.796554          -0.000002
           68              H      38.054435      38.499907       1.909907       0.122251       1.175538 0.86606184E+01  0.85819247E+02                                 1.773289                            1.671486      -1.015249       2.398682                    0.998340       3.368310       9.153774       0.510955       1.209728      -0.726571      -0.007379       0.026215       0.028350       0.039312      -0.003348      -0.012210       0.010002      -0.004522       0.032943      -0.014051      -0.007390       0.021441              1.859029       1.636596       0.210523       0.009040       2.148734       0.462223       1.791757          -0.000000
           69              H      36.049148      34.501412      38.082984       0.120085       1.133074 0.83195624E+01  0.83033653E+02                                 1.832335                            1.712921      -1.312284       2.261575                    0.993568       3.718385      10.728389       0.464031       1.322529      -0.698423       0.011466       0.013705      -0.031195       0.035950       0.010586      -0.003529       0.001816      -0.003498       0.029474      -0.016217       0.005652       0.010565              1.922651       1.733897       0.366035      -0.245982       1.857268      -0.362366       2.176787           0.000066
           70              H      34.519303      32.746363      38.027394       0.108175       1.177597 0.88331998E+01  0.87738025E+02                                 1.759636                            1.675498      -0.888533       2.453484                    0.998904       3.370965       9.095764       0.517410       1.191794      -0.731152      -0.007176      -0.017253      -0.035244       0.039891       0.006314      -0.001718       0.004078      -0.005316       0.040254      -0.014062      -0.000266       0.014328              1.809166       1.547128       0.276675       0.144372       1.794312       0.280773       2.086059          -0.000198
           71              H      34.216401      32.778128       2.223592       0.105566       1.227612 0.91062082E+01  0.90541958E+02                                 1.762731                            1.663090      -1.004438       2.395252                    0.997994       3.353456       8.860311       0.540840       1.139004      -0.744370      -0.013975      -0.016369       0.034401       0.040579       0.005311      -0.000945      -0.000706      -0.002177       0.051654      -0.014033      -0.003251       0.017285              1.823216       1.694449       0.348758      -0.268837       1.793004      -0.262885       1.982194           0.000342
           72              H      35.788423      34.509354       2.469775       0.135227       1.120036 0.79905053E+01  0.76843622E+02                                 1.660428                            1.563925      -0.877164       2.476009                    0.999243       3.104726       8.050074       0.554860       1.147860      -0.743423       0.008870       0.012882       0.037134       0.040293       0.013740      -0.000818       0.002067      -0.000365       0.047776      -0.021814       0.005701       0.016113              1.703499       1.476315       0.225517       0.193520       1.650127       0.266348       1.984055          -0.000071
           73              H      20.240742       3.033615      18.400224       0.118608       1.209648 0.86851236E+01  0.86044206E+02                                 1.796963                            1.664148      -1.090652       2.360059                    0.997693       3.402545       9.218289       0.517037       1.195746      -0.729352      -0.032529       0.003831       0.021581       0.039225      -0.010914      -0.009785       0.002515       0.020477      -0.030362      -0.013725      -0.009310       0.023035              1.920940       2.061486       0.142679      -0.580907       1.641894      -0.293295       2.059439          -0.000001
           74              H      20.263747       4.582188      16.665028       0.119708       1.126291 0.81066412E+01  0.78309687E+02                                 1.669671                            1.575832      -0.875198       2.467339                    0.999137       3.178236       8.282392       0.551978       1.148709      -0.742645      -0.031145       0.016230      -0.004487       0.035405      -0.006138      -0.006872      -0.008629       0.018236      -0.012406      -0.017277       0.003031       0.014246              1.719024       1.800460      -0.363141       0.045959       1.802211      -0.272356       1.554400           0.000001
           75              H      23.994424       3.430685      15.668382       0.121882       1.096195 0.77743568E+01  0.74392951E+02                                 1.645153                            1.546551      -0.813890       2.496881                    0.999548       3.155117       8.210292       0.554809       1.153706      -0.741094       0.030127      -0.005103      -0.022377       0.037874      -0.009652      -0.009138      -0.007138       0.014085      -0.009695      -0.018134       0.002869       0.015265              1.721520       1.819351       0.082174      -0.420133       1.569224      -0.224177       1.775984          -0.000002
           76              H      23.936911       1.870200      17.355930       0.118202       1.186151 0.86514570E+01  0.85183703E+02                                 1.741942                            1.637867      -1.068983       2.371885                    0.997883       3.308206       8.784730       0.534982       1.162785      -0.738293       0.034663      -0.017761       0.002920       0.039058      -0.008470      -0.006355       0.000194       0.032451      -0.007460      -0.017189      -0.003995       0.021183              1.813208       1.984144      -0.403103       0.098666       1.872167      -0.284011       1.583314          -0.000001
           77              H      20.125716       5.332650      14.413641       0.106208       1.196641 0.87963251E+01  0.86484213E+02                                 1.712209                            1.620468      -0.938945       2.422440                    0.998551       3.299097       8.595324       0.556493       1.119466      -0.749524      -0.035898      -0.014083       0.004030       0.038771       0.004600       0.005249      -0.013563       0.021117      -0.018784      -0.021783       0.006689       0.015095              1.760899       1.961574       0.294753      -0.202605       1.694430      -0.291385       1.626692           0.000072
           78              H      20.317426       6.936813      12.706240       0.125402       1.141081 0.82475531E+01  0.80069042E+02                                 1.687432                            1.590417      -0.952934       2.431673                    0.998662       3.208553       8.400816       0.548578       1.150080      -0.741922      -0.034592       0.012313      -0.018409       0.041074       0.000766       0.005302      -0.005652       0.027147      -0.021297      -0.014881      -0.003358       0.018239              1.747546       1.803566      -0.189774       0.285975       1.666718      -0.362659       1.772355          -0.000208
           79              H      24.255149       7.020198      13.353464       0.115979       1.179539 0.85679034E+01  0.83746999E+02                                 1.710630                            1.611088      -0.872980       2.467069                    0.998995       3.204722       8.344852       0.551590       1.136044      -0.746231       0.037866       0.014501      -0.008713       0.041473       0.003986       0.002071      -0.010740       0.024030      -0.023775      -0.019252       0.002625       0.016627              1.762835       2.028413       0.305156      -0.189053       1.692520      -0.242701       1.567572           0.000145
           80              H      24.051937       5.443830      15.021158       0.112278       1.152414 0.83221869E+01  0.80913130E+02                                 1.689361                            1.589327      -0.956100       2.421848                    0.998622       3.263497       8.529405       0.553483       1.138205      -0.744425       0.030054      -0.011004       0.014972       0.035334       0.001664       0.002483      -0.008398       0.023212      -0.018164      -0.016080       0.001130       0.014949              1.756378       1.853961      -0.174896       0.271943       1.739699      -0.364971       1.675473          -0.000073
           81              H      24.627067      38.309314      18.090509       0.109572       1.263295 0.91336882E+01  0.91331728E+02                                 1.824205                            1.686462      -1.139404       2.330891                    0.997240       3.445224       9.276469       0.524557       1.167718      -0.736122       0.004282       0.020761      -0.032488       0.038792       0.002179      -0.011978      -0.009902       0.009175       0.040332      -0.015208      -0.007542       0.022750              1.927747       1.684579      -0.322436       0.060572       2.102185      -0.545686       1.996477          -0.000000
           82              H      26.202923      36.609854      18.062714       0.127367       1.078319 0.74769802E+01  0.70796874E+02                                 1.620354                            1.510671      -0.856173       2.480461                    0.999444       3.116647       8.046637       0.565163       1.144576      -0.743157       0.022553       0.001815      -0.027110       0.035311      -0.004630      -0.010479      -0.009224       0.001244       0.020830      -0.016413       0.001076       0.015336              1.699868       1.868938      -0.269471      -0.438734       1.545900       0.036905       1.684767          -0.000003
           83              H      24.565719      35.287611      21.485458       0.116300       1.167694 0.82384154E+01  0.79671304E+02                                 1.691616                            1.573691      -0.864188       2.469932                    0.999202       3.171231       8.190319       0.561852       1.127266      -0.748332      -0.008766      -0.023214       0.025724       0.035741      -0.005719      -0.013496      -0.009426      -0.005131       0.010452      -0.019694       0.004509       0.015185              1.756740       1.553704      -0.207044      -0.016984       1.975911      -0.472376       1.740606           0.000002
           84              H      23.216081      37.090309      21.584725       0.112997       1.199360 0.83881485E+01  0.81613644E+02                                 1.720920                            1.583629      -1.050029       2.373953                    0.998123       3.296478       8.583664       0.561484       1.121171      -0.748170      -0.015925       0.000334       0.030304       0.034235       0.003375      -0.009495      -0.007787      -0.010393       0.043456      -0.015516      -0.005125       0.020642              1.826422       2.019676      -0.339779      -0.525186       1.558100       0.098755       1.901491          -0.000001
           85              H      26.513493      34.584797      17.816531       0.115008       1.140325 0.81093654E+01  0.78241356E+02                                 1.671297                            1.564458      -0.890796       2.455001                    0.999052       3.209728       8.324174       0.560898       1.131807      -0.746367      -0.015401       0.008496      -0.030997       0.035640      -0.009494       0.003122       0.001520       0.002090       0.044317      -0.017261       0.002036       0.015225              1.750454       1.664188      -0.392797       0.292163       1.754322      -0.245623       1.832852          -0.000085
           86              H      28.120023      32.968722      17.629908       0.118510       1.129905 0.81108636E+01  0.78113408E+02                                 1.653457                            1.560639      -0.832299       2.488348                    0.999284       3.145649       8.100995       0.564779       1.126079      -0.748711       0.010894      -0.011157      -0.037780       0.040871      -0.010996      -0.000092       0.001106       0.000568       0.046308      -0.018733       0.003224       0.015509              1.690212       1.544936      -0.243257      -0.214668       1.609549       0.249537       1.916152           0.000167
           87              H      28.457432      32.825777      21.687963       0.131703       1.109970 0.78329872E+01  0.75032860E+02                                 1.655470                            1.549943      -0.906843       2.462472                    0.999049       3.124869       8.113921       0.555964       1.150099      -0.742288       0.016103      -0.015522       0.037638       0.043782      -0.006927       0.003319      -0.001738      -0.001801       0.050661      -0.015487      -0.002097       0.017584              1.734615       1.697640      -0.351305       0.307904       1.679498      -0.284145       1.826706          -0.000279
           88              H      26.877742      34.541119      21.787231       0.110574       1.198550 0.87970763E+01  0.86609220E+02                                 1.727848                            1.631833      -0.890987       2.450387                    0.998868       3.276127       8.578682       0.548070       1.135127      -0.745926      -0.006552       0.011030       0.034829       0.037116      -0.011692       0.003023       0.000083      -0.003651       0.045698      -0.019609       0.003904       0.015705              1.763758       1.676395      -0.292540      -0.186234       1.629683       0.239809       1.985197           0.000121
           89              H      20.643333      38.408581      22.811671       0.108260       1.213165 0.89190389E+01  0.88420226E+02                                 1.749758                            1.646258      -1.152973       2.316990                    0.997607       3.439086       9.140049       0.542205       1.139486      -0.742621       0.025689      -0.030460       0.006804       0.040423      -0.008996       0.007798      -0.014208      -0.015575      -0.014856      -0.014338      -0.009215       0.023553              1.827770       2.146372      -0.417328      -0.257806       1.712152      -0.015684       1.624787          -0.000001
           90              H      19.036803      38.380786      24.542897       0.126941       1.134627 0.82102650E+01  0.79866249E+02                                 1.706074                            1.608689      -0.864797       2.476491                    0.999258       3.194857       8.459306       0.532699       1.182002      -0.734559       0.004465      -0.027377       0.027182       0.038837      -0.011953      -0.003218      -0.011427      -0.002916       0.004524      -0.018231       0.002922       0.015309              1.783588       1.576545       0.033742      -0.180795       1.731251      -0.463213       2.042969           0.000001
           91              H      17.345921       1.921819      22.775935       0.112374       1.175347 0.87737475E+01  0.87053374E+02                                 1.765556                            1.676247      -0.857382       2.470085                    0.999118       3.345990       9.041427       0.514024       1.200942      -0.729312      -0.024488       0.027645      -0.004269       0.037177      -0.010505      -0.005147      -0.010191      -0.008155      -0.000050      -0.017392       0.003178       0.014215              1.835782       2.028715      -0.458995      -0.206520       1.796554       0.031497       1.682076          -0.000002
           92              H      18.883435       1.909907      21.060593       0.122250       1.175542 0.86606488E+01  0.85819619E+02                                 1.773292                            1.671488      -1.015253       2.398680                    0.998340       3.368317       9.153795       0.510955       1.209727      -0.726571      -0.007379       0.028350      -0.026215       0.039311      -0.012210       0.003348      -0.010001      -0.018732      -0.009689      -0.014051      -0.007390       0.021441              1.859032       1.636598       0.009040      -0.210524       1.791761      -0.462224       2.148737          -0.000000
           93              H      16.878148      38.082984      25.059088       0.120085       1.133077 0.83195866E+01  0.83033945E+02                                 1.832337                            1.712922      -1.312288       2.261573                    0.993568       3.718389      10.728399       0.464031       1.322528      -0.698423       0.011466      -0.031195      -0.013705       0.035950      -0.003528      -0.010586      -0.001816      -0.016486      -0.009490      -0.016217       0.005652       0.010564              1.922653       1.733899      -0.245982      -0.366036       2.176789       0.362367       1.857271           0.000066
           94              H      15.348303      38.027394      26.814137       0.108174       1.177609 0.88333197E+01  0.87739487E+02                                 1.759646                            1.675507      -0.888559       2.453471                    0.998904       3.370986       9.095826       0.517411       1.191790      -0.731153      -0.007176      -0.035243       0.017253       0.039891      -0.001719      -0.006313      -0.004078      -0.022785      -0.012154      -0.014062      -0.000266       0.014328              1.809176       1.547136       0.144372      -0.276677       2.086071      -0.280775       1.794322          -0.000198
           95              H      15.045401       2.223592      26.782371       0.105566       1.227621 0.91062878E+01  0.90542975E+02                                 1.762741                            1.663099      -1.004452       2.395245                    0.997994       3.353466       8.860357       0.540837       1.139006      -0.744370      -0.013975       0.034401       0.016370       0.040580      -0.000945      -0.005311       0.000706      -0.026916      -0.022562      -0.014033      -0.003252       0.017285              1.823227       1.694459      -0.268840      -0.348762       1.982207       0.262887       1.793015           0.000342
           96              H      16.617423       2.469775      25.051146       0.135227       1.120038 0.79905242E+01  0.76843860E+02                                 1.660432                            1.563928      -0.877165       2.476009                    0.999243       3.104728       8.050086       0.554859       1.147862      -0.743423       0.008870       0.037134      -0.012882       0.040293      -0.000818      -0.013740      -0.002067      -0.024071      -0.023340      -0.021814       0.005701       0.016113              1.703503       1.476318       0.193521      -0.225518       1.984059      -0.266349       1.650131          -0.000071
           97              H      20.240742      16.819885       1.453276       0.118608       1.209645 0.86850978E+01  0.86043886E+02                                 1.796961                            1.664145      -1.090647       2.360062                    0.997693       3.402540       9.218272       0.517037       1.195746      -0.729351      -0.032529      -0.003831      -0.021581       0.039225       0.010914       0.009785       0.002515       0.020477      -0.030362      -0.013725      -0.009310       0.023035              1.920937       2.061483      -0.142679       0.580906       1.641892      -0.293295       2.059436          -0.000001
           98              H      20.263747      15.271312       3.188472       0.119708       1.126289 0.81066156E+01  0.78309368E+02                                 1.669667                            1.575828      -0.875194       2.467341                    0.999137       3.178232       8.282374       0.551979       1.148707      -0.742646      -0.031145      -0.016230       0.004487       0.035405       0.006138       0.006872      -0.008629       0.018236      -0.012406      -0.017277       0.003031       0.014246              1.719020       1.800456       0.363139      -0.045959       1.802207      -0.272355       1.554397           0.000001
           99              H      23.994424      16.422815       4.185118       0.121882       1.096195 0.77743592E+01  0.74392978E+02                                 1.645153                            1.546551      -0.813890       2.496881                    0.999548       3.155117       8.210292       0.554809       1.153706      -0.741094       0.030127       0.005103       0.022377       0.037874       0.009652       0.009138      -0.007138       0.014085      -0.009695      -0.018134       0.002869       0.015265              1.721520       1.819351      -0.082174       0.420133       1.569224      -0.224177       1.775985          -0.000002
          100              H      23.936911      17.983300       2.497570       0.118202       1.186151 0.86514518E+01  0.85183640E+02                                 1.741941                            1.637867      -1.068981       2.371886                    0.997883       3.308205       8.784727       0.534982       1.162785      -0.738293       0.034663       0.017761      -0.002920       0.039058       0.008470       0.006355       0.000194       0.032451      -0.007460      -0.017189      -0.003995       0.021183              1.813208       1.984144       0.403103      -0.098666       1.872167      -0.284010       1.583313          -0.000001
          101              H      20.125716      14.520850       5.439859       0.106208       1.196637 0.87962834E+01  0.86483692E+02                                 1.712204                            1.620463      -0.938940       2.422442                    0.998551       3.299090       8.595297       0.556494       1.119465      -0.749524      -0.035898       0.014083      -0.004030       0.038771      -0.004600      -0.005249      -0.013563       0.021117      -0.018784      -0.021783       0.006688       0.015095              1.760893       1.961568      -0.294752       0.202604       1.694425      -0.291383       1.626687           0.000072
          102              H      20.317426      12.916687       7.147260       0.125403       1.141078 0.82475250E+01  0.80068682E+02                                 1.687427                            1.590412      -0.952933       2.431673                    0.998663       3.208550       8.400797       0.548580       1.150078      -0.741922      -0.034592      -0.012313       0.018409       0.041074      -0.000766      -0.005302      -0.005652       0.027147      -0.021297      -0.014881      -0.003358       0.018239              1.747541       1.803561       0.189773      -0.285974       1.666712      -0.362657       1.772349          -0.000208
          103              H      24.255149      12.833302       6.500036       0.115979       1.179539 0.85679043E+01  0.83747006E+02                                 1.710630                            1.611088      -0.872981       2.467069                    0.998995       3.204722       8.344851       0.551590       1.136044      -0.746231       0.037866      -0.014501       0.008713       0.041473      -0.003986      -0.002071      -0.010740       0.024030      -0.023776      -0.019252       0.002625       0.016627              1.762835       2.028413      -0.305156       0.189054       1.692520      -0.242702       1.567572           0.000145
          104              H      24.051937      14.409670       4.832342       0.112278       1.152413 0.83221806E+01  0.80913050E+02                                 1.689360                            1.589326      -0.956099       2.421848                    0.998622       3.263496       8.529400       0.553483       1.138205      -0.744425       0.030054       0.011004      -0.014972       0.035334      -0.001664      -0.002483      -0.008398       0.023212      -0.018164      -0.016080       0.001130       0.014949              1.756377       1.853960       0.174896      -0.271943       1.739699      -0.364971       1.675472          -0.000073
          105              H      24.627067      21.251186       1.762991       0.109572       1.263294 0.91336778E+01  0.91331593E+02                                 1.824203                            1.686460      -1.139402       2.330892                    0.997240       3.445223       9.276463       0.524557       1.167718      -0.736122       0.004282      -0.020761       0.032488       0.038792      -0.002179       0.011978      -0.009902       0.009175       0.040333      -0.015208      -0.007542       0.022750              1.927745       1.684578       0.322436      -0.060572       2.102183      -0.545685       1.996475          -0.000000
          106              H      26.202923      22.950646       1.790786       0.127367       1.078321 0.74769911E+01  0.70797007E+02                                 1.620356                            1.510672      -0.856174       2.480460                    0.999444       3.116649       8.046645       0.565162       1.144576      -0.743157       0.022553      -0.001815       0.027110       0.035311       0.004630       0.010479      -0.009224       0.001244       0.020830      -0.016413       0.001076       0.015336              1.699870       1.868940       0.269472       0.438734       1.545901       0.036905       1.684769          -0.000003
          107              H      24.565719      24.272889      38.075042       0.116300       1.167694 0.82384151E+01  0.79671304E+02                                 1.691616                            1.573691      -0.864188       2.469932                    0.999202       3.171232       8.190323       0.561851       1.127266      -0.748332      -0.008766       0.023214      -0.025724       0.035741       0.005719       0.013496      -0.009426      -0.005131       0.010452      -0.019694       0.004509       0.015185              1.756741       1.553705       0.207045       0.016984       1.975912      -0.472376       1.740606           0.000002
          108              H      23.216081      22.470191      37.975775       0.112997       1.199359 0.83881370E+01  0.81613505E+02                                 1.720919                            1.583628      -1.050025       2.373955                    0.998123       3.296476       8.583658       0.561484       1.121172      -0.748170      -0.015925      -0.000334      -0.030304       0.034235      -0.003375       0.009495      -0.007787      -0.010393       0.043456      -0.015516      -0.005125       0.020642              1.826421       2.019674       0.339779       0.525185       1.558099       0.098754       1.901490          -0.000001
          109              H      26.513493      24.975703       2.036969       0.115008       1.140325 0.81093654E+01  0.78241354E+02                                 1.671297                            1.564458      -0.890795       2.455001                    0.999052       3.209729       8.324176       0.560898       1.131807      -0.746367      -0.015401      -0.008495       0.030997       0.035640       0.009494      -0.003122       0.001521       0.002090       0.044317      -0.017261       0.002036       0.015225              1.750454       1.664188       0.392797      -0.292163       1.754322      -0.245623       1.832851          -0.000085
          110              H      28.120023      26.591778       2.223592       0.118509       1.129907 0.81108836E+01  0.78113648E+02                                 1.653459                            1.560640      -0.832299       2.488347                    0.999284       3.145654       8.101010       0.564779       1.126079      -0.748711       0.010894       0.011157       0.037779       0.040871       0.010996       0.000092       0.001106       0.000568       0.046308      -0.018733       0.003224       0.015509              1.690214       1.544938       0.243258       0.214668       1.609551       0.249537       1.916154           0.000167
          111              H      28.457432      26.734723      37.872537       0.131703       1.109971 0.78330007E+01  0.75033034E+02                                 1.655473                            1.549945      -0.906838       2.462474                    0.999049       3.124872       8.113936       0.555963       1.150100      -0.742287       0.016103       0.015522      -0.037638       0.043782       0.006927      -0.003319      -0.001738      -0.001801       0.050661      -0.015487      -0.002097       0.017584              1.734617       1.697643       0.351306      -0.307905       1.679501      -0.284146       1.826709          -0.000279
          112              H      26.877742      25.019381      37.773269       0.110574       1.198552 0.87970966E+01  0.86609484E+02                                 1.727851                            1.631836      -0.890985       2.450388                    0.998868       3.276130       8.578698       0.548069       1.135129      -0.745926      -0.006552      -0.011030      -0.034829       0.037116       0.011692      -0.003023       0.000083      -0.003651       0.045699      -0.019609       0.003904       0.015705              1.763762       1.676398       0.292541       0.186234       1.629686       0.239809       1.985200           0.000121
          113              H      20.643333      21.151919      36.748828       0.108261       1.213161 0.89190096E+01  0.88419869E+02                                 1.749756                            1.646256      -1.152970       2.316992                    0.997607       3.439081       9.140034       0.542205       1.139487      -0.742620       0.025689       0.030460      -0.006804       0.040423       0.008996      -0.007798      -0.014207      -0.015575      -0.014856      -0.014338      -0.009216       0.023553              1.827767       2.146368       0.417327       0.257804       1.712149      -0.015685       1.624784          -0.000001
          114              H      19.036803      21.179714      35.017603       0.126941       1.134629 0.82102885E+01  0.79866549E+02                                 1.706078                            1.608693      -0.864800       2.476489                    0.999258       3.194860       8.459323       0.532697       1.182004      -0.734559       0.004465       0.027377      -0.027182       0.038837       0.011953       0.003218      -0.011427      -0.002916       0.004524      -0.018231       0.002922       0.015309              1.783593       1.576548      -0.033742       0.180796       1.731255      -0.463215       2.042974           0.000001
          115              H      17.345921      17.931681      36.784565       0.112374       1.175347 0.87737442E+01  0.87053327E+02                                 1.765556                            1.676246      -0.857380       2.470086                    0.999118       3.345990       9.041424       0.514024       1.200942      -0.729312      -0.024488      -0.027645       0.004269       0.037177       0.010505       0.005147      -0.010191      -0.008155      -0.000050      -0.017392       0.003178       0.014215              1.835781       2.028714       0.458995       0.206520       1.796554       0.031497       1.682075          -0.000002
          116              H      18.883435      17.943593      38.499907       0.122251       1.175539 0.86606280E+01  0.85819364E+02                                 1.773290                            1.671486      -1.015250       2.398682                    0.998340       3.368312       9.153780       0.510955       1.209727      -0.726571      -0.007379      -0.028350       0.026215       0.039312       0.012210      -0.003348      -0.010002      -0.018732      -0.009689      -0.014051      -0.007390       0.021441              1.859030       1.636597      -0.009040       0.210523       1.791758      -0.462224       2.148736          -0.000000
          117              H      16.878148      21.477516      34.501412       0.120085       1.133078 0.83195946E+01  0.83034056E+02                                 1.832339                            1.712924      -1.312289       2.261573                    0.993568       3.718392      10.728415       0.464031       1.322529      -0.698423       0.011466       0.031195       0.013705       0.035950       0.003529       0.010586      -0.001816      -0.016486      -0.009490      -0.016217       0.005652       0.010565              1.922655       1.733901       0.245982       0.366037       2.176792       0.362367       1.857272           0.000066
          118              H      15.348303      21.533106      32.746363       0.108174       1.177606 0.88332882E+01  0.87739112E+02                                 1.759644                            1.675505      -0.888544       2.453478                    0.998904       3.370980       9.095812       0.517410       1.191792      -0.731152      -0.007176       0.035243      -0.017253       0.039891       0.001719       0.006313      -0.004078      -0.022785      -0.012154      -0.014062      -0.000266       0.014328              1.809175       1.547134      -0.144372       0.276677       2.086070      -0.280774       1.794320          -0.000198
          119              H      15.045401      17.629908      32.778128       0.105566       1.227608 0.91061700E+01  0.90541479E+02                                 1.762727                            1.663086      -1.004436       2.395253                    0.997994       3.353450       8.860289       0.540841       1.139003      -0.744370      -0.013975      -0.034401      -0.016370       0.040580       0.000945       0.005311       0.000706      -0.026916      -0.022561      -0.014033      -0.003252       0.017285              1.823212       1.694445       0.268837       0.348757       1.982190       0.262884       1.793000           0.000342
          120              H      16.617423      17.383725      34.509354       0.135227       1.120035 0.79904954E+01  0.76843504E+02                                 1.660427                            1.563925      -0.877162       2.476010                    0.999243       3.104724       8.050068       0.554860       1.147861      -0.743423       0.008870      -0.037134       0.012882       0.040293       0.000818       0.013740      -0.002067      -0.024071      -0.023340      -0.021814       0.005701       0.016113              1.703498       1.476314      -0.193520       0.225517       1.984054      -0.266348       1.650126          -0.000071
          121              H       1.069742      18.400224       3.033615       0.118608       1.209645 0.86850961E+01  0.86043864E+02                                 1.796960                            1.664145      -1.090647       2.360062                    0.997693       3.402540       9.218271       0.517037       1.195746      -0.729352      -0.032529       0.021581       0.003831       0.039225      -0.009785      -0.010914       0.002515       0.025419      -0.015534      -0.013725      -0.009310       0.023035              1.920936       2.061482      -0.580906       0.142678       2.059435      -0.293295       1.641892          -0.000001
          122              H       1.092747      16.665028       4.582188       0.119708       1.126291 0.81066336E+01  0.78309592E+02                                 1.669670                            1.575830      -0.875196       2.467340                    0.999137       3.178235       8.282387       0.551978       1.148708      -0.742646      -0.031145      -0.004487       0.016230       0.035405      -0.006872      -0.006138      -0.008629       0.015321      -0.021151      -0.017277       0.003031       0.014246              1.719023       1.800459       0.045959      -0.363140       1.554399      -0.272356       1.802210           0.000001
          123              H       4.823424      15.668382       3.430685       0.121882       1.096195 0.77743575E+01  0.74392956E+02                                 1.645153                            1.546550      -0.813890       2.496881                    0.999548       3.155117       8.210291       0.554809       1.153705      -0.741094       0.030127      -0.022377      -0.005103       0.037874      -0.009138      -0.009652      -0.007138       0.011890      -0.016280      -0.018134       0.002869       0.015265              1.721520       1.819351      -0.420133       0.082174       1.775984      -0.224177       1.569224          -0.000002
          124              H       4.765911      17.355930       1.870200       0.118202       1.186150 0.86514506E+01  0.85183625E+02                                 1.741941                            1.637867      -1.068981       2.371887                    0.997883       3.308205       8.784727       0.534982       1.162785      -0.738292       0.034663       0.002920      -0.017761       0.039058      -0.006355      -0.008470       0.000194       0.019955      -0.044947      -0.017189      -0.003995       0.021183              1.813208       1.984144       0.098666      -0.403103       1.583313      -0.284010       1.872166          -0.000001
          125              H       0.954716      14.413641       5.332650       0.106207       1.196641 0.87963236E+01  0.86484193E+02                                 1.712209                            1.620468      -0.938945       2.422439                    0.998551       3.299097       8.595323       0.556493       1.119466      -0.749524      -0.035898       0.004030      -0.014083       0.038771       0.005249       0.004600      -0.013563       0.019951      -0.022284      -0.021783       0.006688       0.015095              1.760899       1.961574      -0.202605       0.294753       1.626692      -0.291385       1.694430           0.000072
          126              H       1.146426      12.706240       6.936813       0.125402       1.141074 0.82474873E+01  0.80068211E+02                                 1.687422                            1.590408      -0.952927       2.431676                    0.998663       3.208547       8.400779       0.548581       1.150076      -0.741923      -0.034592      -0.018409       0.012313       0.041074       0.005302       0.000766      -0.005653       0.024222      -0.030073      -0.014881      -0.003358       0.018239              1.747535       1.803554       0.285972      -0.189772       1.772344      -0.362655       1.666707          -0.000208
          127              H       5.084149      13.353464       7.020198       0.115978       1.179550 0.85680051E+01  0.83748241E+02                                 1.710640                            1.611097      -0.872994       2.467062                    0.998995       3.204740       8.344911       0.551589       1.136043      -0.746231       0.037866      -0.008713       0.014501       0.041473       0.002071       0.003986      -0.010739       0.023904      -0.024158      -0.019252       0.002624       0.016628              1.762845       2.028425      -0.189055       0.305158       1.567581      -0.242704       1.692530           0.000145
          128              H       4.880937      15.021158       5.443830       0.112278       1.152415 0.83221938E+01  0.80913208E+02                                 1.689361                            1.589327      -0.956101       2.421847                    0.998622       3.263499       8.529409       0.553483       1.138204      -0.744425       0.030054       0.014972      -0.011004       0.035334       0.002483       0.001664      -0.008398       0.020688      -0.025737      -0.016080       0.001130       0.014949              1.756378       1.853961       0.271943      -0.174896       1.675474      -0.364972       1.739700          -0.000073
          129              H       5.456067      18.090509      38.309314       0.109572       1.263293 0.91336641E+01  0.91331432E+02                                 1.824203                            1.686460      -1.139400       2.330893                    0.997240       3.445220       9.276457       0.524557       1.167719      -0.736122       0.004282      -0.032488       0.020761       0.038792      -0.011978       0.002179      -0.009902      -0.015579      -0.033929      -0.015208      -0.007542       0.022750              1.927745       1.684577       0.060572      -0.322436       1.996475      -0.545685       2.102182          -0.000000
          130              H       7.031923      18.062714      36.609854       0.127367       1.078320 0.74769889E+01  0.70796986E+02                                 1.620356                            1.510672      -0.856173       2.480461                    0.999444       3.116649       8.046647       0.565162       1.144577      -0.743157       0.022553      -0.027110       0.001815       0.035311      -0.010479      -0.004630      -0.009224      -0.009793      -0.012281      -0.016413       0.001076       0.015336              1.699870       1.868940      -0.438734      -0.269472       1.684769       0.036905       1.545902          -0.000003
          131              H       5.394719      21.485458      35.287611       0.116300       1.167695 0.82384273E+01  0.79671452E+02                                 1.691617                            1.573692      -0.864188       2.469932                    0.999202       3.171233       8.190327       0.561851       1.127266      -0.748332      -0.008766       0.025724      -0.023214       0.035741      -0.013496      -0.005719      -0.009426      -0.007791       0.002470      -0.019694       0.004510       0.015185              1.756742       1.553706      -0.016984      -0.207045       1.740607      -0.472377       1.975913           0.000002
          132              H       4.045081      21.584725      37.090309       0.112997       1.199359 0.83881336E+01  0.81613461E+02                                 1.720919                            1.583627      -1.050025       2.373955                    0.998123       3.296476       8.583656       0.561484       1.121171      -0.748170      -0.015925       0.030304       0.000334       0.034235      -0.009495       0.003375      -0.007787      -0.026924      -0.006139      -0.015516      -0.005125       0.020642              1.826420       2.019673      -0.525185      -0.339778       1.901489       0.098754       1.558099          -0.000001
          133              H       7.342493      17.816531      34.584797       0.115008       1.140326 0.81093692E+01  0.78241406E+02                                 1.671298                            1.564459      -0.890794       2.455002                    0.999052       3.209730       8.324182       0.560898       1.131808      -0.746367      -0.015401      -0.030997       0.008495       0.035640       0.003122      -0.009494       0.001521      -0.021113      -0.025294      -0.017261       0.002036       0.015225              1.750455       1.664189       0.292163      -0.392797       1.832852      -0.245623       1.754323          -0.000085
          134              H       8.949023      17.629908      32.968722       0.118509       1.129912 0.81109270E+01  0.78114191E+02                                 1.653465                            1.560646      -0.832300       2.488347                    0.999284       3.145660       8.101039       0.564777       1.126081      -0.748711       0.010894      -0.037779      -0.011157       0.040871      -0.000092      -0.010996       0.001106      -0.022870      -0.024006      -0.018733       0.003224       0.015509              1.690221       1.544944      -0.214669      -0.243260       1.916162       0.249539       1.609558           0.000167
          135              H       9.286432      21.687963      32.825777       0.131702       1.109979 0.78330721E+01  0.75033885E+02                                 1.655480                            1.549951      -0.906845       2.462469                    0.999048       3.124886       8.113980       0.555963       1.150099      -0.742288       0.016103       0.037638      -0.015522       0.043781       0.003319      -0.006927      -0.001738      -0.026231      -0.022629      -0.015487      -0.002097       0.017584              1.734625       1.697651       0.307907      -0.351309       1.826717      -0.284148       1.679508          -0.000279
          136              H       7.706742      21.787231      34.541119       0.110573       1.198554 0.87971150E+01  0.86609733E+02                                 1.727855                            1.631840      -0.890988       2.450386                    0.998868       3.276131       8.578711       0.548067       1.135132      -0.745925      -0.006552       0.034829       0.011030       0.037116       0.003023      -0.011692       0.000083      -0.024675      -0.017373      -0.019609       0.003904       0.015705              1.763766       1.676403      -0.186235      -0.292542       1.985205       0.239810       1.629690           0.000121
          137              H       1.472333      22.811671      38.408581       0.108261       1.213161 0.89190008E+01  0.88419763E+02                                 1.749755                            1.646256      -1.152970       2.316992                    0.997607       3.439079       9.140029       0.542205       1.139488      -0.742620       0.025689       0.006804      -0.030460       0.040423       0.007798      -0.008996      -0.014208      -0.000359       0.030791      -0.014338      -0.009215       0.023553              1.827767       2.146368      -0.257805      -0.417327       1.624784      -0.015684       1.712149          -0.000001
          138              H      38.207803      24.542897      38.380786       0.126941       1.134629 0.82102863E+01  0.79866518E+02                                 1.706078                            1.608692      -0.864798       2.476490                    0.999258       3.194860       8.459321       0.532698       1.182004      -0.734559       0.004465       0.027182      -0.027377       0.038837      -0.003219      -0.011953      -0.011427      -0.003720       0.002111      -0.018231       0.002922       0.015309              1.783592       1.576547      -0.180796       0.033742       2.042973      -0.463215       1.731255           0.000001
          139              H      36.516921      22.775935       1.921819       0.112374       1.175348 0.87737530E+01  0.87053435E+02                                 1.765556                            1.676247      -0.857381       2.470085                    0.999118       3.345992       9.041430       0.514025       1.200941      -0.729313      -0.024488      -0.004269       0.027645       0.037177      -0.005147      -0.010505      -0.010191      -0.004053       0.012258      -0.017392       0.003178       0.014215              1.835781       2.028714      -0.206520      -0.458995       1.682075       0.031497       1.796554          -0.000002
          140              H      38.054435      21.060593       1.909907       0.122251       1.175538 0.86606182E+01  0.85819248E+02                                 1.773289                            1.671486      -1.015250       2.398682                    0.998340       3.368311       9.153778       0.510955       1.209728      -0.726571      -0.007379      -0.026215       0.028350       0.039312       0.003348      -0.012210      -0.010002      -0.004522       0.032943      -0.014051      -0.007390       0.021441              1.859029       1.636596      -0.210523       0.009040       2.148734      -0.462223       1.791758          -0.000000
          141              H      36.049148      25.059088      38.082984       0.120085       1.133074 0.83195618E+01  0.83033649E+02                                 1.832336                            1.712921      -1.312285       2.261575                    0.993568       3.718385      10.728390       0.464031       1.322529      -0.698423       0.011466      -0.013705      -0.031195       0.035950      -0.010586      -0.003529      -0.001816      -0.003498       0.029474      -0.016217       0.005652       0.010565              1.922651       1.733897      -0.366035      -0.245982       1.857269       0.362366       2.176787           0.000066
          142              H      34.519303      26.814137      38.027394       0.108175       1.177597 0.88332002E+01  0.87738032E+02                                 1.759636                            1.675498      -0.888534       2.453484                    0.998904       3.370965       9.095765       0.517410       1.191794      -0.731152      -0.007176       0.017253      -0.035244       0.039891      -0.006314      -0.001718      -0.004079      -0.005316       0.040254      -0.014062      -0.000266       0.014328              1.809167       1.547128      -0.276675       0.144372       1.794312      -0.280773       2.086060          -0.000198
          143              H      34.216401      26.782371       2.223592       0.105566       1.227613 0.91062155E+01  0.90542050E+02                                 1.762731                            1.663091      -1.004439       2.395252                    0.997994       3.353457       8.860315       0.540840       1.139004      -0.744370      -0.013975       0.016369       0.034401       0.040579      -0.005311      -0.000945       0.000706      -0.002177       0.051654      -0.014033      -0.003251       0.017285              1.823217       1.694450      -0.348759      -0.268838       1.793005       0.262885       1.982195           0.000342
          144              H      35.788423      25.051146       2.469775       0.135227       1.120037 0.79905114E+01  0.76843697E+02                                 1.660429                            1.563926      -0.877164       2.476009                    0.999243       3.104727       8.050078       0.554860       1.147861      -0.743423       0.008870      -0.012882       0.037134       0.040293      -0.013740      -0.000818      -0.002067      -0.000365       0.047776      -0.021814       0.005701       0.016113              1.703500       1.476316      -0.225518       0.193520       1.650128      -0.266348       1.984056          -0.000071
          145              H       1.069742       1.453276      16.819885       0.118608       1.209644 0.86850864E+01  0.86043741E+02                                 1.796959                            1.664144      -1.090647       2.360062                    0.997693       3.402538       9.218263       0.517037       1.195746      -0.729352      -0.032529      -0.021581      -0.003831       0.039225       0.009785       0.010914       0.002515       0.025419      -0.015534      -0.013725      -0.009310       0.023035              1.920935       2.061481       0.580906      -0.142678       2.059434      -0.293294       1.641890          -0.000001
          146              H       1.092747       3.188472      15.271312       0.119708       1.126290 0.81066264E+01  0.78309499E+02                                 1.669668                            1.575829      -0.875196       2.467339                    0.999137       3.178234       8.282381       0.551979       1.148707      -0.742646      -0.031145       0.004487      -0.016230       0.035405       0.006872       0.006138      -0.008629       0.015321      -0.021151      -0.017277       0.003031       0.014246              1.719021       1.800457      -0.045958       0.363140       1.554398      -0.272355       1.802208           0.000001
          147              H       4.823424       4.185118      16.422815       0.121882       1.096193 0.77743447E+01  0.74392788E+02                                 1.645150                            1.546548      -0.813891       2.496880                    0.999548       3.155115       8.210278       0.554811       1.153704      -0.741095       0.030127       0.022377       0.005103       0.037874       0.009138       0.009652      -0.007138       0.011890      -0.016280      -0.018134       0.002869       0.015265              1.721517       1.819347       0.420131      -0.082174       1.775981      -0.224177       1.569221          -0.000001
          148              H       4.765911       2.497570      17.983300       0.118202       1.186151 0.86514565E+01  0.85183694E+02                                 1.741942                            1.637867      -1.068983       2.371886                    0.997883       3.308206       8.784729       0.534982       1.162785      -0.738293       0.034663      -0.002920       0.017761       0.039058       0.006355       0.008470       0.000194       0.019955      -0.044947      -0.017188      -0.003995       0.021183              1.813208       1.984144      -0.098666       0.403104       1.583314      -0.284011       1.872167          -0.000000
          149              H       0.954716       5.439859      14.520850       0.106207       1.196641 0.87963255E+01  0.86484211E+02                                 1.712209                            1.620467      -0.938946       2.422439                    0.998551       3.299098       8.595324       0.556493       1.119465      -0.749524      -0.035898      -0.004030       0.014083       0.038771      -0.005249      -0.004600      -0.013563       0.019951      -0.022284      -0.021783       0.006688       0.015095              1.760898       1.961573       0.202605      -0.294753       1.626691      -0.291384       1.694430           0.000072
          150              H       1.146426       7.147260      12.916687       0.125402       1.141074 0.82474871E+01  0.80068211E+02                                 1.687422                            1.590408      -0.952926       2.431676                    0.998663       3.208547       8.400780       0.548581       1.150076      -0.741923      -0.034592       0.018409      -0.012313       0.041074      -0.005302      -0.000766      -0.005653       0.024221      -0.030072      -0.014881      -0.003358       0.018239              1.747535       1.803555      -0.285973       0.189772       1.772344      -0.362655       1.666707          -0.000208
          151              H       5.084149       6.500036      12.833302       0.115978       1.179555 0.85680579E+01  0.83748912E+02                                 1.710648                            1.611104      -0.872996       2.467061                    0.998995       3.204746       8.344943       0.551586       1.136046      -0.746231       0.037866       0.008713      -0.014501       0.041473      -0.002071      -0.003986      -0.010739       0.023904      -0.024158      -0.019252       0.002624       0.016628              1.762854       2.028436       0.189057      -0.305161       1.567588      -0.242706       1.692539           0.000144
          152              H       4.880937       4.832342      14.409670       0.112278       1.152416 0.83222048E+01  0.80913348E+02                                 1.689362                            1.589329      -0.956104       2.421846                    0.998622       3.263501       8.529418       0.553483       1.138205      -0.744425       0.030054      -0.014972       0.011004       0.035334      -0.002483      -0.001664      -0.008398       0.020688      -0.025737      -0.016080       0.001130       0.014949              1.756380       1.853963      -0.271943       0.174897       1.675475      -0.364972       1.739702          -0.000073
          153              H       5.456067       1.762991      21.251186       0.109572       1.263294 0.91336726E+01  0.91331531E+02                                 1.824203                            1.686460      -1.139402       2.330892                    0.997240       3.445221       9.276458       0.524557       1.167718      -0.736122       0.004282       0.032488      -0.020761       0.038792       0.011978      -0.002179      -0.009902      -0.015579      -0.033929      -0.015208      -0.007542       0.022750              1.927745       1.684577      -0.060572       0.322436       1.996475      -0.545685       2.102183          -0.000000
          154              H       7.031923       1.790786      22.950646       0.127368       1.078319 0.74769772E+01  0.70796838E+02                                 1.620354                            1.510670      -0.856173       2.480461                    0.999444       3.116646       8.046634       0.565163       1.144576      -0.743157       0.022553       0.027110      -0.001815       0.035311       0.010479       0.004630      -0.009224      -0.009793      -0.012281      -0.016413       0.001076       0.015336              1.699868       1.868937       0.438733       0.269471       1.684767       0.036905       1.545899          -0.000003
          155              H       5.394719      38.075042      24.272889       0.116300       1.167694 0.82384162E+01  0.79671324E+02                                 1.691617                            1.573691      -0.864186       2.469933                    0.999202       3.171231       8.190323       0.561851       1.127267      -0.748332      -0.008766      -0.025724       0.023214       0.035741       0.013496       0.005719      -0.009426      -0.007791       0.002470      -0.019694       0.004509       0.015185              1.756742       1.553705       0.016984       0.207045       1.740607      -0.472377       1.975913           0.000002
          156              H       4.045081      37.975775      22.470191       0.112997       1.199359 0.83881365E+01  0.81613508E+02                                 1.720920                            1.583629      -1.050026       2.373955                    0.998123       3.296475       8.583659       0.561483       1.121173      -0.748169      -0.015925      -0.030304      -0.000334       0.034235       0.009495      -0.003375      -0.007787      -0.026924      -0.006139      -0.015516      -0.005125       0.020642              1.826422       2.019676       0.525186       0.339779       1.901491       0.098755       1.558100          -0.000001
          157              H       7.342493       2.036969      24.975703       0.115009       1.140321 0.81093327E+01  0.78240972E+02                                 1.671295                            1.564456      -0.890794       2.455003                    0.999052       3.209721       8.324156       0.560898       1.131809      -0.746367      -0.015401       0.030997      -0.008496       0.035640      -0.003122       0.009494       0.001520      -0.021113      -0.025294      -0.017261       0.002036       0.015225              1.750451       1.664185      -0.292163       0.392796       1.832849      -0.245623       1.754319          -0.000085
          158              H       8.949023       2.223592      26.591778       0.118510       1.129903 0.81108509E+01  0.78113276E+02                                 1.653458                            1.560640      -0.832301       2.488348                    0.999284       3.145643       8.100986       0.564778       1.126083      -0.748710       0.010894       0.037780       0.011157       0.040872       0.000093       0.010996       0.001106      -0.022870      -0.024006      -0.018733       0.003224       0.015509              1.690214       1.544937       0.214668       0.243258       1.916154       0.249537       1.609551           0.000167
          159              H       9.286432      37.872537      26.734723       0.131703       1.109975 0.78330362E+01  0.75033438E+02                                 1.655475                            1.549947      -0.906857       2.462465                    0.999048       3.124877       8.113945       0.555964       1.150097      -0.742288       0.016103      -0.037638       0.015522       0.043782      -0.003319       0.006927      -0.001738      -0.026231      -0.022630      -0.015486      -0.002098       0.017584              1.734620       1.697645      -0.307906       0.351307       1.826711      -0.284147       1.679503          -0.000279
          160              H       7.706742      37.773269      25.019381       0.110574       1.198549 0.87970693E+01  0.86609177E+02                                 1.727852                            1.631837      -0.890986       2.450388                    0.998868       3.276120       8.578679       0.548067       1.135133      -0.745925      -0.006552      -0.034829      -0.011030       0.037116      -0.003023       0.011692       0.000083      -0.024675      -0.017373      -0.019609       0.003904       0.015705              1.763762       1.676399       0.186234       0.292541       1.985201       0.239809       1.629686           0.000121
          161              H       1.472333      36.748828      21.151919       0.108261       1.213162 0.89190112E+01  0.88419890E+02                                 1.749756                            1.646256      -1.152970       2.316992                    0.997607       3.439081       9.140035       0.542205       1.139487      -0.742620       0.025689      -0.006804       0.030460       0.040423      -0.007798       0.008996      -0.014208      -0.000359       0.030790      -0.014338      -0.009215       0.023553              1.827768       2.146369       0.257804       0.417327       1.624785      -0.015685       1.712150          -0.000001
          162              H      38.207803      35.017603      21.179714       0.126941       1.134628 0.82102744E+01  0.79866363E+02                                 1.706075                            1.608690      -0.864797       2.476490                    0.999258       3.194859       8.459313       0.532699       1.182002      -0.734559       0.004465      -0.027182       0.027377       0.038837       0.003218       0.011953      -0.011427      -0.003720       0.002111      -0.018231       0.002922       0.015309              1.783589       1.576545       0.180795      -0.033742       2.042970      -0.463213       1.731252           0.000001
          163              H      36.516921      36.784565      17.931681       0.112374       1.175348 0.87737468E+01  0.87053359E+02                                 1.765556                            1.676246      -0.857381       2.470085                    0.999118       3.345990       9.041424       0.514024       1.200942      -0.729312      -0.024488       0.004269      -0.027645       0.037177       0.005147       0.010505      -0.010191      -0.004053       0.012258      -0.017392       0.003178       0.014215              1.835781       2.028714       0.206520       0.458995       1.682075       0.031497       1.796554          -0.000002
          164              H      38.054435      38.499907      17.943593       0.122251       1.175539 0.86606290E+01  0.85819374E+02                                 1.773290                            1.671486      -1.015250       2.398681                    0.998340       3.368312       9.153779       0.510955       1.209727      -0.726571      -0.007379       0.026215      -0.028350       0.039312      -0.003348       0.012210      -0.010002      -0.004521       0.032943      -0.014051      -0.007390       0.021441              1.859030       1.636597       0.210523      -0.009040       2.148735      -0.462224       1.791758          -0.000000
          165              H      36.049148      34.501412      21.477516       0.120085       1.133077 0.83195811E+01  0.83033888E+02                                 1.832338                            1.712922      -1.312287       2.261574                    0.993568       3.718389      10.728404       0.464031       1.322529      -0.698423       0.011466       0.013705       0.031195       0.035950       0.010586       0.003529      -0.001817      -0.003498       0.029474      -0.016216       0.005652       0.010565              1.922653       1.733899       0.366036       0.245982       1.857271       0.362367       2.176790           0.000066
          166              H      34.519303      32.746363      21.533106       0.108175       1.177602 0.88332532E+01  0.87738674E+02                                 1.759640                            1.675502      -0.888543       2.453479                    0.998904       3.370973       9.095787       0.517411       1.191792      -0.731152      -0.007176      -0.017254       0.035243       0.039891       0.006313       0.001719      -0.004078      -0.005315       0.040254      -0.014062      -0.000266       0.014328              1.809171       1.547131       0.276675      -0.144372       1.794316      -0.280774       2.086065          -0.000198
          167              H      34.216401      32.778128      17.629908       0.105566       1.227616 0.91062427E+01  0.90542384E+02                                 1.762734                            1.663093      -1.004445       2.395248                    0.997994       3.353461       8.860327       0.540840       1.139003      -0.744371      -0.013975      -0.016370      -0.034401       0.040580       0.005311       0.000945       0.000706      -0.002177       0.051655      -0.014033      -0.003252       0.017285              1.823219       1.694452       0.348759       0.268838       1.793007       0.262886       1.982198           0.000342
          168              H      35.788423      34.509354      17.383725       0.135227       1.120037 0.79905085E+01  0.76843649E+02                                 1.660427                            1.563925      -0.877165       2.476009                    0.999243       3.104728       8.050075       0.554861       1.147859      -0.743423       0.008870       0.012882      -0.037134       0.040293       0.013740       0.000818      -0.002067      -0.000365       0.047776      -0.021814       0.005701       0.016113              1.703498       1.476314       0.225517      -0.193520       1.650126      -0.266348       1.984053          -0.000071
          169              H      20.240742       3.033615       1.453276       0.118608       1.209646 0.86851070E+01  0.86043999E+02                                 1.796961                            1.664146      -1.090648       2.360061                    0.997693       3.402542       9.218278       0.517037       1.195746      -0.729352      -0.032529       0.003831      -0.021581       0.039225      -0.010914       0.009785      -0.002515       0.020477      -0.030362      -0.013725      -0.009310       0.023035              1.920938       2.061484       0.142679       0.580907       1.641893       0.293295       2.059437          -0.000001
          170              H      20.263747       4.582188       3.188472       0.119708       1.126290 0.81066271E+01  0.78309510E+02                                 1.669669                            1.575830      -0.875196       2.467340                    0.999137       3.178234       8.282382       0.551979       1.148708      -0.742646      -0.031145       0.016230       0.004487       0.035405      -0.006138       0.006872       0.008629       0.018236      -0.012406      -0.017277       0.003031       0.014246              1.719021       1.800457      -0.363140      -0.045959       1.802209       0.272355       1.554398           0.000001
          171              H      23.994424       3.430685       4.185118       0.121882       1.096195 0.77743608E+01  0.74393004E+02                                 1.645154                            1.546552      -0.813891       2.496880                    0.999548       3.155117       8.210295       0.554809       1.153707      -0.741094       0.030127      -0.005103       0.022377       0.037874      -0.009652       0.009138       0.007138       0.014085      -0.009695      -0.018134       0.002869       0.015265              1.721521       1.819352       0.082174       0.420133       1.569225       0.224178       1.775986          -0.000002
          172              H      23.936911       1.870200       2.497570       0.118202       1.186150 0.86514518E+01  0.85183640E+02                                 1.741941                            1.637867      -1.068982       2.371886                    0.997883       3.308205       8.784727       0.534982       1.162785      -0.738293       0.034663      -0.017761      -0.002920       0.039058      -0.008470       0.006355      -0.000194       0.032451      -0.007460      -0.017188      -0.003995       0.021183              1.813208       1.984144      -0.403103      -0.098666       1.872167       0.284010       1.583313          -0.000001
          173              H      20.125716       5.332650       5.439859       0.106208       1.196638 0.87962954E+01  0.86483845E+02                                 1.712206                            1.620465      -0.938942       2.422441                    0.998551       3.299092       8.595306       0.556494       1.119465      -0.749524      -0.035898      -0.014083      -0.004030       0.038771       0.004600      -0.005249       0.013563       0.021117      -0.018784      -0.021783       0.006688       0.015095              1.760895       1.961570       0.294752       0.202605       1.694427       0.291384       1.626689           0.000072
          174              H      20.317426       6.936813       7.147260       0.125403       1.141080 0.82475394E+01  0.80068862E+02                                 1.687429                            1.590414      -0.952934       2.431673                    0.998662       3.208552       8.400806       0.548579       1.150078      -0.741922      -0.034592       0.012313       0.018409       0.041074       0.000766      -0.005302       0.005652       0.027147      -0.021297      -0.014881      -0.003358       0.018239              1.747543       1.803563      -0.189774      -0.285975       1.666714       0.362658       1.772352          -0.000208
          175              H      24.255149       7.020198       6.500036       0.115979       1.179538 0.85679002E+01  0.83746959E+02                                 1.710630                            1.611088      -0.872979       2.467070                    0.998995       3.204721       8.344849       0.551590       1.136044      -0.746231       0.037866       0.014501       0.008713       0.041473       0.003986      -0.002071       0.010740       0.024030      -0.023775      -0.019252       0.002625       0.016627              1.762835       2.028413       0.305156       0.189054       1.692520       0.242702       1.567572           0.000145
          176              H      24.051937       5.443830       4.832342       0.112278       1.152413 0.83221825E+01  0.80913079E+02                                 1.689361                            1.589327      -0.956099       2.421848                    0.998622       3.263496       8.529403       0.553483       1.138205      -0.744425       0.030054      -0.011004      -0.014972       0.035334       0.001664      -0.002483       0.008398       0.023212      -0.018164      -0.016080       0.001130       0.014949              1.756378       1.853961      -0.174896      -0.271943       1.739699       0.364972       1.675473          -0.000073
          177              H      24.627067      38.309314       1.762991       0.109572       1.263295 0.91336807E+01  0.91331632E+02                                 1.824204                            1.686461      -1.139402       2.330892                    0.997240       3.445223       9.276464       0.524557       1.167718      -0.736122       0.004282       0.020761       0.032488       0.038792       0.002179       0.011978       0.009902       0.009175       0.040332      -0.015208      -0.007542       0.022750              1.927746       1.684578      -0.322436      -0.060572       2.102183       0.545685       1.996476          -0.000000
          178              H      26.202923      36.609854       1.790786       0.127367       1.078320 0.74769851E+01  0.70796932E+02                                 1.620355                            1.510671      -0.856174       2.480460                    0.999444       3.116648       8.046640       0.565163       1.144576      -0.743157       0.022553       0.001815       0.027110       0.035311      -0.004630       0.010479       0.009224       0.001244       0.020830      -0.016413       0.001076       0.015336              1.699869       1.868939      -0.269472       0.438734       1.545900      -0.036905       1.684767          -0.000003
          179              H      24.565719      35.287611      38.075042       0.116300       1.167694 0.82384180E+01  0.79671344E+02                                 1.691617                            1.573691      -0.864188       2.469932                    0.999202       3.171232       8.190325       0.561851       1.127266      -0.748332      -0.008766      -0.023214      -0.025724       0.035741      -0.005719       0.013496       0.009426      -0.005131       0.010452      -0.019694       0.004509       0.015185              1.756742       1.553705      -0.207045       0.016984       1.975913       0.472377       1.740606           0.000002
          180              H      23.216081      37.090309      37.975775       0.112997       1.199359 0.83881393E+01  0.81613532E+02                                 1.720919                            1.583628      -1.050026       2.373954                    0.998123       3.296477       8.583660       0.561484       1.121171      -0.748170      -0.015925       0.000334      -0.030304       0.034235       0.003375       0.009495       0.007787      -0.010393       0.043456      -0.015516      -0.005125       0.020642              1.826421       2.019674      -0.339779       0.525185       1.558099      -0.098754       1.901490          -0.000001
          181              H      26.513493      34.584797       2.036969       0.115008       1.140327 0.81093791E+01  0.78241522E+02                                 1.671298                            1.564460      -0.890795       2.455001                    0.999052       3.209731       8.324184       0.560898       1.131807      -0.746367      -0.015401       0.008495       0.030997       0.035640      -0.009494      -0.003122      -0.001521       0.002090       0.044317      -0.017261       0.002036       0.015225              1.750455       1.664189      -0.392797      -0.292164       1.754323       0.245624       1.832853          -0.000085
          182              H      28.120023      32.968722       2.223592       0.118509       1.129908 0.81108906E+01  0.78113734E+02                                 1.653459                            1.560641      -0.832299       2.488347                    0.999284       3.145655       8.101014       0.564779       1.126079      -0.748711       0.010894      -0.011157       0.037779       0.040871      -0.010996       0.000092      -0.001106       0.000568       0.046308      -0.018733       0.003224       0.015509              1.690215       1.544938      -0.243258       0.214668       1.609552      -0.249537       1.916155           0.000167
          183              H      28.457432      32.825777      37.872537       0.131703       1.109972 0.78330075E+01  0.75033117E+02                                 1.655474                            1.549946      -0.906838       2.462474                    0.999049       3.124873       8.113940       0.555963       1.150100      -0.742287       0.016103      -0.015522      -0.037638       0.043782      -0.006927      -0.003319       0.001738      -0.001801       0.050661      -0.015487      -0.002097       0.017584              1.734618       1.697644      -0.351306      -0.307905       1.679502       0.284146       1.826710          -0.000279
          184              H      26.877742      34.541119      37.773269       0.110574       1.198552 0.87970957E+01  0.86609471E+02                                 1.727851                            1.631836      -0.890984       2.450388                    0.998868       3.276130       8.578697       0.548069       1.135129      -0.745926      -0.006552       0.011030      -0.034829       0.037116      -0.011692      -0.003023      -0.000083      -0.003651       0.045699      -0.019609       0.003904       0.015705              1.763761       1.676398      -0.292541       0.186234       1.629686      -0.239809       1.985200           0.000121
          185              H      20.643333      38.408581      36.748828       0.108261       1.213163 0.89190262E+01  0.88420073E+02                                 1.749757                            1.646257      -1.152972       2.316990                    0.997607       3.439084       9.140044       0.542205       1.139487      -0.742620       0.025689      -0.030460      -0.006804       0.040423      -0.008996      -0.007798       0.014207      -0.015575      -0.014856      -0.014338      -0.009215       0.023553              1.827769       2.146370      -0.417328       0.257805       1.712151       0.015685       1.624786          -0.000001
          186              H      19.036803      38.380786      35.017603       0.126941       1.134628 0.82102812E+01  0.79866457E+02                                 1.706077                            1.608692      -0.864799       2.476490                    0.999258       3.194859       8.459318       0.532698       1.182004      -0.734559       0.004465      -0.027377      -0.027182       0.038837      -0.011953       0.003218       0.011427      -0.002916       0.004524      -0.018231       0.002922       0.015309              1.783591       1.576547       0.033742       0.180796       1.731254       0.463214       2.042973           0.000001
          187              H      17.345921       1.921819      36.784565       0.112374       1.175347 0.87737434E+01  0.87053322E+02                                 1.765556                            1.676246      -0.857381       2.470085                    0.999118       3.345990       9.041426       0.514024       1.200942      -0.729312      -0.024488       0.027645       0.004269       0.037177      -0.010505       0.005147       0.010191      -0.008155      -0.000050      -0.017392       0.003178       0.014215              1.835781       2.028714      -0.458995       0.206520       1.796554      -0.031497       1.682075          -0.000002
          188              H      18.883435       1.909907      38.499907       0.122251       1.175540 0.86606315E+01  0.85819405E+02                                 1.773290                            1.671486      -1.015251       2.398681                    0.998340       3.368313       9.153782       0.510955       1.209727      -0.726571      -0.007379       0.028350       0.026215       0.039312      -0.012210      -0.003348       0.010001      -0.018732      -0.009689      -0.014051      -0.007390       0.021441              1.859030       1.636597       0.009040       0.210524       1.791758       0.462224       2.148736          -0.000000
          189              H      16.878148      38.082984      34.501412       0.120085       1.133077 0.83195836E+01  0.83033914E+02                                 1.832337                            1.712922      -1.312288       2.261573                    0.993568       3.718389      10.728402       0.464031       1.322528      -0.698423       0.011466      -0.031195       0.013705       0.035950      -0.003529       0.010586       0.001816      -0.016486      -0.009490      -0.016217       0.005652       0.010565              1.922653       1.733899      -0.245982       0.366036       2.176789      -0.362367       1.857271           0.000066
          190              H      15.348303      38.027394      32.746363       0.108174       1.177610 0.88333228E+01  0.87739538E+02                                 1.759647                            1.675508      -0.888561       2.453470                    0.998904       3.370986       9.095831       0.517410       1.191791      -0.731153      -0.007176      -0.035243      -0.017253       0.039891      -0.001719       0.006313       0.004078      -0.022785      -0.012154      -0.014062      -0.000266       0.014328              1.809178       1.547137       0.144373       0.276678       2.086073       0.280775       1.794324          -0.000198
          191              H      15.045401       2.223592      32.778128       0.105566       1.227621 0.91062883E+01  0.90542974E+02                                 1.762740                            1.663098      -1.004453       2.395245                    0.997994       3.353467       8.860357       0.540838       1.139005      -0.744370      -0.013975       0.034401      -0.016370       0.040580      -0.000945       0.005311      -0.000706      -0.026916      -0.022562      -0.014033      -0.003252       0.017285              1.823226       1.694458      -0.268840       0.348761       1.982206      -0.262887       1.793015           0.000342
          192              H      16.617423       2.469775      34.509354       0.135227       1.120037 0.79905100E+01  0.76843687E+02                                 1.660430                            1.563927      -0.877162       2.476010                    0.999243       3.104726       8.050078       0.554859       1.147862      -0.743423       0.008870       0.037134       0.012882       0.040293      -0.000818       0.013740       0.002067      -0.024071      -0.023340      -0.021814       0.005701       0.016113              1.703501       1.476316       0.193520       0.225518       1.984057       0.266348       1.650129          -0.000071
          193              H      20.240742      16.819885      18.400224       0.118608       1.209648 0.86851223E+01  0.86044188E+02                                 1.796963                            1.664147      -1.090651       2.360060                    0.997693       3.402545       9.218288       0.517037       1.195746      -0.729352      -0.032529      -0.003831       0.021581       0.039225       0.010914      -0.009785      -0.002515       0.020477      -0.030362      -0.013725      -0.009310       0.023035              1.920939       2.061486      -0.142679      -0.580907       1.641894       0.293295       2.059439          -0.000001
          194              H      20.263747      15.271312      16.665028       0.119708       1.126291 0.81066380E+01  0.78309642E+02                                 1.669670                            1.575831      -0.875196       2.467339                    0.999137       3.178236       8.282389       0.551978       1.148708      -0.742646      -0.031145      -0.016230      -0.004487       0.035405       0.006138      -0.006872       0.008629       0.018236      -0.012406      -0.017277       0.003031       0.014246              1.719023       1.800459       0.363140       0.045959       1.802210       0.272356       1.554399           0.000001
          195              H      23.994424      16.422815      15.668382       0.121882       1.096194 0.77743558E+01  0.74392940E+02                                 1.645153                            1.546551      -0.813889       2.496881                    0.999548       3.155116       8.210290       0.554809       1.153706      -0.741094       0.030127       0.005104      -0.022377       0.037874       0.009652      -0.009138       0.007138       0.014085      -0.009695      -0.018134       0.002869       0.015265              1.721520       1.819351      -0.082174      -0.420133       1.569224       0.224177       1.775985          -0.000002
          196              H      23.936911      17.983300      17.355930       0.118202       1.186151 0.86514571E+01  0.85183703E+02                                 1.741942                            1.637867      -1.068982       2.371886                    0.997883       3.308206       8.784730       0.534982       1.162785      -0.738293       0.034663       0.017761       0.002920       0.039058       0.008470      -0.006355      -0.000194       0.032451      -0.007460      -0.017189      -0.003995       0.021183              1.813208       1.984144       0.403104       0.098666       1.872167       0.284011       1.583314          -0.000001
          197              H      20.125716      14.520850      14.413641       0.106208       1.196640 0.87963148E+01  0.86484086E+02                                 1.712208                            1.620467      -0.938944       2.422440                    0.998551       3.299095       8.595317       0.556493       1.119466      -0.749524      -0.035898       0.014083       0.004030       0.038771      -0.004600       0.005249       0.013563       0.021117      -0.018784      -0.021783       0.006689       0.015095              1.760897       1.961573      -0.294753      -0.202605       1.694429       0.291384       1.626690           0.000072
          198              H      20.317426      12.916687      12.706240       0.125403       1.141079 0.82475306E+01  0.80068761E+02                                 1.687429                            1.590414      -0.952932       2.431674                    0.998663       3.208550       8.400802       0.548579       1.150079      -0.741922      -0.034592      -0.012313      -0.018409       0.041074      -0.000766       0.005302       0.005652       0.027147      -0.021297      -0.014881      -0.003358       0.018239              1.747542       1.803563       0.189773       0.285975       1.666713       0.362657       1.772351          -0.000208
          199              H      24.255149      12.833302      13.353464       0.115979       1.179539 0.85679096E+01  0.83747074E+02                                 1.710631                            1.611088      -0.872980       2.467069                    0.998995       3.204723       8.344855       0.551590       1.136044      -0.746231       0.037866      -0.014501      -0.008713       0.041473      -0.003986       0.002071       0.010740       0.024030      -0.023776      -0.019252       0.002625       0.016627              1.762835       2.028414      -0.305156      -0.189053       1.692521       0.242701       1.567572           0.000145
          200              H      24.051937      14.409670      15.021158       0.112278       1.152414 0.83221857E+01  0.80913110E+02                                 1.689360                            1.589327      -0.956100       2.421848                    0.998622       3.263497       8.529403       0.553483       1.138204      -0.744425       0.030054       0.011004       0.014972       0.035334      -0.001664       0.002483       0.008398       0.023212      -0.018164      -0.016080       0.001130       0.014949              1.756377       1.853961       0.174896       0.271943       1.739699       0.364971       1.675473          -0.000073
          201              H      24.627067      21.251186      18.090509       0.109572       1.263295 0.91336866E+01  0.91331706E+02                                 1.824205                            1.686462      -1.139404       2.330891                    0.997240       3.445224       9.276468       0.524557       1.167718      -0.736122       0.004282      -0.020761      -0.032488       0.038792      -0.002179      -0.011978       0.009902       0.009175       0.040332      -0.015208      -0.007542       0.022750              1.927746       1.684579       0.322436       0.060572       2.102184       0.545686       1.996476          -0.000000
          202              H      26.202923      22.950646      18.062714       0.127367       1.078321 0.74769911E+01  0.70797007E+02                                 1.620356                            1.510672      -0.856174       2.480460                    0.999444       3.116649       8.046645       0.565162       1.144576      -0.743157       0.022553      -0.001815      -0.027110       0.035311       0.004630      -0.010478       0.009224       0.001244       0.020830      -0.016413       0.001076       0.015336              1.699870       1.868940       0.269472      -0.438734       1.545901      -0.036905       1.684769          -0.000003
          203              H      24.565719      24.272889      21.485458       0.116300       1.167694 0.82384184E+01  0.79671338E+02                                 1.691616                            1.573691      -0.864188       2.469932                    0.999202       3.171232       8.190321       0.561852       1.127265      -0.748332      -0.008766       0.023214       0.025724       0.035741       0.005719      -0.013496       0.009426      -0.005131       0.010452      -0.019694       0.004509       0.015185              1.756740       1.553704       0.207044      -0.016984       1.975911       0.472376       1.740606           0.000002
          204              H      23.216081      22.470191      21.584725       0.112997       1.199361 0.83881526E+01  0.81613693E+02                                 1.720921                            1.583629      -1.050029       2.373953                    0.998123       3.296479       8.583667       0.561484       1.121171      -0.748170      -0.015925      -0.000334       0.030304       0.034235      -0.003375      -0.009495       0.007787      -0.010393       0.043456      -0.015516      -0.005125       0.020642              1.826423       2.019676       0.339779      -0.525186       1.558101      -0.098755       1.901492          -0.000001
          205              H      26.513493      24.975703      17.816531       0.115008       1.140324 0.81093550E+01  0.78241225E+02                                 1.671295                            1.564457      -0.890796       2.455001                    0.999052       3.209727       8.324168       0.560899       1.131807      -0.746367      -0.015401      -0.008496      -0.030997       0.035640       0.009494       0.003122      -0.001521       0.002090       0.044317      -0.017261       0.002036       0.015225              1.750452       1.664186       0.392796       0.292163       1.754320       0.245623       1.832850          -0.000085
          206              H      28.120023      26.591778      17.629908       0.118510       1.129905 0.81108666E+01  0.78113448E+02                                 1.653458                            1.560639      -0.832300       2.488348                    0.999284       3.145649       8.100997       0.564779       1.126080      -0.748711       0.010894       0.011157      -0.037780       0.040871       0.010996      -0.000092      -0.001106       0.000568       0.046308      -0.018733       0.003224       0.015509              1.690213       1.544936       0.243257      -0.214668       1.609550      -0.249537       1.916153           0.000167
          207              H      28.457432      26.734723      21.687963       0.131703       1.109969 0.78329834E+01  0.75032814E+02                                 1.655470                            1.549942      -0.906842       2.462472                    0.999049       3.124868       8.113918       0.555964       1.150099      -0.742288       0.016103       0.015522       0.037638       0.043782       0.006927       0.003319       0.001738      -0.001801       0.050661      -0.015487      -0.002097       0.017584              1.734614       1.697640       0.351305       0.307904       1.679497       0.284145       1.826706          -0.000279
          208              H      26.877742      25.019381      21.787231       0.110574       1.198550 0.87970814E+01  0.86609282E+02                                 1.727848                            1.631834      -0.890987       2.450387                    0.998868       3.276128       8.578685       0.548070       1.135127      -0.745926      -0.006552      -0.011030       0.034829       0.037116       0.011692       0.003023      -0.000083      -0.003651       0.045698      -0.019609       0.003904       0.015705              1.763758       1.676395       0.292540      -0.186234       1.629683      -0.239809       1.985197           0.000121
          209              H      20.643333      21.151919      22.811671       0.108260       1.213163 0.89190249E+01  0.88420051E+02                                 1.749757                            1.646257      -1.152971       2.316991                    0.997607       3.439084       9.140041       0.542205       1.139486      -0.742621       0.025689       0.030460       0.006804       0.040423       0.008996       0.007798       0.014208      -0.015575      -0.014856      -0.014338      -0.009216       0.023553              1.827768       2.146370       0.417327      -0.257805       1.712150       0.015684       1.624786          -0.000001
          210              H      19.036803      21.179714      24.542897       0.126941       1.134627 0.82102723E+01  0.79866341E+02                                 1.706075                            1.608690      -0.864797       2.476490                    0.999258       3.194858       8.459311       0.532698       1.182003      -0.734559       0.004465       0.027377       0.027182       0.038837       0.011953      -0.003218       0.011427      -0.002916       0.004524      -0.018231       0.002922       0.015309              1.783589       1.576546      -0.033742      -0.180795       1.731252       0.463214       2.042971           0.000001
          211              H      17.345921      17.931681      22.775935       0.112374       1.175348 0.87737510E+01  0.87053412E+02                                 1.765556                            1.676247      -0.857382       2.470085                    0.999118       3.345991       9.041428       0.514024       1.200942      -0.729312      -0.024488      -0.027645      -0.004269       0.037177       0.010505      -0.005147       0.010191      -0.008155      -0.000050      -0.017392       0.003178       0.014215              1.835781       2.028714       0.458995      -0.206520       1.796554      -0.031497       1.682075          -0.000002
          212              H      18.883435      17.943593      21.060593       0.122251       1.175541 0.86606452E+01  0.85819577E+02                                 1.773291                            1.671488      -1.015253       2.398680                    0.998340       3.368316       9.153793       0.510955       1.209727      -0.726571      -0.007379      -0.028350      -0.026215       0.039311       0.012210       0.003348       0.010001      -0.018732      -0.009689      -0.014051      -0.007390       0.021441              1.859032       1.636598      -0.009039      -0.210524       1.791760       0.462224       2.148737          -0.000000
          213              H      16.878148      21.477516      25.059088       0.120085       1.133078 0.83195951E+01  0.83034053E+02                                 1.832338                            1.712923      -1.312288       2.261573                    0.993568       3.718391      10.728408       0.464031       1.322528      -0.698423       0.011466       0.031195      -0.013705       0.035950       0.003529      -0.010586       0.001816      -0.016486      -0.009490      -0.016217       0.005652       0.010564              1.922654       1.733900       0.245982      -0.366036       2.176791      -0.362367       1.857272           0.000066
          214              H      15.348303      21.533106      26.814137       0.108174       1.177606 0.88332851E+01  0.87739072E+02                                 1.759643                            1.675505      -0.888543       2.453479                    0.998904       3.370979       9.095808       0.517410       1.191792      -0.731152      -0.007176       0.035243       0.017253       0.039891       0.001719      -0.006313       0.004078      -0.022785      -0.012154      -0.014062      -0.000266       0.014328              1.809174       1.547134      -0.144372      -0.276677       2.086069       0.280774       1.794320          -0.000198
          215              H      15.045401      17.629908      26.782371       0.105566       1.227610 0.91061893E+01  0.90541724E+02                                 1.762729                            1.663088      -1.004435       2.395254                    0.997994       3.353453       8.860301       0.540840       1.139004      -0.744370      -0.013975      -0.034401       0.016369       0.040580       0.000945      -0.005311      -0.000706      -0.026916      -0.022561      -0.014033      -0.003252       0.017285              1.823214       1.694447       0.268837      -0.348758       1.982192      -0.262884       1.793002           0.000342
          216              H      16.617423      17.383725      25.051146       0.135227       1.120038 0.79905254E+01  0.76843874E+02                                 1.660432                            1.563928      -0.877166       2.476008                    0.999243       3.104728       8.050086       0.554859       1.147862      -0.743423       0.008870      -0.037134      -0.012882       0.040293       0.000818      -0.013740       0.002067      -0.024071      -0.023340      -0.021814       0.005701       0.016113              1.703503       1.476318      -0.193521      -0.225518       1.984059       0.266349       1.650130          -0.000071
          217              H      37.272258      21.306776      36.673385       0.118608       1.209645 0.86851000E+01  0.86043909E+02                                 1.796960                            1.664145      -1.090648       2.360061                    0.997693       3.402541       9.218273       0.517037       1.195746      -0.729352       0.032529      -0.021581      -0.003831       0.039225      -0.009785      -0.010914       0.002515       0.025419      -0.015534      -0.013725      -0.009310       0.023035              1.920936       2.061483      -0.580906       0.142678       2.059435      -0.293295       1.641892          -0.000001
          218              H      37.249253      23.041972      35.124812       0.119708       1.126290 0.81066267E+01  0.78309507E+02                                 1.669669                            1.575830      -0.875197       2.467339                    0.999137       3.178234       8.282383       0.551978       1.148708      -0.742646       0.031145       0.004487      -0.016230       0.035405      -0.006872      -0.006138      -0.008629       0.015321      -0.021151      -0.017277       0.003031       0.014246              1.719022       1.800458       0.045959      -0.363140       1.554398      -0.272355       1.802209           0.000001
          219              H      33.518576      24.038618      36.276315       0.121882       1.096196 0.77743686E+01  0.74393097E+02                                 1.645155                            1.546552      -0.813892       2.496880                    0.999548       3.155119       8.210301       0.554809       1.153706      -0.741094      -0.030127       0.022377       0.005103       0.037874      -0.009138      -0.009652      -0.007138       0.011890      -0.016280      -0.018134       0.002869       0.015265              1.721522       1.819353      -0.420133       0.082174       1.775986      -0.224178       1.569226          -0.000002
          220              H      33.576089      22.351070      37.836800       0.118202       1.186153 0.86514736E+01  0.85183915E+02                                 1.741944                            1.637869      -1.068984       2.371885                    0.997883       3.308209       8.784743       0.534982       1.162786      -0.738292      -0.034663      -0.002920       0.017761       0.039058      -0.006355      -0.008470       0.000194       0.019955      -0.044947      -0.017189      -0.003995       0.021183              1.813211       1.984147       0.098666      -0.403104       1.583316      -0.284011       1.872170          -0.000001
          221              H      37.387284      25.293359      34.374350       0.106207       1.196642 0.87963316E+01  0.86484289E+02                                 1.712210                            1.620468      -0.938946       2.422439                    0.998551       3.299099       8.595328       0.556493       1.119465      -0.749524       0.035898      -0.004030       0.014083       0.038771       0.005249       0.004600      -0.013563       0.019951      -0.022284      -0.021783       0.006689       0.015095              1.760899       1.961574      -0.202605       0.294753       1.626692      -0.291385       1.694431           0.000072
          222              H      37.195574      27.000760      32.770187       0.125402       1.141080 0.82475410E+01  0.80068893E+02                                 1.687430                            1.590415      -0.952931       2.431674                    0.998662       3.208554       8.400816       0.548579       1.150079      -0.741922       0.034592       0.018409      -0.012313       0.041074       0.005302       0.000766      -0.005652       0.024222      -0.030073      -0.014881      -0.003358       0.018239              1.747544       1.803564       0.285975      -0.189773       1.772353      -0.362658       1.666715          -0.000208
          223              H      33.257851      26.353536      32.686802       0.115978       1.179545 0.85679638E+01  0.83747725E+02                                 1.710635                            1.611092      -0.872989       2.467064                    0.998995       3.204734       8.344886       0.551590       1.136042      -0.746232      -0.037866       0.008713      -0.014500       0.041473       0.002071       0.003986      -0.010740       0.023903      -0.024158      -0.019252       0.002624       0.016627              1.762840       2.028419      -0.189055       0.305157       1.567576      -0.242703       1.692525           0.000145
          224              H      33.461063      24.685842      34.263170       0.112277       1.152417 0.83222148E+01  0.80913465E+02                                 1.689363                            1.589330      -0.956104       2.421845                    0.998622       3.263503       8.529423       0.553483       1.138204      -0.744425      -0.030054      -0.014972       0.011004       0.035334       0.002483       0.001664      -0.008398       0.020688      -0.025737      -0.016080       0.001130       0.014949              1.756381       1.853964       0.271944      -0.174897       1.675476      -0.364973       1.739703          -0.000073
          225              H      32.885933      21.616491       1.397686       0.109572       1.263294 0.91336750E+01  0.91331566E+02                                 1.824204                            1.686461      -1.139402       2.330892                    0.997240       3.445222       9.276463       0.524557       1.167719      -0.736122      -0.004282       0.032488      -0.020761       0.038792      -0.011978       0.002179      -0.009902      -0.015579      -0.033929      -0.015208      -0.007542       0.022750              1.927746       1.684578       0.060572      -0.322436       1.996476      -0.545686       2.102183          -0.000000
          226              H      31.310077      21.644286       3.097146       0.127367       1.078320 0.74769862E+01  0.70796949E+02                                 1.620356                            1.510672      -0.856173       2.480461                    0.999444       3.116648       8.046642       0.565162       1.144577      -0.743157      -0.022553       0.027110      -0.001815       0.035311      -0.010479      -0.004630      -0.009224      -0.009793      -0.012281      -0.016413       0.001076       0.015336              1.699869       1.868940      -0.438734      -0.269472       1.684768       0.036905       1.545901          -0.000003
          227              H      32.947281      18.221542       4.419389       0.116300       1.167695 0.82384271E+01  0.79671458E+02                                 1.691618                            1.573693      -0.864188       2.469932                    0.999202       3.171233       8.190330       0.561851       1.127267      -0.748332       0.008766      -0.025724       0.023214       0.035741      -0.013496      -0.005719      -0.009426      -0.007791       0.002470      -0.019694       0.004509       0.015185              1.756743       1.553706      -0.016984      -0.207045       1.740608      -0.472377       1.975915           0.000002
          228              H      34.296919      18.122275       2.616691       0.112998       1.199358 0.83881339E+01  0.81613473E+02                                 1.720919                            1.583628      -1.050026       2.373954                    0.998123       3.296475       8.583657       0.561484       1.121172      -0.748170       0.015926      -0.030304      -0.000334       0.034235      -0.009495       0.003375      -0.007787      -0.026924      -0.006139      -0.015516      -0.005125       0.020642              1.826421       2.019674      -0.525185      -0.339778       1.901490       0.098754       1.558099          -0.000001
          229              H      30.999507      21.890469       5.122203       0.115009       1.140324 0.81093530E+01  0.78241214E+02                                 1.671296                            1.564458      -0.890796       2.455001                    0.999052       3.209725       8.324168       0.560898       1.131808      -0.746367       0.015401       0.030997      -0.008496       0.035640       0.003122      -0.009494       0.001520      -0.021113      -0.025294      -0.017261       0.002036       0.015225              1.750453       1.664187       0.292163      -0.392796       1.832851      -0.245623       1.754321          -0.000085
          230              H      29.392977      22.077092       6.738278       0.118510       1.129903 0.81108494E+01  0.78113250E+02                                 1.653457                            1.560639      -0.832301       2.488348                    0.999284       3.145643       8.100983       0.564778       1.126082      -0.748711      -0.010894       0.037780       0.011157       0.040872      -0.000093      -0.010996       0.001106      -0.022869      -0.024006      -0.018733       0.003224       0.015509              1.690213       1.544936      -0.214668      -0.243257       1.916153       0.249537       1.609550           0.000167
          231              H      29.055568      18.019037       6.881223       0.131704       1.109973 0.78330147E+01  0.75033184E+02                                 1.655473                            1.549945      -0.906853       2.462467                    0.999048       3.124873       8.113933       0.555964       1.150098      -0.742288      -0.016103      -0.037638       0.015522       0.043782       0.003319      -0.006927      -0.001738      -0.026231      -0.022630      -0.015486      -0.002097       0.017584              1.734617       1.697643       0.307905      -0.351306       1.826709      -0.284146       1.679500          -0.000279
          232              H      30.635258      17.919769       5.165881       0.110574       1.198550 0.87970747E+01  0.86609215E+02                                 1.727849                            1.631835      -0.890986       2.450388                    0.998868       3.276125       8.578682       0.548069       1.135129      -0.745926       0.006552      -0.034829      -0.011030       0.037116       0.003023      -0.011692       0.000083      -0.024675      -0.017373      -0.019609       0.003904       0.015705              1.763759       1.676396      -0.186234      -0.292540       1.985198       0.239809       1.629684           0.000121
          233              H      36.869667      16.895328       1.298419       0.108261       1.213162 0.89190165E+01  0.88419955E+02                                 1.749756                            1.646257      -1.152970       2.316992                    0.997607       3.439082       9.140038       0.542205       1.139487      -0.742620      -0.025689      -0.006804       0.030460       0.040423       0.007798      -0.008996      -0.014207      -0.000359       0.030790      -0.014338      -0.009215       0.023553              1.827768       2.146369      -0.257804      -0.417327       1.624785      -0.015685       1.712150          -0.000001
          234              H       0.134197      15.164103       1.326214       0.126941       1.134628 0.82102786E+01  0.79866421E+02                                 1.706076                            1.608691      -0.864798       2.476490                    0.999258       3.194859       8.459316       0.532698       1.182003      -0.734559      -0.004465      -0.027182       0.027377       0.038837      -0.003218      -0.011953      -0.011427      -0.003720       0.002111      -0.018231       0.002922       0.015309              1.783591       1.576546      -0.180796       0.033742       2.042972      -0.463214       1.731253           0.000001
          235              H       1.825079      16.931065      37.785181       0.112375       1.175345 0.87737223E+01  0.87053057E+02                                 1.765553                            1.676244      -0.857378       2.470087                    0.999118       3.345986       9.041411       0.514025       1.200942      -0.729312       0.024488       0.004269      -0.027645       0.037177      -0.005147      -0.010505      -0.010191      -0.004053       0.012258      -0.017392       0.003178       0.014215              1.835778       2.028711      -0.206519      -0.458994       1.682072       0.031497       1.796551          -0.000002
          236              H       0.287565      18.646407      37.797093       0.122251       1.175538 0.86606170E+01  0.85819228E+02                                 1.773289                            1.671485      -1.015248       2.398683                    0.998340       3.368310       9.153773       0.510955       1.209727      -0.726571       0.007379       0.026215      -0.028350       0.039312       0.003348      -0.012210      -0.010002      -0.004522       0.032943      -0.014051      -0.007390       0.021441              1.859029       1.636596      -0.210523       0.009040       2.148734      -0.462223       1.791757          -0.000000
          237              H       2.292852      14.647912       1.624016       0.120085       1.133078 0.83195935E+01  0.83034031E+02                                 1.832338                            1.712923      -1.312288       2.261573                    0.993568       3.718391      10.728406       0.464031       1.322527      -0.698423      -0.011466       0.013705       0.031195       0.035950      -0.010586      -0.003529      -0.001817      -0.003498       0.029474      -0.016217       0.005652       0.010564              1.922654       1.733900      -0.366036      -0.245982       1.857271       0.362367       2.176790           0.000066
          238              H       3.822697      12.892863       1.679606       0.108175       1.177604 0.88332669E+01  0.87738844E+02                                 1.759641                            1.675503      -0.888551       2.453475                    0.998904       3.370976       9.095797       0.517410       1.191792      -0.731153       0.007176      -0.017253       0.035243       0.039891      -0.006313      -0.001719      -0.004078      -0.005316       0.040255      -0.014062      -0.000266       0.014328              1.809172       1.547132      -0.276676       0.144372       1.794317      -0.280774       2.086066          -0.000198
          239              H       4.125599      12.924628      37.483408       0.105567       1.227611 0.91061962E+01  0.90541808E+02                                 1.762729                            1.663089      -1.004444       2.395250                    0.997994       3.353453       8.860301       0.540840       1.139003      -0.744370       0.013975      -0.016370      -0.034401       0.040580      -0.005311      -0.000945       0.000706      -0.002177       0.051655      -0.014033      -0.003252       0.017285              1.823214       1.694447      -0.348757      -0.268837       1.793003       0.262884       1.982193           0.000342
          240              H       2.553577      14.655854      37.237225       0.135228       1.120033 0.79904811E+01  0.76843334E+02                                 1.660426                            1.563923      -0.877158       2.476012                    0.999243       3.104721       8.050059       0.554860       1.147861      -0.743423      -0.008870       0.012882      -0.037134       0.040293      -0.013740      -0.000818      -0.002067      -0.000365       0.047776      -0.021814       0.005701       0.016113              1.703497       1.476313      -0.225517       0.193520       1.650125      -0.266348       1.984052          -0.000071
          241              H      37.272258      38.253724      22.887115       0.118608       1.209646 0.86851027E+01  0.86043942E+02                                 1.796961                            1.664145      -1.090648       2.360061                    0.997693       3.402541       9.218273       0.517037       1.195746      -0.729352       0.032529       0.021581       0.003831       0.039225       0.009785       0.010914       0.002515       0.025419      -0.015534      -0.013725      -0.009310       0.023035              1.920937       2.061483       0.580906      -0.142678       2.059436      -0.293295       1.641892          -0.000001
          242              H      37.249253      36.518528      24.435688       0.119708       1.126289 0.81066195E+01  0.78309414E+02                                 1.669667                            1.575829      -0.875195       2.467340                    0.999137       3.178233       8.282377       0.551979       1.148707      -0.742646       0.031145      -0.004487       0.016230       0.035405       0.006872       0.006138      -0.008629       0.015321      -0.021151      -0.017277       0.003031       0.014246              1.719020       1.800456      -0.045959       0.363140       1.554397      -0.272355       1.802207           0.000001
          243              H      33.518576      35.521882      23.284185       0.121882       1.096196 0.77743658E+01  0.74393063E+02                                 1.645154                            1.546552      -0.813891       2.496880                    0.999548       3.155118       8.210298       0.554809       1.153706      -0.741094      -0.030127      -0.022377      -0.005103       0.037874       0.009138       0.009652      -0.007138       0.011890      -0.016280      -0.018134       0.002869       0.015265              1.721522       1.819353       0.420133      -0.082174       1.775986      -0.224178       1.569226          -0.000002
          244              H      33.576089      37.209430      21.723700       0.118202       1.186152 0.86514610E+01  0.85183752E+02                                 1.741942                            1.637868      -1.068983       2.371885                    0.997883       3.308207       8.784733       0.534982       1.162785      -0.738293      -0.034663       0.002920      -0.017761       0.039058       0.006355       0.008470       0.000194       0.019955      -0.044947      -0.017188      -0.003995       0.021183              1.813209       1.984145      -0.098666       0.403104       1.583314      -0.284011       1.872168          -0.000001
          245              H      37.387284      34.267141      25.186150       0.106207       1.196642 0.87963310E+01  0.86484278E+02                                 1.712209                            1.620468      -0.938946       2.422439                    0.998551       3.299099       8.595327       0.556493       1.119465      -0.749524       0.035898       0.004030      -0.014082       0.038771      -0.005249      -0.004600      -0.013563       0.019951      -0.022284      -0.021783       0.006688       0.015095              1.760899       1.961574       0.202605      -0.294753       1.626692      -0.291385       1.694430           0.000072
          246              H      37.195574      32.559740      26.790313       0.125402       1.141081 0.82475515E+01  0.80069026E+02                                 1.687432                            1.590417      -0.952931       2.431674                    0.998662       3.208555       8.400822       0.548578       1.150080      -0.741922       0.034592      -0.018409       0.012313       0.041074      -0.005302      -0.000766      -0.005652       0.024222      -0.030073      -0.014881      -0.003358       0.018239              1.747546       1.803566      -0.285975       0.189774       1.772355      -0.362659       1.666718          -0.000208
          247              H      33.257851      33.206964      26.873698       0.115978       1.179542 0.85679368E+01  0.83747389E+02                                 1.710632                            1.611089      -0.872986       2.467066                    0.998995       3.204730       8.344870       0.551591       1.136041      -0.746232      -0.037866      -0.008713       0.014501       0.041473      -0.002071      -0.003986      -0.010740       0.023903      -0.024157      -0.019252       0.002624       0.016627              1.762836       2.028415       0.189053      -0.305156       1.567573      -0.242702       1.692522           0.000145
          248              H      33.461063      34.874658      25.297330       0.112278       1.152415 0.83221937E+01  0.80913207E+02                                 1.689361                            1.589327      -0.956101       2.421847                    0.998622       3.263499       8.529409       0.553483       1.138204      -0.744425      -0.030054       0.014972      -0.011004       0.035334      -0.002483      -0.001664      -0.008398       0.020688      -0.025737      -0.016080       0.001130       0.014949              1.756378       1.853961      -0.271943       0.174896       1.675473      -0.364972       1.739700          -0.000073
          249              H      32.885933      37.944009      18.455814       0.109572       1.263295 0.91336791E+01  0.91331609E+02                                 1.824203                            1.686461      -1.139402       2.330892                    0.997240       3.445223       9.276463       0.524557       1.167718      -0.736122      -0.004282      -0.032488       0.020761       0.038792       0.011978      -0.002179      -0.009902      -0.015579      -0.033929      -0.015208      -0.007542       0.022750              1.927745       1.684578      -0.060572       0.322436       1.996475      -0.545685       2.102183          -0.000000
          250              H      31.310077      37.916214      16.756354       0.127367       1.078322 0.74769994E+01  0.70797102E+02                                 1.620357                            1.510673      -0.856176       2.480459                    0.999444       3.116651       8.046650       0.565163       1.144576      -0.743157      -0.022553      -0.027110       0.001815       0.035311       0.010479       0.004630      -0.009224      -0.009793      -0.012281      -0.016413       0.001076       0.015336              1.699871       1.868941       0.438735       0.269472       1.684769       0.036905       1.545902          -0.000003
          251              H      32.947281       1.631958      15.434111       0.116300       1.167695 0.82384225E+01  0.79671385E+02                                 1.691616                            1.573691      -0.864189       2.469932                    0.999202       3.171233       8.190323       0.561852       1.127265      -0.748332       0.008766       0.025724      -0.023214       0.035741       0.013496       0.005719      -0.009426      -0.007791       0.002470      -0.019694       0.004510       0.015185              1.756740       1.553704       0.016984       0.207045       1.740606      -0.472376       1.975911           0.000002
          252              H      34.296919       1.731225      17.236809       0.112997       1.199359 0.83881393E+01  0.81613526E+02                                 1.720919                            1.583628      -1.050026       2.373954                    0.998123       3.296477       8.583658       0.561485       1.121171      -0.748170       0.015925       0.030304       0.000334       0.034235       0.009495      -0.003375      -0.007787      -0.026924      -0.006139      -0.015516      -0.005125       0.020642              1.826421       2.019674       0.525185       0.339778       1.901489       0.098754       1.558099          -0.000001
          253              H      30.999507      37.670031      14.731297       0.115007       1.140329 0.81093946E+01  0.78241705E+02                                 1.671300                            1.564461      -0.890799       2.454999                    0.999052       3.209735       8.324195       0.560898       1.131807      -0.746367       0.015401      -0.030997       0.008495       0.035640      -0.003122       0.009494       0.001521      -0.021113      -0.025294      -0.017261       0.002036       0.015225              1.750457       1.664191      -0.292164       0.392798       1.832855      -0.245624       1.754325          -0.000085
          254              H      29.392977      37.483408      13.115222       0.118508       1.129915 0.81109517E+01  0.78114467E+02                                 1.653466                            1.560647      -0.832305       2.488344                    0.999284       3.145667       8.101052       0.564778       1.126078      -0.748711      -0.010894      -0.037779      -0.011157       0.040871       0.000092       0.010996       0.001106      -0.022870      -0.024006      -0.018733       0.003224       0.015509              1.690222       1.544944       0.214669       0.243260       1.916163       0.249539       1.609559           0.000167
          255              H      29.055568       1.834463      12.972277       0.131701       1.109982 0.78330920E+01  0.75034117E+02                                 1.655482                            1.549953      -0.906847       2.462468                    0.999048       3.124890       8.113990       0.555963       1.150098      -0.742288      -0.016103       0.037637      -0.015522       0.043781      -0.003319       0.006927      -0.001738      -0.026231      -0.022629      -0.015487      -0.002097       0.017584              1.734627       1.697652      -0.307907       0.351309       1.826719      -0.284148       1.679510          -0.000279
          256              H      30.635258       1.933731      14.687619       0.110573       1.198555 0.87971259E+01  0.86609835E+02                                 1.727853                            1.631838      -0.890990       2.450385                    0.998868       3.276137       8.578716       0.548069       1.135127      -0.745926       0.006552       0.034829       0.011030       0.037116      -0.003023       0.011692       0.000083      -0.024675      -0.017373      -0.019609       0.003904       0.015705              1.763763       1.676400       0.186234       0.292541       1.985202       0.239809       1.629688           0.000121
          257              H      36.869667       2.958171      18.555081       0.108261       1.213160 0.89189991E+01  0.88419732E+02                                 1.749754                            1.646255      -1.152969       2.316992                    0.997607       3.439079       9.140025       0.542205       1.139486      -0.742621      -0.025689       0.006804      -0.030460       0.040423      -0.007798       0.008996      -0.014207      -0.000359       0.030791      -0.014338      -0.009215       0.023553              1.827766       2.146366       0.257804       0.417327       1.624783      -0.015684       1.712148          -0.000001
          258              H       0.134197       4.689397      18.527286       0.126941       1.134627 0.82102681E+01  0.79866287E+02                                 1.706075                            1.608690      -0.864797       2.476491                    0.999258       3.194857       8.459307       0.532698       1.182003      -0.734559      -0.004465       0.027182      -0.027377       0.038837       0.003218       0.011953      -0.011427      -0.003720       0.002111      -0.018231       0.002922       0.015309              1.783589       1.576545       0.180795      -0.033742       2.042970      -0.463214       1.731252          -0.000002
          259              H       1.825079       2.922435      21.775319       0.112375       1.175344 0.87737147E+01  0.87052962E+02                                 1.765553                            1.676243      -0.857377       2.470087                    0.999118       3.345984       9.041404       0.514025       1.200942      -0.729312       0.024488      -0.004269       0.027645       0.037177       0.005147       0.010505      -0.010191      -0.004053       0.012258      -0.017392       0.003178       0.014215              1.835777       2.028710       0.206519       0.458993       1.682072       0.031497       1.796551           0.000001
          260              H       0.287565       1.207093      21.763407       0.122251       1.175536 0.86605994E+01  0.85819004E+02                                 1.773286                            1.671483      -1.015247       2.398683                    0.998340       3.368308       9.153763       0.510956       1.209727      -0.726571       0.007379      -0.026215       0.028350       0.039312      -0.003348       0.012210      -0.010002      -0.004522       0.032943      -0.014051      -0.007390       0.021441              1.859026       1.636594       0.210522      -0.009039       2.148730      -0.462222       1.791755          -0.000001
          261              H       2.292852       5.205588      18.229484       0.120085       1.133076 0.83195800E+01  0.83033859E+02                                 1.832336                            1.712921      -1.312287       2.261574                    0.993568       3.718387      10.728391       0.464032       1.322527      -0.698423      -0.011466      -0.013705      -0.031195       0.035950       0.010586       0.003529      -0.001817      -0.003498       0.029474      -0.016217       0.005652       0.010565              1.922652       1.733898       0.366036       0.245982       1.857270       0.362367       2.176788          -0.000066
          262              H       3.822697       6.960637      18.173894       0.108174       1.177601 0.88332423E+01  0.87738533E+02                                 1.759638                            1.675500      -0.888541       2.453480                    0.998904       3.370975       9.095789       0.517411       1.191791      -0.731153       0.007175       0.017253      -0.035244       0.039891       0.006313       0.001719      -0.004078      -0.005315       0.040255      -0.014061      -0.000266       0.014328              1.809169       1.547130       0.276676      -0.144372       1.794315      -0.280773       2.086062           0.000199
          263              H       4.125599       6.928871      22.077092       0.105566       1.227616 0.91062383E+01  0.90542342E+02                                 1.762735                            1.663093      -1.004439       2.395251                    0.997994       3.353459       8.860326       0.540839       1.139005      -0.744370       0.013974       0.016369       0.034402       0.040580       0.005310       0.000945       0.000706      -0.002177       0.051656      -0.014033      -0.003252       0.017285              1.823220       1.694453       0.348760       0.268839       1.793009       0.262886       1.982199          -0.000339
          264              H       2.553577       5.197646      22.323275       0.135228       1.120029 0.79904412E+01  0.76842831E+02                                 1.660419                            1.563918      -0.877158       2.476013                    0.999243       3.104716       8.050032       0.554862       1.147858      -0.743424      -0.008870      -0.012882       0.037134       0.040293       0.013740       0.000818      -0.002067      -0.000365       0.047776      -0.021814       0.005701       0.016113              1.703490       1.476308       0.225515      -0.193519       1.650118      -0.266346       1.984043           0.000071
          265              H      18.101258      36.673385      38.253724       0.118608       1.209645 0.86850922E+01  0.86043818E+02                                 1.796960                            1.664145      -1.090646       2.360062                    0.997693       3.402539       9.218269       0.517037       1.195747      -0.729351       0.032529      -0.003831       0.021581       0.039225      -0.010914       0.009785      -0.002515       0.020477      -0.030362      -0.013725      -0.009310       0.023035              1.920936       2.061482       0.142678       0.580906       1.641891       0.293294       2.059435          -0.000001
          266              H      18.078253      35.124812      36.518528       0.119708       1.126290 0.81066240E+01  0.78309474E+02                                 1.669669                            1.575830      -0.875195       2.467340                    0.999137       3.178233       8.282380       0.551978       1.148708      -0.742646       0.031145      -0.016230      -0.004487       0.035405      -0.006138       0.006872       0.008629       0.018236      -0.012406      -0.017277       0.003031       0.014246              1.719021       1.800457      -0.363140      -0.045959       1.802209       0.272355       1.554398           0.000001
          267              H      14.347576      36.276315      35.521882       0.121882       1.096195 0.77743569E+01  0.74392947E+02                                 1.645153                            1.546550      -0.813890       2.496881                    0.999548       3.155117       8.210290       0.554810       1.153705      -0.741094      -0.030127       0.005103      -0.022377       0.037874      -0.009652       0.009138       0.007138       0.014085      -0.009695      -0.018134       0.002869       0.015265              1.721519       1.819351       0.082174       0.420132       1.569224       0.224177       1.775984          -0.000002
          268              H      14.405089      37.836800      37.209430       0.118202       1.186149 0.86514430E+01  0.85183528E+02                                 1.741940                            1.637866      -1.068979       2.371887                    0.997883       3.308204       8.784722       0.534983       1.162785      -0.738293      -0.034663       0.017761       0.002920       0.039058      -0.008470       0.006355      -0.000194       0.032451      -0.007460      -0.017189      -0.003995       0.021183              1.813206       1.984142      -0.403103      -0.098666       1.872165       0.284010       1.583312          -0.000001
          269              H      18.216284      34.374350      34.267141       0.106207       1.196638 0.87962932E+01  0.86483811E+02                                 1.712205                            1.620464      -0.938941       2.422441                    0.998551       3.299092       8.595303       0.556494       1.119465      -0.749524       0.035898       0.014083       0.004030       0.038771       0.004600      -0.005249       0.013563       0.021117      -0.018784      -0.021783       0.006688       0.015095              1.760895       1.961570       0.294752       0.202605       1.694426       0.291383       1.626688           0.000072
          270              H      18.024574      32.770187      32.559740       0.125402       1.141075 0.82474954E+01  0.80068323E+02                                 1.687424                            1.590410      -0.952929       2.431675                    0.998663       3.208546       8.400783       0.548580       1.150078      -0.741922       0.034592      -0.012313      -0.018409       0.041074       0.000766      -0.005302       0.005652       0.027147      -0.021296      -0.014881      -0.003358       0.018239              1.747538       1.803558      -0.189772      -0.285973       1.666709       0.362656       1.772346          -0.000208
          271              H      14.086851      32.686802      33.206964       0.115978       1.179544 0.85679542E+01  0.83747618E+02                                 1.710635                            1.611092      -0.872986       2.467066                    0.998995       3.204731       8.344881       0.551589       1.136043      -0.746231      -0.037866      -0.014501      -0.008713       0.041473       0.003986      -0.002071       0.010740       0.024030      -0.023776      -0.019252       0.002624       0.016627              1.762840       2.028420       0.305157       0.189054       1.692525       0.242703       1.567576           0.000145
          272              H      14.290063      34.263170      34.874658       0.112277       1.152415 0.83221951E+01  0.80913224E+02                                 1.689361                            1.589328      -0.956101       2.421847                    0.998622       3.263499       8.529409       0.553483       1.138204      -0.744425      -0.030054       0.011004       0.014972       0.035334       0.001664      -0.002483       0.008398       0.023212      -0.018164      -0.016080       0.001130       0.014949              1.756379       1.853962      -0.174896      -0.271943       1.739700       0.364972       1.675474          -0.000073
          273              H      13.714933       1.397686      37.944009       0.109572       1.263292 0.91336555E+01  0.91331324E+02                                 1.824202                            1.686459      -1.139400       2.330894                    0.997240       3.445218       9.276450       0.524557       1.167719      -0.736122      -0.004282      -0.020761      -0.032488       0.038792       0.002179       0.011978       0.009902       0.009175       0.040332      -0.015208      -0.007542       0.022750              1.927744       1.684576      -0.322435      -0.060572       2.102181       0.545685       1.996474          -0.000000
          274              H      12.139077       3.097146      37.916214       0.127368       1.078318 0.74769650E+01  0.70796701E+02                                 1.620353                            1.510670      -0.856169       2.480463                    0.999444       3.116644       8.046630       0.565163       1.144577      -0.743157      -0.022553      -0.001815      -0.027110       0.035311      -0.004630       0.010479       0.009224       0.001244       0.020830      -0.016413       0.001076       0.015336              1.699867       1.868937      -0.269471       0.438733       1.545898      -0.036905       1.684766          -0.000003
          275              H      13.776281       4.419389       1.631958       0.116300       1.167695 0.82384293E+01  0.79671485E+02                                 1.691619                            1.573693      -0.864187       2.469933                    0.999202       3.171232       8.190328       0.561850       1.127267      -0.748332       0.008766       0.023214       0.025724       0.035741      -0.005719       0.013496       0.009426      -0.005131       0.010452      -0.019694       0.004509       0.015185              1.756743       1.553707      -0.207045       0.016984       1.975915       0.472377       1.740609           0.000002
          276              H      15.125919       2.616691       1.731225       0.112998       1.199359 0.83881374E+01  0.81613513E+02                                 1.720919                            1.583628      -1.050026       2.373954                    0.998123       3.296476       8.583659       0.561484       1.121172      -0.748170       0.015925      -0.000334       0.030304       0.034235       0.003375       0.009495       0.007787      -0.010393       0.043456      -0.015516      -0.005125       0.020642              1.826421       2.019674      -0.339778       0.525185       1.558099      -0.098754       1.901490          -0.000001
          277              H      11.828507       5.122203      37.670031       0.115009       1.140320 0.81093213E+01  0.78240831E+02                                 1.671293                            1.564455      -0.890792       2.455004                    0.999052       3.209719       8.324148       0.560898       1.131809      -0.746367       0.015401      -0.008496      -0.030997       0.035640      -0.009494      -0.003122      -0.001520       0.002090       0.044317      -0.017261       0.002036       0.015225              1.750450       1.664184      -0.392795      -0.292162       1.754317       0.245623       1.832848          -0.000085
          278              H      10.221977       6.738278      37.483408       0.118511       1.129902 0.81108345E+01  0.78113071E+02                                 1.653455                            1.560637      -0.832301       2.488348                    0.999284       3.145641       8.100976       0.564778       1.126081      -0.748711      -0.010894       0.011157      -0.037780       0.040872      -0.010995       0.000093      -0.001106       0.000568       0.046308      -0.018733       0.003224       0.015509              1.690211       1.544934      -0.243257       0.214667       1.609548      -0.249537       1.916151           0.000167
          279              H       9.884568       6.881223       1.834463       0.131704       1.109971 0.78330015E+01  0.75033033E+02                                 1.655472                            1.549944      -0.906852       2.462468                    0.999049       3.124871       8.113929       0.555964       1.150099      -0.742288      -0.016103       0.015522       0.037638       0.043782      -0.006927      -0.003319       0.001738      -0.001801       0.050661      -0.015486      -0.002097       0.017584              1.734616       1.697642      -0.351306      -0.307905       1.679500       0.284146       1.826708          -0.000279
          280              H      11.464258       5.165881       1.933731       0.110574       1.198550 0.87970810E+01  0.86609291E+02                                 1.727850                            1.631835      -0.890986       2.450388                    0.998868       3.276126       8.578685       0.548069       1.135129      -0.745926       0.006552      -0.011030       0.034829       0.037116      -0.011692      -0.003023      -0.000083      -0.003651       0.045698      -0.019609       0.003904       0.015705              1.763760       1.676397      -0.292540       0.186234       1.629684      -0.239809       1.985199           0.000121
          281              H      17.698667       1.298419       2.958171       0.108261       1.213163 0.89190187E+01  0.88419978E+02                                 1.749756                            1.646256      -1.152970       2.316991                    0.997607       3.439083       9.140039       0.542205       1.139486      -0.742620      -0.025689       0.030460       0.006804       0.040423      -0.008996      -0.007798       0.014208      -0.015575      -0.014856      -0.014338      -0.009215       0.023553              1.827768       2.146369      -0.417327       0.257805       1.712150       0.015684       1.624785          -0.000001
          282              H      19.305197       1.326214       4.689397       0.126941       1.134629 0.82102905E+01  0.79866571E+02                                 1.706078                            1.608693      -0.864799       2.476489                    0.999258       3.194861       8.459325       0.532698       1.182004      -0.734559      -0.004465       0.027377       0.027182       0.038837      -0.011953       0.003218       0.011427      -0.002916       0.004524      -0.018231       0.002922       0.015309              1.783592       1.576548       0.033742       0.180796       1.731255       0.463215       2.042974           0.000001
          283              H      20.996079      37.785181       2.922435       0.112374       1.175348 0.87737513E+01  0.87053419E+02                                 1.765557                            1.676247      -0.857380       2.470085                    0.999118       3.345991       9.041429       0.514024       1.200942      -0.729312       0.024488      -0.027645      -0.004269       0.037177      -0.010505       0.005147       0.010191      -0.008155      -0.000050      -0.017392       0.003178       0.014215              1.835782       2.028715      -0.458995       0.206520       1.796555      -0.031497       1.682076          -0.000002
          284              H      19.458565      37.797093       1.207093       0.122251       1.175539 0.86606207E+01  0.85819274E+02                                 1.773289                            1.671485      -1.015249       2.398682                    0.998340       3.368312       9.153779       0.510955       1.209727      -0.726571       0.007379      -0.028350      -0.026215       0.039312      -0.012210      -0.003348       0.010002      -0.018732      -0.009689      -0.014051      -0.007390       0.021441              1.859029       1.636596       0.009039       0.210523       1.791758       0.462223       2.148734          -0.000001
          285              H      21.463852       1.624016       5.205588       0.120085       1.133077 0.83195890E+01  0.83033992E+02                                 1.832339                            1.712924      -1.312289       2.261573                    0.993568       3.718391      10.728414       0.464031       1.322530      -0.698423      -0.011466       0.031195      -0.013705       0.035950      -0.003529       0.010586       0.001816      -0.016486      -0.009490      -0.016216       0.005652       0.010565              1.922655       1.733900      -0.245982       0.366036       2.176792      -0.362367       1.857272           0.000066
          286              H      22.993697       1.679606       6.960637       0.108174       1.177605 0.88332816E+01  0.87739030E+02                                 1.759643                            1.675505      -0.888541       2.453480                    0.998904       3.370978       9.095806       0.517410       1.191792      -0.731152       0.007176       0.035243       0.017253       0.039891      -0.001719       0.006314       0.004078      -0.022785      -0.012154      -0.014062      -0.000266       0.014328              1.809174       1.547134       0.144372       0.276676       2.086069       0.280775       1.794320          -0.000198
          287              H      23.296599      37.483408       6.928871       0.105565       1.227616 0.91062356E+01  0.90542292E+02                                 1.762733                            1.663092      -1.004442       2.395250                    0.997994       3.353461       8.860325       0.540840       1.139003      -0.744371       0.013975      -0.034401       0.016369       0.040579      -0.000945       0.005311      -0.000706      -0.026916      -0.022562      -0.014033      -0.003251       0.017285              1.823218       1.694451      -0.268838       0.348759       1.982197      -0.262885       1.793007           0.000342
          288              H      21.724577      37.237225       5.197646       0.135227       1.120038 0.79905263E+01  0.76843874E+02                                 1.660430                            1.563927      -0.877167       2.476008                    0.999243       3.104730       8.050087       0.554860       1.147860      -0.743423      -0.008870      -0.037134      -0.012882       0.040293      -0.000818       0.013740       0.002067      -0.024071      -0.023340      -0.021814       0.005701       0.016113              1.703501       1.476317       0.193520       0.225518       1.984058       0.266349       1.650129          -0.000071
          289              H      18.101258      22.887115      21.306776       0.118608       1.209645 0.86850916E+01  0.86043801E+02                                 1.796959                            1.664144      -1.090647       2.360061                    0.997693       3.402539       9.218265       0.517038       1.195746      -0.729352       0.032529       0.003831      -0.021581       0.039225       0.010914      -0.009785      -0.002515       0.020477      -0.030362      -0.013725      -0.009310       0.023035              1.920935       2.061482      -0.142678      -0.580906       1.641890       0.293294       2.059434          -0.000001
          290              H      18.078253      24.435688      23.041972       0.119708       1.126289 0.81066149E+01  0.78309357E+02                                 1.669667                            1.575828      -0.875194       2.467340                    0.999137       3.178232       8.282373       0.551979       1.148707      -0.742646       0.031145       0.016230       0.004487       0.035405       0.006138      -0.006872       0.008629       0.018236      -0.012406      -0.017277       0.003031       0.014246              1.719019       1.800455       0.363139       0.045959       1.802207       0.272355       1.554396           0.000001
          291              H      14.347576      23.284185      24.038618       0.121882       1.096193 0.77743435E+01  0.74392795E+02                                 1.645152                            1.546550      -0.813888       2.496882                    0.999548       3.155114       8.210284       0.554809       1.153706      -0.741094      -0.030127      -0.005103       0.022377       0.037874       0.009652      -0.009138       0.007138       0.014085      -0.009695      -0.018134       0.002869       0.015265              1.721519       1.819350      -0.082174      -0.420132       1.569223       0.224177       1.775983          -0.000002
          292              H      14.405089      21.723700      22.351070       0.118202       1.186150 0.86514443E+01  0.85183544E+02                                 1.741940                            1.637866      -1.068983       2.371886                    0.997883       3.308204       8.784722       0.534983       1.162785      -0.738293      -0.034663      -0.017761      -0.002920       0.039058       0.008470      -0.006355      -0.000194       0.032451      -0.007460      -0.017188      -0.003995       0.021183              1.813207       1.984142       0.403103       0.098666       1.872165       0.284010       1.583312          -0.000001
          293              H      18.216284      25.186150      25.293359       0.106208       1.196639 0.87963021E+01  0.86483919E+02                                 1.712206                            1.620465      -0.938943       2.422440                    0.998551       3.299094       8.595309       0.556494       1.119464      -0.749524       0.035898      -0.014083      -0.004030       0.038771      -0.004600       0.005249       0.013563       0.021117      -0.018784      -0.021783       0.006688       0.015095              1.760895       1.961570      -0.294752      -0.202605       1.694427       0.291384       1.626688           0.000072
          294              H      18.024574      26.790313      27.000760       0.125403       1.141075 0.82474928E+01  0.80068286E+02                                 1.687423                            1.590409      -0.952929       2.431675                    0.998663       3.208546       8.400780       0.548581       1.150077      -0.741922       0.034592       0.012313       0.018409       0.041074      -0.000766       0.005302       0.005652       0.027147      -0.021296      -0.014881      -0.003358       0.018239              1.747536       1.803556       0.189773       0.285973       1.666708       0.362656       1.772345          -0.000208
          295              H      14.086851      26.873698      26.353536       0.115978       1.179543 0.85679405E+01  0.83747444E+02                                 1.710634                            1.611091      -0.872987       2.467066                    0.998995       3.204729       8.344872       0.551590       1.136043      -0.746232      -0.037866       0.014501       0.008713       0.041473      -0.003986       0.002071       0.010740       0.024030      -0.023776      -0.019252       0.002624       0.016627              1.762838       2.028417      -0.305157      -0.189054       1.692524       0.242703       1.567575           0.000145
          296              H      14.290063      25.297330      24.685842       0.112278       1.152414 0.83221899E+01  0.80913161E+02                                 1.689361                            1.589327      -0.956101       2.421847                    0.998622       3.263498       8.529406       0.553483       1.138204      -0.744425      -0.030054      -0.011004      -0.014972       0.035334      -0.001664       0.002483       0.008398       0.023212      -0.018164      -0.016080       0.001130       0.014949              1.756378       1.853961       0.174896       0.271943       1.739699       0.364972       1.675473          -0.000073
          297              H      13.714933      18.455814      21.616491       0.109572       1.263290 0.91336352E+01  0.91331048E+02                                 1.824198                            1.686456      -1.139393       2.330896                    0.997240       3.445215       9.276431       0.524558       1.167717      -0.736122      -0.004283       0.020761       0.032488       0.038792      -0.002179      -0.011978       0.009902       0.009175       0.040332      -0.015208      -0.007542       0.022750              1.927739       1.684572       0.322434       0.060571       2.102175       0.545683       1.996469          -0.000001
          298              H      12.139077      16.756354      21.644286       0.127368       1.078315 0.74769361E+01  0.70796331E+02                                 1.620348                            1.510665      -0.856166       2.480464                    0.999444       3.116638       8.046599       0.565165       1.144574      -0.743158      -0.022553       0.001815       0.027110       0.035311       0.004630      -0.010479       0.009224       0.001244       0.020830      -0.016413       0.001076       0.015336              1.699861       1.868930       0.269469      -0.438731       1.545892      -0.036905       1.684760           0.000002
          299              H      13.776281      15.434111      18.221542       0.116300       1.167688 0.82383622E+01  0.79670622E+02                                 1.691607                            1.573682      -0.864185       2.469933                    0.999202       3.171224       8.190279       0.561855       1.127261      -0.748333       0.008766      -0.023214      -0.025724       0.035741       0.005719      -0.013496       0.009426      -0.005131       0.010452      -0.019694       0.004510       0.015185              1.756730       1.553695       0.207042      -0.016984       1.975900       0.472373       1.740596          -0.000003
          300              H      15.125919      17.236809      18.122275       0.112997       1.199357 0.83881234E+01  0.81613316E+02                                 1.720915                            1.583625      -1.050021       2.373956                    0.998123       3.296474       8.583641       0.561486       1.121169      -0.748170       0.015925       0.000334      -0.030304       0.034235      -0.003375      -0.009495       0.007787      -0.010393       0.043456      -0.015517      -0.005125       0.020642              1.826417       2.019669       0.339777      -0.525183       1.558096      -0.098754       1.901486          -0.000001
          301              H      11.828507      14.731297      21.890469       0.115008       1.140311 0.81092352E+01  0.78239718E+02                                 1.671277                            1.564441      -0.890780       2.455009                    0.999052       3.209707       8.324076       0.560905       1.131800      -0.746369       0.015401       0.008495       0.030997       0.035640       0.009494       0.003122      -0.001520       0.002091       0.044316      -0.017261       0.002036       0.015225              1.750432       1.664167       0.392788       0.292158       1.754299       0.245619       1.832830           0.000085
          302              H      10.221977      13.115222      22.077092       0.118510       1.129887 0.81107023E+01  0.78111416E+02                                 1.653435                            1.560620      -0.832283       2.488357                    0.999284       3.145624       8.100891       0.564785       1.126074      -0.748712      -0.010894      -0.011157       0.037780       0.040872       0.010995      -0.000093      -0.001106       0.000568       0.046309      -0.018732       0.003223       0.015509              1.690190       1.544916       0.243252      -0.214663       1.609528      -0.249532       1.916126          -0.000166
          303              H       9.884568      12.972277      18.019037       0.131702       1.109957 0.78328700E+01  0.75031388E+02                                 1.655451                            1.549926      -0.906831       2.462477                    0.999049       3.124854       8.113839       0.555971       1.150090      -0.742290      -0.016103      -0.015521      -0.037638       0.043782       0.006927       0.003319       0.001738      -0.001801       0.050662      -0.015486      -0.002098       0.017584              1.734593       1.697619       0.351298       0.307898       1.679477       0.284140       1.826683           0.000282
          304              H      11.464258      14.687619      17.919769       0.110573       1.198536 0.87969374E+01  0.86607412E+02                                 1.727825                            1.631813      -0.890977       2.450391                    0.998868       3.276109       8.578581       0.548077       1.135117      -0.745929       0.006552       0.011030      -0.034829       0.037116       0.011692       0.003023      -0.000083      -0.003651       0.045698      -0.019609       0.003904       0.015705              1.763735       1.676373       0.292533      -0.186231       1.629661      -0.239804       1.985170          -0.000121
          305              H      17.698667      18.555081      16.895328       0.108261       1.213164 0.89190335E+01  0.88420160E+02                                 1.749758                            1.646258      -1.152975       2.316989                    0.997607       3.439085       9.140046       0.542205       1.139486      -0.742621      -0.025689      -0.030460      -0.006804       0.040423       0.008996       0.007798       0.014208      -0.015575      -0.014856      -0.014338      -0.009215       0.023553              1.827769       2.146370       0.417328      -0.257804       1.712151       0.015685       1.624786          -0.000001
          306              H      19.305197      18.527286      15.164103       0.126941       1.134626 0.82102572E+01  0.79866159E+02                                 1.706074                            1.608689      -0.864796       2.476491                    0.999258       3.194855       8.459302       0.532698       1.182003      -0.734559      -0.004465      -0.027377      -0.027182       0.038837       0.011953      -0.003218       0.011427      -0.002916       0.004525      -0.018231       0.002922       0.015309              1.783588       1.576544      -0.033742      -0.180795       1.731251       0.463213       2.042969           0.000001
          307              H      20.996079      21.775319      16.931065       0.112374       1.175346 0.87737289E+01  0.87053138E+02                                 1.765554                            1.676245      -0.857379       2.470086                    0.999118       3.345987       9.041414       0.514025       1.200942      -0.729312       0.024488       0.027645       0.004269       0.037177       0.010505      -0.005147       0.010191      -0.008155      -0.000050      -0.017392       0.003178       0.014215              1.835779       2.028712       0.458994      -0.206520       1.796552      -0.031497       1.682073          -0.000002
          308              H      19.458565      21.763407      18.646407       0.122251       1.175539 0.86606214E+01  0.85819275E+02                                 1.773288                            1.671485      -1.015250       2.398682                    0.998340       3.368311       9.153773       0.510956       1.209726      -0.726571       0.007379       0.028350       0.026215       0.039312       0.012210       0.003348       0.010002      -0.018732      -0.009689      -0.014051      -0.007390       0.021441              1.859028       1.636595      -0.009040      -0.210523       1.791757       0.462223       2.148733          -0.000001
          309              H      21.463852      18.229484      14.647912       0.120085       1.133076 0.83195757E+01  0.83033809E+02                                 1.832336                            1.712921      -1.312287       2.261574                    0.993568       3.718387      10.728392       0.464032       1.322528      -0.698423      -0.011466      -0.031195       0.013705       0.035950       0.003529      -0.010586       0.001816      -0.016486      -0.009490      -0.016217       0.005652       0.010565              1.922652       1.733898       0.245982      -0.366036       2.176788      -0.362366       1.857269           0.000066
          310              H      22.993697      18.173894      12.892863       0.108174       1.177607 0.88332959E+01  0.87739189E+02                                 1.759643                            1.675504      -0.888557       2.453472                    0.998904       3.370982       9.095811       0.517411       1.191790      -0.731153       0.007176      -0.035243      -0.017253       0.039891       0.001719      -0.006313       0.004078      -0.022785      -0.012154      -0.014062      -0.000266       0.014328              1.809174       1.547134      -0.144372      -0.276677       2.086068       0.280774       1.794319          -0.000198
          311              H      23.296599      22.077092      12.924628       0.105566       1.227621 0.91062885E+01  0.90542968E+02                                 1.762740                            1.663098      -1.004454       2.395244                    0.997994       3.353467       8.860354       0.540838       1.139004      -0.744370       0.013975       0.034401      -0.016370       0.040580       0.000945      -0.005311      -0.000706      -0.026916      -0.022562      -0.014033      -0.003252       0.017285              1.823225       1.694457       0.268840      -0.348761       1.982205      -0.262887       1.793014           0.000342
          312              H      21.724577      22.323275      14.655854       0.135227       1.120036 0.79905024E+01  0.76843583E+02                                 1.660427                            1.563925      -0.877163       2.476010                    0.999243       3.104726       8.050072       0.554860       1.147860      -0.743423      -0.008870       0.037134       0.012882       0.040293       0.000818      -0.013740       0.002067      -0.024071      -0.023340      -0.021814       0.005701       0.016113              1.703498       1.476314      -0.193520      -0.225517       1.984054       0.266348       1.650126          -0.000071
          313              H      37.272258      21.306776      22.887115       0.118608       1.209646 0.86851027E+01  0.86043942E+02                                 1.796961                            1.664145      -1.090648       2.360061                    0.997693       3.402541       9.218273       0.517037       1.195746      -0.729352       0.032529      -0.021581       0.003831       0.039225      -0.009785       0.010914      -0.002515       0.025419      -0.015534      -0.013725      -0.009310       0.023035              1.920937       2.061483      -0.580906      -0.142679       2.059436       0.293295       1.641892          -0.000001
          314              H      37.249253      23.041972      24.435688       0.119708       1.126289 0.81066151E+01  0.78309355E+02                                 1.669666                            1.575828      -0.875196       2.467340                    0.999137       3.178233       8.282374       0.551979       1.148707      -0.742646       0.031145       0.004487       0.016230       0.035405      -0.006872       0.006138       0.008629       0.015321      -0.021151      -0.017277       0.003031       0.014246              1.719019       1.800455       0.045959       0.363139       1.554396       0.272355       1.802206           0.000001
          315              H      33.518576      24.038618      23.284185       0.121882       1.096196 0.77743675E+01  0.74393079E+02                                 1.645154                            1.546552      -0.813891       2.496880                    0.999548       3.155119       8.210299       0.554809       1.153706      -0.741094      -0.030127       0.022377      -0.005103       0.037874      -0.009138       0.009652       0.007138       0.011890      -0.016280      -0.018134       0.002869       0.015265              1.721521       1.819352      -0.420133      -0.082174       1.775986       0.224178       1.569225          -0.000002
          316              H      33.576089      22.351070      21.723700       0.118202       1.186152 0.86514668E+01  0.85183825E+02                                 1.741943                            1.637868      -1.068983       2.371885                    0.997883       3.308208       8.784737       0.534982       1.162785      -0.738293      -0.034663      -0.002920      -0.017761       0.039058      -0.006355       0.008470      -0.000194       0.019955      -0.044947      -0.017189      -0.003995       0.021183              1.813209       1.984145       0.098666       0.403104       1.583315       0.284011       1.872168          -0.000001
          317              H      37.387284      25.293359      25.186150       0.106207       1.196641 0.87963258E+01  0.86484215E+02                                 1.712209                            1.620467      -0.938946       2.422439                    0.998551       3.299098       8.595324       0.556493       1.119465      -0.749524       0.035898      -0.004030      -0.014082       0.038771       0.005249      -0.004600       0.013563       0.019951      -0.022284      -0.021783       0.006688       0.015095              1.760898       1.961574      -0.202605      -0.294753       1.626691       0.291385       1.694430           0.000072
          318              H      37.195574      27.000760      26.790313       0.125402       1.141081 0.82475477E+01  0.80068970E+02                                 1.687431                            1.590416      -0.952931       2.431674                    0.998662       3.208555       8.400818       0.548579       1.150079      -0.741922       0.034592       0.018409       0.012313       0.041074       0.005302      -0.000766       0.005652       0.024222      -0.030073      -0.014881      -0.003358       0.018239              1.747545       1.803564       0.285975       0.189774       1.772354       0.362659       1.666716          -0.000208
          319              H      33.257851      26.353536      26.873698       0.115978       1.179544 0.85679505E+01  0.83747560E+02                                 1.710634                            1.611091      -0.872988       2.467065                    0.998995       3.204732       8.344878       0.551590       1.136042      -0.746232      -0.037866       0.008713       0.014501       0.041473       0.002071      -0.003986       0.010740       0.023903      -0.024157      -0.019252       0.002624       0.016627              1.762838       2.028417      -0.189054      -0.305157       1.567575       0.242702       1.692524           0.000145
          320              H      33.461063      24.685842      25.297330       0.112277       1.152415 0.83221931E+01  0.80913200E+02                                 1.689361                            1.589328      -0.956102       2.421846                    0.998622       3.263499       8.529409       0.553483       1.138204      -0.744425      -0.030054      -0.014972      -0.011004       0.035334       0.002483      -0.001664       0.008398       0.020688      -0.025737      -0.016080       0.001130       0.014949              1.756378       1.853961       0.271943       0.174896       1.675474       0.364972       1.739700          -0.000073
          321              H      32.885933      21.616491      18.455814       0.109572       1.263293 0.91336701E+01  0.91331500E+02                                 1.824203                            1.686460      -1.139402       2.330892                    0.997240       3.445221       9.276458       0.524557       1.167718      -0.736122      -0.004282       0.032488       0.020761       0.038792      -0.011978      -0.002179       0.009902      -0.015579      -0.033929      -0.015208      -0.007542       0.022750              1.927745       1.684577       0.060572       0.322436       1.996475       0.545685       2.102182          -0.000000
          322              H      31.310077      21.644286      16.756354       0.127367       1.078319 0.74769797E+01  0.70796866E+02                                 1.620354                            1.510671      -0.856172       2.480461                    0.999444       3.116647       8.046636       0.565163       1.144576      -0.743157      -0.022553       0.027110       0.001815       0.035311      -0.010479       0.004630       0.009224      -0.009793      -0.012281      -0.016413       0.001076       0.015336              1.699868       1.868938      -0.438734       0.269471       1.684767      -0.036905       1.545899          -0.000003
          323              H      32.947281      18.221542      15.434111       0.116300       1.167694 0.82384143E+01  0.79671297E+02                                 1.691616                            1.573691      -0.864186       2.469933                    0.999202       3.171231       8.190321       0.561851       1.127266      -0.748332       0.008766      -0.025724      -0.023214       0.035741      -0.013496       0.005719       0.009426      -0.007791       0.002470      -0.019694       0.004509       0.015185              1.756741       1.553705      -0.016984       0.207045       1.740606       0.472377       1.975913           0.000002
          324              H      34.296919      18.122275      17.236809       0.112998       1.199359 0.83881396E+01  0.81613539E+02                                 1.720919                            1.583628      -1.050028       2.373954                    0.998123       3.296476       8.583659       0.561484       1.121172      -0.748170       0.015925      -0.030304       0.000334       0.034235      -0.009495      -0.003375       0.007787      -0.026924      -0.006139      -0.015516      -0.005125       0.020642              1.826421       2.019675      -0.525185       0.339778       1.901490      -0.098754       1.558099          -0.000001
          325              H      30.999507      21.890469      14.731297       0.115009       1.140323 0.81093490E+01  0.78241166E+02                                 1.671296                            1.564458      -0.890796       2.455002                    0.999052       3.209724       8.324165       0.560898       1.131808      -0.746367       0.015401       0.030997       0.008496       0.035640       0.003122       0.009494      -0.001520      -0.021113      -0.025294      -0.017261       0.002036       0.015225              1.750453       1.664187       0.292163       0.392796       1.832851       0.245623       1.754320          -0.000085
          326              H      29.392977      22.077092      13.115222       0.118510       1.129903 0.81108443E+01  0.78113190E+02                                 1.653457                            1.560639      -0.832300       2.488348                    0.999284       3.145642       8.100980       0.564778       1.126082      -0.748711      -0.010894       0.037780      -0.011157       0.040872      -0.000093       0.010996      -0.001106      -0.022869      -0.024006      -0.018733       0.003224       0.015509              1.690213       1.544936      -0.214668       0.243257       1.916153      -0.249537       1.609549           0.000167
          327              H      29.055568      18.019037      12.972277       0.131704       1.109973 0.78330114E+01  0.75033138E+02                                 1.655472                            1.549944      -0.906853       2.462467                    0.999048       3.124873       8.113930       0.555965       1.150097      -0.742288      -0.016103      -0.037638      -0.015522       0.043782       0.003319       0.006927       0.001738      -0.026231      -0.022630      -0.015486      -0.002097       0.017584              1.734616       1.697641       0.307905       0.351305       1.826708       0.284146       1.679499          -0.000279
          328              H      30.635258      17.919769      14.687619       0.110574       1.198549 0.87970721E+01  0.86609175E+02                                 1.727848                            1.631834      -0.890986       2.450388                    0.998868       3.276125       8.578679       0.548069       1.135128      -0.745926       0.006552      -0.034829       0.011030       0.037116       0.003023       0.011692      -0.000083      -0.024675      -0.017373      -0.019609       0.003904       0.015705              1.763758       1.676395      -0.186234       0.292540       1.985197      -0.239809       1.629683           0.000121
          329              H      36.869667      16.895328      18.555081       0.108261       1.213161 0.89190015E+01  0.88419768E+02                                 1.749755                            1.646255      -1.152968       2.316993                    0.997607       3.439079       9.140028       0.542205       1.139487      -0.742620      -0.025689      -0.006804      -0.030460       0.040423       0.007798       0.008996       0.014208      -0.000359       0.030791      -0.014338      -0.009216       0.023553              1.827766       2.146367      -0.257804       0.417327       1.624784       0.015685       1.712149          -0.000001
          330              H       0.134197      15.164103      18.527286       0.126941       1.134627 0.82102660E+01  0.79866269E+02                                 1.706075                            1.608690      -0.864796       2.476491                    0.999258       3.194856       8.459307       0.532698       1.182004      -0.734559      -0.004465      -0.027182      -0.027377       0.038837      -0.003218       0.011953       0.011427      -0.003720       0.002111      -0.018231       0.002922       0.015309              1.783590       1.576545      -0.180795      -0.033742       2.042971       0.463214       1.731252          -0.000002
          331              H       1.825079      16.931065      21.775319       0.112375       1.175343 0.87737023E+01  0.87052805E+02                                 1.765551                            1.676242      -0.857376       2.470088                    0.999118       3.345982       9.041396       0.514025       1.200942      -0.729313       0.024488       0.004269       0.027645       0.037177      -0.005147       0.010505       0.010191      -0.004053       0.012258      -0.017392       0.003178       0.014215              1.835776       2.028708      -0.206519       0.458993       1.682070      -0.031497       1.796549           0.000001
          332              H       0.287565      18.646407      21.763407       0.122251       1.175536 0.86606013E+01  0.85819030E+02                                 1.773287                            1.671484      -1.015247       2.398683                    0.998340       3.368307       9.153761       0.510956       1.209727      -0.726571       0.007379       0.026215       0.028350       0.039312       0.003348       0.012210       0.010002      -0.004522       0.032943      -0.014051      -0.007390       0.021441              1.859027       1.636594      -0.210523      -0.009040       2.148731       0.462222       1.791755          -0.000001
          333              H       2.292852      14.647912      18.229484       0.120085       1.133077 0.83195836E+01  0.83033902E+02                                 1.832336                            1.712921      -1.312287       2.261574                    0.993568       3.718388      10.728393       0.464032       1.322527      -0.698423      -0.011466       0.013705      -0.031195       0.035950      -0.010586       0.003529       0.001817      -0.003498       0.029474      -0.016217       0.005652       0.010565              1.922652       1.733898      -0.366036       0.245982       1.857270      -0.362367       2.176788          -0.000066
          334              H       3.822697      12.892863      18.173894       0.108174       1.177601 0.88332397E+01  0.87738501E+02                                 1.759638                            1.675500      -0.888541       2.453480                    0.998904       3.370975       9.095789       0.517411       1.191791      -0.731153       0.007175      -0.017253      -0.035244       0.039891      -0.006313       0.001719       0.004078      -0.005315       0.040255      -0.014061      -0.000266       0.014328              1.809169       1.547130      -0.276676      -0.144372       1.794315       0.280773       2.086062           0.000199
          335              H       4.125599      12.924628      22.077092       0.105566       1.227615 0.91062282E+01  0.90542215E+02                                 1.762734                            1.663092      -1.004439       2.395252                    0.997994       3.353457       8.860319       0.540839       1.139005      -0.744370       0.013974      -0.016369       0.034402       0.040580      -0.005310       0.000945      -0.000706      -0.002177       0.051656      -0.014033      -0.003252       0.017285              1.823219       1.694451      -0.348759       0.268839       1.793007      -0.262886       1.982198          -0.000339
          336              H       2.553577      14.655854      22.323275       0.135228       1.120028 0.79904331E+01  0.76842731E+02                                 1.660418                            1.563916      -0.877157       2.476013                    0.999243       3.104715       8.050027       0.554863       1.147858      -0.743424      -0.008870       0.012882       0.037134       0.040293      -0.013740       0.000818       0.002067      -0.000365       0.047776      -0.021814       0.005701       0.016113              1.703488       1.476306      -0.225515      -0.193518       1.650117       0.266346       1.984042           0.000071
          337              H      37.272258      38.253724      36.673385       0.118608       1.209645 0.86851000E+01  0.86043909E+02                                 1.796960                            1.664145      -1.090647       2.360061                    0.997693       3.402541       9.218273       0.517037       1.195746      -0.729352       0.032529       0.021581      -0.003831       0.039225       0.009785      -0.010914      -0.002515       0.025419      -0.015534      -0.013725      -0.009310       0.023035              1.920936       2.061482       0.580906       0.142678       2.059435       0.293295       1.641892          -0.000001
          338              H      37.249253      36.518528      35.124812       0.119708       1.126290 0.81066291E+01  0.78309532E+02                                 1.669669                            1.575829      -0.875197       2.467339                    0.999137       3.178235       8.282384       0.551979       1.148707      -0.742646       0.031145      -0.004487      -0.016230       0.035405       0.006872      -0.006138       0.008629       0.015321      -0.021151      -0.017277       0.003031       0.014246              1.719021       1.800457      -0.045959      -0.363140       1.554398       0.272355       1.802209           0.000001
          339              H      33.518576      35.521882      36.276315       0.121882       1.096196 0.77743664E+01  0.74393066E+02                                 1.645154                            1.546551      -0.813892       2.496880                    0.999548       3.155119       8.210299       0.554809       1.153706      -0.741094      -0.030127      -0.022377       0.005103       0.037874       0.009138      -0.009652       0.007138       0.011890      -0.016280      -0.018134       0.002869       0.015265              1.721521       1.819352       0.420133       0.082174       1.775986       0.224178       1.569225          -0.000002
          340              H      33.576089      37.209430      37.836800       0.118202       1.186152 0.86514678E+01  0.85183842E+02                                 1.741943                            1.637869      -1.068984       2.371885                    0.997883       3.308208       8.784739       0.534982       1.162785      -0.738292      -0.034663       0.002920       0.017761       0.039058       0.006355      -0.008470      -0.000194       0.019956      -0.044947      -0.017189      -0.003995       0.021183              1.813210       1.984146      -0.098666      -0.403104       1.583315       0.284011       1.872169          -0.000001
          341              H      37.387284      34.267141      34.374350       0.106207       1.196642 0.87963357E+01  0.86484338E+02                                 1.712210                            1.620468      -0.938947       2.422439                    0.998551       3.299100       8.595331       0.556493       1.119465      -0.749524       0.035898       0.004030       0.014083       0.038771      -0.005249       0.004600       0.013563       0.019951      -0.022284      -0.021783       0.006689       0.015095              1.760899       1.961575       0.202605       0.294753       1.626692       0.291385       1.694431           0.000072
          342              H      37.195574      32.559740      32.770187       0.125402       1.141081 0.82475507E+01  0.80069021E+02                                 1.687433                            1.590417      -0.952931       2.431674                    0.998662       3.208555       8.400824       0.548578       1.150081      -0.741921       0.034592      -0.018409      -0.012313       0.041074      -0.005302       0.000766       0.005652       0.024222      -0.030073      -0.014881      -0.003358       0.018239              1.747547       1.803567      -0.285975      -0.189774       1.772356       0.362659       1.666717          -0.000208
          343              H      33.257851      33.206964      32.686802       0.115978       1.179547 0.85679775E+01  0.83747898E+02                                 1.710637                            1.611094      -0.872990       2.467064                    0.998995       3.204736       8.344895       0.551589       1.136042      -0.746232      -0.037866      -0.008713      -0.014500       0.041473      -0.002071       0.003986       0.010740       0.023903      -0.024158      -0.019252       0.002624       0.016627              1.762842       2.028421       0.189054       0.305158       1.567578       0.242703       1.692527           0.000145
          344              H      33.461063      34.874658      34.263170       0.112277       1.152417 0.83222136E+01  0.80913458E+02                                 1.689364                            1.589330      -0.956104       2.421845                    0.998622       3.263502       8.529423       0.553482       1.138205      -0.744425      -0.030054       0.014972       0.011004       0.035334      -0.002483       0.001664       0.008398       0.020688      -0.025737      -0.016080       0.001130       0.014949              1.756382       1.853965      -0.271944      -0.174897       1.675477       0.364973       1.739703          -0.000073
          345              H      32.885933      37.944009       1.397686       0.109572       1.263295 0.91336844E+01  0.91331682E+02                                 1.824205                            1.686462      -1.139403       2.330892                    0.997240       3.445224       9.276469       0.524557       1.167719      -0.736122      -0.004282      -0.032488      -0.020761       0.038792       0.011978       0.002179       0.009902      -0.015579      -0.033929      -0.015208      -0.007542       0.022750              1.927747       1.684579      -0.060572      -0.322437       1.996476       0.545686       2.102185          -0.000000
          346              H      31.310077      37.916214       3.097146       0.127367       1.078323 0.74770115E+01  0.70797252E+02                                 1.620359                            1.510674      -0.856177       2.480458                    0.999444       3.116653       8.046660       0.565162       1.144577      -0.743157      -0.022553      -0.027110      -0.001815       0.035311       0.010479      -0.004630       0.009224      -0.009793      -0.012281      -0.016413       0.001076       0.015336              1.699873       1.868943       0.438735      -0.269473       1.684771      -0.036905       1.545904          -0.000003
          347              H      32.947281       1.631958       4.419389       0.116300       1.167696 0.82384372E+01  0.79671579E+02                                 1.691619                            1.573694      -0.864189       2.469931                    0.999202       3.171234       8.190334       0.561850       1.127267      -0.748332       0.008766       0.025724       0.023214       0.035741       0.013496      -0.005719       0.009426      -0.007791       0.002470      -0.019694       0.004510       0.015185              1.756744       1.553707       0.016984      -0.207045       1.740609       0.472378       1.975916           0.000002
          348              H      34.296919       1.731225       2.616691       0.112997       1.199359 0.83881359E+01  0.81613492E+02                                 1.720919                            1.583628      -1.050025       2.373955                    0.998123       3.296476       8.583658       0.561484       1.121172      -0.748170       0.015925       0.030304      -0.000334       0.034235       0.009495       0.003375       0.007787      -0.026924      -0.006139      -0.015516      -0.005125       0.020642              1.826421       2.019674       0.525185      -0.339779       1.901490      -0.098755       1.558099          -0.000001
          349              H      30.999507      37.670031       5.122203       0.115007       1.140330 0.81094050E+01  0.78241834E+02                                 1.671301                            1.564462      -0.890799       2.454999                    0.999052       3.209737       8.324203       0.560898       1.131807      -0.746367       0.015401      -0.030997      -0.008495       0.035640      -0.003122      -0.009494      -0.001521      -0.021113      -0.025294      -0.017261       0.002036       0.015225              1.750458       1.664192      -0.292164      -0.392798       1.832856       0.245624       1.754327          -0.000085
          350              H      29.392977      37.483408       6.738278       0.118508       1.129916 0.81109606E+01  0.78114574E+02                                 1.653466                            1.560647      -0.832306       2.488343                    0.999284       3.145669       8.101058       0.564778       1.126078      -0.748711      -0.010894      -0.037779       0.011157       0.040871       0.000092      -0.010996      -0.001106      -0.022870      -0.024006      -0.018733       0.003224       0.015509              1.690223       1.544945       0.214669      -0.243260       1.916164      -0.249539       1.609559           0.000167
          351              H      29.055568       1.834463       6.881223       0.131702       1.109981 0.78330907E+01  0.75034110E+02                                 1.655482                            1.549953      -0.906847       2.462468                    0.999048       3.124889       8.113991       0.555962       1.150099      -0.742288      -0.016103       0.037637       0.015522       0.043781      -0.003319      -0.006927       0.001738      -0.026231      -0.022629      -0.015487      -0.002097       0.017584              1.734628       1.697653      -0.307908      -0.351309       1.826719       0.284148       1.679511          -0.000279
          352              H      30.635258       1.933731       5.165881       0.110573       1.198556 0.87971325E+01  0.86609922E+02                                 1.727854                            1.631839      -0.890989       2.450385                    0.998868       3.276138       8.578722       0.548068       1.135128      -0.745926       0.006552       0.034829      -0.011030       0.037116      -0.003023      -0.011692      -0.000083      -0.024675      -0.017373      -0.019609       0.003904       0.015705              1.763765       1.676401       0.186234      -0.292542       1.985204      -0.239810       1.629689           0.000121
          353              H      36.869667       2.958171       1.298419       0.108261       1.213162 0.89190132E+01  0.88419919E+02                                 1.749757                            1.646257      -1.152971       2.316991                    0.997607       3.439081       9.140037       0.542205       1.139488      -0.742620      -0.025689       0.006804       0.030460       0.040423      -0.007798      -0.008996       0.014207      -0.000359       0.030791      -0.014338      -0.009216       0.023553              1.827768       2.146370       0.257805      -0.417327       1.624786       0.015684       1.712150          -0.000001
          354              H       0.134197       4.689397       1.326214       0.126941       1.134629 0.82102855E+01  0.79866506E+02                                 1.706077                            1.608692      -0.864799       2.476490                    0.999258       3.194860       8.459320       0.532698       1.182003      -0.734559      -0.004465       0.027182       0.027377       0.038837       0.003218      -0.011953       0.011427      -0.003720       0.002111      -0.018231       0.002922       0.015309              1.783592       1.576547       0.180796       0.033742       2.042973       0.463214       1.731254           0.000001
          355              H       1.825079       2.922435      37.785181       0.112374       1.175346 0.87737300E+01  0.87053158E+02                                 1.765555                            1.676246      -0.857379       2.470086                    0.999118       3.345987       9.041417       0.514024       1.200943      -0.729312       0.024488      -0.004269      -0.027645       0.037177       0.005147      -0.010505       0.010191      -0.004053       0.012258      -0.017392       0.003178       0.014215              1.835780       2.028713       0.206520      -0.458994       1.682074      -0.031497       1.796553          -0.000002
          356              H       0.287565       1.207093      37.797093       0.122251       1.175538 0.86606113E+01  0.85819159E+02                                 1.773288                            1.671485      -1.015249       2.398682                    0.998340       3.368310       9.153773       0.510955       1.209727      -0.726571       0.007379      -0.026215      -0.028350       0.039312      -0.003348      -0.012210       0.010001      -0.004522       0.032943      -0.014051      -0.007390       0.021441              1.859028       1.636595       0.210523       0.009039       2.148733       0.462223       1.791757          -0.000001
          357              H       2.292852       5.205588       1.624016       0.120085       1.133078 0.83195943E+01  0.83034042E+02                                 1.832338                            1.712923      -1.312289       2.261573                    0.993568       3.718391      10.728407       0.464031       1.322528      -0.698423      -0.011466      -0.013705       0.031195       0.035950       0.010586      -0.003529       0.001817      -0.003498       0.029474      -0.016217       0.005652       0.010564              1.922654       1.733900       0.366036      -0.245982       1.857272      -0.362367       2.176791           0.000066
          358              H       3.822697       6.960637       1.679606       0.108175       1.177604 0.88332666E+01  0.87738838E+02                                 1.759641                            1.675503      -0.888552       2.453475                    0.998904       3.370976       9.095796       0.517411       1.191791      -0.731153       0.007176       0.017254       0.035243       0.039891       0.006313      -0.001719       0.004078      -0.005316       0.040255      -0.014062      -0.000266       0.014328              1.809172       1.547132       0.276676       0.144372       1.794317       0.280774       2.086066          -0.000198
          359              H       4.125599       6.928871      37.483408       0.105567       1.227612 0.91062083E+01  0.90541961E+02                                 1.762731                            1.663090      -1.004444       2.395249                    0.997994       3.353455       8.860309       0.540840       1.139004      -0.744370       0.013975       0.016370      -0.034401       0.040580       0.005311      -0.000945      -0.000706      -0.002177       0.051655      -0.014033      -0.003252       0.017285              1.823216       1.694449       0.348758      -0.268838       1.793004      -0.262885       1.982194           0.000342
          360              H       2.553577       5.197646      37.237225       0.135228       1.120034 0.79904900E+01  0.76843447E+02                                 1.660428                            1.563925      -0.877159       2.476012                    0.999243       3.104722       8.050065       0.554860       1.147862      -0.743423      -0.008870      -0.012882      -0.037134       0.040293       0.013740      -0.000818       0.002067      -0.000365       0.047776      -0.021814       0.005701       0.016113              1.703498       1.476315       0.225517       0.193520       1.650126       0.266348       1.984054          -0.000071
          361              H      18.101258      36.673385      21.306776       0.118608       1.209644 0.86850860E+01  0.86043733E+02                                 1.796959                            1.664144      -1.090646       2.360062                    0.997693       3.402538       9.218262       0.517038       1.195746      -0.729352       0.032529      -0.003831      -0.021581       0.039225      -0.010914      -0.009785       0.002515       0.020477      -0.030362      -0.013725      -0.009310       0.023035              1.920935       2.061481       0.142678      -0.580905       1.641890      -0.293294       2.059433          -0.000001
          362              H      18.078253      35.124812      23.041972       0.119708       1.126288 0.81066073E+01  0.78309261E+02                                 1.669666                            1.575827      -0.875193       2.467341                    0.999137       3.178231       8.282368       0.551979       1.148707      -0.742646       0.031145      -0.016230       0.004487       0.035405      -0.006138      -0.006872      -0.008629       0.018236      -0.012406      -0.017277       0.003031       0.014246              1.719018       1.800454      -0.363139       0.045958       1.802205      -0.272354       1.554395           0.000001
          363              H      14.347576      36.276315      24.038618       0.121882       1.096194 0.77743497E+01  0.74392868E+02                                 1.645153                            1.546550      -0.813888       2.496882                    0.999548       3.155115       8.210287       0.554809       1.153706      -0.741094      -0.030127       0.005104       0.022377       0.037874      -0.009652      -0.009138      -0.007138       0.014085      -0.009695      -0.018134       0.002869       0.015265              1.721520       1.819351       0.082174      -0.420133       1.569224      -0.224177       1.775984          -0.000002
          364              H      14.405089      37.836800      22.351070       0.118202       1.186149 0.86514390E+01  0.85183480E+02                                 1.741940                            1.637865      -1.068981       2.371886                    0.997883       3.308203       8.784719       0.534983       1.162785      -0.738293      -0.034663       0.017761      -0.002920       0.039058      -0.008470      -0.006355       0.000194       0.032451      -0.007460      -0.017188      -0.003995       0.021183              1.813206       1.984142      -0.403103       0.098665       1.872164      -0.284010       1.583312          -0.000001
          365              H      18.216284      34.374350      25.293359       0.106208       1.196638 0.87962898E+01  0.86483765E+02                                 1.712204                            1.620463      -0.938942       2.422441                    0.998551       3.299092       8.595301       0.556494       1.119464      -0.749524       0.035898       0.014083      -0.004030       0.038771       0.004600       0.005249      -0.013563       0.021117      -0.018784      -0.021783       0.006688       0.015095              1.760893       1.961568       0.294752      -0.202604       1.694425      -0.291383       1.626687           0.000072
          366              H      18.024574      32.770187      27.000760       0.125402       1.141074 0.82474859E+01  0.80068203E+02                                 1.687423                            1.590408      -0.952928       2.431676                    0.998663       3.208545       8.400777       0.548581       1.150077      -0.741922       0.034592      -0.012313       0.018409       0.041074       0.000766       0.005302      -0.005652       0.027147      -0.021296      -0.014881      -0.003358       0.018239              1.747536       1.803556      -0.189772       0.285973       1.666707      -0.362655       1.772344          -0.000208
          367              H      14.086851      32.686802      26.353536       0.115978       1.179543 0.85679426E+01  0.83747473E+02                                 1.710634                            1.611091      -0.872986       2.467066                    0.998995       3.204729       8.344873       0.551590       1.136043      -0.746231      -0.037866      -0.014501       0.008713       0.041473       0.003986       0.002071      -0.010740       0.024030      -0.023776      -0.019252       0.002624       0.016627              1.762839       2.028417       0.305157      -0.189054       1.692524      -0.242703       1.567575           0.000145
          368              H      14.290063      34.263170      24.685842       0.112278       1.152414 0.83221916E+01  0.80913184E+02                                 1.689361                            1.589327      -0.956101       2.421847                    0.998622       3.263498       8.529407       0.553483       1.138205      -0.744425      -0.030054       0.011004      -0.014972       0.035334       0.001664       0.002483      -0.008398       0.023212      -0.018164      -0.016080       0.001130       0.014949              1.756378       1.853961      -0.174896       0.271943       1.739700      -0.364972       1.675474          -0.000073
          369              H      13.714933       1.397686      21.616491       0.109572       1.263289 0.91336278E+01  0.91330961E+02                                 1.824198                            1.686456      -1.139392       2.330897                    0.997240       3.445213       9.276427       0.524558       1.167718      -0.736122      -0.004283      -0.020761       0.032488       0.038792       0.002179      -0.011978      -0.009902       0.009175       0.040332      -0.015208      -0.007542       0.022750              1.927739       1.684572      -0.322434       0.060571       2.102175      -0.545683       1.996469          -0.000001
          370              H      12.139077       3.097146      21.644286       0.127368       1.078315 0.74769421E+01  0.70796402E+02                                 1.620348                            1.510665      -0.856167       2.480464                    0.999444       3.116639       8.046602       0.565165       1.144574      -0.743158      -0.022553      -0.001815       0.027110       0.035311      -0.004630      -0.010479      -0.009224       0.001244       0.020830      -0.016413       0.001076       0.015336              1.699861       1.868930      -0.269469      -0.438731       1.545893       0.036905       1.684761           0.000002
          371              H      13.776281       4.419389      18.221542       0.116300       1.167687 0.82383521E+01  0.79670495E+02                                 1.691605                            1.573681      -0.864184       2.469934                    0.999202       3.171223       8.190273       0.561856       1.127260      -0.748333       0.008766       0.023214      -0.025724       0.035741      -0.005719      -0.013496      -0.009426      -0.005131       0.010452      -0.019694       0.004509       0.015185              1.756729       1.553694      -0.207042      -0.016984       1.975898      -0.472372       1.740594          -0.000003
          372              H      15.125919       2.616691      18.122275       0.112997       1.199356 0.83881084E+01  0.81613132E+02                                 1.720914                            1.583623      -1.050019       2.373957                    0.998124       3.296471       8.583631       0.561486       1.121169      -0.748170       0.015925      -0.000334      -0.030304       0.034235       0.003375      -0.009495      -0.007787      -0.010393       0.043456      -0.015517      -0.005125       0.020642              1.826415       2.019667      -0.339776      -0.525183       1.558094       0.098754       1.901484          -0.000001
          373              H      11.828507       5.122203      21.890469       0.115008       1.140310 0.81092218E+01  0.78239561E+02                                 1.671276                            1.564440      -0.890779       2.455009                    0.999052       3.209704       8.324068       0.560904       1.131801      -0.746369       0.015401      -0.008495       0.030997       0.035640      -0.009494       0.003122       0.001520       0.002091       0.044317      -0.017261       0.002036       0.015225              1.750431       1.664166      -0.392788       0.292158       1.754298      -0.245619       1.832829           0.000085
          374              H      10.221977       6.738278      22.077092       0.118510       1.129887 0.81106993E+01  0.78111376E+02                                 1.653435                            1.560619      -0.832282       2.488357                    0.999284       3.145624       8.100889       0.564785       1.126074      -0.748713      -0.010894       0.011157       0.037780       0.040872      -0.010995      -0.000093       0.001106       0.000568       0.046309      -0.018732       0.003223       0.015509              1.690189       1.544915      -0.243252      -0.214663       1.609528       0.249531       1.916125          -0.000166
          375              H       9.884568       6.881223      18.019037       0.131702       1.109956 0.78328587E+01  0.75031249E+02                                 1.655449                            1.549924      -0.906830       2.462478                    0.999049       3.124852       8.113831       0.555971       1.150090      -0.742290      -0.016103       0.015521      -0.037638       0.043782      -0.006927       0.003319      -0.001738      -0.001801       0.050662      -0.015486      -0.002098       0.017584              1.734592       1.697617      -0.351297       0.307898       1.679476      -0.284139       1.826682           0.000282
          376              H      11.464258       5.165881      17.919769       0.110573       1.198535 0.87969314E+01  0.86607336E+02                                 1.727825                            1.631813      -0.890977       2.450392                    0.998868       3.276108       8.578577       0.548077       1.135117      -0.745929       0.006552      -0.011030      -0.034829       0.037116      -0.011692       0.003023       0.000083      -0.003651       0.045698      -0.019609       0.003904       0.015705              1.763734       1.676372      -0.292533      -0.186230       1.629661       0.239804       1.985169          -0.000121
          377              H      17.698667       1.298419      16.895328       0.108261       1.213162 0.89190181E+01  0.88419969E+02                                 1.749756                            1.646256      -1.152974       2.316990                    0.997607       3.439082       9.140036       0.542205       1.139487      -0.742620      -0.025689       0.030460      -0.006804       0.040423      -0.008996       0.007798      -0.014208      -0.015575      -0.014856      -0.014338      -0.009216       0.023553              1.827768       2.146368      -0.417327      -0.257804       1.712150      -0.015685       1.624785          -0.000001
          378              H      19.305197       1.326214      15.164103       0.126941       1.134627 0.82102666E+01  0.79866274E+02                                 1.706075                            1.608690      -0.864797       2.476490                    0.999258       3.194857       8.459309       0.532698       1.182003      -0.734559      -0.004465       0.027377      -0.027182       0.038837      -0.011953      -0.003218      -0.011427      -0.002916       0.004525      -0.018231       0.002922       0.015309              1.783589       1.576545       0.033742      -0.180795       1.731252      -0.463213       2.042970           0.000001
          379              H      20.996079      37.785181      16.931065       0.112374       1.175347 0.87737377E+01  0.87053240E+02                                 1.765554                            1.676245      -0.857379       2.470086                    0.999118       3.345989       9.041418       0.514025       1.200941      -0.729313       0.024488      -0.027645       0.004269       0.037177      -0.010505      -0.005147      -0.010191      -0.008155      -0.000050      -0.017392       0.003178       0.014215              1.835779       2.028712      -0.458994      -0.206519       1.796552       0.031497       1.682073          -0.000002
          380              H      19.458565      37.797093      18.646407       0.122251       1.175538 0.86606123E+01  0.85819163E+02                                 1.773287                            1.671484      -1.015249       2.398682                    0.998340       3.368309       9.153767       0.510956       1.209727      -0.726571       0.007379      -0.028350       0.026215       0.039312      -0.012210       0.003348      -0.010002      -0.018732      -0.009689      -0.014051      -0.007390       0.021441              1.859028       1.636595       0.009040      -0.210523       1.791756      -0.462223       2.148733          -0.000001
          381              H      21.463852       1.624016      14.647912       0.120085       1.133078 0.83195907E+01  0.83034007E+02                                 1.832339                            1.712923      -1.312289       2.261573                    0.993568       3.718391      10.728411       0.464031       1.322529      -0.698423      -0.011466       0.031195       0.013705       0.035950      -0.003529      -0.010586      -0.001816      -0.016486      -0.009490      -0.016216       0.005652       0.010564              1.922654       1.733900      -0.245982      -0.366036       2.176791       0.362367       1.857272           0.000066
          382              H      22.993697       1.679606      12.892863       0.108174       1.177603 0.88332641E+01  0.87738807E+02                                 1.759641                            1.675503      -0.888541       2.453480                    0.998904       3.370975       9.095793       0.517410       1.191792      -0.731153       0.007176       0.035243      -0.017253       0.039891      -0.001719      -0.006313      -0.004078      -0.022785      -0.012154      -0.014062      -0.000266       0.014328              1.809172       1.547132       0.144372      -0.276676       2.086066      -0.280774       1.794317          -0.000198
          383              H      23.296599      37.483408      12.924628       0.105566       1.227615 0.91062283E+01  0.90542197E+02                                 1.762731                            1.663091      -1.004441       2.395250                    0.997994       3.353460       8.860320       0.540840       1.139002      -0.744371       0.013975      -0.034401      -0.016369       0.040579      -0.000945      -0.005311       0.000706      -0.026916      -0.022562      -0.014033      -0.003252       0.017285              1.823217       1.694450      -0.268838      -0.348758       1.982196       0.262885       1.793005           0.000342
          384              H      21.724577      37.237225      14.655854       0.135227       1.120037 0.79905115E+01  0.76843689E+02                                 1.660428                            1.563925      -0.877166       2.476008                    0.999243       3.104728       8.050077       0.554861       1.147859      -0.743423      -0.008870      -0.037134       0.012882       0.040293      -0.000818      -0.013740      -0.002067      -0.024071      -0.023340      -0.021814       0.005701       0.016113              1.703499       1.476315       0.193520      -0.225517       1.984054      -0.266348       1.650127          -0.000071
          385              H      18.101258      22.887115      38.253724       0.118608       1.209645 0.86850922E+01  0.86043816E+02                                 1.796960                            1.664145      -1.090647       2.360062                    0.997693       3.402539       9.218268       0.517037       1.195746      -0.729352       0.032529       0.003831       0.021581       0.039225       0.010914       0.009785       0.002515       0.020477      -0.030362      -0.013725      -0.009310       0.023035              1.920936       2.061483      -0.142678       0.580906       1.641891      -0.293294       2.059435          -0.000001
          386              H      18.078253      24.435688      36.518528       0.119708       1.126290 0.81066239E+01  0.78309464E+02                                 1.669668                            1.575829      -0.875196       2.467340                    0.999137       3.178234       8.282379       0.551979       1.148707      -0.742646       0.031145       0.016230      -0.004487       0.035405       0.006138       0.006872      -0.008629       0.018236      -0.012406      -0.017277       0.003031       0.014246              1.719020       1.800456       0.363140      -0.045959       1.802208      -0.272355       1.554397           0.000001
          387              H      14.347576      23.284185      35.521882       0.121882       1.096194 0.77743557E+01  0.74392933E+02                                 1.645152                            1.546550      -0.813890       2.496881                    0.999548       3.155117       8.210290       0.554810       1.153705      -0.741094      -0.030127      -0.005103      -0.022377       0.037874       0.009652       0.009138      -0.007138       0.014085      -0.009695      -0.018134       0.002869       0.015265              1.721519       1.819351      -0.082174       0.420132       1.569223      -0.224177       1.775984          -0.000002
          388              H      14.405089      21.723700      37.209430       0.118202       1.186150 0.86514448E+01  0.85183552E+02                                 1.741941                            1.637866      -1.068980       2.371887                    0.997883       3.308204       8.784723       0.534982       1.162785      -0.738293      -0.034663      -0.017761       0.002920       0.039058       0.008470       0.006355       0.000194       0.032451      -0.007460      -0.017188      -0.003995       0.021183              1.813207       1.984143       0.403103      -0.098666       1.872166      -0.284010       1.583312          -0.000001
          389              H      18.216284      25.186150      34.267141       0.106208       1.196639 0.87963029E+01  0.86483932E+02                                 1.712206                            1.620465      -0.938943       2.422441                    0.998551       3.299094       8.595310       0.556494       1.119465      -0.749524       0.035898      -0.014083       0.004030       0.038771      -0.004600      -0.005249      -0.013563       0.021117      -0.018784      -0.021783       0.006688       0.015095              1.760896       1.961571      -0.294752       0.202605       1.694427      -0.291384       1.626689           0.000072
          390              H      18.024574      26.790313      32.559740       0.125402       1.141076 0.82475015E+01  0.80068397E+02                                 1.687425                            1.590410      -0.952929       2.431675                    0.998663       3.208547       8.400786       0.548580       1.150078      -0.741922       0.034592       0.012313      -0.018409       0.041074      -0.000766      -0.005302      -0.005652       0.027147      -0.021296      -0.014881      -0.003358       0.018239              1.747538       1.803558       0.189773      -0.285974       1.666710      -0.362656       1.772347          -0.000208
          391              H      14.086851      26.873698      33.206964       0.115978       1.179544 0.85679551E+01  0.83747632E+02                                 1.710636                            1.611092      -0.872987       2.467066                    0.998995       3.204731       8.344882       0.551589       1.136044      -0.746231      -0.037866       0.014501      -0.008713       0.041473      -0.003986      -0.002071      -0.010740       0.024030      -0.023776      -0.019252       0.002624       0.016627              1.762841       2.028420      -0.305157       0.189054       1.692526      -0.242703       1.567576           0.000145
          392              H      14.290063      25.297330      34.874658       0.112278       1.152414 0.83221897E+01  0.80913159E+02                                 1.689360                            1.589327      -0.956101       2.421847                    0.998622       3.263498       8.529406       0.553483       1.138204      -0.744425      -0.030054      -0.011004       0.014972       0.035334      -0.001664      -0.002483      -0.008398       0.023212      -0.018164      -0.016080       0.001130       0.014949              1.756378       1.853961       0.174896      -0.271943       1.739699      -0.364971       1.675473          -0.000073
          393              H      13.714933      18.455814      37.944009       0.109572       1.263292 0.91336589E+01  0.91331360E+02                                 1.824202                            1.686459      -1.139400       2.330893                    0.997240       3.445219       9.276451       0.524557       1.167719      -0.736122      -0.004282       0.020761      -0.032488       0.038792      -0.002179       0.011978      -0.009902       0.009175       0.040332      -0.015208      -0.007542       0.022750              1.927743       1.684576       0.322435      -0.060572       2.102181      -0.545685       1.996473          -0.000000
          394              H      12.139077      16.756354      37.916214       0.127368       1.078317 0.74769601E+01  0.70796643E+02                                 1.620353                            1.510669      -0.856169       2.480463                    0.999444       3.116643       8.046627       0.565163       1.144577      -0.743157      -0.022553       0.001815      -0.027110       0.035311       0.004630       0.010479      -0.009224       0.001244       0.020830      -0.016413       0.001076       0.015336              1.699867       1.868936       0.269471       0.438733       1.545898       0.036905       1.684765          -0.000003
          395              H      13.776281      15.434111       1.631958       0.116300       1.167695 0.82384273E+01  0.79671458E+02                                 1.691618                            1.573693      -0.864187       2.469933                    0.999202       3.171232       8.190327       0.561851       1.127267      -0.748332       0.008766      -0.023214       0.025724       0.035741       0.005719       0.013496      -0.009426      -0.005131       0.010452      -0.019694       0.004509       0.015185              1.756743       1.553706       0.207045       0.016984       1.975914      -0.472377       1.740608           0.000002
          396              H      15.125919      17.236809       1.731225       0.112997       1.199360 0.83881428E+01  0.81613578E+02                                 1.720920                            1.583629      -1.050027       2.373954                    0.998123       3.296477       8.583662       0.561484       1.121172      -0.748170       0.015925       0.000334       0.030304       0.034235      -0.003375       0.009495      -0.007787      -0.010393       0.043456      -0.015516      -0.005125       0.020642              1.826422       2.019675       0.339779       0.525186       1.558100       0.098755       1.901491          -0.000001
          397              H      11.828507      14.731297      37.670031       0.115009       1.140321 0.81093263E+01  0.78240891E+02                                 1.671293                            1.564455      -0.890792       2.455004                    0.999052       3.209720       8.324151       0.560898       1.131808      -0.746367       0.015401       0.008496      -0.030997       0.035640       0.009494      -0.003122       0.001520       0.002090       0.044317      -0.017261       0.002036       0.015225              1.750450       1.664184       0.392795      -0.292162       1.754318      -0.245623       1.832848          -0.000085
          398              H      10.221977      13.115222      37.483408       0.118511       1.129901 0.81108335E+01  0.78113057E+02                                 1.653455                            1.560637      -0.832301       2.488348                    0.999284       3.145641       8.100975       0.564779       1.126081      -0.748711      -0.010894      -0.011157      -0.037780       0.040872       0.010995       0.000093       0.001106       0.000568       0.046308      -0.018733       0.003224       0.015509              1.690211       1.544934       0.243257       0.214667       1.609547       0.249537       1.916150           0.000167
          399              H       9.884568      12.972277       1.834463       0.131704       1.109972 0.78330046E+01  0.75033068E+02                                 1.655472                            1.549944      -0.906853       2.462468                    0.999048       3.124872       8.113931       0.555964       1.150098      -0.742288      -0.016103      -0.015522       0.037638       0.043782       0.006927      -0.003319      -0.001738      -0.001801       0.050661      -0.015486      -0.002097       0.017584              1.734616       1.697642       0.351306      -0.307905       1.679500      -0.284146       1.826708          -0.000279
          400              H      11.464258      14.687619       1.933731       0.110574       1.198550 0.87970767E+01  0.86609241E+02                                 1.727850                            1.631835      -0.890985       2.450388                    0.998868       3.276125       8.578683       0.548069       1.135129      -0.745926       0.006552       0.011030       0.034829       0.037116       0.011692      -0.003023       0.000083      -0.003651       0.045698      -0.019609       0.003904       0.015705              1.763760       1.676397       0.292540       0.186234       1.629684       0.239809       1.985199           0.000121
          401              H      17.698667      18.555081       2.958171       0.108261       1.213164 0.89190274E+01  0.88420088E+02                                 1.749757                            1.646257      -1.152971       2.316991                    0.997607       3.439084       9.140044       0.542205       1.139487      -0.742620      -0.025689      -0.030460       0.006804       0.040423       0.008996      -0.007798      -0.014208      -0.015575      -0.014856      -0.014338      -0.009215       0.023553              1.827769       2.146371       0.417328       0.257805       1.712151      -0.015684       1.624786          -0.000001
          402              H      19.305197      18.527286       4.689397       0.126941       1.134628 0.82102788E+01  0.79866423E+02                                 1.706076                            1.608691      -0.864798       2.476490                    0.999258       3.194859       8.459316       0.532698       1.182003      -0.734559      -0.004465      -0.027377       0.027182       0.038837       0.011953       0.003219      -0.011427      -0.002916       0.004524      -0.018231       0.002922       0.015309              1.783591       1.576546      -0.033742       0.180795       1.731253      -0.463214       2.042972           0.000001
          403              H      20.996079      21.775319       2.922435       0.112374       1.175347 0.87737401E+01  0.87053279E+02                                 1.765555                            1.676246      -0.857380       2.470086                    0.999118       3.345989       9.041422       0.514024       1.200942      -0.729312       0.024488       0.027645      -0.004269       0.037177       0.010505       0.005147      -0.010191      -0.008155      -0.000050      -0.017392       0.003178       0.014215              1.835780       2.028713       0.458994       0.206520       1.796553       0.031497       1.682075          -0.000002
          404              H      19.458565      21.763407       1.207093       0.122251       1.175539 0.86606217E+01  0.85819286E+02                                 1.773289                            1.671485      -1.015249       2.398682                    0.998340       3.368312       9.153779       0.510955       1.209727      -0.726571       0.007379       0.028350      -0.026215       0.039312       0.012210      -0.003348      -0.010002      -0.018732      -0.009689      -0.014051      -0.007390       0.021441              1.859029       1.636596      -0.009039       0.210523       1.791758      -0.462223       2.148734          -0.000000
          405              H      21.463852      18.229484       5.205588       0.120085       1.133076 0.83195746E+01  0.83033800E+02                                 1.832336                            1.712921      -1.312287       2.261574                    0.993568       3.718387      10.728394       0.464031       1.322528      -0.698423      -0.011466      -0.031195      -0.013705       0.035950       0.003529       0.010586      -0.001816      -0.016486      -0.009490      -0.016217       0.005652       0.010565              1.922652       1.733898       0.245982       0.366036       2.176788       0.362367       1.857270           0.000066
          406              H      22.993697      18.173894       6.960637       0.108174       1.177608 0.88333098E+01  0.87739371E+02                                 1.759645                            1.675506      -0.888558       2.453472                    0.998904       3.370984       9.095822       0.517410       1.191791      -0.731153       0.007176      -0.035243       0.017253       0.039891       0.001719       0.006313      -0.004078      -0.022785      -0.012154      -0.014062      -0.000266       0.014328              1.809176       1.547136      -0.144372       0.276677       2.086071      -0.280775       1.794322          -0.000198
          407              H      23.296599      22.077092       6.928871       0.105566       1.227624 0.91063192E+01  0.90543355E+02                                 1.762743                            1.663101      -1.004456       2.395243                    0.997994       3.353472       8.860373       0.540838       1.139005      -0.744370       0.013975       0.034401       0.016370       0.040580       0.000945       0.005311       0.000706      -0.026916      -0.022562      -0.014033      -0.003252       0.017285              1.823229       1.694461       0.268840       0.348762       1.982209       0.262888       1.793017           0.000342
          408              H      21.724577      22.323275       5.197646       0.135227       1.120038 0.79905193E+01  0.76843795E+02                                 1.660430                            1.563927      -0.877164       2.476009                    0.999243       3.104728       8.050083       0.554859       1.147861      -0.743423      -0.008870       0.037134      -0.012882       0.040293       0.000818       0.013740      -0.002067      -0.024071      -0.023340      -0.021814       0.005701       0.016113              1.703501       1.476317      -0.193520       0.225518       1.984057      -0.266349       1.650129          -0.000071
          409              C       2.844976      18.987887      18.646407       0.368133      35.130382 0.33548288E+03  0.74411295E+04                                 9.884904                            6.389090      -0.337448       1.920249                    0.999011      24.691721      70.447043       0.605200       0.456288      -1.033327      -0.000006       0.026555       0.024437       0.036088       0.049793      -0.040013      -0.032701       0.010319      -0.064777      -0.047080      -0.038617       0.085698             15.451223      10.317004      -3.710150       0.655574      18.313127      10.301779      17.723539          -0.000002
          410              C       3.627153      19.881295      20.639699       0.372774      37.583126 0.32746817E+03  0.72010474E+04                                10.252378                            6.266672      -0.244823       1.951004                    0.999226      24.332497      68.545629       0.619360       0.449714      -1.039752      -0.023447      -0.000018      -0.025732       0.034812       0.047885      -0.039753      -0.037647      -0.021534      -0.019301      -0.049761      -0.034956       0.084717             16.868052      21.144860      -2.486147      12.591256       9.677082       1.668238      19.782213          -0.000002
          411              C       1.809742      20.766761      19.555697       0.369015      35.968990 0.33129924E+03  0.73225752E+04                                10.047147                            6.339564      -0.288393       1.936694                    0.999170      24.571698      69.896081       0.609162       0.454914      -1.034493       0.031047      -0.021257      -0.000152       0.037627       0.048416      -0.036419      -0.038916       0.006956      -0.040919      -0.045386      -0.038883       0.084269             16.772065      20.804178     -12.462833       1.775799      19.739605       2.178906       9.772412          -0.000003
          412              C       2.890987      17.975359      17.570347       0.015836      40.619788 0.42740461E+03  0.99806799E+04                                10.495608                            6.957832      -0.218180       1.942954                    0.998912      27.149699      77.158438       0.617512       0.424756      -1.061579       0.001088      -0.027616      -0.022766       0.035806      -0.002616      -0.003419       0.001582      -0.022983       0.006939      -0.013601       0.002514       0.011087             16.298447      10.858007      -3.671531      -0.688864      19.463207      12.151950      18.574128          -0.000004
          413              C       1.805908      17.836384      16.740471      -0.098380      34.874941 0.41622583E+03  0.97233275E+04                                 9.459606                            6.898692      -0.099338       1.943882                    0.999595      29.285627      85.171369       0.611483       0.428781      -1.051685       0.008034      -0.015447      -0.017732       0.024851      -0.000873       0.002831      -0.024928       0.023590      -0.032242      -0.033650       0.014240       0.019410             12.875650       9.246864      -2.482659       0.164674      14.642354       8.386069      14.737730          -0.000006
          414              C       1.844250      16.843709      15.787503      -0.152812      35.375334 0.41193330E+03  0.95661815E+04                                 9.433635                            6.775451       0.182183       2.030227                    0.999822      29.297838      84.034127       0.631122       0.417908      -1.061997      -0.004088       0.018844       0.020672       0.028269       0.007693       0.018170      -0.005361       0.021869      -0.032737      -0.023777      -0.002357       0.026134             13.040308       9.218873      -3.212411      -0.836543      15.289339       8.891068      14.612713           0.000003
          415              C       2.994510      16.125013      15.608822       0.078401      40.103271 0.41745753E+03  0.96663623E+04                                10.385421                            6.853755      -0.084087       1.980877                    0.999363      26.626126      74.723000       0.626873       0.421965      -1.066060       0.014572       0.014436       0.005055       0.021126       0.000589      -0.012337       0.023468      -0.011009       0.020884      -0.024487      -0.005651       0.030138             16.637844       9.870161      -2.867469      -0.395770      19.620699      13.180975      20.422672          -0.000005
          416              C       4.087257      16.236192      16.486346      -0.142171      34.452705 0.42068041E+03  0.98156328E+04                                 9.278159                            6.866544       0.139144       2.019604                    0.999645      29.210610      83.839027       0.624575       0.420296      -1.061039      -0.007265       0.005431       0.018386       0.020502      -0.015327       0.005775      -0.007828       0.021730      -0.043332      -0.018729      -0.009101       0.027830             12.423743       8.713302      -1.514414       0.834767      13.748854       7.999658      14.809074          -0.000012
          417              C       4.037413      17.205043      17.431373      -0.101716      34.552674 0.40892913E+03  0.95120130E+04                                 9.396485                            6.840667      -0.067571       1.954981                    0.999531      29.207153      84.798756       0.613623       0.429121      -1.051334      -0.011603      -0.013063      -0.011706       0.021031       0.005355       0.010453      -0.028399       0.022391      -0.057068      -0.042184       0.018520       0.023663             12.761222       9.791524      -2.824387      -0.477565      14.949545       8.224108      13.542599           0.000002
          418              C       2.933163      14.989392      14.608205       0.070491      40.771629 0.42015655E+03  0.97420127E+04                                10.478684                            6.861831      -0.077837       1.981427                    0.999329      26.733218      75.010505       0.628591       0.420243      -1.067428      -0.014163       0.000004      -0.003785       0.014660      -0.013553       0.006970       0.007084      -0.008545       0.005253      -0.019608       0.005976       0.013632             16.815285       9.654058      -0.615780      -1.101303      20.332128      14.323991      20.459669           0.000012
          419              C       1.794406      14.219077      14.163487      -0.156170      38.866542 0.47358387E+03  0.11356492E+05                                10.008819                            7.261190       0.069341       1.979944                    0.999809      30.390429      87.777327       0.611799       0.417494      -1.065216       0.025237      -0.020331      -0.017822       0.036985      -0.003274      -0.024810       0.021920       0.077973      -0.074366      -0.050000      -0.009821       0.059821             13.684899       9.321507       0.456467      -0.158857      16.010970      10.146644      15.722220           0.000515
          420              C       1.905597      13.166841      13.202577      -0.119846      35.887417 0.43545254E+03  0.10248261E+05                                 9.554611                            6.985360      -0.006060       1.962053                    0.999664      29.683867      85.562875       0.619339       0.420212      -1.061102       0.007077       0.020749       0.013566       0.025781       0.024347       0.016078       0.001136       0.028533      -0.025179      -0.027231      -0.009895       0.037126             13.083919       8.893814      -0.822508      -1.415385      15.139943       9.665826      15.217998           0.001134
          421              C       3.144044      12.845214      12.698299      -0.015554      40.181892 0.42856494E+03  0.99464722E+04                                10.220567                            6.833103       0.062224       2.026101                    0.999257      26.952854      74.681122       0.645956       0.408555      -1.079288       0.022325       0.028314       0.016049       0.039467      -0.020783      -0.014363       0.009842       0.018150       0.008697      -0.024134      -0.007603       0.031737             15.845967       9.364421       1.017637       0.342922      19.379203      13.155110      18.794275          -0.002816
          422              C       4.236791      13.559940      13.158900      -0.090769      36.154731 0.41685367E+03  0.97010497E+04                                 9.580676                            6.840747      -0.010614       1.970062                    0.999602      29.006233      83.057390       0.625196       0.420973      -1.060951      -0.028467       0.016760       0.015424       0.036458      -0.011370      -0.016124       0.007414       0.054664      -0.041573      -0.025249      -0.016652       0.041901             13.096591       9.267297       0.692254      -0.054870      14.970626       9.461682      15.051851          -0.000551
          423              C       4.110262      14.596293      14.111868      -0.149814      36.886093 0.42235461E+03  0.98832680E+04                                 9.773729                            6.899593       0.018821       1.973714                    0.999617      29.703030      85.907961       0.619273       0.422670      -1.057533       0.001205      -0.027436      -0.021219       0.034705       0.023549       0.018192      -0.000114       0.020907      -0.014404      -0.028478      -0.005857       0.034335             13.895782       9.445044      -1.385052      -2.001296      15.647017      10.507270      16.595286          -0.000553
          424              C       3.021350      11.677829      11.717536       0.619265      22.645760 0.23760610E+03  0.48621141E+04                                 7.583028                            5.523258      -0.021897       2.062967                    0.999486      21.780075      60.796775       0.621690       0.481465      -1.013804      -0.006273      -0.044863      -0.035276       0.057415      -0.008298      -0.013725      -0.107330      -0.041790       0.072503      -0.094960      -0.029258       0.124217             10.740200       6.753293       0.174489       0.150435      12.818894       7.856751      12.648412           0.000648
          425              C       4.604874      19.869383      21.731641       0.016413      42.425929 0.39396497E+03  0.89914525E+04                                10.700297                            6.612839      -0.126660       1.974739                    0.999282      26.429925      73.643792       0.644740       0.416245      -1.069678       0.024262      -0.001490       0.021679       0.032570       0.000097       0.003754      -0.004097       0.014313       0.016332      -0.010974       0.001745       0.009229             17.710610      21.715575      -1.704255      14.396563       9.904468       1.709992      21.511788           0.000000
          426              C       5.498243      18.789352      21.862674      -0.098975      37.356225 0.41057205E+03  0.95355530E+04                                 9.833412                            6.799624      -0.011881       1.969613                    0.999648      29.054393      83.593889       0.624508       0.422291      -1.058245       0.013014       0.019327       0.021559       0.031744      -0.002401      -0.028857       0.014796      -0.028862      -0.044879      -0.041587       0.009115       0.032472             14.181625      17.242143      -1.925809      10.166378       9.117445       1.188104      16.185286           0.000002
          427              C       6.410782      18.749645      22.863291      -0.149435      35.057562 0.38872855E+03  0.88955811E+04                                 9.370359                            6.571327       0.149859       2.025496                    0.999732      28.765438      81.848247       0.642521       0.416573      -1.063064      -0.007137      -0.008066      -0.018972       0.021816      -0.010886      -0.009349      -0.003798      -0.014979      -0.022512      -0.018585       0.001572       0.017013             13.308169      15.244040      -0.995006       9.354152       8.405350       2.012548      16.275116          -0.000011
          428              C       6.349435      19.785998      23.709050       0.090006      40.547818 0.40090718E+03  0.91900188E+04                                10.469639                            6.713242      -0.136520       1.968269                    0.999320      26.238916      73.273774       0.633843       0.421553      -1.066286      -0.012371      -0.000986      -0.018622       0.022379       0.008163       0.020512      -0.018218       0.004645       0.024455      -0.031293       0.003812       0.027481             17.520457      21.658025      -1.857308      14.345448       9.460886       1.297261      21.442460           0.000010
          429              C       5.433061      20.826321      23.621694      -0.145851      36.011383 0.38804828E+03  0.88731172E+04                                 9.505511                            6.559419       0.202291       2.041743                    0.999803      28.741372      81.657516       0.644228       0.415792      -1.063923      -0.016102      -0.005272      -0.017617       0.024443      -0.005441      -0.010586       0.020112      -0.024686      -0.018803      -0.021974      -0.008140       0.030114             13.453969      16.140360      -2.334540       9.448670       8.303458       0.741900      15.918090           0.000007
          430              C       4.616377      20.858087      22.589312      -0.097037      34.490241 0.35845501E+03  0.80651402E+04                                 9.315370                            6.349898      -0.039099       1.969525                    0.999724      28.281199      80.668675       0.645355       0.421823      -1.056202       0.017933      -0.005202       0.013159       0.022843       0.002600      -0.037047      -0.014664      -0.014664      -0.039095      -0.046023       0.009342       0.036680             13.208604      14.833605      -1.223022       9.415954       8.562809       1.665489      16.229399          -0.000001
          431              C       7.392338      19.797910      24.816875       0.068010      41.372778 0.41999006E+03  0.97375429E+04                                10.589258                            6.866076      -0.128942       1.966521                    0.999420      26.685274      74.882566       0.627605       0.420930      -1.066953       0.013245       0.004869       0.008841       0.016653      -0.012528       0.012158       0.010117       0.015876       0.027432      -0.025780       0.007028       0.018752             17.403763      20.592020       0.946505      14.960428      10.247950       0.834673      21.371319          -0.000023
          432              C       7.748918      18.582876      25.309242      -0.147727      35.850333 0.41226315E+03  0.95875407E+04                                 9.557666                            6.807338       0.042487       1.984039                    0.999678      29.470228      84.929523       0.624830       0.421513      -1.058416       0.018310       0.000131       0.025389       0.031303       0.017923      -0.001226       0.015043      -0.033140      -0.022231      -0.024444      -0.008190       0.032634             13.327258      14.872995      -0.627049      10.086287       9.095475      -0.922465      16.013305          -0.000461
          433              C       8.692131      18.471696      26.293975      -0.098711      35.076173 0.41040064E+03  0.95207445E+04                                 9.374921                            6.785623      -0.029679       1.962710                    0.999527      29.104944      83.410048       0.627539       0.420729      -1.060319      -0.015784       0.018888      -0.014073       0.028354      -0.010721       0.004977      -0.017001      -0.053134      -0.065686      -0.026871      -0.017428       0.044299             12.704927      14.074463       0.699845       9.174127       9.023008       0.561020      15.017311          -0.001111
          434              C       9.282598      19.615258      26.849873      -0.027258      41.569603 0.49489371E+03  0.11870583E+05                                10.429768                            7.331087       0.103497       2.021834                    0.999274      28.059097      78.259029       0.627032       0.407245      -1.083433      -0.026838      -0.010154      -0.029882       0.041428      -0.011590       0.027675      -0.014468      -0.022979      -0.025822      -0.035694      -0.000634       0.036328             15.770335      18.011169       1.102237      12.677570       9.796716       0.890510      19.503119          -0.000216
          435              C       8.914515      20.913677      26.377360      -0.110278      35.429105 0.44001270E+03  0.10379365E+05                                 9.453943                            7.033687      -0.034320       1.954436                    0.999623      29.662225      85.511807       0.615841       0.421631      -1.060537      -0.011544      -0.005852      -0.012560       0.018035       0.018003       0.002405       0.016960      -0.044267      -0.044623      -0.023834      -0.017191       0.041025             12.601264      14.086776       0.258433       8.947231       9.015309      -0.025675      14.701706           0.001289
          436              C       7.967468      20.961325      25.356890      -0.149226      37.186672 0.43880693E+03  0.10351349E+05                                 9.749922                            7.010605       0.079705       1.989713                    0.999678      29.927395      86.483248       0.618178       0.420019      -1.060782       0.019639      -0.012897       0.020315       0.031060      -0.007800       0.007991      -0.013242      -0.065962      -0.068581      -0.030545      -0.017591       0.048136             13.447571      15.318323       1.515242       9.902316       9.577400       1.283182      15.446989           0.000704
          437              C      10.413687      19.639082      28.064908       0.568764      23.889474 0.28315615E+03  0.60299439E+04                                 7.761483                            5.985485       0.030519       2.059294                    0.999102      23.000171      64.652591       0.606199       0.474465      -1.021566       0.044222       0.005626       0.048291       0.065721      -0.003534      -0.116945       0.001637       0.039796       0.034040      -0.104190      -0.025635       0.129826             10.436969      11.519173       0.162629       6.949459       7.240132      -0.029406      12.551600           0.000488
          438              C       0.740001      21.771348      19.555697       0.008520      43.454345 0.44561921E+03  0.10502955E+05                                10.961423                            7.085544      -0.171124       1.952609                    0.998978      27.431053      78.023670       0.615099       0.422487      -1.064237      -0.030929       0.024215       0.001956       0.039329      -0.007453      -0.000230      -0.001284      -0.001146      -0.008670      -0.006347      -0.002625       0.008972             18.440348      23.373850     -14.525322       1.659528      22.660784       1.920921       9.286411          -0.000012
          439              C       0.789845      22.815642      20.516607      -0.103899      37.384026 0.45284505E+03  0.10778639E+05                                 9.898652                            7.183487      -0.068213       1.944534                    0.999548      29.879800      87.041674       0.602198       0.427319      -1.055075      -0.026274       0.009785      -0.010547       0.029955       0.023063       0.010987       0.003985       0.018070       0.061114      -0.035115       0.005869       0.029246             14.082355      16.046652      -9.548601       0.474436      18.089917       2.578969       8.110497           0.000003
          440              C      38.177129      23.863907      20.544402      -0.150167      34.784955 0.44829809E+03  0.10632874E+05                                 9.354373                            7.095590       0.097320       1.997698                    0.999530      29.961344      86.841061       0.613170       0.421154      -1.059976       0.014274      -0.015013       0.006086       0.021591       0.006015       0.010447       0.020762      -0.012402       0.011788      -0.018154      -0.010396       0.028551             12.614798      14.635206      -7.820937       1.292782      15.241329       1.600275       7.967860           0.000001
          441              C      37.184072      23.800376      19.555697       0.069419      39.322427 0.45903786E+03  0.10888754E+05                                10.294077                            7.229442      -0.142561       1.959718                    0.999224      27.284275      77.598460       0.604761       0.426965      -1.062509       0.003590      -0.016138       0.008742       0.018702      -0.019963      -0.011139      -0.001268      -0.003047       0.009204      -0.024616       0.003411       0.021205             16.035861      17.799339     -11.818065       1.282958      21.535593       1.880901       8.772652          -0.000005
          442              C      37.176403      22.764023      18.590817      -0.143359      35.446837 0.44038626E+03  0.10418574E+05                                 9.516622                            7.053780       0.117631       2.007568                    0.999550      29.871299      87.007169       0.611069       0.423683      -1.056384       0.017237      -0.018770       0.013854       0.029006       0.014106       0.022830      -0.003535       0.012683       0.055566      -0.030499      -0.002987       0.033486             13.253661      14.069502      -8.469165       0.832117      17.669104       2.181215       8.022378          -0.000011
          443              C      38.092777      21.739582      18.574935      -0.099700      34.140744 0.42206813E+03  0.99059442E+04                                 9.387795                            6.983938      -0.095625       1.949069                    0.999087      29.403331      86.045570       0.602204       0.433361      -1.047655      -0.013152       0.010615       0.007117       0.018339       0.025750      -0.004720      -0.001100       0.006652       0.056651      -0.035503       0.013311       0.022192             13.024706      15.687426      -8.305721       1.800859      15.548033       1.115990       7.838658           0.000005
          444              C      36.098993      24.924084      19.448489       0.078170      39.388458 0.45196480E+03  0.10673632E+05                                10.255268                            7.146117      -0.110777       1.967102                    0.999226      27.210763      77.081325       0.612113       0.423708      -1.065124      -0.014179       0.009458      -0.002707       0.017258      -0.012512       0.007068       0.009361      -0.010763      -0.069652      -0.028175       0.002598       0.025577             15.607581      16.381356     -12.249491       0.773386      19.856096      -0.567869      10.585292           0.000047
          445              C      35.700236      25.408509      20.687347      -0.159749      37.496783 0.46482799E+03  0.11164604E+05                                 9.927913                            7.284892      -0.074989       1.943677                    0.999041      30.497700      89.987377       0.595621       0.428139      -1.051899      -0.017894       0.010447      -0.001011       0.020745      -0.004388       0.015414      -0.005922       0.010438       0.023272      -0.011387      -0.010648       0.022035             13.630275      13.223413      -9.597323      -0.221423      17.264468       0.139195      10.402944           0.000383
          446              C      34.753189      26.448833      20.707200      -0.080872      35.278289 0.41346601E+03  0.96141259E+04                                 9.459493                            6.816569       0.072318       1.997720                    0.999710      28.898921      83.039996       0.625047       0.421428      -1.059394       0.015146      -0.013737      -0.030052       0.036348       0.015089      -0.013424       0.013883      -0.016342       0.056652      -0.033334       0.006594       0.026740             12.950396      12.815764      -9.234827       1.748486      16.375781      -1.471283       9.659643           0.000910
          447              C      34.143551      26.957082      19.575551      -0.033732      40.021431 0.39033015E+03  0.88594687E+04                                10.133837                            6.498745       0.037258       2.028660                    0.999388      26.308680      72.343521       0.665078       0.405750      -1.079981       0.029592      -0.016993       0.009203       0.035344       0.006070      -0.006125       0.004473      -0.021556       0.029324      -0.019006       0.006147       0.012859             15.693898      17.104427     -13.051955       0.768338      20.360556      -0.428136       9.616710          -0.000692
          448              C      34.588318      26.425008      18.408165      -0.087103      35.185934 0.41889351E+03  0.97717667E+04                                 9.426534                            6.864139      -0.048134       1.952957                    0.999639      29.254709      84.187448       0.622496       0.421793      -1.059204       0.028875      -0.015135       0.026527       0.042030       0.011769       0.021555      -0.022531      -0.004017       0.063126      -0.038641       0.001236       0.037405             12.586938      12.691037      -8.881162      -0.956031      15.751848       1.426447       9.317928          -0.000670
          449              C      35.546868      25.388656      18.217572      -0.163600      36.235317 0.45183580E+03  0.10698329E+05                                 9.484231                            7.060418       0.170817       2.018246                    0.999633      29.855739      85.424986       0.625258       0.413725      -1.068637      -0.012761       0.013065      -0.002794       0.018476      -0.026380      -0.002901       0.006267      -0.013523       0.108397      -0.045328       0.007583       0.037746             12.315351      12.101270      -8.050795       0.494172      14.809829      -0.176610      10.034955          -0.000572
          450              C      33.115985      27.937845      19.563639       0.644793      22.794741 0.21968855E+03  0.44177965E+04                                 7.628387                            5.321040      -0.071182       2.053705                    0.999672      21.299155      59.358099       0.630218       0.483300      -1.010643      -0.034772       0.038192      -0.005853       0.051980       0.099110      -0.002126      -0.004302       0.003773      -0.094324      -0.083455      -0.031533       0.114989             10.969846      12.007890      -8.363753       0.249110      14.270499      -0.023232       6.631149           0.000112
          451              C       2.844976       0.865613       1.207093       0.368133      35.130374 0.33548273E+03  0.74411257E+04                                 9.884903                            6.389089      -0.337449       1.920248                    0.999011      24.691719      70.447042       0.605200       0.456288      -1.033327      -0.000006      -0.026555      -0.024438       0.036088      -0.049793       0.040013      -0.032701       0.010320      -0.064777      -0.047080      -0.038617       0.085698             15.451220      10.317000       3.710151      -0.655569      18.313127      10.301779      17.723532          -0.000003
          452              C       3.627153      -0.027795      38.920801       0.372774      37.583127 0.32746824E+03  0.72010493E+04                                10.252376                            6.266672      -0.244822       1.951004                    0.999226      24.332499      68.545628       0.619360       0.449714      -1.039753      -0.023447       0.000018       0.025731       0.034811      -0.047885       0.039752      -0.037647      -0.021534      -0.019301      -0.049760      -0.034956       0.084717             16.868042      21.144847       2.486148     -12.591241       9.677081       1.668239      19.782197          -0.000002
          453              C       1.809742      38.793739       0.297802       0.369014      35.968985 0.33129915E+03  0.73225729E+04                                10.047147                            6.339564      -0.288393       1.936694                    0.999170      24.571693      69.896066       0.609162       0.454914      -1.034493       0.031047       0.021257       0.000151       0.037627      -0.048416       0.036419      -0.038916       0.006956      -0.040919      -0.045386      -0.038883       0.084269             16.772063      20.804179      12.462832      -1.775799      19.739601       2.178905       9.772410          -0.000003
          454              C       2.890987       1.878141       2.283152       0.015836      40.619814 0.42740476E+03  0.99806841E+04                                10.495612                            6.957832      -0.218179       1.942954                    0.998912      27.149703      77.158449       0.617512       0.424756      -1.061579       0.001088       0.027616       0.022766       0.035807       0.002617       0.003419       0.001582      -0.022983       0.006939      -0.013601       0.002514       0.011087             16.298454      10.858006       3.671535       0.688870      19.463220      12.151960      18.574136          -0.000003
          455              C       1.805908       2.017116       3.113029      -0.098380      34.874954 0.41622610E+03  0.97233348E+04                                 9.459608                            6.898693      -0.099336       1.943882                    0.999595      29.285630      85.171375       0.611483       0.428781      -1.051685       0.008034       0.015447       0.017732       0.024851       0.000873      -0.002831      -0.024927       0.023591      -0.032242      -0.033650       0.014240       0.019410             12.875651       9.246864       2.482660      -0.164673      14.642355       8.386070      14.737733          -0.000005
          456              C       1.844250       3.009791       4.065997      -0.152812      35.375323 0.41193310E+03  0.95661758E+04                                 9.433634                            6.775450       0.182183       2.030227                    0.999822      29.297828      84.034093       0.631122       0.417908      -1.061996      -0.004088      -0.018844      -0.020672       0.028269      -0.007694      -0.018170      -0.005361       0.021869      -0.032737      -0.023777      -0.002357       0.026134             13.040306       9.218873       3.212413       0.836546      15.289336       8.891065      14.612709           0.000004
          457              C       2.994510       3.728487       4.244678       0.078401      40.103255 0.41745714E+03  0.96663511E+04                                10.385419                            6.853752      -0.084088       1.980877                    0.999363      26.626116      74.722971       0.626873       0.421965      -1.066060       0.014572      -0.014436      -0.005055       0.021126      -0.000589       0.012337       0.023468      -0.011008       0.020884      -0.024487      -0.005651       0.030138             16.637839       9.870159       2.867467       0.395769      19.620690      13.180970      20.422668          -0.000002
          458              C       4.087257       3.617308       3.367154      -0.142172      34.452714 0.42068046E+03  0.98156346E+04                                 9.278161                            6.866545       0.139144       2.019603                    0.999645      29.210613      83.839049       0.624575       0.420296      -1.061039      -0.007265      -0.005431      -0.018386       0.020502       0.015327      -0.005775      -0.007828       0.021730      -0.043332      -0.018729      -0.009101       0.027830             12.423747       8.713306       1.514415      -0.834767      13.748856       7.999660      14.809078          -0.000010
          459              C       4.037413       2.648457       2.422127      -0.101717      34.552684 0.40892923E+03  0.95120156E+04                                 9.396486                            6.840667      -0.067568       1.954982                    0.999531      29.207156      84.798760       0.613623       0.429121      -1.051334      -0.011603       0.013063       0.011706       0.021031      -0.005355      -0.010453      -0.028399       0.022392      -0.057068      -0.042184       0.018520       0.023664             12.761225       9.791524       2.824390       0.477570      14.949549       8.224112      13.542602           0.000002
          460              C       2.933163       4.864107       5.245295       0.070490      40.771657 0.42015663E+03  0.97420147E+04                                10.478687                            6.861832      -0.077835       1.981427                    0.999329      26.733217      75.010495       0.628591       0.420243      -1.067428      -0.014163      -0.000004       0.003785       0.014660       0.013553      -0.006970       0.007084      -0.008545       0.005253      -0.019608       0.005976       0.013632             16.815295       9.654056       0.615784       1.101306      20.332144      14.324005      20.459686           0.000012
          461              C       1.794406       5.634423       5.690013      -0.156170      38.866517 0.47358351E+03  0.11356480E+05                                10.008813                            7.261186       0.069344       1.979945                    0.999809      30.390417      87.777265       0.611799       0.417494      -1.065216       0.025237       0.020331       0.017822       0.036985       0.003273       0.024810       0.021920       0.077973      -0.074366      -0.050000      -0.009821       0.059822             13.684890       9.321499      -0.456466       0.158858      16.010964      10.146638      15.722208           0.000515
          462              C       1.905597       6.686659       6.650922      -0.119846      35.887407 0.43545239E+03  0.10248256E+05                                 9.554608                            6.985358      -0.006059       1.962054                    0.999664      29.683860      85.562829       0.619340       0.420211      -1.061102       0.007076      -0.020750      -0.013566       0.025781      -0.024347      -0.016078       0.001136       0.028533      -0.025179      -0.027231      -0.009895       0.037126             13.083912       8.893808       0.822506       1.415384      15.139937       9.665821      15.217991           0.001134
          463              C       3.144044       7.008285       7.155201      -0.015554      40.181872 0.42856498E+03  0.99464725E+04                                10.220563                            6.833102       0.062224       2.026101                    0.999257      26.952850      74.681094       0.645956       0.408555      -1.079288       0.022325      -0.028314      -0.016049       0.039467       0.020783       0.014363       0.009842       0.018149       0.008697      -0.024134      -0.007603       0.031737             15.845957       9.364415      -1.017636      -0.342920      19.379191      13.155100      18.794266          -0.002816
          464              C       4.236791       6.293559       6.694600      -0.090769      36.154707 0.41685328E+03  0.97010372E+04                                 9.580668                            6.840742      -0.010614       1.970061                    0.999602      29.006219      83.057300       0.625197       0.420973      -1.060951      -0.028467      -0.016760      -0.015423       0.036458       0.011370       0.016123       0.007414       0.054664      -0.041573      -0.025249      -0.016652       0.041901             13.096580       9.267285      -0.692251       0.054871      14.970614       9.461676      15.051841          -0.000550
          465              C       4.110262       5.257207       5.741632      -0.149814      36.886080 0.42235432E+03  0.98832588E+04                                 9.773724                            6.899589       0.018822       1.973715                    0.999617      29.703022      85.907909       0.619273       0.422669      -1.057533       0.001205       0.027436       0.021220       0.034705      -0.023549      -0.018192      -0.000114       0.020907      -0.014405      -0.028478      -0.005857       0.034335             13.895776       9.445037       1.385052       2.001294      15.647010      10.507266      16.595280          -0.000555
          466              C       3.021350       8.175671       8.135964       0.619264      22.645761 0.23760620E+03  0.48621163E+04                                 7.583027                            5.523259      -0.021896       2.062967                    0.999486      21.780072      60.796750       0.621691       0.481464      -1.013804      -0.006273       0.044863       0.035276       0.057415       0.008298       0.013725      -0.107330      -0.041790       0.072503      -0.094960      -0.029257       0.124217             10.740196       6.753293      -0.174489      -0.150434      12.818889       7.856746      12.648406           0.000648
          467              C       4.604874      -0.015883      37.828859       0.016414      42.425881 0.39396456E+03  0.89914407E+04                                10.700290                            6.612836      -0.126662       1.974739                    0.999282      26.429905      73.643726       0.644740       0.416246      -1.069678       0.024262       0.001490      -0.021678       0.032570      -0.000097      -0.003753      -0.004097       0.014313       0.016332      -0.010974       0.001746       0.009228             17.710587      21.715543       1.704253     -14.396536       9.904462       1.709994      21.511755           0.000000
          468              C       5.498243       1.064148      37.697826      -0.098974      37.356124 0.41057098E+03  0.95355212E+04                                 9.833392                            6.799614      -0.011879       1.969614                    0.999648      29.054346      83.593697       0.624508       0.422291      -1.058245       0.013014      -0.019326      -0.021559       0.031743       0.002401       0.028857       0.014795      -0.028861      -0.044879      -0.041587       0.009115       0.032472             14.181586      17.242094       1.925807     -10.166341       9.117428       1.188101      16.185235           0.000002
          469              C       6.410782       1.103855      36.697209      -0.149435      35.057485 0.38872783E+03  0.88955592E+04                                 9.370341                            6.571318       0.149867       2.025499                    0.999732      28.765406      81.848095       0.642522       0.416573      -1.063064      -0.007137       0.008066       0.018972       0.021816       0.010886       0.009349      -0.003798      -0.014979      -0.022513      -0.018585       0.001572       0.017013             13.308132      15.243997       0.995006      -9.354117       8.405335       2.012543      16.275065          -0.000011
          470              C       6.349435       0.067502      35.851450       0.090004      40.547770 0.40090725E+03  0.91900190E+04                                10.469624                            6.713239      -0.136511       1.968271                    0.999320      26.238912      73.273712       0.633843       0.421552      -1.066286      -0.012371       0.000986       0.018623       0.022379      -0.008163      -0.020513      -0.018217       0.004646       0.024456      -0.031293       0.003812       0.027482             17.520409      21.657959       1.857305     -14.345393       9.460874       1.297262      21.442395           0.000010
          471              C       5.433061      38.734178      35.938806      -0.145851      36.011342 0.38804807E+03  0.88731107E+04                                 9.505501                            6.559416       0.202296       2.041745                    0.999803      28.741367      81.657479       0.644228       0.415792      -1.063923      -0.016102       0.005272       0.017618       0.024443       0.005441       0.010587       0.020112      -0.024686      -0.018804      -0.021974      -0.008140       0.030114             13.453945      16.140322       2.334529      -9.448644       8.303450       0.741908      15.918064           0.000007
          472              C       4.616377      38.702413      36.971188      -0.097037      34.490189 0.35845448E+03  0.80651247E+04                                 9.315359                            6.349893      -0.039098       1.969525                    0.999723      28.281172      80.668561       0.645355       0.421823      -1.056203       0.017933       0.005201      -0.013159       0.022843      -0.002600       0.037047      -0.014664      -0.014664      -0.039095      -0.046022       0.009342       0.036681             13.208582      14.833573       1.223012      -9.415932       8.562798       1.665495      16.229374          -0.000001
          473              C       7.392338       0.055590      34.743625       0.068011      41.372657 0.41998916E+03  0.97375155E+04                                10.589235                            6.866069      -0.128939       1.966523                    0.999420      26.685236      74.882402       0.627605       0.420930      -1.066953       0.013245      -0.004869      -0.008841       0.016653       0.012528      -0.012156       0.010117       0.015875       0.027431      -0.025779       0.007028       0.018751             17.403704      20.591947      -0.946502     -14.960365      10.247927       0.834671      21.371239          -0.000023
          474              C       7.748918       1.270624      34.251258      -0.147726      35.850178 0.41226154E+03  0.95874913E+04                                 9.557632                            6.807320       0.042495       1.984043                    0.999678      29.470152      84.929172       0.624832       0.421513      -1.058417       0.018310      -0.000130      -0.025388       0.031303      -0.017922       0.001225       0.015043      -0.033138      -0.022231      -0.024443      -0.008190       0.032633             13.327197      14.872923       0.627045     -10.086228       9.095444      -0.922461      16.013225          -0.000461
          475              C       8.692131       1.381804      33.266525      -0.098709      35.075935 0.41039777E+03  0.95206574E+04                                 9.374869                            6.785592      -0.029665       1.962716                    0.999527      29.104822      83.409494       0.627541       0.420728      -1.060320      -0.015784      -0.018887       0.014073       0.028353       0.010722      -0.004975      -0.017001      -0.053133      -0.065685      -0.026870      -0.017429       0.044299             12.704846      14.074371      -0.699843      -9.174057       9.022959       0.561019      15.017208          -0.001111
          476              C       9.282598       0.238242      32.710627      -0.027256      41.569493 0.49489256E+03  0.11870547E+05                                10.429748                            7.331079       0.103509       2.021838                    0.999274      28.059061      78.258872       0.627033       0.407245      -1.083433      -0.026834       0.010154       0.029879       0.041424       0.011590      -0.027676      -0.014468      -0.022973      -0.025818      -0.035694      -0.000635       0.036328             15.770296      18.011127      -1.102232     -12.677532       9.796695       0.890505      19.503065          -0.000213
          477              C       8.914515      38.646823      33.183140      -0.110277      35.428920 0.44001032E+03  0.10379291E+05                                 9.453902                            7.033663      -0.034313       1.954439                    0.999623      29.662136      85.511394       0.615843       0.421630      -1.060538      -0.011544       0.005852       0.012560       0.018035      -0.018002      -0.002403       0.016959      -0.044266      -0.044624      -0.023836      -0.017189       0.041024             12.601199      14.086701      -0.258430      -8.947173       9.015273      -0.025676      14.701623           0.001288
          478              C       7.967468      38.599175      34.203610      -0.149225      37.186503 0.43880497E+03  0.10351288E+05                                 9.749885                            7.010584       0.079716       1.989717                    0.999678      29.927312      86.482856       0.618180       0.420018      -1.060782       0.019639       0.012896      -0.020315       0.031059       0.007799      -0.007991      -0.013242      -0.065960      -0.068580      -0.030544      -0.017590       0.048134             13.447510      15.318252      -1.515236      -9.902261       9.577364       1.283177      15.446914           0.000704
          479              C      10.413687       0.214418      31.495592       0.568757      23.889621 0.28315807E+03  0.60299912E+04                                 7.761500                            5.985494       0.030526       2.059295                    0.999102      23.000214      64.652608       0.606200       0.474463      -1.021568       0.044224      -0.005625      -0.048291       0.065723       0.003534       0.116939       0.001637       0.039806       0.034051      -0.104181      -0.025642       0.129823             10.437000      11.519215      -0.162635      -6.949495       7.240147      -0.029400      12.551638           0.000489
          480              C       0.740001      37.789152       0.297802       0.008520      43.454341 0.44561913E+03  0.10502953E+05                                10.961421                            7.085542      -0.171123       1.952609                    0.998978      27.431050      78.023651       0.615099       0.422487      -1.064237      -0.030929      -0.024214      -0.001956       0.039329       0.007453       0.000230      -0.001284      -0.001146      -0.008670      -0.006347      -0.002625       0.008973             18.440344      23.373841      14.525321      -1.659525      22.660784       1.920921       9.286407          -0.000012
          481              C       0.789845      36.744858      39.043893      -0.103900      37.384026 0.45284503E+03  0.10778638E+05                                 9.898652                            7.183486      -0.068212       1.944535                    0.999548      29.879805      87.041684       0.602198       0.427319      -1.055075      -0.026274      -0.009785       0.010547       0.029956      -0.023063      -0.010987       0.003986       0.018070       0.061115      -0.035115       0.005869       0.029246             14.082355      16.046648       9.548598      -0.474433      18.089920       2.578974       8.110496           0.000003
          482              C      38.177129      35.696593      39.016098      -0.150167      34.784942 0.44829782E+03  0.10632866E+05                                 9.354370                            7.095587       0.097321       1.997698                    0.999530      29.961343      86.841053       0.613170       0.421154      -1.059976       0.014274       0.015013      -0.006087       0.021591      -0.006015      -0.010447       0.020762      -0.012402       0.011788      -0.018154      -0.010396       0.028551             12.614793      14.635200       7.820932      -1.292781      15.241322       1.600276       7.967857           0.000001
          483              C      37.184072      35.760124       0.297802       0.069419      39.322422 0.45903793E+03  0.10888757E+05                                10.294076                            7.229443      -0.142562       1.959718                    0.999224      27.284276      77.598464       0.604761       0.426965      -1.062509       0.003590       0.016138      -0.008742       0.018702       0.019963       0.011139      -0.001268      -0.003047       0.009204      -0.024616       0.003411       0.021205             16.035856      17.799339      11.818058      -1.282962      21.535577       1.880896       8.772652          -0.000005
          484              C      37.176403      36.796477       1.262683      -0.143358      35.446799 0.44038584E+03  0.10418562E+05                                 9.516614                            7.053776       0.117632       2.007569                    0.999550      29.871284      87.007109       0.611069       0.423683      -1.056384       0.017236       0.018771      -0.013854       0.029006      -0.014106      -0.022830      -0.003535       0.012683       0.055566      -0.030499      -0.002987       0.033486             13.253645      14.069489       8.469150      -0.832120      17.669073       2.181210       8.022373          -0.000011
          485              C      38.092777      37.820917       1.278565      -0.099700      34.140754 0.42206830E+03  0.99059490E+04                                 9.387797                            6.983940      -0.095626       1.949069                    0.999087      29.403323      86.045543       0.602203       0.433361      -1.047655      -0.013152      -0.010615      -0.007118       0.018339      -0.025750       0.004719      -0.001100       0.006653       0.056652      -0.035503       0.013311       0.022192             13.024707      15.687427       8.305724      -1.800860      15.548034       1.115988       7.838659           0.000005
          486              C      36.098993      34.636416       0.405011       0.078171      39.388425 0.45196448E+03  0.10673623E+05                                10.255263                            7.146115      -0.110777       1.967102                    0.999226      27.210750      77.081278       0.612113       0.423708      -1.065124      -0.014179      -0.009457       0.002706       0.017258       0.012511      -0.007068       0.009361      -0.010763      -0.069652      -0.028175       0.002598       0.025577             15.607566      16.381339      12.249474      -0.773389      19.856072      -0.567873      10.585288           0.000046
          487              C      35.700236      34.151991      38.873153      -0.159749      37.496753 0.46482768E+03  0.11164594E+05                                 9.927908                            7.284889      -0.074989       1.943678                    0.999041      30.497682      89.987303       0.595621       0.428139      -1.051899      -0.017894      -0.010446       0.001010       0.020745       0.004388      -0.015414      -0.005922       0.010438       0.023273      -0.011386      -0.010648       0.022035             13.630266      13.223405       9.597315       0.221429      17.264456       0.139202      10.402937           0.000383
          488              C      34.753189      33.111667      38.853299      -0.080871      35.278209 0.41346520E+03  0.96141010E+04                                 9.459476                            6.816560       0.072324       1.997722                    0.999710      28.898887      83.039835       0.625048       0.421427      -1.059394       0.015145       0.013737       0.030052       0.036348      -0.015089       0.013424       0.013883      -0.016342       0.056653      -0.033334       0.006593       0.026741             12.950368      12.815736       9.234804      -1.748477      16.375747      -1.471275       9.659622           0.000910
          489              C      34.143551      32.603418       0.277949      -0.033734      40.021380 0.39032987E+03  0.88594594E+04                                10.133824                            6.498739       0.037267       2.028663                    0.999388      26.308664      72.343420       0.665079       0.405749      -1.079982       0.029593       0.016994      -0.009203       0.035344      -0.006070       0.006125       0.004473      -0.021556       0.029327      -0.019006       0.006146       0.012860             15.693872      17.104399      13.051931      -0.768333      20.360519      -0.428132       9.616698          -0.000692
          490              C      34.588318      33.135491       1.445335      -0.087103      35.185903 0.41889322E+03  0.97717575E+04                                 9.426528                            6.864136      -0.048129       1.952959                    0.999639      29.254687      84.187354       0.622497       0.421793      -1.059205       0.028875       0.015136      -0.026527       0.042030      -0.011769      -0.021555      -0.022531      -0.004017       0.063126      -0.038641       0.001236       0.037405             12.586930      12.691029       8.881156       0.956032      15.751840       1.426447       9.317921          -0.000670
          491              C      35.546868      34.171844       1.635928      -0.163600      36.235285 0.45183544E+03  0.10698318E+05                                 9.484226                            7.060416       0.170818       2.018247                    0.999633      29.855716      85.424904       0.625258       0.413725      -1.068637      -0.012761      -0.013065       0.002795       0.018476       0.026379       0.002901       0.006267      -0.013522       0.108396      -0.045328       0.007582       0.037745             12.315343      12.101259       8.050787      -0.494173      14.809819      -0.176610      10.034952          -0.000572
          492              C      33.115985      31.622655       0.289861       0.644796      22.794622 0.21968742E+03  0.44177689E+04                                 7.628363                            5.321027      -0.071182       2.053705                    0.999672      21.299117      59.357997       0.630219       0.483300      -1.010642      -0.034772      -0.038191       0.005852       0.051980      -0.099111       0.002125      -0.004302       0.003773      -0.094319      -0.083458      -0.031532       0.114989             10.969802      12.007841       8.363709      -0.249109      14.270437      -0.023233       6.631128           0.000110
          493              C      22.015976       1.207093      18.987887       0.368133      35.130406 0.33548301E+03  0.74411338E+04                                 9.884909                            6.389092      -0.337450       1.920248                    0.999011      24.691735      70.447103       0.605199       0.456288      -1.033327      -0.000006      -0.024438       0.026555       0.036088       0.040013       0.049793       0.032701       0.037548       0.016909      -0.047080      -0.038617       0.085698             15.451230      10.317005      -0.655572      -3.710150      17.723549     -10.301788      18.313138          -0.000003
          494              C      22.798153      38.920801      19.881295       0.372773      37.583178 0.32746859E+03  0.72010591E+04                                10.252385                            6.266675      -0.244823       1.951004                    0.999226      24.332518      68.545700       0.619360       0.449714      -1.039752      -0.023446       0.025731      -0.000018       0.034812       0.039752       0.047885       0.037647      -0.001116       0.041951      -0.049760      -0.034956       0.084717             16.868064      21.144879     -12.591265      -2.486151      19.782225      -1.668238       9.677088          -0.000003
          495              C      20.980742       0.297802      20.766761       0.369015      35.969001 0.33129929E+03  0.73225772E+04                                10.047151                            6.339566      -0.288396       1.936693                    0.999170      24.571702      69.896110       0.609162       0.454915      -1.034493       0.031048       0.000151      -0.021257       0.037628       0.036419       0.048416       0.038916       0.023938       0.010025      -0.045386      -0.038883       0.084269             16.772073      20.804193      -1.775802     -12.462841       9.772415      -2.178904      19.739611          -0.000003
          496              C      22.061987       2.283152      17.975359       0.015837      40.619833 0.42740490E+03  0.99806888E+04                                10.495616                            6.957834      -0.218181       1.942954                    0.998912      27.149709      77.158481       0.617512       0.424756      -1.061579       0.001088       0.022765      -0.027616       0.035806       0.003419      -0.002617      -0.001582      -0.014961       0.031004      -0.013601       0.002514       0.011087             16.298462      10.858010       0.688868      -3.671534      18.574148     -12.151968      19.463227          -0.000004
          497              C      20.976908       3.113029      17.836384      -0.098379      34.874973 0.41622629E+03  0.97233411E+04                                 9.459612                            6.898695      -0.099340       1.943881                    0.999595      29.285643      85.171436       0.611483       0.428781      -1.051685       0.008034       0.017732      -0.015447       0.024851      -0.002831      -0.000873       0.024927       0.027916      -0.019265      -0.033650       0.014240       0.019409             12.875657       9.246867      -0.164674      -2.482659      14.737743      -8.386076      14.642363          -0.000005
          498              C      21.015250       4.065997      16.843709      -0.152812      35.375337 0.41193329E+03  0.95661817E+04                                 9.433637                            6.775452       0.182182       2.030227                    0.999822      29.297838      84.034141       0.631122       0.417908      -1.061996      -0.004088      -0.020672       0.018844       0.028269      -0.018170       0.007694       0.005361       0.027303      -0.016435      -0.023777      -0.002357       0.026134             13.040309       9.218875       0.836542      -3.212409      14.612715      -8.891068      15.289338           0.000004
          499              C      22.165510       4.244678      16.125013       0.078401      40.103251 0.41745736E+03  0.96663572E+04                                10.385418                            6.853753      -0.084086       1.980878                    0.999363      26.626120      74.722980       0.626873       0.421965      -1.066060       0.014572      -0.005055       0.014436       0.021126       0.012337       0.000589      -0.023468      -0.015946       0.006071      -0.024487      -0.005651       0.030138             16.637833       9.870159       0.395766      -2.867464      20.422656     -13.180962      19.620682          -0.000002
          500              C      23.258257       3.367154      16.236192      -0.142172      34.452723 0.42068062E+03  0.98156392E+04                                 9.278162                            6.866546       0.139145       2.019604                    0.999645      29.210620      83.839073       0.624575       0.420296      -1.061039      -0.007265      -0.018386       0.005431       0.020502      -0.005775      -0.015327       0.007828       0.032531      -0.010930      -0.018729      -0.009101       0.027830             12.423747       8.713308      -0.834767      -1.514416      14.809077      -7.999660      13.748856          -0.000010
          501              C      23.208413       2.422127      17.205043      -0.101717      34.552684 0.40892924E+03  0.95120158E+04                                 9.396486                            6.840667      -0.067570       1.954981                    0.999531      29.207158      84.798768       0.613623       0.429121      -1.051334      -0.011603       0.011706      -0.013063       0.021031      -0.010453       0.005355       0.028399       0.039730      -0.005053      -0.042183       0.018520       0.023663             12.761224       9.791524       0.477569      -2.824389      13.542601      -8.224111      14.949547           0.000002
          502              C      22.104163       5.245295      14.989392       0.070491      40.771624 0.42015656E+03  0.97420127E+04                                10.478682                            6.861831      -0.077835       1.981427                    0.999329      26.733217      75.010495       0.628591       0.420243      -1.067428      -0.014163       0.003785       0.000004       0.014661      -0.006970      -0.013553      -0.007084      -0.006899       0.010190      -0.019608       0.005976       0.013632             16.815277       9.654056       1.101297      -0.615773      20.459657     -14.323982      20.332118           0.000012
          503              C      20.965406       5.690013      14.219077      -0.156169      38.866494 0.47358306E+03  0.11356467E+05                                10.008809                            7.261182       0.069347       1.979946                    0.999809      30.390407      87.777231       0.611800       0.417494      -1.065216       0.025237       0.017823      -0.020331       0.036985       0.024810      -0.003273      -0.021920       0.076170      -0.079777      -0.050001      -0.009821       0.059821             13.684885       9.321497       0.158850       0.456474      15.722200     -10.146634      16.010958           0.000516
          504              C      21.076597       6.650922      13.166841      -0.119845      35.887394 0.43545213E+03  0.10248249E+05                                 9.554608                            6.985357      -0.006062       1.962053                    0.999664      29.683855      85.562846       0.619339       0.420212      -1.061102       0.007076      -0.013566       0.020750       0.025781      -0.016077       0.024346      -0.001134       0.026856      -0.030210      -0.027231      -0.009894       0.037125             13.083910       8.893810       1.415376      -0.822499      15.217984      -9.665818      15.139934           0.001134
          505              C      22.315044       7.155201      12.845214      -0.015554      40.181756 0.42856372E+03  0.99464348E+04                                10.220539                            6.833090       0.062234       2.026104                    0.999257      26.952808      74.680909       0.645957       0.408555      -1.079289       0.022325      -0.016048       0.028313       0.039467       0.014363      -0.020784      -0.009842       0.004726      -0.031571      -0.024134      -0.007603       0.031738             15.845913       9.364396      -0.342910       1.017624      18.794210     -13.155056      19.379132          -0.002815
[truncated: 474,211 more chars]
