# Supplementary material for: A collection of forcefield precursors for metal–organic frameworks
Source: RSC Adv. 2019 Nov 13;9(63):36492–507. doi: 10.1039/c9ra07327b (PMC9075174; doi:10.1039/c9ra07327b)
Supplement: RA-009-C9RA07327B-s3475 [file RA-009-C9RA07327B-s3475.xyz]

  222
jmolscript: load "" {1 1 1} spacegroup "x,y,z" unitcell [{     15.904000     0.000000     0.000000 }, {      7.952003    18.397485     0.000000 }, {      7.951982     0.584811    19.971452 }]
Mn    21.681590     3.336816    17.418102     0.959943
Mn    23.850259     6.235623    18.231939     0.821476
Mn    21.681595     6.739143    12.539076     0.959129
Mn     7.946265     3.840336    11.725239     0.821189
Mn    10.126395    15.645480     2.553350     0.959922
Mn     7.957726    12.746673     1.739513     0.821478
Mn    10.126390    12.243153     7.432376     0.959118
Mn    23.861720    15.141960     8.246213     0.821195
Mn     7.963120     5.037980    14.978589     0.835062
Mn     7.940865    13.944316     4.992863     0.835050
H     10.884681     7.440270    19.236503     0.119956
H     11.484265    10.480427    16.628231     0.117164
H     19.429916     7.179872     1.673608     0.113406
H      5.531402     2.325910    10.696710     0.107282
H     27.591840    18.302652    13.410830     0.118526
H     26.608975    17.082863    11.713257     0.112546
H     11.349093     2.750930     2.530383     0.122825
H     13.623364     5.990877     3.415118     0.122478
H     13.333910     7.133767     5.627955     0.117818
H     12.316052     7.231265     7.700992     0.119453
H     10.116529     3.920328     6.842219     0.128043
H     10.377356     2.808421     4.619397     0.123189
H     10.884688     2.635689    10.720675     0.119328
H     19.436269    17.993017    13.328947     0.116707
H     11.477910     2.311276     8.312118     0.115695
H     21.435395     7.750049    19.260468     0.106610
H     19.639836    10.170792    16.546348     0.117223
H     18.656968    11.390581    18.243921     0.113134
H     19.301089     6.740218     7.455343     0.123032
H      5.671361     3.500271     6.570608     0.121896
H      5.381910     2.357381     4.357771     0.117087
H      4.364056     2.259883     2.284734     0.119260
H     18.068532     5.570820     3.143507     0.127137
H     18.329356     6.682727     5.366329     0.123663
H     20.923304    11.542026     0.734949     0.119957
H     20.323720     8.501869     3.343221     0.117164
H     12.378069    11.802424    18.297844     0.113406
H     26.276583    16.656386     9.274742     0.107283
H      4.216145     0.679644     6.560622     0.118527
H      5.199010     1.899433     8.258195     0.112546
H     20.458892    16.231366    17.441069     0.122826
H     18.184621    12.991419    16.556334     0.122478
H     18.474075    11.848529    14.343497     0.117818
H     19.491933    11.751031    12.270460     0.119454
H     21.691456    15.061968    13.129233     0.128043
H     21.430629    16.173875    15.352055     0.123190
H     20.923297    16.346607     9.250777     0.119328
H     12.371716     0.989279     6.642505     0.116707
H     20.330075    16.671020    11.659334     0.115695
H     10.372590    11.232247     0.710984     0.106611
H     12.168149     8.811504     3.425104     0.117223
H     13.151017     7.591715     1.727531     0.113133
H     12.506896    12.242078    12.516109     0.123030
H     26.136624    15.482025    13.400844     0.121896
H     26.426075    16.624915    15.613681     0.117087
H     27.443929    16.722413    17.686718     0.119258
H     13.739453    13.411476    16.827945     0.127137
H     13.478629    12.299569    14.605123     0.123663
C     10.510940     8.027864    16.684950     0.248896
C      3.759707     8.536009     0.130014     0.083607
C     11.174134     8.329895    19.057958    -0.181420
C     11.069169     8.846515    17.783180     0.043289
C     11.535157    10.143381    17.513965    -0.127902
C     19.744816     8.052110     1.466703    -0.119007
C     21.267771     2.000239    13.296593     0.270895
C      4.980646     1.579943    10.893229    -0.186884
C     20.661830     1.222442    12.198763     0.034451
C     27.760424    18.531850    12.504925    -0.118556
C     27.178338    17.812304    11.498963    -0.120602
C      4.394585     0.840905     9.837338     0.096650
C     13.235308     4.290673     1.451725     0.255151
C     11.614689     3.417313     3.153293    -0.126124
C     12.621413     4.365371     2.783821     0.040584
C     12.966529     5.351498     3.664162    -0.181813
C     12.360585     5.438325     4.945531     0.078772
C     12.691388     6.476125     5.869011    -0.141344
C     12.090215     6.533633     7.097854    -0.126408
C     11.132794     5.557439     7.480307     0.065695
C     10.778136     4.555029     6.596770    -0.185893
C     11.403164     4.472340     5.324789     0.085301
C     11.032601     3.455937     4.384333    -0.127859
C     10.493452     5.596767     8.810805     0.235968
C     10.510942     2.048095    13.272228     0.248512
C     11.711697     0.955139     9.855712     0.084031
C     11.174141     1.746064    10.899220    -0.180857
C     11.069173     1.229444    12.173998     0.043548
C     19.487163    18.330063    12.443213    -0.127742
C     11.792809     1.439038     8.519023    -0.121829
C     21.267769     8.075720    16.660585     0.269205
C     20.884640     8.496016    19.063949    -0.184445
C     20.661826     8.853517    17.758415     0.034029
C     19.808418     9.941594    17.452253    -0.117494
C     19.226331    10.661140    18.458215    -0.121137
C     12.346595     8.650243     0.148388     0.096006
C     21.187302     5.200475     8.534001     0.254294
C     19.566686     6.073835     6.832433    -0.125606
C     20.573409     5.125777     7.201905     0.040673
C      5.014526     4.139650     6.321564    -0.181239
C      4.408585     4.052823     5.040195     0.079516
C      4.739389     3.015023     4.116715    -0.142156
C      4.138219     2.957515     2.887872    -0.125413
C      3.180798     3.933709     2.505419     0.066419
C     18.730139     4.936119     3.388956    -0.186296
C     19.355165     5.018808     4.660937     0.085981
C     18.984601     6.035211     5.601393    -0.128991
C      2.541459     3.894381     1.174921     0.236309
C     21.297045    10.954432     3.286502     0.248896
C     12.144278    10.446287    19.841438     0.083606
C     20.633851    10.652401     0.913494    -0.181421
C     20.738816    10.135781     2.188272     0.043288
C     20.272828     8.838915     2.457487    -0.127898
C     12.063169    10.930186    18.504749    -0.119004
C     10.540214    16.982057     6.674859     0.270894
C     26.827339    17.402353     9.078223    -0.186884
C     11.146155    17.759854     7.772689     0.034452
C      4.047561     0.450446     7.466527    -0.118556
C      4.629647     1.169992     8.472489    -0.120604
C     27.413400    18.141391    10.134114     0.096650
C     18.572677    14.691623    18.519727     0.255149
C     20.193296    15.564983    16.818159    -0.126124
C     19.186572    14.616925    17.187631     0.040586
C     18.841456    13.630798    16.307290    -0.181813
C     19.447400    13.543971    15.025921     0.078771
C     19.116597    12.506171    14.102441    -0.141343
C     19.717770    12.448663    12.873598    -0.126410
C     20.675191    13.424857    12.491145     0.065696
C     21.029849    14.427267    13.374682    -0.185892
C     20.404821    14.509956    14.646663     0.085301
C     20.775384    15.526359    15.587119    -0.127859
C     21.314533    13.385529    11.160647     0.235968
C     21.297043    16.934201     6.699224     0.248513
C     20.096288    18.027157    10.115740     0.084031
C     20.633844    17.236232     9.072232    -0.180857
C     20.738812    17.752852     7.797454     0.043548
C     12.320822     0.652233     7.528239    -0.127738
C     20.015176    17.543258    11.452429    -0.121824
C     10.540216    10.906576     3.310867     0.269205
C     10.923345    10.486280     0.907503    -0.184444
C     11.146159    10.128779     2.213037     0.034030
C     11.999567     9.040702     2.519199    -0.117493
C     12.581654     8.321156     1.513237    -0.121138
C     19.461390    10.332053    19.823064     0.096005
C     10.620683    13.781821    11.437451     0.254293
C     12.241299    12.908461    13.139019    -0.125605
C     11.234576    13.856519    12.769547     0.040673
C     26.793459    14.842646    13.649888    -0.181239
C     27.399400    14.929473    14.931257     0.079516
C     27.068596    15.967273    15.854737    -0.142156
C     27.669766    16.024781    17.083580    -0.125413
C     28.627187    15.048587    17.466033     0.066419
C     13.077846    14.046177    16.582496    -0.186296
C     12.452820    13.963488    15.310515     0.085981
C     12.823384    12.947085    14.370059    -0.128991
C     29.266526    15.087915    18.796531     0.236309
N      9.610455     7.049488    16.816961    -0.270542
N      9.456983     6.580651    15.551770    -0.067625
N     10.236120     7.257658    14.721756    -0.036106
N     10.916493     8.176344    15.409972    -0.256809
N      6.313081     2.940021    13.153398    -0.240889
N     22.401567     3.419930    14.394624    -0.033406
N     21.604934     2.788651    15.234423    -0.093784
N     20.877009     1.880888    14.567377    -0.247501
N     12.998339     3.310912     0.562596    -0.265536
N     21.700514     4.230885    19.477159    -0.106939
N     22.335243     5.347872    19.724805    -0.058107
N     14.093011     5.195297     0.981197    -0.238676
N      9.840274     4.568300     9.305498    -0.310513
N      9.428201     5.004620    10.503186    -0.074364
N      9.778248     6.251352    10.695711    -0.060685
N     10.502994     6.644127     9.639820    -0.295944
N      9.610458     3.026471    13.140217    -0.270156
N      9.456983     3.495308    14.405408    -0.065913
N     10.236119     2.818301    15.235422    -0.038454
N     10.916493     1.899615    14.547206    -0.255570
N     22.217079     7.135938    16.803780    -0.240147
N     22.401566     6.656029    15.562554    -0.034871
N     21.604936     7.287308    14.722755    -0.091054
N     20.877009     8.195071    15.389801    -0.248187
N     20.950332     6.180236     9.423130    -0.264467
N     21.700522     5.845074    10.480019    -0.107293
N      6.431251     4.728087    10.232373    -0.058453
N      6.141004     4.295851     9.004529    -0.238229
N     17.792282     4.922848     0.680228    -0.310496
N     25.332192     5.071339    19.453992    -0.076072
N      9.778239     3.824607    19.261467    -0.059657
N      2.551002     2.847021     0.345906    -0.295635
N     22.197530    11.932808     3.154491    -0.270543
N     22.351002    12.401645     4.419682    -0.067618
N     21.571865    11.724638     5.249696    -0.036107
N     20.891492    10.805952     4.561480    -0.256808
N      9.590904    16.042275     6.818054    -0.240893
N      9.406418    15.562366     5.576828    -0.033403
N     10.203051    16.193645     4.737029    -0.093780
N     10.930976    17.101408     5.404075    -0.247502
N     18.809646    15.671384    19.408856    -0.265537
N     10.107471    14.751411     0.494293    -0.106935
N      9.472742    13.634424     0.246647    -0.058109
N     17.714974    13.786999    18.990255    -0.238680
N     21.967711    14.413996    10.665954    -0.310510
N     22.379784    13.977676     9.468266    -0.074370
N     22.029737    12.730944     9.275741    -0.060681
N     21.304991    12.338169    10.331632    -0.295945
N     22.197527    15.955825     6.831235    -0.270159
N     22.351002    15.486988     5.566044    -0.065906
N     21.571866    16.163995     4.736030    -0.038454
N     20.891492    17.082681     5.424246    -0.255569
N      9.590906    11.846358     3.167672    -0.240148
N      9.406419    12.326267     4.408898    -0.034868
N     10.203049    11.694988     5.248697    -0.091052
N     10.930976    10.787225     4.581651    -0.248188
N     10.857653    12.802060    10.548322    -0.264468
N     10.107463    13.137222     9.491433    -0.107290
N     25.376734    14.254209     9.739079    -0.058457
N     25.666981    14.686445    10.966923    -0.238231
N     14.015703    14.059448    19.291224    -0.310495
N      6.475793    13.910957     0.517460    -0.076073
N     22.029746    15.157689     0.709985    -0.059656
N     29.256983    16.135275    19.625546    -0.295637
O     23.542995     4.463338    17.030057    -0.759587
O      7.638998     5.612621    12.927121    -0.759344
O      8.264990    14.518958     2.941395    -0.759587
O     24.168987    13.369675     7.044331    -0.759345

The following XYZ coordinates are in angstroms. Other properties are in atomic units.
The sperically averaged electron density of each atom fit to a function of the form exp(a - br)
eigen_1, eigen_2 and eigen_3 are the three eigenvalues of traceless quadrupole moment tensor
  atom number  atomic symbol              X              Y              Z     net charge C6 coefficient C8 coefficient C10 coefficient fluctuating dipole atomic polarizability isotropic forcefield polarizability              a              b squared Pearson coefficient          <r^3>          <r^4>         wp_QDO          m_QDO          q_QDO       dipole_x       dipole_y       dipole_z         dipole            Qxy            Qxz            Qyz     Q(x^2-y^2)  Q(3z^2 - R^2)        eigen_1        eigen_2        eigen_3 static polarizability      alpha(xx)      alpha(xy)      alpha(xz)      alpha(yy)      alpha(yz)      alpha(zz) atomic spin moment
            1             Mn      21.681590       3.336816      17.418102       0.959943     184.473744 0.43242041E+04  0.16871951E+06                                25.687186                           21.097591       0.258737       1.864857                    0.999340      55.474521     164.682207       0.406683       0.386003      -1.160561       0.004254      -0.132668       0.040725       0.138843      -0.173203       0.056030      -0.189574      -0.088173      -0.976531      -0.386120      -0.003593       0.389713             32.644057      19.184398       3.524726      -2.068910      25.532457      12.597374      53.215317           4.789716
            2             Mn      23.850259       6.235623      18.231939       0.821476     212.040560 0.49593538E+04  0.20052367E+06                                27.468550                           22.048557       0.492269       1.879932                    0.998846      61.520743     186.758708       0.412097       0.367592      -1.173201       0.016341       0.066257       0.006449       0.068547      -0.013382      -0.004858       0.247420      -0.383845       0.080223      -0.205951      -0.155826       0.361777             34.484319      37.452010       0.514981       2.103395      25.590005      -7.436465      40.410942           4.578878
            3             Mn      21.681595       6.739143      12.539076       0.959129     184.688108 0.43318883E+04  0.16909673E+06                                25.707736                           21.117856       0.257619       1.864300                    0.999320      55.506794     164.823291       0.406438       0.386059      -1.160503       0.003207       0.132676      -0.041269       0.138983       0.173083      -0.056200      -0.190111      -0.088881      -0.978913      -0.387083      -0.003219       0.390302             32.663199      19.199807      -3.527887       2.072637      25.552465      12.600502      53.237327           4.789194
            4             Mn       7.946265       3.840336      11.725239       0.821189     211.999558 0.49584536E+04  0.20047417E+06                                27.462648                           22.044713       0.495513       1.880767                    0.998808      61.520105     186.738496       0.412192       0.367531      -1.173273       0.015601      -0.065963      -0.006746       0.068118       0.013332       0.005074       0.247330      -0.384956       0.078180      -0.206134      -0.155902       0.362035             34.475115      37.445371      -0.523956      -2.089040      25.586901      -7.433809      40.393073           4.580090
            5             Mn      10.126395      15.645480       2.553350       0.959922     184.475478 0.43242588E+04  0.16872223E+06                                25.687399                           21.097773       0.258706       1.864847                    0.999340      55.474612     164.682948       0.406680       0.386005      -1.160559      -0.004255       0.132666      -0.040725       0.138841      -0.173197       0.056028      -0.189572      -0.088167      -0.976527      -0.386117      -0.003587       0.389704             32.644310      19.184559       3.524765      -2.068930      25.532672      12.597457      53.215699           4.789718
            6             Mn       7.957726      12.746673       1.739513       0.821478     212.040413 0.49593481E+04  0.20052336E+06                                27.468525                           22.048534       0.492273       1.879933                    0.998846      61.520739     186.758597       0.412097       0.367592      -1.173201      -0.016340      -0.066258      -0.006449       0.068547      -0.013382      -0.004858       0.247419      -0.383844       0.080221      -0.205950      -0.155825       0.361775             34.484292      37.451991       0.514987       2.103379      25.589983      -7.436465      40.410901           4.578906
            7             Mn      10.126390      12.243153       7.432376       0.959118     184.687616 0.43318802E+04  0.16909635E+06                                25.707709                           21.117853       0.257608       1.864297                    0.999320      55.506686     164.822968       0.406438       0.386060      -1.160502      -0.003201      -0.132679       0.041270       0.138987       0.173084      -0.056199      -0.190115      -0.088881      -0.978930      -0.387090      -0.003217       0.390306             32.663132      19.199795      -3.527890       2.072637      25.552439      12.600443      53.237161           4.789187
            8             Mn      23.861720      15.141960       8.246213       0.821195     211.998619 0.49584244E+04  0.20047264E+06                                27.462536                           22.044622       0.495520       1.880770                    0.998808      61.520020     186.737916       0.412194       0.367530      -1.173274      -0.015601       0.065963       0.006747       0.068118       0.013330       0.005076       0.247337      -0.384962       0.078185      -0.206137      -0.155907       0.362043             34.474978      37.445228      -0.523953      -2.089020      25.586801      -7.433786      40.392905           4.580169
            9             Mn       7.963120       5.037980      14.978589       0.835062     177.131048 0.33732627E+04  0.12546492E+06                                26.692131                           19.815605       0.579180       1.897938                    0.998453      62.828689     190.763265       0.377258       0.436512      -1.109532       0.043687       0.000425       0.000220       0.043689       0.000069      -0.000035      -0.142767      -0.003143       0.573889      -0.153236      -0.097220       0.250456             38.905052      27.894208       0.001202       0.001948      40.566055      19.556038      48.254894           3.999385
           10             Mn       7.940865      13.944316       4.992863       0.835050     177.131822 0.33732828E+04  0.12546590E+06                                26.692234                           19.815685       0.579176       1.897935                    0.998454      62.829010     190.764657       0.377256       0.436513      -1.109531      -0.043686      -0.000425      -0.000219       0.043688       0.000070      -0.000037      -0.142765      -0.003142       0.573881      -0.153235      -0.097218       0.250453             38.905196      27.894294       0.001206       0.001949      40.566177      19.556115      48.255118           3.999275
           11              H      10.884681       7.440270      19.236503       0.119956       1.282694 0.95310033E+01  0.98543527E+02                                 1.990217                            1.830872      -1.557663       2.136090                    0.991435       3.980918      11.741233       0.449167       1.318890      -0.697977      -0.002712      -0.037203       0.004723       0.037600      -0.004074       0.005565       0.003718      -0.018294      -0.004275      -0.012783       0.001490       0.011292              2.087748       1.714208       0.521291       0.034620       2.721044      -0.198254       1.827993           0.000643
           12              H      11.484265      10.480427      16.628231       0.117164       1.319481 0.99646041E+01  0.10325467E+03                                 1.983203                            1.842641      -1.232506       2.297252                    0.994501       3.695462      10.598329       0.462598       1.277770      -0.709824      -0.001947       0.015774      -0.035338       0.038747       0.006664       0.005755      -0.010636      -0.010255       0.006328      -0.015674       0.001836       0.013838              2.046537       1.551198       0.129083       0.113031       1.969592      -0.406111       2.618821           0.000019
           13              H      19.429916       7.179872       1.673608       0.113406       1.180454 0.83217053E+01  0.83088929E+02                                 1.880383                            1.707838      -1.328686       2.245854                    0.992803       3.813347      11.016977       0.466727       1.314354      -0.699266      -0.010531      -0.034508       0.008770       0.037130       0.002153      -0.000806      -0.001201      -0.019016       0.028471      -0.014512       0.004664       0.009848              1.998571       1.597996       0.516079      -0.042729       2.686744      -0.325655       1.710972          -0.000175
           14              H       5.531402       2.325910      10.696710       0.107282       1.206561 0.88550990E+01  0.90407233E+02                                 1.943312                            1.787675      -1.554058       2.125857                    0.991497       4.144290      12.377371       0.443283       1.353366      -0.689498       0.016643       0.025423      -0.010128       0.032029       0.001669      -0.000345       0.000984       0.004962       0.004205      -0.003896       0.001604       0.002292              2.047078       1.905366       0.662493      -0.010040       2.407489      -0.152424       1.828380           0.002583
           15              H      27.591840      18.302652      13.410830       0.118526       1.282980 0.95755582E+01  0.98389423E+02                                 1.953620                            1.810695      -1.236335       2.295540                    0.994110       3.704655      10.632497       0.464263       1.283978      -0.707890      -0.009178      -0.012264       0.035129       0.038324       0.011266      -0.004976      -0.007989       0.003558       0.006382      -0.013151      -0.003036       0.016186              2.019193       1.577618       0.216780      -0.096450       1.848908      -0.299526       2.631054          -0.000054
           16              H      26.608975      17.082863      11.713257       0.112546       1.333065 0.96120606E+01  0.98717940E+02                                 1.979556                            1.792116      -1.383786       2.212856                    0.993294       3.815911      10.898463       0.475970       1.252989      -0.713241      -0.021075      -0.024754       0.011281       0.034412       0.002338      -0.005979      -0.003236       0.003424       0.035964      -0.008894      -0.005705       0.014599              2.109591       1.934611       0.712517      -0.101467       2.583346      -0.286046       1.810816          -0.000095
           17              H      11.349093       2.750930       2.530383       0.122825       1.421775 0.10912369E+02  0.11438989E+03                                 2.021807                            1.885569      -1.052456       2.384394                    0.997097       3.476038       9.667943       0.478234       1.221792      -0.725872      -0.013817      -0.032512      -0.022619       0.041947       0.018149       0.000153       0.005048      -0.008058      -0.018455      -0.016451      -0.005794       0.022244              2.054230       1.727221       0.224732       0.032357       2.148021       0.470089       2.287448          -0.000011
           18              H      13.623364       5.990877       3.415118       0.122478       1.271352 0.96358201E+01  0.98682315E+02                                 1.914099                            1.796073      -1.120530       2.351726                    0.995782       3.579860      10.095521       0.476392       1.255424      -0.715356       0.026860       0.025249      -0.007264       0.037573       0.011742       0.000126       0.004138      -0.007159      -0.022334      -0.010602      -0.005884       0.016486              1.982558       1.979207       0.346262      -0.303168       2.015172      -0.258330       1.953296          -0.000035
           19              H      13.333910       7.133767       5.627955       0.117818       1.205801 0.87435009E+01  0.85990039E+02                                 1.747898                            1.637227      -0.802510       2.497509                    0.999381       3.208409       8.409540       0.541726       1.149645      -0.743217       0.026454       0.027448      -0.006617       0.038691       0.014852      -0.007461       0.006872      -0.006333       0.013506      -0.021396       0.008379       0.013017              1.799209       1.856300       0.421037      -0.229734       1.884929      -0.212268       1.656399          -0.000009
           20              H      12.316052       7.231265       7.700992       0.119453       1.493674 0.11549716E+02  0.12297223E+03                                 2.100318                            1.948190      -1.097875       2.361368                    0.996498       3.563065      10.032979       0.466818       1.232317      -0.723311       0.013339       0.029980       0.025518       0.041568       0.018918       0.001351       0.004533      -0.009195      -0.008718      -0.018219      -0.003490       0.021710              2.145601       1.765025       0.230074       0.023926       2.343810       0.522994       2.327969           0.000150
           21              H      10.116529       3.920328       6.842219       0.128043       1.318046 0.10121578E+02  0.10499244E+03                                 1.963642                            1.843725      -1.280895       2.278747                    0.994581       3.627520      10.312602       0.468836       1.259434      -0.714425      -0.027266      -0.023977       0.008007       0.037181       0.009947       0.001075       0.007510      -0.002983      -0.026407      -0.012684      -0.003465       0.016149              2.034454       2.102839       0.375877      -0.334686       2.012646      -0.234081       1.987876          -0.000057
           22              H      10.377356       2.808421       4.619397       0.123189       1.157607 0.83145665E+01  0.80673751E+02                                 1.695673                            1.592688      -0.781177       2.511687                    0.999581       3.132548       8.130367       0.551773       1.144072      -0.744822      -0.025848      -0.029244       0.007996       0.039841       0.014307      -0.006562       0.006773      -0.006500       0.013482      -0.020435       0.007736       0.012698              1.742895       1.840934       0.411021      -0.230969       1.795621      -0.194580       1.592130          -0.000017
           23              H      10.884688       2.635689      10.720675       0.119328       1.284383 0.95440626E+01  0.98691334E+02                                 1.990214                            1.830794      -1.554454       2.137205                    0.991483       3.981102      11.734378       0.449763       1.316973      -0.698380      -0.002757       0.037102      -0.004780       0.037510       0.003955      -0.005509       0.003626      -0.018539      -0.004549      -0.012738       0.001361       0.011377              2.087775       1.714172      -0.521373      -0.034578       2.721298      -0.198348       1.827854           0.000643
           24              H      19.436269      17.993017      13.328947       0.116707       1.320912 0.99771649E+01  0.10342090E+03                                 1.985061                            1.844137      -1.239631       2.294793                    0.994352       3.697196      10.606327       0.462268       1.278235      -0.709735      -0.001837      -0.015920       0.035326       0.038791      -0.006573      -0.005855      -0.010612      -0.010217       0.006573      -0.015673       0.001872       0.013801              2.048574       1.552385      -0.129254      -0.113204       1.971501      -0.406872       2.621834           0.000019
           25              H      11.477910       2.311276       8.312118       0.115695       1.174162 0.82704829E+01  0.82454108E+02                                 1.874130                            1.702928      -1.345784       2.240006                    0.992623       3.801782      10.977087       0.467231       1.314901      -0.699160      -0.010051       0.033559      -0.008549       0.036060      -0.001907       0.000690      -0.001435      -0.018760       0.027800      -0.014218       0.004473       0.009745              1.991421       1.593198      -0.512980       0.042345       2.675274      -0.323603       1.705791          -0.000173
           26              H      21.435395       7.750049      19.260468       0.106610       1.210244 0.88850335E+01  0.90749702E+02                                 1.943356                            1.787699      -1.556008       2.124361                    0.991481       4.146626      12.369171       0.444590       1.348841      -0.690378       0.016807      -0.025622       0.010184       0.032290      -0.001761       0.000273       0.000783       0.004828       0.003747      -0.003750       0.001386       0.002364              2.047101       1.905422      -0.662563       0.010044       2.407560      -0.152439       1.828322           0.002586
           27              H      19.639836      10.170792      16.546348       0.117223       1.282103 0.95635959E+01  0.98178010E+02                                 1.947291                            1.805344      -1.217361       2.302333                    0.994363       3.704327      10.606359       0.466856       1.277997      -0.709134      -0.009320       0.012507      -0.035546       0.038817      -0.011212       0.004971      -0.007851       0.003984       0.007347      -0.013257      -0.002789       0.016046              2.012381       1.573152      -0.215616       0.095922       1.842911      -0.297845       2.621080          -0.000054
           28              H      18.656968      11.390581      18.243921       0.113134       1.333815 0.96204638E+01  0.98857068E+02                                 1.983097                            1.794989      -1.397242       2.207702                    0.993129       3.818004      10.918621       0.474609       1.255911      -0.712600      -0.021085       0.024606      -0.011179       0.034278      -0.002188       0.005897      -0.003208       0.003351       0.036424      -0.008832      -0.005817       0.014649              2.113620       1.938144      -0.714555       0.101777       2.588730      -0.286860       1.813985          -0.000095
           29              H      19.301089       6.740218       7.455343       0.123032       1.428151 0.10973734E+02  0.11523134E+03                                 2.031419                            1.893718      -1.068095       2.378551                    0.996970       3.479408       9.695759       0.475973       1.225484      -0.725093      -0.013720       0.032535       0.022760       0.042009      -0.018125      -0.000213       0.004781      -0.007980      -0.018870      -0.016251      -0.005980       0.022231              2.064233       1.734579      -0.226559      -0.032665       2.158836       0.473946       2.299285          -0.000016
           30              H       5.671361       3.500271       6.570608       0.121896       1.276333 0.96828775E+01  0.99293962E+02                                 1.919865                            1.801055      -1.129655       2.347572                    0.995647       3.586613      10.124134       0.475452       1.256264      -0.715172       0.027019      -0.025403       0.007275       0.037792      -0.011706      -0.000272       0.004258      -0.007233      -0.022193      -0.010551      -0.005943       0.016495              1.988753       1.985426      -0.348113       0.304788       2.021540      -0.259610       1.959292          -0.000035
           31              H       5.381910       2.357381       4.357771       0.117087       1.203500 0.87214696E+01  0.85690512E+02                                 1.742553                            1.632655      -0.790233       2.502018                    0.999475       3.208848       8.397414       0.543917       1.146122      -0.744038       0.026740      -0.027843       0.006701       0.039181      -0.014790       0.007445       0.006832      -0.006342       0.013285      -0.021295       0.008307       0.012989              1.793521       1.850223      -0.418665       0.228436       1.878742      -0.211089       1.651597          -0.000011
           32              H       4.364056       2.259883       2.284734       0.119260       1.491808 0.11530260E+02  0.12269989E+03                                 2.097486                            1.945678      -1.093496       2.363040                    0.996460       3.561440      10.022156       0.467484       1.231215      -0.723552       0.013455      -0.030093      -0.025480       0.041663      -0.018836      -0.001333       0.004345      -0.009288      -0.008460      -0.018168      -0.003382       0.021550              2.142693       1.762817      -0.229643      -0.023987       2.340592       0.522054       2.324670           0.000151
           33              H      18.068532       5.570820       3.143507       0.127137       1.317487 0.10114379E+02  0.10488189E+03                                 1.961681                            1.841956      -1.267500       2.283876                    0.994736       3.627525      10.305330       0.469563       1.257913      -0.714758      -0.027636       0.024272      -0.007980       0.037637      -0.009807      -0.000926       0.007412      -0.002698      -0.026321      -0.012641      -0.003254       0.015895              2.032381       2.100692      -0.375327       0.334167       2.010638      -0.233851       1.985814          -0.000058
           34              H      18.329356       6.682727       5.366329       0.123663       1.155479 0.82970058E+01  0.80470505E+02                                 1.694734                            1.591957      -0.778904       2.513388                    0.999592       3.128619       8.121703       0.551338       1.145441      -0.744509      -0.025598       0.029205      -0.007619       0.039576      -0.014176       0.006653       0.006689      -0.006608       0.013438      -0.020338       0.007783       0.012555              1.741856       1.839775      -0.410474       0.230729       1.794434      -0.194367       1.591360          -0.000018
           35              H      20.923304      11.542026       0.734949       0.119957       1.282695 0.95310111E+01  0.98543658E+02                                 1.990220                            1.830874      -1.557662       2.136090                    0.991435       3.980922      11.741260       0.449166       1.318893      -0.697977       0.002712       0.037203      -0.004723       0.037600      -0.004074       0.005565       0.003718      -0.018294      -0.004275      -0.012783       0.001490       0.011293              2.087751       1.714211       0.521292       0.034620       2.721048      -0.198254       1.827996           0.000641
           36              H      20.323720       8.501869       3.343221       0.117164       1.319486 0.99646500E+01  0.10325524E+03                                 1.983206                            1.842643      -1.232511       2.297250                    0.994501       3.695467      10.598341       0.462598       1.277768      -0.709824       0.001947      -0.015774       0.035338       0.038747       0.006664       0.005755      -0.010636      -0.010255       0.006328      -0.015674       0.001836       0.013838              2.046541       1.551200       0.129083       0.113031       1.969595      -0.406113       2.618827           0.000019
           37              H      12.378069      11.802424      18.297844       0.113406       1.180456 0.83217268E+01  0.83089213E+02                                 1.880387                            1.707841      -1.328687       2.245854                    0.992803       3.813353      11.017006       0.466726       1.314356      -0.699266       0.010531       0.034508      -0.008770       0.037130       0.002153      -0.000806      -0.001201      -0.019016       0.028471      -0.014512       0.004664       0.009848              1.998575       1.597999       0.516081      -0.042729       2.686751      -0.325657       1.710975          -0.000176
           38              H      26.276583      16.656386       9.274742       0.107283       1.206557 0.88550633E+01  0.90406787E+02                                 1.943309                            1.787673      -1.554056       2.125859                    0.991497       4.144282      12.377346       0.443283       1.353367      -0.689498      -0.016643      -0.025423       0.010128       0.032029       0.001669      -0.000345       0.000984       0.004962       0.004205      -0.003896       0.001604       0.002292              2.047075       1.905363       0.662491      -0.010041       2.407485      -0.152424       1.828377           0.002582
           39              H       4.216145       0.679644       6.560622       0.118527       1.282980 0.95755696E+01  0.98389630E+02                                 1.953626                            1.810700      -1.236335       2.295541                    0.994110       3.704658      10.632532       0.464261       1.283984      -0.707888       0.009178       0.012264      -0.035129       0.038324       0.011266      -0.004976      -0.007989       0.003557       0.006382      -0.013151      -0.003036       0.016186              2.019200       1.577622       0.216782      -0.096450       1.848914      -0.299527       2.631063          -0.000054
           40              H       5.199010       1.899433       8.258195       0.112546       1.333067 0.96120785E+01  0.98718192E+02                                 1.979560                            1.792119      -1.383785       2.212856                    0.993294       3.815917      10.898492       0.475969       1.252990      -0.713240       0.021075       0.024754      -0.011281       0.034412       0.002338      -0.005979      -0.003236       0.003424       0.035964      -0.008894      -0.005705       0.014599              2.109595       1.934614       0.712518      -0.101467       2.583351      -0.286046       1.810819          -0.000094
           41              H      20.458892      16.231366      17.441069       0.122826       1.421779 0.10912411E+02  0.11439048E+03                                 2.021814                            1.885576      -1.052456       2.384395                    0.997097       3.476041       9.667970       0.478232       1.221796      -0.725871       0.013817       0.032512       0.022619       0.041947       0.018149       0.000153       0.005048      -0.008058      -0.018455      -0.016451      -0.005794       0.022244              2.054238       1.727227       0.224734       0.032357       2.148029       0.470091       2.287457          -0.000011
           42              H      18.184621      12.991419      16.556334       0.122478       1.271354 0.96358404E+01  0.98682577E+02                                 1.914101                            1.796075      -1.120532       2.351724                    0.995781       3.579864      10.095536       0.476392       1.255424      -0.715356      -0.026860      -0.025249       0.007264       0.037573       0.011742       0.000126       0.004138      -0.007159      -0.022334      -0.010602      -0.005884       0.016486              1.982560       1.979209       0.346263      -0.303169       2.015174      -0.258330       1.953298          -0.000036
           43              H      18.474075      11.848529      14.343497       0.117818       1.205804 0.87435239E+01  0.85990312E+02                                 1.747900                            1.637229      -0.802512       2.497508                    0.999381       3.208413       8.409550       0.541726       1.149644      -0.743218      -0.026454      -0.027448       0.006617       0.038691       0.014852      -0.007461       0.006872      -0.006333       0.013506      -0.021396       0.008379       0.013017              1.799211       1.856302       0.421038      -0.229734       1.884931      -0.212269       1.656400          -0.000012
           44              H      19.491933      11.751031      12.270460       0.119454       1.493652 0.11549494E+02  0.12296909E+03                                 2.100281                            1.948159      -1.097877       2.361366                    0.996498       3.563049      10.032858       0.466827       1.232302      -0.723314      -0.013340      -0.029980      -0.025518       0.041568       0.018918       0.001352       0.004533      -0.009195      -0.008717      -0.018220      -0.003490       0.021710              2.145563       1.764998       0.230067       0.023925       2.343766       0.522979       2.327925           0.000147
           45              H      21.691456      15.061968      13.129233       0.128043       1.318047 0.10121587E+02  0.10499254E+03                                 1.963643                            1.843725      -1.280895       2.278747                    0.994581       3.627520      10.312599       0.468836       1.259433      -0.714425       0.027266       0.023977      -0.008007       0.037182       0.009947       0.001075       0.007510      -0.002983      -0.026407      -0.012684      -0.003465       0.016149              2.034454       2.102839       0.375877      -0.334687       2.012646      -0.234081       1.987877          -0.000059
           46              H      21.430629      16.173875      15.352055       0.123190       1.157600 0.83145067E+01  0.80672979E+02                                 1.695662                            1.592678      -0.781176       2.511687                    0.999581       3.132543       8.130329       0.551777       1.144066      -0.744823       0.025848       0.029244      -0.007996       0.039841       0.014307      -0.006562       0.006773      -0.006500       0.013481      -0.020435       0.007736       0.012699              1.742883       1.840921       0.411016      -0.230966       1.795608      -0.194578       1.592119          -0.000017
           47              H      20.923297      16.346607       9.250777       0.119328       1.284383 0.95440594E+01  0.98691273E+02                                 1.990212                            1.830792      -1.554453       2.137205                    0.991483       3.981101      11.734366       0.449764       1.316971      -0.698380       0.002757      -0.037101       0.004780       0.037510       0.003955      -0.005509       0.003626      -0.018539      -0.004549      -0.012738       0.001361       0.011377              2.087772       1.714170      -0.521372      -0.034577       2.721294      -0.198347       1.827852           0.000641
           48              H      12.371716       0.989279       6.642505       0.116707       1.320916 0.99771990E+01  0.10342134E+03                                 1.985065                            1.844141      -1.239633       2.294792                    0.994352       3.697201      10.606347       0.462268       1.278235      -0.709735       0.001837       0.015920      -0.035326       0.038791      -0.006573      -0.005855      -0.010612      -0.010218       0.006573      -0.015673       0.001872       0.013801              2.048578       1.552388      -0.129255      -0.113204       1.971505      -0.406873       2.621841           0.000019
           49              H      20.330075      16.671020      11.659334       0.115695       1.174166 0.82705173E+01  0.82454520E+02                                 1.874132                            1.702930      -1.345787       2.240004                    0.992623       3.801787      10.977099       0.467231       1.314899      -0.699160       0.010051      -0.033559       0.008549       0.036060      -0.001907       0.000690      -0.001435      -0.018760       0.027800      -0.014218       0.004473       0.009745              1.991425       1.593200      -0.512982       0.042346       2.675280      -0.323604       1.705793          -0.000174
           50              H      10.372590      11.232247       0.710984       0.106611       1.210243 0.88850282E+01  0.90749632E+02                                 1.943355                            1.787698      -1.556008       2.124361                    0.991481       4.146624      12.369163       0.444590       1.348841      -0.690378      -0.016807       0.025622      -0.010183       0.032290      -0.001761       0.000273       0.000783       0.004828       0.003747      -0.003750       0.001386       0.002364              2.047100       1.905421      -0.662563       0.010045       2.407559      -0.152439       1.828321           0.002586
           51              H      12.168149       8.811504       3.425104       0.117223       1.282103 0.95635894E+01  0.98177934E+02                                 1.947291                            1.805344      -1.217361       2.302333                    0.994363       3.704325      10.606355       0.466856       1.277998      -0.709134       0.009320      -0.012507       0.035546       0.038817      -0.011212       0.004971      -0.007851       0.003984       0.007348      -0.013257      -0.002789       0.016046              2.012381       1.573152      -0.215616       0.095922       1.842911      -0.297845       2.621081          -0.000053
           52              H      13.151017       7.591715       1.727531       0.113133       1.333815 0.96204628E+01  0.98857047E+02                                 1.983096                            1.794989      -1.397240       2.207703                    0.993129       3.818004      10.918618       0.474609       1.255910      -0.712600       0.021085      -0.024606       0.011179       0.034278      -0.002188       0.005897      -0.003208       0.003351       0.036424      -0.008832      -0.005817       0.014649              2.113619       1.938144      -0.714554       0.101777       2.588729      -0.286859       1.813985          -0.000094
           53              H      12.506896      12.242078      12.516109       0.123030       1.428177 0.10973984E+02  0.11523476E+03                                 2.031457                            1.893751      -1.068100       2.378549                    0.996970       3.479429       9.695891       0.475964       1.225498      -0.725090       0.013720      -0.032535      -0.022760       0.042009      -0.018125      -0.000213       0.004781      -0.007979      -0.018870      -0.016251      -0.005979       0.022230              2.064273       1.734608      -0.226565      -0.032665       2.158878       0.473960       2.299332          -0.000014
           54              H      26.136624      15.482025      13.400844       0.121896       1.276333 0.96828763E+01  0.99293933E+02                                 1.919864                            1.801054      -1.129656       2.347572                    0.995647       3.586611      10.124123       0.475453       1.256263      -0.715173      -0.027019       0.025403      -0.007275       0.037792      -0.011706      -0.000272       0.004258      -0.007233      -0.022193      -0.010551      -0.005943       0.016495              1.988752       1.985425      -0.348113       0.304788       2.021539      -0.259610       1.959291          -0.000036
           55              H      26.426075      16.624915      15.613681       0.117087       1.203493 0.87214052E+01  0.85689674E+02                                 1.742542                            1.632645      -0.790232       2.502018                    0.999475       3.208843       8.397376       0.543921       1.146116      -0.744039      -0.026740       0.027843      -0.006701       0.039181      -0.014790       0.007445       0.006832      -0.006342       0.013285      -0.021295       0.008306       0.012989              1.793508       1.850210      -0.418660       0.228433       1.878728      -0.211086       1.651587          -0.000012
           56              H      27.443929      16.722413      17.686718       0.119258       1.491824 0.11530414E+02  0.12270202E+03                                 2.097507                            1.945695      -1.093501       2.363037                    0.996460       3.561457      10.022242       0.467480       1.231221      -0.723550      -0.013455       0.030092       0.025480       0.041663      -0.018836      -0.001333       0.004345      -0.009288      -0.008460      -0.018169      -0.003382       0.021551              2.142715       1.762833      -0.229647      -0.023987       2.340617       0.522062       2.324694           0.000150
           57              H      13.739453      13.411476      16.827945       0.127137       1.317485 0.10114369E+02  0.10488177E+03                                 1.961680                            1.841956      -1.267499       2.283877                    0.994736       3.627524      10.305328       0.469563       1.257914      -0.714758       0.027636      -0.024272       0.007980       0.037637      -0.009807      -0.000926       0.007412      -0.002698      -0.026321      -0.012641      -0.003254       0.015895              2.032381       2.100691      -0.375327       0.334167       2.010637      -0.233850       1.985813          -0.000059
           58              H      13.478629      12.299569      14.605123       0.123663       1.155484 0.82970487E+01  0.80471059E+02                                 1.694742                            1.591964      -0.778905       2.513388                    0.999592       3.128624       8.121734       0.551335       1.145445      -0.744508       0.025598      -0.029205       0.007619       0.039576      -0.014176       0.006653       0.006689      -0.006608       0.013438      -0.020338       0.007783       0.012555              1.741864       1.839784      -0.410477       0.230731       1.794442      -0.194368       1.591367          -0.000019
           59              C      10.510940       8.027864      16.684950       0.248896      36.982904 0.34891524E+03  0.78015428E+04                                10.089214                            6.442697      -0.176735       1.964083                    0.999165      25.389351      72.309059       0.614043       0.446115      -1.041013       0.000530      -0.030918      -0.008128       0.031973      -0.042150       0.034525      -0.008407      -0.044715      -0.102512      -0.060502      -0.010608       0.071110             14.344559      11.267825       7.401691       5.601307      14.461061       7.933226      17.304792           0.007607
           60              C       3.759707       8.536009       0.130014       0.083607      37.079035 0.40515076E+03  0.93209847E+04                                 9.746051                            6.750140      -0.112603       1.978825                    0.999294      26.356911      73.975168       0.631278       0.421736      -1.065117      -0.001671      -0.015859      -0.002555       0.016150      -0.001772       0.005823       0.006284      -0.009207       0.059677      -0.016275      -0.005858       0.022132             12.379760       7.730203       3.965303       4.416326      12.170229       2.081788      17.238847           0.000862
           61              C      11.174134       8.329895      19.057958      -0.181420      41.196779 0.48189849E+03  0.11678846E+05                                10.499018                            7.406546      -0.108746       1.927476                    0.998882      31.006909      91.885327       0.592045       0.426881      -1.052728       0.025932       0.004151       0.008643       0.027648      -0.022360      -0.016630       0.000438      -0.017118      -0.093196      -0.038342      -0.002536       0.040878             13.165816       8.588709       4.221407       4.984436      12.631157       2.604460      18.277581          -0.003726
           62              C      11.069169       8.846515      17.783180       0.043289      42.628158 0.42363838E+03  0.98477475E+04                                10.643591                            6.863426      -0.115968       1.967335                    0.999237      26.998853      75.970971       0.631897       0.416983      -1.068996       0.024292       0.011949      -0.000135       0.027072      -0.000245      -0.002427       0.008214      -0.003717       0.005567      -0.007345      -0.002572       0.009917             14.615105       9.770688       6.350293       5.646222      16.154585       4.788610      17.920040          -0.003639
           63              C      11.535157      10.143381      17.513965      -0.127902      37.534924 0.44325132E+03  0.10523291E+05                                 9.865155                            7.088638      -0.037866       1.956878                    0.999504      30.088666      88.339624       0.606873       0.425115      -1.053495       0.006756      -0.016034       0.016568       0.024026      -0.011930      -0.000335      -0.019781       0.003085       0.010308      -0.023856       0.001060       0.022796             12.087016       8.157758       5.328076       3.083892      15.383455       2.024472      12.719836           0.000450
           64              C      19.744816       8.052110       1.466703      -0.119007      37.576202 0.44520911E+03  0.10556346E+05                                 9.832943                            7.089104       0.023203       1.981954                    0.999304      29.623603      86.247875       0.610248       0.423302      -1.057127       0.004244       0.012695      -0.005721       0.014557      -0.007094      -0.009882       0.001308      -0.020045      -0.043445      -0.020274       0.000180       0.020094             11.842867       7.511777       3.867511       3.266522      12.791121       0.685491      15.225702          -0.006958
           65              C      21.267771       2.000239      13.296593       0.270895      36.818175 0.33771361E+03  0.74896986E+04                                10.103497                            6.361260      -0.165567       1.976419                    0.999184      24.904758      70.639031       0.614641       0.449334      -1.039148       0.018693       0.011933       0.011152       0.024823      -0.035991       0.021269      -0.010912      -0.011076      -0.101210      -0.042424      -0.016221       0.058645             14.790595      11.434837       7.377105       6.206284      14.181037       8.389309      18.755910           0.005093
           66              C       4.980646       1.579943      10.893229      -0.186884      41.778534 0.48687830E+03  0.11830757E+05                                10.611179                            7.453608      -0.129778       1.919237                    0.998881      31.119958      92.364202       0.589074       0.427902      -1.052023      -0.013081      -0.008414      -0.019212       0.024719      -0.016884      -0.013076      -0.014308       0.005161      -0.115570      -0.046274       0.009926       0.036347             13.543701       9.315149       5.094154       4.065706      11.815581       3.424240      19.500371           0.003725
           67              C      20.661830       1.222442      12.198763       0.034451      42.297455 0.41704889E+03  0.96408186E+04                                10.542733                            6.773337      -0.041377       1.992647                    0.999170      26.793204      74.781133       0.642288       0.412524      -1.073633      -0.014496      -0.020925      -0.004700       0.025886       0.008230       0.006754       0.007583      -0.000785       0.023035      -0.012087      -0.004235       0.016322             14.766222      10.956691       7.288624       4.981568      14.635256       5.316601      18.706718           0.000391
           68              C      27.760424      18.531850      12.504925      -0.118556      37.321375 0.43772390E+03  0.10346343E+05                                 9.816493                            7.034362      -0.017410       1.968354                    0.999351      29.703694      86.656438       0.611278       0.423917      -1.055581       0.008186       0.009749      -0.018322       0.022311      -0.006766      -0.009725      -0.016668       0.012397      -0.004442      -0.024502       0.009422       0.015079             12.190851       9.677695       6.389487       2.632181      13.666972       2.383041      13.227887           0.000220
           69              C      27.178338      17.812304      11.498963      -0.120602      36.869218 0.43536217E+03  0.10264481E+05                                 9.696559                            7.001787      -0.017747       1.970840                    0.999127      29.481624      85.568947       0.615207       0.422278      -1.057852       0.009625       0.009310      -0.006872       0.015051      -0.006120      -0.006949      -0.002927       0.013841      -0.051624      -0.019444       0.000738       0.018706             11.755353       8.301193       4.691619       2.242644      11.413528       1.291992      15.551338           0.000206
           70              C       4.394585       0.840905       9.837338       0.096650      36.136817 0.39210593E+03  0.89374359E+04                                 9.565731                            6.626161      -0.082787       1.994301                    0.999229      25.890612      72.067688       0.639948       0.419906      -1.067460       0.011132       0.016084       0.001138       0.019594      -0.002024       0.006117       0.007627       0.000342       0.044737      -0.012914      -0.005435       0.018349             12.287046       8.452664       4.812252       3.208613      10.853529       2.611101      17.554944           0.000445
           71              C      13.235308       4.290673       1.451725       0.255151      36.980579 0.34216115E+03  0.76227088E+04                                10.192099                            6.422729      -0.185922       1.969161                    0.999261      25.152824      71.796297       0.608118       0.452105      -1.036257       0.014313      -0.009004      -0.009408       0.019351      -0.037414       0.013736      -0.020704       0.040653      -0.034774      -0.041544      -0.014394       0.055938             14.894164      10.793302       0.699596      -9.785265       7.829157       0.886479      26.060033           0.003808
           72              C      11.614689       3.417313       3.153293      -0.126124      35.861314 0.43607180E+03  0.10290434E+05                                 9.527285                            7.003155      -0.006956       1.967639                    0.999500      29.785843      86.629086       0.615417       0.421755      -1.057662       0.018603       0.011598       0.010516       0.024314       0.014516       0.010716       0.013825      -0.027430      -0.048695      -0.023445      -0.010416       0.033861             11.559888       9.686387       2.561472      -5.548870       8.543748      -0.256288      16.449529           0.001163
           73              C      12.621413       4.365371       2.783821       0.040584      41.994931 0.42240187E+03  0.98104668E+04                                10.576832                            6.865538      -0.080889       1.981464                    0.999222      26.899946      75.625384       0.630213       0.418461      -1.068199      -0.008436      -0.016499       0.015923       0.024432       0.007702      -0.013055       0.001197      -0.002035       0.015754      -0.016362       0.000961       0.015400             14.736765      11.006824       1.848395      -8.394694       9.250857       1.054454      23.952615          -0.006490
           74              C      12.966529       5.351498       3.664162      -0.181813      39.660740 0.46889749E+03  0.11273204E+05                                10.230185                            7.282429      -0.021414       1.955718                    0.999227      30.716911      90.318477       0.600663       0.424137      -1.055655      -0.004116      -0.005181       0.016747       0.018006       0.007505       0.006919      -0.019955       0.007910      -0.114294      -0.045917       0.017923       0.027994             12.998913       8.816314       0.919435      -5.615105       9.180731       2.212061      20.999695          -0.000640
           75              C      12.360585       5.438325       4.945531       0.078772      36.676005 0.41006905E+03  0.94568572E+04                                 9.680257                            6.785756      -0.114995       1.974143                    0.999212      26.474285      74.245680       0.630733       0.421086      -1.066179       0.010287       0.007194      -0.004507       0.013338       0.001255      -0.010199       0.014575      -0.001373       0.059818      -0.019128      -0.008936       0.028064             12.388107       8.548029       1.503102      -5.418799       9.005657       2.010647      19.610633          -0.002435
           76              C      12.691388       6.476125       5.869011      -0.141344      35.560921 0.43809007E+03  0.10299429E+05                                 9.329075                            6.929517       0.193374       2.024374                    0.999769      29.584333      84.518922       0.633844       0.411030      -1.069722      -0.006530      -0.014807       0.004902       0.016909       0.028047      -0.007146      -0.004521      -0.000533      -0.034273      -0.022694      -0.012525       0.035219             10.979706       8.146294       1.667980      -4.023634       8.853207       1.463039      15.939618          -0.003543
           77              C      12.090215       6.533633       7.097854      -0.126408      36.318496 0.43937697E+03  0.10403013E+05                                 9.629036                            7.042002      -0.049995       1.952496                    0.999480      30.043423      87.937137       0.611221       0.423240      -1.055211      -0.007163      -0.016877      -0.002189       0.018464       0.014453       0.015599       0.013453      -0.008388      -0.008077      -0.018419      -0.010835       0.029254             11.644532       9.621975       2.717787      -5.461841       9.232181      -0.285349      16.079440           0.000783
           78              C      11.132794       5.557439       7.480307       0.065695      41.720885 0.42466380E+03  0.98848783E+04                                10.577600                            6.917232      -0.124225       1.969380                    0.999206      26.820289      75.702432       0.622772       0.422523      -1.064684       0.012754       0.008023      -0.012610       0.019648      -0.003775      -0.000022      -0.002933      -0.000960      -0.015534      -0.006306      -0.000504       0.006810             14.496620      11.180648       2.411935      -8.337665       9.522927       0.102903      22.786286          -0.005754
           79              C      10.778136       4.555029       6.596770      -0.185893      39.200219 0.47163597E+03  0.11354621E+05                                10.144919                            7.300575      -0.013010       1.959343                    0.999317      30.718491      90.360702       0.600346       0.423778      -1.055965       0.004004       0.000588      -0.007908       0.008884      -0.003056       0.010926      -0.017805       0.011980      -0.091254      -0.038647       0.011885       0.026763             12.746152       9.046689       1.042490      -5.646594       8.979088       1.932683      20.212679          -0.011224
           80              C      11.403164       4.472340       5.324789       0.085301      36.119090 0.40770912E+03  0.93835357E+04                                 9.575044                            6.762024      -0.076041       1.987463                    0.999105      26.315264      73.588614       0.632784       0.420566      -1.067115      -0.007263      -0.011783       0.003113       0.014187      -0.000276      -0.006235       0.015387      -0.012276       0.048072      -0.016357      -0.009294       0.025651             12.176962       8.568877       1.582470      -5.351212       8.760474       1.758373      19.201536           0.000835
           81              C      11.032601       3.455937       4.384333      -0.127859      34.294765 0.42234204E+03  0.98254621E+04                                 9.082582                            6.789440       0.238650       2.046921                    0.999785      28.957814      81.933641       0.643254       0.409294      -1.072302       0.012399       0.002561       0.000841       0.012689       0.019632      -0.007592      -0.005960      -0.008697      -0.043158      -0.017425      -0.011903       0.029327             10.665961       8.087569       1.680060      -3.915816       8.320484       1.301295      15.589831          -0.006200
           82              C      10.493452       5.596767       8.810805       0.235968      35.993632 0.34087885E+03  0.76002781E+04                                 9.974887                            6.390332      -0.219421       1.951242                    0.999207      25.604600      73.533654       0.611503       0.449240      -1.036094      -0.005935       0.000658       0.017895       0.018865      -0.023479       0.024465      -0.014989       0.100278       0.024278      -0.060803      -0.003727       0.064530             14.134562      10.494469       0.983348      -9.477707       8.311161      -0.253581      23.598057          -0.001757
           83              C      10.510942       2.048095      13.272228       0.248512      36.998776 0.34909814E+03  0.78063937E+04                                10.090216                            6.443133      -0.174475       1.964657                    0.999174      25.396960      72.326351       0.614222       0.445942      -1.041149       0.001041       0.031101       0.007266       0.031956       0.042456      -0.034861      -0.008211      -0.044488      -0.102688      -0.060936      -0.010444       0.071380             14.346190      11.267953      -7.401546      -5.602051      14.461816       7.935002      17.308800           0.007601
           84              C      11.711697       0.955139       9.855712       0.084031      37.074268 0.40507258E+03  0.93189315E+04                                 9.745737                            6.749805      -0.112775       1.978671                    0.999319      26.354734      73.973110       0.631236       0.421775      -1.065070      -0.002133       0.016042       0.002323       0.016349       0.001378      -0.006034       0.006023      -0.009182       0.059989      -0.016176      -0.006029       0.022205             12.379634       7.730062      -3.964494      -4.417588      12.168133       2.083233      17.240707           0.000868
           85              C      11.174141       1.746064      10.899220      -0.180857      41.154561 0.48126309E+03  0.11659382E+05                                10.491696                            7.401413      -0.110734       1.927173                    0.998835      30.987761      91.806968       0.592291       0.426853      -1.052765       0.026057      -0.003385      -0.008907       0.027744       0.021681       0.016567      -0.000185      -0.018684      -0.100569      -0.040322      -0.001176       0.041498             13.156604       8.582344      -4.217697      -4.980469      12.622393       2.601799      18.265076          -0.003734
           86              C      11.069173       1.229444      12.173998       0.043548      42.662564 0.42394606E+03  0.98574241E+04                                10.652307                            6.868079      -0.120326       1.965913                    0.999248      27.006704      76.021319       0.631338       0.417245      -1.068748       0.024392      -0.012566      -0.000339       0.027441      -0.000508       0.002873       0.007739      -0.004332       0.001922      -0.007707      -0.001519       0.009225             14.628747       9.779855      -6.357478      -5.652951      16.169699       4.795403      17.936688          -0.003626
           87              C      19.487163      18.330063      12.443213      -0.127742      37.520915 0.44302282E+03  0.10516887E+05                                 9.862800                            7.086732      -0.037694       1.956896                    0.999497      30.086250      88.338740       0.606943       0.425106      -1.053463       0.006805       0.015520      -0.015278       0.022817       0.012037      -0.000179      -0.019628       0.003788       0.009589      -0.023714       0.000917       0.022797             12.083823       8.154872      -5.324540      -3.083327      15.376233       2.022334      12.720362           0.000443
           88              C      11.792809       1.439038       8.519023      -0.121829      37.684102 0.44681483E+03  0.10604389E+05                                 9.853346                            7.103691       0.022390       1.981105                    0.999275      29.673556      86.445412       0.609363       0.423518      -1.056949       0.005210      -0.014784       0.006129       0.016831       0.007417       0.010030       0.001996      -0.017319      -0.041410      -0.019592       0.000331       0.019262             11.868195       7.527860      -3.874310      -3.278222      12.811507       0.691056      15.265218          -0.006966
           89              C      21.267769       8.075720      16.660585       0.269205      36.845697 0.33802209E+03  0.74981775E+04                                10.107512                            6.363460      -0.164904       1.976495                    0.999194      24.919471      70.686206       0.614643       0.449234      -1.039216       0.018709      -0.011439      -0.011034       0.024548       0.035970      -0.020600      -0.012060      -0.011184      -0.102733      -0.042214      -0.016814       0.059027             14.796319      11.441879      -7.382560      -6.209369      14.188362       8.391870      18.758715           0.005114
           90              C      20.884640       8.496016      19.063949      -0.184445      41.737328 0.48625530E+03  0.11812055E+05                                10.605811                            7.450518      -0.124666       1.921002                    0.998877      31.101149      92.300002       0.588986       0.428095      -1.051885      -0.013264       0.008600       0.018720       0.024502       0.016746       0.013478      -0.014330       0.006162      -0.112261      -0.045593       0.009834       0.035760             13.535596       9.310290      -5.091126      -4.062643      11.809010       3.421223      19.487487           0.003733
           91              C      20.661826       8.853517      17.758415       0.034029      42.290924 0.41700858E+03  0.96391265E+04                                10.539387                            6.771298      -0.040116       1.993095                    0.999235      26.791529      74.760146       0.642663       0.412316      -1.073827      -0.014411       0.021167       0.002407       0.025720      -0.009472      -0.006975       0.007603      -0.002118       0.017541      -0.012456      -0.004095       0.016551             14.761236      10.953881      -7.286338      -4.981254      14.630231       5.316314      18.699598           0.000397
           92              C      19.808418       9.941594      17.452253      -0.117494      37.293270 0.43723280E+03  0.10332508E+05                                 9.818219                            7.035897      -0.024314       1.966908                    0.999376      29.678381      86.591691       0.610458       0.424578      -1.055101       0.008060      -0.009197       0.016599       0.020617       0.006997       0.010742      -0.016964       0.011628      -0.001054      -0.025086       0.008794       0.016292             12.193793       9.682626      -6.394043      -2.635500      13.673685       2.387818      13.225068           0.000222
           93              C      19.226331      10.661140      18.458215      -0.121137      36.905997 0.43591019E+03  0.10280854E+05                                 9.701699                            7.004917      -0.016430       1.970891                    0.999150      29.503382      85.652474       0.615225       0.422124      -1.057926       0.009996      -0.010532       0.007054       0.016143       0.006505       0.006748      -0.002877       0.013350      -0.048995      -0.018623       0.000333       0.018290             11.761760       8.307164      -4.696816      -2.242280      11.423254       1.290826      15.554862           0.000211
           94              C      12.346595       8.650243       0.148388       0.096006      36.141556 0.39216886E+03  0.89391756E+04                                 9.565825                            6.626479      -0.078664       1.995475                    0.999202      25.892993      72.074144       0.639968       0.419879      -1.067484       0.010852      -0.015746      -0.000604       0.019133       0.002601      -0.005887       0.006739      -0.000368       0.045185      -0.012975      -0.004947       0.017922             12.286289       8.452529      -4.812358      -3.206687      10.853722       2.608465      17.552616           0.000450
           95              C      21.187302       5.200475       8.534001       0.254294      37.026786 0.34265128E+03  0.76359441E+04                                10.197529                            6.425688      -0.185562       1.969106                    0.999250      25.171003      71.846304       0.608243       0.451875      -1.036445       0.014889       0.008627       0.009101       0.019466       0.037778      -0.013344      -0.020526       0.041881      -0.032110      -0.042358      -0.013539       0.055896             14.902808      10.800092      -0.700108       9.792961       7.831905       0.885717      26.076428           0.003820
           96              C      19.566686       6.073835       6.832433      -0.125606      35.818141 0.43542260E+03  0.10270712E+05                                 9.514187                            6.993005      -0.001167       1.969300                    0.999522      29.775961      86.565950       0.616550       0.421161      -1.058094       0.017990      -0.011885      -0.012142       0.024745      -0.014428      -0.010397       0.013776      -0.026044      -0.047167      -0.022737      -0.010386       0.033123             11.542765       9.669715      -2.557969       5.534631       8.534995      -0.248985      16.423585           0.001178
           97              C      20.573409       5.125777       7.201905       0.040673      41.995555 0.42241265E+03  0.98108297E+04                                10.577535                            6.866337      -0.081809       1.981058                    0.999247      26.898790      75.623827       0.630076       0.418547      -1.068138      -0.008742       0.016863      -0.015640       0.024605      -0.008036       0.012849       0.002104      -0.003398       0.013782      -0.016982       0.002446       0.014535             14.736518      11.007441      -1.850535       8.392474       9.253834       1.055171      23.948278          -0.006568
           98              C       5.014526       4.139650       6.321564      -0.181239      39.628681 0.46841442E+03  0.11258881E+05                                10.224365                            7.277923      -0.019574       1.956431                    0.999252      30.706067      90.280786       0.600932       0.424049      -1.055691      -0.003649       0.005096      -0.016679       0.017817      -0.008012      -0.007306      -0.019882       0.006477      -0.114164      -0.045917       0.017648       0.028268             12.991073       8.813437      -0.921986       5.611904       9.177405       2.208456      20.982377          -0.000734
           99              C       4.408585       4.052823       5.040195       0.079516      36.650243 0.40972809E+03  0.94472860E+04                                 9.677340                            6.783856      -0.114193       1.974425                    0.999221      26.461506      74.209721       0.630676       0.421200      -1.066077       0.010126      -0.007575       0.004468       0.013412      -0.001764       0.009641       0.015581      -0.001125       0.062271      -0.020078      -0.008933       0.029011             12.384694       8.546843      -1.502772       5.419143       9.001969       2.007639      19.605269          -0.002425
          100              C       4.739389       3.015023       4.116715      -0.142156      35.602276 0.43874119E+03  0.10318967E+05                                 9.339353                            6.937609       0.185865       2.022203                    0.999792      29.600384      84.592818       0.633047       0.411379      -1.069454      -0.004992       0.014003      -0.004047       0.015408      -0.028556       0.006798      -0.005109      -0.000830      -0.035465      -0.022810      -0.013142       0.035951             10.992233       8.153317      -1.666625       4.028475       8.861111       1.466390      15.962271          -0.003691
          101              C       4.138219       2.957515       2.887872      -0.125413      36.281820 0.43885333E+03  0.10387571E+05                                 9.624011                            7.038921      -0.051802       1.952278                    0.999448      30.020965      87.860001       0.611206       0.423374      -1.055122      -0.007050       0.016594       0.003211       0.018314      -0.014800      -0.014964       0.013653      -0.008153      -0.006267      -0.017668      -0.011541       0.029209             11.638413       9.616414      -2.715551       5.458153       9.227370      -0.284868      16.071454           0.000817
          102              C       3.180798       3.933709       2.505419       0.066419      41.712676 0.42452839E+03  0.98813696E+04                                10.579167                            6.917927      -0.127145       1.968534                    0.999225      26.812842      75.690834       0.622471       0.422743      -1.064499       0.013306      -0.007498       0.013260       0.020226       0.002819       0.000033      -0.002776      -0.001483      -0.013515      -0.005554      -0.000103       0.005657             14.500644      11.182978      -2.411388       8.341651       9.523288       0.102032      22.795666          -0.005851
          103              C      18.730139       4.936119       3.388956      -0.186296      39.174131 0.47127918E+03  0.11343057E+05                                10.137983                            7.295969      -0.013584       1.959345                    0.999319      30.707508      90.295008       0.600807       0.423564      -1.056176       0.002583       0.000353       0.006410       0.006920       0.002687      -0.010432      -0.018747       0.011152      -0.093186      -0.039615       0.013085       0.026530             12.737620       9.040270      -1.041229       5.642307       8.972806       1.931202      20.199783          -0.011426
          104              C      19.355165       5.018808       4.660937       0.085981      36.126553 0.40775958E+03  0.93856692E+04                                 9.579473                            6.764675      -0.077623       1.987048                    0.999133      26.315237      73.609814       0.632301       0.420844      -1.066861      -0.007564       0.011441      -0.004138       0.014325      -0.000072       0.006532       0.015176      -0.010203       0.049553      -0.016246      -0.009361       0.025607             12.183241       8.572471      -1.583048       5.353843       8.764782       1.759857      19.212469           0.000870
          105              C      18.984601       6.035211       5.601393      -0.128991      34.323565 0.42277820E+03  0.98381219E+04                                 9.087755                            6.792924       0.238603       2.046610                    0.999784      28.971561      81.982309       0.643094       0.409291      -1.072306       0.012172      -0.002899      -0.002287       0.012720      -0.019374       0.007585      -0.005966      -0.008690      -0.040248      -0.016778      -0.011889       0.028668             10.672460       8.090232      -1.678962       3.918019       8.323958       1.304931      15.603190          -0.006336
          106              C       2.541459       3.894381       1.174921       0.236309      35.988421 0.34077456E+03  0.75975973E+04                                 9.976060                            6.390456      -0.216500       1.952160                    0.999192      25.598859      73.522589       0.611321       0.449395      -1.035974      -0.006302      -0.000313      -0.017628       0.018723       0.023236      -0.024941      -0.015480       0.100570       0.023745      -0.060889      -0.004146       0.065035             14.138073      10.497401      -0.984661       9.481193       8.312410      -0.256140      23.604408          -0.001761
          107              C      21.297045      10.954432       3.286502       0.248896      36.982990 0.34891607E+03  0.78015670E+04                                10.089233                            6.442707      -0.176738       1.964081                    0.999165      25.389389      72.309229       0.614042       0.446115      -1.041012      -0.000530       0.030918       0.008128       0.031973      -0.042150       0.034525      -0.008406      -0.044715      -0.102512      -0.060502      -0.010607       0.071110             14.344586      11.267843       7.401702       5.601318      14.461083       7.933241      17.304831           0.007605
          108              C      12.144278      10.446287      19.841438       0.083606      37.079082 0.40515121E+03  0.93209986E+04                                 9.746063                            6.750147      -0.112603       1.978824                    0.999294      26.356926      73.975251       0.631277       0.421736      -1.065117       0.001671       0.015859       0.002555       0.016150      -0.001772       0.005823       0.006284      -0.009207       0.059677      -0.016275      -0.005858       0.022132             12.379778       7.730214       3.965309       4.416336      12.170244       2.081794      17.238877           0.000861
          109              C      20.633851      10.652401       0.913494      -0.181421      41.196860 0.48189944E+03  0.11678877E+05                                10.499039                            7.406558      -0.108748       1.927475                    0.998882      31.006939      91.885504       0.592044       0.426882      -1.052727      -0.025933      -0.004151      -0.008643       0.027648      -0.022360      -0.016630       0.000439      -0.017119      -0.093196      -0.038342      -0.002536       0.040878             13.165845       8.588728       4.221418       4.984452      12.631181       2.604471      18.277627          -0.003730
          110              C      20.738816      10.135781       2.188272       0.043288      42.628225 0.42363902E+03  0.98477669E+04                                10.643604                            6.863432      -0.115971       1.967334                    0.999237      26.998876      75.971071       0.631897       0.416983      -1.068996      -0.024292      -0.011949       0.000135       0.027072      -0.000245      -0.002427       0.008214      -0.003717       0.005566      -0.007345      -0.002572       0.009917             14.615123       9.770699       6.350301       5.646230      16.154603       4.788615      17.920066          -0.003640
          111              C      20.272828       8.838915       2.457487      -0.127898      37.534767 0.44324919E+03  0.10523226E+05                                 9.865120                            7.088615      -0.037862       1.956880                    0.999504      30.088603      88.339328       0.606875       0.425115      -1.053496      -0.006756       0.016034      -0.016568       0.024026      -0.011930      -0.000335      -0.019781       0.003085       0.010308      -0.023856       0.001060       0.022796             12.086968       8.157724       5.328048       3.083874      15.383390       2.024452      12.719791           0.000449
          112              C      12.063169      10.930186      18.504749      -0.119004      37.576143 0.44520810E+03  0.10556317E+05                                 9.832936                            7.089098       0.023207       1.981955                    0.999304      29.623569      86.247786       0.610248       0.423302      -1.057127      -0.004245      -0.012695       0.005721       0.014557      -0.007094      -0.009882       0.001308      -0.020046      -0.043443      -0.020274       0.000180       0.020094             11.842861       7.511773       3.867509       3.266521      12.791115       0.685493      15.225694          -0.006960
          113              C      10.540214      16.982057       6.674859       0.270894      36.818175 0.33771374E+03  0.74897020E+04                                10.103495                            6.361261      -0.165570       1.976418                    0.999184      24.904764      70.639042       0.614641       0.449334      -1.039148      -0.018693      -0.011933      -0.011152       0.024823      -0.035991       0.021269      -0.010912      -0.011076      -0.101210      -0.042424      -0.016221       0.058645             14.790588      11.434837       7.377105       6.206278      14.181034       8.389300      18.755892           0.005090
          114              C      26.827339      17.402353       9.078223      -0.186884      41.778523 0.48687830E+03  0.11830757E+05                                10.611178                            7.453609      -0.129777       1.919237                    0.998881      31.119950      92.364173       0.589074       0.427902      -1.052023       0.013081       0.008414       0.019212       0.024719      -0.016884      -0.013076      -0.014307       0.005160      -0.115570      -0.046273       0.009926       0.036347             13.543696       9.315148       5.094153       4.065702      11.815580       3.424235      19.500359           0.003720
          115              C      11.146155      17.759854       7.772689       0.034452      42.297407 0.41704838E+03  0.96408043E+04                                10.542727                            6.773334      -0.041377       1.992648                    0.999170      26.793185      74.781081       0.642287       0.412525      -1.073632       0.014496       0.020925       0.004700       0.025886       0.008230       0.006754       0.007583      -0.000785       0.023034      -0.012087      -0.004235       0.016322             14.766212      10.956688       7.288623       4.981562      14.635252       5.316594      18.706695           0.000389
          116              C       4.047561       0.450446       7.466527      -0.118556      37.321422 0.43772440E+03  0.10346360E+05                                 9.816511                            7.034373      -0.017413       1.968353                    0.999351      29.703705      86.656570       0.611277       0.423917      -1.055580      -0.008185      -0.009749       0.018322       0.022310      -0.006766      -0.009725      -0.016668       0.012397      -0.004443      -0.024501       0.009422       0.015079             12.190876       9.677714       6.389501       2.632188      13.666999       2.383048      13.227916           0.000219
          117              C       4.629647       1.169992       8.472489      -0.120604      36.869300 0.43536320E+03  0.10264513E+05                                 9.696580                            7.001801      -0.017747       1.970840                    0.999127      29.481659      85.569142       0.615206       0.422279      -1.057852      -0.009624      -0.009310       0.006872       0.015051      -0.006120      -0.006949      -0.002927       0.013841      -0.051622      -0.019444       0.000738       0.018706             11.755382       8.301212       4.691632       2.242653      11.413554       1.292000      15.551380           0.000209
          118              C      27.413400      18.141391      10.134114       0.096650      36.136808 0.39210591E+03  0.89374349E+04                                 9.565727                            6.626160      -0.082787       1.994302                    0.999229      25.890610      72.067669       0.639948       0.419906      -1.067460      -0.011132      -0.016084      -0.001138       0.019594      -0.002024       0.006116       0.007627       0.000342       0.044737      -0.012914      -0.005435       0.018349             12.287039       8.452661       4.812251       3.208609      10.853525       2.611096      17.554931           0.000445
          119              C      18.572677      14.691623      18.519727       0.255149      36.980658 0.34216191E+03  0.76227309E+04                                10.192116                            6.422738      -0.185925       1.969160                    0.999261      25.152861      71.796455       0.608117       0.452106      -1.036257      -0.014313       0.009004       0.009408       0.019351      -0.037414       0.013736      -0.020704       0.040653      -0.034771      -0.041545      -0.014393       0.055938             14.894188      10.793324       0.699601      -9.785286       7.829168       0.886473      26.060072           0.003807
          120              C      20.193296      15.564983      16.818159      -0.126124      35.861396 0.43607288E+03  0.10290469E+05                                 9.527309                            7.003171      -0.006960       1.967637                    0.999500      29.785878      86.629315       0.615415       0.421756      -1.057661      -0.018603      -0.011598      -0.010516       0.024314       0.014516       0.010715       0.013825      -0.027431      -0.048694      -0.023445      -0.010416       0.033861             11.559918       9.686410       2.561479      -5.548884       8.543771      -0.256286      16.449573           0.001162
          121              C      19.186572      14.616925      17.187631       0.040586      41.994928 0.42240170E+03  0.98104636E+04                                10.576837                            6.865541      -0.080891       1.981464                    0.999222      26.899940      75.625408       0.630213       0.418461      -1.068199       0.008436       0.016499      -0.015922       0.024431       0.007702      -0.013054       0.001197      -0.002035       0.015753      -0.016361       0.000961       0.015400             14.736771      11.006832       1.848400      -8.394699       9.250862       1.054449      23.952619          -0.006492
          122              C      18.841456      13.630798      16.307290      -0.181813      39.660739 0.46889749E+03  0.11273204E+05                                10.230185                            7.282429      -0.021412       1.955719                    0.999227      30.716914      90.318496       0.600663       0.424137      -1.055655       0.004116       0.005181      -0.016746       0.018006       0.007505       0.006918      -0.019955       0.007910      -0.114293      -0.045916       0.017922       0.027994             12.998910       8.816314       0.919437      -5.615104       9.180730       2.212058      20.999686          -0.000643
          123              C      19.447400      13.543971      15.025921       0.078771      36.676021 0.41006932E+03  0.94568651E+04                                 9.680260                            6.785758      -0.114996       1.974143                    0.999212      26.474295      74.245724       0.630733       0.421086      -1.066179      -0.010287      -0.007194       0.004507       0.013338       0.001255      -0.010198       0.014575      -0.001373       0.059818      -0.019128      -0.008936       0.028064             12.388108       8.548032       1.503103      -5.418801       9.005658       2.010644      19.610634          -0.002435
          124              C      19.116597      12.506171      14.102441      -0.141343      35.560890 0.43808971E+03  0.10299419E+05                                 9.329066                            6.929513       0.193373       2.024374                    0.999769      29.584329      84.518901       0.633845       0.411030      -1.069722       0.006530       0.014807      -0.004902       0.016909       0.028048      -0.007146      -0.004521      -0.000532      -0.034272      -0.022694      -0.012525       0.035219             10.979693       8.146291       1.667986      -4.023628       8.853204       1.463027      15.939583          -0.003546
          125              C      19.717770      12.448663      12.873598      -0.126410      36.318640 0.43937925E+03  0.10403079E+05                                 9.629063                            7.042025      -0.049998       1.952494                    0.999480      30.043481      87.937312       0.611219       0.423240      -1.055210       0.007163       0.016877       0.002189       0.018464       0.014453       0.015600       0.013454      -0.008387      -0.008076      -0.018420      -0.010835       0.029255             11.644565       9.622012       2.717796      -5.461872       9.232197      -0.285374      16.079486           0.000781
          126              C      20.675191      13.424857      12.491145       0.065696      41.720898 0.42466399E+03  0.98848834E+04                                10.577599                            6.917231      -0.124224       1.969380                    0.999206      26.820300      75.702458       0.622773       0.422523      -1.064684      -0.012755      -0.008023       0.012610       0.019648      -0.003775      -0.000023      -0.002933      -0.000959      -0.015532      -0.006305      -0.000504       0.006809             14.496620      11.180647       2.411930      -8.337669       9.522920       0.102900      22.786294          -0.005757
          127              C      21.029849      14.427267      13.374682      -0.185892      39.200220 0.47163599E+03  0.11354622E+05                                10.144917                            7.300574      -0.013007       1.959344                    0.999317      30.718497      90.360710       0.600347       0.423778      -1.055965      -0.004004      -0.000588       0.007909       0.008884      -0.003056       0.010926      -0.017805       0.011980      -0.091254      -0.038647       0.011885       0.026762             12.746150       9.046690       1.042491      -5.646597       8.979084       1.932677      20.212675          -0.011228
          128              C      20.404821      14.509956      14.646663       0.085301      36.119131 0.40770957E+03  0.93835497E+04                                 9.575054                            6.762030      -0.076043       1.987462                    0.999105      26.315281      73.588701       0.632784       0.420566      -1.067115       0.007263       0.011783      -0.003113       0.014187      -0.000276      -0.006235       0.015387      -0.012276       0.048073      -0.016357      -0.009294       0.025652             12.176977       8.568887       1.582470      -5.351224       8.760479       1.758372      19.201565           0.000835
          129              C      20.775384      15.526359      15.587119      -0.127859      34.294806 0.42234266E+03  0.98254801E+04                                 9.082591                            6.789447       0.238651       2.046921                    0.999785      28.957828      81.933693       0.643254       0.409294      -1.072302      -0.012399      -0.002562      -0.000841       0.012688       0.019633      -0.007592      -0.005959      -0.008697      -0.043158      -0.017425      -0.011903       0.029328             10.665971       8.087573       1.680055      -3.915821       8.320487       1.301301      15.589855          -0.006201
          130              C      21.314533      13.385529      11.160647       0.235968      35.993650 0.34087900E+03  0.76002809E+04                                 9.974886                            6.390331      -0.219421       1.951242                    0.999207      25.604594      73.533593       0.611504       0.449239      -1.036095       0.005935      -0.000658      -0.017894       0.018864      -0.023478       0.024466      -0.014989       0.100279       0.024277      -0.060803      -0.003728       0.064531             14.134563      10.494469       0.983350      -9.477707       8.311161      -0.253584      23.598059          -0.001759
          131              C      21.297043      16.934201       6.699224       0.248513      36.998800 0.34909836E+03  0.78064008E+04                                10.090223                            6.443137      -0.174479       1.964656                    0.999174      25.396977      72.326439       0.614221       0.445942      -1.041148      -0.001041      -0.031101      -0.007266       0.031956       0.042456      -0.034861      -0.008211      -0.044488      -0.102689      -0.060937      -0.010444       0.071380             14.346200      11.267959      -7.401549      -5.602054      14.461823       7.935008      17.308816           0.007597
          132              C      20.096288      18.027157      10.115740       0.084031      37.074298 0.40507295E+03  0.93189421E+04                                 9.745741                            6.749808      -0.112776       1.978670                    0.999319      26.354745      73.973145       0.631236       0.421775      -1.065070       0.002133      -0.016042      -0.002323       0.016349       0.001378      -0.006034       0.006023      -0.009182       0.059989      -0.016177      -0.006029       0.022205             12.379640       7.730065      -3.964495      -4.417590      12.168138       2.083231      17.240717           0.000867
          133              C      20.633844      17.236232       9.072232      -0.180857      41.154594 0.48126357E+03  0.11659397E+05                                10.491702                            7.401418      -0.110735       1.927173                    0.998835      30.987779      91.807043       0.592291       0.426853      -1.052765      -0.026057       0.003385       0.008907       0.027744       0.021681       0.016567      -0.000185      -0.018684      -0.100570      -0.040322      -0.001176       0.041498             13.156612       8.582349      -4.217700      -4.980473      12.622399       2.601803      18.265089          -0.003741
          134              C      20.738812      17.752852       7.797454       0.043548      42.662612 0.42394649E+03  0.98574375E+04                                10.652318                            6.868084      -0.120328       1.965913                    0.999248      27.006718      76.021392       0.631338       0.417245      -1.068748      -0.024392       0.012566       0.000339       0.027441      -0.000508       0.002873       0.007739      -0.004332       0.001922      -0.007707      -0.001519       0.009225             14.628765       9.779867      -6.357488      -5.652960      16.169719       4.795414      17.936709          -0.003630
          135              C      12.320822       0.652233       7.528239      -0.127738      37.520812 0.44302130E+03  0.10516842E+05                                 9.862783                            7.086720      -0.037690       1.956898                    0.999497      30.086201      88.338572       0.606943       0.425106      -1.053463      -0.006805      -0.015520       0.015278       0.022817       0.012036      -0.000179      -0.019628       0.003788       0.009589      -0.023713       0.000916       0.022797             12.083801       8.154857      -5.324528      -3.083322      15.376202       2.022329      12.720345           0.000440
          136              C      20.015176      17.543258      11.452429      -0.121824      37.683953 0.44681271E+03  0.10604324E+05                                 9.853311                            7.103667       0.022395       1.981107                    0.999275      29.673495      86.445119       0.609365       0.423517      -1.056950      -0.005210       0.014784      -0.006129       0.016831       0.007417       0.010030       0.001995      -0.017319      -0.041410      -0.019592       0.000331       0.019261             11.868152       7.527832      -3.874295      -3.278205      12.811465       0.691047      15.265158          -0.006969
          137              C      10.540216      10.906576       3.310867       0.269205      36.845665 0.33802202E+03  0.74981749E+04                                10.107504                            6.363458      -0.164904       1.976495                    0.999194      24.919464      70.686165       0.614643       0.449234      -1.039216      -0.018708       0.011440       0.011033       0.024548       0.035970      -0.020601      -0.012060      -0.011184      -0.102733      -0.042214      -0.016813       0.059028             14.796298      11.441867      -7.382550      -6.209355      14.188343       8.391849      18.758684           0.005113
          138              C      10.923345      10.486280       0.907503      -0.184444      41.737278 0.48625470E+03  0.11812037E+05                                10.605803                            7.450513      -0.124666       1.921002                    0.998877      31.101125      92.299911       0.588986       0.428095      -1.051885       0.013264      -0.008599      -0.018720       0.024502       0.016746       0.013477      -0.014329       0.006161      -0.112261      -0.045593       0.009833       0.035760             13.535583       9.310283      -5.091122      -4.062636      11.809002       3.421216      19.487463           0.003732
          139              C      11.146159      10.128779       2.213037       0.034030      42.290863 0.41700808E+03  0.96391117E+04                                10.539377                            6.771295      -0.040116       1.993096                    0.999235      26.791509      74.760072       0.642663       0.412316      -1.073827       0.014412      -0.021166      -0.002406       0.025720      -0.009472      -0.006974       0.007602      -0.002118       0.017540      -0.012456      -0.004095       0.016550             14.761216      10.953868      -7.286328      -4.981242      14.630212       5.316299      18.699569           0.000397
          140              C      11.999567       9.040702       2.519199      -0.117493      37.293248 0.43723252E+03  0.10332500E+05                                 9.818217                            7.035896      -0.024314       1.966908                    0.999376      29.678368      86.591657       0.610458       0.424578      -1.055101      -0.008060       0.009197      -0.016599       0.020617       0.006997       0.010742      -0.016964       0.011628      -0.001055      -0.025086       0.008795       0.016291             12.193788       9.682621      -6.394038      -2.635497      13.673676       2.387814      13.225068           0.000223
          141              C      12.581654       8.321156       1.513237      -0.121138      36.906046 0.43591091E+03  0.10280875E+05                                 9.701707                            7.004923      -0.016429       1.970891                    0.999150      29.503409      85.652572       0.615224       0.422124      -1.057926      -0.009995       0.010533      -0.007054       0.016143       0.006505       0.006748      -0.002877       0.013350      -0.048995      -0.018623       0.000334       0.018289             11.761770       8.307168      -4.696817      -2.242283      11.423259       1.290828      15.554882           0.000214
          142              C      19.461390      10.332053      19.823064       0.096005      36.141555 0.39216890E+03  0.89391766E+04                                 9.565825                            6.626479      -0.078663       1.995476                    0.999202      25.892993      72.074141       0.639968       0.419879      -1.067484      -0.010851       0.015747       0.000604       0.019133       0.002601      -0.005886       0.006739      -0.000369       0.045185      -0.012974      -0.004947       0.017922             12.286287       8.452529      -4.812358      -3.206686      10.853722       2.608463      17.552611           0.000450
          143              C      10.620683      13.781821      11.437451       0.254293      37.026727 0.34265095E+03  0.76359344E+04                                10.197515                            6.425684      -0.185561       1.969106                    0.999250      25.170986      71.846223       0.608244       0.451875      -1.036446      -0.014889      -0.008627      -0.009100       0.019466       0.037778      -0.013344      -0.020526       0.041882      -0.032110      -0.042358      -0.013539       0.055896             14.902779      10.800078      -0.700114       9.792941       7.831896       0.885705      26.076364           0.003820
          144              C      12.241299      12.908461      13.139019      -0.125605      35.818040 0.43542099E+03  0.10270666E+05                                 9.514165                            6.992986      -0.001165       1.969301                    0.999522      29.775935      86.565875       0.616552       0.421160      -1.058095      -0.017990       0.011885       0.012142       0.024745      -0.014428      -0.010397       0.013775      -0.026043      -0.047166      -0.022737      -0.010386       0.033123             11.542734       9.669680      -2.557964       5.534597       8.534986      -0.248961      16.423536           0.001181
          145              C      11.234576      13.856519      12.769547       0.040673      41.995518 0.42241244E+03  0.98108231E+04                                10.577528                            6.866334      -0.081808       1.981058                    0.999247      26.898780      75.623779       0.630076       0.418547      -1.068139       0.008742      -0.016863       0.015639       0.024604      -0.008036       0.012849       0.002104      -0.003398       0.013781      -0.016981       0.002446       0.014535             14.736500      11.007434      -1.850543       8.392457       9.253836       1.055167      23.948230          -0.006568
          146              C      26.793459      14.842646      13.649888      -0.181239      39.628696 0.46841451E+03  0.11258884E+05                                10.224368                            7.277924      -0.019574       1.956431                    0.999252      30.706070      90.280796       0.600932       0.424049      -1.055691       0.003649      -0.005096       0.016678       0.017817      -0.008012      -0.007306      -0.019882       0.006477      -0.114163      -0.045916       0.017648       0.028268             12.991077       8.813440      -0.921987       5.611906       9.177409       2.208458      20.982382          -0.000735
          147              C      27.399400      14.929473      14.931257       0.079516      36.650268 0.40972829E+03  0.94472924E+04                                 9.677347                            6.783858      -0.114194       1.974425                    0.999221      26.461514      74.209765       0.630675       0.421200      -1.066077      -0.010126       0.007575      -0.004468       0.013412      -0.001764       0.009641       0.015581      -0.001125       0.062271      -0.020078      -0.008932       0.029011             12.384703       8.546848      -1.502770       5.419147       9.001974       2.007644      19.605288          -0.002425
          148              C      27.068596      15.967273      15.854737      -0.142156      35.602329 0.43874189E+03  0.10318988E+05                                 9.339366                            6.937618       0.185865       2.022203                    0.999792      29.600397      84.592875       0.633046       0.411380      -1.069453       0.004991      -0.014004       0.004047       0.015408      -0.028556       0.006798      -0.005109      -0.000829      -0.035465      -0.022810      -0.013142       0.035952             10.992250       8.153322      -1.666617       4.028481       8.861118       1.466404      15.962309          -0.003692
          149              C      27.669766      16.024781      17.083580      -0.125413      36.281868 0.43885382E+03  0.10387589E+05                                 9.624025                            7.038928      -0.051804       1.952277                    0.999448      30.020998      87.860209       0.611205       0.423374      -1.055121       0.007050      -0.016595      -0.003211       0.018314      -0.014801      -0.014964       0.013653      -0.008152      -0.006265      -0.017668      -0.011542       0.029209             11.638430       9.616422      -2.715554       5.458154       9.227390      -0.284855      16.071479           0.000815
          150              C      28.627187      15.048587      17.466033       0.066419      41.712699 0.42452852E+03  0.98813750E+04                                10.579177                            6.917931      -0.127144       1.968534                    0.999225      26.812846      75.690890       0.622470       0.422743      -1.064499      -0.013306       0.007498      -0.013260       0.020226       0.002819       0.000033      -0.002776      -0.001483      -0.013515      -0.005554      -0.000103       0.005657             14.500657      11.182988      -2.411392       8.341657       9.523300       0.102034      22.795683          -0.005852
          151              C      13.077846      14.046177      16.582496      -0.186296      39.174133 0.47127917E+03  0.11343057E+05                                10.137986                            7.295971      -0.013583       1.959345                    0.999319      30.707504      90.295012       0.600807       0.423564      -1.056176      -0.002583      -0.000353      -0.006410       0.006920       0.002688      -0.010432      -0.018747       0.011152      -0.093187      -0.039616       0.013085       0.026530             12.737622       9.040269      -1.041228       5.642305       8.972811       1.931209      20.199787          -0.011429
          152              C      12.452820      13.963488      15.310515       0.085981      36.126563 0.40775967E+03  0.93856717E+04                                 9.579475                            6.764675      -0.077622       1.987048                    0.999133      26.315240      73.609828       0.632301       0.420844      -1.066861       0.007564      -0.011441       0.004138       0.014325      -0.000072       0.006532       0.015176      -0.010202       0.049553      -0.016246      -0.009361       0.025607             12.183242       8.572469      -1.583048       5.353838       8.764787       1.759866      19.212471           0.000870
          153              C      12.823384      12.947085      14.370059      -0.128991      34.323559 0.42277798E+03  0.98381155E+04                                 9.087754                            6.792921       0.238605       2.046611                    0.999784      28.971558      81.982297       0.643094       0.409291      -1.072306      -0.012172       0.002899       0.002287       0.012720      -0.019374       0.007585      -0.005966      -0.008690      -0.040248      -0.016778      -0.011889       0.028668             10.672459       8.090226      -1.678960       3.918017       8.323957       1.304940      15.603195          -0.006336
          154              C      29.266526      15.087915      18.796531       0.236309      35.988436 0.34077462E+03  0.75976007E+04                                 9.976069                            6.390461      -0.216499       1.952160                    0.999192      25.598868      73.522670       0.611320       0.449395      -1.035974       0.006302       0.000313       0.017628       0.018724       0.023236      -0.024941      -0.015480       0.100571       0.023745      -0.060889      -0.004146       0.065036             14.138087      10.497413      -0.984664       9.481205       8.312417      -0.256144      23.604430          -0.001763
          155              N       9.610455       7.049488      16.816961      -0.270542      39.135115 0.52825021E+03  0.12789630E+05                                 9.591955                            7.363625       0.360370       2.125268                    0.998593      28.573276      78.265968       0.657223       0.384924      -1.106487       0.076026      -0.005396      -0.140266       0.159635      -0.008829       0.052686       0.045825      -0.017661      -0.032587      -0.077888       0.015063       0.062825             12.079896      11.891081       6.374518       1.245238      12.055729       2.561425      12.292878           0.013554
          156              N       9.456983       6.580651      15.551770      -0.067625      32.948254 0.43973497E+03  0.10172102E+05                                 8.644139                            6.753265       0.236372       2.118427                    0.998437      26.109356      69.964988       0.680798       0.388927      -1.103340       0.108417       0.109655       0.082660       0.174960      -0.041763       0.002616      -0.009396       0.004073       0.138882      -0.065185       0.016347       0.048838             10.940633       9.870207       5.103450       1.754079      11.416131       3.826863      11.535560           0.015470
          157              N      10.236120       7.257658      14.721756      -0.036106      28.541168 0.39980000E+03  0.90301028E+04                                 7.732305                            6.408723       0.424174       2.151663                    0.999829      26.361425      69.784924       0.703922       0.385240      -1.106054       0.001535       0.059831       0.283181       0.289436       0.021046       0.013300      -0.063193       0.004978      -0.567195      -0.203630       0.083657       0.119973              8.883466       7.215709       3.021169       0.533833       8.587273       2.384381      10.847416           0.007507
          158              N      10.916493       8.176344      15.409972      -0.256809      34.316155 0.50108534E+03  0.11990930E+05                                 8.772219                            7.203426       0.247422       2.068392                    0.999518      29.026780      79.435064       0.659124       0.388327      -1.102391      -0.149562      -0.157096       0.059757       0.224987      -0.110094       0.089153       0.086378      -0.042478       0.173424      -0.200407       0.081092       0.119315              9.988257       7.809515       3.514370       0.777803       9.623339       2.555816      12.531918           0.004706
          159              N       6.313081       2.940021      13.153398      -0.240889      39.510083 0.52906991E+03  0.12836067E+05                                 9.742289                            7.440770       0.138187       2.059122                    0.998448      28.375581      78.234777       0.643329       0.392423      -1.099307      -0.045174      -0.030714       0.135956       0.146520      -0.013502       0.056478       0.047903       0.000025      -0.020958      -0.082502       0.016788       0.065714             12.370349      11.667466       6.200159       1.348668      12.085246       2.839106      13.358336           0.017411
          160              N      22.401567       3.419930      14.394624      -0.033406      32.657576 0.43424436E+03  0.10006275E+05                                 8.542118                            6.680582       0.142062       2.075752                    0.999504      26.064500      69.543561       0.689671       0.385412      -1.106655      -0.100262      -0.156924      -0.067557       0.198095      -0.047184      -0.013736      -0.020603       0.018407       0.106647      -0.071520       0.029784       0.041736             10.838714       9.165661       4.496597       1.323487      10.653649       3.494628      12.696832           0.020248
          161              N      21.604934       2.788651      15.234423      -0.093784      32.356136 0.41061495E+03  0.92887047E+04                                 8.296888                            6.356319       0.614574       2.227413                    0.999773      26.015035      67.776058       0.733800       0.368984      -1.123789       0.016296      -0.064864      -0.192604       0.203885       0.000113       0.014189      -0.027660       0.013542      -0.202029      -0.076474       0.032999       0.043475             10.471374       7.158585       3.005457       1.120932       9.057851       3.943621      15.197686          -0.001601
          162              N      20.877009       1.880888      14.567377      -0.247501      33.991762 0.47011609E+03  0.11039117E+05                                 8.647661                            6.898706       0.415719       2.124152                    0.999804      28.381209      76.197356       0.687093       0.379631      -1.111937       0.178579       0.142892      -0.073102       0.240109      -0.083385       0.123937       0.105199      -0.053774       0.089208      -0.211608       0.071412       0.140197             10.281304       7.586211       3.542880       1.507913       9.688672       3.343158      13.569029           0.008340
          163              N      12.998339       3.310912       0.562596      -0.265536      35.311080 0.49945579E+03  0.11925461E+05                                 8.916662                            7.140703       0.389657       2.105701                    0.999801      29.116755      79.229031       0.670057       0.382839      -1.107874       0.169341       0.182652      -0.021848       0.250031      -0.136430      -0.052163      -0.021074       0.127009       0.361747      -0.217058       0.071371       0.145687             10.578692       7.656356       0.917621      -4.139589       8.366484       1.681227      15.713237           0.006289
          164              N      21.700514       4.230885      19.477159      -0.106939      32.581375 0.42739322E+03  0.97921473E+04                                 8.418518                            6.532382       0.573486       2.207489                    0.999631      26.567239      70.278619       0.714018       0.374409      -1.116653       0.012233       0.081642       0.190134       0.207283      -0.002683      -0.000543      -0.043718       0.035482      -0.131309      -0.069695       0.029627       0.040068             10.535931       7.250141       0.898861      -3.646577       8.075947       2.376994      16.281703          -0.012146
          165              N      22.335243       5.347872      19.724805      -0.058107      31.885247 0.43219084E+03  0.99309418E+04                                 8.348118                            6.627425       0.334129       2.144994                    0.998958      25.940709      68.748420       0.699433       0.381106      -1.111581      -0.096195      -0.107435       0.148115       0.206722      -0.042584       0.039355       0.036192      -0.015192      -0.074792      -0.081371       0.025521       0.055850             10.218723       9.181663       1.411545      -4.698965       7.890208      -0.126213      13.584298           0.016957
          166              N      14.093011       5.195297       0.981197      -0.238676      34.127243 0.48387235E+03  0.11451543E+05                                 8.748936                            7.058476       0.629311       2.209676                    0.999730      27.988901      75.593982       0.670271       0.386120      -1.106540      -0.061214      -0.192245      -0.110402       0.229986      -0.114260      -0.060946      -0.066677       0.111607       0.242709      -0.196189       0.078840       0.117349             10.512297       9.061703       0.965764      -4.917599       8.293013      -0.348858      14.182175           0.007483
          167              N       9.840274       4.568300       9.305498      -0.310513      37.546400 0.53846655E+03  0.13105128E+05                                 9.307203                            7.429261       0.632059       2.182370                    0.999681      29.644483      81.525134       0.654726       0.384383      -1.106406       0.031064       0.216380       0.115059       0.247030      -0.079018      -0.033798      -0.077024       0.219238       0.298958      -0.207755       0.083590       0.124165             11.293169       9.510744       1.241930      -5.629918       9.592509      -1.568137      14.776254           0.002949
          168              N       9.428201       5.004620      10.503186      -0.074364      32.247246 0.43119082E+03  0.99232437E+04                                 8.438975                            6.625257       0.258418       2.119158                    0.998467      26.240778      70.080946       0.697196       0.381740      -1.108765       0.093811       0.089921      -0.123801       0.179480      -0.038328       0.023574       0.037197       0.052127       0.010335      -0.073241       0.028053       0.045187             10.403151       9.321413       1.884096      -5.230589       8.723478      -1.515780      13.164561          -0.006444
          169              N       9.778248       6.251352      10.695711      -0.060685      30.069877 0.43412394E+03  0.10040851E+05                                 8.111604                            6.749473       0.335038       2.114157                    0.999756      27.228195      73.692115       0.672964       0.393511      -1.096745       0.081092      -0.159628      -0.236165       0.296363       0.050424       0.045942      -0.137372       0.075671      -0.272408      -0.203059       0.086866       0.116193              9.339676       7.266708       1.064809      -3.562481       8.630468       0.653731      12.121851          -0.000884
          170              N      10.502994       6.644127       9.639820      -0.295944      37.297726 0.55432790E+03  0.13640868E+05                                 9.324585                            7.617712       0.155499       2.021177                    0.999456      30.418724      85.161703       0.634041       0.392567      -1.096444      -0.099158      -0.217123       0.057281       0.245471      -0.106630      -0.004113       0.019724       0.229836       0.350679      -0.216069       0.093345       0.122724             10.657549       7.863064       1.018937      -4.129837      10.114557       1.148006      13.995026          -0.009383
          171              N       9.610458       3.026471      13.140217      -0.270156      39.138604 0.52829800E+03  0.12791286E+05                                 9.593968                            7.365104       0.355612       2.123628                    0.998612      28.571771      78.267548       0.656993       0.385044      -1.106382       0.075667       0.004995       0.140777       0.159902       0.008762      -0.052896       0.045494      -0.017172      -0.030500      -0.077603       0.014739       0.062865             12.082585      11.893941      -6.376062      -1.244651      12.058085       2.561893      12.295728           0.013508
          172              N       9.456983       3.495308      14.405408      -0.065913      32.860781 0.43842347E+03  0.10133225E+05                                 8.625667                            6.740787       0.236198       2.118982                    0.998479      26.072675      69.815470       0.681857       0.388650      -1.103642       0.109673      -0.110071      -0.081452       0.175438       0.040313      -0.001408      -0.010106       0.002900       0.142139      -0.064386       0.014706       0.049680             10.914341       9.845535      -5.087459      -1.746700      11.387758       3.814647      11.509730           0.015344
          173              N      10.236119       2.818301      15.235422      -0.038454      28.621283 0.40113657E+03  0.90686228E+04                                 7.749990                            6.422085       0.409843       2.146897                    0.999817      26.395192      69.925784       0.702693       0.385559      -1.105731       0.001961      -0.060123      -0.281799       0.288148      -0.020305      -0.013074      -0.063434       0.005220      -0.567966      -0.203930       0.084487       0.119443              8.905469       7.231433      -3.029416      -0.536636       8.607890       2.393249      10.877083           0.007472
          174              N      10.916493       1.899615      14.547206      -0.255570      34.276033 0.50033683E+03  0.11968392E+05                                 8.764939                            7.197517       0.246461       2.068446                    0.999555      29.008082      79.365257       0.659475       0.388270      -1.102445      -0.150065       0.157674      -0.059748       0.225722       0.110053      -0.089406       0.086806      -0.043107       0.171722      -0.200658       0.081236       0.119422              9.980017       7.801886      -3.509810      -0.778105       9.614621       2.555320      12.523545           0.004708
          175              N      22.217079       7.135938      16.803780      -0.240147      39.473721 0.52845979E+03  0.12817696E+05                                 9.736728                            7.436571       0.138175       2.059353                    0.998445      28.361511      78.187679       0.643492       0.392432      -1.099289      -0.046053       0.031254      -0.136251       0.147180       0.012941      -0.056053       0.047431       0.000162      -0.021732      -0.081645       0.016347       0.065298             12.363130      11.662845      -6.197986      -1.349383      12.079928       2.838065      13.346618           0.017384
          176              N      22.401566       6.656029      15.562554      -0.034871      32.761826 0.43580033E+03  0.10052004E+05                                 8.563263                            6.694790       0.137635       2.073866                    0.999486      26.108474      69.715332       0.688531       0.385672      -1.106371      -0.099600       0.156557       0.068435       0.197772       0.047583       0.013546      -0.020422       0.017509       0.105304      -0.071503       0.030193       0.041310             10.869189       9.191614      -4.513390      -1.330716      10.685071       3.508547      12.730883           0.020152
          177              N      21.604936       7.287308      14.722755      -0.091054      32.197492 0.40839880E+03  0.92242643E+04                                 8.263440                            6.334390       0.622947       2.230837                    0.999766      25.951697      67.515220       0.736042       0.368431      -1.124431       0.016106       0.064940       0.193003       0.204272      -0.000802      -0.015010      -0.027481       0.013724      -0.203156      -0.076953       0.033350       0.043603             10.423208       7.132339      -2.991998      -1.112776       9.019649       3.918413      15.117636          -0.001681
          178              N      20.877009       8.195071      15.389801      -0.248187      34.040156 0.47096809E+03  0.11064575E+05                                 8.657808                            6.906777       0.414486       2.123441                    0.999813      28.398942      76.273758       0.686392       0.379831      -1.111745       0.178051      -0.142263       0.074638       0.239816       0.083644      -0.123118       0.104280      -0.053405       0.090107      -0.210639       0.071531       0.139108             10.293155       7.595848      -3.548547      -1.508574       9.700351       3.345246      13.583266           0.008363
          179              N      20.950332       6.180236       9.423130      -0.264467      35.279952 0.49892130E+03  0.11909276E+05                                 8.910646                            7.136206       0.389100       2.105528                    0.999808      29.104356      79.178823       0.670376       0.382767      -1.107948       0.169334      -0.182923       0.022205       0.250255       0.136542       0.052423      -0.021054       0.127363       0.364238      -0.217654       0.071190       0.146464             10.570899       7.652059      -0.917438       4.137266       8.359789       1.677892      15.700849           0.006230
          180              N      21.700522       5.845074      10.480019      -0.107293      32.591453 0.42754641E+03  0.97970343E+04                                 8.421572                            6.534648       0.578327       2.208904                    0.999612      26.569588      70.301486       0.713678       0.374535      -1.116502       0.012859      -0.082325      -0.189455       0.206969       0.003039       0.000206      -0.044172       0.034458      -0.132129      -0.070124       0.030154       0.039970             10.539433       7.253016      -0.899287       3.648657       8.078151       2.376506      16.287133          -0.012112
          181              N       6.431251       4.728087      10.232373      -0.058453      31.959880 0.43333516E+03  0.99654213E+04                                 8.366409                            6.640186       0.329152       2.142976                    0.998896      25.973315      68.899259       0.698018       0.381564      -1.111068      -0.096258       0.107582      -0.148771       0.207298       0.041970      -0.039036       0.036090      -0.015486      -0.075195      -0.080784       0.025412       0.055371             10.243559       9.203922      -1.415591       4.714656       7.906122      -0.129126      13.620634           0.017015
          182              N       6.141004       4.295851       9.004529      -0.238229      34.051458 0.48257211E+03  0.11412264E+05                                 8.733184                            7.046600       0.630773       2.210732                    0.999720      27.960453      75.471153       0.671225       0.385859      -1.106808      -0.061561       0.191972       0.110153       0.229732       0.114755       0.060941      -0.066758       0.113430       0.243934      -0.197121       0.079278       0.117843             10.492152       9.044498      -0.963983       4.906496       8.277049      -0.348417      14.154907           0.007501
          183              N      17.792282       4.922848       0.680228      -0.310496      37.529888 0.53812783E+03  0.13094759E+05                                 9.303693                            7.425943       0.629329       2.181782                    0.999668      29.640264      81.505597       0.655006       0.384281      -1.106484       0.029975      -0.215712      -0.116527       0.246999       0.079806       0.033906      -0.076155       0.219760       0.299783      -0.208100       0.084003       0.124096             11.289791       9.508247      -1.241488       5.628904       9.588245      -1.568407      14.772880           0.002833
          184              N      25.332192       5.071339      19.453992      -0.076072      32.357816 0.43282434E+03  0.99720668E+04                                 8.464287                            6.642205       0.249968       2.115860                    0.998450      26.289354      70.291900       0.695486       0.382247      -1.108196       0.094062      -0.089522       0.123472       0.179185       0.038048      -0.022880       0.036940       0.053742       0.010371      -0.072915       0.027558       0.045357             10.438658       9.353898      -1.892474       5.254947       8.748264      -1.525291      13.213813          -0.006464
          185              N       9.778239       3.824607      19.261467      -0.059657      29.999750 0.43293227E+03  0.10005706E+05                                 8.096115                            6.737812       0.341862       2.116452                    0.999733      27.199769      73.570368       0.673952       0.393232      -1.097017       0.080681       0.160789       0.236412       0.297075      -0.050401      -0.046256      -0.137364       0.075933      -0.270914      -0.202977       0.087120       0.115857              9.320565       7.252324      -1.063217       3.552564       8.615108       0.651353      12.094263          -0.001047
          186              N       2.551002       2.847021       0.345906      -0.295635      37.292827 0.55426653E+03  0.13638784E+05                                 9.323625                            7.617121       0.155121       2.021137                    0.999460      30.416404      85.149407       0.634096       0.392549      -1.096472      -0.099193       0.217194      -0.057055       0.245495       0.106914       0.004475       0.021247       0.229189       0.353213      -0.216578       0.092437       0.124140             10.656577       7.862323      -1.020237       4.128783      10.115184       1.146347      13.992224          -0.009365
          187              N      22.197530      11.932808       3.154491      -0.270543      39.135250 0.52825228E+03  0.12789694E+05                                 9.591979                            7.363641       0.360365       2.125266                    0.998593      28.573331      78.266186       0.657222       0.384924      -1.106486      -0.076025       0.005396       0.140266       0.159636      -0.008829       0.052686       0.045825      -0.017661      -0.032590      -0.077888       0.015063       0.062825             12.079930      11.891114       6.374539       1.245242      12.055762       2.561434      12.292914           0.013554
          188              N      22.351002      12.401645       4.419682      -0.067618      32.948104 0.43973274E+03  0.10172036E+05                                 8.644105                            6.753242       0.236379       2.118429                    0.998437      26.109294      69.964724       0.680801       0.388926      -1.103341      -0.108415      -0.109654      -0.082660       0.174959      -0.041761       0.002616      -0.009395       0.004073       0.138882      -0.065184       0.016346       0.048838             10.940584       9.870160       5.103418       1.754067      11.416076       3.826842      11.535517           0.015461
          189              N      21.571865      11.724638       5.249696      -0.036107      28.541215 0.39980082E+03  0.90301251E+04                                 7.732308                            6.408725       0.424171       2.151661                    0.999829      26.361473      69.785038       0.703923       0.385240      -1.106054      -0.001534      -0.059831      -0.283181       0.289437       0.021047       0.013300      -0.063192       0.004979      -0.567194      -0.203630       0.083656       0.119973              8.883469       7.215709       3.021168       0.533833       8.587274       2.384383      10.847425           0.007501
          190              N      20.891492      10.805952       4.561480      -0.256808      34.316116 0.50108475E+03  0.11990910E+05                                 8.772201                            7.203413       0.247420       2.068390                    0.999518      29.026805      79.435065       0.659126       0.388326      -1.102392       0.149563       0.157097      -0.059757       0.224987      -0.110094       0.089153       0.086378      -0.042477       0.173423      -0.200407       0.081092       0.119315              9.988234       7.809495       3.514356       0.777798       9.623312       2.555807      12.531896           0.004698
          191              N       9.590904      16.042275       6.818054      -0.240893      39.510230 0.52907224E+03  0.12836136E+05                                 9.742309                            7.440784       0.138192       2.059123                    0.998448      28.375648      78.234981       0.643329       0.392422      -1.099308       0.045175       0.030715      -0.135958       0.146522      -0.013502       0.056479       0.047904       0.000024      -0.020961      -0.082503       0.016789       0.065715             12.370376      11.667496       6.200178       1.348673      12.085277       2.839113      13.358357           0.017409
          192              N       9.406418      15.562366       5.576828      -0.033403      32.657431 0.43424221E+03  0.10006210E+05                                 8.542085                            6.680560       0.142072       2.075756                    0.999504      26.064433      69.543267       0.689673       0.385412      -1.106656       0.100262       0.156923       0.067557       0.198094      -0.047183      -0.013736      -0.020602       0.018407       0.106650      -0.071518       0.029782       0.041736             10.838667       9.165621       4.496571       1.323478      10.653600       3.494610      12.696780           0.020244
          193              N      10.203051      16.193645       4.737029      -0.093780      32.355878 0.41061137E+03  0.92886005E+04                                 8.296837                            6.356287       0.614578       2.227416                    0.999773      26.014918      67.775601       0.733803       0.368984      -1.123789      -0.016295       0.064863       0.192603       0.203884       0.000114       0.014189      -0.027660       0.013543      -0.202028      -0.076473       0.032999       0.043474             10.471300       7.158544       3.005435       1.120919       9.057792       3.943584      15.197565          -0.001603
          194              N      10.930976      17.101408       5.404075      -0.247502      33.991704 0.47011533E+03  0.11039093E+05                                 8.647645                            6.898696       0.415725       2.124154                    0.999804      28.381201      76.197271       0.687094       0.379630      -1.111937      -0.178578      -0.142893       0.073102       0.240109      -0.083385       0.123937       0.105199      -0.053774       0.089212      -0.211608       0.071411       0.140197             10.281283       7.586195       3.542869       1.507907       9.688649       3.343149      13.569004           0.008337
          195              N      18.809646      15.671384      19.408856      -0.265537      35.311027 0.49945509E+03  0.11925439E+05                                 8.916649                            7.140696       0.389662       2.105703                    0.999801      29.116741      79.228947       0.670058       0.382839      -1.107874      -0.169340      -0.182653       0.021849       0.250031      -0.136430      -0.052162      -0.021072       0.127008       0.361749      -0.217057       0.071370       0.145686             10.578674       7.656344       0.917620      -4.139579       8.366473       1.681226      15.713206           0.006288
          196              N      10.107471      14.751411       0.494293      -0.106935      32.581126 0.42738955E+03  0.97920403E+04                                 8.418473                            6.532352       0.573487       2.207492                    0.999631      26.567116      70.278174       0.714020       0.374409      -1.116653      -0.012231      -0.081642      -0.190133       0.207282      -0.002682      -0.000543      -0.043718       0.035481      -0.131309      -0.069695       0.029628       0.040067             10.535865       7.250103       0.898859      -3.646548       8.075905       2.376974      16.281585          -0.012148
          197              N       9.472742      13.634424       0.246647      -0.058109      31.885302 0.43219157E+03  0.99309629E+04                                 8.348127                            6.627431       0.334134       2.144995                    0.998958      25.940732      68.748495       0.699432       0.381106      -1.111581       0.096196       0.107435      -0.148115       0.206721      -0.042585       0.039355       0.036192      -0.015191      -0.074788      -0.081371       0.025521       0.055850             10.218738       9.181678       1.411547      -4.698976       7.890216      -0.126214      13.584320           0.016957
          198              N      17.714974      13.786999      18.990255      -0.238680      34.127413 0.48387517E+03  0.11451627E+05                                 8.748964                            7.058496       0.629310       2.209674                    0.999730      27.988989      75.594293       0.670270       0.386120      -1.106540       0.061215       0.192246       0.110402       0.229988      -0.114260      -0.060946      -0.066677       0.111608       0.242711      -0.196190       0.078840       0.117350             10.512334       9.061737       0.965768      -4.917623       8.293037      -0.348864      14.182227           0.007481
          199              N      21.967711      14.413996      10.665954      -0.310510      37.546279 0.53846429E+03  0.13105059E+05                                 9.307184                            7.429245       0.632061       2.182372                    0.999681      29.644424      81.524918       0.654727       0.384383      -1.106406      -0.031064      -0.216380      -0.115059       0.247030      -0.079018      -0.033798      -0.077024       0.219238       0.298961      -0.207755       0.083589       0.124166             11.293145       9.510726       1.241927      -5.629907       9.592484      -1.568137      14.776226           0.002945
          200              N      22.379784      13.977676       9.468266      -0.074370      32.247429 0.43119361E+03  0.99233246E+04                                 8.439010                            6.625281       0.258403       2.119153                    0.998467      26.240857      70.081229       0.697194       0.381740      -1.108765      -0.093816      -0.089923       0.123804       0.179485      -0.038330       0.023577       0.037197       0.052129       0.010336      -0.073244       0.028054       0.045190             10.403198       9.321456       1.884106      -5.230621       8.723511      -1.515792      13.164628          -0.006440
          201              N      22.029737      12.730944       9.275741      -0.060681      30.069620 0.43411956E+03  0.10040722E+05                                 8.111552                            6.749435       0.335043       2.114161                    0.999756      27.228075      73.691628       0.672967       0.393511      -1.096745      -0.081092       0.159627       0.236166       0.296363       0.050424       0.045941      -0.137372       0.075670      -0.272410      -0.203059       0.086865       0.116194              9.339610       7.266659       1.064802      -3.562446       8.630416       0.653724      12.121755          -0.000891
          202              N      21.304991      12.338169      10.331632      -0.295945      37.297546 0.55432485E+03  0.13640768E+05                                 9.324536                            7.617676       0.155505       2.021179                    0.999456      30.418698      85.161436       0.634044       0.392565      -1.096445       0.099158       0.217125      -0.057282       0.245473      -0.106630      -0.004111       0.019727       0.229843       0.350679      -0.216072       0.093348       0.122724             10.657490       7.863021       1.018930      -4.129806      10.114507       1.148003      13.994941          -0.009389
          203              N      22.197527      15.955825       6.831235      -0.270159      39.138760 0.52830044E+03  0.12791360E+05                                 9.593994                            7.365121       0.355608       2.123625                    0.998612      28.571838      78.267785       0.656992       0.385044      -1.106382      -0.075668      -0.004994      -0.140780       0.159905       0.008763      -0.052897       0.045494      -0.017172      -0.030503      -0.077604       0.014740       0.062865             12.082620      11.893978      -6.376084      -1.244651      12.058119       2.561898      12.295762           0.013506
          204              N      22.351002      15.486988       5.566044      -0.065906      32.860582 0.43842052E+03  0.10133137E+05                                 8.625622                            6.740757       0.236206       2.118985                    0.998479      26.072593      69.815119       0.681860       0.388649      -1.103643      -0.109672       0.110071       0.081452       0.175436       0.040312      -0.001408      -0.010106       0.002900       0.142141      -0.064385       0.014705       0.049681             10.914278       9.845476      -5.087421      -1.746683      11.387688       3.814618      11.509669           0.015334
          205              N      21.571866      16.163995       4.736030      -0.038454      28.621343 0.40113757E+03  0.90686506E+04                                 7.749998                            6.422091       0.409838       2.146895                    0.999817      26.395234      69.925906       0.702694       0.385559      -1.105731      -0.001960       0.060123       0.281799       0.288148      -0.020305      -0.013075      -0.063434       0.005220      -0.567966      -0.203930       0.084487       0.119443              8.905480       7.231439      -3.029419      -0.536638       8.607899       2.393255      10.877101           0.007467
          206              N      20.891492      17.082681       5.424246      -0.255569      34.276112 0.50033820E+03  0.11968433E+05                                 8.764952                            7.197527       0.246461       2.068446                    0.999555      29.008122      79.365409       0.659475       0.388270      -1.102445       0.150065      -0.157674       0.059749       0.225722       0.110053      -0.089407       0.086807      -0.043108       0.171722      -0.200659       0.081236       0.119423              9.980034       7.801896      -3.509814      -0.778106       9.614634       2.555326      12.523572           0.004699
          207              N       9.590906      11.846358       3.167672      -0.240148      39.473717 0.52845979E+03  0.12817695E+05                                 9.736729                            7.436572       0.138176       2.059353                    0.998445      28.361505      78.187656       0.643492       0.392432      -1.099289       0.046054      -0.031253       0.136251       0.147180       0.012941      -0.056053       0.047430       0.000162      -0.021734      -0.081645       0.016347       0.065298             12.363129      11.662847      -6.197987      -1.349383      12.079929       2.838063      13.346611           0.017385
          208              N       9.406419      12.326267       4.408898      -0.034868      32.761701 0.43579854E+03  0.10051950E+05                                 8.563236                            6.694772       0.137643       2.073869                    0.999486      26.108415      69.715081       0.688533       0.385671      -1.106371       0.099600      -0.156556      -0.068435       0.197771       0.047582       0.013546      -0.020422       0.017508       0.105303      -0.071502       0.030192       0.041310             10.869148       9.191579      -4.513367      -1.330707      10.685028       3.508529      12.730836           0.020149
          209              N      10.203049      11.694988       5.248697      -0.091052      32.197300 0.40839627E+03  0.92241896E+04                                 8.263397                            6.334364       0.622960       2.230842                    0.999766      25.951624      67.514889       0.736045       0.368430      -1.124432      -0.016105      -0.064940      -0.193003       0.204271      -0.000804      -0.015010      -0.027481       0.013724      -0.203155      -0.076953       0.033350       0.043602             10.423144       7.132304      -2.991979      -1.112764       9.019598       3.918378      15.117530          -0.001683
          210              N      10.930976      10.787225       4.581651      -0.248188      34.040083 0.47096711E+03  0.11064544E+05                                 8.657792                            6.906767       0.414490       2.123442                    0.999813      28.398924      76.273652       0.686393       0.379831      -1.111746      -0.178051       0.142264      -0.074638       0.239817       0.083644      -0.123118       0.104280      -0.053405       0.090110      -0.210639       0.071531       0.139108             10.293130       7.595831      -3.548535      -1.508566       9.700325       3.345232      13.583235           0.008363
          211              N      10.857653      12.802060      10.548322      -0.264468      35.279861 0.49891999E+03  0.11909236E+05                                 8.910632                            7.136198       0.389104       2.105530                    0.999808      29.104305      79.178639       0.670377       0.382767      -1.107948      -0.169333       0.182923      -0.022206       0.250255       0.136543       0.052422      -0.021053       0.127363       0.364239      -0.217654       0.071190       0.146464             10.570878       7.652048      -0.917439       4.137256       8.359777       1.677885      15.700811           0.006230
          212              N      10.107463      13.137222       9.491433      -0.107290      32.591164 0.42754233E+03  0.97969140E+04                                 8.421512                            6.534610       0.578342       2.208910                    0.999612      26.569465      70.300983       0.713681       0.374534      -1.116503      -0.012858       0.082325       0.189455       0.206968       0.003038       0.000206      -0.044172       0.034457      -0.132131      -0.070124       0.030155       0.039969             10.539346       7.252965      -0.899285       3.648619       8.078097       2.376477      16.286975          -0.012114
          213              N      25.376734      14.254209       9.739079      -0.058457      31.959979 0.43333669E+03  0.99654657E+04                                 8.366430                            6.640200       0.329145       2.142973                    0.998896      25.973355      68.899411       0.698017       0.381565      -1.111068       0.096260      -0.107582       0.148772       0.207299       0.041971      -0.039037       0.036090      -0.015486      -0.075195      -0.080785       0.025413       0.055372             10.243587       9.203949      -1.415597       4.714675       7.906139      -0.129130      13.620674           0.017015
          214              N      25.666981      14.686445      10.966923      -0.238231      34.051464 0.48257218E+03  0.11412267E+05                                 8.733186                            7.046601       0.630772       2.210731                    0.999720      27.960455      75.471168       0.671225       0.385859      -1.106808       0.061562      -0.191972      -0.110153       0.229732       0.114755       0.060941      -0.066758       0.113431       0.243935      -0.197121       0.079278       0.117843             10.492155       9.044504      -0.963985       4.906501       8.277050      -0.348423      14.154910           0.007498
          215              N      14.015703      14.059448      19.291224      -0.310495      37.529878 0.53812766E+03  0.13094754E+05                                 9.303691                            7.425941       0.629329       2.181783                    0.999668      29.640260      81.505584       0.655006       0.384281      -1.106484      -0.029975       0.215713       0.116526       0.247000       0.079806       0.033906      -0.076155       0.219761       0.299783      -0.208100       0.084004       0.124096             11.289787       9.508245      -1.241490       5.628901       9.588244      -1.568410      14.772872           0.002831
          216              N       6.475793      13.910957       0.517460      -0.076073      32.357852 0.43282483E+03  0.99720824E+04                                 8.464299                            6.642213       0.249961       2.115857                    0.998450      26.289364      70.291969       0.695485       0.382248      -1.108196      -0.094062       0.089522      -0.123472       0.179185       0.038048      -0.022880       0.036940       0.053743       0.010371      -0.072916       0.027558       0.045358             10.438675       9.353914      -1.892480       5.254958       8.748277      -1.525298      13.213834          -0.006463
          217              N      22.029746      15.157689       0.709985      -0.059656      29.999660 0.43293066E+03  0.10005659E+05                                 8.096099                            6.737799       0.341862       2.116452                    0.999733      27.199720      73.570196       0.673953       0.393232      -1.097017      -0.080680      -0.160789      -0.236412       0.297074      -0.050401      -0.046256      -0.137363       0.075933      -0.270915      -0.202977       0.087120       0.115857              9.320546       7.252309      -1.063215       3.552554       8.615092       0.651351      12.094236          -0.001050
          218              N      29.256983      16.135275      19.625546      -0.295637      37.292975 0.55426921E+03  0.13638868E+05                                 9.323658                            7.617146       0.155118       2.021135                    0.999460      30.416449      85.149638       0.634094       0.392550      -1.096471       0.099193      -0.217194       0.057054       0.245495       0.106914       0.004475       0.021248       0.229192       0.353213      -0.216579       0.092438       0.124141             10.656616       7.862350      -1.020242       4.128801      10.115219       1.146350      13.992277          -0.009370
          219              O      23.542995       4.463338      17.030057      -0.759587      56.809659 0.11128791E+04  0.32015497E+05                                11.834008                           10.363774      -0.317374       1.879484                    0.991728      34.173095      97.525661       0.588267       0.361925      -1.139313       0.099577      -0.021174       0.030987       0.106415       0.044003      -0.029720      -0.005169       0.000525       0.164455      -0.073863       0.005179       0.068684             14.186997      11.187632       1.665569      -0.084843      12.098595       2.530022      19.274766           0.174632
          220              O       7.638998       5.612621      12.927121      -0.759344      56.787980 0.11123268E+04  0.31995578E+05                                11.831262                           10.361386      -0.319617       1.879070                    0.991716      34.163784      97.492333       0.588321       0.361938      -1.139306       0.099202       0.021237      -0.030929       0.106060      -0.044468       0.029280      -0.005460       0.000085       0.162378      -0.073865       0.005792       0.068073             14.183786      11.184119      -1.663469       0.087482      12.094558       2.529933      19.272682           0.174319
          221              O       8.264990      14.518958       2.941395      -0.759587      56.809385 0.11128725E+04  0.32015258E+05                                11.833964                           10.363738      -0.317372       1.879486                    0.991728      34.173015      97.525317       0.588269       0.361925      -1.139314      -0.099572       0.021177      -0.030988       0.106411       0.044004      -0.029721      -0.005170       0.000521       0.164463      -0.073866       0.005179       0.068687             14.186939      11.187591       1.665560      -0.084843      12.098549       2.530009      19.274678           0.174623
          222              O      24.168987      13.369675       7.044331      -0.759345      56.787911 0.11123252E+04  0.31995518E+05                                11.831247                           10.361374      -0.319618       1.879071                    0.991716      34.163776      97.492257       0.588321       0.361938      -1.139306      -0.099203      -0.021236       0.030927       0.106060      -0.044468       0.029280      -0.005461       0.000084       0.162368      -0.073863       0.005793       0.068070             14.183765      11.184103      -1.663466       0.087484      12.094545       2.529932      19.272648           0.174333

******************************************************
Auxiliary information for the entire system
The total spin magnetic moment of the unit cell is   46.436254
The total net atomic charge of the unit cell is   0.000008
Accuracy of reproducing the electrostatic potential in the unit cell:
  The inner radius (bohr) =    5.0000
  The outer radius (bohr) =   12.0000
  Valid grid points have density less than (e/(bohr^3)) =    0.0001
  The number of valid grid points were=       725060
  The rms potential error without charges in kcal/mol is=      9.21791
  The rms potential error with partial charges in kcal/mol is=      2.84669
  The RRMSE value at monopole order=      0.30882
  The rms potential error with partial charges and cloud penetration in kcal/mol is=      2.83728
  The RRMSE value at monopole order with cloud penetration is=      0.30780
  The rms potential error with partial charges and atomic dipoles in kcal/mol is=      0.76655
  The RRMSE value at dipole order=      0.08316
  The rms potential error with partial charges, atomic dipoles and cloud penetration in kcal/mol is=      0.75161
  The RRMSE value at dipole order with cloud penetration=      0.08154

******************************************************
The electron densities and ab initio electrostatic potential were computed in VASP using the PBE functional and
projector augmented wave method. See the main text of the journal article for a description of computational details.
The atomic charges, dipoles, and quadrupoles were computed with the DDEC6 method as described in
(a) T. A. Manz and N. Gabaldon Limas, RSC Adv. 6 (2016) 47771-47801 DOI: 10.1039/c6ra04656h
(b) N. Gabaldon Limas and T. A. Manz, RSC Adv. 8 (2018) 2678-2707 DOI: 10.1039/c7ra11829e.
For each atom in the material, the electron cloud parameters were fit to the spherically averaged atom-in-material
electron density using radial positions for which this density was between 10^-4 and 10^-2 electrons per cubic bohr.
The polarizabilities, dispersion coefficients, and quantum Drude oscillator (QDO) parameters were fit using the MCLF method.
The magnetic structure of the system was optimized in VASP from the default ferromagnetic initial guess using spin polarization.
The atomic spin moments (ASMs) were computed on this optimized magnetic structure using the DDEC6 partition as inputs
to the method of T. A. Manz and D. S. Sholl, J. Chem. Theory Comput. 7 (2011) 4146-4164 DOI: 10.1021/ct200539n.
The RMSE and RRMSE were computed using a uniform grid with Ewald summation.
