# Supplementary material for: A collection of forcefield precursors for metal–organic frameworks
Source: RSC Adv. 2019 Nov 13;9(63):36492–507. doi: 10.1039/c9ra07327b (PMC9075174; doi:10.1039/c9ra07327b)
Supplement: RA-009-C9RA07327B-s3476 [file RA-009-C9RA07327B-s3476.xyz]

  558
jmolscript: load "" {1 1 1} spacegroup "x,y,z" unitcell [{     17.143000     0.000000     0.000000 }, {      0.000000    41.968000     0.000000 }, {      0.000000   -20.984000    36.345354 }]
Zr    15.383100    11.373958    19.700272     2.289163
Zr    15.383100    -9.610042    16.645082     2.289165
Zr    15.383100    19.220085     0.000000     2.289265
Zr    15.383100     9.610042    16.645082     2.289164
Zr    15.383100   -11.373958    19.700272     2.289164
Zr    15.383100    22.747915     0.000000     2.289170
Zr     1.759900    -9.610042    16.645082     2.289165
Zr     1.759900    11.373958    19.700272     2.289163
Zr     1.759900    19.220085     0.000000     2.289252
Zr     1.759900   -11.373958    19.700272     2.289163
Zr     1.759900     9.610042    16.645082     2.289164
Zr     1.759900    22.747915     0.000000     2.289266
Zr     0.000000     8.362963    19.401877     2.397344
Zr     0.000000    -8.362963    19.401877     2.397344
Zr     0.000000     0.000000    33.886954     2.397494
Zr     0.000000    12.621037    16.943477     2.397344
Zr     0.000000    29.346963    16.943477     2.397344
Zr     0.000000    20.984000     2.458400     2.397409
Fe     8.571500     4.868288    27.040943     0.657418
Fe     8.571500    -0.000000    18.608821     0.657455
Fe     8.571500    -4.868288    27.040943     0.657424
Fe     8.571500    16.115712     9.304411     0.657421
Fe     8.571500    20.984000    17.736533     0.657419
Fe     8.571500    25.852288     9.304411     0.657423
H     14.439549     6.228051    22.156128     0.118229
H     13.561827     5.913291    26.241346     0.132674
H     13.092109     9.868775    23.213778     0.112116
H     11.580096     8.857346    24.667592     0.111347
H     12.867536     5.262787    23.617211     0.116830
H      9.805796     7.631881    22.901208     0.132831
H     14.439549    -4.910256    19.873640     0.118228
H     13.561827    -1.214974    18.103621     0.132665
H     13.092109    -5.814666    16.191855     0.112115
H     11.580096    -4.049912    16.340871     0.111347
H     12.867536    -3.162289    19.979041     0.116827
H      9.805796    -4.966913    18.285348     0.132830
H     14.439549    -1.317795    30.660941     0.118229
H     13.561827    -4.698318    28.345742     0.132675
H     13.092109    -4.054109    33.285075     0.112117
H     11.580096    -4.807434    31.682245     0.111347
H     12.867536    -2.100498    29.094456     0.116831
H      9.805796    -2.664968    31.504153     0.132833
H     14.439549    14.755949    14.189226     0.118229
H     13.561827    15.070709    10.104008     0.132676
H     13.092109    11.115225    13.131576     0.112117
H     11.580096    12.126654    11.677762     0.111346
H     12.867536    15.721213    12.728143     0.116830
H      9.805796    13.352119    13.444146     0.132832
H     14.439549    25.894256    16.471714     0.118230
H     13.561827    22.198974    18.241733     0.132674
H     13.092109    26.798666    20.153499     0.112116
H     11.580096    25.033912    20.004483     0.111347
H     12.867536    24.146289    16.366313     0.116830
H      9.805796    25.950913    18.060006     0.132830
H     14.439549    22.301795     5.684413     0.118229
H     13.561827    25.682318     7.999612     0.132663
H     13.092109    25.038109     3.060279     0.112114
H     11.580096    25.791434     4.663109     0.111344
H     12.867536    23.084498     7.250898     0.116828
H      9.805796    23.648968     4.841201     0.132833
H      2.703451    27.212051    14.189226     0.118228
H      3.581173    26.897291    10.104008     0.132674
H      4.050891    30.852775    13.131576     0.112115
H      5.562904    29.841346    11.677762     0.111345
H      4.275464    26.246787    12.728143     0.116829
H      7.337204    28.615881    13.444146     0.132831
H      2.703451    16.073744    16.471714     0.118228
H      3.581173    19.769026    18.241733     0.132663
H      4.050891    15.169334    20.153499     0.112116
H      5.562904    16.934088    20.004483     0.111344
H      4.275464    17.821711    16.366313     0.116828
H      7.337204    16.017087    18.060006     0.132832
H      2.703451    19.666205     5.684413     0.118230
H      3.581173    16.285682     7.999612     0.132677
H      4.050891    16.929891     3.060279     0.112117
H      5.562904    16.176566     4.663109     0.111347
H      4.275464    18.883502     7.250898     0.116830
H      7.337204    18.319032     4.841201     0.132832
H      2.703451    -6.228051    22.156128     0.118230
H      3.581173    -5.913291    26.241346     0.132675
H      4.050891    -9.868775    23.213778     0.112115
H      5.562904    -8.857346    24.667592     0.111347
H      4.275464    -5.262787    23.617211     0.116832
H      7.337204    -7.631881    22.901208     0.132834
H      2.703451     4.910256    19.873640     0.118229
H      3.581173     1.214974    18.103621     0.132675
H      4.050891     5.814666    16.191855     0.112116
H      5.562904     4.049912    16.340871     0.111347
H      4.275464     3.162289    19.979041     0.116829
H      7.337204     4.966913    18.285348     0.132830
H      2.703451     1.317795    30.660941     0.118228
H      3.581173     4.698318    28.345742     0.132664
H      4.050891     4.054109    33.285075     0.112116
H      5.562904     4.807434    31.682245     0.111347
H      4.275464     2.100498    29.094456     0.116827
H      7.337204     2.664968    31.504153     0.132831
H      2.703451    14.755949    14.189226     0.118228
H      3.581173    15.070709    10.104008     0.132662
H      4.050891    11.115225    13.131576     0.112116
H      5.562904    12.126654    11.677762     0.111344
H      4.275464    15.721213    12.728143     0.116828
H      7.337204    13.352119    13.444146     0.132829
H      2.703451    25.894256    16.471714     0.118230
H      3.581173    22.198974    18.241733     0.132671
H      4.050891    26.798666    20.153499     0.112116
H      5.562904    25.033912    20.004483     0.111347
H      4.275464    24.146289    16.366313     0.116830
H      7.337204    25.950913    18.060006     0.132826
H      2.703451    22.301795     5.684413     0.118228
H      3.581173    25.682318     7.999612     0.132660
H      4.050891    25.038109     3.060279     0.112114
H      5.562904    25.791434     4.663109     0.111344
H      4.275464    23.084498     7.250898     0.116828
H      7.337204    23.648968     4.841201     0.132829
H      2.703451     6.228051    22.156128     0.118229
H      3.581173     5.913291    26.241346     0.132671
H      4.050891     9.868775    23.213778     0.112116
H      5.562904     8.857346    24.667592     0.111347
H      4.275464     5.262787    23.617211     0.116830
H      7.337204     7.631881    22.901208     0.132827
H      2.703451    -4.910256    19.873640     0.118228
H      3.581173    -1.214974    18.103621     0.132661
H      4.050891    -5.814666    16.191855     0.112115
H      5.562904    -4.049912    16.340871     0.111346
H      4.275464    -3.162289    19.979041     0.116826
H      7.337204    -4.966913    18.285348     0.132826
H      2.703451    -1.317795    30.660941     0.118229
H      3.581173    -4.698318    28.345742     0.132661
H      4.050891    -4.054109    33.285075     0.112116
H      5.562904    -4.807434    31.682245     0.111345
H      4.275464    -2.100498    29.094456     0.116829
H      7.337204    -2.664968    31.504153     0.132829
H     14.439549    -6.228051    22.156128     0.118229
H     13.561827    -5.913291    26.241346     0.132661
H     13.092109    -9.868775    23.213778     0.112115
H     11.580096    -8.857346    24.667592     0.111345
H     12.867536    -5.262787    23.617211     0.116830
H      9.805796    -7.631881    22.901208     0.132831
H     14.439549     4.910256    19.873640     0.118229
H     13.561827     1.214974    18.103621     0.132662
H     13.092109     5.814666    16.191855     0.112115
H     11.580096     4.049912    16.340871     0.111345
H     12.867536     3.162289    19.979041     0.116828
H      9.805796     4.966913    18.285348     0.132826
H     14.439549     1.317795    30.660941     0.118228
H     13.561827     4.698318    28.345742     0.132660
H     13.092109     4.054109    33.285075     0.112116
H     11.580096     4.807434    31.682245     0.111347
H     12.867536     2.100498    29.094456     0.116828
H      9.805796     2.664968    31.504153     0.132827
H     14.439549    27.212051    14.189226     0.118229
H     13.561827    26.897291    10.104008     0.132671
H     13.092109    30.852775    13.131576     0.112115
H     11.580096    29.841346    11.677762     0.111345
H     12.867536    26.246787    12.728143     0.116829
H      9.805796    28.615881    13.444146     0.132827
H     14.439549    16.073744    16.471714     0.118228
H     13.561827    19.769026    18.241733     0.132660
H     13.092109    15.169334    20.153499     0.112116
H     11.580096    16.934088    20.004483     0.111344
H     12.867536    17.821711    16.366313     0.116828
H      9.805796    16.017087    18.060006     0.132829
H     14.439549    19.666205     5.684413     0.118229
H     13.561827    16.285682     7.999612     0.132662
H     13.092109    16.929891     3.060279     0.112116
H     11.580096    16.176566     4.663109     0.111344
H     12.867536    18.883502     7.250898     0.116827
H      9.805796    18.319032     4.841201     0.132829
C     11.004092     6.384592    25.122636    -0.077215
C      9.678938     6.572399    24.753003     0.194518
C     13.853258     6.781189    22.662782    -0.094214
C     12.795535     5.585101    26.694209    -0.172432
C     13.926973     8.130461    22.559561    -0.040562
C     14.890410     8.786420    21.592048     0.676592
C     13.061252     8.922397    23.289376    -0.110089
C     11.427524     5.719189    26.251886     0.193278
C     12.149244     8.312392    24.135132    -0.151097
C     12.042957     6.977390    24.225269     0.113613
C     12.905250     6.207697    23.523077    -0.145833
C      9.245220     7.251861    23.566691    -0.175400
C     11.004092    -2.419455    18.254818    -0.077179
C      9.678938    -2.833470    18.276988     0.194511
C     13.853258    -4.748050    19.141281    -0.094215
C     12.795535    -0.658688    18.161410    -0.172403
C     13.926973    -5.512077    18.024388    -0.040565
C     14.890410    -6.677948    17.940067     0.676591
C     13.061252    -5.276007    16.973644    -0.110090
C     11.427524    -1.108795    18.266448     0.193106
C     12.149244    -4.238558    17.079045    -0.151099
C     12.042957    -3.492997    18.190123     0.113601
C     12.905250    -3.716266    19.207793    -0.145833
C      9.245220    -4.200577    18.281713    -0.175396
C     11.004092    -3.965137    29.313255    -0.077226
C      9.678938    -3.738929    29.660716     0.194521
C     13.853258    -2.033140    30.886645    -0.094213
C     12.795535    -4.926414    27.835089    -0.172435
C     13.926973    -2.618384    32.106759    -0.040564
C     14.890410    -2.108472    33.158593     0.676592
C     13.061252    -3.646390    32.427688    -0.110086
C     11.427524    -4.610395    28.172374     0.193287
C     12.149244    -4.073834    31.476530    -0.151097
C     12.042957    -3.484393    30.275316     0.113615
C     12.905250    -2.491430    29.959839    -0.145834
C      9.245220    -3.051283    30.842304    -0.175397
C     11.004092    14.599408    11.222718    -0.077227
C      9.678938    14.411601    11.592351     0.194521
C     13.853258    14.202811    13.682572    -0.094214
C     12.795535    15.398899     9.651145    -0.172436
C     13.926973    12.853539    13.785793    -0.040563
C     14.890410    12.197580    14.753306     0.676593
C     13.061252    12.061603    13.055978    -0.110089
C     11.427524    15.264811    10.093468     0.193287
C     12.149244    12.671608    12.210222    -0.151098
C     12.042957    14.006610    12.120085     0.113614
C     12.905250    14.776303    12.822277    -0.145835
C      9.245220    13.732139    12.778663    -0.175398
C     11.004092    23.403455    18.090536    -0.077217
C      9.678938    23.817470    18.068366     0.194518
C     13.853258    25.732050    17.204073    -0.094213
C     12.795535    21.642688    18.183944    -0.172432
C     13.926973    26.496077    18.320966    -0.040564
C     14.890410    27.661948    18.405287     0.676591
C     13.061252    26.260007    19.371710    -0.110089
C     11.427524    22.092795    18.078906     0.193278
C     12.149244    25.222558    19.266309    -0.151096
C     12.042957    24.476997    18.155231     0.113615
C     12.905250    24.700266    17.137561    -0.145833
C      9.245220    25.184577    18.063641    -0.175401
C     11.004092    24.949137     7.032099    -0.077188
C      9.678938    24.722929     6.684638     0.194521
C     13.853258    23.017140     5.458709    -0.094211
C     12.795535    25.910414     8.510265    -0.172414
C     13.926973    23.602384     4.238595    -0.040564
C     14.890410    23.092472     3.186761     0.676593
C     13.061252    24.630390     3.917666    -0.110090
C     11.427524    25.594395     8.172980     0.193162
C     12.149244    25.057834     4.868824    -0.151099
C     12.042957    24.468393     6.070038     0.113599
C     12.905250    23.475430     6.385515    -0.145835
C      9.245220    24.035283     5.503050    -0.175392
C      6.138908    27.368592    11.222718    -0.077216
C      7.464062    27.556399    11.592351     0.194517
C      3.289742    27.765189    13.682572    -0.094214
C      4.347465    26.569101     9.651145    -0.172432
C      3.216027    29.114461    13.785793    -0.040563
C      2.252590    29.770420    14.753306     0.676593
C      4.081748    29.906397    13.055978    -0.110089
C      5.715476    26.703189    10.093468     0.193277
C      4.993756    29.296392    12.210222    -0.151096
C      5.100042    27.961390    12.120085     0.113613
C      4.237750    27.191697    12.822277    -0.145833
C      7.897780    28.235861    12.778663    -0.175402
C      6.138908    18.564545    18.090536    -0.077189
C      7.464062    18.150530    18.068366     0.194522
C      3.289742    16.235950    17.204073    -0.094212
C      4.347465    20.325312    18.183944    -0.172414
C      3.216027    15.471923    18.320966    -0.040566
C      2.252590    14.306052    18.405287     0.676591
C      4.081748    15.707993    19.371710    -0.110090
C      5.715476    19.875205    18.078906     0.193162
C      4.993756    16.745442    19.266309    -0.151099
C      5.100042    17.491003    18.155231     0.113600
C      4.237750    17.267734    17.137561    -0.145835
C      7.897780    16.783423    18.063641    -0.175391
C      6.138908    17.018863     7.032099    -0.077226
C      7.464062    17.245071     6.684638     0.194521
C      3.289742    18.950860     5.458709    -0.094214
C      4.347465    16.057586     8.510265    -0.172436
C      3.216027    18.365616     4.238595    -0.040561
C      2.252590    18.875528     3.186761     0.676587
C      4.081748    17.337610     3.917666    -0.110088
C      5.715476    16.373605     8.172980     0.193287
C      4.993756    16.910166     4.868824    -0.151098
C      5.100042    17.499607     6.070038     0.113614
C      4.237750    18.492570     6.385515    -0.145835
C      7.897780    17.932717     5.503050    -0.175398
C      6.138908    -6.384592    25.122636    -0.077225
C      7.464062    -6.572399    24.753003     0.194522
C      3.289742    -6.781189    22.662782    -0.094212
C      4.347465    -5.585101    26.694209    -0.172434
C      3.216027    -8.130461    22.559561    -0.040562
C      2.252590    -8.786420    21.592048     0.676592
C      4.081748    -8.922397    23.289376    -0.110088
C      5.715476    -5.719189    26.251886     0.193287
C      4.993756    -8.312392    24.135132    -0.151098
C      5.100042    -6.977390    24.225269     0.113613
C      4.237750    -6.207697    23.523077    -0.145834
C      7.897780    -7.251861    23.566691    -0.175396
C      6.138908     2.419455    18.254818    -0.077222
C      7.464062     2.833470    18.276988     0.194517
C      3.289742     4.748050    19.141281    -0.094214
C      4.347465     0.658688    18.161410    -0.172435
C      3.216027     5.512077    18.024388    -0.040564
C      2.252590     6.677948    17.940067     0.676591
C      4.081748     5.276007    16.973644    -0.110089
C      5.715476     1.108795    18.266448     0.193279
C      4.993756     4.238558    17.079045    -0.151097
C      5.100042     3.492997    18.190123     0.113615
C      4.237750     3.716266    19.207793    -0.145833
C      7.897780     4.200577    18.281713    -0.175401
C      6.138908     3.965137    29.313255    -0.077189
C      7.464062     3.738929    29.660716     0.194521
C      3.289742     2.033140    30.886645    -0.094214
C      4.347465     4.926414    27.835089    -0.172415
C      3.216027     2.618384    32.106759    -0.040565
C      2.252590     2.108472    33.158593     0.676592
C      4.081748     3.646390    32.427688    -0.110089
C      5.715476     4.610395    28.172374     0.193162
C      4.993756     4.073834    31.476530    -0.151100
C      5.100042     3.484393    30.275316     0.113601
C      4.237750     2.491430    29.959839    -0.145836
C      7.897780     3.051283    30.842304    -0.175392
C      6.138908    14.599408    11.222718    -0.077179
C      7.464062    14.411601    11.592351     0.194513
C      3.289742    14.202811    13.682572    -0.094214
C      4.347465    15.398899     9.651145    -0.172363
C      3.216027    12.853539    13.785793    -0.040565
C      2.252590    12.197580    14.753306     0.676593
C      4.081748    12.061603    13.055978    -0.110090
C      5.715476    15.264811    10.093468     0.193149
C      4.993756    12.671608    12.210222    -0.151100
C      5.100042    14.006610    12.120085     0.113597
C      4.237750    14.776303    12.822277    -0.145836
C      7.897780    13.732139    12.778663    -0.175341
C      6.138908    23.403455    18.090536    -0.077217
C      7.464062    23.817470    18.068366     0.194513
C      3.289742    25.732050    17.204073    -0.094213
C      4.347465    21.642688    18.183944    -0.172384
C      3.216027    26.496077    18.320966    -0.040564
C      2.252590    27.661948    18.405287     0.676591
C      4.081748    26.260007    19.371710    -0.110089
C      5.715476    22.092795    18.078906     0.193274
C      4.993756    25.222558    19.266309    -0.151097
C      5.100042    24.476997    18.155231     0.113613
C      4.237750    24.700266    17.137561    -0.145833
C      7.897780    25.184577    18.063641    -0.175345
C      6.138908    24.949137     7.032099    -0.077188
C      7.464062    24.722929     6.684638     0.194516
C      3.289742    23.017140     5.458709    -0.094213
C      4.347465    25.910414     8.510265    -0.172366
C      3.216027    23.602384     4.238595    -0.040565
C      2.252590    23.092472     3.186761     0.676587
C      4.081748    24.630390     3.917666    -0.110090
C      5.715476    25.594395     8.172980     0.193157
C      4.993756    25.057834     4.868824    -0.151100
C      5.100042    24.468393     6.070038     0.113598
C      4.237750    23.475430     6.385515    -0.145836
C      7.897780    24.035283     5.503050    -0.175336
C      6.138908     6.384592    25.122636    -0.077215
C      7.464062     6.572399    24.753003     0.194513
C      3.289742     6.781189    22.662782    -0.094214
C      4.347465     5.585101    26.694209    -0.172384
C      3.216027     8.130461    22.559561    -0.040562
C      2.252590     8.786420    21.592048     0.676592
C      4.081748     8.922397    23.289376    -0.110088
C      5.715476     5.719189    26.251886     0.193274
C      4.993756     8.312392    24.135132    -0.151098
C      5.100042     6.977390    24.225269     0.113611
C      4.237750     6.207697    23.523077    -0.145834
C      7.897780     7.251861    23.566691    -0.175345
C      6.138908    -2.419455    18.254818    -0.077185
C      7.464062    -2.833470    18.276988     0.194511
C      3.289742    -4.748050    19.141281    -0.094215
C      4.347465    -0.658688    18.161410    -0.172365
C      3.216027    -5.512077    18.024388    -0.040567
C      2.252590    -6.677948    17.940067     0.676591
C      4.081748    -5.276007    16.973644    -0.110091
C      5.715476    -1.108795    18.266448     0.193151
C      4.993756    -4.238558    17.079045    -0.151100
C      5.100042    -3.492997    18.190123     0.113599
C      4.237750    -3.716266    19.207793    -0.145836
C      7.897780    -4.200577    18.281713    -0.175340
C      6.138908    -3.965137    29.313255    -0.077178
C      7.464062    -3.738929    29.660716     0.194513
C      3.289742    -2.033140    30.886645    -0.094213
C      4.347465    -4.926414    27.835089    -0.172362
C      3.216027    -2.618384    32.106759    -0.040564
C      2.252590    -2.108472    33.158593     0.676591
C      4.081748    -3.646390    32.427688    -0.110088
C      5.715476    -4.610395    28.172374     0.193149
C      4.993756    -4.073834    31.476530    -0.151099
C      5.100042    -3.484393    30.275316     0.113597
C      4.237750    -2.491430    29.959839    -0.145835
C      7.897780    -3.051283    30.842304    -0.175339
C     11.004092    -6.384592    25.122636    -0.077178
C      9.678938    -6.572399    24.753003     0.194513
C     13.853258    -6.781189    22.662782    -0.094213
C     12.795535    -5.585101    26.694209    -0.172361
C     13.926973    -8.130461    22.559561    -0.040565
C     14.890410    -8.786420    21.592048     0.676593
C     13.061252    -8.922397    23.289376    -0.110089
C     11.427524    -5.719189    26.251886     0.193149
C     12.149244    -8.312392    24.135132    -0.151100
C     12.042957    -6.977390    24.225269     0.113596
C     12.905250    -6.207697    23.523077    -0.145836
C      9.245220    -7.251861    23.566691    -0.175339
C     11.004092     2.419455    18.254818    -0.077168
C      9.678938     2.833470    18.276988     0.194503
C     13.853258     4.748050    19.141281    -0.094215
C     12.795535     0.658688    18.161410    -0.172351
C     13.926973     5.512077    18.024388    -0.040564
C     14.890410     6.677948    17.940067     0.676591
C     13.061252     5.276007    16.973644    -0.110090
C     11.427524     1.108795    18.266448     0.193093
C     12.149244     4.238558    17.079045    -0.151099
C     12.042957     3.492997    18.190123     0.113599
C     12.905250     3.716266    19.207793    -0.145832
C      9.245220     4.200577    18.281713    -0.175343
C     11.004092     3.965137    29.313255    -0.077191
C      9.678938     3.738929    29.660716     0.194516
C     13.853258     2.033140    30.886645    -0.094214
C     12.795535     4.926414    27.835089    -0.172368
C     13.926973     2.618384    32.106759    -0.040568
C     14.890410     2.108472    33.158593     0.676592
C     13.061252     3.646390    32.427688    -0.110089
C     11.427524     4.610395    28.172374     0.193157
C     12.149244     4.073834    31.476530    -0.151099
C     12.042957     3.484393    30.275316     0.113601
C     12.905250     2.491430    29.959839    -0.145835
C      9.245220     3.051283    30.842304    -0.175338
C     11.004092    27.368592    11.222718    -0.077216
C      9.678938    27.556399    11.592351     0.194512
C     13.853258    27.765189    13.682572    -0.094214
C     12.795535    26.569101     9.651145    -0.172384
C     13.926973    29.114461    13.785793    -0.040563
C     14.890410    29.770420    14.753306     0.676593
C     13.061252    29.906397    13.055978    -0.110089
C     11.427524    26.703189    10.093468     0.193273
C     12.149244    29.296392    12.210222    -0.151096
C     12.042957    27.961390    12.120085     0.113611
C     12.905250    27.191697    12.822277    -0.145834
C      9.245220    28.235861    12.778663    -0.175346
C     11.004092    18.564545    18.090536    -0.077189
C      9.678938    18.150530    18.068366     0.194517
C     13.853258    16.235950    17.204073    -0.094212
C     12.795535    20.325312    18.183944    -0.172366
C     13.926973    15.471923    18.320966    -0.040566
C     14.890410    14.306052    18.405287     0.676591
C     13.061252    15.707993    19.371710    -0.110090
C     11.427524    19.875205    18.078906     0.193158
C     12.149244    16.745442    19.266309    -0.151100
C     12.042957    17.491003    18.155231     0.113599
C     12.905250    17.267734    17.137561    -0.145835
C      9.245220    16.783423    18.063641    -0.175336
C     11.004092    17.018863     7.032099    -0.077176
C      9.678938    17.245071     6.684638     0.194513
C     13.853258    18.950860     5.458709    -0.094215
C     12.795535    16.057586     8.510265    -0.172362
C     13.926973    18.365616     4.238595    -0.040562
C     14.890410    18.875528     3.186761     0.676595
C     13.061252    17.337610     3.917666    -0.110090
C     11.427524    16.373605     8.172980     0.193149
C     12.149244    16.910166     4.868824    -0.151102
C     12.042957    17.499607     6.070038     0.113595
C     12.905250    18.492570     6.385515    -0.145838
C      9.245220    17.932717     5.503050    -0.175339
N     10.587517     5.118417    27.185598    -0.322654
N     10.587517     0.000000    18.320239    -0.322495
N     10.587517    -5.118627    27.185234    -0.322655
N     10.587517    15.865583     9.159756    -0.322654
N     10.587517    20.983790    18.025478    -0.322654
N     10.587517    26.102417     9.159756    -0.322654
N      6.555483    26.102417     9.159756    -0.322655
N      6.555483    20.983790    18.025478    -0.322654
N      6.555483    15.865373     9.160120    -0.322654
N      6.555483    -5.118417    27.185598    -0.322655
N      6.555483    -0.000210    18.319876    -0.322661
N      6.555483     5.118417    27.185598    -0.322654
N      8.571500     6.143066    25.492268    -0.333520
N      8.571500    -1.978581    18.279169    -0.333517
N      8.571500    -4.164485    28.919271    -0.333517
N      8.571500    14.840934    10.853086    -0.333516
N      8.571500    22.962581    18.066185    -0.333521
N      8.571500    25.148485     7.426083    -0.333511
N      8.571500    27.127066    10.853086    -0.333521
N      8.571500    19.005419    18.066185    -0.333511
N      8.571500    16.819515     7.426083    -0.333516
N      8.571500    -6.143066    25.492268    -0.333517
N      8.571500     1.978581    18.279169    -0.333521
N      8.571500     4.164485    28.919271    -0.333511
Cl     8.571500     2.821089    25.858992    -0.413289
Cl     8.571500     0.000000    20.972723    -0.413295
Cl     8.571500    -2.821089    25.858992    -0.413279
Cl     8.571500    18.162911    10.486362    -0.413289
Cl     8.571500    20.984000    15.372631    -0.413286
Cl     8.571500    23.805089    10.486362    -0.413291
O     15.790074     8.050931    21.121376    -0.590186
O     14.683322     9.980620    21.308191    -0.664909
O     15.790074    -6.717818    18.812355    -0.590187
O     14.683322    -7.520875    17.047788    -0.664921
O     15.790074    -1.333114    32.756977    -0.590216
O     14.683322    -2.459744    34.334729    -0.664909
O     15.790074    12.933069    15.223978    -0.590186
O     14.683322    11.003380    15.037163    -0.664909
O     15.790074    27.701818    17.532999    -0.590186
O     14.683322    28.504875    19.297566    -0.664920
O     15.790074    22.317114     3.588377    -0.590196
O     14.683322    23.443744     2.010625    -0.664923
O      1.352926    29.034931    15.223978    -0.590186
O      2.459678    30.964620    15.037163    -0.664907
O      1.352926    14.266182    17.532999    -0.590186
O      2.459678    13.463125    19.297566    -0.664921
O      1.352926    19.650886     3.588377    -0.590207
O      2.459678    18.524256     2.010625    -0.664914
O      1.352926    -8.050931    21.121376    -0.590184
O      2.459678    -9.980620    21.308191    -0.664908
O      1.352926     6.717818    18.812355    -0.590187
O      2.459678     7.520875    17.047788    -0.664920
O      1.352926     1.333114    32.756977    -0.590220
O      2.459678     2.459744    34.334729    -0.664910
O      1.352926    12.933069    15.223978    -0.590187
O      2.459678    11.003380    15.037163    -0.664909
O      1.352926    27.701818    17.532999    -0.590186
O      2.459678    28.504875    19.297566    -0.664920
O      1.352926    22.317114     3.588377    -0.590208
O      2.459678    23.443744     2.010625    -0.664913
O      1.352926     8.050931    21.121376    -0.590186
O      2.459678     9.980620    21.308191    -0.664909
O      1.352926    -6.717818    18.812355    -0.590187
O      2.459678    -7.520875    17.047788    -0.664921
O      1.352926    -1.333114    32.756977    -0.590220
O      2.459678    -2.459744    34.334729    -0.664907
O     15.790074    -8.050931    21.121376    -0.590185
O     14.683322    -9.980620    21.308191    -0.664909
O     15.790074     6.717818    18.812355    -0.590187
O     14.683322     7.520875    17.047788    -0.664921
O     15.790074     1.333114    32.756977    -0.590213
O     14.683322     2.459744    34.334729    -0.664897
O     15.790074    29.034931    15.223978    -0.590186
O     14.683322    30.964620    15.037163    -0.664908
O     15.790074    14.266182    17.532999    -0.590186
O     14.683322    13.463125    19.297566    -0.664921
O     15.790074    19.650886     3.588377    -0.590202
O     14.683322    18.524256     2.010625    -0.664923
O     15.375557     9.456859    18.770558    -1.158167
O     15.375557    -9.456859    18.770558    -1.158167
O     15.375557     0.000000    35.150319    -1.158278
O     15.375557    11.527141    17.574796    -1.158167
O     15.375557    30.440859    17.574796    -1.158167
O     15.375557    20.983790     1.195399    -1.158148
O      1.767443    30.440859    17.574796    -1.158167
O      1.767443    11.527141    17.574796    -1.158166
O      1.767443    20.984000     1.195035    -1.158241
O      1.767443    -9.456859    18.770558    -1.158167
O      1.767443     9.456859    18.770558    -1.158167
O      1.767443     0.000000    35.150319    -1.158253
O      0.000000    10.326436    20.346493    -1.155666
O      0.000000    -8.526639    17.229152    -1.155772
O      0.000000    -1.799798    35.115064    -1.155762
O      0.000000    10.657564    15.998861    -1.155665
O      0.000000    29.510639    19.116202    -1.155774
O      0.000000    22.783798     1.230290    -1.155756
O      0.000000    31.310436    15.998861    -1.155666
O      0.000000    12.457361    19.116202    -1.155773
O      0.000000    19.184202     1.230290    -1.155720
O      0.000000   -10.326436    20.346493    -1.155666
O      0.000000     8.526639    17.229152    -1.155773
O      0.000000     1.799798    35.115064    -1.155742

The following XYZ coordinates are in angstroms. Other properties are in atomic units.
The sperically averaged electron density of each atom fit to a function of the form exp(a - br)
eigen_1, eigen_2 and eigen_3 are the three eigenvalues of traceless quadrupole moment tensor
  atom number  atomic symbol              X              Y              Z     net charge C6 coefficient C8 coefficient C10 coefficient fluctuating dipole atomic polarizability isotropic forcefield polarizability              a              b squared Pearson coefficient          <r^3>          <r^4>         wp_QDO          m_QDO          q_QDO       dipole_x       dipole_y       dipole_z         dipole            Qxy            Qxz            Qyz     Q(x^2-y^2)  Q(3z^2 - R^2)        eigen_1        eigen_2        eigen_3 static polarizability      alpha(xx)      alpha(xy)      alpha(xz)      alpha(yy)      alpha(yz)      alpha(zz) atomic spin moment
            1             Zr      15.383100      11.373958      19.700272       2.289163     117.209366 0.23351005E+04  0.76063954E+05                                18.111333                           14.784062       1.181504       2.173563                    0.999384      57.616870     143.348244       0.535697       0.351005      -1.220318       0.041717      -0.017394      -0.030016       0.054257      -0.010797      -0.018749       0.089020       0.113870       0.091641      -0.123613       0.032244       0.091369             25.545586      18.163884      -1.382645      -2.394151      36.478470     -12.540963      21.994403           0.000000
            2             Zr      15.383100      -9.610042      16.645082       2.289165     117.208826 0.23350877E+04  0.76063416E+05                                18.111268                           14.784012       1.181516       2.173567                    0.999384      57.616774     143.347797       0.535699       0.351004      -1.220319       0.041718      -0.017395       0.030015       0.054257      -0.010797       0.018748      -0.089021       0.113869       0.091648      -0.123614       0.032244       0.091370             25.545490      18.163816      -1.382601       2.394153      36.478282      12.540935      21.994372          -0.000001
            3             Zr      15.383100      19.220085       0.000000       2.289265     117.191835 0.23346850E+04  0.76047031E+05                                18.109415                           14.782601       1.181661       2.173634                    0.999383      57.613896     143.337620       0.535732       0.350998      -1.220324       0.041724       0.034789       0.000016       0.054325       0.021626       0.000008       0.000015      -0.040197      -0.370743      -0.123581       0.032267       0.091314             25.542516      18.161567       2.764399      -0.000008      14.753922       0.000269      43.712060           0.000000
            4             Zr      15.383100       9.610042      16.645082       2.289164     117.209219 0.23350977E+04  0.76063839E+05                                18.111316                           14.784052       1.181507       2.173564                    0.999384      57.616845     143.348146       0.535698       0.351005      -1.220318       0.041717       0.017395       0.030015       0.054257       0.010797       0.018749       0.089020       0.113869       0.091643      -0.123613       0.032244       0.091369             25.545541      18.163860       1.382668       2.394131      36.478386     -12.540930      21.994376          -0.000000
            5             Zr      15.383100     -11.373958      19.700272       2.289164     117.208988 0.23350910E+04  0.76063553E+05                                18.111287                           14.784024       1.181512       2.173566                    0.999384      57.616803     143.347917       0.535699       0.351005      -1.220319       0.041718       0.017394      -0.030015       0.054257       0.010798      -0.018749      -0.089020       0.113869       0.091645      -0.123613       0.032244       0.091370             25.545535      18.163839       1.382581      -2.394178      36.478357      12.540969      21.994409           0.000001
            6             Zr      15.383100      22.747915       0.000000       2.289170     117.201359 0.23350042E+04  0.76059931E+05                                18.110402                           14.783661       1.181860       2.173670                    0.999384      57.616328     143.345423       0.535711       0.351000      -1.220324       0.041717      -0.034694      -0.000048       0.054258      -0.021627       0.000014      -0.000005      -0.040203      -0.370920      -0.123640       0.032293       0.091347             25.543504      18.163135      -2.764712      -0.000232      14.754745       0.001092      43.712632          -0.000000
            7             Zr       1.759900      -9.610042      16.645082       2.289165     117.208849 0.23350876E+04  0.76063413E+05                                18.111272                           14.784012       1.181516       2.173567                    0.999384      57.616771     143.347792       0.535699       0.351005      -1.220319      -0.041718      -0.017395       0.030015       0.054257       0.010797      -0.018748      -0.089021       0.113869       0.091649      -0.123614       0.032244       0.091371             25.545511      18.163824       1.382631      -2.394147      36.478346      12.540938      21.994362          -0.000000
            8             Zr       1.759900      11.373958      19.700272       2.289163     117.209368 0.23351004E+04  0.76063951E+05                                18.111333                           14.784061       1.181504       2.173563                    0.999384      57.616870     143.348242       0.535697       0.351005      -1.220318      -0.041717      -0.017395      -0.030016       0.054257       0.010797       0.018749       0.089020       0.113870       0.091641      -0.123613       0.032244       0.091369             25.545589      18.163882       1.382661       2.394138      36.478470     -12.540971      21.994415           0.000000
            9             Zr       1.759900      19.220085       0.000000       2.289252     117.187088 0.23346476E+04  0.76045440E+05                                18.108819                           14.782403       1.181978       2.173723                    0.999383      57.613944     143.336957       0.535740       0.350994      -1.220329      -0.041708       0.034785      -0.000007       0.054310      -0.021617       0.000016       0.000003      -0.040128      -0.370816      -0.123605       0.032309       0.091296             25.540911      18.161284      -2.764491      -0.000243      14.754229       0.000014      43.707219           0.000000
           10             Zr       1.759900     -11.373958      19.700272       2.289163     117.208971 0.23350916E+04  0.76063580E+05                                18.111285                           14.784026       1.181512       2.173566                    0.999384      57.616810     143.347943       0.535699       0.351005      -1.220319      -0.041718       0.017394      -0.030015       0.054257      -0.010798       0.018749      -0.089020       0.113869       0.091646      -0.123613       0.032243       0.091370             25.545509      18.163831      -1.382632       2.394140      36.478335      12.540927      21.994362           0.000001
           11             Zr       1.759900       9.610042      16.645082       2.289164     117.209242 0.23350975E+04  0.76063830E+05                                18.111319                           14.784051       1.181507       2.173564                    0.999384      57.616842     143.348136       0.535698       0.351005      -1.220318      -0.041717       0.017395       0.030015       0.054257      -0.010797      -0.018748       0.089021       0.113869       0.091642      -0.123613       0.032244       0.091369             25.545564      18.163864      -1.382575      -2.394187      36.478408     -12.540966      21.994420          -0.000000
           12             Zr       1.759900      22.747915       0.000000       2.289266     117.185587 0.23346112E+04  0.76043939E+05                                18.108656                           14.782278       1.181980       2.173728                    0.999383      57.613578     143.335636       0.535743       0.350994      -1.220329      -0.041715      -0.034785       0.000001       0.054315       0.021611      -0.000003       0.000005      -0.040090      -0.370820      -0.123607       0.032328       0.091279             25.540677      18.161069       2.764443      -0.000082      14.754142      -0.000012      43.706821          -0.000000
           13             Zr       0.000000       8.362963      19.401877       2.397344      79.477940 0.14586311E+04  0.42508169E+05                                15.516726                           12.920003       1.965354       2.436649                    0.999043      54.545853     131.036786       0.489743       0.429152      -1.153201       0.000000       0.042436      -0.024498       0.049000      -0.000000      -0.000000      -0.073515      -0.131104      -0.038732      -0.059097      -0.055347       0.114443             21.000727      26.731938       0.000015       0.000003      18.506876      -0.642899      17.763367           0.000004
           14             Zr       0.000000      -8.362963      19.401877       2.397344      79.478070 0.14586329E+04  0.42508228E+05                                15.516735                           12.920004       1.965355       2.436649                    0.999043      54.545840     131.036706       0.489743       0.429151      -1.153201      -0.000000      -0.042436      -0.024498       0.049000      -0.000000       0.000000       0.073515      -0.131104      -0.038733      -0.059097      -0.055347       0.114444             21.000771      26.732043       0.000017      -0.000038      18.506880       0.642876      17.763390           0.000003
           15             Zr       0.000000       0.000000      33.886954       2.397494      79.477789 0.14586594E+04  0.42508923E+05                                15.516397                           12.919898       1.965468       2.436721                    0.999049      54.542285     131.025313       0.489761       0.429137      -1.153219      -0.000003      -0.000002       0.049026       0.049026       0.000001      -0.000006       0.000002      -0.003465       0.343142      -0.058923      -0.055458       0.114381             21.000156      26.728428       0.000005       0.000035      17.392566      -0.000044      18.879473           0.000003
           16             Zr       0.000000      12.621037      16.943477       2.397344      79.478001 0.14586310E+04  0.42508167E+05                                15.516735                           12.920004       1.965354       2.436648                    0.999043      54.545852     131.036788       0.489743       0.429152      -1.153201       0.000000      -0.042435       0.024498       0.048999      -0.000000       0.000000      -0.073515      -0.131104      -0.038732      -0.059097      -0.055347       0.114444             21.000769      26.732026       0.000009      -0.000033      18.506897      -0.642882      17.763384           0.000003
           17             Zr       0.000000      29.346963      16.943477       2.397344      79.478010 0.14586324E+04  0.42508212E+05                                15.516729                           12.920003       1.965354       2.436649                    0.999043      54.545841     131.036719       0.489743       0.429152      -1.153201      -0.000000       0.042436       0.024498       0.048999       0.000000       0.000000       0.073515      -0.131104      -0.038733      -0.059097      -0.055347       0.114444             21.000744      26.731987      -0.000003       0.000001      18.506863       0.642876      17.763383           0.000003
           18             Zr       0.000000      20.984000       2.458400       2.397409      79.477988 0.14586490E+04  0.42508681E+05                                15.516576                           12.919963       1.965421       2.436687                    0.999046      54.544180     131.031347       0.489752       0.429144      -1.153210       0.000034      -0.000003      -0.049011       0.049011       0.000005      -0.000039       0.000005      -0.003635       0.343250      -0.059026      -0.055391       0.114417             21.000519      26.730311       0.000700       0.000376      17.392505       0.000289      18.878740           0.000004
           19             Fe       8.571500       4.868288      27.040943       0.657418     176.472010 0.36423710E+04  0.13649766E+06                                23.401801                           18.139652       0.421048       1.886412                    0.998096      60.359844     177.082592       0.482459       0.338770      -1.195989      -0.000000      -0.013936      -0.008096       0.016117      -0.000000       0.000001       0.103553      -0.182384      -0.056641      -0.081752      -0.078682       0.160434             29.819056      35.130413      -0.000033       0.000062      20.475457     -11.583395      33.851297           2.817139
           20             Fe       8.571500      -0.000000      18.608821       0.657455     176.451296 0.36417695E+04  0.13646892E+06                                23.399743                           18.137953       0.421154       1.886485                    0.998096      60.355695     177.064021       0.482491       0.338763      -1.196000       0.000010       0.000022       0.016164       0.016164      -0.000031       0.000069       0.000012      -0.002985       0.481136      -0.081682      -0.078696       0.160379             29.816439      35.128433       0.002025       0.000535      40.534314       0.000117      13.786571           2.817120
           21             Fe       8.571500      -4.868288      27.040943       0.657424     176.472732 0.36423837E+04  0.13649833E+06                                23.401904                           18.139711       0.421050       1.886414                    0.998096      60.359911     177.083228       0.482456       0.338771      -1.195987      -0.000000       0.013956      -0.008057       0.016115       0.000031       0.000054      -0.103543      -0.182407      -0.056706      -0.081754      -0.078682       0.160436             29.819217      35.130512      -0.001990      -0.003438      20.475760      11.583648      33.851379           2.817148
           22             Fe       8.571500      16.115712       9.304411       0.657421     176.471783 0.36423664E+04  0.13649744E+06                                23.401777                           18.139638       0.421048       1.886413                    0.998096      60.359810     177.082419       0.482459       0.338770      -1.195989       0.000000       0.013958       0.008059       0.016117      -0.000031       0.000054       0.103542      -0.182408      -0.056709      -0.081754      -0.078682       0.160436             29.819029      35.130372       0.001995      -0.003457      20.475611     -11.583509      33.851102           2.817144
           23             Fe       8.571500      20.984000      17.736533       0.657419     176.472094 0.36423721E+04  0.13649771E+06                                23.401805                           18.139653       0.421049       1.886413                    0.998096      60.359861     177.082637       0.482459       0.338770      -1.195989       0.000000       0.000043      -0.016117       0.016117      -0.000001      -0.000000      -0.000028      -0.003070       0.481301      -0.081752      -0.078682       0.160434             29.819043      35.130384      -0.000069       0.000007      40.538856      -0.000210      13.787890           2.817139
           24             Fe       8.571500      25.852288       9.304411       0.657423     176.472669 0.36423802E+04  0.13649818E+06                                23.401915                           18.139713       0.421049       1.886414                    0.998096      60.359863     177.083158       0.482456       0.338771      -1.195987       0.000000      -0.013935       0.008095       0.016116       0.000000       0.000001      -0.103554      -0.182385      -0.056643      -0.081752      -0.078683       0.160435             29.819239      35.130528       0.000025       0.000059      20.475590      11.583544      33.851600           2.817137
           25              H      14.439549       6.228051      22.156128       0.118229       1.222558 0.88193886E+01  0.87414293E+02                                 1.790814                            1.661979      -1.005186       2.401130                    0.997893       3.356990       8.997106       0.526161       1.174475      -0.735111       0.025149      -0.025181      -0.020837       0.041240      -0.008839      -0.010208       0.003423      -0.017526      -0.020974      -0.016845      -0.001307       0.018152              1.869542       1.942482      -0.213610      -0.499613       1.732728       0.259235       1.933416          -0.000000
           26              H      13.561827       5.913291      26.241346       0.132674       1.244176 0.87736589E+01  0.86651566E+02                                 1.803101                            1.653770      -0.946086       2.435295                    0.998744       3.252950       8.638578       0.530530       1.168963      -0.737645       0.035912       0.011342      -0.011895       0.039494       0.004628      -0.001187      -0.009609       0.030028      -0.018806      -0.019327       0.000182       0.019145              1.910300       2.177606       0.340118      -0.469485       1.574511      -0.373892       1.978784          -0.000067
           27              H      13.092109       9.868775      23.213778       0.112116       1.362125 0.10124612E+02  0.10348078E+03                                 1.902812                            1.765835      -1.069648       2.363637                    0.997369       3.429221       9.217962       0.518886       1.154923      -0.741009      -0.000522       0.040230      -0.000704       0.040239      -0.006190      -0.009584       0.006185      -0.019683      -0.034824      -0.018215      -0.001732       0.019948              1.994642       1.658433       0.208519      -0.202547       2.666923      -0.256235       1.658569          -0.000005
           28              H      11.580096       8.857346      24.667592       0.111347       1.303710 0.98809586E+01  0.10019780E+03                                 1.838948                            1.738834      -1.006979       2.393833                    0.997975       3.360417       8.945039       0.526379       1.147489      -0.743536      -0.019826       0.023114       0.021106       0.037051      -0.003231      -0.013770       0.004335      -0.020908      -0.011852      -0.020173       0.004203       0.015970              1.881032       1.989416      -0.189807      -0.440637       1.826877       0.202887       1.826802           0.000018
           29              H      12.867536       5.262787      23.617211       0.116830       1.240092 0.93734203E+01  0.93980813E+02                                 1.795216                            1.708072      -0.881528       2.458023                    0.998916       3.283934       8.745032       0.523383       1.167201      -0.739001      -0.000880      -0.039686       0.003174       0.039822      -0.002081      -0.011688       0.000744      -0.018459      -0.030802      -0.019284       0.004461       0.014823              1.832914       1.529159       0.104050      -0.145944       2.308685      -0.169093       1.660899           0.000010
           30              H       9.805796       7.631881      22.901208       0.132831       1.255565 0.89853312E+01  0.89488787E+02                                 1.831081                            1.687212      -1.018430       2.402561                    0.998396       3.298748       8.866760       0.517648       1.188055      -0.732889       0.017658       0.015284      -0.032830       0.040289      -0.000194      -0.004080      -0.015665       0.013474       0.031869      -0.020242       0.000912       0.019330              1.932851       2.183318       0.322684      -0.483944       1.600051      -0.353416       2.015185          -0.000069
           31              H      14.439549      -4.910256      19.873640       0.118228       1.222525 0.88190716E+01  0.87410173E+02                                 1.790765                            1.661936      -1.005173       2.401135                    0.997893       3.356934       8.996841       0.526174       1.174457      -0.735115       0.025149      -0.005455       0.032226       0.041240      -0.004421       0.012760       0.006625      -0.000123       0.031231      -0.016846      -0.001307       0.018154              1.869488       1.942426      -0.325854       0.434781       1.658693      -0.216509       2.007346           0.000000
           32              H      13.561827      -1.214974      18.103621       0.132665       1.244220 0.87739801E+01  0.86655326E+02                                 1.803121                            1.653783      -0.946080       2.435288                    0.998743       3.253009       8.638697       0.530537       1.168938      -0.737651       0.035914      -0.015973      -0.003872       0.039496      -0.003342      -0.003414       0.002376       0.017502      -0.056410      -0.019332       0.000183       0.019149              1.910325       2.177644      -0.576655      -0.059816       2.201541       0.011894       1.351791          -0.000066
           33              H      13.092109      -5.814666      16.191855       0.112115       1.362120 0.10124558E+02  0.10348006E+03                                 1.902805                            1.765828      -1.069643       2.363640                    0.997369       3.429213       9.217922       0.518888       1.154920      -0.741009      -0.000522      -0.020724      -0.034488       0.040239      -0.005206       0.010153       0.008708       0.006114       0.042565      -0.018215      -0.001731       0.019946              1.994635       1.658426      -0.279667      -0.079311       2.132554       0.564747       2.192924          -0.000001
           34              H      11.580096      -4.049912      16.340871       0.111347       1.303715 0.98810130E+01  0.10019849E+03                                 1.838952                            1.738838      -1.006997       2.393824                    0.997975       3.360431       8.945084       0.526379       1.147488      -0.743536      -0.019826       0.006721      -0.030571       0.037051      -0.010309       0.009683       0.004925      -0.004867       0.036269      -0.020173       0.004201       0.015971              1.881034       1.989417      -0.286697       0.384696       1.651116      -0.101409       2.002570           0.000023
           35              H      12.867536      -3.162289      19.979041       0.116827       1.240077 0.93732710E+01  0.93978787E+02                                 1.795186                            1.708046      -0.881554       2.458009                    0.998915       3.283931       8.744952       0.523394       1.167183      -0.739005      -0.000880       0.022592       0.032782       0.039822      -0.009082       0.007647       0.010294       0.000659       0.026549      -0.019284       0.004461       0.014823              1.832882       1.529136      -0.178410      -0.017136       1.969248       0.365036       2.000261           0.000011
           36              H       9.805796      -4.966913      18.285348       0.132830       1.255555 0.89852438E+01  0.89487631E+02                                 1.831064                            1.687199      -1.018433       2.402559                    0.998396       3.298741       8.866705       0.517653       1.188048      -0.732891       0.017658      -0.036073       0.003179       0.040289      -0.003437       0.002208      -0.001984      -0.017097      -0.059840      -0.020242       0.000912       0.019330              1.932830       2.183291      -0.580440      -0.037479       2.217442      -0.003051       1.397756          -0.000067
           37              H      14.439549      -1.317795      30.660941       0.118229       1.222517 0.88189907E+01  0.87409073E+02                                 1.790747                            1.661921      -1.005165       2.401140                    0.997893       3.356927       8.996774       0.526181       1.174446      -0.735118       0.025149       0.030636      -0.011389       0.041240       0.013260      -0.002551      -0.010047      -0.006051       0.013446      -0.016846      -0.001307       0.018153              1.869469       1.942405       0.539450       0.064806       2.107664      -0.042718       1.558338           0.000000
           38              H      13.561827      -4.698318      28.345742       0.132675       1.244146 0.87734037E+01  0.86648317E+02                                 1.803063                            1.653739      -0.946075       2.435300                    0.998744       3.252914       8.638414       0.530539       1.168953      -0.737648       0.035912       0.004631       0.015770       0.039495      -0.001286       0.004602       0.007234       0.034142      -0.006468      -0.019328       0.000182       0.019146              1.910257       2.177555       0.236518       0.529274       1.553885       0.361988       1.999332          -0.000065
           39              H      13.092109      -4.054109      33.285075       0.112117       1.362155 0.10124900E+02  0.10348469E+03                                 1.902862                            1.765878      -1.069640       2.363643                    0.997369       3.429238       9.218117       0.518871       1.154946      -0.741003      -0.000523      -0.019506       0.035192       0.040240       0.011396      -0.000569      -0.014893      -0.004599       0.010428      -0.018215      -0.001732       0.019947              1.994698       1.658473       0.071153       0.281870       1.688792      -0.308525       2.636829           0.000001
           40              H      11.580096      -4.807434      31.682245       0.111347       1.303730 0.98811774E+01  0.10020081E+03                                 1.838991                            1.738873      -1.006968       2.393839                    0.997975       3.360423       8.945160       0.526363       1.147515      -0.743530      -0.019826      -0.029836       0.009465       0.037052       0.013540       0.004086      -0.009260      -0.012377       0.013739      -0.020173       0.004202       0.015970              1.881075       1.989462       0.476523       0.055943       2.002573      -0.101480       1.651190           0.000025
           41              H      12.867536      -2.100498      29.094456       0.116831       1.240099 0.93734883E+01  0.93981703E+02                                 1.795226                            1.708081      -0.881531       2.458021                    0.998916       3.283942       8.745074       0.523380       1.167204      -0.739001      -0.000880       0.017094      -0.035956       0.039822       0.011163       0.004041      -0.011037      -0.000630       0.022681      -0.019284       0.004461       0.014822              1.832924       1.529165       0.074366       0.163081       1.676416      -0.195957       2.293190           0.000011
           42              H       9.805796      -2.664968      31.504153       0.132833       1.255539 0.89850993E+01  0.89485792E+02                                 1.831045                            1.687182      -1.018420       2.402567                    0.998396       3.298719       8.866613       0.517658       1.188043      -0.732892       0.017658       0.020789       0.029651       0.040289       0.003631       0.001872       0.017649       0.010036       0.021559      -0.020241       0.000911       0.019330              1.932809       2.183263       0.257757       0.521408       1.605305       0.356455       2.009859          -0.000067
           43              H      14.439549      14.755949      14.189226       0.118229       1.222554 0.88193449E+01  0.87413684E+02                                 1.790803                            1.661969      -1.005187       2.401129                    0.997893       3.356985       8.997061       0.526165       1.174467      -0.735113       0.025149       0.025181       0.020837       0.041240       0.008839       0.010207       0.003422      -0.017526      -0.020974      -0.016845      -0.001307       0.018152              1.869530       1.942470       0.213609       0.499607       1.732718       0.259234       1.933403          -0.000002
           44              H      13.561827      15.070709      10.104008       0.132676       1.244159 0.87735151E+01  0.86649697E+02                                 1.803076                            1.653749      -0.946083       2.435296                    0.998744       3.252930       8.638472       0.530537       1.168952      -0.737648       0.035912      -0.011342       0.011895       0.039494      -0.004628       0.001187      -0.009609       0.030029      -0.018806      -0.019328       0.000183       0.019145              1.910271       2.177571      -0.340110       0.469474       1.574490      -0.373883       1.978754          -0.000070
           45              H      13.092109      11.115225      13.131576       0.112117       1.362134 0.10124703E+02  0.10348204E+03                                 1.902829                            1.765850      -1.069643       2.363640                    0.997369       3.429224       9.218012       0.518880       1.154932      -0.741007      -0.000522      -0.040230       0.000704       0.040240       0.006190       0.009584       0.006185      -0.019683      -0.034824      -0.018215      -0.001732       0.019947              1.994661       1.658448      -0.208522       0.202550       2.666950      -0.256238       1.658584          -0.000006
           46              H      11.580096      12.126654      11.677762       0.111346       1.303729 0.98811469E+01  0.10020031E+03                                 1.838979                            1.738861      -1.006974       2.393836                    0.997975       3.360427       8.945130       0.526369       1.147503      -0.743532      -0.019825      -0.023114      -0.021106       0.037051       0.003231       0.013770       0.004335      -0.020907      -0.011852      -0.020173       0.004203       0.015970              1.881064       1.989451       0.189813       0.440650       1.826907       0.202893       1.826833           0.000016
           47              H      12.867536      15.721213      12.728143       0.116830       1.240084 0.93733468E+01  0.93979820E+02                                 1.795201                            1.708059      -0.881532       2.458020                    0.998916       3.283930       8.744987       0.523388       1.167192      -0.739003      -0.000880       0.039685      -0.003175       0.039822       0.002082       0.011688       0.000744      -0.018459      -0.030802      -0.019284       0.004461       0.014823              1.832898       1.529147      -0.104049       0.145941       2.308663      -0.169090       1.660885           0.000006
           48              H       9.805796      13.352119      13.444146       0.132832       1.255556 0.89852531E+01  0.89487770E+02                                 1.831068                            1.687201      -1.018431       2.402561                    0.998396       3.298738       8.866707       0.517652       1.188050      -0.732890       0.017658      -0.015284       0.032830       0.040289       0.000194       0.004080      -0.015665       0.013473       0.031869      -0.020242       0.000912       0.019330              1.932835       2.183298      -0.322680       0.483938       1.600039      -0.353411       2.015169          -0.000070
           49              H      14.439549      25.894256      16.471714       0.118230       1.222519 0.88190227E+01  0.87409585E+02                                 1.790761                            1.661933      -1.005169       2.401139                    0.997893       3.356924       8.996815       0.526174       1.174459      -0.735115       0.025149       0.005455      -0.032227       0.041241       0.004421      -0.012760       0.006625      -0.000123       0.031231      -0.016846      -0.001307       0.018154              1.869484       1.942421       0.325854      -0.434780       1.658690      -0.216509       2.007341          -0.000002
           50              H      13.561827      22.198974      18.241733       0.132674       1.244186 0.87737522E+01  0.86652813E+02                                 1.803121                            1.653787      -0.946079       2.435298                    0.998744       3.252956       8.638641       0.530523       1.168974      -0.737643       0.035912       0.015973       0.003875       0.039494       0.003342       0.003415       0.002375       0.017499      -0.056395      -0.019327       0.000182       0.019145              1.910322       2.177632       0.576654       0.059810       2.201542       0.011891       1.351791          -0.000069
           51              H      13.092109      26.798666      20.153499       0.112116       1.362130 0.10124665E+02  0.10348155E+03                                 1.902828                            1.765848      -1.069637       2.363644                    0.997369       3.429214       9.217983       0.518879       1.154935      -0.741006      -0.000522       0.020724       0.034488       0.040239       0.005206      -0.010152       0.008708       0.006114       0.042565      -0.018216      -0.001731       0.019946              1.994660       1.658445       0.279673       0.079312       2.132584       0.564758       2.192951          -0.000001
           52              H      11.580096      25.033912      20.004483       0.111347       1.303731 0.98811772E+01  0.10020078E+03                                 1.838989                            1.738871      -1.006969       2.393839                    0.997975       3.360425       8.945158       0.526364       1.147512      -0.743530      -0.019826      -0.006722       0.030571       0.037052       0.010310      -0.009683       0.004925      -0.004869       0.036266      -0.020173       0.004203       0.015970              1.881074       1.989461       0.286709      -0.384709       1.651150      -0.101413       2.002611           0.000019
           53              H      12.867536      24.146289      16.366313       0.116830       1.240095 0.93734497E+01  0.93981212E+02                                 1.795221                            1.708077      -0.881532       2.458021                    0.998916       3.283939       8.745059       0.523381       1.167203      -0.739001      -0.000880      -0.022592      -0.032782       0.039822       0.009081      -0.007647       0.010293       0.000659       0.026550      -0.019284       0.004461       0.014822              1.832919       1.529162       0.178415       0.017137       1.969289       0.365048       2.000307           0.000006
           54              H       9.805796      25.950913      18.060006       0.132830       1.255573 0.89854062E+01  0.89489789E+02                                 1.831095                            1.687225      -1.018431       2.402560                    0.998396       3.298760       8.866827       0.517644       1.188063      -0.732887       0.017658       0.036073      -0.003179       0.040289       0.003437      -0.002208      -0.001985      -0.017096      -0.059841      -0.020242       0.000912       0.019330              1.932867       2.183335       0.580456       0.037481       2.217489      -0.003051       1.397777          -0.000068
           55              H      14.439549      22.301795       5.684413       0.118229       1.222528 0.88190931E+01  0.87410409E+02                                 1.790765                            1.661935      -1.005172       2.401137                    0.997893       3.356940       8.996848       0.526176       1.174453      -0.735116       0.025149      -0.030636       0.011389       0.041240      -0.013260       0.002551      -0.010047      -0.006052       0.013446      -0.016846      -0.001307       0.018153              1.869490       1.942429      -0.539462      -0.064809       2.107688      -0.042714       1.558352          -0.000002
           56              H      13.561827      25.682318       7.999612       0.132663       1.244218 0.87739254E+01  0.86654745E+02                                 1.803129                            1.653786      -0.946093       2.435281                    0.998743       3.253002       8.638707       0.530532       1.168949      -0.737648       0.035913      -0.004631      -0.015770       0.039495       0.001287      -0.004602       0.007238       0.034150      -0.006468      -0.019334       0.000184       0.019149              1.910337       2.177667      -0.236532      -0.529310       1.553935       0.362010       1.999410          -0.000069
           57              H      13.092109      25.038109       3.060279       0.112114       1.362189 0.10125220E+02  0.10348889E+03                                 1.902904                            1.765913      -1.069649       2.363637                    0.997369       3.429282       9.218312       0.518861       1.154956      -0.741001      -0.000523       0.019505      -0.035192       0.040239      -0.011397       0.000568      -0.014893      -0.004599       0.010427      -0.018216      -0.001731       0.019947              1.994744       1.658510      -0.071156      -0.281883       1.688827      -0.308534       2.636896          -0.000002
           58              H      11.580096      25.791434       4.663109       0.111344       1.303770 0.98815681E+01  0.10020588E+03                                 1.839039                            1.738916      -1.006999       2.393822                    0.997975       3.360471       8.945372       0.526352       1.147526      -0.743527      -0.019825       0.029836      -0.009465       0.037051      -0.013540      -0.004086      -0.009260      -0.012376       0.013739      -0.020172       0.004202       0.015970              1.881126       1.989518      -0.476541      -0.055949       2.002625      -0.101484       1.651235           0.000019
           59              H      12.867536      23.084498       7.250898       0.116828       1.240109 0.93735844E+01  0.93982888E+02                                 1.795233                            1.708087      -0.881544       2.458012                    0.998915       3.283962       8.745132       0.523380       1.167201      -0.739001      -0.000880      -0.017094       0.035955       0.039821      -0.011163      -0.004043      -0.011037      -0.000631       0.022681      -0.019285       0.004462       0.014822              1.832931       1.529173      -0.074370      -0.163082       1.676424      -0.195955       2.293196           0.000006
           60              H       9.805796      23.648968       4.841201       0.132833       1.255548 0.89851865E+01  0.89486978E+02                                 1.831064                            1.687198      -1.018420       2.402568                    0.998396       3.298726       8.866680       0.517651       1.188055      -0.732889       0.017659      -0.020790      -0.029651       0.040289      -0.003631      -0.001872       0.017649       0.010035       0.021558      -0.020241       0.000911       0.019330              1.932830       2.183287      -0.257761      -0.521416       1.605321       0.356462       2.009882          -0.000068
           61              H       2.703451      27.212051      14.189226       0.118228       1.222522 0.88190436E+01  0.87409722E+02                                 1.790751                            1.661924      -1.005181       2.401131                    0.997893       3.356940       8.996813       0.526181       1.174444      -0.735118      -0.025149      -0.025181       0.020837       0.041240       0.008840      -0.010208      -0.003423      -0.017526      -0.020975      -0.016846      -0.001308       0.018153              1.869473       1.942409       0.213600      -0.499583       1.732667      -0.259222       1.933342          -0.000002
           62              H       3.581173      26.897291      10.104008       0.132674       1.244155 0.87734739E+01  0.86649232E+02                                 1.803077                            1.653750      -0.946073       2.435301                    0.998744       3.252920       8.638457       0.530535       1.168959      -0.737646      -0.035912       0.011342       0.011895       0.039495      -0.004628      -0.001187       0.009609       0.030029      -0.018807      -0.019328       0.000182       0.019146              1.910273       2.177574      -0.340111      -0.469474       1.574491       0.373884       1.978755          -0.000069
           63              H       4.050891      30.852775      13.131576       0.112115       1.362188 0.10125212E+02  0.10348883E+03                                 1.902905                            1.765915      -1.069652       2.363636                    0.997369       3.429278       9.218312       0.518860       1.154960      -0.741000       0.000523       0.040230       0.000704       0.040239       0.006191      -0.009585      -0.006185      -0.019682      -0.034823      -0.018216      -0.001732       0.019947              1.994745       1.658511      -0.208539      -0.202565       2.667077       0.256258       1.658648          -0.000002
           64              H       5.562904      29.841346      11.677762       0.111345       1.303767 0.98815310E+01  0.10020548E+03                                 1.839044                            1.738919      -1.006972       2.393837                    0.997975       3.360454       8.945347       0.526348       1.147535      -0.743525       0.019826       0.023115      -0.021106       0.037052       0.003231      -0.013770      -0.004335      -0.020907      -0.011852      -0.020173       0.004203       0.015970              1.881133       1.989527       0.189820      -0.440677       1.826972      -0.202901       1.826899           0.000019
           65              H       4.275464      26.246787      12.728143       0.116829       1.240106 0.93735557E+01  0.93982549E+02                                 1.795233                            1.708087      -0.881538       2.458017                    0.998916       3.283952       8.745109       0.523379       1.167204      -0.739001       0.000880      -0.039685      -0.003175       0.039822       0.002081      -0.011688      -0.000744      -0.018458      -0.030802      -0.019284       0.004461       0.014822              1.832933       1.529172      -0.104051      -0.145946       2.308713       0.169095       1.660914           0.000006
           66              H       7.337204      28.615881      13.444146       0.132831       1.255558 0.89852673E+01  0.89487947E+02                                 1.831068                            1.687202      -1.018431       2.402560                    0.998396       3.298750       8.866741       0.517652       1.188049      -0.732890      -0.017658       0.015284       0.032830       0.040289       0.000194      -0.004080       0.015665       0.013474       0.031868      -0.020242       0.000912       0.019330              1.932837       2.183300      -0.322681      -0.483938       1.600041       0.353412       2.015171          -0.000068
           67              H       2.703451      16.073744      16.471714       0.118228       1.222567 0.88194502E+01  0.87415080E+02                                 1.790825                            1.661987      -1.005182       2.401132                    0.997893       3.356994       8.997134       0.526158       1.174478      -0.735110      -0.025149      -0.005455      -0.032226       0.041240       0.004421       0.012759      -0.006624      -0.000124       0.031231      -0.016845      -0.001307       0.018152              1.869555       1.942498       0.325877       0.434807       1.658750       0.216524       2.007419          -0.000002
           68              H       3.581173      19.769026      18.241733       0.132663       1.244246 0.87741712E+01  0.86657896E+02                                 1.803167                            1.653817      -0.946101       2.435277                    0.998743       3.253035       8.638869       0.530523       1.168962      -0.737646      -0.035912      -0.015973       0.003874       0.039495       0.003341      -0.003415      -0.002375       0.017500      -0.056414      -0.019333       0.000185       0.019149              1.910380       2.177717       0.576682      -0.059814       2.201605      -0.011891       1.351817          -0.000070
           69              H       4.050891      15.169334      20.153499       0.112116       1.362133 0.10124689E+02  0.10348183E+03                                 1.902827                            1.765847      -1.069636       2.363643                    0.997369       3.429223       9.218000       0.518881       1.154931      -0.741007       0.000522      -0.020724       0.034488       0.040239       0.005206       0.010153      -0.008709       0.006113       0.042566      -0.018216      -0.001731       0.019947              1.994660       1.658446       0.279675      -0.079313       2.132585      -0.564758       2.192950          -0.000007
           70              H       5.562904      16.934088      20.004483       0.111344       1.303740 0.98812612E+01  0.10020175E+03                                 1.838988                            1.738870      -1.007000       2.393821                    0.997975       3.360449       8.945198       0.526369       1.147501      -0.743533       0.019825       0.006721       0.030571       0.037051       0.010309       0.009683      -0.004925      -0.004868       0.036265      -0.020172       0.004202       0.015970              1.881072       1.989459       0.286708       0.384707       1.651149       0.101410       2.002609           0.000016
           71              H       4.275464      17.821711      16.366313       0.116828       1.240098 0.93734765E+01  0.93981521E+02                                 1.795221                            1.708077      -0.881539       2.458016                    0.998916       3.283948       8.745077       0.523382       1.167200      -0.739002       0.000880       0.022591      -0.032781       0.039822       0.009083       0.007646      -0.010293       0.000658       0.026550      -0.019285       0.004462       0.014822              1.832918       1.529164       0.178417      -0.017135       1.969287      -0.365042       2.000302           0.000006
           72              H       7.337204      16.017087      18.060006       0.132832       1.255567 0.89853549E+01  0.89489168E+02                                 1.831092                            1.687222      -1.018423       2.402566                    0.998396       3.298741       8.866776       0.517643       1.188066      -0.732886      -0.017659      -0.036073      -0.003179       0.040289       0.003437       0.002208       0.001985      -0.017097      -0.059839      -0.020241       0.000911       0.019330              1.932862       2.183326       0.580455      -0.037481       2.217485       0.003051       1.397774          -0.000070
           73              H       2.703451      19.666205       5.684413       0.118230       1.222513 0.88189724E+01  0.87408950E+02                                 1.790754                            1.661927      -1.005166       2.401140                    0.997893       3.356920       8.996793       0.526176       1.174458      -0.735115      -0.025150       0.030636       0.011389       0.041241      -0.013261      -0.002551       0.010047      -0.006051       0.013445      -0.016846      -0.001307       0.018153              1.869477       1.942414      -0.539453       0.064808       2.107672       0.042717       1.558345          -0.000002
           74              H       3.581173      16.285682       7.999612       0.132677       1.244160 0.87735189E+01  0.86649763E+02                                 1.803078                            1.653751      -0.946079       2.435298                    0.998744       3.252929       8.638477       0.530536       1.168954      -0.737647      -0.035912       0.004631      -0.015770       0.039494       0.001286       0.004601      -0.007234       0.034142      -0.006467      -0.019328       0.000182       0.019145              1.910273       2.177573      -0.236521       0.529281       1.553896      -0.361993       1.999350          -0.000069
           75              H       4.050891      16.929891       3.060279       0.112117       1.362125 0.10124622E+02  0.10348096E+03                                 1.902818                            1.765840      -1.069646       2.363639                    0.997369       3.429213       9.217958       0.518883       1.154929      -0.741007       0.000522      -0.019506      -0.035192       0.040240      -0.011395      -0.000568       0.014894      -0.004599       0.010424      -0.018215      -0.001731       0.019947              1.994648       1.658437      -0.071150       0.281857       1.688756       0.308515       2.636752          -0.000001
           76              H       5.562904      16.176566       4.663109       0.111347       1.303720 0.98810710E+01  0.10019936E+03                                 1.838972                            1.738856      -1.006969       2.393838                    0.997975       3.360417       8.945098       0.526370       1.147504      -0.743532       0.019826      -0.029836      -0.009464       0.037051      -0.013541       0.004087       0.009260      -0.012377       0.013739      -0.020173       0.004203       0.015970              1.881055       1.989441      -0.476516       0.055941       2.002552       0.101479       1.651173           0.000020
           77              H       4.275464      18.883502       7.250898       0.116830       1.240089 0.93733853E+01  0.93980299E+02                                 1.795205                            1.708062      -0.881535       2.458019                    0.998916       3.283938       8.745012       0.523388       1.167191      -0.739004       0.000880       0.017094       0.035956       0.039822      -0.011163       0.004041       0.011037      -0.000630       0.022682      -0.019284       0.004461       0.014823              1.832902       1.529149      -0.074365       0.163078       1.676397       0.195953       2.293159           0.000006
           78              H       7.337204      18.319032       4.841201       0.132832       1.255554 0.89852327E+01  0.89487522E+02                                 1.831066                            1.687200      -1.018428       2.402562                    0.998396       3.298735       8.866698       0.517652       1.188051      -0.732890      -0.017658       0.020789      -0.029651       0.040289      -0.003630       0.001872      -0.017649       0.010036       0.021558      -0.020241       0.000912       0.019330              1.932833       2.183294      -0.257762       0.521417       1.605322      -0.356461       2.009883          -0.000068
           79              H       2.703451      -6.228051      22.156128       0.118230       1.222521 0.88190353E+01  0.87409676E+02                                 1.790755                            1.661928      -1.005178       2.401134                    0.997893       3.356936       8.996823       0.526179       1.174450      -0.735117      -0.025149       0.025181      -0.020837       0.041240      -0.008840       0.010208      -0.003423      -0.017526      -0.020975      -0.016846      -0.001308       0.018153              1.869477       1.942414      -0.213601       0.499584       1.732672      -0.259223       1.933346           0.000000
           80              H       3.581173      -5.913291      26.241346       0.132675       1.244148 0.87734158E+01  0.86648485E+02                                 1.803067                            1.653741      -0.946076       2.435300                    0.998744       3.252915       8.638425       0.530538       1.168955      -0.737647      -0.035912      -0.011342      -0.011896       0.039495       0.004628       0.001187       0.009609       0.030029      -0.018807      -0.019328       0.000182       0.019146              1.910261       2.177560       0.340107       0.469470       1.574482       0.373879       1.978742          -0.000065
           81              H       4.050891      -9.868775      23.213778       0.112115       1.362172 0.10125062E+02  0.10348677E+03                                 1.902878                            1.765891      -1.069657       2.363633                    0.997369       3.429269       9.218225       0.518869       1.154946      -0.741003       0.000523      -0.040230      -0.000704       0.040239      -0.006191       0.009585      -0.006185      -0.019683      -0.034822      -0.018215      -0.001732       0.019947              1.994714       1.658488       0.208533       0.202560       2.667031       0.256250       1.658624           0.000000
           82              H       5.562904      -8.857346      24.667592       0.111347       1.303737 0.98812353E+01  0.10020153E+03                                 1.838995                            1.738876      -1.006974       2.393835                    0.997975       3.360435       8.945193       0.526364       1.147512      -0.743530       0.019825      -0.023115       0.021106       0.037051      -0.003231       0.013770      -0.004335      -0.020908      -0.011853      -0.020173       0.004202       0.015970              1.881081       1.989470      -0.189814       0.440657       1.826923      -0.202894       1.826849           0.000024
           83              H       4.275464      -5.262787      23.617211       0.116832       1.240092 0.93734178E+01  0.93980773E+02                                 1.795214                            1.708070      -0.881528       2.458023                    0.998916       3.283935       8.745031       0.523384       1.167199      -0.739002       0.000880       0.039685       0.003174       0.039822      -0.002081       0.011688      -0.000745      -0.018458      -0.030802      -0.019284       0.004461       0.014823              1.832912       1.529157       0.104050       0.145943       2.308684       0.169091       1.660896           0.000011
           84              H       7.337204      -7.631881      22.901208       0.132834       1.255537 0.89850761E+01  0.89485510E+02                                 1.831043                            1.687180      -1.018417       2.402568                    0.998396       3.298715       8.866602       0.517658       1.188044      -0.732891      -0.017658      -0.015284      -0.032830       0.040289      -0.000194       0.004080       0.015665       0.013473       0.031870      -0.020241       0.000911       0.019330              1.932808       2.183264       0.322674       0.483928       1.600019       0.353404       2.015140          -0.000067
           85              H       2.703451       4.910256      19.873640       0.118229       1.222559 0.88193803E+01  0.87414118E+02                                 1.790808                            1.661973      -1.005182       2.401131                    0.997893       3.356984       8.997061       0.526165       1.174468      -0.735113      -0.025149       0.005455       0.032226       0.041240      -0.004421      -0.012759      -0.006624      -0.000125       0.031231      -0.016845      -0.001307       0.018152              1.869535       1.942475      -0.325869      -0.434799       1.658733       0.216519       2.007398          -0.000000
           86              H       3.581173       1.214974      18.103621       0.132675       1.244153 0.87734573E+01  0.86648901E+02                                 1.803060                            1.653736      -0.946087       2.435293                    0.998744       3.252932       8.638439       0.530543       1.168942      -0.737650      -0.035912       0.015972      -0.003875       0.039494      -0.003342       0.003415      -0.002375       0.017499      -0.056395      -0.019327       0.000182       0.019145              1.910254       2.177551      -0.576622       0.059806       2.201458      -0.011890       1.351755          -0.000066
           87              H       4.050891       5.814666      16.191855       0.112116       1.362118 0.10124545E+02  0.10347990E+03                                 1.902804                            1.765828      -1.069634       2.363644                    0.997369       3.429206       9.217905       0.518887       1.154922      -0.741009       0.000522       0.020724      -0.034488       0.040239      -0.005206      -0.010153      -0.008709       0.006113       0.042565      -0.018216      -0.001731       0.019947              1.994634       1.658425      -0.279666       0.079309       2.132554      -0.564747       2.192923          -0.000004
           88              H       5.562904       4.049912      16.340871       0.111347       1.303699 0.98808592E+01  0.10019649E+03                                 1.838934                            1.738822      -1.006977       2.393834                    0.997975       3.360407       8.944985       0.526383       1.147484      -0.743537       0.019826      -0.006722      -0.030571       0.037052      -0.010309      -0.009683      -0.004925      -0.004868       0.036267      -0.020173       0.004202       0.015971              1.881016       1.989397      -0.286693      -0.384691       1.651102       0.101409       2.002548           0.000020
           89              H       4.275464       3.162289      19.979041       0.116829       1.240081 0.93733154E+01  0.93979429E+02                                 1.795199                            1.708057      -0.881531       2.458021                    0.998916       3.283926       8.744974       0.523388       1.167193      -0.739003       0.000880      -0.022592       0.032781       0.039822      -0.009081      -0.007647      -0.010293       0.000659       0.026549      -0.019284       0.004461       0.014823              1.832896       1.529145      -0.178412       0.017137       1.969263      -0.365040       2.000279           0.000011
           90              H       7.337204       4.966913      18.285348       0.132830       1.255557 0.89852607E+01  0.89487819E+02                                 1.831063                            1.687198      -1.018435       2.402558                    0.998396       3.298744       8.866707       0.517654       1.188045      -0.732891      -0.017658       0.036073       0.003179       0.040289      -0.003437      -0.002208       0.001984      -0.017097      -0.059841      -0.020242       0.000912       0.019330              1.932830       2.183290      -0.580438       0.037480       2.217443       0.003051       1.397757          -0.000069
           91              H       2.703451       1.317795      30.660941       0.118228       1.222521 0.88190392E+01  0.87409809E+02                                 1.790765                            1.661936      -1.005161       2.401141                    0.997893       3.356932       8.996846       0.526173       1.174461      -0.735115      -0.025149      -0.030636      -0.011389       0.041240       0.013261       0.002551       0.010047      -0.006051       0.013446      -0.016847      -0.001307       0.018153              1.869490       1.942429       0.539460      -0.064811       2.107687       0.042715       1.558355           0.000000
           92              H       3.581173       4.698318      28.345742       0.132664       1.244234 0.87740640E+01  0.86656466E+02                                 1.803144                            1.653798      -0.946101       2.435276                    0.998743       3.253028       8.638797       0.530531       1.168948      -0.737649      -0.035912      -0.004631       0.015770       0.039494      -0.001287      -0.004602      -0.007238       0.034149      -0.006467      -0.019333       0.000185       0.019149              1.910353       2.177685       0.236535      -0.529317       1.553947      -0.362015       1.999428          -0.000067
           93              H       4.050891       4.054109      33.285075       0.112116       1.362126 0.10124615E+02  0.10348083E+03                                 1.902815                            1.765837      -1.069646       2.363639                    0.997369       3.429216       9.217955       0.518884       1.154926      -0.741008       0.000522       0.019506       0.035192       0.040239       0.011395       0.000568       0.014894      -0.004599       0.010424      -0.018215      -0.001731       0.019947              1.994648       1.658435       0.071149      -0.281859       1.688753       0.308514       2.636754          -0.000001
           94              H       5.562904       4.807434      31.682245       0.111347       1.303707 0.98809446E+01  0.10019762E+03                                 1.838945                            1.738832      -1.006994       2.393825                    0.997975       3.360418       8.945039       0.526380       1.147488      -0.743536       0.019825       0.029836       0.009465       0.037051       0.013540      -0.004086       0.009260      -0.012378       0.013737      -0.020172       0.004202       0.015971              1.881027       1.989408       0.476500      -0.055941       2.002518       0.101477       1.651154           0.000021
           95              H       4.275464       2.100498      29.094456       0.116827       1.240115 0.93736459E+01  0.93983687E+02                                 1.795242                            1.708095      -0.881547       2.458011                    0.998915       3.283971       8.745173       0.523378       1.167204      -0.739001       0.000880      -0.017093      -0.035956       0.039822       0.011164      -0.004042       0.011037      -0.000631       0.022682      -0.019285       0.004463       0.014822              1.832941       1.529181       0.074370      -0.163085       1.676432       0.195956       2.293210           0.000011
           96              H       7.337204       2.664968      31.504153       0.132831       1.255560 0.89852958E+01  0.89488367E+02                                 1.831079                            1.687211      -1.018427       2.402564                    0.998396       3.298739       8.866739       0.517647       1.188058      -0.732888      -0.017659      -0.020789       0.029651       0.040289       0.003631      -0.001872      -0.017649       0.010036       0.021558      -0.020241       0.000911       0.019330              1.932847       2.183307       0.257765      -0.521423       1.605333      -0.356467       2.009900          -0.000067
           97              H       2.703451      14.755949      14.189226       0.118228       1.222560 0.88193904E+01  0.87414276E+02                                 1.790811                            1.661975      -1.005188       2.401128                    0.997893       3.356994       8.997102       0.526163       1.174470      -0.735112      -0.025149       0.025181       0.020837       0.041240      -0.008839      -0.010207       0.003422      -0.017526      -0.020974      -0.016845      -0.001307       0.018152              1.869541       1.942483      -0.213610      -0.499615       1.732724       0.259235       1.933416          -0.000002
           98              H       3.581173      15.070709      10.104008       0.132662       1.244261 0.87742658E+01  0.86658840E+02                                 1.803160                            1.653808      -0.946124       2.435262                    0.998743       3.253050       8.638836       0.530534       1.168936      -0.737651      -0.035912      -0.011342       0.011895       0.039495       0.004629      -0.001186      -0.009613       0.030037      -0.018805      -0.019334       0.000185       0.019149              1.910374       2.177715       0.340145      -0.469521       1.574556      -0.373915       1.978852          -0.000070
           99              H       4.050891      11.115225      13.131576       0.112116       1.362143 0.10124780E+02  0.10348303E+03                                 1.902839                            1.765858      -1.069647       2.363638                    0.997369       3.429237       9.218063       0.518878       1.154934      -0.741006       0.000522      -0.040230       0.000704       0.040239      -0.006191      -0.009585       0.006185      -0.019683      -0.034824      -0.018216      -0.001732       0.019947              1.994673       1.658458       0.208528      -0.202554       2.666969      -0.256243       1.658594          -0.000006
          100              H       5.562904      12.126654      11.677762       0.111344       1.303745 0.98813080E+01  0.10020234E+03                                 1.838992                            1.738874      -1.007008       2.393817                    0.997975       3.360456       8.945222       0.526368       1.147501      -0.743533       0.019825      -0.023115      -0.021106       0.037051      -0.003231      -0.013770       0.004335      -0.020908      -0.011851      -0.020173       0.004202       0.015970              1.881078       1.989466      -0.189810      -0.440654       1.826923       0.202891       1.826845           0.000016
          101              H       4.275464      15.721213      12.728143       0.116828       1.240104 0.93735291E+01  0.93982131E+02                                 1.795221                            1.708077      -0.881550       2.458009                    0.998915       3.283960       8.745098       0.523385       1.167194      -0.739003       0.000880       0.039685      -0.003174       0.039822      -0.002081      -0.011689       0.000745      -0.018459      -0.030803      -0.019285       0.004462       0.014823              1.832919       1.529166       0.104049      -0.145947       2.308685      -0.169092       1.660907           0.000006
          102              H       7.337204      13.352119      13.444146       0.132829       1.255606 0.89856573E+01  0.89492755E+02                                 1.831112                            1.687235      -1.018462       2.402542                    0.998396       3.298790       8.866879       0.517649       1.188045      -0.732891      -0.017659      -0.015284       0.032830       0.040289      -0.000194      -0.004080      -0.015666       0.013475       0.031870      -0.020243       0.000912       0.019331              1.932886       2.183358       0.322697      -0.483965       1.600075      -0.353430       2.015227          -0.000070
          103              H       2.703451      25.894256      16.471714       0.118230       1.222518 0.88190152E+01  0.87409497E+02                                 1.790761                            1.661933      -1.005168       2.401139                    0.997893       3.356923       8.996813       0.526174       1.174460      -0.735115      -0.025149       0.005455      -0.032227       0.041241      -0.004421       0.012760       0.006625      -0.000123       0.031231      -0.016846      -0.001307       0.018154              1.869484       1.942421      -0.325855       0.434780       1.658690      -0.216510       2.007341          -0.000002
          104              H       3.581173      22.198974      18.241733       0.132671       1.244226 0.87740690E+01  0.86656681E+02                                 1.803156                            1.653813      -0.946104       2.435282                    0.998743       3.252996       8.638770       0.530520       1.168969      -0.737644      -0.035912       0.015972       0.003875       0.039494      -0.003342      -0.003415       0.002375       0.017498      -0.056398      -0.019328       0.000183       0.019145              1.910363       2.177686      -0.576682      -0.059812       2.201593       0.011892       1.351810          -0.000069
          105              H       4.050891      26.798666      20.153499       0.112116       1.362129 0.10124655E+02  0.10348143E+03                                 1.902827                            1.765848      -1.069636       2.363644                    0.997369       3.429213       9.217980       0.518879       1.154935      -0.741006       0.000522       0.020724       0.034488       0.040239      -0.005206       0.010153       0.008708       0.006114       0.042565      -0.018216      -0.001731       0.019946              1.994659       1.658444      -0.279674      -0.079312       2.132583       0.564757       2.192950          -0.000001
          106              H       5.562904      25.033912      20.004483       0.111347       1.303738 0.98812448E+01  0.10020167E+03                                 1.838998                            1.738878      -1.006976       2.393835                    0.997975       3.360434       8.945198       0.526362       1.147514      -0.743530       0.019826      -0.006722       0.030571       0.037052      -0.010310       0.009683       0.004925      -0.004869       0.036266      -0.020173       0.004203       0.015970              1.881083       1.989471      -0.286711       0.384712       1.651157      -0.101414       2.002621           0.000019
          107              H       4.275464      24.146289      16.366313       0.116830       1.240101 0.93735141E+01  0.93982042E+02                                 1.795230                            1.708084      -0.881537       2.458019                    0.998916       3.283947       8.745096       0.523379       1.167206      -0.739000       0.000880      -0.022592      -0.032782       0.039822      -0.009081       0.007647       0.010293       0.000660       0.026550      -0.019284       0.004461       0.014823              1.832928       1.529168      -0.178417      -0.017137       1.969298       0.365050       2.000317           0.000006
          108              H       7.337204      25.950913      18.060006       0.132826       1.255620 0.89857810E+01  0.89494387E+02                                 1.831135                            1.687254      -1.018463       2.402540                    0.998396       3.298808       8.866977       0.517642       1.188055      -0.732889      -0.017658       0.036073      -0.003179       0.040289      -0.003437       0.002208      -0.001985      -0.017095      -0.059844      -0.020243       0.000913       0.019330              1.932913       2.183390      -0.580488      -0.037482       2.217550      -0.003051       1.397798          -0.000068
          109              H       2.703451      22.301795       5.684413       0.118228       1.222528 0.88190921E+01  0.87410395E+02                                 1.790765                            1.661935      -1.005170       2.401137                    0.997893       3.356944       8.996858       0.526177       1.174452      -0.735117      -0.025149      -0.030636       0.011389       0.041240       0.013260      -0.002551      -0.010047      -0.006052       0.013446      -0.016846      -0.001307       0.018153              1.869490       1.942430       0.539463       0.064810       2.107687      -0.042714       1.558353          -0.000002
          110              H       3.581173      25.682318       7.999612       0.132660       1.244258 0.87742403E+01  0.86658587E+02                                 1.803164                            1.653812      -0.946118       2.435266                    0.998743       3.253042       8.638835       0.530530       1.168944      -0.737650      -0.035913      -0.004631      -0.015770       0.039495      -0.001287       0.004602       0.007239       0.034151      -0.006467      -0.019335       0.000185       0.019150              1.910378       2.177720       0.236544       0.529336       1.553960       0.362023       1.999454          -0.000069
          111              H       4.050891      25.038109       3.060279       0.112114       1.362188 0.10125203E+02  0.10348865E+03                                 1.902900                            1.765910      -1.069653       2.363635                    0.997369       3.429281       9.218300       0.518863       1.154954      -0.741001       0.000523       0.019505      -0.035192       0.040239       0.011396      -0.000569      -0.014893      -0.004599       0.010427      -0.018216      -0.001731       0.019947              1.994741       1.658507       0.071156       0.281883       1.688823      -0.308532       2.636892          -0.000002
          112              H       5.562904      25.791434       4.663109       0.111344       1.303776 0.98816213E+01  0.10020658E+03                                 1.839046                            1.738922      -1.007004       2.393819                    0.997975       3.360477       8.945402       0.526350       1.147528      -0.743527       0.019825       0.029836      -0.009465       0.037051       0.013540       0.004086      -0.009260      -0.012377       0.013739      -0.020172       0.004202       0.015970              1.881133       1.989526       0.476544       0.055950       2.002633      -0.101484       1.651241           0.000019
          113              H       4.275464      23.084498       7.250898       0.116828       1.240116 0.93736545E+01  0.93983779E+02                                 1.795241                            1.708094      -0.881551       2.458009                    0.998915       3.283972       8.745171       0.523379       1.167202      -0.739001       0.000880      -0.017094       0.035955       0.039821       0.011164       0.004043      -0.011038      -0.000631       0.022681      -0.019285       0.004463       0.014822              1.832939       1.529180       0.074371       0.163084       1.676431      -0.195956       2.293207           0.000006
          114              H       7.337204      23.648968       4.841201       0.132829       1.255596 0.89855753E+01  0.89491750E+02                                 1.831105                            1.687230      -1.018452       2.402548                    0.998396       3.298776       8.866837       0.517649       1.188047      -0.732891      -0.017659      -0.020790      -0.029651       0.040289       0.003631       0.001872       0.017650       0.010037       0.021558      -0.020242       0.000912       0.019330              1.932877       2.183344       0.257776       0.521444       1.605353       0.356480       2.009935          -0.000068
          115              H       2.703451       6.228051      22.156128       0.118229       1.222558 0.88193820E+01  0.87414212E+02                                 1.790814                            1.661978      -1.005185       2.401130                    0.997893       3.356989       8.997103       0.526161       1.174475      -0.735111      -0.025149      -0.025181      -0.020837       0.041240       0.008839       0.010208       0.003423      -0.017526      -0.020974      -0.016845      -0.001307       0.018152              1.869542       1.942482       0.213610       0.499614       1.732727       0.259235       1.933416          -0.000000
          116              H       3.581173       5.913291      26.241346       0.132671       1.244216 0.87739750E+01  0.86655423E+02                                 1.803136                            1.653796      -0.946110       2.435279                    0.998743       3.252990       8.638706       0.530528       1.168957      -0.737647      -0.035912       0.011342      -0.011895       0.039494      -0.004628       0.001187      -0.009609       0.030029      -0.018805      -0.019328       0.000183       0.019145              1.910341       2.177659      -0.340135       0.469508       1.574539      -0.373907       1.978826          -0.000067
          117              H       4.050891       9.868775      23.213778       0.112116       1.362123 0.10124593E+02  0.10348054E+03                                 1.902810                            1.765834      -1.069647       2.363638                    0.997369       3.429218       9.217954       0.518886       1.154924      -0.741009       0.000522       0.040230      -0.000704       0.040239       0.006190       0.009584       0.006185      -0.019683      -0.034824      -0.018215      -0.001732       0.019948              1.994641       1.658432      -0.208519       0.202547       2.666921      -0.256235       1.658569          -0.000005
          118              H       5.562904       8.857346      24.667592       0.111347       1.303716 0.98810208E+01  0.10019860E+03                                 1.838955                            1.738840      -1.006985       2.393830                    0.997975       3.360426       8.945075       0.526378       1.147490      -0.743535       0.019825       0.023115       0.021107       0.037052       0.003231       0.013770       0.004335      -0.020908      -0.011851      -0.020173       0.004203       0.015971              1.881039       1.989423       0.189808       0.440640       1.826884       0.202888       1.826809           0.000018
          119              H       4.275464       5.262787      23.617211       0.116830       1.240097 0.93734734E+01  0.93981499E+02                                 1.795223                            1.708078      -0.881533       2.458020                    0.998916       3.283941       8.745064       0.523381       1.167203      -0.739001       0.000880      -0.039686       0.003174       0.039822       0.002081       0.011688       0.000744      -0.018459      -0.030803      -0.019284       0.004461       0.014823              1.832921       1.529164      -0.104051       0.145945       2.308695      -0.169094       1.660906           0.000010
          120              H       7.337204       7.631881      22.901208       0.132827       1.255612 0.89857085E+01  0.89493421E+02                                 1.831121                            1.687243      -1.018462       2.402541                    0.998396       3.298796       8.866912       0.517646       1.188048      -0.732890      -0.017658       0.015284      -0.032830       0.040289       0.000193       0.004080      -0.015666       0.013476       0.031870      -0.020243       0.000913       0.019331              1.932898       2.183374      -0.322701       0.483971       1.600083      -0.353433       2.015237          -0.000069
          121              H       2.703451      -4.910256      19.873640       0.118228       1.222528 0.88190967E+01  0.87410492E+02                                 1.790768                            1.661939      -1.005173       2.401135                    0.997893       3.356940       8.996863       0.526174       1.174458      -0.735115      -0.025149      -0.005455       0.032226       0.041240       0.004421      -0.012760       0.006625      -0.000123       0.031231      -0.016846      -0.001307       0.018154              1.869493       1.942433       0.325859      -0.434784       1.658699      -0.216512       2.007348           0.000000
          122              H       3.581173      -1.214974      18.103621       0.132661       1.244253 0.87741953E+01  0.86657887E+02                                 1.803143                            1.653794      -0.946127       2.435260                    0.998743       3.253051       8.638799       0.530541       1.168925      -0.737654      -0.035912      -0.015972      -0.003874       0.039494       0.003342       0.003416       0.002375       0.017501      -0.056416      -0.019334       0.000185       0.019149              1.910354       2.177692       0.576679       0.059813       2.201572       0.011892       1.351800          -0.000066
          123              H       4.050891      -5.814666      16.191855       0.112115       1.362125 0.10124605E+02  0.10348066E+03                                 1.902810                            1.765833      -1.069644       2.363639                    0.997369       3.429220       9.217950       0.518887       1.154921      -0.741009       0.000522      -0.020724      -0.034488       0.040239       0.005206      -0.010153       0.008708       0.006114       0.042565      -0.018216      -0.001731       0.019946              1.994642       1.658432       0.279671       0.079312       2.132565       0.564751       2.192930          -0.000001
          124              H       5.562904      -4.049912      16.340871       0.111346       1.303706 0.98809243E+01  0.10019730E+03                                 1.838937                            1.738826      -1.007005       2.393819                    0.997975       3.360424       8.945034       0.526383       1.147482      -0.743537       0.019825       0.006721      -0.030571       0.037051       0.010309      -0.009684       0.004924      -0.004868       0.036268      -0.020173       0.004202       0.015971              1.881019       1.989399       0.286694      -0.384688       1.651107      -0.101405       2.002550           0.000023
          125              H       4.275464      -3.162289      19.979041       0.116826       1.240108 0.93735667E+01  0.93982614E+02                                 1.795226                            1.708081      -0.881555       2.458008                    0.998915       3.283967       8.745125       0.523383       1.167195      -0.739003       0.000880       0.022592       0.032781       0.039822       0.009083      -0.007647       0.010293       0.000659       0.026550      -0.019285       0.004463       0.014823              1.832924       1.529169       0.178419       0.017135       1.969294       0.365044       2.000309           0.000011
          126              H       7.337204      -4.966913      18.285348       0.132826       1.255604 0.89856442E+01  0.89492561E+02                                 1.831107                            1.687232      -1.018467       2.402540                    0.998396       3.298792       8.866871       0.517651       1.188042      -0.732892      -0.017659      -0.036073       0.003179       0.040289       0.003437      -0.002208      -0.001984      -0.017097      -0.059844      -0.020243       0.000912       0.019331              1.932879       2.183347       0.580470       0.037481       2.217511      -0.003051       1.397780          -0.000067
          127              H       2.703451      -1.317795      30.660941       0.118229       1.222522 0.88190322E+01  0.87409627E+02                                 1.790756                            1.661927      -1.005166       2.401139                    0.997893       3.356935       8.996816       0.526179       1.174449      -0.735117      -0.025149       0.030636      -0.011389       0.041240      -0.013260       0.002551      -0.010047      -0.006051       0.013446      -0.016846      -0.001307       0.018153              1.869480       1.942419      -0.539457      -0.064810       2.107676      -0.042715       1.558346           0.000000
          128              H       3.581173      -4.698318      28.345742       0.132661       1.244248 0.87741537E+01  0.86657449E+02                                 1.803147                            1.653798      -0.946116       2.435267                    0.998743       3.253034       8.638777       0.530536       1.168936      -0.737652      -0.035913       0.004631       0.015770       0.039495       0.001287      -0.004602       0.007238       0.034151      -0.006467      -0.019334       0.000185       0.019150              1.910360       2.177698      -0.236541      -0.529328       1.553947       0.362018       1.999434          -0.000065
          129              H       4.050891      -4.054109      33.285075       0.112116       1.362168 0.10125018E+02  0.10348622E+03                                 1.902876                            1.765889      -1.069647       2.363639                    0.997369       3.429257       9.218192       0.518868       1.154948      -0.741003       0.000523      -0.019506       0.035192       0.040240      -0.011396       0.000569      -0.014893      -0.004599       0.010427      -0.018216      -0.001732       0.019947              1.994715       1.658487      -0.071154      -0.281878       1.688803      -0.308527       2.636856           0.000001
          130              H       5.562904      -4.807434      31.682245       0.111345       1.303749 0.98813524E+01  0.10020301E+03                                 1.839005                            1.738886      -1.007003       2.393820                    0.997975       3.360455       8.945260       0.526362       1.147511      -0.743530       0.019825      -0.029836       0.009465       0.037052      -0.013541      -0.004086      -0.009260      -0.012378       0.013739      -0.020173       0.004202       0.015971              1.881091       1.989479      -0.476526      -0.055947       2.002586      -0.101481       1.651207           0.000025
          131              H       4.275464      -2.100498      29.094456       0.116829       1.240118 0.93736719E+01  0.93984031E+02                                 1.795246                            1.708098      -0.881549       2.458010                    0.998915       3.283972       8.745185       0.523377       1.167205      -0.739000       0.000880       0.017094      -0.035955       0.039822      -0.011164      -0.004043      -0.011038      -0.000630       0.022680      -0.019285       0.004462       0.014822              1.832945       1.529184      -0.074372      -0.163085       1.676436      -0.195956       2.293215           0.000011
          132              H       7.337204      -2.664968      31.504153       0.132829       1.255587 0.89854892E+01  0.89490601E+02                                 1.831088                            1.687215      -1.018451       2.402549                    0.998396       3.298768       8.866776       0.517654       1.188039      -0.732893      -0.017659       0.020790       0.029651       0.040289      -0.003631      -0.001872       0.017650       0.010038       0.021559      -0.020243       0.000912       0.019331              1.932860       2.183322      -0.257772      -0.521435       1.605341       0.356475       2.009917          -0.000067
          133              H      14.439549      -6.228051      22.156128       0.118229       1.222527 0.88190854E+01  0.87410319E+02                                 1.790763                            1.661934      -1.005179       2.401133                    0.997893       3.356946       8.996865       0.526177       1.174452      -0.735117       0.025149       0.025181      -0.020837       0.041240       0.008840      -0.010208      -0.003423      -0.017526      -0.020975      -0.016846      -0.001308       0.018153              1.869487       1.942427       0.213602      -0.499592       1.732677      -0.259223       1.933359           0.000000
          134              H      13.561827      -5.913291      26.241346       0.132661       1.244250 0.87741638E+01  0.86657589E+02                                 1.803150                            1.653800      -0.946117       2.435267                    0.998743       3.253035       8.638787       0.530535       1.168938      -0.737651       0.035913      -0.011342      -0.011896       0.039495      -0.004629      -0.001187       0.009613       0.030038      -0.018806      -0.019334       0.000185       0.019150              1.910363       2.177703      -0.340143      -0.469516       1.574548       0.373911       1.978839          -0.000065
          135              H      13.092109      -9.868775      23.213778       0.112115       1.362180 0.10125128E+02  0.10348764E+03                                 1.902886                            1.765898      -1.069659       2.363631                    0.997369       3.429280       9.218270       0.518867       1.154947      -0.741003      -0.000523      -0.040230      -0.000704       0.040239       0.006191      -0.009585      -0.006185      -0.019683      -0.034822      -0.018215      -0.001732       0.019947              1.994726       1.658497      -0.208538      -0.202563       2.667047       0.256255       1.658633           0.000000
          136              H      11.580096      -8.857346      24.667592       0.111345       1.303753 0.98813909E+01  0.10020349E+03                                 1.839008                            1.738888      -1.007007       2.393817                    0.997975       3.360463       8.945282       0.526363       1.147510      -0.743531      -0.019825      -0.023115       0.021106       0.037051       0.003231      -0.013770      -0.004336      -0.020908      -0.011852      -0.020173       0.004202       0.015971              1.881094       1.989484       0.189811      -0.440660       1.826938      -0.202892       1.826861           0.000024
          137              H      12.867536      -5.262787      23.617211       0.116830       1.240111 0.93735996E+01  0.93983079E+02                                 1.795234                            1.708088      -0.881546       2.458012                    0.998915       3.283964       8.745139       0.523380       1.167200      -0.739001      -0.000880       0.039685       0.003174       0.039822       0.002081      -0.011689      -0.000745      -0.018458      -0.030802      -0.019285       0.004462       0.014823              1.832933       1.529176      -0.104050      -0.145949       2.308706       0.169094       1.660917           0.000011
          138              H       9.805796      -7.631881      22.901208       0.132831       1.255587 0.89854822E+01  0.89490521E+02                                 1.831087                            1.687215      -1.018449       2.402549                    0.998396       3.298767       8.866775       0.517654       1.188039      -0.732893       0.017659      -0.015284      -0.032830       0.040289       0.000194      -0.004080       0.015666       0.013475       0.031870      -0.020243       0.000912       0.019331              1.932859       2.183324      -0.322691      -0.483955       1.600056       0.353423       2.015199          -0.000067
          139              H      14.439549       4.910256      19.873640       0.118229       1.222561 0.88194018E+01  0.87414396E+02                                 1.790811                            1.661976      -1.005183       2.401131                    0.997893       3.356988       8.997079       0.526164       1.174469      -0.735113       0.025149       0.005455       0.032226       0.041240       0.004421       0.012758      -0.006624      -0.000125       0.031231      -0.016845      -0.001307       0.018152              1.869539       1.942480       0.325871       0.434801       1.658736       0.216520       2.007401          -0.000000
          140              H      13.561827       1.214974      18.103621       0.132662       1.244263 0.87743189E+01  0.86659458E+02                                 1.803158                            1.653811      -0.946107       2.435272                    0.998743       3.253052       8.638834       0.530535       1.168932      -0.737652       0.035914       0.015973      -0.003872       0.039496       0.003342      -0.003414      -0.002376       0.017501      -0.056412      -0.019333       0.000184       0.019149              1.910370       2.177701       0.576686      -0.059819       2.201597      -0.011895       1.351811          -0.000066
          141              H      13.092109       5.814666      16.191855       0.112115       1.362120 0.10124559E+02  0.10348009E+03                                 1.902807                            1.765830      -1.069635       2.363644                    0.997369       3.429210       9.217921       0.518887       1.154923      -0.741009      -0.000523       0.020724      -0.034488       0.040239       0.005206       0.010153      -0.008708       0.006113       0.042565      -0.018216      -0.001731       0.019947              1.994638       1.658429       0.279669      -0.079311       2.132559      -0.564748       2.192926          -0.000004
          142              H      11.580096       4.049912      16.340871       0.111345       1.303732 0.98811686E+01  0.10020048E+03                                 1.838969                            1.738853      -1.007010       2.393817                    0.997975       3.360451       8.945162       0.526376       1.147490      -0.743535      -0.019825      -0.006721      -0.030571       0.037052       0.010309       0.009684      -0.004925      -0.004868       0.036269      -0.020173       0.004202       0.015971              1.881053       1.989437       0.286702       0.384701       1.651132       0.101410       2.002590           0.000020
          143              H      12.867536       3.162289      19.979041       0.116828       1.240076 0.93732645E+01  0.93978721E+02                                 1.795186                            1.708046      -0.881553       2.458009                    0.998915       3.283927       8.744946       0.523393       1.167185      -0.739005      -0.000880      -0.022592       0.032782       0.039822       0.009082       0.007646      -0.010294       0.000659       0.026550      -0.019284       0.004461       0.014823              1.832883       1.529137       0.178411      -0.017135       1.969251      -0.365035       2.000260           0.000011
          144              H       9.805796       4.966913      18.285348       0.132826       1.255605 0.89856494E+01  0.89492605E+02                                 1.831106                            1.687231      -1.018466       2.402539                    0.998396       3.298794       8.866869       0.517652       1.188039      -0.732893       0.017658       0.036073       0.003179       0.040289       0.003437       0.002208       0.001984      -0.017096      -0.059845      -0.020243       0.000912       0.019331              1.932880       2.183351       0.580473      -0.037480       2.217508       0.003051       1.397780          -0.000069
          145              H      14.439549       1.317795      30.660941       0.118228       1.222518 0.88190060E+01  0.87409380E+02                                 1.790760                            1.661932      -1.005157       2.401144                    0.997893       3.356926       8.996819       0.526174       1.174460      -0.735115       0.025150      -0.030636      -0.011389       0.041241      -0.013261      -0.002551       0.010047      -0.006050       0.013445      -0.016846      -0.001307       0.018153              1.869485       1.942424      -0.539459       0.064810       2.107681       0.042714       1.558350           0.000000
          146              H      13.561827       4.698318      28.345742       0.132660       1.244274 0.87743805E+01  0.86660328E+02                                 1.803179                            1.653824      -0.946126       2.435261                    0.998743       3.253068       8.638925       0.530528       1.168944      -0.737650       0.035912      -0.004631       0.015770       0.039494       0.001287       0.004602      -0.007238       0.034150      -0.006467      -0.019334       0.000185       0.019149              1.910394       2.177739      -0.236547       0.529342       1.553973      -0.362028       1.999472          -0.000067
          147              H      13.092109       4.054109      33.285075       0.112116       1.362119 0.10124552E+02  0.10348000E+03                                 1.902807                            1.765830      -1.069640       2.363641                    0.997369       3.429209       9.217919       0.518887       1.154923      -0.741009      -0.000522       0.019506       0.035192       0.040239      -0.011395      -0.000568       0.014894      -0.004599       0.010424      -0.018215      -0.001731       0.019947              1.994638       1.658428      -0.071148       0.281857       1.688745       0.308513       2.636740          -0.000001
          148              H      11.580096       4.807434      31.682245       0.111347       1.303709 0.98809678E+01  0.10019792E+03                                 1.838947                            1.738835      -1.006998       2.393823                    0.997975       3.360421       8.945052       0.526379       1.147489      -0.743536      -0.019825       0.029836       0.009465       0.037052      -0.013541       0.004086       0.009260      -0.012378       0.013737      -0.020173       0.004202       0.015971              1.881029       1.989410      -0.476501       0.055941       2.002520       0.101478       1.651156           0.000022
          149              H      12.867536       2.100498      29.094456       0.116828       1.240118 0.93736748E+01  0.93984067E+02                                 1.795246                            1.708099      -0.881551       2.458010                    0.998915       3.283973       8.745188       0.523377       1.167206      -0.739000      -0.000880      -0.017094      -0.035956       0.039822      -0.011164       0.004043       0.011037      -0.000630       0.022681      -0.019285       0.004463       0.014822              1.832945       1.529184      -0.074371       0.163085       1.676436       0.195956       2.293214           0.000011
          150              H       9.805796       2.664968      31.504153       0.132827       1.255610 0.89856953E+01  0.89493270E+02                                 1.831121                            1.687243      -1.018461       2.402543                    0.998396       3.298791       8.866902       0.517646       1.188051      -0.732890       0.017658      -0.020789       0.029651       0.040289      -0.003630       0.001872      -0.017650       0.010037       0.021558      -0.020242       0.000912       0.019330              1.932895       2.183365      -0.257780       0.521451       1.605366      -0.356484       2.009954          -0.000067
          151              H      14.439549      27.212051      14.189226       0.118229       1.222521 0.88190355E+01  0.87409624E+02                                 1.790750                            1.661924      -1.005180       2.401132                    0.997893       3.356939       8.996810       0.526182       1.174444      -0.735118       0.025149      -0.025181       0.020837       0.041240      -0.008840       0.010208      -0.003423      -0.017526      -0.020975      -0.016846      -0.001308       0.018153              1.869472       1.942409      -0.213600       0.499584       1.732666      -0.259221       1.933342          -0.000002
          152              H      13.561827      26.897291      10.104008       0.132671       1.244195 0.87737880E+01  0.86653073E+02                                 1.803112                            1.653776      -0.946098       2.435286                    0.998743       3.252959       8.638585       0.530532       1.168955      -0.737647       0.035912       0.011342       0.011895       0.039495       0.004628       0.001187       0.009609       0.030030      -0.018806      -0.019329       0.000183       0.019146              1.910315       2.177628       0.340127       0.469498       1.574519       0.373898       1.978797          -0.000069
          153              H      13.092109      30.852775      13.131576       0.112115       1.362186 0.10125198E+02  0.10348865E+03                                 1.902904                            1.765914      -1.069651       2.363636                    0.997369       3.429277       9.218307       0.518860       1.154959      -0.741000      -0.000523       0.040230       0.000704       0.040239      -0.006191       0.009585      -0.006185      -0.019682      -0.034822      -0.018215      -0.001732       0.019947              1.994743       1.658510       0.208539       0.202566       2.667074       0.256258       1.658646          -0.000002
          154              H      11.580096      29.841346      11.677762       0.111345       1.303773 0.98815965E+01  0.10020633E+03                                 1.839051                            1.738926      -1.006979       2.393834                    0.997975       3.360463       8.945385       0.526346       1.147536      -0.743525      -0.019826       0.023115      -0.021107       0.037052      -0.003231       0.013770      -0.004335      -0.020908      -0.011852      -0.020173       0.004203       0.015970              1.881141       1.989535      -0.189821       0.440679       1.826980      -0.202902       1.826907           0.000019
          155              H      12.867536      26.246787      12.728143       0.116829       1.240112 0.93736142E+01  0.93983307E+02                                 1.795241                            1.708094      -0.881542       2.458015                    0.998915       3.283959       8.745143       0.523377       1.167207      -0.739000      -0.000880      -0.039685      -0.003174       0.039822      -0.002081       0.011688      -0.000745      -0.018458      -0.030803      -0.019284       0.004461       0.014822              1.832941       1.529178       0.104052       0.145947       2.308723       0.169096       1.660921           0.000006
          156              H       9.805796      28.615881      13.444146       0.132827       1.255605 0.89856411E+01  0.89492541E+02                                 1.831108                            1.687232      -1.018462       2.402541                    0.998396       3.298797       8.866891       0.517650       1.188042      -0.732892       0.017658       0.015284       0.032830       0.040289      -0.000194       0.004080       0.015666       0.013475       0.031868      -0.020243       0.000913       0.019330              1.932884       2.183356       0.322697       0.483965       1.600073       0.353429       2.015223          -0.000068
          157              H      14.439549      16.073744      16.471714       0.118228       1.222567 0.88194482E+01  0.87415051E+02                                 1.790825                            1.661986      -1.005181       2.401132                    0.997893       3.356994       8.997132       0.526158       1.174478      -0.735111       0.025149      -0.005455      -0.032226       0.041240      -0.004421      -0.012759      -0.006624      -0.000125       0.031231      -0.016845      -0.001307       0.018152              1.869555       1.942498      -0.325877      -0.434807       1.658750       0.216524       2.007417          -0.000002
          158              H      13.561827      19.769026      18.241733       0.132660       1.244286 0.87744880E+01  0.86661765E+02                                 1.803202                            1.653844      -0.946126       2.435262                    0.998743       3.253075       8.638998       0.530520       1.168957      -0.737647       0.035912      -0.015972       0.003874       0.039495      -0.003342       0.003415      -0.002375       0.017500      -0.056417      -0.019334       0.000185       0.019149              1.910421       2.177771      -0.576710       0.059816       2.201656      -0.011893       1.351836          -0.000070
          159              H      13.092109      15.169334      20.153499       0.112116       1.362131 0.10124670E+02  0.10348159E+03                                 1.902825                            1.765846      -1.069634       2.363644                    0.997369       3.429220       9.217991       0.518881       1.154931      -0.741007      -0.000522      -0.020724       0.034488       0.040239      -0.005206      -0.010153      -0.008709       0.006113       0.042566      -0.018216      -0.001731       0.019947              1.994658       1.658445      -0.279675       0.079313       2.132583      -0.564757       2.192947          -0.000007
          160              H      11.580096      16.934088      20.004483       0.111344       1.303746 0.98813213E+01  0.10020253E+03                                 1.838995                            1.738876      -1.007006       2.393818                    0.997975       3.360457       8.945233       0.526367       1.147503      -0.743532      -0.019825       0.006721       0.030571       0.037051      -0.010309      -0.009683      -0.004925      -0.004868       0.036266      -0.020173       0.004202       0.015970              1.881079       1.989466      -0.286710      -0.384708       1.651156       0.101411       2.002617           0.000016
          161              H      12.867536      17.821711      16.366313       0.116828       1.240103 0.93735353E+01  0.93982272E+02                                 1.795227                            1.708083      -0.881544       2.458013                    0.998915       3.283956       8.745110       0.523381       1.167201      -0.739001      -0.000880       0.022591      -0.032781       0.039822      -0.009083      -0.007646      -0.010293       0.000659       0.026551      -0.019285       0.004462       0.014823              1.832925       1.529170      -0.178419       0.017135       1.969295      -0.365044       2.000309           0.000006
          162              H       9.805796      16.017087      18.060006       0.132829       1.255614 0.89857332E+01  0.89493814E+02                                 1.831132                            1.687253      -1.018455       2.402547                    0.998396       3.298789       8.866928       0.517641       1.188059      -0.732888       0.017659      -0.036073      -0.003179       0.040289      -0.003437      -0.002208       0.001985      -0.017097      -0.059843      -0.020242       0.000912       0.019331              1.932908       2.183382      -0.580486       0.037482       2.217547       0.003051       1.397795          -0.000070
          163              H      14.439549      19.666205       5.684413       0.118229       1.222525 0.88190780E+01  0.87410286E+02                                 1.790767                            1.661938      -1.005180       2.401132                    0.997893       3.356943       8.996879       0.526173       1.174459      -0.735115       0.025149       0.030636       0.011388       0.041240       0.013261       0.002552       0.010047      -0.006052       0.013446      -0.016846      -0.001307       0.018153              1.869493       1.942431       0.539461      -0.064813       2.107687       0.042713       1.558359          -0.000002
          164              H      13.561827      16.285682       7.999612       0.132662       1.244262 0.87742715E+01  0.86658934E+02                                 1.803163                            1.653811      -0.946121       2.435264                    0.998743       3.253049       8.638843       0.530533       1.168939      -0.737651       0.035912       0.004631      -0.015770       0.039495      -0.001287      -0.004602      -0.007238       0.034150      -0.006467      -0.019334       0.000185       0.019149              1.910378       2.177718       0.236544      -0.529336       1.553960      -0.362024       1.999455          -0.000069
          165              H      13.092109      16.929891       3.060279       0.112116       1.362150 0.10124843E+02  0.10348387E+03                                 1.902846                            1.765864      -1.069662       2.363630                    0.997369       3.429248       9.218105       0.518877       1.154935      -0.741006      -0.000522      -0.019505      -0.035192       0.040239       0.011395       0.000568       0.014893      -0.004599       0.010423      -0.018215      -0.001732       0.019947              1.994681       1.658464       0.071153      -0.281870       1.688780       0.308518       2.636801          -0.000001
          166              H      11.580096      16.176566       4.663109       0.111344       1.303744 0.98812951E+01  0.10020219E+03                                 1.838991                            1.738873      -1.007007       2.393817                    0.997975       3.360457       8.945227       0.526368       1.147501      -0.743533      -0.019825      -0.029836      -0.009465       0.037051       0.013541      -0.004086       0.009260      -0.012378       0.013739      -0.020173       0.004202       0.015971              1.881077       1.989465       0.476521      -0.055947       2.002571       0.101479       1.651195           0.000020
          167              H      12.867536      18.883502       7.250898       0.116827       1.240114 0.93736216E+01  0.93983294E+02                                 1.795231                            1.708085      -0.881556       2.458006                    0.998915       3.283977       8.745155       0.523384       1.167193      -0.739003      -0.000880       0.017094       0.035955       0.039821       0.011164      -0.004042       0.011038      -0.000630       0.022681      -0.019285       0.004463       0.014823              1.832930       1.529173       0.074370      -0.163085       1.676421       0.195952       2.293195           0.000006
          168              H       9.805796      18.319032       4.841201       0.132829       1.255601 0.89856160E+01  0.89492257E+02                                 1.831109                            1.687233      -1.018459       2.402544                    0.998396       3.298783       8.866861       0.517648       1.188047      -0.732891       0.017659       0.020790      -0.029651       0.040289       0.003631      -0.001872      -0.017650       0.010038       0.021558      -0.020243       0.000912       0.019330              1.932883       2.183353       0.257777      -0.521446       1.605357      -0.356481       2.009940          -0.000068
          169              C      11.004092       6.384592      25.122636      -0.077215      55.197372 0.46251570E+03  0.10981647E+05                                12.488269                            7.153446      -0.017173       1.992365                    0.999202      28.072513      79.633214       0.621770       0.414892      -1.071162       0.021631       0.006032      -0.025448       0.033940       0.020735      -0.039784       0.021242      -0.051151      -0.030669      -0.064651       0.024472       0.040178             19.867198      24.567741       2.060068      -2.128469      12.396205      -9.884337      22.637647           0.002267
          170              C       9.678938       6.572399      24.753003       0.194518      41.348615 0.38952415E+03  0.89382190E+04                                10.693270                            6.749988      -0.121009       1.971277                    0.999646      26.405154      75.784301       0.608536       0.438635      -1.047103      -0.054799      -0.026896       0.021636       0.064764       0.003082       0.000717      -0.001650      -0.001310      -0.007588      -0.003886      -0.000633       0.004519             15.357958      27.612705      -0.343934       1.858588       7.295224      -3.452965      11.165944           0.001525
          171              C      13.853258       6.781189      22.662782      -0.094214      35.479398 0.41313793E+03  0.95930623E+04                                 9.435806                            6.781620       0.058332       1.991157                    0.999660      28.944096      82.786206       0.631889       0.417449      -1.063186      -0.019833       0.006795       0.018300       0.027828      -0.021862      -0.003479       0.013125       0.009064      -0.007200      -0.024398      -0.003316       0.027714             12.951226      13.667996       3.924709      -8.182001      11.995904      -3.761222      13.189779          -0.000089
          172              C      12.795535       5.585101      26.694209      -0.172432      37.095569 0.42962386E+03  0.10072055E+05                                 9.600029                            6.864785       0.158717       2.012339                    0.999747      29.888122      85.845246       0.635155       0.411336      -1.067312       0.001555      -0.008035       0.004965       0.009572       0.003945      -0.000391       0.012222       0.035539      -0.074469      -0.030785       0.000153       0.030631             12.263499      12.410053       1.185648      -0.920837       8.503515      -6.408951      15.876930           0.002412
          173              C      13.926973       8.130461      22.559561      -0.040562      41.189545 0.42704944E+03  0.99143810E+04                                10.417657                            6.826053       0.037936       2.016107                    0.999353      27.147157      75.525798       0.644802       0.409159      -1.077599      -0.033181      -0.023304       0.034709       0.053374      -0.005114       0.005726      -0.002639       0.016129       0.004202      -0.010340      -0.002056       0.012397             16.576827      18.149407       6.153568     -11.935059      14.339649      -6.296374      17.241425           0.000141
          174              C      14.890410       8.786420      21.592048       0.676592      24.069500 0.23095857E+03  0.47077725E+04                                 7.967371                            5.509995      -0.194999       2.018551                    0.999055      21.388160      60.215354       0.609572       0.492946      -1.004617       0.055208       0.043983      -0.054278       0.089042       0.028898       0.082665       0.049485       0.040183       0.090558      -0.071853      -0.049702       0.121555             11.702239      12.674260       2.896461      -7.136213      10.692949      -4.489811      11.739508           0.000025
          175              C      13.061252       8.922397      23.289376      -0.110089      37.060823 0.42045655E+03  0.98152995E+04                                 9.723215                            6.837927       0.042651       1.979550                    0.999599      29.415125      84.621405       0.629165       0.417022      -1.062445      -0.007384      -0.026227       0.005340       0.027765      -0.003736       0.006243       0.006313      -0.042895      -0.044548      -0.021711      -0.008241       0.029951             13.497814      14.724793       4.137823      -8.799890      12.365167      -4.078607      13.403481          -0.000111
          176              C      11.427524       5.719189      26.251886       0.193278      42.903419 0.38452005E+03  0.87910452E+04                                10.946601                            6.696393      -0.069635       1.988685                    0.999662      26.277592      75.171628       0.612619       0.437315      -1.048354      -0.026030      -0.036436       0.042066       0.061439      -0.000018       0.000213       0.000964       0.004011      -0.004299      -0.002333      -0.000400       0.002733             16.823698      12.677025      -0.676531       2.163268      12.292724     -11.613178      25.501345           0.001247
          177              C      12.149244       8.312392      24.135132      -0.151097      36.467218 0.41960399E+03  0.98046258E+04                                 9.650610                            6.847417       0.110975       2.005948                    0.999617      29.603816      85.608619       0.625561       0.419030      -1.059633       0.028308       0.006023      -0.019927       0.035138      -0.018466      -0.002840       0.019235       0.003140       0.008370      -0.026236      -0.001412       0.027648             13.456044      14.332655       5.268535      -7.927951      13.592909      -4.887826      12.442567           0.000223
          178              C      12.042957       6.977390      24.225269       0.113613      38.800475 0.39612852E+03  0.91058859E+04                                10.286652                            6.775586      -0.434098       1.879193                    0.999022      26.378782      75.176284       0.613100       0.434599      -1.052081      -0.019360      -0.010543       0.011988       0.025093       0.013944       0.005063      -0.022806       0.048064       0.042183      -0.044171       0.020444       0.023727             16.128121      18.535152       5.476271     -11.023520      13.453695      -5.951620      16.395515          -0.000075
          179              C      12.905250       6.207697      23.523077      -0.145833      36.238775 0.42185128E+03  0.98471531E+04                                 9.551661                            6.834595       0.205617       2.039649                    0.999718      29.268375      83.949180       0.631913       0.415238      -1.064541       0.019817       0.016524      -0.017431       0.031138       0.003221       0.008265      -0.003857      -0.046183      -0.048546      -0.024330      -0.007307       0.031638             13.138703      14.553675       2.894030      -9.014360      10.573676      -3.262704      14.288757           0.000211
          180              C       9.245220       7.251861      23.566691      -0.175400      37.013578 0.44482869E+03  0.10519473E+05                                 9.587460                            6.985085       0.152292       2.007268                    0.999757      30.177445      87.050415       0.629684       0.411322      -1.067333      -0.011548      -0.011886      -0.010914       0.019843       0.001842      -0.004751      -0.012135      -0.026218       0.069385      -0.025159      -0.003900       0.029058             11.894622      18.031683       0.910662      -1.215613       6.794722      -3.438644      10.857462           0.003103
          181              C      11.004092      -2.419455      18.254818      -0.077179      55.196244 0.46250872E+03  0.10981451E+05                                12.488206                            7.153451      -0.017338       1.992314                    0.999202      28.072149      79.632351       0.621761       0.414899      -1.071156       0.021646      -0.025000       0.007503       0.033909      -0.044808       0.001925       0.007096      -0.002127       0.116433      -0.064615       0.024473       0.040141             19.867076      24.567222      -2.873889      -0.719754      28.637570       0.507822       6.396436           0.002272
          182              C       9.678938      -2.833470      18.276988       0.194511      41.348449 0.38952871E+03  0.89383532E+04                                10.693268                            6.750045      -0.121017       1.971274                    0.999646      26.405281      75.784886       0.608531       0.438637      -1.047102      -0.054809       0.032176       0.012482       0.064770      -0.000917      -0.003027       0.002761       0.000582      -0.001867      -0.003893      -0.000629       0.004522             15.357823      27.612419       1.781452      -0.631324      13.188531       0.050441       5.272518           0.001522
          183              C      13.853258      -4.748050      19.141281      -0.094215      35.479365 0.41313852E+03  0.95930793E+04                                 9.435804                            6.781638       0.058326       1.991154                    0.999660      28.944078      82.786168       0.631886       0.417450      -1.063185      -0.019833       0.012451      -0.015034       0.027828       0.007918       0.020676      -0.006965       0.019732       0.024805      -0.024399      -0.003318       0.027718             12.951161      13.667946      -9.048081       0.692108      16.148481       1.363643       9.037057          -0.000087
          184              C      12.795535      -0.658688      18.161410      -0.172403      37.095845 0.42961890E+03  0.10071903E+05                                 9.600084                            6.864757       0.158690       2.012331                    0.999747      29.887812      85.844052       0.635155       0.411337      -1.067312       0.001510       0.008303       0.004496       0.009562      -0.002292      -0.003231       0.002329       0.060770       0.000943      -0.030786       0.000109       0.030678             12.263588      12.410465      -1.390134      -0.566544      19.583718       0.011694       4.796581           0.002418
          185              C      13.926973      -5.512077      18.024388      -0.040565      41.189594 0.42705214E+03  0.99144643E+04                                10.417668                            6.826085       0.037926       2.016104                    0.999353      27.147269      75.526308       0.644798       0.409161      -1.077598      -0.033181       0.041711       0.002828       0.053374       0.007511       0.001567      -0.003080       0.006218      -0.025525      -0.010338      -0.002054       0.012391             16.576723      18.149313     -13.412687       0.638403      21.968550       1.891673       9.612306           0.000141
          186              C      14.890410      -6.677948      17.940067       0.676591      24.069789 0.23096083E+03  0.47078266E+04                                 7.967429                            5.510030      -0.194784       2.018622                    0.999056      21.388127      60.215162       0.609569       0.492948      -1.004617       0.055208      -0.068994      -0.010957       0.089040       0.057141      -0.066359      -0.053044       0.034018       0.072060      -0.071858      -0.049696       0.121554             11.702243      12.674314      -7.628263       1.059794      15.365942       1.791745       7.066475           0.000026
          187              C      13.061252      -5.276007      16.973644      -0.110090      37.060900 0.42045837E+03  0.98153488E+04                                 9.723197                            6.837924       0.042651       1.979549                    0.999599      29.415222      84.621601       0.629168       0.417020      -1.062447      -0.007383       0.017740       0.020043       0.027766       0.007273       0.000113       0.015776      -0.004636       0.070232      -0.021711      -0.008242       0.029953             13.497735      14.724713      -9.689733       0.816468      16.675909       1.589726       9.092583          -0.000106
          188              C      11.427524      -1.108795      18.266448       0.193106      42.895818 0.38445180E+03  0.87890920E+04                                10.945204                            6.695715      -0.069741       1.988692                    0.999659      26.276557      75.166904       0.612662       0.437304      -1.048361      -0.025939       0.054548       0.010499       0.061307       0.000268      -0.000042      -0.000427       0.004997      -0.001256      -0.002395      -0.000329       0.002724             16.820955      12.676081       2.210721      -0.495998      32.249874       0.087929       5.536911           0.001246
          189              C      12.149244      -4.238558      17.079045      -0.151099      36.467450 0.41960657E+03  0.98047070E+04                                 9.650668                            6.847455       0.110966       2.005943                    0.999617      29.603920      85.609175       0.625556       0.419032      -1.059631       0.028308      -0.020271       0.004747       0.035140       0.006777       0.017411      -0.012110       0.015487       0.045402      -0.026240      -0.001409       0.027649             13.456081      14.332725      -9.500080      -0.598748      16.963091       2.942071       9.072426           0.000226
          190              C      12.042957      -3.492997      18.190123       0.113601      38.800821 0.39613172E+03  0.91059754E+04                                10.286685                            6.775601      -0.434061       1.879203                    0.999022      26.378894      75.176599       0.613101       0.434598      -1.052082      -0.019353       0.015645       0.003138       0.025082      -0.002580      -0.014610      -0.008136      -0.005534      -0.118600      -0.044173       0.020446       0.023726             16.128105      18.535284     -12.284784       0.769089      20.814107       1.702066       9.034924          -0.000075
          191              C      12.905250      -3.716266      19.207793      -0.145833      36.238784 0.42185302E+03  0.98471980E+04                                 9.551631                            6.834594       0.205596       2.039641                    0.999718      29.268457      83.949265       0.631916       0.415236      -1.064543       0.019817      -0.023357      -0.005595       0.031138       0.005549      -0.006922       0.022439      -0.013998       0.048003      -0.024332      -0.007306       0.031638             13.138597      14.553628      -9.253565       2.000867      16.185354       0.022700       8.676810           0.000212
          192              C       9.245220      -4.200577      18.281713      -0.175396      37.013255 0.44482782E+03  0.10519451E+05                                 9.587427                            6.985097       0.152278       2.007265                    0.999757      30.177371      87.050314       0.629681       0.411324      -1.067331      -0.011541      -0.003505       0.015750       0.019838      -0.005036       0.000781      -0.003276      -0.052915      -0.010690      -0.025161      -0.003894       0.029055             11.894498      18.031487      -1.508109      -0.180824      12.819574      -0.039889       4.832432           0.003101
          193              C      11.004092      -3.965137      29.313255      -0.077226      55.197679 0.46251986E+03  0.10981776E+05                                12.488325                            7.153484      -0.017166       1.992366                    0.999202      28.072673      79.633915       0.621767       0.414893      -1.071161       0.021633       0.019021       0.017946       0.033940       0.024085       0.037849      -0.028331      -0.038857       0.006194      -0.064646       0.024474       0.040172             19.867211      24.567812       0.813245       2.848285      11.517201       9.376820      23.516619           0.002271
          194              C       9.678938      -3.738929      29.660716       0.194521      41.348938 0.38952722E+03  0.89383205E+04                                10.693382                            6.750052      -0.120996       1.971281                    0.999646      26.405288      75.785198       0.608528       0.438639      -1.047099      -0.054798      -0.005287      -0.034108       0.064762      -0.002164       0.002311      -0.001101       0.003454       0.006719      -0.003888      -0.000633       0.004521             15.358076      27.612984      -1.437613      -1.227096       7.207951       3.402556      11.253294           0.001522
          195              C      13.853258      -2.033140      30.886645      -0.094213      35.479211 0.41313698E+03  0.95930226E+04                                 9.435731                            6.781590       0.058341       1.991160                    0.999660      28.944046      82.785641       0.631894       0.417446      -1.063189      -0.019831      -0.019246      -0.003267       0.027827       0.013946      -0.017194      -0.006159      -0.002997      -0.043397      -0.024398      -0.003319       0.027717             12.951051      13.667787       5.123353       7.489739       9.633883       2.397477      15.551483          -0.000087
          196              C      12.795535      -4.926414      27.835089      -0.172435      37.095549 0.42962478E+03  0.10072077E+05                                 9.600014                            6.864787       0.158726       2.012342                    0.999747      29.888119      85.845125       0.635156       0.411335      -1.067313       0.001555      -0.000283      -0.009441       0.009572      -0.001634       0.003611      -0.014537       0.039557      -0.062426      -0.030783       0.000150       0.030633             12.263459      12.410026       0.204616       1.487166       8.483242       6.397227      15.897111           0.002415
          197              C      13.926973      -2.618384      32.106759      -0.040564      41.189345 0.42704985E+03  0.99143924E+04                                10.417615                            6.826058       0.037935       2.016107                    0.999353      27.147177      75.525852       0.644801       0.409160      -1.077599      -0.033179      -0.018407      -0.037537       0.053373      -0.002398      -0.007290       0.005720       0.010795      -0.011812      -0.010339      -0.002055       0.012394             16.576618      18.149149       7.259145      11.296426      11.063052       4.404531      20.517654           0.000142
          198              C      14.890410      -2.108472      33.158593       0.676592      24.069615 0.23095978E+03  0.47077989E+04                                 7.967366                            5.510001      -0.194756       2.018630                    0.999056      21.388146      60.215136       0.609574       0.492945      -1.004619       0.055216       0.025008       0.065223       0.089040      -0.086042      -0.016310       0.003560      -0.051684      -0.185073      -0.071857      -0.049696       0.121552             11.702127      12.674145       4.731796       6.076279       7.589455       2.697850      14.842780           0.000026
          199              C      13.061252      -3.646390      32.427688      -0.110086      37.060627 0.42045478E+03  0.98152507E+04                                 9.723178                            6.837908       0.042649       1.979550                    0.999599      29.415089      84.621346       0.629166       0.417022      -1.062445      -0.007384       0.008488      -0.025384       0.027765      -0.003538      -0.006358      -0.022088      -0.015570       0.037425      -0.021710      -0.008241       0.029951             13.497708      14.724614       5.551921       7.983300       9.611640       2.488826      16.156870          -0.000105
          200              C      11.427524      -4.610395      28.172374       0.193287      42.903264 0.38451973E+03  0.87910446E+04                                10.946614                            6.696414      -0.069655       1.988680                    0.999662      26.277589      75.171883       0.612614       0.437318      -1.048351      -0.026030      -0.018212      -0.052585       0.061436      -0.000175      -0.000121      -0.000544       0.003283      -0.006480      -0.002333      -0.000399       0.002732             16.823674      12.677001      -1.535225      -1.667605      12.141888      11.526080      25.652135           0.001246
          201              C      12.149244      -4.073834      31.476530      -0.151097      36.466995 0.41960148E+03  0.98045576E+04                                 9.650587                            6.847403       0.110985       2.005952                    0.999617      29.603738      85.608499       0.625560       0.419031      -1.059632       0.028308       0.014245       0.015180       0.035138       0.011692      -0.014573      -0.007126      -0.017833      -0.054553      -0.026236      -0.001411       0.027647             13.455965      14.332531       4.231494       8.526583       8.497129       1.945749      17.538233           0.000228
          202              C      12.042957      -3.484393      30.275316       0.113615      38.800374 0.39612791E+03  0.91058690E+04                                10.286638                            6.775583      -0.434091       1.879195                    0.999022      26.378759      75.176223       0.613100       0.434599      -1.052080      -0.019360      -0.005111      -0.015125       0.025094      -0.011358       0.009544       0.030942       0.033971      -0.000094      -0.044171       0.020445       0.023727             16.128017      18.535014       6.808450      10.254244      10.505754       4.249574      19.343284          -0.000075
          203              C      12.905250      -2.491430      29.959839      -0.145834      36.238603 0.42185030E+03  0.98471212E+04                                 9.551609                            6.834575       0.205609       2.039647                    0.999718      29.268364      83.949017       0.631916       0.415237      -1.064542       0.019818       0.006833       0.023024       0.031138      -0.008768      -0.001344      -0.018581      -0.007317       0.068043      -0.024331      -0.007306       0.031637             13.138555      14.553490       6.359553       7.013342      10.534308       3.239927      14.327866           0.000212
          204              C       9.245220      -3.051283      30.842304      -0.175397      37.013282 0.44482783E+03  0.10519445E+05                                 9.587406                            6.985079       0.152302       2.007273                    0.999757      30.177369      87.050090       0.629685       0.411322      -1.067333      -0.011543       0.015392      -0.004837       0.019839       0.003194       0.003969       0.015410      -0.031899       0.052353      -0.025160      -0.003896       0.029056             11.894488      18.031393       0.597416       1.396463       6.863785       3.478517      10.788284           0.003103
          205              C      11.004092      14.599408      11.222718      -0.077227      55.197397 0.46251818E+03  0.10981717E+05                                12.488257                            7.153456      -0.017163       1.992367                    0.999202      28.072603      79.633448       0.621771       0.414891      -1.071163       0.021633      -0.006031       0.025446       0.033939      -0.020735       0.039783       0.021238      -0.051143      -0.030668      -0.064646       0.024474       0.040172             19.867109      24.567659      -2.060048       2.128436      12.396140      -9.884266      22.637528           0.002270
          206              C       9.678938      14.411601      11.592351       0.194521      41.348481 0.38952387E+03  0.89382112E+04                                10.693255                            6.749993      -0.120991       1.971283                    0.999646      26.405127      75.784230       0.608535       0.438636      -1.047103      -0.054798       0.026894      -0.021633       0.064762      -0.003082      -0.000717      -0.001649      -0.001317      -0.007585      -0.003885      -0.000635       0.004520             15.357877      27.612599       0.343896      -1.858532       7.295178      -3.452920      11.165855           0.001520
          207              C      13.853258      14.202811      13.682572      -0.094214      35.479348 0.41313762E+03  0.95930509E+04                                 9.435787                            6.781612       0.058332       1.991157                    0.999660      28.944091      82.786104       0.631890       0.417448      -1.063186      -0.019832      -0.006795      -0.018300       0.027828       0.021863       0.003479       0.013124       0.009064      -0.007200      -0.024398      -0.003316       0.027715             12.951176      13.667949      -3.924675       8.181961      11.995857      -3.761182      13.189723          -0.000092
          208              C      12.795535      15.398899       9.651145      -0.172436      37.095544 0.42962433E+03  0.10072064E+05                                 9.600013                            6.864783       0.158724       2.012341                    0.999747      29.888124      85.845127       0.635156       0.411335      -1.067313       0.001555       0.008034      -0.004965       0.009572      -0.003944       0.000391       0.012220       0.035541      -0.074466      -0.030783       0.000151       0.030631             12.263468      12.410009      -1.185627       0.920812       8.503492      -6.408931      15.876904           0.002408
          209              C      13.926973      12.853539      13.785793      -0.040563      41.189595 0.42705014E+03  0.99144013E+04                                10.417665                            6.826058       0.037934       2.016106                    0.999353      27.147182      75.525885       0.644802       0.409159      -1.077599      -0.033181       0.023304      -0.034710       0.053374       0.005114      -0.005725      -0.002639       0.016129       0.004201      -0.010340      -0.002056       0.012396             16.576814      18.149411      -6.153538      11.935056      14.339620      -6.296339      17.241413           0.000140
          210              C      14.890410      12.197580      14.753306       0.676593      24.069493 0.23095851E+03  0.47077712E+04                                 7.967369                            5.509995      -0.194999       2.018552                    0.999055      21.388157      60.215346       0.609572       0.492946      -1.004617       0.055208      -0.043984       0.054277       0.089042      -0.028898      -0.082665       0.049485       0.040183       0.090558      -0.071853      -0.049702       0.121555             11.702226      12.674259      -2.896441       7.136205      10.692926      -4.489788      11.739492           0.000025
          211              C      13.061252      12.061603      13.055978      -0.110089      37.060809 0.42045635E+03  0.98152949E+04                                 9.723213                            6.837924       0.042653       1.979550                    0.999599      29.415131      84.621454       0.629165       0.417022      -1.062445      -0.007383       0.026227      -0.005341       0.027765       0.003736      -0.006243       0.006312      -0.042896      -0.044549      -0.021710      -0.008241       0.029951             13.497798      14.724783      -4.137802       8.799884      12.365144      -4.078584      13.403466          -0.000113
          212              C      11.427524      15.264811      10.093468       0.193287      42.903041 0.38451812E+03  0.87909917E+04                                10.946552                            6.696384      -0.069652       1.988681                    0.999662      26.277514      75.171412       0.612618       0.437316      -1.048353      -0.026030       0.036434      -0.042064       0.061436       0.000018      -0.000212       0.000965       0.004009      -0.004297      -0.002334      -0.000398       0.002732             16.823573      12.676915       0.676548      -2.163288      12.292626     -11.613078      25.501179           0.001244
          213              C      12.149244      12.671608      12.210222      -0.151098      36.467124 0.41960291E+03  0.98045958E+04                                 9.650592                            6.847405       0.110983       2.005951                    0.999617      29.603806      85.608615       0.625562       0.419030      -1.059633       0.028308      -0.006023       0.019927       0.035138       0.018466       0.002841       0.019235       0.003141       0.008369      -0.026236      -0.001412       0.027648             13.455992      14.332607      -5.268487       7.927925      13.592848      -4.887777      12.442522           0.000222
          214              C      12.042957      14.006610      12.120085       0.113614      38.800406 0.39612827E+03  0.91058786E+04                                10.286640                            6.775584      -0.434093       1.879195                    0.999022      26.378774      75.176252       0.613100       0.434599      -1.052081      -0.019360       0.010543      -0.011989       0.025093      -0.013944      -0.005064      -0.022806       0.048065       0.042185      -0.044172       0.020444       0.023727             16.128055      18.535081      -5.476230      11.023466      13.453649      -5.951569      16.395435          -0.000076
          215              C      12.905250      14.776303      12.822277      -0.145835      36.238802 0.42185214E+03  0.98471758E+04                                 9.551658                            6.834598       0.205611       2.039647                    0.999718      29.268401      83.949198       0.631914       0.415238      -1.064542       0.019818      -0.016523       0.017430       0.031138      -0.003220      -0.008264      -0.003857      -0.046183      -0.048547      -0.024330      -0.007308       0.031638             13.138674      14.553654      -2.894004       9.014339      10.573644      -3.262671      14.288725           0.000209
          216              C       9.245220      13.732139      12.778663      -0.175398      37.013290 0.44482715E+03  0.10519425E+05                                 9.587409                            6.985073       0.152296       2.007270                    0.999757      30.177372      87.050109       0.629685       0.411322      -1.067333      -0.011543       0.011886       0.010911       0.019839      -0.001841       0.004751      -0.012134      -0.026222       0.069381      -0.025160      -0.003897       0.029056             11.894507      18.031487      -0.910663       1.215615       6.794668      -3.438602      10.857367           0.003099
          217              C      11.004092      23.403455      18.090536      -0.077217      55.197553 0.46251708E+03  0.10981693E+05                                12.488309                            7.153466      -0.017173       1.992365                    0.999202      28.072572      79.633552       0.621768       0.414893      -1.071161       0.021631       0.025055      -0.007501       0.033940       0.044822      -0.001934       0.007093      -0.002073       0.116565      -0.064650       0.024473       0.040178             19.867237      24.567824       2.873271       0.719844      28.637396       0.507491       6.396492           0.002267
          218              C       9.678938      23.817470      18.068366       0.194518      41.348918 0.38952627E+03  0.89382889E+04                                10.693354                            6.750026      -0.121012       1.971276                    0.999646      26.405263      75.784956       0.608531       0.438637      -1.047101      -0.054799      -0.032185      -0.012476       0.064764       0.000920       0.003029       0.002753       0.000598      -0.001873      -0.003889      -0.000632       0.004520             15.358091      27.612958      -1.781588       0.631450      13.188731       0.050409       5.272585           0.001524
          219              C      13.853258      25.732050      17.204073      -0.094213      35.479253 0.41313727E+03  0.95930428E+04                                 9.435790                            6.781629       0.058330       1.991157                    0.999660      28.944012      82.785935       0.631887       0.417450      -1.063184      -0.019833      -0.012451       0.015033       0.027828      -0.007918      -0.020675      -0.006965       0.019731       0.024803      -0.024398      -0.003318       0.027716             12.951150      13.667888       9.048075      -0.692109      16.148513       1.363638       9.037048          -0.000091
          220              C      12.795535      21.642688      18.183944      -0.172432      37.095602 0.42962423E+03  0.10072066E+05                                 9.600035                            6.864784       0.158723       2.012341                    0.999747      29.888131      85.845300       0.635155       0.411336      -1.067313       0.001555      -0.008318      -0.004476       0.009572       0.002312       0.003221       0.002317       0.060723       0.001078      -0.030784       0.000153       0.030632             12.263503      12.410067       1.390258       0.566384      19.583889       0.011692       4.796554           0.002407
          221              C      13.926973      26.496077      18.320966      -0.040564      41.189520 0.42705157E+03  0.99144477E+04                                10.417660                            6.826082       0.037932       2.016106                    0.999353      27.147242      75.526220       0.644798       0.409161      -1.077598      -0.033181      -0.041710      -0.002828       0.053373      -0.007512      -0.001567      -0.003080       0.006218      -0.025523      -0.010337      -0.002054       0.012392             16.576712      18.149256      13.412671      -0.638423      21.968578       1.891656       9.612303           0.000141
          222              C      14.890410      27.661948      18.405287       0.676591      24.069771 0.23096075E+03  0.47078247E+04                                 7.967426                            5.510030      -0.194783       2.018623                    0.999056      21.388122      60.215150       0.609569       0.492948      -1.004617       0.055208       0.068994       0.010956       0.089040      -0.057140       0.066359      -0.053045       0.034018       0.072059      -0.071857      -0.049697       0.121554             11.702241      12.674295       7.628263      -1.059801      15.365957       1.791736       7.066471           0.000026
          223              C      13.061252      26.260007      19.371710      -0.110089      37.060805 0.42045730E+03  0.98153195E+04                                 9.723190                            6.837917       0.042659       1.979553                    0.999599      29.415178      84.621512       0.629168       0.417020      -1.062446      -0.007383      -0.017739      -0.020043       0.027765      -0.007272      -0.000113       0.015776      -0.004636       0.070229      -0.021709      -0.008243       0.029952             13.497735      14.724677       9.689735      -0.816485      16.675958       1.589715       9.092572          -0.000109
          224              C      11.427524      22.092795      18.078906       0.193278      42.903508 0.38452071E+03  0.87910667E+04                                10.946626                            6.696405      -0.069635       1.988685                    0.999662      26.277623      75.171817       0.612617       0.437316      -1.048353      -0.026031      -0.054649      -0.010522       0.061439      -0.000194       0.000092      -0.000420       0.004954      -0.001472      -0.002333      -0.000400       0.002733             16.823723      12.677078      -2.211795       0.495745      32.256512       0.087082       5.537579           0.001246
          225              C      12.149244      25.222558      19.266309      -0.151096      36.467061 0.41960223E+03  0.98045806E+04                                 9.650599                            6.847413       0.110979       2.005950                    0.999617      29.603766      85.608636       0.625559       0.419031      -1.059631       0.028308       0.020269      -0.004747       0.035138      -0.006774      -0.017411      -0.012110       0.015482       0.045395      -0.026236      -0.001411       0.027647             13.455994      14.332585       9.500008       0.598692      16.963047       2.942018       9.072350           0.000224
          226              C      12.042957      24.476997      18.155231       0.113615      38.800415 0.39612841E+03  0.91058839E+04                                10.286644                            6.775588      -0.434099       1.879193                    0.999022      26.378775      75.176295       0.613099       0.434600      -1.052080      -0.019360      -0.015653      -0.003136       0.025093       0.002586       0.014608      -0.008137      -0.005529      -0.118595      -0.044171       0.020445       0.023726             16.128057      18.535065      12.284694      -0.769176      20.814201       1.701971       9.034904          -0.000076
          227              C      12.905250      24.700266      17.137561      -0.145833      36.238662 0.42185105E+03  0.98471422E+04                                 9.551614                            6.834575       0.205609       2.039647                    0.999718      29.268396      83.949098       0.631917       0.415236      -1.064543       0.019817       0.023357       0.005594       0.031138      -0.005548       0.006921       0.022437      -0.013999       0.048000      -0.024330      -0.007306       0.031636             13.138586      14.553523       9.253547      -2.000873      16.185401       0.022681       8.676834           0.000209
          228              C       9.245220      25.184577      18.063641      -0.175401      37.013670 0.44482947E+03  0.10519502E+05                                 9.587494                            6.985102       0.152295       2.007269                    0.999757      30.177466      87.050670       0.629682       0.411323      -1.067331      -0.011548       0.003509      -0.015751       0.019844       0.005035      -0.000780      -0.003278      -0.052915      -0.010706      -0.025158      -0.003900       0.029058             11.894667      18.031730       1.508099       0.180851      12.819804      -0.039901       4.832468           0.003103
          229              C      11.004092      24.949137       7.032099      -0.077188      55.197049 0.46250854E+03  0.10981454E+05                                12.488389                            7.153479      -0.017451       1.992286                    0.999201      28.072054      79.632311       0.621756       0.414903      -1.071153       0.021643      -0.018993      -0.017902       0.033906      -0.024083      -0.037844      -0.028311      -0.038868       0.006232      -0.064633       0.024476       0.040157             19.867715      24.567153      -0.813912      -2.849413      11.517671       9.377652      23.518322           0.002276
          230              C       9.678938      24.722929       6.684638       0.194521      41.347957 0.38952633E+03  0.89382908E+04                                10.693213                            6.750036      -0.121001       1.971281                    0.999646      26.405207      75.784802       0.608530       0.438638      -1.047100      -0.054810       0.005285       0.034107       0.064772       0.002167      -0.002308      -0.001098       0.003446       0.006741      -0.003892      -0.000627       0.004519             15.357729      27.611965       1.437632       1.227221       7.207896       3.402624      11.253327           0.001518
          231              C      13.853258      23.017140       5.458709      -0.094211      35.479350 0.41313696E+03  0.95930263E+04                                 9.435767                            6.781598       0.058333       1.991158                    0.999661      28.944055      82.785813       0.631893       0.417447      -1.063188      -0.019833       0.019245       0.003265       0.027827      -0.013945       0.017195      -0.006158      -0.003001      -0.043399      -0.024400      -0.003316       0.027716             12.951152      13.667935      -5.123449      -7.489828       9.633965       2.397559      15.551556          -0.000091
          232              C      12.795535      25.910414       8.510265      -0.172414      37.096620 0.42962294E+03  0.10072030E+05                                 9.600250                            6.864810       0.158778       2.012360                    0.999747      29.887922      85.844734       0.635149       0.411340      -1.067310       0.001523       0.000276       0.009435       0.009562       0.001651      -0.003587      -0.014524       0.039589      -0.062444      -0.030777       0.000128       0.030649             12.263853      12.411030      -0.204518      -1.487150       8.483340       6.397253      15.897189           0.002412
          233              C      13.926973      23.602384       4.238595      -0.040564      41.189637 0.42705135E+03  0.99144416E+04                                10.417681                            6.826079       0.037934       2.016107                    0.999353      27.147233      75.526199       0.644799       0.409161      -1.077598      -0.033181       0.018405       0.037536       0.053373       0.002398       0.007289       0.005720       0.010790      -0.011808      -0.010339      -0.002053       0.012392             16.576812      18.149415      -7.259309     -11.296600      11.063215       4.404662      20.517804           0.000141
          234              C      14.890410      23.092472       3.186761       0.676593      24.069829 0.23096179E+03  0.47078560E+04                                 7.967460                            5.510056      -0.194835       2.018604                    0.999056      21.388243      60.215760       0.609565       0.492950      -1.004615       0.055208      -0.025008      -0.065227       0.089039       0.086040       0.016306       0.003553      -0.051695      -0.185090      -0.071860      -0.049694       0.121554             11.702313      12.674423      -4.731998      -6.076452       7.589701       2.697996      14.842816           0.000026
          235              C      13.061252      24.630390       3.917666      -0.110090      37.061138 0.42045860E+03  0.98153704E+04                                 9.723287                            6.837950       0.042647       1.979548                    0.999599      29.415270      84.622235       0.629162       0.417023      -1.062443      -0.007383      -0.008489       0.025384       0.027766       0.003536       0.006356      -0.022089      -0.015572       0.037432      -0.021709      -0.008244       0.029953             13.497947      14.724925      -5.552054      -7.983509       9.611788       2.488910      16.157129          -0.000109
          236              C      11.427524      25.594395       8.172980       0.193162      42.893330 0.38441719E+03  0.87881621E+04                                10.944823                            6.695426      -0.069323       1.988786                    0.999661      26.277085      75.169475       0.612669       0.437305      -1.048353      -0.025973       0.018200       0.052446       0.061290       0.000147       0.000229      -0.000615       0.003246      -0.006719      -0.002449      -0.000309       0.002758             16.820356      12.676164       1.534308       1.665963      12.139078      11.522872      25.645827           0.001241
          237              C      12.149244      25.057834       4.868824      -0.151099      36.467480 0.41960440E+03  0.98046488E+04                                 9.650679                            6.847428       0.110977       2.005946                    0.999617      29.603925      85.609311       0.625558       0.419031      -1.059631       0.028309      -0.014247      -0.015180       0.035140      -0.011693       0.014575      -0.007127      -0.017834      -0.054556      -0.026239      -0.001410       0.027650             13.456191      14.332831      -4.231594      -8.526810       8.497232       1.945826      17.538510           0.000224
          238              C      12.042957      24.468393       6.070038       0.113599      38.801125 0.39613031E+03  0.91059295E+04                                10.286718                            6.775574      -0.434019       1.879216                    0.999023      26.378825      75.176202       0.613105       0.434596      -1.052084      -0.019351       0.005108       0.015119       0.025083       0.011360      -0.009539       0.030948       0.033966      -0.000080      -0.044174       0.020442       0.023732             16.128313      18.535443      -6.808620     -10.254601      10.505877       4.249713      19.343619          -0.000076
          239              C      12.905250      23.475430       6.385515      -0.145835      36.239002 0.42185241E+03  0.98471848E+04                                 9.551680                            6.834595       0.205599       2.039642                    0.999718      29.268464      83.949419       0.631914       0.415237      -1.064542       0.019817      -0.006833      -0.023026       0.031138       0.008767       0.001343      -0.018581      -0.007321       0.068044      -0.024330      -0.007308       0.031638             13.138734      14.553759      -6.359688      -7.013502      10.534426       3.240030      14.328017           0.000209
          240              C       9.245220      24.035283       5.503050      -0.175392      37.013055 0.44482566E+03  0.10519383E+05                                 9.587377                            6.985067       0.152284       2.007269                    0.999757      30.177279      87.049848       0.629685       0.411323      -1.067332      -0.011538      -0.015391       0.004840       0.019836      -0.003195      -0.003971       0.015408      -0.031904       0.052348      -0.025162      -0.003892       0.029054             11.894420      18.031255      -0.597408      -1.396429       6.863756       3.478505      10.788247           0.003098
          241              C       6.138908      27.368592      11.222718      -0.077216      55.197794 0.46251822E+03  0.10981731E+05                                12.488362                            7.153483      -0.017175       1.992364                    0.999202      28.072605      79.633783       0.621765       0.414894      -1.071160      -0.021631       0.006032       0.025448       0.033940      -0.020736      -0.039784      -0.021241      -0.051150      -0.030669      -0.064650       0.024472       0.040178             19.867385      24.568006      -2.060115      -2.128505      12.396318       9.884433      22.637832           0.002267
          242              C       7.464062      27.556399      11.592351       0.194517      41.349162 0.38952807E+03  0.89383470E+04                                10.693419                            6.750056      -0.121016       1.971274                    0.999646      26.405348      75.785448       0.608528       0.438639      -1.047099       0.054799      -0.026896      -0.021636       0.064764      -0.003083       0.000718       0.001654      -0.001307      -0.007592      -0.003890      -0.000631       0.004521             15.358220      27.613229       0.343922       1.858615       7.295324       3.453018      11.166106           0.001524
          243              C       3.289742      27.765189      13.682572      -0.094214      35.479352 0.41313798E+03  0.95930522E+04                                 9.435761                            6.781598       0.058335       1.991157                    0.999660      28.944089      82.785812       0.631894       0.417446      -1.063189       0.019831       0.006794      -0.018301       0.027827       0.021864      -0.003478      -0.013124       0.009065      -0.007201      -0.024400      -0.003316       0.027716             12.951161      13.667920      -3.924714      -8.181942      11.995866       3.761224      13.189698          -0.000090
          244              C       4.347465      26.569101       9.651145      -0.172432      37.095571 0.42962430E+03  0.10072065E+05                                 9.600024                            6.864785       0.158724       2.012342                    0.999747      29.888118      85.845174       0.635156       0.411336      -1.067313      -0.001555      -0.008035      -0.004965       0.009572      -0.003945      -0.000392      -0.012221       0.035543      -0.074469      -0.030784       0.000151       0.030633             12.263489      12.410054      -1.185633      -0.920810       8.503505       6.408938      15.876907           0.002408
          245              C       3.216027      29.114461      13.785793      -0.040563      41.189767 0.42705124E+03  0.99144359E+04                                10.417706                            6.826073       0.037934       2.016106                    0.999353      27.147218      75.526080       0.644800       0.409160      -1.077599       0.033181      -0.023304      -0.034710       0.053374       0.005114       0.005725       0.002640       0.016129       0.004201      -0.010340      -0.002056       0.012396             16.576938      18.149561      -6.153598     -11.935177      14.339692       6.296402      17.241562           0.000141
          246              C       2.252590      29.770420      14.753306       0.676593      24.069627 0.23095957E+03  0.47078019E+04                                 7.967425                            5.510024      -0.194997       2.018552                    0.999055      21.388217      60.215724       0.609567       0.492949      -1.004615      -0.055209       0.043983       0.054277       0.089042      -0.028898       0.082664      -0.049484       0.040182       0.090556      -0.071853      -0.049701       0.121554             11.702341      12.674398      -2.896487      -7.136309      10.692997       4.489841      11.739629           0.000025
          247              C       4.081748      29.906397      13.055978      -0.110089      37.060915 0.42045637E+03  0.98153026E+04                                 9.723245                            6.837924       0.042649       1.979549                    0.999599      29.415190      84.621857       0.629165       0.417022      -1.062444       0.007384      -0.026227      -0.005341       0.027765       0.003738       0.006242      -0.006312      -0.042895      -0.044547      -0.021710      -0.008241       0.029951             13.497894      14.724876      -4.137872      -8.799958      12.365254       4.078654      13.403553          -0.000109
          248              C       5.715476      26.703189      10.093468       0.193277      42.903682 0.38452166E+03  0.87910985E+04                                10.946675                            6.696424      -0.069637       1.988684                    0.999662      26.277669      75.172120       0.612615       0.437317      -1.048352       0.026030      -0.036436      -0.042066       0.061439       0.000017       0.000214      -0.000963       0.004013      -0.004298      -0.002333      -0.000401       0.002734             16.823839      12.677120       0.676551       2.163312      12.292827      11.613292      25.501571           0.001246
          249              C       4.993756      29.296392      12.210222      -0.151096      36.467113 0.41960088E+03  0.98045458E+04                                 9.650620                            6.847400       0.110982       2.005951                    0.999617      29.603768      85.608756       0.625560       0.419031      -1.059631      -0.028308       0.006023       0.019927       0.035138       0.018467      -0.002840      -0.019235       0.003141       0.008370      -0.026236      -0.001411       0.027647             13.456094      14.332721      -5.268552      -7.928015      13.592942       4.887839      12.442619           0.000224
          250              C       5.100042      27.961390      12.120085       0.113613      38.800493 0.39612822E+03  0.91058791E+04                                10.286666                            6.775588      -0.434099       1.879193                    0.999022      26.378778      75.176320       0.613099       0.434600      -1.052080       0.019360      -0.010543      -0.011988       0.025093      -0.013944       0.005064       0.022806       0.048064       0.042182      -0.044171       0.020445       0.023726             16.128166      18.535198      -5.476298     -11.023546      13.453769       5.951640      16.395533          -0.000075
          251              C       4.237750      27.191697      12.822277      -0.145833      36.238690 0.42185016E+03  0.98471176E+04                                 9.551626                            6.834572       0.205608       2.039646                    0.999718      29.268371      83.949045       0.631916       0.415237      -1.064543      -0.019818       0.016523       0.017430       0.031138      -0.003220       0.008265       0.003857      -0.046180      -0.048549      -0.024331      -0.007306       0.031637             13.138645      14.553596      -2.894014      -9.014296      10.573675       3.262685      14.288665           0.000209
          252              C       7.897780      28.235861      12.778663      -0.175402      37.013825 0.44483195E+03  0.10519572E+05                                 9.587508                            6.985115       0.152289       2.007267                    0.999757      30.177565      87.050929       0.629682       0.411322      -1.067332       0.011548      -0.011884       0.010914       0.019842      -0.001841      -0.004751       0.012137      -0.026220       0.069380      -0.025158      -0.003900       0.029058             11.894691      18.031779      -0.910677      -1.215629       6.794757       3.438669      10.857536           0.003103
          253              C       6.138908      18.564545      18.090536      -0.077189      55.196680 0.46250691E+03  0.10981397E+05                                12.488304                            7.153450      -0.017448       1.992287                    0.999201      28.071986      79.631836       0.621760       0.414901      -1.071155      -0.021642      -0.025000      -0.007497       0.033905       0.044815       0.001935      -0.007089      -0.002111       0.116502      -0.064633       0.024476       0.040157             19.867527      24.566905       2.874515      -0.719819      28.639173      -0.507590       6.396502           0.002276
          254              C       7.464062      18.150530      18.068366       0.194522      41.347462 0.38952285E+03  0.89381766E+04                                10.693075                            6.749973      -0.120995       1.971283                    0.999646      26.405041      75.783783       0.608538       0.438634      -1.047104       0.054810       0.032181      -0.012476       0.064772       0.000915      -0.003029      -0.002753       0.000577      -0.001858      -0.003889      -0.000629       0.004517             15.357483      27.611458      -1.781629      -0.631396      13.188560      -0.050411       5.272430           0.001517
          255              C       3.289742      16.235950      17.204073      -0.094212      35.479442 0.41313771E+03  0.95930587E+04                                 9.435814                            6.781623       0.058329       1.991156                    0.999661      28.944102      82.786309       0.631888       0.417449      -1.063185       0.019833       0.012450       0.015034       0.027828      -0.007918       0.020674       0.006966       0.019732       0.024804      -0.024399      -0.003317       0.027716             12.951218      13.668009       9.048148       0.692163      16.148557      -1.363591       9.037086          -0.000092
          256              C       4.347465      20.325312      18.183944      -0.172414      37.096650 0.42962276E+03  0.10072028E+05                                 9.600265                            6.864812       0.158777       2.012360                    0.999747      29.887926      85.844843       0.635148       0.411340      -1.067309      -0.001523       0.008309      -0.004479       0.009562       0.002281      -0.003223      -0.002314       0.060736       0.001007      -0.030777       0.000129       0.030648             12.263878      12.411048       1.390198      -0.566458      19.583963      -0.011663       4.796623           0.002411
          257              C       3.216027      15.471923      18.320966      -0.040566      41.189550 0.42705128E+03  0.99144366E+04                                10.417649                            6.826071       0.037928       2.016104                    0.999353      27.147242      75.526137       0.644800       0.409160      -1.077599       0.033181       0.041711      -0.002828       0.053374      -0.007511       0.001567       0.003080       0.006218      -0.025525      -0.010338      -0.002054       0.012391             16.576729      18.149297      13.412695       0.638416      21.968580      -1.891665       9.612311           0.000140
          258              C       2.252590      14.306052      18.405287       0.676591      24.069673 0.23095972E+03  0.47077952E+04                                 7.967381                            5.510002      -0.194785       2.018622                    0.999056      21.388070      60.214817       0.609574       0.492945      -1.004619      -0.055208      -0.068994       0.010957       0.089040      -0.057141      -0.066360       0.053045       0.034018       0.072058      -0.071858      -0.049697       0.121555             11.702181      12.674242       7.628224       1.059789      15.365867      -1.791730       7.066435           0.000025
          259              C       4.081748      15.707993      19.371710      -0.110090      37.061022 0.42045831E+03  0.98153556E+04                                 9.723258                            6.837950       0.042654       1.979550                    0.999599      29.415191      84.621788       0.629162       0.417023      -1.062444       0.007383       0.017739      -0.020043       0.027765      -0.007273       0.000114      -0.015778      -0.004638       0.070231      -0.021710      -0.008244       0.029954             13.497870      14.724848       9.689866       0.816473      16.676131      -1.589738       9.092633          -0.000114
          260              C       5.715476      19.875205      18.078906       0.193162      42.893080 0.38441567E+03  0.87881119E+04                                10.944752                            6.695396      -0.069319       1.988788                    0.999661      26.277016      75.169020       0.612673       0.437303      -1.048355       0.025973       0.054519      -0.010462       0.061289      -0.000272      -0.000012       0.000444       0.005081      -0.001212      -0.002449      -0.000308       0.002757             16.820205      12.676083      -2.209887      -0.495765      32.247904      -0.087151       5.536628           0.001240
          261              C       4.993756      16.745442      19.266309      -0.151099      36.467443 0.41960546E+03  0.98046729E+04                                 9.650649                            6.847429       0.110978       2.005947                    0.999617      29.603928      85.609115       0.625560       0.419030      -1.059633      -0.028309      -0.020270      -0.004748       0.035140      -0.006775       0.017413       0.012109       0.015484       0.045401      -0.026239      -0.001411       0.027650             13.456104      14.332731       9.500127      -0.598726      16.963189      -2.942056       9.072391           0.000222
          262              C       5.100042      17.491003      18.155231       0.113600      38.801023 0.39613032E+03  0.91059284E+04                                10.286691                            6.775571      -0.434018       1.879216                    0.999023      26.378818      75.176141       0.613105       0.434595      -1.052084       0.019351       0.015647      -0.003136       0.025083       0.002581      -0.014608       0.008137      -0.005543      -0.118607      -0.044175       0.020442       0.023733             16.128227      18.535338      12.284959       0.769155      20.814414      -1.701973       9.034928          -0.000076
          263              C       4.237750      17.267734      17.137561      -0.145835      36.239032 0.42185292E+03  0.98472032E+04                                 9.551705                            6.834612       0.205604       2.039644                    0.999718      29.268465      83.949550       0.631912       0.415239      -1.064541      -0.019817      -0.023357       0.005596       0.031138      -0.005546      -0.006921      -0.022437      -0.014002       0.048009      -0.024330      -0.007309       0.031639             13.138769      14.553806       9.253749       2.000922      16.185613      -0.022630       8.676890           0.000209
          264              C       7.897780      16.783423      18.063641      -0.175391      37.012947 0.44482350E+03  0.10519319E+05                                 9.587360                            6.985049       0.152284       2.007269                    0.999757      30.177219      87.049628       0.629686       0.411322      -1.067332       0.011539      -0.003504      -0.015750       0.019836       0.005037       0.000781       0.003279      -0.052914      -0.010683      -0.025162      -0.003892       0.029054             11.894399      18.031245       1.508041      -0.180841      12.819559       0.039897       4.832395           0.003096
          265              C       6.138908      17.018863       7.032099      -0.077226      55.197533 0.46251906E+03  0.10981749E+05                                12.488293                            7.153473      -0.017166       1.992366                    0.999202      28.072635      79.633692       0.621769       0.414892      -1.071162      -0.021633       0.019022      -0.017946       0.033940      -0.024085       0.037849       0.028332      -0.038857       0.006193      -0.064646       0.024474       0.040173             19.867151      24.567780      -0.813237       2.848253      11.517165      -9.376776      23.516509           0.002270
          266              C       7.464062      17.245071       6.684638       0.194521      41.348733 0.38952553E+03  0.89382668E+04                                10.693329                            6.750026      -0.120994       1.971282                    0.999646      26.405207      75.784754       0.608531       0.438638      -1.047100       0.054798      -0.005287       0.034108       0.064762       0.002163       0.002311       0.001102       0.003452       0.006717      -0.003887      -0.000634       0.004521             15.358002      27.612858       1.437608      -1.227108       7.207917      -3.402534      11.253233           0.001521
          267              C       3.289742      18.950860       5.458709      -0.094214      35.479300 0.41313756E+03  0.95930499E+04                                 9.435794                            6.781628       0.058331       1.991157                    0.999660      28.944022      82.785927       0.631887       0.417450      -1.063185       0.019832      -0.019245       0.003266       0.027827      -0.013946      -0.017193       0.006160      -0.002998      -0.043397      -0.024398      -0.003319       0.027717             12.951153      13.667936      -5.123411       7.489829       9.633948      -2.397518      15.551576          -0.000091
          268              C       4.347465      16.057586       8.510265      -0.172436      37.095529 0.42962425E+03  0.10072061E+05                                 9.600007                            6.864780       0.158722       2.012341                    0.999747      29.888121      85.845106       0.635157       0.411335      -1.067313      -0.001555      -0.000283       0.009440       0.009572       0.001633       0.003611       0.014538       0.039555      -0.062426      -0.030783       0.000152       0.030631             12.263450      12.410010      -0.204617       1.487166       8.483236      -6.397225      15.897105           0.002408
          269              C       3.216027      18.365616       4.238595      -0.040561      41.189520 0.42705062E+03  0.99144203E+04                                10.417664                            6.826076       0.037930       2.016106                    0.999353      27.147200      75.526091       0.644798       0.409161      -1.077598       0.033179      -0.018407       0.037536       0.053373       0.002400      -0.007290      -0.005719       0.010794      -0.011814      -0.010339      -0.002056       0.012395             16.576727      18.149350      -7.259225      11.296543      11.063109      -4.404587      20.517721           0.000140
          270              C       2.252590      18.875528       3.186761       0.676587      24.069779 0.23096174E+03  0.47078519E+04                                 7.967410                            5.510029      -0.194778       2.018621                    0.999056      21.388298      60.215776       0.609571       0.492946      -1.004618      -0.055213       0.025005      -0.065224       0.089039       0.086041      -0.016308      -0.003558      -0.051682      -0.185075      -0.071856      -0.049696       0.121551             11.702197      12.674308      -4.731854       6.076359       7.589493      -2.697895      14.842791           0.000026
          271              C       4.081748      17.337610       3.917666      -0.110088      37.060764 0.42045712E+03  0.98153124E+04                                 9.723177                            6.837912       0.042651       1.979550                    0.999599      29.415174      84.621434       0.629169       0.417020      -1.062447       0.007382       0.008487       0.025384       0.027765       0.003539      -0.006355       0.022089      -0.015570       0.037422      -0.021710      -0.008241       0.029951             13.497701      14.724666      -5.551954       7.983290       9.611655      -2.488841      16.156784          -0.000108
          272              C       5.715476      16.373605       8.172980       0.193287      42.903098 0.38451870E+03  0.87910108E+04                                10.946570                            6.696395      -0.069655       1.988680                    0.999662      26.277537      75.171566       0.612617       0.437317      -1.048352       0.026030      -0.018212       0.052585       0.061436       0.000175      -0.000121       0.000545       0.003281      -0.006481      -0.002334      -0.000398       0.002732             16.823585      12.676957       1.535220      -1.667601      12.141822     -11.526004      25.651976           0.001244
          273              C       4.993756      16.910166       4.868824      -0.151098      36.467081 0.41960307E+03  0.98046025E+04                                 9.650594                            6.847415       0.110983       2.005950                    0.999617      29.603796      85.608650       0.625560       0.419031      -1.059632      -0.028308       0.014245      -0.015180       0.035138      -0.011692      -0.014572       0.007126      -0.017834      -0.054555      -0.026236      -0.001411       0.027647             13.455964      14.332569      -4.231510       8.526570       8.497143      -1.945750      17.538179           0.000224
          274              C       5.100042      17.499607       6.070038       0.113614      38.800403 0.39612854E+03  0.91058871E+04                                10.286641                            6.775587      -0.434094       1.879194                    0.999022      26.378791      75.176333       0.613099       0.434599      -1.052080       0.019360      -0.005111       0.015125       0.025093       0.011358       0.009544      -0.030943       0.033971      -0.000094      -0.044172       0.020445       0.023727             16.128020      18.535058      -6.808469      10.254246      10.505762      -4.249582      19.343241          -0.000075
          275              C       4.237750      18.492570       6.385515      -0.145835      36.238788 0.42185274E+03  0.98471896E+04                                 9.551629                            6.834585       0.205604       2.039644                    0.999718      29.268465      83.949278       0.631917       0.415236      -1.064543      -0.019818       0.006833      -0.023025       0.031138       0.008767      -0.001344       0.018581      -0.007318       0.068045      -0.024330      -0.007308       0.031637             13.138595      14.553566      -6.359587       7.013381      10.534336      -3.239953      14.327883           0.000209
          276              C       7.897780      17.932717       5.503050      -0.175398      37.013237 0.44482667E+03  0.10519414E+05                                 9.587411                            6.985077       0.152302       2.007273                    0.999757      30.177327      87.050040       0.629684       0.411323      -1.067332       0.011543       0.015394       0.004838       0.019840      -0.003194       0.003970      -0.015410      -0.031900       0.052350      -0.025160      -0.003896       0.029056             11.894504      18.031462      -0.597419       1.396461       6.863781      -3.478507      10.788270           0.003101
          277              C       6.138908      -6.384592      25.122636      -0.077225      55.197710 0.46251990E+03  0.10981777E+05                                12.488332                            7.153485      -0.017167       1.992366                    0.999202      28.072665      79.633884       0.621767       0.414893      -1.071161      -0.021633      -0.006031      -0.025446       0.033940       0.020735       0.039783      -0.021238      -0.051145      -0.030668      -0.064646       0.024473       0.040173             19.867255      24.567889       2.060092       2.128485      12.396225       9.884331      22.637651           0.002271
          278              C       7.464062      -6.572399      24.753003       0.194522      41.348914 0.38952695E+03  0.89383126E+04                                10.693378                            6.750049      -0.120996       1.971281                    0.999646      26.405277      75.785151       0.608528       0.438639      -1.047099       0.054798       0.026895       0.021632       0.064762       0.003084      -0.000718       0.001652      -0.001315      -0.007587      -0.003888      -0.000633       0.004521             15.358090      27.613033      -0.343889      -1.858543       7.295261       3.452961      11.165976           0.001522
          279              C       3.289742      -6.781189      22.662782      -0.094212      35.479275 0.41313721E+03  0.95930315E+04                                 9.435754                            6.781597       0.058332       1.991158                    0.999660      28.944048      82.785725       0.631893       0.417447      -1.063188       0.019832      -0.006794       0.018300       0.027827      -0.021863       0.003478      -0.013124       0.009065      -0.007199      -0.024399      -0.003315       0.027715             12.951132      13.667897       3.924691       8.181915      11.995840       3.761194      13.189658          -0.000087
          280              C       4.347465      -5.585101      26.694209      -0.172434      37.095511 0.42962410E+03  0.10072058E+05                                 9.600009                            6.864782       0.158725       2.012342                    0.999747      29.888100      85.845064       0.635156       0.411335      -1.067313      -0.001555       0.008034       0.004965       0.009572       0.003944       0.000391      -0.012220       0.035543      -0.074466      -0.030783       0.000150       0.030632             12.263456      12.410027       1.185626       0.920809       8.503479       6.408910      15.876861           0.002415
          281              C       3.216027      -8.130461      22.559561      -0.040562      41.189668 0.42705052E+03  0.99144142E+04                                10.417687                            6.826066       0.037936       2.016107                    0.999353      27.147191      75.525972       0.644800       0.409160      -1.077599       0.033181       0.023305       0.034709       0.053374      -0.005114      -0.005726       0.002640       0.016128       0.004202      -0.010340      -0.002056       0.012396             16.576877      18.149498       6.153570      11.935120      14.339649       6.296367      17.241483           0.000142
          282              C       2.252590      -8.786420      21.592048       0.676592      24.069618 0.23095956E+03  0.47078012E+04                                 7.967421                            5.510023      -0.194996       2.018553                    0.999055      21.388214      60.215702       0.609567       0.492949      -1.004615      -0.055208      -0.043983      -0.054278       0.089042       0.028898      -0.082664      -0.049484       0.040182       0.090556      -0.071853      -0.049701       0.121554             11.702322      12.674379       2.896476       7.136287      10.692989       4.489828      11.739599           0.000026
          283              C       4.081748      -8.922397      23.289376      -0.110088      37.060871 0.42045648E+03  0.98153026E+04                                 9.723229                            6.837923       0.042644       1.979547                    0.999599      29.415182      84.621735       0.629165       0.417022      -1.062444       0.007384       0.026227       0.005341       0.027765      -0.003737      -0.006243      -0.006312      -0.042895      -0.044545      -0.021710      -0.008241       0.029951             13.497842      14.724823       4.137841       8.799912      12.365208       4.078619      13.403496          -0.000105
          284              C       5.715476      -5.719189      26.251886       0.193287      42.903254 0.38451958E+03  0.87910399E+04                                10.946612                            6.696412      -0.069656       1.988680                    0.999662      26.277584      75.171856       0.612614       0.437318      -1.048351       0.026030       0.036434       0.042064       0.061436      -0.000017      -0.000212      -0.000965       0.004010      -0.004296      -0.002333      -0.000399       0.002732             16.823674      12.677000      -0.676557      -2.163309      12.292700      11.613152      25.501321           0.001246
          285              C       4.993756      -8.312392      24.135132      -0.151098      36.467194 0.41960293E+03  0.98046008E+04                                 9.650624                            6.847414       0.110981       2.005950                    0.999617      29.603809      85.608764       0.625560       0.419031      -1.059632      -0.028308      -0.006024      -0.019927       0.035138      -0.018467       0.002840      -0.019235       0.003140       0.008369      -0.026237      -0.001411       0.027648             13.456069      14.332694       5.268549       7.927985      13.592926       4.887828      12.442588           0.000227
          286              C       5.100042      -6.977390      24.225269       0.113613      38.800436 0.39612823E+03  0.91058780E+04                                10.286649                            6.775583      -0.434089       1.879195                    0.999022      26.378780      75.176282       0.613100       0.434599      -1.052081       0.019360       0.010543       0.011989       0.025093       0.013944      -0.005063       0.022806       0.048064       0.042184      -0.044172       0.020444       0.023727             16.128093      18.535134       5.476264      11.023496      13.453693       5.951589      16.395452          -0.000075
          287              C       4.237750      -6.207697      23.523077      -0.145834      36.238670 0.42185054E+03  0.98471273E+04                                 9.551623                            6.834576       0.205615       2.039648                    0.999718      29.268364      83.948993       0.631916       0.415237      -1.064543      -0.019818      -0.016523      -0.017431       0.031138       0.003220      -0.008265       0.003857      -0.046182      -0.048547      -0.024331      -0.007307       0.031637             13.138618      14.553582       2.893996       9.014277      10.573640       3.262658      14.288632           0.000212
          288              C       7.897780      -7.251861      23.566691      -0.175396      37.013278 0.44482730E+03  0.10519429E+05                                 9.587406                            6.985075       0.152304       2.007274                    0.999757      30.177357      87.050045       0.629685       0.411322      -1.067333       0.011543       0.011886      -0.010912       0.019839       0.001841       0.004751       0.012133      -0.026223       0.069380      -0.025160      -0.003895       0.029055             11.894502      18.031458       0.910665       1.215620       6.794673       3.438609      10.857377           0.003103
          289              C       6.138908       2.419455      18.254818      -0.077222      55.197614 0.46251836E+03  0.10981729E+05                                12.488312                            7.153471      -0.017176       1.992363                    0.999202      28.072623      79.633692       0.621768       0.414893      -1.071161      -0.021633       0.025054       0.007501       0.033941      -0.044820      -0.001934      -0.007093      -0.002072       0.116558      -0.064647       0.024472       0.040175             19.867219      24.567682      -2.873208       0.719839      28.637484      -0.507478       6.396491           0.002267
          290              C       7.464062       2.833470      18.276988       0.194517      41.348958 0.38952799E+03  0.89383339E+04                                10.693355                            6.750042      -0.121017       1.971273                    0.999646      26.405277      75.784903       0.608531       0.438637      -1.047101       0.054798      -0.032182       0.012475       0.064762      -0.000919       0.003028      -0.002753       0.000600      -0.001860      -0.003887      -0.000633       0.004520             15.358042      27.612869       1.781668       0.631465      13.188677      -0.050405       5.272578           0.001524
          291              C       3.289742       4.748050      19.141281      -0.094214      35.479261 0.41313735E+03  0.95930433E+04                                 9.435767                            6.781610       0.058333       1.991157                    0.999660      28.944089      82.786099       0.631890       0.417448      -1.063186       0.019833      -0.012451      -0.015034       0.027828       0.007918      -0.020674       0.006965       0.019731       0.024802      -0.024398      -0.003317       0.027715             12.951105      13.667843      -9.048028      -0.692145      16.148428      -1.363605       9.037044          -0.000089
          292              C       4.347465       0.658688      18.161410      -0.172435      37.095674 0.42962574E+03  0.10072107E+05                                 9.600044                            6.864802       0.158714       2.012338                    0.999747      29.888150      85.845285       0.635154       0.411336      -1.067312      -0.001555      -0.008317       0.004476       0.009572      -0.002311       0.003220      -0.002317       0.060722       0.001081      -0.030784       0.000154       0.030631             12.263521      12.410074      -1.390266       0.566386      19.583921      -0.011688       4.796567           0.002414
          293              C       3.216027       5.512077      18.024388      -0.040564      41.189251 0.42704958E+03  0.99143843E+04                                10.417591                            6.826053       0.037930       2.016105                    0.999353      27.147181      75.525844       0.644802       0.409159      -1.077599       0.033181      -0.041710       0.002828       0.053373       0.007512      -0.001567       0.003080       0.006219      -0.025526      -0.010338      -0.002054       0.012392             16.576556      18.149054     -13.412503      -0.638415      21.968359      -1.891658       9.612255           0.000141
          294              C       2.252590       6.677948      17.940067       0.676591      24.069634 0.23095978E+03  0.47077963E+04                                 7.967370                            5.510002      -0.194785       2.018622                    0.999056      21.388066      60.214788       0.609574       0.492945      -1.004619      -0.055208       0.068993      -0.010957       0.089040       0.057141       0.066360       0.053045       0.034018       0.072058      -0.071858      -0.049697       0.121555             11.702130      12.674159      -7.628158      -1.059792      15.365804      -1.791732       7.066426           0.000026
          295              C       4.081748       5.276007      16.973644      -0.110089      37.060693 0.42045628E+03  0.98152900E+04                                 9.723182                            6.837922       0.042657       1.979552                    0.999599      29.415104      84.621284       0.629166       0.417022      -1.062445       0.007384      -0.017739       0.020043       0.027765       0.007273      -0.000114      -0.015777      -0.004637       0.070228      -0.021710      -0.008242       0.029952             13.497700      14.724621      -9.689686      -0.816484      16.675910      -1.589716       9.092569          -0.000110
          296              C       5.715476       1.108795      18.266448       0.193279      42.903581 0.38452102E+03  0.87910792E+04                                10.946651                            6.696414      -0.069652       1.988680                    0.999662      26.277662      75.172055       0.612616       0.437316      -1.048352       0.026028      -0.054646       0.010522       0.061436       0.000195       0.000091       0.000420       0.004949      -0.001466      -0.002332      -0.000398       0.002730             16.823798      12.677035       2.211765       0.495746      32.256758      -0.087076       5.537600           0.001247
          297              C       4.993756       4.238558      17.079045      -0.151097      36.467074 0.41960347E+03  0.98046093E+04                                 9.650581                            6.847414       0.110973       2.005948                    0.999617      29.603776      85.608444       0.625561       0.419030      -1.059633      -0.028307       0.020269       0.004747       0.035138       0.006773      -0.017412       0.012110       0.015482       0.045394      -0.026236      -0.001411       0.027647             13.455942      14.332506      -9.499948       0.598704      16.962993      -2.942025       9.072328           0.000224
          298              C       5.100042       3.492997      18.190123       0.113615      38.800313 0.39612756E+03  0.91058593E+04                                10.286629                            6.775582      -0.434099       1.879194                    0.999022      26.378745      75.176186       0.613099       0.434600      -1.052080       0.019360      -0.015653       0.003136       0.025094      -0.002585       0.014608       0.008137      -0.005530      -0.118596      -0.044171       0.020445       0.023726             16.128011      18.534991     -12.284654      -0.769182      20.814163      -1.701953       9.034880          -0.000075
          299              C       4.237750       3.716266      19.207793      -0.145833      36.238625 0.42185035E+03  0.98471245E+04                                 9.551631                            6.834588       0.205612       2.039648                    0.999718      29.268336      83.948994       0.631913       0.415238      -1.064541      -0.019817       0.023356      -0.005594       0.031137       0.005547       0.006922      -0.022438      -0.014000       0.048000      -0.024330      -0.007307       0.031637             13.138611      14.553563      -9.253580      -2.000893      16.185434      -0.022650       8.676836           0.000211
          300              C       7.897780       4.200577      18.281713      -0.175401      37.013533 0.44482967E+03  0.10519503E+05                                 9.587457                            6.985100       0.152285       2.007266                    0.999757      30.177466      87.050535       0.629683       0.411323      -1.067332       0.011546       0.003508       0.015751       0.019842      -0.005035      -0.000781       0.003277      -0.052916      -0.010703      -0.025159      -0.003899       0.029058             11.894579      18.031619      -1.508003       0.180862      12.819665       0.039897       4.832452           0.003103
          301              C       6.138908       3.965137      29.313255      -0.077189      55.196936 0.46250821E+03  0.10981441E+05                                12.488361                            7.153470      -0.017450       1.992286                    0.999201      28.072034      79.632149       0.621757       0.414902      -1.071154      -0.021643      -0.018993       0.017902       0.033906       0.024083      -0.037844       0.028310      -0.038867       0.006232      -0.064633       0.024477       0.040156             19.867646      24.567098       0.813888      -2.849355      11.517640      -9.377609      23.518200           0.002276
          302              C       7.464062       3.738929      29.660716       0.194521      41.347777 0.38952497E+03  0.89382460E+04                                10.693162                            6.750011      -0.121001       1.971281                    0.999646      26.405142      75.784405       0.608533       0.438637      -1.047102       0.054810       0.005286      -0.034107       0.064772      -0.002167      -0.002307       0.001098       0.003444       0.006739      -0.003891      -0.000627       0.004518             15.357639      27.611784      -1.437630       1.227234       7.207864      -3.402605      11.253269           0.001518
          303              C       3.289742       2.033140      30.886645      -0.094214      35.479546 0.41313882E+03  0.95930893E+04                                 9.435844                            6.781643       0.058333       1.991157                    0.999661      28.944080      82.786223       0.631886       0.417451      -1.063184       0.019832       0.019246      -0.003265       0.027828       0.013948       0.017193       0.006160      -0.002998      -0.043400      -0.024398      -0.003321       0.027719             12.951294      13.668097       5.123483      -7.489955       9.634028      -2.397589      15.551757          -0.000088
          304              C       4.347465       4.926414      27.835089      -0.172415      37.096690 0.42962357E+03  0.10072050E+05                                 9.600261                            6.864814       0.158773       2.012358                    0.999747      29.887966      85.844902       0.635149       0.411340      -1.067309      -0.001523       0.000276      -0.009435       0.009562      -0.001651      -0.003588       0.014525       0.039587      -0.062444      -0.030777       0.000129       0.030648             12.263872      12.411037       0.204507      -1.487136       8.483358      -6.397271      15.897223           0.002416
          305              C       3.216027       2.618384      32.106759      -0.040565      41.189787 0.42705276E+03  0.99144832E+04                                10.417706                            6.826092       0.037930       2.016105                    0.999353      27.147283      75.526389       0.644798       0.409161      -1.077598       0.033181       0.018407      -0.037537       0.053374      -0.002397       0.007289      -0.005720       0.010795      -0.011811      -0.010339      -0.002053       0.012392             16.576880      18.149496       7.259281     -11.296695      11.063180      -4.404665      20.517964           0.000141
          306              C       2.252590       2.108472      33.158593       0.676592      24.069758 0.23096103E+03  0.47078326E+04                                 7.967403                            5.510018      -0.194785       2.018619                    0.999056      21.388239      60.215526       0.609572       0.492945      -1.004618      -0.055214      -0.025008       0.065223       0.089040      -0.086041       0.016310      -0.003556      -0.051682      -0.185072      -0.071858      -0.049693       0.121551             11.702228      12.674290       4.731848      -6.076400       7.589506      -2.697918      14.842888           0.000026
          307              C       4.081748       3.646390      32.427688      -0.110089      37.060953 0.42045824E+03  0.98153468E+04                                 9.723212                            6.837926       0.042647       1.979548                    0.999599      29.415221      84.621651       0.629167       0.417020      -1.062446       0.007383      -0.008488      -0.025384       0.027766      -0.003539       0.006356       0.022090      -0.015572       0.037425      -0.021711      -0.008241       0.029953             13.497803      14.724763       5.551969      -7.983396       9.611687      -2.488871      16.156961          -0.000107
          308              C       5.715476       4.610395      28.172374       0.193162      42.893185 0.38441645E+03  0.87881367E+04                                10.944780                            6.695409      -0.069323       1.988787                    0.999661      26.277049      75.169214       0.612672       0.437304      -1.048354       0.025973       0.018200      -0.052446       0.061289      -0.000147       0.000229       0.000615       0.003245      -0.006719      -0.002449      -0.000309       0.002757             16.820268      12.676128      -1.534318       1.665980      12.139019     -11.522796      25.645659           0.001242
          309              C       4.993756       4.073834      31.476530      -0.151100      36.467457 0.41960567E+03  0.98046774E+04                                 9.650661                            6.847440       0.110976       2.005946                    0.999617      29.603882      85.608935       0.625558       0.419031      -1.059632      -0.028309      -0.014246       0.015180       0.035140       0.011691       0.014574       0.007127      -0.017835      -0.054557      -0.026239      -0.001410       0.027649             13.456139      14.332762       4.231538      -8.526767       8.497186      -1.945804      17.538470           0.000226
          310              C       5.100042       3.484393      30.275316       0.113601      38.801080 0.39613033E+03  0.91059305E+04                                10.286710                            6.775576      -0.434025       1.879214                    0.999022      26.378831      75.176239       0.613104       0.434596      -1.052083       0.019351       0.005108      -0.015119       0.025083      -0.011361      -0.009539      -0.030948       0.033965      -0.000080      -0.044175       0.020442       0.023732             16.128287      18.535429       6.808616     -10.254577      10.505871      -4.249716      19.343562          -0.000075
          311              C       4.237750       2.491430      29.959839      -0.145836      36.239120 0.42185404E+03  0.98472332E+04                                 9.551695                            6.834602       0.205590       2.039639                    0.999718      29.268554      83.949743       0.631915       0.415236      -1.064542      -0.019817      -0.006832       0.023026       0.031138      -0.008766       0.001343       0.018581      -0.007321       0.068046      -0.024329      -0.007309       0.031638             13.138763      14.553787       6.359686      -7.013532      10.534433      -3.240034      14.328069           0.000212
          312              C       7.897780       3.051283      30.842304      -0.175392      37.013007 0.44482465E+03  0.10519356E+05                                 9.587381                            6.985067       0.152280       2.007267                    0.999757      30.177244      87.049810       0.629683       0.411324      -1.067331       0.011539      -0.015392      -0.004840       0.019836       0.003195      -0.003972      -0.015408      -0.031904       0.052348      -0.025162      -0.003892       0.029054             11.894422      18.031257       0.597407      -1.396427       6.863758      -3.478505      10.788250           0.003100
          313              C       6.138908      14.599408      11.222718      -0.077179      55.196989 0.46250692E+03  0.10981404E+05                                12.488373                            7.153464      -0.017471       1.992279                    0.999201      28.071997      79.632041       0.621757       0.414902      -1.071154      -0.021640      -0.006008       0.025400       0.033905       0.020732      -0.039780       0.021226      -0.051154      -0.030607      -0.064638       0.024476       0.040163             19.867765      24.567161       2.060774      -2.129716      12.396916      -9.885318      22.639217           0.002273
          314              C       7.464062      14.411601      11.592351       0.194513      41.348029 0.38952755E+03  0.89383116E+04                                10.693165                            6.750010      -0.121019       1.971273                    0.999645      26.405212      75.784394       0.608537       0.438634      -1.047105       0.054811       0.026896      -0.021636       0.064775       0.003080       0.000723      -0.001656      -0.001318      -0.007574      -0.003891      -0.000626       0.004517             15.357700      27.611860      -0.344018       1.858658       7.295210      -3.453054      11.166030           0.001521
          315              C       3.289742      14.202811      13.682572      -0.094214      35.479619 0.41313884E+03  0.95930892E+04                                 9.435842                            6.781627       0.058329       1.991155                    0.999660      28.944147      82.786393       0.631889       0.417449      -1.063186       0.019832      -0.006795      -0.018300       0.027828      -0.021863      -0.003479       0.013126       0.009065      -0.007201      -0.024399      -0.003317       0.027716             12.951341      13.668167       3.924758      -8.182127      11.995941      -3.761262      13.189915          -0.000092
          316              C       4.347465      15.398899       9.651145      -0.172363      37.095152 0.42960221E+03  0.10071410E+05                                 9.599943                            6.864599       0.158831       2.012384                    0.999747      29.887267      85.841931       0.635166       0.411335      -1.067314      -0.001522       0.008034      -0.004959       0.009563       0.003932      -0.000364       0.012210       0.035579      -0.074463      -0.030776       0.000128       0.030647             12.263441      12.410644       1.185663      -0.920755       8.503268      -6.408675      15.876412           0.002410
          317              C       3.216027      12.853539      13.785793      -0.040565      41.189904 0.42705174E+03  0.99144497E+04                                10.417721                            6.826073       0.037930       2.016104                    0.999353      27.147243      75.526147       0.644800       0.409159      -1.077599       0.033181       0.023305      -0.034710       0.053375      -0.005113       0.005724      -0.002640       0.016128       0.004201      -0.010340      -0.002055       0.012395             16.577036      18.149688       6.153681     -11.935268      14.339760      -6.296473      17.241659           0.000140
          318              C       2.252590      12.197580      14.753306       0.676593      24.069550 0.23095858E+03  0.47077734E+04                                 7.967384                            5.509997      -0.195001       2.018551                    0.999055      21.388168      60.215400       0.609572       0.492947      -1.004617      -0.055209      -0.043984       0.054278       0.089043       0.028898       0.082665       0.049485       0.040182       0.090558      -0.071854      -0.049701       0.121555             11.702301      12.674352       2.896496      -7.136283      10.692970      -4.489836      11.739582           0.000025
          319              C       4.081748      12.061603      13.055978      -0.110090      37.061097 0.42045786E+03  0.98153426E+04                                 9.723273                            6.837942       0.042650       1.979549                    0.999599      29.415200      84.621810       0.629163       0.417023      -1.062444       0.007383       0.026228      -0.005341       0.027765      -0.003736       0.006243       0.006313      -0.042898      -0.044551      -0.021711      -0.008241       0.029953             13.497973      14.724992       4.137926      -8.800031      12.365287      -4.078694      13.403639          -0.000113
          320              C       5.715476      15.264811      10.093468       0.193149      42.893784 0.38442070E+03  0.87882525E+04                                10.944854                            6.695431      -0.069306       1.988789                    0.999661      26.277188      75.169540       0.612673       0.437302      -1.048356       0.025975       0.036322      -0.041987       0.061293      -0.000125       0.000243       0.001058       0.004017      -0.004410      -0.002447      -0.000311       0.002759             16.820448      12.676218      -0.675559       2.161638      12.290119     -11.610119      25.495008           0.001243
          321              C       4.993756      12.671608      12.210222      -0.151100      36.467634 0.41960642E+03  0.98047024E+04                                 9.650689                            6.847439       0.110967       2.005943                    0.999617      29.603980      85.609341       0.625559       0.419030      -1.059632      -0.028310      -0.006023       0.019928       0.035140      -0.018468      -0.002839       0.019237       0.003138       0.008367      -0.026239      -0.001411       0.027650             13.456245      14.332910       5.268673      -7.928126      13.593073      -4.887936      12.442752           0.000222
          322              C       5.100042      14.006610      12.120085       0.113597      38.801352 0.39613223E+03  0.91059869E+04                                10.286761                            6.775593      -0.434035       1.879210                    0.999022      26.378920      75.176586       0.613103       0.434596      -1.052083       0.019351       0.010539      -0.011982       0.025082       0.013942       0.005067      -0.022810       0.048060       0.042201      -0.044174       0.020442       0.023732             16.128476      18.535647       5.476526     -11.023904      13.453903      -5.951805      16.395877          -0.000076
          323              C       4.237750      14.776303      12.822277      -0.145836      36.239314 0.42185534E+03  0.98472747E+04                                 9.551757                            6.834632       0.205589       2.039637                    0.999718      29.268566      83.949931       0.631910       0.415239      -1.064540      -0.019817      -0.016525       0.017430       0.031139       0.003220       0.008263      -0.003856      -0.046186      -0.048549      -0.024330      -0.007310       0.031640             13.138919      14.553990       2.894110      -9.014585      10.573761      -3.262770      14.289005           0.000209
          324              C       7.897780      13.732139      12.778663      -0.175341      37.011767 0.44480385E+03  0.10518725E+05                                 9.587094                            6.984844       0.152338       2.007292                    0.999757      30.176641      87.047063       0.629702       0.411317      -1.067338       0.011546       0.011886       0.010909       0.019839       0.001842      -0.004752      -0.012135      -0.026217       0.069377      -0.025157      -0.003899       0.029056             11.894099      18.030774       0.910637      -1.215607       6.794467      -3.438511      10.857057           0.003099
          325              C       6.138908      23.403455      18.090536      -0.077217      55.197706 0.46251861E+03  0.10981741E+05                                12.488339                            7.153483      -0.017186       1.992360                    0.999202      28.072636      79.633856       0.621766       0.414894      -1.071160      -0.021631       0.025054      -0.007501       0.033939      -0.044823       0.001934       0.007094      -0.002072       0.116568      -0.064652       0.024473       0.040179             19.867292      24.567901      -2.873380      -0.719840      28.637468       0.507495       6.396508           0.002267
          326              C       7.464062      23.817470      18.068366       0.194513      41.349276 0.38952997E+03  0.89383944E+04                                10.693415                            6.750059      -0.121014       1.971273                    0.999646      26.405373      75.785343       0.608530       0.438637      -1.047101       0.054799      -0.032187      -0.012476       0.064765      -0.000919      -0.003029       0.002753       0.000599      -0.001875      -0.003890      -0.000631       0.004520             15.358186      27.613141       1.781585      -0.631448      13.188806       0.050411       5.272610           0.001524
          327              C       3.289742      25.732050      17.204073      -0.094213      35.479264 0.41313726E+03  0.95930429E+04                                 9.435794                            6.781630       0.058331       1.991157                    0.999661      28.944010      82.785944       0.631886       0.417451      -1.063184       0.019833      -0.012451       0.015034       0.027828       0.007918       0.020675      -0.006965       0.019731       0.024804      -0.024398      -0.003318       0.027716             12.951167      13.667914      -9.048098       0.692114      16.148535       1.363633       9.037050          -0.000091
          328              C       4.347465      21.642688      18.183944      -0.172384      37.094191 0.42960440E+03  0.10071474E+05                                 9.599743                            6.864583       0.158781       2.012367                    0.999747      29.887495      85.842632       0.635171       0.411330      -1.067317      -0.001554      -0.008319      -0.004476       0.009574      -0.002311      -0.003221       0.002317       0.060719       0.001071      -0.030781       0.000150       0.030631             12.263107      12.409709      -1.390300      -0.566364      19.583193       0.011698       4.796419           0.002407
          329              C       3.216027      26.496077      18.320966      -0.040564      41.189528 0.42705150E+03  0.99144457E+04                                10.417662                            6.826082       0.037932       2.016106                    0.999353      27.147239      75.526213       0.644798       0.409161      -1.077598       0.033181      -0.041710      -0.002828       0.053373       0.007512       0.001567      -0.003080       0.006218      -0.025523      -0.010337      -0.002054       0.012392             16.576734      18.149289     -13.412702       0.638425      21.968609       1.891651       9.612304           0.000141
          330              C       2.252590      27.661948      18.405287       0.676591      24.069773 0.23096073E+03  0.47078242E+04                                 7.967428                            5.510030      -0.194783       2.018623                    0.999056      21.388121      60.215148       0.609569       0.492948      -1.004617      -0.055208       0.068994       0.010956       0.089040       0.057140      -0.066359      -0.053045       0.034018       0.072059      -0.071857      -0.049697       0.121554             11.702250      12.674311      -7.628278       1.059802      15.365970       1.791733       7.066471           0.000026
          331              C       4.081748      26.260007      19.371710      -0.110089      37.060818 0.42045735E+03  0.98153214E+04                                 9.723195                            6.837919       0.042659       1.979553                    0.999599      29.415178      84.621533       0.629167       0.417020      -1.062446       0.007383      -0.017740      -0.020043       0.027765       0.007272       0.000113       0.015776      -0.004637       0.070230      -0.021709      -0.008242       0.029952             13.497753      14.724702      -9.689759       0.816486      16.675983       1.589713       9.092575          -0.000109
          332              C       5.715476      22.092795      18.078906       0.193274      42.903822 0.38452380E+03  0.87911548E+04                                10.946678                            6.696433      -0.069637       1.988683                    0.999662      26.277717      75.172151       0.612616       0.437316      -1.048353       0.026032      -0.054649      -0.010522       0.061440       0.000194      -0.000092      -0.000420       0.004953      -0.001474      -0.002332      -0.000401       0.002733             16.823811      12.677136       2.211777      -0.495745      32.256695       0.087084       5.537601           0.001246
          333              C       4.993756      25.222558      19.266309      -0.151097      36.467151 0.41960337E+03  0.98046165E+04                                 9.650621                            6.847426       0.110971       2.005947                    0.999617      29.603824      85.608915       0.625558       0.419032      -1.059631      -0.028308       0.020269      -0.004747       0.035139       0.006773       0.017411      -0.012111       0.015480       0.045398      -0.026236      -0.001411       0.027647             13.456032      14.332628      -9.500043      -0.598688      16.963095       2.942022       9.072373           0.000224
          334              C       5.100042      24.476997      18.155231       0.113613      38.800542 0.39612974E+03  0.91059243E+04                                10.286671                            6.775602      -0.434105       1.879190                    0.999022      26.378848      75.176606       0.613098       0.434600      -1.052080       0.019360      -0.015653      -0.003136       0.025093      -0.002587      -0.014608      -0.008136      -0.005529      -0.118593      -0.044171       0.020444       0.023726             16.128119      18.535141     -12.284760       0.769186      20.814280       1.701971       9.034935          -0.000076
          335              C       4.237750      24.700266      17.137561      -0.145833      36.238733 0.42185182E+03  0.98471672E+04                                 9.551631                            6.834584       0.205601       2.039644                    0.999718      29.268444      83.949338       0.631916       0.415237      -1.064542      -0.019817       0.023357       0.005594       0.031138       0.005547      -0.006921       0.022437      -0.013998       0.048002      -0.024330      -0.007307       0.031637             13.138621      14.553567      -9.253581       2.000883      16.185441       0.022679       8.676856           0.000209
          336              C       7.897780      25.184577      18.063641      -0.175345      37.012065 0.44480573E+03  0.10518787E+05                                 9.587162                            6.984866       0.152362       2.007299                    0.999757      30.176720      87.047536       0.629700       0.411317      -1.067336       0.011551       0.003508      -0.015750       0.019844      -0.005034       0.000780      -0.003278      -0.052911      -0.010714      -0.025155      -0.003902       0.029057             11.894235      18.031018      -1.508129      -0.180835      12.819374      -0.039900       4.832312           0.003103
          337              C       6.138908      24.949137       7.032099      -0.077188      55.197225 0.46251021E+03  0.10981507E+05                                12.488422                            7.153497      -0.017464       1.992281                    0.999201      28.072123      79.632634       0.621754       0.414903      -1.071152      -0.021642      -0.018993      -0.017901       0.033905       0.024083       0.037844      -0.028311      -0.038869       0.006232      -0.064634       0.024477       0.040158             19.867781      24.567245       0.813962       2.849520      11.517700       9.377677      23.518398           0.002276
          338              C       7.464062      24.722929       6.684638       0.194516      41.348329 0.38953014E+03  0.89383995E+04                                10.693276                            6.750070      -0.121004       1.971278                    0.999646      26.405322      75.785206       0.608528       0.438639      -1.047100       0.054811       0.005286       0.034109       0.064773      -0.002168       0.002307      -0.001098       0.003447       0.006740      -0.003893      -0.000626       0.004519             15.357829      27.612158      -1.437639      -1.227207       7.207935       3.402645      11.253393           0.001518
          339              C       3.289742      23.017140       5.458709      -0.094213      35.479503 0.41313834E+03  0.95930671E+04                                 9.435796                            6.781609       0.058333       1.991157                    0.999660      28.944110      82.786029       0.631892       0.417447      -1.063187       0.019831       0.019246       0.003266       0.027827       0.013946      -0.017195      -0.006159      -0.002998      -0.043401      -0.024400      -0.003317       0.027717             12.951224      13.668047       5.123484       7.489900       9.633994       2.397577      15.551631          -0.000091
          340              C       4.347465      25.910414       8.510265      -0.172366      37.095213 0.42960318E+03  0.10071440E+05                                 9.599960                            6.864609       0.158835       2.012386                    0.999747      29.887288      85.842077       0.635165       0.411335      -1.067314      -0.001522       0.000277       0.009437       0.009563      -0.001651       0.003587      -0.014521       0.039589      -0.062440      -0.030773       0.000125       0.030648             12.263459      12.410673       0.204554       1.487180       8.483061       6.397009      15.896643           0.002412
          341              C       3.216027      23.602384       4.238595      -0.040565      41.189804 0.42705229E+03  0.99144691E+04                                10.417710                            6.826087       0.037926       2.016104                    0.999353      27.147267      75.526320       0.644798       0.409161      -1.077598       0.033180       0.018407       0.037537       0.053374      -0.002398      -0.007289       0.005720       0.010795      -0.011810      -0.010339      -0.002054       0.012394             16.576908      18.149576       7.259353      11.296698      11.063235       4.404686      20.517913           0.000141
          342              C       2.252590      23.092472       3.186761       0.676587      24.069839 0.23096158E+03  0.47078463E+04                                 7.967418                            5.510023      -0.194764       2.018625                    0.999056      21.388268      60.215617       0.609572       0.492945      -1.004618      -0.055212      -0.025006      -0.065225       0.089040      -0.086040      -0.016307       0.003557      -0.051681      -0.185072      -0.071854      -0.049695       0.121549             11.702262      12.674384       4.731917       6.076417       7.589558       2.697942      14.842846           0.000026
          343              C       4.081748      24.630390       3.917666      -0.110090      37.061130 0.42045838E+03  0.98153640E+04                                 9.723287                            6.837949       0.042642       1.979546                    0.999599      29.415263      84.622210       0.629162       0.417023      -1.062443       0.007383      -0.008488       0.025384       0.027766      -0.003537      -0.006358      -0.022089      -0.015571       0.037429      -0.021711      -0.008242       0.029952             13.497958      14.724946       5.552057       7.983524       9.611779       2.488918      16.157150          -0.000109
          344              C       5.715476      25.594395       8.172980       0.193157      42.893649 0.38442031E+03  0.87882511E+04                                10.944877                            6.695455      -0.069325       1.988784                    0.999661      26.277181      75.169817       0.612668       0.437306      -1.048353       0.025974       0.018200       0.052446       0.061290      -0.000147      -0.000230      -0.000614       0.003246      -0.006718      -0.002448      -0.000310       0.002758             16.820448      12.676223      -1.534302      -1.665944      12.139141      11.522944      25.645978           0.001241
          345              C       4.993756      25.057834       4.868824      -0.151100      36.467551 0.41960524E+03  0.98046758E+04                                 9.650697                            6.847439       0.110971       2.005944                    0.999617      29.603969      85.609534       0.625557       0.419032      -1.059631      -0.028309      -0.014246      -0.015180       0.035140       0.011693      -0.014575      -0.007127      -0.017836      -0.054555      -0.026239      -0.001411       0.027650             13.456228      14.332875       4.231610       8.526839       8.497249       1.945832      17.538558           0.000224
          346              C       5.100042      24.468393       6.070038       0.113598      38.801266 0.39613166E+03  0.91059709E+04                                10.286748                            6.775589      -0.434026       1.879212                    0.999022      26.378900      75.176527       0.613103       0.434596      -1.052083       0.019351       0.005108       0.015119       0.025082      -0.011360       0.009540       0.030947       0.033965      -0.000080      -0.044174       0.020442       0.023732             16.128391      18.535546       6.808663      10.254675      10.505918       4.249738      19.343710          -0.000076
          347              C       4.237750      23.475430       6.385515      -0.145836      36.239123 0.42185362E+03  0.98472232E+04                                 9.551708                            6.834609       0.205588       2.039637                    0.999718      29.268533      83.949743       0.631913       0.415238      -1.064541      -0.019818      -0.006832      -0.023026       0.031138      -0.008767      -0.001343      -0.018582      -0.007320       0.068044      -0.024330      -0.007309       0.031639             13.138794      14.553843       6.359721       7.013555      10.534457       3.240044      14.328080           0.000209
          348              C       7.897780      24.035283       5.503050      -0.175336      37.011464 0.44480208E+03  0.10518673E+05                                 9.587048                            6.984833       0.152350       2.007298                    0.999757      30.176542      87.046746       0.629703       0.411317      -1.067337       0.011541      -0.015390       0.004841       0.019836       0.003194       0.003971       0.015408      -0.031897       0.052346      -0.025158      -0.003894       0.029053             11.893990      18.030547       0.597429       1.396454       6.863532       3.478387      10.787892           0.003098
          349              C       6.138908       6.384592      25.122636      -0.077215      55.197529 0.46251723E+03  0.10981695E+05                                12.488299                            7.153463      -0.017186       1.992360                    0.999202      28.072577      79.633515       0.621768       0.414893      -1.071161      -0.021631       0.006032      -0.025448       0.033939      -0.020736       0.039785       0.021243      -0.051152      -0.030670      -0.064652       0.024473       0.040179             19.867257      24.567821      -2.060127       2.128571      12.396243      -9.884367      22.637707           0.002267
          350              C       7.464062       6.572399      24.753003       0.194513      41.348975 0.38952788E+03  0.89383252E+04                                10.693331                            6.750022      -0.121011       1.971274                    0.999646      26.405265      75.784691       0.608535       0.438635      -1.047103       0.054799      -0.026897       0.021637       0.064765      -0.003082      -0.000718      -0.001651      -0.001308      -0.007590      -0.003887      -0.000632       0.004519             15.358053      27.612888       0.343927      -1.858579       7.295264      -3.452988      11.166006           0.001525
          351              C       3.289742       6.781189      22.662782      -0.094214      35.479417 0.41313797E+03  0.95930637E+04                                 9.435811                            6.781621       0.058332       1.991157                    0.999660      28.944097      82.786221       0.631889       0.417449      -1.063185       0.019833       0.006795       0.018300       0.027828       0.021862       0.003479       0.013125       0.009064      -0.007200      -0.024398      -0.003316       0.027714             12.951248      13.668026      -3.924717       8.182029      11.995910      -3.761231      13.189807          -0.000089
          352              C       4.347465       5.585101      26.694209      -0.172384      37.094157 0.42960399E+03  0.10071461E+05                                 9.599738                            6.864583       0.158775       2.012365                    0.999747      29.887484      85.842567       0.635171       0.411331      -1.067317      -0.001554      -0.008036       0.004967       0.009574      -0.003945       0.000391       0.012220       0.035540      -0.074462      -0.030781       0.000151       0.030631             12.263105      12.409694      -1.185654       0.920885       8.503248      -6.408714      15.876374           0.002412
          353              C       3.216027       8.130461      22.559561      -0.040562      41.189557 0.42704940E+03  0.99143798E+04                                10.417660                            6.826053       0.037936       2.016107                    0.999353      27.147155      75.525793       0.644802       0.409159      -1.077599       0.033181      -0.023304       0.034709       0.053374       0.005114      -0.005726      -0.002639       0.016129       0.004202      -0.010340      -0.002056       0.012397             16.576850      18.149436      -6.153581      11.935087      14.339658      -6.296389      17.241456           0.000141
          354              C       2.252590       8.786420      21.592048       0.676592      24.069506 0.23095857E+03  0.47077725E+04                                 7.967372                            5.509995      -0.195000       2.018551                    0.999055      21.388160      60.215352       0.609572       0.492946      -1.004617      -0.055208       0.043983      -0.054278       0.089042      -0.028898      -0.082665       0.049485       0.040183       0.090558      -0.071853      -0.049702       0.121555             11.702249      12.674271      -2.896464       7.136224      10.692954      -4.489817      11.739522           0.000025
          355              C       4.081748       8.922397      23.289376      -0.110088      37.060831 0.42045653E+03  0.98152994E+04                                 9.723218                            6.837928       0.042651       1.979550                    0.999599      29.415122      84.621409       0.629165       0.417022      -1.062445       0.007384      -0.026227       0.005341       0.027765       0.003736      -0.006243       0.006313      -0.042896      -0.044547      -0.021711      -0.008240       0.029951             13.497829      14.724810      -4.137832       8.799906      12.365176      -4.078617      13.403501          -0.000111
          356              C       5.715476       5.719189      26.251886       0.193274      42.903733 0.38452312E+03  0.87911327E+04                                10.946653                            6.696421      -0.069637       1.988683                    0.999662      26.277685      75.171955       0.612618       0.437315      -1.048354       0.026032      -0.036437       0.042066       0.061440       0.000018      -0.000214       0.000963       0.004011      -0.004297      -0.002333      -0.000400       0.002733             16.823789      12.677083       0.676519      -2.163251      12.292791     -11.613252      25.501492           0.001247
          357              C       4.993756       8.312392      24.135132      -0.151098      36.467306 0.41960509E+03  0.98046603E+04                                 9.650631                            6.847430       0.110967       2.005945                    0.999617      29.603871      85.608884       0.625559       0.419031      -1.059632      -0.028308       0.006023      -0.019927       0.035138       0.018466       0.002841       0.019236       0.003139       0.008372      -0.026236      -0.001412       0.027648             13.456083      14.332695      -5.268550       7.927983      13.592946      -4.887843      12.442608           0.000223
          358              C       5.100042       6.977390      24.225269       0.113611      38.800609 0.39612985E+03  0.91059265E+04                                10.286680                            6.775599      -0.434103       1.879191                    0.999022      26.378855      75.176594       0.613099       0.434599      -1.052080       0.019359      -0.010543       0.011988       0.025093      -0.013945      -0.005063      -0.022806       0.048063       0.042183      -0.044171       0.020444       0.023727             16.128190      18.535235      -5.476301      11.023589      13.453742      -5.951647      16.395592          -0.000075
          359              C       4.237750       6.207697      23.523077      -0.145834      36.238858 0.42185212E+03  0.98471801E+04                                 9.551680                            6.834605       0.205608       2.039646                    0.999718      29.268425      83.949419       0.631912       0.415239      -1.064541      -0.019817       0.016524      -0.017431       0.031138      -0.003221      -0.008264      -0.003856      -0.046183      -0.048548      -0.024331      -0.007308       0.031638             13.138744      14.553727      -2.894042       9.014402      10.573702      -3.262715      14.288804           0.000211
          360              C       7.897780       7.251861      23.566691      -0.175345      37.011974 0.44480494E+03  0.10518758E+05                                 9.587129                            6.984849       0.152358       2.007298                    0.999757      30.176700      87.047282       0.629703       0.411316      -1.067338       0.011550      -0.011886      -0.010913       0.019844      -0.001842       0.004750      -0.012136      -0.026213       0.069380      -0.025155      -0.003902       0.029057             11.894190      18.030970      -0.910667       1.215652       6.794500      -3.438527      10.857101           0.003103
          361              C       6.138908      -2.419455      18.254818      -0.077185      55.197394 0.46251011E+03  0.10981508E+05                                12.488459                            7.153504      -0.017477       1.992277                    0.999201      28.072135      79.632759       0.621753       0.414904      -1.071152      -0.021642      -0.025001       0.007498       0.033906       0.044815      -0.001934       0.007089      -0.002112       0.116514      -0.064635       0.024475       0.040160             19.867872      24.567258       2.874650       0.719837      28.639769       0.507605       6.396590           0.002272
          362              C       7.464062      -2.833470      18.276988       0.194511      41.348641 0.38953306E+03  0.89384824E+04                                10.693329                            6.750097      -0.121030       1.971268                    0.999646      26.405417      75.785531       0.608527       0.438639      -1.047100       0.054811       0.032182       0.012476       0.064773       0.000913       0.003031       0.002755       0.000585      -0.001870      -0.003894      -0.000625       0.004519             15.357929      27.612326      -1.781786       0.631437      13.188911       0.050410       5.272550           0.001521
          363              C       3.289742      -4.748050      19.141281      -0.094215      35.479569 0.41313941E+03  0.95931071E+04                                 9.435847                            6.781647       0.058324       1.991153                    0.999660      28.944119      82.786364       0.631885       0.417451      -1.063184       0.019833       0.012451      -0.015035       0.027828      -0.007918      -0.020676      -0.006966       0.019733       0.024807      -0.024400      -0.003319       0.027719             12.951302      13.668107       9.048248      -0.692121      16.148714       1.363628       9.037084          -0.000087
          364              C       4.347465      -0.658688      18.161410      -0.172365      37.095303 0.42960424E+03  0.10071470E+05                                 9.599974                            6.864620       0.158824       2.012381                    0.999747      29.887316      85.842142       0.635164       0.411335      -1.067314      -0.001522       0.008312       0.004479       0.009563       0.002281       0.003223       0.002313       0.060734       0.001006      -0.030775       0.000129       0.030647             12.263490      12.410697       1.390199       0.566443      19.583277       0.011670       4.796497           0.002417
          365              C       3.216027      -5.512077      18.024388      -0.040567      41.189818 0.42705346E+03  0.99145039E+04                                10.417709                            6.826097       0.037923       2.016102                    0.999353      27.147319      75.526513       0.644798       0.409161      -1.077598       0.033181       0.041711       0.002828       0.053375      -0.007510      -0.001568      -0.003079       0.006217      -0.025526      -0.010337      -0.002053       0.012390             16.576896      18.149501      13.412888      -0.638401      21.968848       1.891677       9.612338           0.000141
          366              C       2.252590      -6.677948      17.940067       0.676591      24.069832 0.23096092E+03  0.47078291E+04                                 7.967440                            5.510031      -0.194786       2.018621                    0.999056      21.388137      60.215204       0.609569       0.492948      -1.004617      -0.055209      -0.068994      -0.010957       0.089040      -0.057141       0.066358      -0.053044       0.034018       0.072061      -0.071858      -0.049696       0.121554             11.702302      12.674379       7.628336      -1.059795      15.366046       1.791743       7.066483           0.000026
          367              C       4.081748      -5.276007      16.973644      -0.110091      37.061050 0.42045915E+03  0.98153731E+04                                 9.723229                            6.837933       0.042649       1.979548                    0.999599      29.415258      84.621779       0.629167       0.417020      -1.062446       0.007383       0.017740       0.020043       0.027766      -0.007273      -0.000113       0.015777      -0.004637       0.070233      -0.021711      -0.008243       0.029953             13.497846      14.724816       9.689854      -0.816454      16.676116       1.589748       9.092606          -0.000106
          368              C       5.715476      -1.108795      18.266448       0.193151      42.894051 0.38442239E+03  0.87883100E+04                                10.944933                            6.695465      -0.069325       1.988783                    0.999661      26.277287      75.170157       0.612668       0.437305      -1.048353       0.025972       0.054520       0.010463       0.061290      -0.000274       0.000013      -0.000444       0.005076      -0.001215      -0.002446      -0.000309       0.002756             16.820598      12.676286      -2.209912       0.495776      32.248783       0.087167       5.536726           0.001244
          369              C       4.993756      -4.238558      17.079045      -0.151100      36.467607 0.41960737E+03  0.98047284E+04                                 9.650694                            6.847459       0.110959       2.005940                    0.999617      29.603944      85.609207       0.625557       0.419032      -1.059631      -0.028309      -0.020269       0.004748       0.035140      -0.006776      -0.017412      -0.012110       0.015483       0.045403      -0.026239      -0.001410       0.027649             13.456209      14.332842       9.500236       0.598774      16.963366       2.942103       9.072420           0.000226
          370              C       5.100042      -3.492997      18.190123       0.113599      38.801247 0.39613159E+03  0.91059702E+04                                10.286751                            6.775592      -0.434038       1.879209                    0.999022      26.378902      75.176581       0.613102       0.434597      -1.052083       0.019351       0.015647       0.003136       0.025082       0.002581       0.014609      -0.008137      -0.005543      -0.118603      -0.044174       0.020442       0.023732             16.128411      18.535573      12.285170      -0.769137      20.814697       1.701989       9.034963          -0.000075
          371              C       4.237750      -3.716266      19.207793      -0.145836      36.239196 0.42185509E+03  0.98472644E+04                                 9.551714                            6.834616       0.205581       2.039635                    0.999718      29.268585      83.949878       0.631913       0.415237      -1.064542      -0.019817      -0.023357      -0.005596       0.031138      -0.005546       0.006921       0.022438      -0.014000       0.048006      -0.024329      -0.007309       0.031638             13.138816      14.553864       9.253807      -2.000904      16.185691       0.022653       8.676894           0.000212
          372              C       7.897780      -4.200577      18.281713      -0.175340      37.011716 0.44480428E+03  0.10518743E+05                                 9.587106                            6.984863       0.152335       2.007291                    0.999757      30.176637      87.047242       0.629699       0.411318      -1.067336       0.011543      -0.003504       0.015749       0.019838       0.005036      -0.000780      -0.003276      -0.052911      -0.010699      -0.025158      -0.003897       0.029055             11.894083      18.030754       1.508002       0.180846      12.819214      -0.039894       4.832281           0.003103
          373              C       6.138908      -3.965137      29.313255      -0.077178      55.197263 0.46250841E+03  0.10981457E+05                                12.488441                            7.153492      -0.017474       1.992278                    0.999201      28.072060      79.632487       0.621753       0.414904      -1.071152      -0.021640       0.018993       0.017903       0.033905      -0.024084      -0.037845      -0.028315      -0.038877       0.006228      -0.064638       0.024475       0.040163             19.867877      24.567321      -0.813999      -2.849557      11.517760       9.377752      23.518551           0.002273
          374              C       7.464062      -3.738929      29.660716       0.194513      41.348482 0.38953082E+03  0.89384189E+04                                10.693292                            6.750069      -0.121025       1.971271                    0.999646      26.405369      75.785352       0.608529       0.438638      -1.047101       0.054811      -0.005289      -0.034111       0.064775       0.002167      -0.002307      -0.001096       0.003455       0.006735      -0.003894      -0.000624       0.004518             15.357901      27.612250       1.437655       1.227268       7.207974       3.402686      11.253479           0.001522
          375              C       3.289742      -2.033140      30.886645      -0.094213      35.479469 0.41313789E+03  0.95930522E+04                                 9.435786                            6.781603       0.058338       1.991159                    0.999661      28.944086      82.785890       0.631893       0.417447      -1.063188       0.019832      -0.019246      -0.003266       0.027827      -0.013946       0.017194      -0.006159      -0.002998      -0.043400      -0.024399      -0.003318       0.027717             12.951225      13.668023      -5.123466      -7.489909       9.633985       2.397578      15.551668          -0.000087
          376              C       4.347465      -4.926414      27.835089      -0.172362      37.095159 0.42960258E+03  0.10071421E+05                                 9.599945                            6.864603       0.158834       2.012385                    0.999747      29.887258      85.841908       0.635166       0.411335      -1.067314      -0.001522      -0.000278      -0.009437       0.009563       0.001651      -0.003588      -0.014523       0.039588      -0.062442      -0.030776       0.000127       0.030649             12.263440      12.410656      -0.204551      -1.487167       8.483046       6.396993      15.896618           0.002418
          377              C       3.216027      -2.618384      32.106759      -0.040564      41.189668 0.42705117E+03  0.99144341E+04                                10.417680                            6.826074       0.037932       2.016106                    0.999353      27.147226      75.526114       0.644800       0.409160      -1.077598       0.033180      -0.018407      -0.037537       0.053374       0.002398       0.007290       0.005720       0.010795      -0.011813      -0.010340      -0.002054       0.012394             16.576870      18.149489      -7.259297     -11.296687      11.063186       4.404673      20.517936           0.000142
          378              C       2.252590      -2.108472      33.158593       0.676591      24.069762 0.23096104E+03  0.47078330E+04                                 7.967405                            5.510019      -0.194784       2.018619                    0.999056      21.388239      60.215530       0.609572       0.492945      -1.004618      -0.055215       0.025008       0.065222       0.089040       0.086041       0.016309       0.003557      -0.051680      -0.185071      -0.071857      -0.049694       0.121551             11.702247      12.674319      -4.731871      -6.076425       7.589524       2.697938      14.842899           0.000026
          379              C       4.081748      -3.646390      32.427688      -0.110088      37.060960 0.42045668E+03  0.98153104E+04                                 9.723248                            6.837931       0.042645       1.979548                    0.999599      29.415177      84.621791       0.629164       0.417022      -1.062444       0.007384       0.008488      -0.025384       0.027766       0.003538       0.006358      -0.022089      -0.015571       0.037427      -0.021711      -0.008241       0.029952             13.497905      14.724864      -5.552013      -7.983496       9.611733       2.488908      16.157119          -0.000105
          380              C       5.715476      -4.610395      28.172374       0.193149      42.894005 0.38442221E+03  0.87883025E+04                                10.944917                            6.695460      -0.069309       1.988788                    0.999661      26.277258      75.169992       0.612669       0.437304      -1.048354       0.025975      -0.018201      -0.052449       0.061293       0.000148       0.000230      -0.000613       0.003249      -0.006716      -0.002447      -0.000312       0.002759             16.820563      12.676304       1.534290       1.665927      12.139207      11.523030      25.646178           0.001244
          381              C       4.993756      -4.073834      31.476530      -0.151099      36.467532 0.41960521E+03  0.98046708E+04                                 9.650689                            6.847439       0.110969       2.005944                    0.999617      29.603924      85.609270       0.625557       0.419032      -1.059631      -0.028309       0.014246       0.015180       0.035140      -0.011692       0.014575      -0.007128      -0.017837      -0.054554      -0.026239      -0.001411       0.027650             13.456233      14.332858      -4.231590      -8.526856       8.497233       1.945843      17.538606           0.000228
          382              C       5.100042      -3.484393      30.275316       0.113597      38.801336 0.39613197E+03  0.91059799E+04                                10.286762                            6.775592      -0.434034       1.879210                    0.999022      26.378909      75.176566       0.613103       0.434596      -1.052083       0.019351      -0.005107      -0.015118       0.025082       0.011360      -0.009540       0.030947       0.033965      -0.000081      -0.044173       0.020442       0.023732             16.128453      18.535600      -6.808696     -10.254733      10.505956       4.249787      19.343802          -0.000075
          383              C       4.237750      -2.491430      29.959839      -0.145835      36.239127 0.42185356E+03  0.98472217E+04                                 9.551709                            6.834608       0.205588       2.039638                    0.999718      29.268532      83.949753       0.631913       0.415238      -1.064541      -0.019817       0.006833       0.023026       0.031139       0.008767       0.001343      -0.018583      -0.007321       0.068043      -0.024330      -0.007309       0.031639             13.138811      14.553842      -6.359723      -7.013569      10.534472       3.240057      14.328118           0.000212
          384              C       7.897780      -3.051283      30.842304      -0.175339      37.011741 0.44480429E+03  0.10518737E+05                                 9.587088                            6.984848       0.152344       2.007295                    0.999757      30.176627      87.047002       0.629702       0.411317      -1.067338       0.011546       0.015391      -0.004838       0.019839      -0.003194      -0.003971       0.015411      -0.031894       0.052351      -0.025157      -0.003898       0.029055             11.894076      18.030676      -0.597426      -1.396433       6.863579       3.478424      10.787973           0.003103
          385              C      11.004092      -6.384592      25.122636      -0.077178      55.197295 0.46250828E+03  0.10981452E+05                                12.488447                            7.153490      -0.017475       1.992278                    0.999201      28.072058      79.632474       0.621753       0.414904      -1.071152       0.021640      -0.006008      -0.025400       0.033905      -0.020732      -0.039780      -0.021227      -0.051156      -0.030607      -0.064638       0.024475       0.040164             19.867918      24.567373      -2.060825      -2.129768      12.397016       9.885402      22.639366           0.002273
          386              C       9.678938      -6.572399      24.753003       0.194513      41.348467 0.38953064E+03  0.89384132E+04                                10.693290                            6.750067      -0.121024       1.971271                    0.999646      26.405362      75.785318       0.608529       0.438638      -1.047101      -0.054811       0.026896       0.021635       0.064775      -0.003081       0.000723       0.001658      -0.001316      -0.007576      -0.003894      -0.000624       0.004518             15.357917      27.612303       0.344004       1.858671       7.295294       3.453096      11.166155           0.001522
          387              C      13.853258      -6.781189      22.662782      -0.094213      35.479553 0.41313857E+03  0.95930738E+04                                 9.435810                            6.781612       0.058329       1.991156                    0.999660      28.944112      82.786037       0.631892       0.417447      -1.063187      -0.019832      -0.006795       0.018300       0.027828       0.021864      -0.003478      -0.013126       0.009065      -0.007200      -0.024401      -0.003316       0.027716             12.951299      13.668118      -3.924777      -8.182084      11.995925       3.761283      13.189853          -0.000087
          388              C      12.795535      -5.585101      26.694209      -0.172361      37.095125 0.42960208E+03  0.10071407E+05                                 9.599941                            6.864599       0.158833       2.012385                    0.999747      29.887246      85.841875       0.635166       0.411335      -1.067314       0.001522       0.008034       0.004959       0.009563      -0.003932      -0.000364      -0.012210       0.035581      -0.074463      -0.030775       0.000127       0.030648             12.263436      12.410655      -1.185660      -0.920750       8.503264       6.408666      15.876389           0.002418
          389              C      13.926973      -8.130461      22.559561      -0.040565      41.189980 0.42705213E+03  0.99144628E+04                                10.417744                            6.826081       0.037931       2.016105                    0.999353      27.147253      75.526234       0.644799       0.409160      -1.077598      -0.033181       0.023305       0.034710       0.053375       0.005114       0.005724       0.002640       0.016128       0.004202      -0.010340      -0.002055       0.012395             16.577099      18.149775      -6.153712     -11.935335      14.339787       6.296506      17.241735           0.000142
          390              C      14.890410      -8.786420      21.592048       0.676593      24.069677 0.23095965E+03  0.47078039E+04                                 7.967436                            5.510025      -0.194998       2.018552                    0.999055      21.388226      60.215755       0.609567       0.492949      -1.004615       0.055208      -0.043983      -0.054278       0.089043      -0.028898       0.082664      -0.049485       0.040182       0.090556      -0.071853      -0.049701       0.121554             11.702398      12.674472      -2.896527      -7.136365      10.693031       4.489878      11.739690           0.000026
          391              C      13.061252      -8.922397      23.289376      -0.110089      37.061160 0.42045790E+03  0.98153474E+04                                 9.723288                            6.837940       0.042641       1.979546                    0.999599      29.415247      84.622069       0.629164       0.417022      -1.062444      -0.007383       0.026228       0.005341       0.027766       0.003737       0.006243      -0.006312      -0.042897      -0.044546      -0.021711      -0.008241       0.029952             13.498018      14.725033      -4.137965      -8.800063      12.365349       4.078733      13.403672          -0.000105
          392              C      11.427524      -5.719189      26.251886       0.193149      42.894012 0.38442215E+03  0.87883005E+04                                10.944918                            6.695459      -0.069309       1.988788                    0.999661      26.277257      75.169982       0.612669       0.437304      -1.048354      -0.025975       0.036322       0.041987       0.061293       0.000125       0.000243      -0.001057       0.004018      -0.004409      -0.002447      -0.000312       0.002759             16.820570      12.676300       0.675570       2.161664      12.290214      11.610219      25.495196           0.001244
          393              C      12.149244      -8.312392      24.135132      -0.151100      36.467713 0.41960643E+03  0.98047067E+04                                 9.650723                            6.847448       0.110966       2.005942                    0.999617      29.603980      85.609475       0.625557       0.419031      -1.059631       0.028310      -0.006023      -0.019928       0.035140       0.018469      -0.002839      -0.019237       0.003137       0.008367      -0.026239      -0.001411       0.027651             13.456330      14.333003      -5.268746      -7.928193      13.593158       4.888000      12.442828           0.000227
          394              C      12.042957      -6.977390      24.225269       0.113596      38.801419 0.39613230E+03  0.91059892E+04                                10.286777                            6.775593      -0.434033       1.879210                    0.999022      26.378925      75.176615       0.613103       0.434596      -1.052083      -0.019351       0.010539       0.011982       0.025082      -0.013942       0.005067       0.022810       0.048060       0.042201      -0.044174       0.020442       0.023732             16.128535      18.535725      -5.476584     -11.023950      13.453962       5.951852      16.395916          -0.000075
          395              C      12.905250      -6.207697      23.523077      -0.145836      36.239209 0.42185420E+03  0.98472394E+04                                 9.551727                            6.834614       0.205593       2.039639                    0.999718      29.268533      83.949738       0.631913       0.415238      -1.064541       0.019817      -0.016525      -0.017431       0.031139      -0.003220       0.008264       0.003855      -0.046185      -0.048549      -0.024330      -0.007309       0.031639             13.138874      14.553934      -2.894113      -9.014535      10.573762       3.262772      14.288927           0.000212
          396              C       9.245220      -7.251861      23.566691      -0.175339      37.011756 0.44480405E+03  0.10518730E+05                                 9.587091                            6.984846       0.152346       2.007295                    0.999757      30.176629      87.047007       0.629702       0.411317      -1.067338      -0.011546       0.011886      -0.010910       0.019840      -0.001842      -0.004752       0.012134      -0.026218       0.069377      -0.025157      -0.003898       0.029055             11.894094      18.030744      -0.910642      -1.215606       6.794472       3.438518      10.857065           0.003103
          397              C      11.004092       2.419455      18.254818      -0.077168      55.196210 0.46250694E+03  0.10981399E+05                                12.488204                            7.153440      -0.017357       1.992307                    0.999202      28.072096      79.632183       0.621761       0.414900      -1.071156       0.021643       0.025001       0.007503       0.033908       0.044810       0.001926      -0.007095      -0.002126       0.116456      -0.064620       0.024473       0.040148             19.867144      24.567213       2.874052      -0.719748      28.637771      -0.507836       6.396449           0.002268
          398              C       9.678938       2.833470      18.276988       0.194503      41.348683 0.38953109E+03  0.89384124E+04                                10.693266                            6.750042      -0.121034       1.971266                    0.999646      26.405338      75.784818       0.608535       0.438634      -1.047105      -0.054810      -0.032182       0.012481       0.064773       0.000917      -0.003026      -0.002760       0.000588      -0.001875      -0.003893      -0.000627       0.004521             15.357857      27.612417      -1.781485      -0.631316      13.188632      -0.050443       5.272524           0.001525
          399              C      13.853258       4.748050      19.141281      -0.094215      35.479357 0.41313786E+03  0.95930596E+04                                 9.435787                            6.781617       0.058333       1.991157                    0.999660      28.944113      82.786234       0.631890       0.417448      -1.063186      -0.019833      -0.012451      -0.015034       0.027828      -0.007918       0.020674       0.006966       0.019732       0.024804      -0.024399      -0.003317       0.027716             12.951157      13.667943       9.048086       0.692148      16.148472      -1.363611       9.037056          -0.000089
          400              C      12.795535       0.658688      18.161410      -0.172351      37.094404 0.42959832E+03  0.10071290E+05                                 9.599792                            6.864553       0.158746       2.012356                    0.999747      29.887149      85.841310       0.635171       0.411333      -1.067316       0.001509      -0.008306       0.004496       0.009564       0.002292      -0.003231      -0.002329       0.060768       0.000941      -0.030785       0.000108       0.030677             12.263200      12.410109       1.390217      -0.566526      19.583043      -0.011707       4.796447           0.002417
          401              C      13.926973       5.512077      18.024388      -0.040564      41.189358 0.42704987E+03  0.99143937E+04                                10.417612                            6.826057       0.037930       2.016105                    0.999353      27.147192      75.525908       0.644802       0.409159      -1.077599      -0.033181      -0.041711       0.002828       0.053374      -0.007511       0.001567       0.003080       0.006218      -0.025527      -0.010338      -0.002054       0.012392             16.576641      18.149198      13.412607       0.638406      21.968450      -1.891670       9.612274           0.000141
          402              C      14.890410       6.677948      17.940067       0.676591      24.069659 0.23095981E+03  0.47077971E+04                                 7.967376                            5.510002      -0.194786       2.018622                    0.999056      21.388070      60.214805       0.609574       0.492945      -1.004619       0.055209       0.068994      -0.010957       0.089040      -0.057141      -0.066360       0.053045       0.034018       0.072058      -0.071858      -0.049697       0.121555             11.702161      12.674212       7.628202       1.059787      15.365840      -1.791734       7.066431           0.000026
          403              C      13.061252       5.276007      16.973644      -0.110090      37.060850 0.42045699E+03  0.98153131E+04                                 9.723217                            6.837933       0.042656       1.979551                    0.999599      29.415134      84.621468       0.629164       0.417022      -1.062444      -0.007384      -0.017739       0.020043       0.027765      -0.007274       0.000114      -0.015777      -0.004637       0.070230      -0.021711      -0.008242       0.029953             13.497790      14.724765       9.689788       0.816467      16.676002      -1.589734       9.092602          -0.000110
          404              C      11.427524       1.108795      18.266448       0.193093      42.896424 0.38445616E+03  0.87892116E+04                                10.945281                            6.695739      -0.069723       1.988694                    0.999659      26.276699      75.167258       0.612663       0.437302      -1.048363      -0.025941      -0.054551       0.010500       0.061311      -0.000269      -0.000042       0.000427       0.004997      -0.001263      -0.002394      -0.000331       0.002725             16.821139      12.676187      -2.210627      -0.496001      32.250279      -0.087949       5.536953           0.001248
          405              C      12.149244       4.238558      17.079045      -0.151099      36.467527 0.41960727E+03  0.98047284E+04                                 9.650677                            6.847457       0.110955       2.005940                    0.999617      29.603978      85.609397       0.625557       0.419032      -1.059631       0.028308       0.020270       0.004747       0.035140      -0.006776       0.017413       0.012109       0.015485       0.045404      -0.026239      -0.001410       0.027649             13.456118      14.332752       9.500114      -0.598742      16.963160      -2.942079       9.072443           0.000224
          406              C      12.042957       3.492997      18.190123       0.113599      38.801006 0.39613312E+03  0.91060170E+04                                10.286719                            6.775614      -0.434071       1.879199                    0.999022      26.378956      75.176852       0.613100       0.434598      -1.052082      -0.019352      -0.015644       0.003138       0.025082       0.002582      -0.014610       0.008136      -0.005533      -0.118597      -0.044172       0.020446       0.023726             16.128219      18.535388      12.284902       0.769093      20.814307      -1.702077       9.034963          -0.000075
          407              C      12.905250       3.716266      19.207793      -0.145832      36.238832 0.42185274E+03  0.98471962E+04                                 9.551671                            6.834614       0.205596       2.039641                    0.999718      29.268426      83.949371       0.631911       0.415239      -1.064541       0.019816       0.023358      -0.005595       0.031138      -0.005549      -0.006922      -0.022439      -0.013996       0.048007      -0.024333      -0.007306       0.031639             13.138693      14.553739       9.253667       2.000894      16.185497      -0.022676       8.676841           0.000211
          408              C       9.245220       4.200577      18.281713      -0.175343      37.011932 0.44480602E+03  0.10518791E+05                                 9.587127                            6.984867       0.152337       2.007291                    0.999757      30.176721      87.047410       0.629701       0.411317      -1.067337      -0.011548       0.003506       0.015750       0.019842       0.005036       0.000780       0.003276      -0.052912      -0.010711      -0.025156      -0.003901       0.029057             11.894149      18.030919       1.508127      -0.180811      12.819231       0.039888       4.832296           0.003102
          409              C      11.004092       3.965137      29.313255      -0.077191      55.197104 0.46250976E+03  0.10981490E+05                                12.488389                            7.153486      -0.017462       1.992281                    0.999201      28.072111      79.632486       0.621756       0.414902      -1.071153       0.021642      -0.018992       0.017901       0.033905      -0.024084       0.037845       0.028310      -0.038867       0.006232      -0.064634       0.024478       0.040156             19.867694      24.567150      -0.813937       2.849450      11.517663      -9.377631      23.518268           0.002276
          410              C       9.678938       3.738929      29.660716       0.194516      41.348152 0.38952884E+03  0.89383564E+04                                10.693224                            6.750045      -0.121003       1.971279                    0.999646      26.405260      75.784817       0.608531       0.438637      -1.047102      -0.054811       0.005287      -0.034109       0.064773       0.002168       0.002307       0.001098       0.003446       0.006739      -0.003892      -0.000626       0.004518             15.357735      27.611970       1.437635      -1.227223       7.207902      -3.402627      11.253334           0.001518
          411              C      13.853258       2.033140      30.886645      -0.094214      35.479495 0.41313836E+03  0.95930754E+04                                 9.435834                            6.781639       0.058335       1.991157                    0.999661      28.944061      82.786135       0.631886       0.417451      -1.063184      -0.019832       0.019247      -0.003266       0.027828      -0.013948      -0.017194       0.006161      -0.002997      -0.043401      -0.024399      -0.003321       0.027719             12.951277      13.668088      -5.123485       7.489943       9.634018      -2.397587      15.551725          -0.000088
          412              C      12.795535       4.926414      27.835089      -0.172368      37.095295 0.42960409E+03  0.10071468E+05                                 9.599972                            6.864615       0.158831       2.012384                    0.999747      29.887345      85.842286       0.635165       0.411335      -1.067314       0.001522       0.000277      -0.009437       0.009563       0.001651       0.003587       0.014522       0.039588      -0.062440      -0.030774       0.000126       0.030648             12.263476      12.410679      -0.204544       1.487164       8.483077      -6.397024      15.896672           0.002416
          413              C      13.926973       2.618384      32.106759      -0.040568      41.189747 0.42705313E+03  0.99144919E+04                                10.417691                            6.826090       0.037934       2.016105                    0.999353      27.147299      75.526385       0.644799       0.409160      -1.077598      -0.033180       0.018408      -0.037538       0.053375       0.002396      -0.007288      -0.005720       0.010796      -0.011811      -0.010339      -0.002052       0.012392             16.576835      18.149455      -7.259259      11.296654      11.063154      -4.404638      20.517897           0.000141
          414              C      14.890410       2.108472      33.158593       0.676592      24.069679 0.23096015E+03  0.47078082E+04                                 7.967380                            5.510004      -0.194766       2.018626                    0.999056      21.388157      60.215168       0.609574       0.492945      -1.004619       0.055215      -0.025008       0.065224       0.089041       0.086041      -0.016312      -0.003558      -0.051685      -0.185069      -0.071858      -0.049693       0.121551             11.702182      12.674233      -4.731831       6.076350       7.589490      -2.697879      14.842822           0.000026
          415              C      13.061252       3.646390      32.427688      -0.110089      37.060907 0.42045798E+03  0.98153380E+04                                 9.723202                            6.837923       0.042650       1.979549                    0.999599      29.415206      84.621568       0.629168       0.417020      -1.062446      -0.007383      -0.008487      -0.025385       0.027766       0.003539      -0.006357       0.022091      -0.015573       0.037423      -0.021712      -0.008241       0.029953             13.497780      14.724742      -5.551954       7.983379       9.611666      -2.488857      16.156931          -0.000107
          416              C      11.427524       4.610395      28.172374       0.193157      42.893515 0.38441967E+03  0.87882282E+04                                10.944835                            6.695438      -0.069324       1.988785                    0.999661      26.277149      75.169570       0.612670       0.437304      -1.048354      -0.025974       0.018200      -0.052446       0.061290       0.000147      -0.000230       0.000615       0.003245      -0.006718      -0.002448      -0.000309       0.002757             16.820359      12.676183       1.534312      -1.665964      12.139081     -11.522867      25.645812           0.001242
          417              C      12.149244       4.073834      31.476530      -0.151099      36.467481 0.41960612E+03  0.98046924E+04                                 9.650671                            6.847449       0.110967       2.005943                    0.999617      29.603901      85.609064       0.625557       0.419032      -1.059631       0.028309      -0.014246       0.015180       0.035140      -0.011691      -0.014574       0.007127      -0.017837      -0.054557      -0.026239      -0.001410       0.027649             13.456152      14.332776      -4.231539       8.526780       8.497189      -1.945801      17.538491           0.000226
          418              C      12.042957       3.484393      30.275316       0.113601      38.801196 0.39613138E+03  0.91059631E+04                                10.286736                            6.775589      -0.434032       1.879211                    0.999022      26.378885      75.176490       0.613103       0.434596      -1.052083      -0.019351       0.005108      -0.015119       0.025082       0.011361       0.009539      -0.030947       0.033965      -0.000081      -0.044174       0.020442       0.023732             16.128342      18.535505      -6.808644      10.254634      10.505895      -4.249735      19.343628          -0.000075
          419              C      12.905250       2.491430      29.959839      -0.145835      36.239149 0.42185458E+03  0.98472505E+04                                 9.551705                            6.834610       0.205582       2.039636                    0.999718      29.268571      83.949857       0.631914       0.415237      -1.064542       0.019818      -0.006832       0.023026       0.031138       0.008767      -0.001342       0.018581      -0.007320       0.068044      -0.024329      -0.007309       0.031638             13.138781      14.553820      -6.359702       7.013548      10.534442      -3.240040      14.328080           0.000212
          420              C       9.245220       3.051283      30.842304      -0.175338      37.011434 0.44480137E+03  0.10518655E+05                                 9.587053                            6.984834       0.152348       2.007297                    0.999757      30.176521      87.046752       0.629701       0.411318      -1.067337      -0.011541      -0.015390      -0.004841       0.019837      -0.003194       0.003971      -0.015409      -0.031898       0.052346      -0.025158      -0.003895       0.029054             11.893994      18.030550      -0.597430       1.396449       6.863535      -3.478388      10.787896           0.003100
          421              C      11.004092      27.368592      11.222718      -0.077216      55.197942 0.46251943E+03  0.10981770E+05                                12.488389                            7.153497      -0.017187       1.992359                    0.999202      28.072669      79.634086       0.621764       0.414895      -1.071159       0.021631       0.006032       0.025448       0.033939       0.020736       0.039785      -0.021242      -0.051152      -0.030670      -0.064652       0.024473       0.040179             19.867440      24.568066       2.060169       2.128605      12.396358       9.884467      22.637896           0.002267
          422              C       9.678938      27.556399      11.592351       0.194512      41.349524 0.38953176E+03  0.89384522E+04                                10.693481                            6.750090      -0.121018       1.971272                    0.999646      26.405457      75.785833       0.608526       0.438639      -1.047099      -0.054799      -0.026897      -0.021637       0.064765       0.003083      -0.000719       0.001654      -0.001306      -0.007593      -0.003891      -0.000630       0.004521             15.358318      27.613423      -0.343919      -1.858607       7.295364       3.453041      11.166167           0.001524
          423              C      13.853258      27.765189      13.682572      -0.094214      35.479363 0.41313797E+03  0.95930524E+04                                 9.435765                            6.781599       0.058335       1.991157                    0.999660      28.944088      82.785821       0.631894       0.417446      -1.063188      -0.019831       0.006794      -0.018301       0.027827      -0.021864       0.003478      -0.013124       0.009065      -0.007201      -0.024400      -0.003316       0.027716             12.951176      13.667941       3.924721       8.181960      11.995871       3.761232      13.189717          -0.000090
          424              C      12.795535      26.569101       9.651145      -0.172384      37.094152 0.42960443E+03  0.10071472E+05                                 9.599731                            6.864583       0.158782       2.012367                    0.999747      29.887480      85.842498       0.635172       0.411330      -1.067317       0.001555      -0.008036      -0.004967       0.009574       0.003945       0.000391      -0.012219       0.035544      -0.074463      -0.030781       0.000149       0.030632             12.263090      12.409691       1.185635       0.920856       8.503234       6.408698      15.876344           0.002408
          425              C      13.926973      29.114461      13.785793      -0.040563      41.189777 0.42705117E+03  0.99144339E+04                                10.417709                            6.826072       0.037935       2.016106                    0.999353      27.147215      75.526072       0.644800       0.409160      -1.077598      -0.033181      -0.023305      -0.034710       0.053374      -0.005114      -0.005725       0.002640       0.016129       0.004201      -0.010340      -0.002056       0.012396             16.576959      18.149588       6.153610      11.935202      14.339698       6.296415      17.241590           0.000141
          426              C      14.890410      29.770420      14.753306       0.676593      24.069631 0.23095956E+03  0.47078014E+04                                 7.967426                            5.510024      -0.194997       2.018552                    0.999055      21.388216      60.215719       0.609567       0.492949      -1.004615       0.055209       0.043983       0.054277       0.089042       0.028898      -0.082664      -0.049484       0.040182       0.090556      -0.071853      -0.049701       0.121554             11.702349      12.674409       2.896492       7.136320      10.692998       4.489846      11.739642           0.000025
          427              C      13.061252      29.906397      13.055978      -0.110089      37.060935 0.42045640E+03  0.98153038E+04                                 9.723251                            6.837926       0.042649       1.979549                    0.999599      29.415189      84.621869       0.629165       0.417022      -1.062444      -0.007384      -0.026227      -0.005341       0.027765      -0.003738      -0.006243      -0.006312      -0.042895      -0.044546      -0.021710      -0.008241       0.029951             13.497914      14.724901       4.137883       8.799980      12.365262       4.078664      13.403578          -0.000109
          428              C      11.427524      26.703189      10.093468       0.193273      42.904005 0.38452475E+03  0.87911864E+04                                10.946729                            6.696452      -0.069639       1.988682                    0.999662      26.277762      75.172450       0.612613       0.437317      -1.048352      -0.026032      -0.036437      -0.042066       0.061440      -0.000018      -0.000214      -0.000962       0.004012      -0.004297      -0.002332      -0.000402       0.002734             16.823934      12.677177      -0.676544      -2.163298      12.292898      11.613371      25.501726           0.001246
          429              C      12.149244      29.296392      12.210222      -0.151096      36.467220 0.41960208E+03  0.98045833E+04                                 9.650645                            6.847413       0.110973       2.005948                    0.999617      29.603826      85.609034       0.625558       0.419032      -1.059631       0.028308       0.006023       0.019926       0.035138      -0.018467       0.002840      -0.019235       0.003140       0.008371      -0.026236      -0.001411       0.027648             13.456140      14.332772       5.268577       7.928053      13.592981       4.887861      12.442667           0.000224
          430              C      12.042957      27.961390      12.120085       0.113611      38.800660 0.39612968E+03  0.91059232E+04                                10.286699                            6.775603      -0.434105       1.879190                    0.999022      26.378851      75.176631       0.613098       0.434600      -1.052080      -0.019359      -0.010543      -0.011988       0.025093       0.013945      -0.005063       0.022805       0.048063       0.042182      -0.044170       0.020444       0.023726             16.128245      18.535297       5.476341      11.023621      13.453821       5.951678      16.395617          -0.000075
          431              C      12.905250      27.191697      12.822277      -0.145834      36.238782 0.42185130E+03  0.98471531E+04                                 9.551648                            6.834585       0.205600       2.039643                    0.999718      29.268418      83.949279       0.631915       0.415237      -1.064542       0.019818       0.016523       0.017430       0.031138       0.003220      -0.008265       0.003857      -0.046181      -0.048551      -0.024331      -0.007307       0.031637             13.138688      14.553650       2.894027       9.014336      10.573701       3.262698      14.288712           0.000209
          432              C       9.245220      28.235861      12.778663      -0.175346      37.012214 0.44480815E+03  0.10518855E+05                                 9.587174                            6.984878       0.152356       2.007296                    0.999757      30.176818      87.047786       0.629701       0.411317      -1.067337      -0.011550      -0.011884       0.010912       0.019843       0.001841       0.004750       0.012138      -0.026214       0.069375      -0.025155      -0.003902       0.029057             11.894255      18.031063       0.910677       1.215660       6.794532       3.438550      10.857171           0.003103
          433              C      11.004092      18.564545      18.090536      -0.077189      55.196838 0.46250820E+03  0.10981439E+05                                12.488333                            7.153464      -0.017461       1.992282                    0.999201      28.072053      79.632149       0.621758       0.414901      -1.071155       0.021642      -0.024999      -0.007497       0.033905      -0.044816      -0.001935      -0.007089      -0.002111       0.116504      -0.064635       0.024477       0.040157             19.867587      24.566970      -2.874644       0.719828      28.639272      -0.507600       6.396519           0.002276
          434              C       9.678938      18.150530      18.068366       0.194517      41.347829 0.38952660E+03  0.89382836E+04                                10.693137                            6.750006      -0.120997       1.971281                    0.999646      26.405153      75.784177       0.608536       0.438634      -1.047104      -0.054811       0.032182      -0.012475       0.064773      -0.000914       0.003029      -0.002753       0.000578      -0.001860      -0.003890      -0.000628       0.004517             15.357581      27.611650       1.781611       0.631409      13.188635      -0.050412       5.272456           0.001517
          435              C      13.853258      16.235950      17.204073      -0.094212      35.479467 0.41313788E+03  0.95930640E+04                                 9.435820                            6.781625       0.058330       1.991156                    0.999661      28.944110      82.786348       0.631888       0.417449      -1.063185      -0.019833       0.012451       0.015035       0.027828       0.007918      -0.020674       0.006966       0.019732       0.024804      -0.024399      -0.003317       0.027716             12.951239      13.668043      -9.048178      -0.692165      16.148591      -1.363591       9.037083          -0.000092
          436              C      12.795535      20.325312      18.183944      -0.172366      37.095237 0.42960297E+03  0.10071438E+05                                 9.599974                            6.864611       0.158834       2.012386                    0.999747      29.887291      85.842183       0.635164       0.411335      -1.067313       0.001522       0.008311      -0.004479       0.009563      -0.002281       0.003223      -0.002313       0.060732       0.000999      -0.030773       0.000126       0.030647             12.263482      12.410687      -1.390241       0.566441      19.583271      -0.011670       4.796488           0.002411
          437              C      13.926973      15.471923      18.320966      -0.040566      41.189567 0.42705126E+03  0.99144362E+04                                10.417654                            6.826071       0.037928       2.016104                    0.999353      27.147241      75.526139       0.644800       0.409160      -1.077599      -0.033181       0.041711      -0.002828       0.053374       0.007511      -0.001567       0.003080       0.006218      -0.025525      -0.010338      -0.002054       0.012391             16.576756      18.149336     -13.412731      -0.638418      21.968623      -1.891664       9.612309           0.000140
          438              C      14.890410      14.306052      18.405287       0.676591      24.069682 0.23095975E+03  0.47077959E+04                                 7.967383                            5.510002      -0.194785       2.018622                    0.999056      21.388072      60.214822       0.609574       0.492945      -1.004619       0.055208      -0.068994       0.010957       0.089040       0.057141       0.066360       0.053045       0.034018       0.072058      -0.071858      -0.049697       0.121555             11.702192      12.674258      -7.628238      -1.059793      15.365884      -1.791727       7.066434           0.000025
          439              C      13.061252      15.707993      19.371710      -0.110090      37.061035 0.42045826E+03  0.98153544E+04                                 9.723263                            6.837951       0.042654       1.979550                    0.999599      29.415186      84.621787       0.629162       0.417023      -1.062443      -0.007383       0.017739      -0.020043       0.027765       0.007273      -0.000114      -0.015777      -0.004638       0.070231      -0.021710      -0.008243       0.029954             13.497890      14.724875      -9.689892      -0.816472      16.676162      -1.589740       9.092633          -0.000114
          440              C      11.427524      19.875205      18.078906       0.193158      42.893408 0.38441880E+03  0.87882009E+04                                10.944807                            6.695425      -0.069321       1.988786                    0.999661      26.277111      75.169358       0.612672       0.437303      -1.048355      -0.025974       0.054520      -0.010462       0.061290       0.000273       0.000012       0.000445       0.005080      -0.001214      -0.002448      -0.000309       0.002757             16.820302      12.676138       2.209864       0.495770      32.248115      -0.087155       5.536652           0.001240
          441              C      12.149244      16.745442      19.266309      -0.151100      36.467542 0.41960656E+03  0.98047073E+04                                 9.650672                            6.847442       0.110970       2.005944                    0.999617      29.603981      85.609374       0.625559       0.419031      -1.059632       0.028310      -0.020270      -0.004747       0.035140       0.006775      -0.017414       0.012109       0.015483       0.045403      -0.026239      -0.001412       0.027650             13.456151      14.332785      -9.500175       0.598732      16.963257      -2.942068       9.072411           0.000222
          442              C      12.042957      17.491003      18.155231       0.113599      38.801193 0.39613177E+03  0.91059725E+04                                10.286726                            6.775586      -0.434024       1.879213                    0.999023      26.378891      75.176456       0.613104       0.434596      -1.052083      -0.019351       0.015647      -0.003136       0.025082      -0.002582       0.014608       0.008137      -0.005543      -0.118605      -0.044174       0.020441       0.023733             16.128314      18.535450     -12.285058      -0.769147      20.814538      -1.701986       9.034953          -0.000076
          443              C      12.905250      17.267734      17.137561      -0.145835      36.239140 0.42185424E+03  0.98472439E+04                                 9.551730                            6.834627       0.205595       2.039640                    0.999718      29.268519      83.949809       0.631910       0.415239      -1.064540       0.019817      -0.023357       0.005596       0.031139       0.005546       0.006921      -0.022438      -0.014000       0.048010      -0.024330      -0.007309       0.031639             13.138820      14.553875      -9.253804      -2.000927      16.185681      -0.022632       8.676906           0.000209
          444              C       9.245220      16.783423      18.063641      -0.175336      37.011348 0.44479985E+03  0.10518607E+05                                 9.587029                            6.984813       0.152351       2.007299                    0.999757      30.176478      87.046508       0.629704       0.411317      -1.067338      -0.011541      -0.003503      -0.015749       0.019836      -0.005037      -0.000781       0.003278      -0.052910      -0.010691      -0.025158      -0.003895       0.029053             11.893968      18.030534      -1.508075       0.180834      12.819130       0.039895       4.832239           0.003096
          445              C      11.004092      17.018863       7.032099      -0.077176      55.197120 0.46250700E+03  0.10981412E+05                                12.488414                            7.153477      -0.017475       1.992278                    0.999201      28.072011      79.632243       0.621755       0.414904      -1.071152       0.021640       0.018994      -0.017903       0.033905       0.024084      -0.037844       0.028316      -0.038878       0.006227      -0.064638       0.024474       0.040164             19.867859      24.567301       0.814020      -2.849591      11.517750      -9.377746      23.518526           0.002272
          446              C       9.678938      17.245071       6.684638       0.194513      41.348275 0.38952908E+03  0.89383634E+04                                10.693240                            6.750043      -0.121023       1.971272                    0.999645      26.405284      75.784894       0.608532       0.438636      -1.047102      -0.054811      -0.005288       0.034111       0.064775      -0.002167      -0.002307       0.001097       0.003453       0.006733      -0.003893      -0.000625       0.004518             15.357832      27.612140      -1.437635       1.227237       7.207939      -3.402662      11.253418           0.001521
          447              C      13.853258      18.950860       5.458709      -0.094215      35.479740 0.41314001E+03  0.95931252E+04                                 9.435885                            6.781655       0.058322       1.991153                    0.999660      28.944132      82.786447       0.631885       0.417451      -1.063184      -0.019833      -0.019245       0.003265       0.027827       0.013947       0.017194       0.006159      -0.003001      -0.043398      -0.024399      -0.003318       0.027717             12.951431      13.668245       5.123559      -7.490102       9.634089      -2.397684      15.551959          -0.000091
          448              C      12.795535      16.057586       8.510265      -0.172362      37.095113 0.42960163E+03  0.10071393E+05                                 9.599935                            6.864593       0.158830       2.012384                    0.999747      29.887242      85.841834       0.635166       0.411334      -1.067315       0.001522      -0.000278       0.009437       0.009563      -0.001650      -0.003587       0.014524       0.039585      -0.062442      -0.030776       0.000129       0.030647             12.263437      12.410627       0.204555      -1.487173       8.483048      -6.397005      15.896635           0.002410
          449              C      13.926973      18.365616       4.238595      -0.040562      41.190131 0.42705240E+03  0.99144759E+04                                10.417789                            6.826095       0.037925       2.016104                    0.999353      27.147259      75.526409       0.644797       0.409162      -1.077597      -0.033182      -0.018407       0.037536       0.053374      -0.002401       0.007291      -0.005721       0.010789      -0.011813      -0.010340      -0.002056       0.012395             16.577219      18.149867       7.259505     -11.297049      11.063387      -4.404920      20.518403           0.000141
          450              C      14.890410      18.875528       3.186761       0.676595      24.069751 0.23096022E+03  0.47078219E+04                                 7.967467                            5.510040      -0.195033       2.018539                    0.999055      21.388310      60.216173       0.609565       0.492951      -1.004613       0.055209       0.025015      -0.065228       0.089042      -0.086038       0.016304      -0.003561      -0.051696      -0.185090      -0.071853      -0.049700       0.121553             11.702470      12.674513       4.732032      -6.076715       7.589714      -2.698223      14.843183           0.000026
          451              C      13.061252      17.337610       3.917666      -0.110090      37.061252 0.42045955E+03  0.98153897E+04                                 9.723282                            6.837941       0.042640       1.979546                    0.999599      29.415293      84.622044       0.629166       0.417021      -1.062445      -0.007382       0.008489       0.025384       0.027765      -0.003539       0.006356       0.022089      -0.015572       0.037424      -0.021711      -0.008241       0.029951             13.498011      14.725019       5.552112      -7.983605       9.611825      -2.489004      16.157189          -0.000108
          452              C      11.427524      16.373605       8.172980       0.193149      42.893857 0.38442112E+03  0.87882666E+04                                10.944877                            6.695441      -0.069309       1.988789                    0.999661      26.277201      75.169657       0.612672       0.437303      -1.048355      -0.025974      -0.018201       0.052449       0.061293      -0.000148       0.000230       0.000614       0.003248      -0.006716      -0.002447      -0.000311       0.002758             16.820505      12.676257      -1.534274       1.665902      12.139168     -11.522990      25.646092           0.001243
          453              C      12.149244      16.910166       4.868824      -0.151102      36.467762 0.41960760E+03  0.98047394E+04                                 9.650724                            6.847456       0.110967       2.005942                    0.999617      29.604023      85.609579       0.625557       0.419031      -1.059631       0.028310       0.014247      -0.015180       0.035140       0.011693       0.014574       0.007128      -0.017838      -0.054556      -0.026239      -0.001412       0.027651             13.456324      14.332989       4.231652      -8.526942       8.497295      -1.945901      17.538688           0.000224
          454              C      12.042957      17.499607       6.070038       0.113595      38.801504 0.39613334E+03  0.91060192E+04                                10.286789                            6.775601      -0.434035       1.879209                    0.999022      26.378969      75.176772       0.613103       0.434596      -1.052083      -0.019351      -0.005107       0.015118       0.025081      -0.011359      -0.009542      -0.030947       0.033966      -0.000079      -0.044174       0.020441       0.023733             16.128559      18.535748       6.808757     -10.254848      10.506008      -4.249863      19.343920          -0.000075
          455              C      12.905250      18.492570       6.385515      -0.145838      36.239469 0.42185740E+03  0.98473316E+04                                 9.551759                            6.834630       0.205582       2.039634                    0.999718      29.268686      83.950219       0.631913       0.415237      -1.064542       0.019817       0.006832      -0.023027       0.031139      -0.008765       0.001343       0.018583      -0.007322       0.068046      -0.024329      -0.007311       0.031640             13.138934      14.553988       6.359790      -7.013689      10.534540      -3.240137      14.328274           0.000209
          456              C       9.245220      17.932717       5.503050      -0.175339      37.011669 0.44480273E+03  0.10518694E+05                                 9.587091                            6.984844       0.152343       2.007294                    0.999757      30.176567      87.046899       0.629701       0.411318      -1.067337      -0.011545       0.015392       0.004839       0.019840       0.003194      -0.003971      -0.015411      -0.031895       0.052348      -0.025157      -0.003898       0.029055             11.894091      18.030745       0.597435      -1.396450       6.863573      -3.478412      10.787956           0.003101
          457              N      10.587517       5.118417      27.185598      -0.322654      53.929255 0.62510456E+03  0.15885503E+05                                12.074122                            8.166243      -0.276773       1.909123                    0.998297      30.453825      87.248556       0.602469       0.400058      -1.088949       0.079891      -0.010089      -0.005620       0.080722       0.006242       0.003756      -0.039829      -0.015304       0.106837      -0.037582      -0.021082       0.058664             17.384829      17.380892       1.026280       0.594220      11.795912      -9.683234      22.977684          -0.010175
          458              N      10.587517       0.000000      18.320239      -0.322495      53.929845 0.62511346E+03  0.15885821E+05                                12.074413                            8.166460      -0.275874       1.909418                    0.998303      30.453113      87.247410       0.602442       0.400074      -1.088936       0.079973       0.000001       0.011515       0.080797       0.000001      -0.007218       0.000000      -0.084383      -0.100238      -0.037683      -0.021215       0.058898             17.385054      17.381984       0.000131      -1.186916      28.567432      -0.000026       6.205745          -0.010183
          459              N      10.587517      -5.118627      27.185234      -0.322655      53.929692 0.62510929E+03  0.15885665E+05                                12.074216                            8.166293      -0.276771       1.909123                    0.998297      30.453932      87.249186       0.602464       0.400060      -1.088946       0.079892       0.009911      -0.005927       0.080722      -0.006376       0.003526       0.039732      -0.015134       0.107346      -0.037583      -0.021082       0.058665             17.384994      17.381019      -1.027879       0.591465      11.796478       9.683617      22.977486          -0.010173
          460              N      10.587517      15.865583       9.159756      -0.322654      53.929272 0.62510465E+03  0.15885504E+05                                12.074122                            8.166241      -0.276770       1.909124                    0.998297      30.453829      87.248544       0.602469       0.400058      -1.088949       0.079891       0.010089       0.005620       0.080722      -0.006241      -0.003759      -0.039830      -0.015305       0.106834      -0.037582      -0.021082       0.058664             17.384847      17.380882      -1.026169      -0.594401      11.795881      -9.683234      22.977778          -0.010176
          461              N      10.587517      20.983790      18.025478      -0.322654      53.929336 0.62510559E+03  0.15885535E+05                                12.074133                            8.166249      -0.276771       1.909123                    0.998297      30.453838      87.248597       0.602469       0.400058      -1.088949       0.079891      -0.000177      -0.011547       0.080722      -0.000132       0.007284       0.000097      -0.084123      -0.099617      -0.037582      -0.021082       0.058664             17.384836      17.380898      -0.001537       1.185896      28.568180      -0.000238       6.205430          -0.010177
          462              N      10.587517      26.102417       9.159756      -0.322654      53.929654 0.62510850E+03  0.15885641E+05                                12.074215                            8.166291      -0.276771       1.909124                    0.998297      30.453906      87.249122       0.602464       0.400060      -1.088946       0.079892      -0.010089       0.005621       0.080722       0.006242      -0.003757       0.039830      -0.015304       0.106838      -0.037583      -0.021082       0.058665             17.384999      17.381025       1.026278      -0.594238      11.796026       9.683357      22.977946          -0.010176
          463              N       6.555483      26.102417       9.159756      -0.322655      53.929656 0.62510856E+03  0.15885643E+05                                12.074216                            8.166292      -0.276771       1.909124                    0.998297      30.453908      87.249129       0.602464       0.400060      -1.088946      -0.079892      -0.010089       0.005621       0.080722      -0.006242       0.003757       0.039830      -0.015304       0.106838      -0.037583      -0.021082       0.058665             17.384999      17.381028      -1.026274       0.594254      11.796025       9.683356      22.977945          -0.010176
          464              N       6.555483      20.983790      18.025478      -0.322654      53.929327 0.62510555E+03  0.15885533E+05                                12.074131                            8.166249      -0.276771       1.909123                    0.998297      30.453837      87.248593       0.602469       0.400058      -1.088949      -0.079891      -0.000176      -0.011547       0.080722       0.000133      -0.007284       0.000097      -0.084123      -0.099617      -0.037582      -0.021082       0.058664             17.384831      17.380898       0.001518      -1.185892      28.568168      -0.000237       6.205429          -0.010177
          465              N       6.555483      15.865373       9.160120      -0.322654      53.929269 0.62510482E+03  0.15885510E+05                                12.074122                            8.166243      -0.276771       1.909123                    0.998297      30.453833      87.248568       0.602469       0.400058      -1.088949      -0.079891       0.009911       0.005928       0.080722       0.006375       0.003526      -0.039732      -0.015135       0.107345      -0.037582      -0.021082       0.058664             17.384832      17.380884       1.027877       0.591445      11.796365      -9.683503      22.977246          -0.010176
          466              N       6.555483      -5.118417      27.185598      -0.322655      53.929681 0.62510917E+03  0.15885661E+05                                12.074214                            8.166292      -0.276770       1.909123                    0.998297      30.453929      87.249172       0.602464       0.400060      -1.088946      -0.079892       0.010089      -0.005619       0.080722       0.006241      -0.003759       0.039830      -0.015304       0.106835      -0.037583      -0.021082       0.058665             17.384991      17.381020       1.026177      -0.594406      11.795978       9.683327      22.977975          -0.010173
          467              N       6.555483      -0.000210      18.319876      -0.322661      53.930747 0.62511929E+03  0.15885985E+05                                12.074393                            8.166377      -0.276808       1.909109                    0.998297      30.454136      87.250000       0.602459       0.400062      -1.088945      -0.079894      -0.000177       0.011546       0.080724       0.000133       0.007289      -0.000098      -0.084113      -0.099660      -0.037594      -0.021073       0.058667             17.385302      17.381386       0.001581       1.185958      28.568960       0.000262       6.205562          -0.010184
          468              N       6.555483       5.118417      27.185598      -0.322654      53.929248 0.62510444E+03  0.15885499E+05                                12.074120                            8.166242      -0.276772       1.909123                    0.998297      30.453822      87.248540       0.602469       0.400058      -1.088949      -0.079891      -0.010088      -0.005621       0.080722      -0.006242      -0.003757      -0.039829      -0.015305       0.106837      -0.037582      -0.021082       0.058664             17.384829      17.380893      -1.026288      -0.594204      11.795912      -9.683234      22.977682          -0.010175
          469              N       8.571500       6.143066      25.492268      -0.333520      53.326085 0.63124475E+03  0.16079724E+05                                11.950906                            8.189458      -0.270201       1.907673                    0.998326      30.660548      87.926262       0.603506       0.398422      -1.090137      -0.000000       0.017770      -0.084781       0.086623       0.000000      -0.000000      -0.010990       0.084844      -0.106038      -0.042248      -0.017847       0.060095             16.540565      24.615385      -0.000003       0.000006       9.947802      -6.019239      15.058507          -0.006338
          470              N       8.571500      -1.978581      18.279169      -0.333517      53.323547 0.63122392E+03  0.16078992E+05                                11.950363                            8.189184      -0.270260       1.907645                    0.998327      30.660167      87.923400       0.603534       0.398409      -1.090151      -0.000001      -0.082310       0.027016       0.086630       0.000008       0.000004       0.010100       0.083268      -0.110820      -0.042277      -0.017827       0.060104             16.539670      24.614531      -0.000278       0.000047      18.992102       0.796556       6.012378          -0.006335
          471              N       8.571500      -4.164485      28.919271      -0.333517      53.326227 0.63124997E+03  0.16079899E+05                                11.950949                            8.189494      -0.270169       1.907680                    0.998327      30.660698      87.926968       0.603504       0.398423      -1.090136      -0.000002       0.064539       0.057779       0.086624      -0.000005      -0.000004       0.000911       0.102319      -0.053638      -0.042254      -0.017845       0.060099             16.540603      24.615796       0.000172       0.000327       8.567956       5.222508      16.438057          -0.006335
          472              N       8.571500      14.840934      10.853086      -0.333516      53.325116 0.63123765E+03  0.16079476E+05                                11.950711                            8.189364      -0.270151       1.907686                    0.998327      30.660424      87.925339       0.603515       0.398418      -1.090141      -0.000002      -0.017769       0.084781       0.086623       0.000001      -0.000006      -0.010990       0.084843      -0.106043      -0.042248      -0.017847       0.060095             16.540237      24.615229      -0.000194       0.000313       9.947506      -6.018960      15.057975          -0.006337
          473              N       8.571500      22.962581      18.066185      -0.333521      53.326824 0.63125334E+03  0.16080017E+05                                11.951062                            8.189546      -0.270213       1.907669                    0.998326      30.660736      87.927344       0.603498       0.398426      -1.090133      -0.000000       0.082308      -0.027002       0.086624       0.000000      -0.000000       0.010084       0.083274      -0.110767      -0.042253      -0.017846       0.060098             16.540796      24.615731      -0.000003       0.000002      18.993925       0.796628       6.012731          -0.006340
          474              N       8.571500      25.148485       7.426083      -0.333511      53.325168 0.63124117E+03  0.16079600E+05                                11.950753                            8.189397      -0.270096       1.907701                    0.998328      30.660514      87.925892       0.603513       0.398419      -1.090140      -0.000000      -0.064541      -0.057777       0.086624      -0.000000      -0.000000       0.000909       0.102321      -0.053640      -0.042254      -0.017846       0.060100             16.540282      24.615655      -0.000001       0.000007       8.567722       5.222259      16.437470          -0.006336
          475              N       8.571500      27.127066      10.853086      -0.333521      53.327256 0.63125757E+03  0.16080166E+05                                11.951164                            8.189598      -0.270221       1.907667                    0.998326      30.660822      87.927960       0.603493       0.398428      -1.090131       0.000000       0.017769       0.084782       0.086624      -0.000000      -0.000000       0.010996       0.084853      -0.106035      -0.042254      -0.017845       0.060099             16.540981      24.616032      -0.000000       0.000005       9.948028       6.019410      15.058882          -0.006339
          476              N       8.571500      19.005419      18.066185      -0.333511      53.324101 0.63122994E+03  0.16079211E+05                                11.950516                            8.189271      -0.270078       1.907706                    0.998328      30.660270      87.924344       0.603524       0.398414      -1.090146       0.000000      -0.082307      -0.027004       0.086623       0.000000       0.000000      -0.010085       0.083278      -0.110744      -0.042249      -0.017848       0.060097             16.539889      24.615020      -0.000010       0.000005      18.992208      -0.796552       6.012440          -0.006337
          477              N       8.571500      16.819515       7.426083      -0.333516      53.325752 0.63124453E+03  0.16079712E+05                                11.950845                            8.189436      -0.270159       1.907683                    0.998327      30.660579      87.926251       0.603509       0.398420      -1.090138       0.000002       0.064539      -0.057779       0.086624       0.000005      -0.000004      -0.000909       0.102316      -0.053640      -0.042252      -0.017846       0.060098             16.540452      24.615591      -0.000166       0.000309       8.567880      -5.222444      16.437886          -0.006337
          478              N       8.571500      -6.143066      25.492268      -0.333517      53.326226 0.63125009E+03  0.16079902E+05                                11.950948                            8.189494      -0.270167       1.907680                    0.998327      30.660696      87.926943       0.603504       0.398423      -1.090136       0.000002      -0.017768      -0.084782       0.086624      -0.000001      -0.000006       0.010995       0.084852      -0.106038      -0.042254      -0.017845       0.060099             16.540616      24.615830       0.000192       0.000315       9.947717       6.019110      15.058302          -0.006335
          479              N       8.571500       1.978581      18.279169      -0.333521      53.323887 0.63122403E+03  0.16079000E+05                                11.950422                            8.189204      -0.270298       1.907636                    0.998325      30.660140      87.923416       0.603531       0.398411      -1.090149       0.000002       0.082310       0.027013       0.086630      -0.000002       0.000006      -0.010100       0.083266      -0.110805      -0.042273      -0.017827       0.060100             16.539778      24.614321      -0.000080       0.000057      18.992588      -0.796574       6.012424          -0.006337
          480              N       8.571500       4.164485      28.919271      -0.333511      53.324723 0.63123647E+03  0.16079437E+05                                11.950653                            8.189344      -0.270093       1.907702                    0.998328      30.660418      87.925267       0.603518       0.398417      -1.090142       0.000000      -0.064540       0.057777       0.086623       0.000000      -0.000000      -0.000908       0.102319      -0.053642      -0.042253      -0.017847       0.060100             16.540116      24.615405      -0.000000       0.000006       8.567647      -5.222195      16.437298          -0.006334
          481             Cl       8.571500       2.821089      25.858992      -0.413289     121.251636 0.40731047E+04  0.15721323E+06                                16.823798                           17.620580       1.167806       2.015986                    0.999949      75.106605     224.782046       0.555132       0.285855      -1.245890      -0.000000      -0.142281      -0.082139       0.164288       0.000000      -0.000000       0.094975      -0.176784      -0.042499      -0.081309      -0.069007       0.150316             15.882766      12.370045      -0.000011       0.000010      19.501309       3.226050      15.776943           0.172169
          482             Cl       8.571500       0.000000      20.972723      -0.413295     121.252249 0.40731014E+04  0.15721303E+06                                16.823869                           17.620585       1.167735       2.015967                    0.999949      75.106538     224.781639       0.555132       0.285856      -1.245890       0.000024      -0.000003       0.164272       0.164272       0.000003      -0.000020       0.000007      -0.012283       0.451008      -0.081310      -0.069026       0.150336             15.882875      12.370294       0.000002      -0.000300      13.914131       0.000174      21.364199           0.172177
          483             Cl       8.571500      -2.821089      25.858992      -0.413279     121.250727 0.40730679E+04  0.15721144E+06                                16.823701                           17.620491       1.167822       2.015992                    0.999949      75.106395     224.781090       0.555134       0.285855      -1.245890      -0.000000       0.142281      -0.082148       0.164293      -0.000003      -0.000005      -0.094974      -0.176792      -0.042535      -0.081307      -0.069013       0.150319             15.882658      12.369959       0.000009       0.000009      19.501465      -3.225850      15.776549           0.172170
          484             Cl       8.571500      18.162911      10.486362      -0.413289     121.251150 0.40730868E+04  0.15721235E+06                                16.823737                           17.620527       1.167804       2.015986                    0.999949      75.106590     224.781789       0.555134       0.285855      -1.245890       0.000000       0.142277       0.082142       0.164287       0.000003      -0.000005       0.094970      -0.176790      -0.042529      -0.081307      -0.069008       0.150315             15.882687      12.370002      -0.000012       0.000012      19.501463       3.225840      15.776595           0.172156
          485             Cl       8.571500      20.984000      15.372631      -0.413286     121.251131 0.40730818E+04  0.15721211E+06                                16.823738                           17.620519       1.167811       2.015988                    0.999949      75.106524     224.781568       0.555134       0.285855      -1.245890      -0.000000      -0.000010      -0.164290       0.164290      -0.000000      -0.000000      -0.000003      -0.012299       0.450950      -0.081308      -0.069009       0.150317             15.882699      12.370000      -0.000013       0.000007      13.914138      -0.000320      21.363958           0.172157
          486             Cl       8.571500      23.805089      10.486362      -0.413291     121.251873 0.40731176E+04  0.15721385E+06                                16.823821                           17.620611       1.167800       2.015985                    0.999949      75.106647     224.782276       0.555132       0.285855      -1.245890       0.000000      -0.142284       0.082135       0.164289      -0.000000       0.000000      -0.094973      -0.176783      -0.042526      -0.081304      -0.069011       0.150315             15.882777      12.370041      -0.000003       0.000015      19.501346      -3.226065      15.776942           0.172159
          487              O      15.790074       8.050931      21.121376      -0.590186      38.284311 0.54291258E+03  0.13080023E+05                                 9.134829                            7.229083       0.198321       2.119280                    0.997166      27.564430      72.475796       0.704303       0.360967      -1.137720      -0.033359       0.023072       0.043148       0.059219      -0.008531       0.050877       0.046409       0.032400      -0.017160      -0.075481       0.008948       0.066533             11.894595      16.482430      -0.272892      -6.809190       7.751139      -0.356250      11.450217           0.000020
          488              O      14.683322       9.980620      21.308191      -0.664909      40.919998 0.58482379E+03  0.14411906E+05                                 9.599434                            7.531281       0.253212       2.101360                    0.998114      29.421898      79.272096       0.683386       0.363701      -1.131025       0.041658      -0.108418       0.041560       0.123357       0.021038       0.035922       0.014125       0.006313       0.070407      -0.037874      -0.016836       0.054710             13.174639       9.346262       3.360624      -4.375279      17.242809      -7.701153      12.934846           0.000018
          489              O      15.790074      -6.717818      18.812355      -0.590187      38.282028 0.54286945E+03  0.13078678E+05                                 9.134323                            7.228680       0.198352       2.119292                    0.997167      27.563891      72.472708       0.704342       0.360956      -1.137733      -0.033355       0.025841      -0.041550       0.059217       0.048320      -0.018050      -0.026500       0.066879       0.086280      -0.075478       0.008951       0.066527             11.893838      16.481351      -5.760023       3.640872      10.833057      -1.423748       8.367105           0.000021
          490              O      14.683322      -7.520875      17.047788      -0.664921      40.918833 0.58479762E+03  0.14411071E+05                                 9.599164                            7.531051       0.253419       2.101431                    0.998116      29.421574      79.270177       0.683406       0.363695      -1.131032       0.041655       0.090225       0.073094       0.123363       0.020590      -0.036183      -0.023672      -0.010203       0.020820      -0.037870      -0.016844       0.054714             13.174215       9.345847      -5.468956      -0.722828      20.680433       5.716194       9.496364           0.000021
          491              O      15.790074      -1.333114      32.756977      -0.590216      38.284233 0.54290898E+03  0.13079887E+05                                 9.134718                            7.228987       0.198300       2.119265                    0.997167      27.564644      72.475740       0.704320       0.360960      -1.137728      -0.033358      -0.048932      -0.001622       0.059243      -0.039796      -0.032827      -0.019917      -0.013505      -0.154829      -0.075478       0.008954       0.066524             11.894381      16.482278       6.033328       3.168102      10.216847       1.779638       8.984016           0.000021
          492              O      14.683322      -2.459744      34.334729      -0.664909      40.918850 0.58479574E+03  0.14411021E+05                                 9.599217                            7.531072       0.253329       2.101407                    0.998114      29.421417      79.269896       0.683400       0.363698      -1.131029       0.041655       0.018205      -0.114671       0.123353      -0.041637       0.000252       0.009553      -0.034704      -0.052635      -0.037878      -0.016850       0.054728             13.174381       9.345922       2.108568       5.097802       7.342068       1.985107      22.835151           0.000022
          493              O      15.790074      12.933069      15.223978      -0.590186      38.284278 0.54291184E+03  0.13080000E+05                                 9.134822                            7.229075       0.198321       2.119280                    0.997167      27.564422      72.475746       0.704304       0.360967      -1.137720      -0.033359      -0.023073      -0.043149       0.059219       0.008531      -0.050877       0.046409       0.032400      -0.017159      -0.075481       0.008947       0.066533             11.894586      16.482429       0.272911       6.809176       7.751131      -0.356232      11.450197           0.000019
          494              O      14.683322      11.003380      15.037163      -0.664909      40.920014 0.58482418E+03  0.14411919E+05                                 9.599438                            7.531285       0.253213       2.101361                    0.998114      29.421896      79.272110       0.683385       0.363701      -1.131025       0.041658       0.108418      -0.041560       0.123358      -0.021037      -0.035922       0.014124       0.006313       0.070406      -0.037874      -0.016836       0.054710             13.174631       9.346264      -3.360612       4.375277      17.242786      -7.701137      12.934842           0.000017
          495              O      15.790074      27.701818      17.532999      -0.590186      38.282041 0.54286990E+03  0.13078693E+05                                 9.134328                            7.228684       0.198351       2.119292                    0.997167      27.563897      72.472746       0.704342       0.360956      -1.137732      -0.033355      -0.025839       0.041550       0.059217      -0.048320       0.018049      -0.026500       0.066880       0.086281      -0.075478       0.008951       0.066527             11.893841      16.481337       5.760037      -3.640878      10.833077      -1.423756       8.367109           0.000019
          496              O      14.683322      28.504875      19.297566      -0.664920      40.918783 0.58479696E+03  0.14411050E+05                                 9.599157                            7.531048       0.253422       2.101432                    0.998116      29.421550      79.270101       0.683406       0.363695      -1.131032       0.041655      -0.090223      -0.073094       0.123362      -0.020590       0.036183      -0.023672      -0.010203       0.020822      -0.037870      -0.016843       0.054713             13.174209       9.345834       5.468949       0.722820      20.680442       5.716187       9.496352           0.000021
          497              O      15.790074      22.317114       3.588377      -0.590196      38.282469 0.54288001E+03  0.13078995E+05                                 9.134378                            7.228740       0.198366       2.119291                    0.997167      27.564147      72.473537       0.704341       0.360955      -1.137734      -0.033359       0.048908       0.001611       0.059223       0.039798       0.032825      -0.019915      -0.013506      -0.154878      -0.075486       0.008952       0.066534             11.893919      16.481467      -6.033095      -3.167928      10.216628       1.779724       8.983663           0.000019
          498              O      14.683322      23.443744       2.010625      -0.664923      40.919679 0.58481635E+03  0.14411661E+05                                 9.599327                            7.531200       0.253376       2.101414                    0.998116      29.421875      79.271571       0.683394       0.363697      -1.131029       0.041654      -0.018190       0.114683       0.123362       0.041628      -0.000260       0.009537      -0.034680      -0.052607      -0.037869      -0.016838       0.054707             13.174438       9.346095      -2.108603      -5.097841       7.342174       1.984944      22.835044           0.000021
          499              O       1.352926      29.034931      15.223978      -0.590186      38.284151 0.54290970E+03  0.13079933E+05                                 9.134795                            7.229054       0.198334       2.119284                    0.997167      27.564405      72.475630       0.704306       0.360966      -1.137721       0.033359       0.023072      -0.043149       0.059219       0.008531       0.050877      -0.046409       0.032397      -0.017163      -0.075481       0.008949       0.066532             11.894552      16.482381       0.272915      -6.809169       7.751098       0.356225      11.450178           0.000019
          500              O       2.459678      30.964620      15.037163      -0.664907      40.920004 0.58482378E+03  0.14411907E+05                                 9.599441                            7.531285       0.253226       2.101366                    0.998114      29.421856      79.272013       0.683385       0.363701      -1.131024      -0.041657      -0.108417      -0.041560       0.123357      -0.021039       0.035922      -0.014125       0.006313       0.070401      -0.037874      -0.016836       0.054710             13.174661       9.346290      -3.360642      -4.375309      17.242804       7.701170      12.934889           0.000021
          501              O       1.352926      14.266182      17.532999      -0.590186      38.282153 0.54287125E+03  0.13078733E+05                                 9.134347                            7.228696       0.198340       2.119288                    0.997167      27.563912      72.472812       0.704341       0.360956      -1.137732       0.033355       0.025840       0.041550       0.059217      -0.048321      -0.018051       0.026503       0.066879       0.086276      -0.075478       0.008948       0.066530             11.893890      16.481419       5.760077       3.640879      10.833125       1.423756       8.367125           0.000019
          502              O       2.459678      13.463125      19.297566      -0.664921      40.919050 0.58480080E+03  0.14411170E+05                                 9.599205                            7.531078       0.253410       2.101428                    0.998116      29.421619      79.270388       0.683404       0.363695      -1.131031      -0.041654       0.090224      -0.073095       0.123363      -0.020590      -0.036181       0.023671      -0.010203       0.020818      -0.037868      -0.016843       0.054711             13.174301       9.345915       5.469030      -0.722838      20.680594      -5.716217       9.496393           0.000017
          503              O       1.352926      19.650886       3.588377      -0.590207      38.284494 0.54291229E+03  0.13079996E+05                                 9.134791                            7.229032       0.198263       2.119255                    0.997167      27.564618      72.475908       0.704314       0.360962      -1.137725       0.033350      -0.048924       0.001615       0.059232       0.039786      -0.032821       0.019918      -0.013503      -0.154843      -0.075474       0.008958       0.066516             11.894514      16.482579      -6.033416       3.168212      10.216881      -1.779675       8.984082           0.000019
          504              O       2.459678      18.524256       2.010625      -0.664914      40.919342 0.58480972E+03  0.14411460E+05                                 9.599300                            7.531173       0.253287       2.101388                    0.998114      29.421719      79.271109       0.683393       0.363699      -1.131027      -0.041657       0.018206       0.114674       0.123357       0.041635       0.000254      -0.009557      -0.034705      -0.052617      -0.037881      -0.016843       0.054724             13.174415       9.346065      -2.108631       5.097842       7.342137      -1.985173      22.835043           0.000021
          505              O       1.352926      -8.050931      21.121376      -0.590184      38.284108 0.54290898E+03  0.13079912E+05                                 9.134789                            7.229050       0.198334       2.119285                    0.997167      27.564380      72.475557       0.704306       0.360966      -1.137720       0.033359      -0.023072       0.043147       0.059218      -0.008532      -0.050877      -0.046409       0.032397      -0.017165      -0.075481       0.008950       0.066532             11.894539      16.482369      -0.272922       6.809145       7.751097       0.356219      11.450151           0.000021
          506              O       2.459678      -9.980620      21.308191      -0.664908      40.920012 0.58482412E+03  0.14411917E+05                                 9.599439                            7.531285       0.253223       2.101364                    0.998114      29.421880      79.272072       0.683385       0.363701      -1.131025      -0.041658       0.108418       0.041559       0.123357       0.021039      -0.035923      -0.014125       0.006312       0.070402      -0.037875      -0.016836       0.054711             13.174643       9.346278       3.360628       4.375292      17.242789       7.701150      12.934861           0.000022
          507              O       1.352926       6.717818      18.812355      -0.590187      38.282075 0.54287085E+03  0.13078721E+05                                 9.134331                            7.228692       0.198340       2.119288                    0.997167      27.563917      72.472807       0.704341       0.360956      -1.137732       0.033355      -0.025840      -0.041551       0.059218       0.048321       0.018051       0.026503       0.066879       0.086276      -0.075478       0.008948       0.066530             11.893835      16.481315      -5.760025      -3.640867      10.833080       1.423744       8.367109           0.000020
          508              O       2.459678       7.520875      17.047788      -0.664920      40.918917 0.58479929E+03  0.14411124E+05                                 9.599183                            7.531068       0.253412       2.101429                    0.998116      29.421594      79.270291       0.683404       0.363695      -1.131031      -0.041654      -0.090224       0.073095       0.123362       0.020590       0.036181       0.023670      -0.010202       0.020816      -0.037867      -0.016843       0.054711             13.174238       9.345850      -5.468953       0.722815      20.680487      -5.716199       9.496376           0.000018
          509              O       1.352926       1.333114      32.756977      -0.590220      38.284687 0.54291525E+03  0.13080080E+05                                 9.134801                            7.229035       0.198295       2.119261                    0.997167      27.564765      72.476236       0.704317       0.360961      -1.137727       0.033360       0.048930      -0.001625       0.059242      -0.039794       0.032825       0.019922      -0.013503      -0.154829      -0.075479       0.008957       0.066522             11.894546      16.482517       6.033423      -3.168232      10.216963      -1.779729       8.984160           0.000020
          510              O       2.459678       2.459744      34.334729      -0.664910      40.918705 0.58479764E+03  0.14411080E+05                                 9.599187                            7.531081       0.253308       2.101398                    0.998114      29.421495      79.270143       0.683400       0.363698      -1.131029      -0.041653      -0.018206      -0.114673       0.123355      -0.041635      -0.000255      -0.009557      -0.034697      -0.052628      -0.037879      -0.016846       0.054724             13.174296       9.345947       2.108585      -5.097812       7.342061      -1.985143      22.834880           0.000021
          511              O       1.352926      12.933069      15.223978      -0.590187      38.284379 0.54291277E+03  0.13080028E+05                                 9.134840                            7.229082       0.198319       2.119279                    0.997166      27.564440      72.475816       0.704304       0.360967      -1.137720       0.033359      -0.023072      -0.043149       0.059220      -0.008531       0.050877       0.046409       0.032400      -0.017160      -0.075480       0.008947       0.066533             11.894647      16.482523      -0.272883      -6.809251       7.751147      -0.356251      11.450272           0.000019
          512              O       2.459678      11.003380      15.037163      -0.664909      40.920135 0.58482533E+03  0.14411955E+05                                 9.599460                            7.531294       0.253211       2.101360                    0.998114      29.421914      79.272188       0.683384       0.363701      -1.131025      -0.041657       0.108419      -0.041561       0.123358       0.021037       0.035922       0.014124       0.006314       0.070407      -0.037873      -0.016836       0.054710             13.174710       9.346329       3.360681      -4.375341      17.242869      -7.701206      12.934933           0.000017
          513              O       1.352926      27.701818      17.532999      -0.590186      38.282042 0.54286986E+03  0.13078691E+05                                 9.134328                            7.228684       0.198351       2.119292                    0.997167      27.563896      72.472742       0.704342       0.360956      -1.137732       0.033355      -0.025839       0.041550       0.059217       0.048320      -0.018049      -0.026500       0.066880       0.086281      -0.075478       0.008951       0.066527             11.893848      16.481349      -5.760049       3.640882      10.833085      -1.423760       8.367110           0.000019
          514              O       2.459678      28.504875      19.297566      -0.664920      40.918794 0.58479713E+03  0.14411056E+05                                 9.599159                            7.531049       0.253421       2.101432                    0.998116      29.421554      79.270114       0.683406       0.363695      -1.131032      -0.041655      -0.090223      -0.073094       0.123362       0.020590      -0.036183      -0.023672      -0.010203       0.020822      -0.037870      -0.016843       0.054713             13.174216       9.345845      -5.468967      -0.722824      20.680453       5.716182       9.496348           0.000021
          515              O       1.352926      22.317114       3.588377      -0.590208      38.284444 0.54290708E+03  0.13079836E+05                                 9.134781                            7.228990       0.198271       2.119258                    0.997167      27.564560      72.475616       0.704317       0.360962      -1.137726       0.033351       0.048922       0.001617       0.059231      -0.039787      -0.032820      -0.019919      -0.013502      -0.154842      -0.075474       0.008958       0.066516             11.894562      16.482587       6.033525       3.168250      10.217003       1.779738       8.984097           0.000019
          516              O       2.459678      23.443744       2.010625      -0.664913      40.919056 0.58480438E+03  0.14411291E+05                                 9.599250                            7.531134       0.253307       2.101397                    0.998114      29.421594      79.270595       0.683396       0.363698      -1.131028      -0.041655      -0.018208       0.114676       0.123358      -0.041632       0.000257       0.009556      -0.034689      -0.052625      -0.037876      -0.016843       0.054719             13.174372       9.346031       2.108631       5.097853       7.342120       1.985179      22.834964           0.000021
          517              O       1.352926       8.050931      21.121376      -0.590186      38.284320 0.54291263E+03  0.13080024E+05                                 9.134831                            7.229083       0.198321       2.119279                    0.997166      27.564431      72.475800       0.704303       0.360967      -1.137720       0.033359       0.023073       0.043148       0.059219       0.008531      -0.050877       0.046409       0.032400      -0.017160      -0.075481       0.008948       0.066533             11.894605      16.482446       0.272892       6.809205       7.751140      -0.356252      11.450230           0.000020
          518              O       2.459678       9.980620      21.308191      -0.664909      40.919996 0.58482370E+03  0.14411903E+05                                 9.599433                            7.531280       0.253212       2.101360                    0.998114      29.421896      79.272088       0.683386       0.363701      -1.131025      -0.041658      -0.108418       0.041559       0.123357      -0.021038      -0.035923       0.014124       0.006313       0.070407      -0.037874      -0.016836       0.054710             13.174643       9.346262      -3.360623       4.375281      17.242812      -7.701158      12.934854           0.000018
          519              O       1.352926      -6.717818      18.812355      -0.590187      38.282106 0.54287017E+03  0.13078700E+05                                 9.134337                            7.228685       0.198350       2.119292                    0.997167      27.563906      72.472766       0.704342       0.360956      -1.137733       0.033355       0.025841      -0.041550       0.059218      -0.048320       0.018050      -0.026500       0.066879       0.086280      -0.075478       0.008950       0.066527             11.893890      16.481428       5.760093      -3.640895      10.833126      -1.423767       8.367117           0.000021
          520              O       2.459678      -7.520875      17.047788      -0.664921      40.918904 0.58479827E+03  0.14411091E+05                                 9.599177                            7.531056       0.253417       2.101430                    0.998116      29.421584      79.270222       0.683405       0.363695      -1.131032      -0.041654       0.090225       0.073094       0.123363      -0.020590       0.036183      -0.023672      -0.010202       0.020819      -0.037869      -0.016844       0.054713             13.174268       9.345884       5.469010       0.722837      20.680547       5.716210       9.496372           0.000022
          521              O       1.352926      -1.333114      32.756977      -0.590220      38.284637 0.54291463E+03  0.13080060E+05                                 9.134786                            7.229025       0.198294       2.119261                    0.997167      27.564774      72.476219       0.704318       0.360960      -1.137727       0.033359      -0.048931      -0.001623       0.059243       0.039795       0.032824      -0.019922      -0.013504      -0.154833      -0.075479       0.008956       0.066523             11.894530      16.482487      -6.033424      -3.168230      10.216954       1.779722       8.984148           0.000021
          522              O       2.459678      -2.459744      34.334729      -0.664907      40.918822 0.58479902E+03  0.14411126E+05                                 9.599219                            7.531101       0.253309       2.101400                    0.998114      29.421469      79.270165       0.683397       0.363699      -1.131028      -0.041656       0.018207      -0.114670       0.123352       0.041635      -0.000256       0.009554      -0.034695      -0.052619      -0.037879      -0.016843       0.054722             13.174365       9.346013      -2.108615      -5.097891       7.342095       1.985185      22.834988           0.000022
          523              O      15.790074      -8.050931      21.121376      -0.590185      38.284214 0.54290999E+03  0.13079943E+05                                 9.134809                            7.229058       0.198332       2.119284                    0.997167      27.564400      72.475635       0.704306       0.360966      -1.137720      -0.033359      -0.023071       0.043148       0.059219       0.008532       0.050877      -0.046409       0.032397      -0.017165      -0.075481       0.008950       0.066531             11.894604      16.482470       0.272900      -6.809226       7.751111       0.356239      11.450230           0.000021
          524              O      14.683322      -9.980620      21.308191      -0.664909      40.920124 0.58482511E+03  0.14411948E+05                                 9.599459                            7.531292       0.253220       2.101363                    0.998114      29.421894      79.272136       0.683385       0.363701      -1.131025       0.041657       0.108418       0.041560       0.123357      -0.021039       0.035922      -0.014125       0.006313       0.070402      -0.037875      -0.016836       0.054710             13.174718       9.346337      -3.360687      -4.375352      17.242865       7.701220      12.934952           0.000022
          525              O      15.790074       6.717818      18.812355      -0.590187      38.282111 0.54287115E+03  0.13078730E+05                                 9.134337                            7.228694       0.198340       2.119288                    0.997167      27.563923      72.472828       0.704341       0.360956      -1.137732      -0.033355      -0.025840      -0.041551       0.059218      -0.048321      -0.018051       0.026503       0.066879       0.086276      -0.075478       0.008948       0.066530             11.893859      16.481363       5.760057       3.640873      10.833104       1.423748       8.367111           0.000020
          526              O      14.683322       7.520875      17.047788      -0.664921      40.918973 0.58479988E+03  0.14411142E+05                                 9.599192                            7.531072       0.253411       2.101428                    0.998116      29.421604      79.270330       0.683404       0.363695      -1.131031       0.041654      -0.090224       0.073095       0.123362      -0.020590      -0.036181       0.023671      -0.010202       0.020816      -0.037867      -0.016843       0.054711             13.174269       9.345890       5.469004      -0.722832      20.680533      -5.716207       9.496384           0.000018
          527              O      15.790074       1.333114      32.756977      -0.590213      38.284296 0.54290846E+03  0.13079873E+05                                 9.134737                            7.228988       0.198299       2.119266                    0.997167      27.564608      72.475659       0.704319       0.360960      -1.137727      -0.033357       0.048930      -0.001625       0.059241       0.039796      -0.032828       0.019918      -0.013504      -0.154825      -0.075478       0.008955       0.066523             11.894455      16.482390      -6.033390       3.168181      10.216911      -1.779702       8.984066           0.000021
          528              O      14.683322       2.459744      34.334729      -0.664897      40.918051 0.58478733E+03  0.14410763E+05                                 9.599091                            7.531017       0.253302       2.101401                    0.998114      29.421226      79.269248       0.683402       0.363698      -1.131029       0.041656      -0.018209      -0.114669       0.123352       0.041635       0.000257      -0.009557      -0.034705      -0.052608      -0.037883      -0.016839       0.054722             13.174121       9.345813      -2.108509       5.097687       7.341960      -1.984967      22.834589           0.000021
          529              O      15.790074      29.034931      15.223978      -0.590186      38.284154 0.54290968E+03  0.13079933E+05                                 9.134796                            7.229053       0.198334       2.119284                    0.997167      27.564405      72.475628       0.704306       0.360966      -1.137721      -0.033359       0.023072      -0.043149       0.059219      -0.008531      -0.050877      -0.046409       0.032397      -0.017163      -0.075481       0.008949       0.066532             11.894558      16.482390      -0.272913       6.809179       7.751098       0.356227      11.450188           0.000019
          530              O      14.683322      30.964620      15.037163      -0.664908      40.920009 0.58482381E+03  0.14411908E+05                                 9.599442                            7.531286       0.253226       2.101366                    0.998114      29.421857      79.272015       0.683385       0.363701      -1.131024       0.041658      -0.108417      -0.041560       0.123357       0.021039      -0.035922      -0.014125       0.006313       0.070401      -0.037874      -0.016836       0.054710             13.174666       9.346295       3.360648       4.375316      17.242801       7.701175      12.934901           0.000021
          531              O      15.790074      14.266182      17.532999      -0.590186      38.282168 0.54287139E+03  0.13078738E+05                                 9.134350                            7.228697       0.198339       2.119288                    0.997167      27.563915      72.472824       0.704341       0.360956      -1.137732      -0.033355       0.025840       0.041551       0.059218       0.048321       0.018051       0.026503       0.066879       0.086276      -0.075478       0.008948       0.066530             11.893902      16.481443      -5.760093      -3.640893      10.833138       1.423761       8.367125           0.000019
          532              O      14.683322      13.463125      19.297566      -0.664921      40.919051 0.58480078E+03  0.14411170E+05                                 9.599206                            7.531078       0.253410       2.101428                    0.998116      29.421618      79.270385       0.683404       0.363695      -1.131031       0.041654       0.090224      -0.073095       0.123363       0.020590       0.036181       0.023671      -0.010203       0.020818      -0.037868      -0.016843       0.054711             13.174304       9.345918      -5.469033       0.722834      20.680604      -5.716216       9.496389           0.000017
          533              O      15.790074      19.650886       3.588377      -0.590202      38.284969 0.54292290E+03  0.13080334E+05                                 9.134924                            7.229140       0.198346       2.119282                    0.997167      27.564719      72.476730       0.704302       0.360966      -1.137720      -0.033364      -0.048909       0.001598       0.059227      -0.039799       0.032827       0.019915      -0.013504      -0.154871      -0.075486       0.008952       0.066534             11.894781      16.482657       6.033489      -3.168344      10.217090      -1.779965       8.984595           0.000019
          534              O      14.683322      18.524256       2.010625      -0.664923      40.920816 0.58483597E+03  0.14412282E+05                                 9.599561                            7.531358       0.253212       2.101355                    0.998114      29.422187      79.273104       0.683382       0.363700      -1.131025       0.041659       0.018214       0.114677       0.123361      -0.041630      -0.000259      -0.009548      -0.034683      -0.052626      -0.037871      -0.016843       0.054714             13.174904       9.346440       2.108892      -5.098224       7.342588      -1.985406      22.835685           0.000021
          535              O      15.375557       9.456859      18.770558      -1.158167      65.328179 0.15331114E+04  0.47887659E+05                                12.903001                           12.073222      -0.286785       1.810986                    0.998325      40.780431     122.145787       0.549987       0.356536      -1.141079      -0.046560      -0.081380       0.046951       0.104857       0.072335      -0.041783      -0.012283      -0.044850       0.016750      -0.086713      -0.001542       0.088255             15.708673      11.832097       0.530460      -0.306699      19.498914      -3.209078      15.795008           0.000002
          536              O      15.375557      -9.456859      18.770558      -1.158167      65.328139 0.15331094E+04  0.47887574E+05                                12.902995                           12.073212      -0.286784       1.810986                    0.998325      40.780413     122.145675       0.549987       0.356536      -1.141080      -0.046560       0.081381       0.046951       0.104857      -0.072334      -0.041783       0.012283      -0.044848       0.016748      -0.086713      -0.001542       0.088255             15.708677      11.832102      -0.530453      -0.306713      19.498890       3.209089      15.795038           0.000004
          537              O      15.375557       0.000000      35.150319      -1.158278      65.334358 0.15332767E+04  0.47894038E+05                                12.903373                           12.073487      -0.286586       1.810974                    0.998330      40.784294     122.158315       0.550008       0.356514      -1.141099      -0.046541      -0.000007      -0.093748       0.104665       0.000001       0.083655      -0.000002      -0.023443       0.080407      -0.086751      -0.001680       0.088431             15.709153      11.831139      -0.000034       0.612159      13.942333      -0.000470      21.353988           0.000004
          538              O      15.375557      11.527141      17.574796      -1.158167      65.328230 0.15331127E+04  0.47887707E+05                                12.903009                           12.073228      -0.286785       1.810986                    0.998325      40.780441     122.145839       0.549987       0.356536      -1.141079      -0.046559       0.081380      -0.046951       0.104857      -0.072334       0.041783      -0.012283      -0.044851       0.016751      -0.086713      -0.001541       0.088255             15.708686      11.832112      -0.530449       0.306686      19.498931      -3.209071      15.795015           0.000002
          539              O      15.375557      30.440859      17.574796      -1.158167      65.328182 0.15331110E+04  0.47887640E+05                                12.903001                           12.073218      -0.286783       1.810986                    0.998325      40.780433     122.145759       0.549987       0.356536      -1.141080      -0.046560      -0.081380      -0.046951       0.104856       0.072334       0.041783       0.012283      -0.044849       0.016749      -0.086712      -0.001542       0.088254             15.708681      11.832102       0.530452       0.306699      19.498901       3.209085      15.795039           0.000003
          540              O      15.375557      20.983790       1.195399      -1.158148      65.326905 0.15330332E+04  0.47884635E+05                                12.902895                           12.072943      -0.286736       1.811017                    0.998321      40.779448     122.142378       0.549991       0.356538      -1.141077      -0.046567       0.000020       0.093887       0.104801       0.000014      -0.083514      -0.000056      -0.023678       0.080273      -0.086694      -0.001540       0.088234             15.708951      11.831681       0.000390      -0.612910      13.941288      -0.000140      21.353885           0.000003
          541              O       1.767443      30.440859      17.574796      -1.158167      65.328184 0.15331111E+04  0.47887644E+05                                12.903001                           12.073219      -0.286784       1.810986                    0.998325      40.780433     122.145763       0.549987       0.356536      -1.141080       0.046560      -0.081380      -0.046951       0.104856      -0.072334      -0.041783       0.012283      -0.044849       0.016749      -0.086712      -0.001542       0.088254             15.708681      11.832103      -0.530455      -0.306704      19.498912       3.209078      15.795028           0.000004
          542              O       1.767443      11.527141      17.574796      -1.158166      65.328213 0.15331118E+04  0.47887675E+05                                12.903008                           12.073225      -0.286785       1.810986                    0.998325      40.780429     122.145795       0.549987       0.356537      -1.141079       0.046560       0.081380      -0.046951       0.104857       0.072335      -0.041783      -0.012283      -0.044850       0.016750      -0.086713      -0.001541       0.088255             15.708692      11.832111       0.530468      -0.306712      19.498927      -3.209083      15.795036           0.000002
          543              O       1.767443      20.984000       1.195035      -1.158241      65.331640 0.15331479E+04  0.47889011E+05                                12.903025                           12.072975      -0.286596       1.810988                    0.998327      40.782862     122.152758       0.550020       0.356513      -1.141100       0.046535      -0.000003       0.093703       0.104622      -0.000006       0.083607       0.000001      -0.023455       0.080423      -0.086710      -0.001676       0.088386             15.709039      11.830637       0.000051       0.612054      13.941516      -0.000048      21.354965           0.000003
          544              O       1.767443      -9.456859      18.770558      -1.158167      65.328148 0.15331098E+04  0.47887589E+05                                12.902996                           12.073213      -0.286784       1.810986                    0.998325      40.780418     122.145695       0.549987       0.356536      -1.141080       0.046560       0.081381       0.046951       0.104857       0.072334       0.041783       0.012283      -0.044849       0.016748      -0.086713      -0.001542       0.088255             15.708677      11.832102       0.530459       0.306689      19.498915       3.209073      15.795014           0.000004
          545              O       1.767443       9.456859      18.770558      -1.158167      65.328186 0.15331116E+04  0.47887663E+05                                12.903002                           12.073222      -0.286784       1.810986                    0.998325      40.780434     122.145796       0.549987       0.356536      -1.141079       0.046560      -0.081380       0.046951       0.104857      -0.072335       0.041783      -0.012283      -0.044850       0.016750      -0.086713      -0.001542       0.088255             15.708676      11.832095      -0.530438       0.306691      19.498912      -3.209085      15.795020           0.000002
          546              O       1.767443       0.000000      35.150319      -1.158253      65.332641 0.15331767E+04  0.47890150E+05                                12.903172                           12.073101      -0.286569       1.810995                    0.998327      40.783162     122.154089       0.550016       0.356514      -1.141099       0.046550      -0.000004      -0.093691       0.104618      -0.000001      -0.083618      -0.000000      -0.023451       0.080399      -0.086718      -0.001674       0.088393             15.709254      11.830686      -0.000002      -0.612265      13.941679      -0.000022      21.355397           0.000004
          547              O       0.000000      10.326436      20.346493      -1.155666      66.622671 0.15015244E+04  0.46600348E+05                                13.039537                           11.906782      -0.240466       1.823932                    0.998395      40.598933     120.727007       0.557393       0.354069      -1.144465       0.000000      -0.071554       0.113660       0.134308      -0.000000       0.000000      -0.060116       0.063548       0.219175      -0.090411      -0.004755       0.095166             16.514081      19.306609       0.000004      -0.000001      17.446618      -4.578089      12.789017           0.000001
          548              O       0.000000      -8.526639      17.229152      -1.155772      66.627606 0.15016712E+04  0.46606014E+05                                13.040169                           11.907372      -0.239990       1.824071                    0.998396      40.600572     120.733060       0.557379       0.354069      -1.144466       0.000000       0.134274       0.005045       0.134369       0.000000       0.000000      -0.031165      -0.094674      -0.254972      -0.090380      -0.004842       0.095222             16.514931      19.306219       0.000019      -0.000002      17.920064       4.306572      12.318510           0.000003
          549              O       0.000000      -1.799798      35.115064      -1.155762      66.624695 0.15015947E+04  0.46602983E+05                                13.039737                           11.907016      -0.240155       1.824024                    0.998396      40.599895     120.729670       0.557392       0.354066      -1.144470       0.000005      -0.062720      -0.118762       0.134307      -0.000001       0.000003       0.091309       0.009514       0.057368      -0.090425      -0.004804       0.095229             16.514363      19.306267       0.000027      -0.000181       9.988886       0.273045      20.247937           0.000003
          550              O       0.000000      10.657564      15.998861      -1.155665      66.622668 0.15015240E+04  0.46600333E+05                                13.039541                           11.906784      -0.240464       1.823933                    0.998395      40.598910     120.726957       0.557393       0.354069      -1.144465       0.000000       0.071555      -0.113660       0.134308      -0.000000      -0.000000      -0.060116       0.063548       0.219175      -0.090411      -0.004755       0.095166             16.514090      19.306633       0.000029      -0.000024      17.446613      -4.578084      12.789024           0.000001
          551              O       0.000000      29.510639      19.116202      -1.155774      66.627682 0.15016740E+04  0.46606121E+05                                13.040177                           11.907382      -0.239991       1.824070                    0.998396      40.600612     120.733211       0.557379       0.354069      -1.144466      -0.000000      -0.134272      -0.005045       0.134367       0.000000      -0.000000      -0.031165      -0.094673      -0.254973      -0.090380      -0.004841       0.095221             16.514933      19.306212      -0.000011      -0.000007      17.920070       4.306574      12.318516           0.000002
          552              O       0.000000      22.783798       1.230290      -1.155756      66.625568 0.15016243E+04  0.46604169E+05                                13.039910                           11.907186      -0.240122       1.824036                    0.998396      40.600010     120.730666       0.557384       0.354069      -1.144466       0.000027       0.062730       0.118782       0.134329      -0.000024       0.000005       0.091300       0.009488       0.057438      -0.090406      -0.004829       0.095235             16.514582      19.306369      -0.000162      -0.000417       9.989091       0.272804      20.248285           0.000002
          553              O       0.000000      31.310436      15.998861      -1.155666      66.622416 0.15015169E+04  0.46600049E+05                                13.039498                           11.906747      -0.240459       1.823934                    0.998395      40.598865     120.726654       0.557394       0.354069      -1.144466       0.000000      -0.071553      -0.113661       0.134308       0.000000      -0.000000       0.060112       0.063545       0.219172      -0.090407      -0.004756       0.095163             16.514035      19.306577       0.000006       0.000002      17.446540       4.578065      12.788988           0.000002
          554              O       0.000000      12.457361      19.116202      -1.155773      66.627827 0.15016776E+04  0.46606266E+05                                13.040197                           11.907398      -0.239997       1.824069                    0.998396      40.600644     120.733376       0.557379       0.354069      -1.144466       0.000000       0.134272      -0.005046       0.134367      -0.000000       0.000000       0.031163      -0.094674      -0.254978      -0.090382      -0.004841       0.095222             16.514965      19.306257       0.000002      -0.000007      17.920110      -4.306580      12.318528           0.000000
          555              O       0.000000      19.184202       1.230290      -1.155720      66.623476 0.15015626E+04  0.46601772E+05                                13.039624                           11.906922      -0.240341       1.823970                    0.998395      40.599397     120.728197       0.557391       0.354068      -1.144467      -0.000028      -0.062679       0.118782       0.134305      -0.000022      -0.000008      -0.091300       0.009549       0.057362      -0.090427      -0.004786       0.095213             16.514226      19.306552      -0.000187      -0.000470       9.988758      -0.272813      20.247368           0.000003
          556              O       0.000000     -10.326436      20.346493      -1.155666      66.622455 0.15015176E+04  0.46600076E+05                                13.039500                           11.906748      -0.240462       1.823933                    0.998395      40.598882     120.726701       0.557395       0.354068      -1.144466      -0.000000       0.071554       0.113660       0.134308      -0.000000      -0.000000       0.060112       0.063545       0.219172      -0.090407      -0.004756       0.095163             16.514043      19.306590      -0.000017      -0.000021      17.446547       4.578069      12.788990           0.000003
          557              O       0.000000       8.526639      17.229152      -1.155773      66.627791 0.15016775E+04  0.46606261E+05                                13.040196                           11.907401      -0.239995       1.824070                    0.998396      40.600627     120.733346       0.557378       0.354070      -1.144465      -0.000000      -0.134273       0.005045       0.134367      -0.000000      -0.000000       0.031163      -0.094674      -0.254977      -0.090381      -0.004841       0.095222             16.514950      19.306223       0.000025      -0.000013      17.920096      -4.306581      12.318531           0.000002
          558              O       0.000000       1.799798      35.115064      -1.155742      66.624309 0.15015820E+04  0.46602516E+05                                13.039720                           11.906993      -0.240169       1.824022                    0.998396      40.599642     120.729036       0.557390       0.354068      -1.144468       0.000003       0.062716      -0.118761       0.134304      -0.000001      -0.000003      -0.091307       0.009520       0.057389      -0.090424      -0.004805       0.095229             16.514325      19.306311      -0.000124       0.000031       9.988917      -0.273014      20.247748           0.000003

******************************************************
Auxiliary information for the entire system
The total spin magnetic moment of the unit cell is   17.997126
The total net atomic charge of the unit cell is   0.000001
Accuracy of reproducing the electrostatic potential in the unit cell:
  The inner radius (bohr) =    5.0000
  The outer radius (bohr) =   12.0000
  Valid grid points have density less than (e/(bohr^3)) =    0.0001
  The number of valid grid points were=      3170015
  The rms potential error without charges in kcal/mol is=      7.16778
  The rms potential error with partial charges in kcal/mol is=      2.24963
  The RRMSE value at monopole order=      0.31385
  The rms potential error with partial charges and cloud penetration in kcal/mol is=      2.24446
  The RRMSE value at monopole order with cloud penetration is=      0.31313
  The rms potential error with partial charges and atomic dipoles in kcal/mol is=      0.35105
  The RRMSE value at dipole order=      0.04898
  The rms potential error with partial charges, atomic dipoles and cloud penetration in kcal/mol is=      0.34169
  The RRMSE value at dipole order with cloud penetration=      0.04767

******************************************************
The electron densities and ab initio electrostatic potential were computed in VASP using the PBE functional and
projector augmented wave method. See the main text of the journal article for a description of computational details.
The atomic charges, dipoles, and quadrupoles were computed with the DDEC6 method as described in
(a) T. A. Manz and N. Gabaldon Limas, RSC Adv. 6 (2016) 47771-47801 DOI: 10.1039/c6ra04656h
(b) N. Gabaldon Limas and T. A. Manz, RSC Adv. 8 (2018) 2678-2707 DOI: 10.1039/c7ra11829e.
For each atom in the material, the electron cloud parameters were fit to the spherically averaged atom-in-material
electron density using radial positions for which this density was between 10^-4 and 10^-2 electrons per cubic bohr.
The polarizabilities, dispersion coefficients, and quantum Drude oscillator (QDO) parameters were fit using the MCLF method.
[truncated: 436 more chars]
