# Supplementary material for: A collection of forcefield precursors for metal–organic frameworks
Source: RSC Adv. 2019 Nov 13;9(63):36492–507. doi: 10.1039/c9ra07327b (PMC9075174; doi:10.1039/c9ra07327b)
Supplement: RA-009-C9RA07327B-s3477 [file RA-009-C9RA07327B-s3477.xyz]

  390
jmolscript: load "" {1 1 1} spacegroup "x,y,z" unitcell [{     17.483000     0.000000     0.000000 }, {      0.000000    26.479700     0.000000 }, {      0.000000   -13.239850    22.932093 }]
In    13.095291     5.988119     7.654274     1.565342
In    13.155608    16.874189    13.957848     1.563107
In    13.077109    16.845591     1.332813     1.549294
In     4.413059    -7.275695    15.256492     1.561413
In     4.405541     3.638046     8.996719     1.564165
In     4.329140     3.638311    21.582769     1.563697
H     14.178888     3.293015     1.421790     0.108915
H     14.180986     4.801167     3.334556     0.117710
H     14.659321     3.672602    11.423622     0.106158
H     14.633271     3.133475    13.815439     0.106753
H     11.621999     6.154677    14.454098     0.110636
H     11.648049     6.683741    12.057236     0.117468
H     10.962890     4.346246    15.981605     0.106631
H      9.436100     2.899924    16.909437     0.106085
H      7.249326     2.810026    17.990686     0.119070
H      8.970877     4.362663    21.619689     0.114920
H     11.159923     4.508963    20.526516     0.121447
H     14.251267    12.807569    19.403073     0.108413
H     14.259135    13.718868    17.142657     0.116914
H     14.733623    -5.183798    14.053475     0.106093
H     14.700056    -2.842199    13.326069     0.106910
H     11.602068    -3.777329    10.475839     0.110148
H     11.640531    -6.121974    11.208978     0.117844
H     10.996807    -1.510270    11.303458     0.106593
H      9.519493     0.066729    12.113649     0.105889
H      7.341811     1.088051    11.678398     0.117359
H      9.052523     3.372984     8.454145     0.114876
H     11.228981     2.326109     8.855686     0.119146
H     14.023639    23.603078     2.322792     0.109216
H     14.011925    21.191572     2.664480     0.117976
H     10.978100    -2.717214    18.538533     0.108080
H      9.541522    -2.794403    16.737676     0.104591
H      7.363140    -3.675382    16.063473     0.117694
H      9.054795    -7.622579    15.741735     0.114550
H     11.230205    -6.758281    16.456299     0.119738
H     11.766933     2.012325     5.561721     0.115404
H     11.692106     0.523504     3.620060     0.108293
H     15.245700     4.164992    15.990090     0.107447
H     16.686999     2.649824    16.964245     0.104311
H      1.383779     2.518352    18.063380     0.117668
H     17.177048     4.244166    21.628633     0.114179
H     15.001113     4.419859    20.523994     0.123113
H     11.817459    -9.458549    18.444282     0.115942
H     11.735289   -10.404536    20.698736     0.107409
H     15.282939    -1.525363    11.291075     0.107293
H     16.781932     0.036939    12.075352     0.103916
H      1.487454     1.007155    11.590568     0.118115
H     17.256245     3.274347     8.355308     0.116386
H     15.068073     2.261366     8.795834     0.122401
H     12.060997     7.402268    21.798560     0.115461
H     11.954875     9.819202    21.492416     0.109874
H     11.688959     1.543899    20.323567     0.104502
H     11.715183    -0.265194    18.666494     0.108836
H     14.459315    -2.483928    21.142702     0.110566
H     14.419978    -0.670466    22.806884     0.117329
H     15.257239    -2.825384    18.744693     0.106734
H     16.787002    -2.873577    17.005064     0.105487
H      1.492349    -3.756013    16.370992     0.118180
H     17.262714    -7.678054    15.892399     0.116163
H     15.074367    -6.812962    16.580362     0.122227
H      3.239950    15.183990    17.356843     0.115427
H      3.202711    13.704834    19.305612     0.106704
H      6.490739    17.435691     6.909669     0.107648
H      7.944800    15.940515     5.939871     0.103754
H     10.122133    15.814206     4.842341     0.117729
H      8.426631    17.506656     1.263329     0.114008
H      6.249823    17.683673     2.369802     0.119218
H      5.457843    -0.457040     3.571444     0.106235
H      5.447003     0.450287     5.832319     0.117741
H      3.135751     3.828435     4.486435     0.115279
H      3.076833     2.890524     2.226248     0.108228
H      6.547384    11.714752    11.661199     0.107567
H      8.049348    13.274274    10.877150     0.104077
H     10.238569    14.241709    11.363999     0.118116
H      8.522963    16.515521    14.593755     0.115477
H      6.334091    15.505586    14.151165     0.123918
H      3.226138    10.366538    20.691169     0.105421
H      3.285580     7.954105    20.351086     0.117323
H      2.771930    14.774216     2.542023     0.106096
H      2.793958    12.973332     4.205975     0.107200
H      5.807678    10.906856     1.915059     0.110240
H      5.784600    12.716611     0.256381     0.117504
H      6.465738    10.495494     4.247482     0.106706
H      7.988682    10.423602     5.980461     0.106527
H     10.178603     9.531500     6.594123     0.118583
H      8.464220     5.604826     7.027540     0.116725
H      6.275348     6.479318     6.353566     0.122473
H      5.513614    -9.879311    21.531859     0.107876
H      5.483193    -8.384665    19.606252     0.118120
H      5.926213    16.891798    11.462148     0.106891
H      5.882505    16.363925     9.068267     0.108351
H      2.857072    19.377050     8.465153     0.110745
H      2.904800    19.900157    10.864996     0.116780
H      2.203907    17.564515     6.903477     0.107408
H      0.721523    16.053583     5.929322     0.106619
H     16.035233    15.916948     4.818950     0.118615
H      0.255951    17.624359     1.250716     0.116585
H      2.429088    17.811305     2.376223     0.121070
H      5.983032     8.057508     8.894900     0.106386
H      5.954885    10.399108     9.621389     0.106912
H      2.870883     9.466360    12.487671     0.110765
H      2.904975     7.121053    11.755679     0.116845
H      2.261426    11.733287    11.650650     0.107129
H      0.786211    13.309889    10.836102     0.106547
H     16.091178    14.330019    11.272041     0.117868
H      0.319589    16.617468    14.494229     0.114487
H      2.496398    15.572182    14.091771     0.119866
H      5.468158    20.708185     1.102575     0.114971
H      5.474976    23.135579     1.419955     0.106308
H      2.182403    10.569769     4.403650     0.107211
H      0.738132    10.484770     6.203360     0.104750
H     16.040478     9.594257     6.857384     0.116987
H      0.252804     5.646266     7.148392     0.114738
H      2.431710     6.521023     6.455155     0.119523
H     12.922035   -10.788757    22.632371     0.106231
H     13.064521     3.430180    19.634458     0.113160
H     13.014345    11.725608    20.989057     0.105384
H     13.151412     2.055752    10.182996     0.113829
H     12.891789    -0.950092     2.321186     0.105893
H     13.172392    -5.483019    16.060033     0.113047
H      4.274593     2.471218     0.310271     0.105108
H      4.329140    16.675459     3.257962     0.113838
H      4.178262    24.982405     1.958171     0.106600
H      4.419003    15.300235    12.762627     0.112890
H      4.487362    12.297967    20.639801     0.106543
H      4.369876     7.800920     6.883756     0.112904
C     13.622754     3.003857     2.303758    -0.138126
C     13.635866     3.868022     3.407938    -0.083628
C     13.987099     4.215965    12.073059    -0.087165
C     13.979407     3.915288    13.449673    -0.133299
C     12.284780     5.597279    13.804661    -0.138088
C     12.305759     5.908151    12.429653    -0.083439
C     11.885293     4.172671    16.519821    -0.174667
C     11.839488     3.860873    17.901480     0.073486
C     10.498017     3.731784    18.611687     0.072994
C      9.357601     3.242572    17.932667    -0.140095
C      8.095328     3.177034    18.558484    -0.088794
C      7.921722     3.582174    19.894049    -0.034870
C      9.060914     4.039478    20.590268    -0.080031
C     10.324760     4.117064    19.960552    -0.130720
C      6.558573     3.562844    20.541193     0.548592
C     13.691112    13.713439    19.212737    -0.139082
C     13.707196    14.242636    17.913634    -0.082483
C     14.041297    -4.888815    13.276535    -0.084844
C     14.027835    -3.545764    12.850916    -0.134171
C     12.285479    -4.066885    11.264015    -0.135834
C     12.313976    -5.415231    11.677710    -0.083795
C     11.927952    -0.981470    11.148896    -0.174702
C     11.902426     0.371378    10.721900     0.077879
C     10.572844     1.086065    10.510925     0.076885
C      9.440296     0.777047    11.301623    -0.139257
C      8.184317     1.375885    11.062442    -0.087687
C      8.009487     2.314855    10.029122    -0.038599
C      9.143259     2.657503     9.261814    -0.079847
C     10.400986     2.056281     9.498244    -0.129795
C      6.645463     2.873312     9.699817     0.550300
C     13.558241    22.984247     1.568326    -0.135338
C     13.567158    21.593666     1.762561    -0.085608
C     11.914839    -3.124605    18.181022    -0.174371
C     11.905049    -4.169229    17.222919     0.074680
C     10.583509    -4.699088    16.680804     0.079094
C      9.457953    -3.853723    16.534727    -0.138899
C      8.201975    -4.356837    16.132039    -0.088413
C      8.021200    -5.722793    15.848828    -0.034944
C      9.150253    -6.563788    15.947436    -0.080826
C     10.407455    -6.062660    16.354481    -0.128673
C      6.655254    -6.285222    15.538786     0.547770
C     12.291598     2.299894     4.658655    -0.085908
C     12.258730     1.442084     3.544843    -0.138814
C     14.309486     4.052586    16.520968    -0.174604
C     14.323123     3.759323    17.907213     0.077784
C     15.646411     3.567345    18.635536     0.078924
C     16.771617     3.013655    17.979678    -0.140263
C      0.545120     2.923094    18.615814    -0.090529
C      0.725894     3.372587    19.936474    -0.034123
C     17.080891     3.884175    20.612053    -0.080840
C     15.823339     3.979369    19.975229    -0.124138
C      2.090617     3.389004    20.579031     0.550413
C     12.347544   -10.381234    18.645855    -0.086906
C     12.311179   -10.922347    19.943124    -0.135341
C     14.355116    -0.984648    11.157610    -0.175797
C     14.388859     0.359462    10.712727     0.074887
C     15.725784     1.045816    10.467812     0.074540
C     16.863053     0.728324    11.247045    -0.140100
C      0.642850     1.295652    10.977134    -0.087960
C      0.818379     2.217145     9.929596    -0.032787
C     17.164460     2.568531     9.171461    -0.079939
C     15.901138     1.989817     9.431282    -0.127905
C      2.180655     2.778912     9.606483     0.544143
C     12.486184     8.045460    22.559446    -0.086279
C     12.438980     9.438159    22.381264    -0.138083
C     12.304535     0.674570    20.510235    -0.082585
C     12.310305    -0.370054    19.565432    -0.135193
C     13.853005    -1.608112    20.948926    -0.136934
C     13.824682    -0.572491    21.907487    -0.084931
C     14.337983    -3.195703    18.309671    -0.173390
C     14.388509    -4.221129    17.332993     0.076011
C     15.731378    -4.765949    16.866325     0.071976
C     16.868997    -3.929455    16.783311    -0.140772
C      0.648444    -4.433496    16.405619    -0.088758
C      0.824149    -5.790713    16.080672    -0.034828
C     17.170928    -6.626148    16.132039    -0.080123
C     15.907607    -6.124755    16.522114    -0.127038
C      2.186074    -6.337916    15.729581     0.544737
C      3.735418    15.501481    18.266329    -0.086992
C      3.724753    14.649364    19.384498    -0.138214
C      5.557321    17.314281     6.376039    -0.175988
C      5.577951    17.025123     4.989106     0.077252
C      6.901239    16.844399     4.263305     0.078609
C      8.027494    16.300639     4.923062    -0.137650
C      9.282249    16.213653     4.287613    -0.086829
C      9.459177    16.652686     2.963514    -0.037293
C      8.331174    17.155006     2.282890    -0.078827
C      7.074671    17.250333     2.920861    -0.127766
C     10.822501    16.655202     2.325314     0.554952
C      4.921989     0.465646     3.751920    -0.136724
C      4.927234     0.992194     5.051481    -0.083943
C      3.640485     2.889597     4.294493    -0.087204
C      3.616883     2.352721     2.994473    -0.136429
C      5.620085    12.256791    11.794205    -0.173984
C      5.655051    13.601695    12.236794     0.073891
C      6.992326    14.286725    12.481709     0.074339
C      8.130294    13.966585    11.704770    -0.140780
C      9.393441    14.532324    11.975598    -0.088189
C      9.568796    15.454877    13.022677    -0.033323
C      8.431177    15.809043    13.778289    -0.076883
C      7.167331    15.232315    13.516864    -0.129677
C     10.931246    16.014790    13.347166     0.544260
C      3.741886     9.756710    21.421327    -0.135845
C      3.766013     8.367850    21.229156    -0.083952
C      3.443801    13.939841     2.397550    -0.086011
C      3.449046    12.898394     3.346939    -0.134710
C      5.144722    11.748248     2.071227    -0.136975
C      5.125841    12.782943     1.113353    -0.083340
C      5.543335    10.116437     4.667369    -0.174919
C      5.590364     9.079227     5.631434     0.074011
C      6.932534     8.529641     6.094433     0.072802
C      8.070502     9.364678     6.186849    -0.142099
C      9.333824     8.855209     6.552846    -0.088693
C      9.509353     7.493755     6.858989    -0.033495
C      8.372434     6.659777     6.801429    -0.078958
C      7.108763     7.166069     6.419839    -0.128609
C     10.871104     6.940462     7.198613     0.546812
C      4.991047   -10.199980    20.640260    -0.136415
C      4.984228    -9.342700    19.529658    -0.084917
C      5.247348    17.436882    10.820737    -0.085120
C      5.228641    17.141634     9.442519    -0.137284
C      3.526671    18.819520     9.107481    -0.137801
C      3.560238    19.126949    10.484324    -0.082356
C      3.132079    17.406696     6.369618    -0.173043
C      3.098337    17.102576     4.984749     0.072267
C      1.769454    16.960380     4.260095     0.074287
C      0.641626    16.416487     4.913201    -0.143153
C     16.874941    16.323808     4.269268    -0.087338
C     16.702384    16.758605     2.941500    -0.036723
C      0.347562    17.273503     2.270736    -0.079475
C      1.599869    17.376641     2.919485    -0.125282
C     15.339060    16.732522     2.299172     0.552619
C      5.295426     8.352757     9.675050    -0.085596
C      5.284936     9.695939    10.100440    -0.133890
C      3.550448     9.176010    11.696285    -0.136974
C      3.576322     7.827267    11.283278    -0.083882
C      3.192920    12.262087    11.803836    -0.173528
C      3.168794    13.615200    12.227621     0.075245
C      1.839736    14.330681    12.437679     0.080689
C      0.707187    14.020869    11.647898    -0.142335
C     16.934034    14.619045    11.887309    -0.088179
C     16.759204    15.557883    12.920400    -0.037666
C      0.410326    15.901854    13.686790    -0.080040
C      1.668053    15.301692    13.449902    -0.130627
C     15.395005    16.114486    13.251081     0.549135
C      4.981082    21.335489     0.365996    -0.088313
C      4.974088    22.729512     0.551058    -0.136206
C      3.119142    10.170058     4.769417    -0.174393
C      3.106554     9.119476     5.720869     0.075384
C      1.782567     8.581276     6.247619     0.080623
C      0.654913     9.423198     6.395073    -0.140468
C     16.880536     8.914656     6.785606    -0.087188
C     16.700286     7.545655     7.053912    -0.035748
C      0.347912     6.707043     6.952552    -0.081793
C      1.606863     7.214129     6.558579    -0.129434
C     15.334689     6.979519     7.358450     0.550335
C     12.927979   -11.860655    22.774550    -0.172880
C     12.915042     0.857545     1.154172     0.076017
C     12.927455     1.777979     2.347100     0.078920
C     12.975008     3.525640     4.599031    -0.031203
C     13.006128     4.452164     5.763982     0.553078
C     13.145293     5.520488    10.071775     0.563054
C     13.150188     5.215309    11.541952    -0.033091
C     13.123089     4.596611    14.339896     0.082139
C     13.105432     4.266409    15.814889     0.073732
C     13.074312     3.674985    18.582563    -0.170912
C     12.977806    12.378598    21.848552    -0.172989
C     12.958749    13.776329    21.643768     0.075662
C     12.985848    14.355307    20.251561     0.078288
C     13.039696    15.442431    17.614599    -0.031656
C     13.069941    15.993474    16.231335     0.554898
C     13.194595    -7.273179    13.159811     0.562553
C     13.187077    -5.844599    12.695665    -0.035415
C     13.146692    -3.108982    11.838922     0.080950
C     13.140922    -1.669280    11.377987     0.075278
C     13.148090     1.021190    10.495790    -0.173316
C     12.914517    -0.544158     1.320430    -0.174356
C     12.954029    25.056416     0.213727     0.075313
C     12.982526    23.557798     0.412548     0.079395
C     13.040045    20.729236     0.790928    -0.024128
C     13.060850    19.256170     0.995941     0.552425
C     13.069766     1.722637    22.679152     0.560091
C     13.062249     0.590895    21.693531    -0.028300
C     13.093019    -1.525231    19.762878     0.082724
C     13.116096    -2.632612    18.736437     0.072219
C     13.156657    -4.707693    16.812664    -0.168659
C      4.289979     1.399452     0.171532    -0.172802
C      4.339455   -12.366682    21.793056     0.074949
C      4.354141   -11.456839    20.592332     0.079231
C      4.358512    -9.721360    18.329393    -0.031545
C      4.362358    -8.800925    17.158480     0.555212
C      4.430017    18.739022    12.834863     0.562841
C      4.415681    18.434505    11.363081    -0.034916
C      4.364806    17.824810     8.560550     0.081766
C      4.349246    17.508907     7.080972     0.073980
C      4.334910    16.926619     4.309399    -0.170441
C      4.264628    25.639367     1.103263    -0.174795
C      4.266202     0.557795     1.305065     0.075109
C      4.261656     1.131610     2.698878     0.078060
C      4.291727     2.211452     5.338362    -0.031708
C      4.318301     2.761171     6.722543     0.555121
C      4.448549     5.969319     9.796131     0.563249
C      4.443829     7.397634    10.260736    -0.034523
C      4.409213    10.133119    11.116332     0.079986
C      4.405192    11.573085    11.575433     0.073794
C      4.414807    14.264879    12.452126    -0.169890
C      4.381939    12.711580    21.633678    -0.174820
C      4.333511    11.838809    22.742674     0.074903
C      4.350994    10.345354    22.548210     0.078845
C      4.382289     7.520235    22.165244    -0.029029
C      4.385611     6.046772    21.951746     0.553716
C      4.287706    15.019286     0.267388     0.563752
C      4.282286    13.898930     1.267686    -0.035170
C      4.305014    11.786114     3.204531     0.081650
C      4.322672    10.676218     4.230742     0.074366
C      4.356764     8.583262     6.137775    -0.168781
O      6.338986     3.830024    21.749714    -0.515093
O      5.477074     3.305196    19.946793    -0.473938
O      6.415911     3.669160     8.757078    -0.506390
O      5.567461     2.562705    10.274036    -0.476833
O      6.422905    -7.500375    15.329646    -0.506969
O      5.578126    -5.630643    15.525944    -0.477186
O      2.320868     3.823139    21.733203    -0.507546
O      3.167920     3.045033    20.022698    -0.478369
O      2.395870     3.676044     8.753409    -0.513034
O      3.264775     2.402636    10.128876    -0.471768
O      2.404787    -7.518249    15.356935    -0.511270
O      3.267048    -5.691944    15.792644    -0.473080
O     11.061494    17.014266     1.149815    -0.523419
O     11.893335    16.355187     2.906872    -0.476792
O     11.146287    16.911790    14.200469    -0.511642
O     12.015716    15.638249    12.825232    -0.472304
O     11.084746     5.762910     7.581121    -0.511292
O     11.956624     7.576901     7.114911    -0.475236
O     15.089402    17.041408     1.105098    -0.532835
O     14.276268    16.444688     2.905038    -0.466848
O     15.165803    16.911658    14.192902    -0.505924
O     14.316654    15.799643    12.679613    -0.477507
O     15.102864     5.761718     7.551997    -0.506377
O     14.258261     7.635024     7.387115    -0.480154
O     13.380090     5.645869     5.696103    -0.531517
O     12.672902     4.150428     6.936958    -0.503074
O     13.588662     4.757608     9.182469    -0.509859
O     12.683917     6.565642     9.555345    -0.528209
O     13.442329    15.343133    15.227827    -0.532646
O     12.735142    17.161229    15.910745    -0.502989
O     13.645656    -7.664814    14.261010    -0.509224
O     12.736890    18.236305    12.511291    -0.527180
O     13.087249    18.698905     2.119843    -0.530252
O     13.054032    18.409217     0.069714    -0.496762
O     12.913293     2.926007    22.371633    -0.497995
O     13.239526    14.848492     0.985621    -0.525119
O      4.708172    -7.598482    17.217186    -0.532078
O      4.031929    -9.117490    15.988255    -0.504489
O      4.878631    17.972434    13.718666    -0.508080
O      3.983152    -6.692877    13.359091    -0.527059
O      4.683171     2.106593     7.726510    -0.532794
O      3.990844     3.930911     7.042904    -0.504027
O      4.895764     5.578346     8.693327    -0.508487
O      3.991544     4.999235    10.445339    -0.527594
O      4.044867     5.497053    20.878983    -0.531406
O      4.712018     5.191610    22.812387    -0.506168
O      3.847484    16.171682     0.484326    -0.508109
O      4.744187     1.703042    22.033843    -0.526974

The following XYZ coordinates are in angstroms. Other properties are in atomic units.
The sperically averaged electron density of each atom fit to a function of the form exp(a - br)
eigen_1, eigen_2 and eigen_3 are the three eigenvalues of traceless quadrupole moment tensor
  atom number  atomic symbol              X              Y              Z     net charge C6 coefficient C8 coefficient C10 coefficient fluctuating dipole atomic polarizability isotropic forcefield polarizability              a              b squared Pearson coefficient          <r^3>          <r^4>         wp_QDO          m_QDO          q_QDO       dipole_x       dipole_y       dipole_z         dipole            Qxy            Qxz            Qyz     Q(x^2-y^2)  Q(3z^2 - R^2)        eigen_1        eigen_2        eigen_3 static polarizability      alpha(xx)      alpha(xy)      alpha(xz)      alpha(yy)      alpha(yz)      alpha(zz) atomic spin moment
            1             In      13.095291       5.988119       7.654274       1.565342     122.363005 0.23013184E+04  0.74999361E+05                                18.159009                           13.970468       0.780491       2.027901                    0.998495      67.607942     170.525886       0.590947       0.318036      -1.245640       0.000973      -0.009924       0.000799       0.010004       0.004179      -0.003639      -0.004927      -0.010973      -0.009455      -0.007194      -0.003732       0.010926             25.589018      33.281300       0.583532       2.759033      15.272366       1.547652      28.213388           0.076132
            2             In      13.155608      16.874189      13.957848       1.563107     122.682886 0.23145956E+04  0.75538880E+05                                18.180194                           14.005409       0.771000       2.024678                    0.998493      67.673335     170.798772       0.590558       0.317796      -1.245904       0.001543       0.005205       0.007870       0.009561      -0.004296      -0.002252       0.006519      -0.006330      -0.005692      -0.006146      -0.004027       0.010173             25.573982      33.293451       1.869720      -1.630951      23.671180      -6.312438      19.757317           0.074578
            3             In      13.077109      16.845591       1.332813       1.549294     117.956866 0.21927018E+04  0.70799608E+05                                17.944539                           13.782478       0.747229       2.012579                    0.998808      68.201899     172.805868       0.583914       0.324868      -1.235564      -0.001091       0.002503      -0.002306       0.003574       0.001766      -0.003457      -0.000429      -0.000785       0.019332      -0.005590      -0.002013       0.007603             25.393226      33.371442       0.557127      -0.111675      26.222274       4.890138      16.585962           0.067708
            4             In       4.413059      -7.275695      15.256492       1.561413     122.434549 0.23021275E+04  0.75047310E+05                                18.180935                           13.983075       0.778506       2.026406                    0.998507      67.725850     170.959356       0.589920       0.318498      -1.244939       0.000640      -0.009689      -0.000491       0.009723       0.003707       0.003321       0.004444      -0.008329      -0.011187      -0.006571      -0.003032       0.009602             25.623857      33.395738       0.460871      -2.440555      15.174430      -1.557057      28.301404           0.074655
            5             In       4.405541       3.638046       8.996719       1.564165     122.789898 0.23156137E+04  0.75573740E+05                                18.185473                           14.004102       0.770396       2.024766                    0.998551      67.645874     170.682030       0.590916       0.317596      -1.246210       0.000804       0.005722      -0.007966       0.009841      -0.004259       0.001236      -0.005590      -0.007337      -0.002341      -0.005835      -0.003352       0.009187             25.596952      33.249098       1.969645       1.557811      23.720054       6.372076      19.821706           0.074761
            6             In       4.329140       3.638311      21.582769       1.563697     121.681836 0.22880129E+04  0.74482714E+05                                18.120732                           13.949580       0.779347       2.026931                    0.998555      67.664408     170.760348       0.589948       0.318930      -1.244349      -0.000097       0.005027       0.008387       0.009778      -0.000718       0.004567       0.002357       0.003432       0.024552      -0.006845      -0.003283       0.010128             25.493605      33.188019       2.693811      -0.918933      26.231386      -4.850454      17.061410           0.075335
            7              H      14.178888       3.293015       1.421790       0.108915       1.813144 0.14908330E+02  0.16634373E+03                                 2.226669                            2.081702      -1.259608       2.241982                    0.996716       3.802875      10.370660       0.503604       1.090033      -0.758609       0.028668       0.017046      -0.035728       0.048877       0.014971      -0.016024      -0.001910      -0.012146       0.013332      -0.024188       0.002221       0.021966              2.284278       2.010181       0.205988      -0.472401       1.890257      -0.028851       2.952397           0.000002
            8              H      14.180986       4.801167       3.334556       0.117710       1.800301 0.14887297E+02  0.16611039E+03                                 2.227014                            2.089621      -1.285921       2.240781                    0.995999       3.748533      10.234569       0.499085       1.099893      -0.756630       0.027575       0.045748      -0.006255       0.053781       0.018894      -0.009455      -0.004782      -0.013986       0.001034      -0.021592      -0.002187       0.023779              2.266073       2.046356       0.581478      -0.026220       2.759305       0.148277       1.992559           0.000276
            9              H      14.659321       3.672602      11.423622       0.106158       1.763751 0.14338861E+02  0.16268806E+03                                 2.376590                            2.176998      -1.685225       2.052113                    0.990991       4.421905      13.257891       0.435544       1.239460      -0.715447       0.032734      -0.023276      -0.026282       0.048000      -0.011326      -0.005093      -0.002708       0.004436       0.002995      -0.013963       0.002398       0.011564              2.526387       2.418471      -0.499891      -0.651570       2.350887       0.541345       2.809803           0.000170
           10              H      14.633271       3.133475      13.815439       0.106753       1.788230 0.15269865E+02  0.17314788E+03                                 2.282243                            2.167262      -1.290610       2.227625                    0.996175       4.000885      11.369332       0.468280       1.153503      -0.740407       0.028442      -0.036235       0.011624       0.047509      -0.018765      -0.002950      -0.005879      -0.004601       0.004375      -0.021284       0.002737       0.018548              2.326733       2.174656      -0.529084       0.255306       2.359856      -0.251855       2.445687          -0.000010
           11              H      11.621999       6.154677      14.454098       0.110636       1.824224 0.15074291E+02  0.16860129E+03                                 2.235863                            2.094212      -1.266260       2.241238                    0.996422       3.791301      10.339467       0.501934       1.091027      -0.758708      -0.030148       0.028855       0.025961       0.049148      -0.022032      -0.005569       0.001988      -0.000987       0.014431      -0.024676       0.003321       0.021355              2.296354       2.149991      -0.411798      -0.504117       2.127590       0.273730       2.611479          -0.000023
           12              H      11.648049       6.683741      12.057236       0.117468       1.805744 0.14808955E+02  0.16509510E+03                                 2.236440                            2.087325      -1.278252       2.245923                    0.995934       3.745936      10.238628       0.497977       1.103283      -0.755697      -0.033369       0.038829      -0.015795       0.053579      -0.022690       0.000031      -0.000989      -0.001670      -0.003448      -0.022151      -0.001151       0.023302              2.313174       2.219695      -0.623522       0.299740       2.463511      -0.406599       2.256316           0.000260
           13              H      10.962890       4.346246      15.981605       0.106631       1.913498 0.16551615E+02  0.19152081E+03                                 2.377771                            2.244379      -1.539829       2.110349                    0.994402       4.184323      12.015424       0.463817       1.141257      -0.742313      -0.038768       0.008139      -0.023149       0.045881      -0.006087       0.009103      -0.001350       0.028331       0.012691      -0.017547      -0.001468       0.019015              2.440861       2.839735      -0.063052       0.261081       1.847020      -0.303784       2.635829          -0.000009
           14              H       9.436100       2.899924      16.909437       0.106085       1.800496 0.14641313E+02  0.16292790E+03                                 2.223494                            2.066507      -1.286827       2.226550                    0.996549       3.855444      10.563353       0.503229       1.093768      -0.756566      -0.001736      -0.017564      -0.045874       0.049152       0.005418       0.003863       0.015270       0.021040       0.040550      -0.024029       0.002418       0.021611              2.327515       2.043841       0.030403      -0.313259       1.840994       0.349890       3.097711          -0.000016
           15              H       7.249326       2.810026      17.990686       0.119070       1.806491 0.14719624E+02  0.16371448E+03                                 2.229389                            2.075457      -1.287952       2.242880                    0.995804       3.728656      10.151732       0.501827       1.097393      -0.757341      -0.041028      -0.017632      -0.030623       0.054147       0.009746       0.009023       0.011862       0.020673       0.031563      -0.021671      -0.001605       0.023275              2.296826       2.846725       0.325923       0.360448       1.839569       0.247899       2.204184           0.000512
           16              H       8.970877       4.362663      21.619689       0.114920       1.745863 0.14038813E+02  0.15687669E+03                                 2.295348                            2.108812      -1.463645       2.162020                    0.993021       4.044610      11.650218       0.461426       1.187891      -0.730312       0.000175       0.015337       0.049173       0.051510       0.004441       0.000707       0.014037       0.009001       0.031648      -0.017730      -0.000366       0.018096              2.420718       2.155303      -0.040380      -0.300627       1.826484       0.380950       3.280368           0.000466
           17              H      11.159923       4.508963      20.526516       0.121447       1.534021 0.12113900E+02  0.13218958E+03                                 2.201622                            2.031910      -1.511073       2.150199                    0.991243       4.148231      12.324559       0.439174       1.278074      -0.707729       0.036518       0.016724       0.031764       0.051208       0.011017       0.001650       0.009466       0.022672       0.026137      -0.022356       0.006250       0.016106              2.317232       2.780315       0.288353       0.415665       1.919378       0.291328       2.252003           0.000122
           18              H      14.251267      12.807569      19.403073       0.108413       1.815235 0.14909694E+02  0.16640779E+03                                 2.230775                            2.083565      -1.263039       2.240749                    0.996757       3.806644      10.391645       0.502602       1.091884      -0.758082       0.028689      -0.039302       0.003154       0.048761      -0.021507      -0.005172       0.000272      -0.013565       0.006833      -0.024300       0.002333       0.021967              2.291466       2.028123      -0.520552       0.056713       2.714475      -0.451066       2.131801          -0.000016
           19              H      14.259135      13.718868      17.142657       0.116914       1.813715 0.15017981E+02  0.16794741E+03                                 2.239285                            2.099785      -1.284672       2.240616                    0.996016       3.758311      10.275325       0.497479       1.100955      -0.756392       0.027563      -0.028420      -0.036312       0.053721      -0.017728      -0.012260       0.005050      -0.012656       0.004064      -0.022000      -0.001981       0.023981              2.280753       2.073837      -0.319861      -0.506850       2.057449       0.249859       2.710974           0.000267
           20              H      14.733623      -5.183798      14.053475       0.106093       1.762340 0.14353679E+02  0.16274836E+03                                 2.368828                            2.173687      -1.659144       2.064091                    0.991331       4.391222      13.122018       0.437613       1.234418      -0.716837       0.034355      -0.011190       0.033343       0.049165       0.001354       0.012521      -0.000110       0.000015      -0.016349      -0.014576       0.002647       0.011930              2.513346       2.440804      -0.326930       0.751137       2.226792      -0.473375       2.872442           0.000148
           21              H      14.700056      -2.842199      13.326069       0.106910       1.790504 0.15279668E+02  0.17311743E+03                                 2.277049                            2.162577      -1.290474       2.227848                    0.996277       3.980772      11.271483       0.470997       1.147785      -0.742053       0.029515       0.028048       0.025011       0.047785       0.006862       0.017698       0.002445      -0.008404      -0.012975      -0.021238       0.002895       0.018343              2.323180       2.195073       0.504195       0.318941       2.646864       0.074020       2.127604          -0.000011
           22              H      11.602068      -3.777329      10.475839       0.110148       1.829008 0.15136676E+02  0.16946625E+03                                 2.239451                            2.098466      -1.267866       2.240343                    0.996289       3.795517      10.354543       0.501474       1.090950      -0.758756      -0.031372       0.008673      -0.037429       0.049602       0.006070       0.021790      -0.003948      -0.003470       0.000097      -0.024594       0.003544       0.021050              2.299115       2.191499      -0.233274       0.619888       2.246137      -0.347608       2.459709          -0.000002
           23              H      11.640531      -6.121974      11.208978       0.117844       1.805262 0.14821045E+02  0.16528828E+03                                 2.238099                            2.090010      -1.271986       2.248792                    0.995947       3.742893      10.237115       0.496928       1.105222      -0.755253      -0.034133      -0.032756      -0.024867       0.053445       0.011455       0.019674       0.000923       0.000176      -0.004269      -0.022464      -0.000692       0.023156              2.314854       2.250723       0.583605       0.385916       2.652441       0.276438       2.041399           0.000252
           24              H      10.996807      -1.510270      11.303458       0.106593       1.921284 0.16658305E+02  0.19308402E+03                                 2.386598                            2.253954      -1.537735       2.112246                    0.994348       4.183419      12.026892       0.462062       1.143643      -0.741853      -0.039113      -0.023224       0.006162       0.045904       0.010397      -0.000473      -0.008385       0.012782      -0.037442      -0.017428      -0.001701       0.019129              2.446577       2.873825       0.257167      -0.119683       2.660642      -0.209888       1.805264           0.000005
           25              H       9.519493       0.066729      12.113649       0.105889       1.803552 0.14680220E+02  0.16355694E+03                                 2.231190                            2.073192      -1.277441       2.231264                    0.996586       3.862033      10.606310       0.500717       1.097937      -0.755441      -0.001072      -0.029936       0.038729       0.048962      -0.000576      -0.007196      -0.020879       0.011690       0.012614      -0.024446       0.002883       0.021563              2.336723       2.032157      -0.297229       0.132315       2.457724      -0.731255       2.520290          -0.000000
           26              H       7.341811       1.088051      11.678398       0.117359       1.825416 0.14950375E+02  0.16696645E+03                                 2.246579                            2.093180      -1.296543       2.237824                    0.995709       3.752322      10.244743       0.499042       1.098986      -0.756896      -0.040975      -0.017088       0.030641       0.053943       0.002994      -0.012789      -0.017266       0.012887       0.008397      -0.021764      -0.001877       0.023641              2.310459       2.832138       0.125079      -0.481137       1.881429      -0.275230       2.217809           0.000513
           27              H       9.052523       3.372984       8.454145       0.114876       1.732544 0.13921600E+02  0.15538636E+03                                 2.288429                            2.103158      -1.482828       2.153347                    0.992653       4.070079      11.752609       0.460571       1.191478      -0.729080      -0.000083       0.033706      -0.038798       0.051395      -0.002472      -0.004873      -0.015340       0.004928       0.023131      -0.017564      -0.000407       0.017971              2.414086       2.145290      -0.223078       0.154415       2.568993      -0.827079       2.527977           0.000584
           28              H      11.228981       2.326109       8.855686       0.119146       1.549068 0.12288691E+02  0.13435411E+03                                 2.202223                            2.035909      -1.480757       2.159725                    0.992274       4.140172      12.245601       0.442913       1.264860      -0.710753       0.035267       0.017172      -0.030034       0.049404      -0.003548      -0.008690      -0.012076       0.009584      -0.008914      -0.018307       0.005667       0.012641              2.312682       2.777551       0.194517      -0.492237       1.893583      -0.332496       2.266913           0.000154
           29              H      14.023639      23.603078       2.322792       0.109216       1.796431 0.14699648E+02  0.16353605E+03                                 2.219246                            2.071760      -1.243367       2.250990                    0.996851       3.786072      10.329894       0.502801       1.094972      -0.757300       0.025044       0.022205       0.035981       0.049141       0.005751       0.018924       0.002426      -0.015330       0.030609      -0.023980       0.001859       0.022121              2.280994       1.895459       0.238391       0.378014       2.681084       0.515205       2.266440          -0.000053
           30              H      14.011925      21.191572       2.664480       0.117976       1.791569 0.14831903E+02  0.16535387E+03                                 2.224579                            2.090136      -1.269786       2.250561                    0.995965       3.723401      10.164855       0.497399       1.104545      -0.755760       0.022223      -0.017885       0.045742       0.053908      -0.002175       0.018379      -0.000754      -0.013252       0.039423      -0.022749       0.000044       0.022704              2.259681       1.935371      -0.224285       0.461031       2.292557      -0.424660       2.551116           0.000105
           31              H      10.978100      -2.717214      18.538533       0.108080       1.998654 0.17477656E+02  0.20444825E+03                                 2.433042                            2.297191      -1.530458       2.115775                    0.994424       4.152390      11.882287       0.462449       1.132250      -0.745819      -0.039860       0.013921       0.020760       0.047049      -0.005330      -0.010148       0.010453       0.021556      -0.012145      -0.017311      -0.003359       0.020670              2.495771       2.949748      -0.226432      -0.178893       2.349400       0.472080       2.188165          -0.000010
           32              H       9.541522      -2.794403      16.737676       0.104591       1.815808 0.14764768E+02  0.16467582E+03                                 2.236928                            2.075545      -1.276609       2.230152                    0.996656       3.875025      10.635166       0.501919       1.094130      -0.756370      -0.001422       0.048136       0.006125       0.048545      -0.005951       0.004045       0.004443      -0.015379      -0.068054      -0.023955       0.002692       0.021263              2.346620       2.041631       0.294056       0.201722       3.142550       0.345263       1.855680          -0.000012
           33              H       7.363140      -3.675382      16.063473       0.117694       1.822318 0.14928235E+02  0.16663775E+03                                 2.242478                            2.090426      -1.289403       2.240393                    0.995733       3.751257      10.235385       0.499861       1.097722      -0.757203      -0.040745       0.035292      -0.000970       0.053913      -0.012336       0.004068       0.003619      -0.010536      -0.060170      -0.021660      -0.001797       0.023457              2.304324       2.817615      -0.471523       0.143247       2.365929      -0.018998       1.729428           0.000502
           34              H       9.054795      -7.622579      15.741735       0.114550       1.723722 0.13835097E+02  0.15418232E+03                                 2.279387                            2.095365      -1.487524       2.150585                    0.992728       4.073093      11.752700       0.461833       1.190059      -0.729288      -0.000232      -0.050339      -0.008887       0.051118      -0.002591       0.004810       0.001195      -0.019066      -0.047273      -0.017347      -0.000420       0.017767              2.403251       2.137201       0.251645       0.113860       3.243978       0.425151       1.828575           0.000580
           35              H      11.230205      -6.758281      16.456299       0.119738       1.540166 0.12219401E+02  0.13347561E+03                                 2.199001                            2.034288      -1.476464       2.162690                    0.992470       4.133840      12.241631       0.441517       1.270008      -0.709671       0.034859      -0.035242       0.001106       0.049582      -0.005830       0.007329       0.005692      -0.001883      -0.040952      -0.018160       0.005421       0.012739              2.307715       2.773320      -0.523365       0.088197       2.452245       0.000928       1.697579           0.000138
           36              H      11.766933       2.012325       5.561721       0.115404       1.707432 0.13660674E+02  0.15023133E+03                                 2.195480                            2.032238      -1.275940       2.244128                    0.996268       3.811184      10.569709       0.491258       1.133727      -0.745677      -0.026507      -0.016171       0.042222       0.052410       0.012758      -0.014947      -0.004263      -0.010115       0.013955      -0.020780      -0.000670       0.021450              2.291122       1.991938       0.137539      -0.576906       1.847241      -0.053902       3.034188           0.000231
           37              H      11.692106       0.523504       3.620060       0.108293       1.807256 0.15012907E+02  0.16792578E+03                                 2.228472                            2.095372      -1.256743       2.244185                    0.996789       3.810787      10.429883       0.499304       1.096702      -0.756902      -0.028839      -0.039015       0.007964       0.049165       0.019288      -0.010358      -0.001236      -0.013715       0.011015      -0.024526       0.002943       0.021583              2.259131       2.031652       0.490537      -0.091142       2.746715       0.225095       1.999024          -0.000022
           38              H      15.245700       4.164992      15.990090       0.107447       1.995192 0.17402223E+02  0.20340700E+03                                 2.431916                            2.293131      -1.535053       2.113354                    0.994301       4.159160      11.908702       0.462446       1.133142      -0.745448       0.039935       0.011557      -0.021824       0.046954       0.006589      -0.009431      -0.007101       0.026598       0.002964      -0.016934      -0.003586       0.020520              2.499552       2.939635       0.050741      -0.291237       1.817739      -0.164701       2.741283          -0.000008
           39              H      16.686999       2.649824      16.964245       0.104311       1.829301 0.14886780E+02  0.16643842E+03                                 2.251008                            2.086306      -1.289931       2.223439                    0.996698       3.890918      10.704258       0.499651       1.096444      -0.755699       0.001426      -0.018771      -0.043989       0.047848      -0.006684      -0.003166       0.016271       0.019585       0.037089      -0.024221       0.002624       0.021597              2.363453       2.055566      -0.021432       0.361417       1.893810       0.400119       3.140983          -0.000013
           40              H       1.383779       2.518352      18.063380       0.117668       1.821526 0.14935026E+02  0.16673873E+03                                 2.242006                            2.091138      -1.298257       2.237203                    0.995687       3.752332      10.240337       0.499672       1.097971      -0.757132       0.040738      -0.019122      -0.029499       0.053809      -0.009488      -0.008797       0.013581       0.019143       0.028961      -0.021637      -0.001918       0.023555              2.301470       2.810945      -0.355432      -0.331694       1.905642       0.285634       2.187821           0.000497
           41              H      17.177048       4.244166      21.628633       0.114179       1.759334 0.14193892E+02  0.15891654E+03                                 2.297097                            2.112542      -1.501680       2.143660                    0.992525       4.064380      11.687396       0.463979       1.179072      -0.732270       0.000017       0.018428       0.047429       0.050883      -0.006106       0.000361       0.014437       0.005672       0.028242      -0.017725      -0.000341       0.018066              2.417569       2.144398       0.048831       0.294463       1.815685       0.399501       3.292624           0.000599
           42              H      15.001113       4.419859      20.523994       0.123113       1.682897 0.13661196E+02  0.15276829E+03                                 2.310246                            2.137261      -1.435356       2.186819                    0.992089       4.059609      11.989572       0.436822       1.253885      -0.715091      -0.035680       0.020169       0.030884       0.051319      -0.010615      -0.001810       0.010337       0.018225       0.023361      -0.020621       0.004618       0.016003              2.416435       2.956128      -0.344333      -0.437358       1.936227       0.306840       2.356951           0.000077
           43              H      11.817459      -9.458549      18.444282       0.115942       1.706248 0.13668779E+02  0.15024326E+03                                 2.189736                            2.029563      -1.275515       2.244765                    0.996186       3.796599      10.503816       0.493099       1.130074      -0.746773      -0.026851       0.044453      -0.006992       0.052401      -0.019579      -0.003686       0.001239      -0.015334      -0.002199      -0.020936      -0.000886       0.021822              2.281539       1.992736      -0.567638       0.165630       2.762821      -0.480207       2.089059           0.000231
           44              H      11.735289     -10.404536      20.698736       0.107409       1.810422 0.15056241E+02  0.16850565E+03                                 2.229287                            2.096895      -1.254648       2.243930                    0.996913       3.816945      10.444376       0.499735       1.095136      -0.757290      -0.029889       0.026511       0.029741       0.049807      -0.018692      -0.011909       0.001305      -0.013268       0.009624      -0.024508       0.002550       0.021958              2.259403       2.040466      -0.327394      -0.391458       1.985883       0.204707       2.751861          -0.000014
           45              H      15.282939      -1.525363      11.291075       0.107293       1.987335 0.17327644E+02  0.20224502E+03                                 2.421387                            2.284841      -1.528270       2.115756                    0.994476       4.154093      11.871685       0.464477       1.129806      -0.746266       0.039223      -0.026250      -0.000882       0.047205      -0.011620      -0.002214      -0.002634       0.008311      -0.048550      -0.017100      -0.003334       0.020434              2.488730       2.906193      -0.284964       0.055150       2.675150      -0.298574       1.884846          -0.000012
           46              H      16.781932       0.036939      12.075352       0.103916       1.824564 0.14843698E+02  0.16572402E+03                                 2.240049                            2.077973      -1.301310       2.217534                    0.996535       3.885905      10.659307       0.502914       1.090860      -0.757178       0.001904      -0.029339       0.038407       0.048368      -0.000549       0.006866      -0.020501       0.012703       0.014959      -0.024033       0.002344       0.021689              2.349749       2.064241       0.306181      -0.161192       2.485468      -0.720978       2.499540          -0.000017
           47              H       1.487454       1.007155      11.590568       0.118115       1.815673 0.14823572E+02  0.16514048E+03                                 2.235282                            2.081625      -1.289759       2.241319                    0.995865       3.739672      10.185935       0.501559       1.096183      -0.757644       0.041364      -0.016275       0.030970       0.054176      -0.002581       0.013330      -0.017363       0.012442       0.007209      -0.022099      -0.001701       0.023800              2.301385       2.853692      -0.130145       0.458970       1.889645      -0.267480       2.160818           0.000503
           48              H      17.256245       3.274347       8.355308       0.116386       1.751473 0.14135269E+02  0.15784699E+03                                 2.284952                            2.105762      -1.422952       2.181816                    0.993753       3.976338      11.360519       0.466260       1.176375      -0.733847      -0.000524       0.033537      -0.039049       0.051477       0.001534       0.004895      -0.015965       0.006521       0.024753      -0.018232      -0.000558       0.018789              2.402288       2.146334       0.228635      -0.211692       2.527328      -0.800060       2.533203           0.000444
           49              H      15.068073       2.261366       8.795834       0.122401       1.725545 0.14073257E+02  0.15807823E+03                                 2.324110                            2.151133      -1.371355       2.211633                    0.993488       4.036002      11.830746       0.442239       1.233023      -0.720239      -0.036292       0.017462      -0.033356       0.052294       0.004339       0.012024      -0.016854       0.013703       0.009467      -0.024366       0.004660       0.019706              2.432753       2.966489      -0.220392       0.476186       2.014177      -0.283276       2.317592           0.000143
           50              H      12.060997       7.402268      21.798560       0.115461       1.667634 0.13260749E+02  0.14481950E+03                                 2.164619                            2.004494      -1.258349       2.253299                    0.996342       3.785591      10.477660       0.493599       1.136247      -0.744926      -0.020855      -0.028662      -0.038408       0.052264       0.006316       0.015961       0.003749      -0.015183       0.032159      -0.021668       0.000815       0.020853              2.261113       1.858404       0.345695       0.352473       2.675645       0.593100       2.249290           0.000100
           51              H      11.954875       9.819202      21.492416       0.109874       1.782031 0.14757545E+02  0.16439334E+03                                 2.209736                            2.078886      -1.242845       2.251930                    0.996837       3.787329      10.350670       0.500677       1.098193      -0.756505      -0.024997       0.011394      -0.040351       0.048815      -0.001250       0.019987       0.000517      -0.014033       0.032428      -0.023993       0.001680       0.022312              2.239931       1.901325      -0.125644       0.415887       2.388163      -0.440680       2.430305          -0.000076
           52              H      11.688959       1.543899      20.323567       0.104502       1.714541 0.13846509E+02  0.15596308E+03                                 2.344977                            2.148600      -1.677524       2.056011                    0.990911       4.416102      13.255483       0.434933       1.250265      -0.712855      -0.030033       0.037381      -0.009423       0.048868      -0.010612       0.007687       0.002698      -0.002822       0.008328      -0.015319       0.004380       0.010939              2.489800       2.280993      -0.738292       0.115848       3.215895      -0.122464       1.972513           0.000047
           53              H      11.715183      -0.265194      18.666494       0.108836       1.795472 0.15369794E+02  0.17436247E+03                                 2.282022                            2.170277      -1.276273       2.235637                    0.996221       3.966093      11.230341       0.469816       1.149195      -0.741962      -0.025771       0.009444      -0.039393       0.048012      -0.012071       0.014323       0.001244      -0.004968       0.025906      -0.021671       0.002942       0.018728              2.322240       2.099722      -0.047726       0.562801       2.196435       0.128535       2.670565          -0.000040
           54              H      14.459315      -2.483928      21.142702       0.110566       1.829099 0.15136012E+02  0.16942959E+03                                 2.238876                            2.098045      -1.260543       2.244208                    0.996210       3.789248      10.331096       0.501740       1.090560      -0.758946       0.027527      -0.039482       0.013167       0.049899      -0.015564       0.015697       0.000284      -0.013249       0.001657      -0.024663       0.003577       0.021086              2.295888       2.078685      -0.611895       0.119425       2.790862       0.006503       2.018118          -0.000040
           55              H      14.419978      -0.670466      22.806884       0.117329       1.801216 0.14771993E+02  0.16455631E+03                                 2.234345                            2.086466      -1.256796       2.256272                    0.995950       3.726689      10.177282       0.497526       1.105133      -0.755490       0.029733      -0.007144       0.043701       0.053337      -0.010747       0.019681      -0.000795      -0.006626       0.013658      -0.023580       0.001162       0.022419              2.306063       2.127843      -0.072460       0.650716       1.952728       0.059202       2.837617           0.000067
           56              H      15.257239      -2.825384      18.744693       0.106734       1.947154 0.16945860E+02  0.19711960E+03                                 2.404087                            2.270784      -1.534924       2.113033                    0.994309       4.180595      12.012434       0.461446       1.141088      -0.742794       0.039122       0.015692       0.019482       0.046436       0.004378       0.010469       0.010052       0.014808      -0.027307      -0.017836      -0.001483       0.019319              2.463723       2.880272       0.197328       0.212978       2.175297       0.486401       2.335599          -0.000010
           57              H      16.787002      -2.873577      17.005064       0.105487       1.812400 0.14781989E+02  0.16490142E+03                                 2.233754                            2.076924      -1.300344       2.219819                    0.996530       3.869808      10.618875       0.501736       1.094308      -0.756406       0.001668       0.048300       0.007968       0.048981       0.005965      -0.002998       0.006142      -0.014854      -0.068511      -0.024252       0.002774       0.021478              2.336356       2.049969      -0.254627      -0.179877       3.094415       0.379454       1.864683          -0.000014
           58              H       1.492349      -3.756013      16.370992       0.118180       1.816326 0.14825852E+02  0.16519911E+03                                 2.237802                            2.083322      -1.295006       2.239494                    0.995716       3.738636      10.189552       0.500718       1.097803      -0.757241       0.041250       0.035124      -0.000100       0.054178       0.012754      -0.003904       0.005549      -0.009325      -0.058099      -0.021763      -0.001629       0.023392              2.304466       2.854099       0.477420      -0.096977       2.335886       0.037055       1.723411           0.000519
           59              H      17.262714      -7.678054      15.892399       0.116163       1.743761 0.14032328E+02  0.15657733E+03                                 2.284577                            2.102185      -1.458073       2.166309                    0.993175       4.002859      11.471568       0.464797       1.180982      -0.732353      -0.000702      -0.050162      -0.010825       0.051321       0.003085      -0.003994       0.002011      -0.018172      -0.049053      -0.017532      -0.000293       0.017825              2.405625       2.146651      -0.295258      -0.102467       3.213951       0.444206       1.856273           0.000486
           60              H      15.074367      -6.812962      16.580362       0.122227       1.721630 0.14017127E+02  0.15747849E+03                                 2.328209                            2.152124      -1.447820       2.177753                    0.992892       4.069200      11.975851       0.439984       1.239101      -0.718496      -0.036695      -0.037846       0.000455       0.052717       0.008105      -0.009514       0.004428      -0.009181      -0.060634      -0.024543       0.005094       0.019448              2.440141       2.965023       0.536272      -0.027311       2.505092       0.030712       1.850308           0.000171
           61              H       3.239950      15.183990      17.356843       0.115427       1.709502 0.13694558E+02  0.15062159E+03                                 2.192961                            2.031637      -1.282311       2.241080                    0.996212       3.807332      10.542330       0.492710       1.130252      -0.746624      -0.024795      -0.017752      -0.042359       0.052194       0.012313       0.014148       0.005766      -0.013135       0.015166      -0.020505      -0.001235       0.021741              2.285472       1.952020       0.138991       0.545952       1.861908       0.082268       3.042488           0.000257
           62              H       3.202711      13.704834      19.305612       0.106704       1.807408 0.14973265E+02  0.16743559E+03                                 2.225355                            2.088817      -1.276750       2.231470                    0.996702       3.851012      10.551650       0.501256       1.092736      -0.757299      -0.026601      -0.039230      -0.008595       0.048172       0.018465       0.010156       0.003065      -0.016293       0.012766      -0.024056       0.002057       0.021999              2.262098       1.954435       0.455763       0.082752       2.825545      -0.241067       2.006314          -0.000017
           63              H       6.490739      17.435691       6.909669       0.107648       1.998105 0.17446155E+02  0.20404195E+03                                 2.433883                            2.295726      -1.545123       2.108852                    0.994377       4.161954      11.918893       0.462290       1.132848      -0.745522       0.039390       0.012343       0.022002       0.046777       0.006748       0.009516       0.007286       0.026403       0.003586      -0.017060      -0.003563       0.020623              2.500194       2.930982       0.060158       0.292103       1.820534       0.165216       2.749066          -0.000008
           64              H       7.944800      15.940515       5.939871       0.103754       1.820700 0.14793299E+02  0.16507629E+03                                 2.240753                            2.077196      -1.274307       2.230279                    0.996676       3.882012      10.657550       0.501840       1.093757      -0.756423       0.001468      -0.019062       0.044828       0.048735      -0.006255       0.003422      -0.015968       0.019501       0.037208      -0.023824       0.002394       0.021430              2.352336       2.046861      -0.024677      -0.356747       1.880157      -0.395013       3.129991          -0.000021
           65              H      10.122133      15.814206       4.842341       0.117729       1.811948 0.14826901E+02  0.16517636E+03                                 2.230110                            2.080159      -1.283131       2.242693                    0.995947       3.746880      10.203416       0.502383       1.094394      -0.758001       0.040889      -0.019044       0.030047       0.054198      -0.010099       0.009028      -0.013052       0.018299       0.029858      -0.021324      -0.002409       0.023732              2.290860       2.806819      -0.355052       0.328714       1.887491      -0.277872       2.178271           0.000490
           66              H       8.426631      17.506656       1.263329       0.114008       1.747233 0.14054699E+02  0.15718677E+03                                 2.298808                            2.111260      -1.481070       2.153508                    0.992733       4.073812      11.760815       0.460488       1.189305      -0.729686       0.000173       0.017376      -0.048259       0.051293      -0.005282      -0.000123      -0.014225       0.007198       0.029825      -0.017656      -0.000311       0.017967              2.422724       2.146327       0.033000      -0.288198       1.829119      -0.409032       3.292726           0.000490
           67              H       6.249823      17.683673       2.369802       0.119218       1.533413 0.12146440E+02  0.13245086E+03                                 2.189825                            2.025951      -1.472523       2.163651                    0.992491       4.131768      12.216166       0.443261       1.267186      -0.710223      -0.035154       0.018305      -0.030303       0.049891      -0.009243       0.001404      -0.006706       0.018719       0.021587      -0.018053       0.005235       0.012818              2.296539       2.762807      -0.334862       0.408073       1.878988      -0.324913       2.247822           0.000120
           68              H       5.457843      -0.457040       3.571444       0.106235       1.822592 0.14937514E+02  0.16685292E+03                                 2.233987                            2.082182      -1.278895       2.230016                    0.996642       3.848804      10.522698       0.503802       1.088405      -0.758429       0.027323      -0.039721      -0.002080       0.048256      -0.020737       0.005047      -0.002097      -0.015492       0.007410      -0.023710       0.001714       0.021996              2.301915       1.979668      -0.502710      -0.061489       2.773753       0.472489       2.152324          -0.000007
           69              H       5.447003       0.450287       5.832319       0.117741       1.809920 0.15000858E+02  0.16769830E+03                                 2.235164                            2.097840      -1.297329       2.235433                    0.995922       3.757098      10.268286       0.498005       1.100170      -0.756571       0.026084      -0.029088       0.036393       0.053394      -0.017167       0.011266      -0.005947      -0.015205       0.004851      -0.021506      -0.002280       0.023786              2.273533       2.021440      -0.304785       0.472619       2.074847      -0.266209       2.724311           0.000291
           70              H       3.135751       3.828435       4.486435       0.115279       1.709457 0.13684225E+02  0.15043565E+03                                 2.190940                            2.029380      -1.277324       2.243409                    0.996238       3.800726      10.511492       0.493671       1.128594      -0.747117      -0.025656       0.045318       0.006436       0.052473      -0.018882       0.003793      -0.001825      -0.017761      -0.001939      -0.020792      -0.000970       0.021762              2.284655       1.968982      -0.555500      -0.158467       2.800163       0.474927       2.084822           0.000247
           71              H       3.076833       2.890524       2.226248       0.108228       1.808090 0.15026390E+02  0.16807611E+03                                 2.226783                            2.094425      -1.246392       2.247864                    0.996792       3.811848      10.425027       0.500206       1.094728      -0.757415      -0.027538       0.026965      -0.030414       0.049097      -0.018484       0.011452      -0.001963      -0.015720       0.011703      -0.024683       0.002701       0.021982              2.255560       1.998894      -0.322734       0.358776       2.006063      -0.226309       2.761725          -0.000023
           72              H       6.547384      11.714752      11.661199       0.107567       1.993824 0.17398171E+02  0.20328664E+03                                 2.427744                            2.290385      -1.535462       2.112789                    0.994498       4.156862      11.888303       0.463614       1.130693      -0.746075       0.038961      -0.026037       0.000845       0.046868      -0.011814       0.002183       0.002521       0.008152      -0.049306      -0.017285      -0.003432       0.020718              2.496001       2.915171      -0.290658      -0.055089       2.683696       0.300582       1.889138          -0.000018
           73              H       8.049348      13.274274      10.877150       0.104077       1.822390 0.14816720E+02  0.16535464E+03                                 2.238683                            2.076361      -1.299628       2.218636                    0.996559       3.883901      10.653093       0.502987       1.091151      -0.757096       0.001958      -0.029275      -0.038218       0.048182      -0.000608      -0.006901       0.020380       0.012904       0.014388      -0.023979       0.002451       0.021528              2.348706       2.062072       0.303362       0.160901       2.485444       0.723644       2.498601          -0.000016
           74              H      10.238569      14.241709      11.363999       0.118116       1.819037 0.14854563E+02  0.16558282E+03                                 2.238833                            2.084428      -1.291919       2.240170                    0.995818       3.741695      10.196578       0.500963       1.096844      -0.757481       0.041207      -0.016535      -0.031032       0.054170      -0.002567      -0.013197       0.017252       0.012406       0.006415      -0.021983      -0.001571       0.023554              2.305304       2.858374      -0.135686      -0.460029       1.894376       0.271153       2.163161           0.000506
           75              H       8.522963      16.515521      14.593755       0.115477       1.758207 0.14187240E+02  0.15860990E+03                                 2.291618                            2.109953      -1.432064       2.176621                    0.993455       3.994223      11.426925       0.465580       1.176736      -0.733619      -0.000666       0.033784       0.039526       0.052000       0.001731      -0.004908       0.015727       0.006703       0.025332      -0.018174      -0.000475       0.018648              2.410959       2.151358       0.228870       0.210758       2.543368       0.806862       2.538152           0.000464
           76              H       6.334091      15.505586      14.151165       0.123918       1.702929 0.13849899E+02  0.15516948E+03                                 2.314399                            2.141705      -1.452875       2.177531                    0.992751       4.048216      11.906614       0.440192       1.241950      -0.717917      -0.035882       0.017577       0.032800       0.051695       0.004224      -0.011567       0.016752       0.013525       0.008113      -0.024013       0.004864       0.019149              2.423827       2.950134      -0.225203      -0.474955       2.010072       0.287082       2.311275           0.000149
           77              H       3.226138      10.366538      20.691169       0.105421       1.818884 0.14889381E+02  0.16616803E+03                                 2.230809                            2.078778      -1.270087       2.234154                    0.996743       3.842554      10.498257       0.504271       1.088356      -0.758497      -0.026509       0.021657      -0.034628       0.048692      -0.005895       0.019935      -0.000710      -0.011902       0.025996      -0.023728       0.001758       0.021970              2.298106       1.952813      -0.294120       0.404506       2.699654      -0.513798       2.241850          -0.000010
           78              H       3.285580       7.954105      20.351086       0.117323       1.799842 0.14905049E+02  0.16635771E+03                                 2.226589                            2.090913      -1.285545       2.240930                    0.995977       3.750255      10.240727       0.498915       1.099942      -0.756623      -0.024594      -0.017918      -0.044649       0.054032       0.000985       0.019698       0.001109      -0.007061       0.037093      -0.021259      -0.002727       0.023986              2.263027       1.962548       0.235634       0.470756       2.330774       0.425362       2.495760           0.000287
           79              H       2.771930      14.774216       2.542023       0.106096       1.748132 0.14217164E+02  0.16115107E+03                                 2.372945                            2.175563      -1.678000       2.055464                    0.991072       4.434239      13.338960       0.432837       1.248423      -0.713331      -0.032560       0.034663       0.006951       0.048062      -0.010430      -0.007318      -0.003076       0.004811       0.001685      -0.014365       0.002382       0.011983              2.517536       2.409884      -0.806461      -0.102578       3.160148       0.060000       1.982574           0.000162
           80              H       2.793958      12.973332       4.205975       0.107200       1.784245 0.15248445E+02  0.17278704E+03                                 2.276438                            2.163998      -1.292488       2.227192                    0.996094       3.990769      11.324447       0.469354       1.151648      -0.740950      -0.028513       0.007996       0.037524       0.047801      -0.011793      -0.014631      -0.002767      -0.000175       0.019905      -0.021103       0.002817       0.018285              2.318765       2.172139      -0.036819      -0.585888       2.195430      -0.171407       2.588725          -0.000007
           81              H       5.807678      10.906856       1.915059       0.110240       1.823943 0.15078462E+02  0.16865338E+03                                 2.235040                            2.094030      -1.267718       2.240537                    0.996499       3.793193      10.343549       0.502144       1.090536      -0.758821       0.029949      -0.037179      -0.012130       0.049258      -0.016037      -0.016196      -0.002122      -0.007618      -0.005679      -0.024795       0.003446       0.021348              2.293327       2.147897      -0.639212      -0.104940       2.723469      -0.069241       2.008616          -0.000020
           82              H       5.784600      12.716611       0.256381       0.117504       1.803918 0.14806036E+02  0.16501962E+03                                 2.232969                            2.085702      -1.268553       2.249620                    0.995825       3.743753      10.224286       0.498784       1.101785      -0.756113       0.033546      -0.005631      -0.041596       0.053733      -0.011459      -0.019653       0.000463       0.001012       0.004643      -0.022302      -0.000964       0.023266              2.306788       2.216154      -0.049610      -0.686544       1.953131      -0.109894       2.751080           0.000254
           83              H       6.465738      10.495494       4.247482       0.106706       1.911266 0.16548547E+02  0.19146303E+03                                 2.375323                            2.243805      -1.538720       2.110935                    0.994476       4.182238      12.005995       0.464023       1.140884      -0.742425       0.038796       0.015757      -0.018875       0.045931       0.004684      -0.009691      -0.009333       0.014543      -0.029826      -0.017362      -0.001511       0.018873              2.437011       2.834738       0.199249      -0.190384       2.168981      -0.489895       2.307314          -0.000014
           84              H       7.988682      10.423602       5.980461       0.106527       1.797970 0.14633774E+02  0.16282858E+03                                 2.221304                            2.066011      -1.291061       2.224648                    0.996495       3.855570      10.564371       0.503259       1.093805      -0.756533       0.001493       0.048027      -0.007265       0.048596       0.005807       0.002976      -0.005555      -0.014880      -0.068925      -0.024196       0.002846       0.021350              2.323739       2.038524      -0.256192       0.175626       3.082300      -0.357957       1.850392          -0.000015
           85              H      10.178603       9.531500       6.594123       0.118583       1.815262 0.14812088E+02  0.16499333E+03                                 2.235840                            2.081447      -1.291177       2.240900                    0.995722       3.737987      10.183325       0.501315       1.096846      -0.757471       0.041099       0.034918       0.000486       0.053931       0.012826       0.004213      -0.005305      -0.009424      -0.059717      -0.022259      -0.001447       0.023707              2.302912       2.852071       0.475007       0.098626       2.334004      -0.030555       1.722662           0.000499
           86              H       8.464220       5.604826       7.027540       0.116725       1.747369 0.14088876E+02  0.15735009E+03                                 2.288398                            2.107339      -1.454118       2.168731                    0.993277       3.994029      11.447537       0.463972       1.182017      -0.732269      -0.000597      -0.050443       0.010808       0.051592       0.003493       0.003723      -0.001505      -0.018213      -0.050299      -0.017730      -0.000425       0.018155              2.409167       2.152185      -0.296654       0.095439       3.226071      -0.419752       1.849245           0.000474
           87              H       6.275348       6.479318       6.353566       0.122473       1.718141 0.13997117E+02  0.15721500E+03                                 2.326004                            2.151351      -1.459246       2.172824                    0.992909       4.068445      11.976500       0.439780       1.239981      -0.718288      -0.036240      -0.037676      -0.000928       0.052285       0.008023       0.009608      -0.004054      -0.009359      -0.061291      -0.024655       0.005105       0.019550              2.437245       2.954086       0.533671       0.034223       2.506287      -0.022126       1.851363           0.000170
           88              H       5.513614      -9.879311      21.531859       0.107876       1.819927 0.14972629E+02  0.16723266E+03                                 2.231860                            2.085997      -1.252847       2.244719                    0.996709       3.808702      10.390189       0.503179       1.089834      -0.758682       0.027207       0.018360       0.036812       0.049320       0.014539       0.015410       0.002795      -0.015564       0.015561      -0.024287       0.002397       0.021891              2.288042       1.980554       0.213200       0.445666       1.911330       0.063877       2.972241          -0.000009
           89              H       5.483193      -8.384665      19.606252       0.118120       1.802181 0.14920506E+02  0.16657175E+03                                 2.228047                            2.091541      -1.290617       2.238661                    0.995988       3.752290      10.247229       0.499009       1.099462      -0.756713       0.025152       0.046910       0.007081       0.053697       0.018073       0.009105       0.005276      -0.017838       0.000760      -0.021523      -0.002259       0.023782              2.265452       1.995175       0.543872       0.027163       2.805439      -0.142781       1.995740           0.000293
           90              H       5.926213      16.891798      11.462148       0.106891       1.763527 0.14338227E+02  0.16262300E+03                                 2.374632                            2.175806      -1.674250       2.057838                    0.990956       4.403615      13.185848       0.436158       1.238158      -0.715882       0.032907      -0.023597       0.025951       0.048095      -0.011633       0.005256       0.002751       0.004944       0.002661      -0.014315       0.002307       0.012008              2.524679       2.421471      -0.502520       0.653964       2.344653      -0.541575       2.807912           0.000169
           91              H       5.882505      16.363925       9.068267       0.108351       1.779493 0.15176421E+02  0.17174170E+03                                 2.271691                            2.158396      -1.296322       2.226849                    0.996167       3.977228      11.272972       0.470192       1.151130      -0.741145       0.028368      -0.036027      -0.012082       0.047420      -0.018467       0.003054       0.005712      -0.004426       0.004804      -0.021039       0.002917       0.018123              2.315269       2.159383      -0.520349      -0.259199       2.341585       0.255777       2.444838          -0.000004
           92              H       2.857072      19.377050       8.465153       0.110745       1.830014 0.15139762E+02  0.16953524E+03                                 2.242009                            2.099975      -1.268823       2.240041                    0.996483       3.794573      10.358166       0.500754       1.092297      -0.758406      -0.030151       0.028675      -0.025780       0.048948      -0.022125       0.005676      -0.001639      -0.000718       0.014108      -0.024769       0.003386       0.021383              2.302310       2.171495      -0.421582       0.508007       2.130044      -0.273119       2.605391          -0.000004
           93              H       2.904800      19.900157      10.864996       0.116780       1.810354 0.14860138E+02  0.16582652E+03                                 2.241775                            2.092249      -1.274605       2.247364                    0.995925       3.748878      10.255248       0.496867       1.104677      -0.755378      -0.033665       0.039024       0.016375       0.054077      -0.022590       0.000030       0.001255      -0.001480      -0.002441      -0.022233      -0.000809       0.023042              2.318255       2.224972      -0.622411      -0.302790       2.462677       0.412072       2.267118           0.000268
           94              H       2.203907      17.564515       6.903477       0.107408       1.926229 0.16706945E+02  0.19367875E+03                                 2.386749                            2.254387      -1.533312       2.114300                    0.994291       4.170593      11.968708       0.463159       1.140752      -0.742745      -0.039120       0.007604       0.022958       0.045992      -0.005772      -0.008832       0.001356       0.029277       0.011805      -0.017708      -0.001338       0.019046              2.446010       2.849511      -0.058128      -0.272239       1.849839       0.296388       2.638681          -0.000009
           95              H       0.721523      16.053583       5.929322       0.106619       1.796194 0.14630634E+02  0.16273943E+03                                 2.217879                            2.064450      -1.295815       2.222744                    0.996467       3.849314      10.535853       0.504080       1.092388      -0.756990      -0.001690      -0.018398       0.045047       0.048689       0.006366      -0.003079      -0.015810       0.019916       0.037769      -0.024008       0.002745       0.021263              2.317434       2.026694       0.025433       0.308355       1.858042      -0.360696       3.067565          -0.000026
           96              H      16.035233      15.916948       4.818950       0.118615       1.806138 0.14721872E+02  0.16370324E+03                                 2.225058                            2.072280      -1.295799       2.238390                    0.995847       3.736383      10.163024       0.503555       1.093869      -0.758147      -0.040894      -0.019114       0.029815       0.054098       0.010812      -0.008972      -0.012822       0.018811       0.029888      -0.021754      -0.002153       0.023907              2.291895       2.834685       0.352412      -0.329481       1.872208      -0.262875       2.168791           0.000540
           97              H       0.255951      17.624359       1.250716       0.116585       1.761771 0.14228215E+02  0.15925072E+03                                 2.298194                            2.115617      -1.456418       2.167295                    0.993087       4.002950      11.474468       0.463896       1.179654      -0.732852       0.000319       0.016976      -0.048259       0.051159       0.005746      -0.000170      -0.014911       0.007696       0.028327      -0.018385       0.000052       0.018333              2.416209       2.140284      -0.053748       0.290020       1.838505      -0.394770       3.269837           0.000426
           98              H       2.429088      17.811305       2.376223       0.121070       1.724537 0.14077098E+02  0.15837165E+03                                 2.334192                            2.159414      -1.462682       2.171641                    0.992635       4.078228      12.023267       0.438280       1.242196      -0.717819       0.036954       0.020605      -0.031961       0.053025       0.012829      -0.001549      -0.013114       0.019159       0.027545      -0.024391       0.005285       0.019107              2.444637       2.954289       0.340800      -0.426772       2.033117      -0.292421       2.346506           0.000143
           99              H       5.983032       8.057508       8.894900       0.106386       1.761298 0.14332735E+02  0.16250356E+03                                 2.369940                            2.173468      -1.664739       2.061612                    0.991324       4.400862      13.164283       0.437083       1.235972      -0.716382       0.033421      -0.011136      -0.033081       0.048325       0.001205      -0.012533       0.000233       0.000618      -0.017109      -0.014610       0.002513       0.012098              2.516107       2.433838      -0.324614      -0.755822       2.228702       0.472048       2.885781           0.000153
          100              H       5.954885      10.399108       9.621389       0.106912       1.791052 0.15299159E+02  0.17346552E+03                                 2.280294                            2.166002      -1.288615       2.228271                    0.996162       3.992580      11.324417       0.469763       1.149956      -0.741394       0.029072       0.028056      -0.025047       0.047535       0.006783      -0.017747      -0.002604      -0.008714      -0.012692      -0.021299       0.002911       0.018388              2.326083       2.193590       0.500108      -0.322344       2.645434      -0.076589       2.139224          -0.000010
          101              H       2.870883       9.466360      12.487671       0.110765       1.828906 0.15135106E+02  0.16944886E+03                                 2.239464                            2.098419      -1.268383       2.240223                    0.996335       3.795282      10.354823       0.501444       1.091014      -0.758724      -0.030586       0.008462       0.037111       0.048830       0.005934      -0.022136       0.004101      -0.003298       0.001101      -0.024830       0.003332       0.021497              2.298719       2.184278      -0.232324      -0.616684       2.245019       0.347834       2.466859          -0.000016
          102              H       2.904975       7.121053      11.755679       0.116845       1.811554 0.14873395E+02  0.16601567E+03                                 2.243366                            2.093735      -1.277786       2.246296                    0.995899       3.747986      10.254931       0.496481       1.105261      -0.755259      -0.034034      -0.033162       0.024981       0.053685       0.011443      -0.019881      -0.001223       0.000482      -0.003352      -0.022428      -0.001092       0.023520              2.320930       2.252191       0.584789      -0.389235       2.659710      -0.282352       2.050889           0.000239
          103              H       2.261426      11.733287      11.650650       0.107129       1.929643 0.16750108E+02  0.19443863E+03                                 2.394855                            2.261217      -1.536941       2.111823                    0.994320       4.189937      12.059421       0.460939       1.144717      -0.741589      -0.038868      -0.023226      -0.006119       0.045691       0.010342       0.000401       0.008336       0.012788      -0.037833      -0.017473      -0.001646       0.019119              2.454822       2.886157       0.256424       0.120109       2.668260       0.208987       1.810050           0.000003
          104              H       0.786211      13.309889      10.836102       0.106547       1.800464 0.14652232E+02  0.16318405E+03                                 2.229580                            2.071915      -1.276349       2.231897                    0.996639       3.859554      10.601084       0.500565       1.098681      -0.755236      -0.001286      -0.029669      -0.038660       0.048750      -0.000549       0.006874       0.020755       0.011473       0.012330      -0.024199       0.002897       0.021302              2.335183       2.032182      -0.298542      -0.132290       2.454981       0.730474       2.518385           0.000001
          105              H      16.091178      14.330019      11.272041       0.117868       1.817552 0.14871295E+02  0.16585674E+03                                 2.239658                            2.087245      -1.287335       2.242037                    0.995734       3.745350      10.217429       0.499910       1.098575      -0.756996      -0.040982      -0.016926      -0.030867       0.054026       0.003200       0.012391       0.017350       0.012544       0.007118      -0.021630      -0.001733       0.023363              2.303170       2.824460       0.123419       0.477124       1.876145       0.274666       2.208906           0.000513
          106              H       0.319589      16.617468      14.494229       0.114487       1.738618 0.13959149E+02  0.15587936E+03                                 2.291639                            2.104157      -1.488502       2.150305                    0.992796       4.074832      11.761469       0.461156       1.189401      -0.729544       0.000443       0.033112       0.038772       0.050989      -0.002908       0.004750       0.015267       0.004620       0.023276      -0.017586      -0.000297       0.017883              2.418461       2.147911      -0.229476      -0.162174       2.582401       0.834676       2.525071           0.000586
          107              H       2.496398      15.572182      14.091771       0.119866       1.531289 0.12111914E+02  0.13200402E+03                                 2.189496                            2.024341      -1.466608       2.166735                    0.992338       4.128785      12.211225       0.442941       1.268779      -0.709873       0.034906       0.017360       0.029885       0.049122      -0.003027       0.008826       0.012483       0.009932      -0.008034      -0.018498       0.005213       0.013285              2.299588       2.770551       0.191509       0.491434       1.883244       0.326433       2.244969           0.000139
          108              H       5.468158      20.708185       1.102575       0.114971       1.712728 0.13736016E+02  0.15114312E+03                                 2.193268                            2.032919      -1.279924       2.241707                    0.996123       3.806145      10.530252       0.493364       1.128264      -0.747194       0.024297      -0.027756       0.037161       0.052361      -0.006193       0.017633      -0.003490      -0.009136       0.030034      -0.020612      -0.001478       0.022090              2.284490       1.942144      -0.394509       0.391541       2.673947      -0.555227       2.237380           0.000253
          109              H       5.474976      23.135579       1.419955       0.106308       1.810348 0.14996608E+02  0.16770082E+03                                 2.225420                            2.088734      -1.268086       2.235320                    0.996745       3.845711      10.524724       0.502065       1.090949      -0.757885       0.025464       0.012657       0.039072       0.048324       0.000292       0.020908      -0.000589      -0.012941       0.026653      -0.024159       0.002034       0.022125              2.262750       1.934515       0.146186       0.426629       2.421666       0.484974       2.432069          -0.000020
          110              H       2.182403      10.569769       4.403650       0.107211       1.994677 0.17413691E+02  0.20357960E+03                                 2.431726                            2.294123      -1.534421       2.113281                    0.994355       4.160456      11.914504       0.462263       1.133375      -0.745391      -0.040000       0.013044      -0.021132       0.047082      -0.004747       0.010509      -0.009975       0.021684      -0.011573      -0.016985      -0.003542       0.020527              2.497161       2.938348      -0.217734       0.186707       2.361842      -0.481917       2.191293          -0.000004
          111              H       0.738132      10.484770       6.203360       0.104750       1.813599 0.14737930E+02  0.16432178E+03                                 2.235790                            2.074067      -1.282531       2.227424                    0.996576       3.876264      10.641035       0.501888       1.094562      -0.756204      -0.001388       0.048020      -0.005538       0.048358      -0.005836      -0.003864      -0.004055      -0.015822      -0.068571      -0.023965       0.002543       0.021422              2.346160       2.042606       0.297376      -0.199453       3.146063      -0.335318       1.849811          -0.000004
          112              H      16.040478       9.594257       6.857384       0.116987       1.818882 0.14889209E+02  0.16605849E+03                                 2.237244                            2.085745      -1.284984       2.242287                    0.995783       3.750365      10.221510       0.501227       1.095676      -0.757715      -0.041187       0.035408       0.001839       0.054347      -0.012390      -0.003675      -0.003607      -0.010372      -0.061077      -0.021762      -0.001871       0.023633              2.299491       2.815941      -0.466533      -0.145417       2.355158       0.019100       1.727372           0.000500
          113              H       0.252804       5.646266       7.148392       0.114738       1.732882 0.13931749E+02  0.15539066E+03                                 2.282064                            2.099126      -1.458892       2.163584                    0.993102       4.050309      11.657742       0.463003       1.186049      -0.730558      -0.000297      -0.050575       0.008475       0.051281      -0.003079      -0.004684      -0.001268      -0.019268      -0.048898      -0.017779      -0.000494       0.018272              2.404532       2.140812       0.254875      -0.112245       3.246815      -0.411301       1.825969           0.000566
          114              H       2.431710       6.521023       6.455155       0.119523       1.537187 0.12186543E+02  0.13290811E+03                                 2.190068                            2.027118      -1.445173       2.176441                    0.992856       4.105028      12.111327       0.444146       1.264471      -0.711083       0.035045      -0.035279      -0.001157       0.049740      -0.005950      -0.007085      -0.005308      -0.002373      -0.042442      -0.018220       0.005072       0.013148              2.297103       2.769107      -0.517481      -0.090624       2.432353       0.003702       1.689851           0.000122
          115              H      12.922035     -10.788757      22.632371       0.106231       1.851244 0.15829608E+02  0.18114407E+03                                 2.320748                            2.189454      -1.525966       2.115242                    0.994757       4.165541      11.897148       0.471324       1.135619      -0.743197      -0.000267       0.044623      -0.006111       0.045040      -0.001324      -0.004548      -0.002673      -0.033074      -0.010338      -0.016541      -0.002061       0.018602              2.364585       1.703040       0.002148       0.130541       2.907301      -0.097681       2.483414          -0.000031
          116              H      13.064521       3.430180      19.634458       0.113160       1.486152 0.11824226E+02  0.12981992E+03                                 2.229505                            2.058696      -1.801903       1.997233                    0.991256       4.653197      14.429289       0.415044       1.344136      -0.690418       0.001449      -0.009521       0.042936       0.044003      -0.002944       0.001146      -0.004439       0.013136       0.024524      -0.012125       0.002501       0.009624              2.364034       2.148257       0.056824      -0.049811       1.865806      -0.343356       3.078039           0.000339
          117              H      13.014345      11.725608      20.989057       0.105384       1.812843 0.15392109E+02  0.17501945E+03                                 2.290606                            2.159812      -1.523838       2.115894                    0.994942       4.163838      11.879220       0.473972       1.136489      -0.742580       0.001325      -0.026567      -0.035925       0.044701      -0.003912       0.002004       0.010400      -0.018869       0.032050      -0.016268      -0.002045       0.018312              2.335995       1.683642       0.081633      -0.109841       2.660307       0.221014       2.664036          -0.000054
          118              H      13.151412       2.055752      10.182996       0.113829       1.468936 0.11750239E+02  0.12873280E+03                                 2.210857                            2.051916      -1.781046       2.010241                    0.990626       4.595610      14.209365       0.416064       1.343704      -0.690862      -0.001483       0.042699      -0.012722       0.044579      -0.003220      -0.001391      -0.006510      -0.008065      -0.034026      -0.013524       0.001262       0.012262              2.335722       2.130161       0.052873       0.035731       3.024639      -0.341576       1.852366           0.000196
          119              H      12.891789      -0.950092       2.321186       0.105893       1.810207 0.15369887E+02  0.17469492E+03                                 2.287860                            2.157914      -1.519995       2.117683                    0.994851       4.160229      11.864545       0.474316       1.136132      -0.742676      -0.001083      -0.016282       0.041491       0.044584       0.004046       0.000693      -0.007391      -0.013994       0.045878      -0.015965      -0.002249       0.018214              2.332631       1.684857      -0.118141      -0.077395       2.486154      -0.133660       2.826882          -0.000052
          120              H      13.172392      -5.483019      16.060033       0.113047       1.462944 0.11689142E+02  0.12794259E+03                                 2.207137                            2.048194      -1.785902       2.007354                    0.990618       4.607894      14.257343       0.415798       1.345832      -0.690341      -0.000893      -0.032062      -0.031297       0.044814       0.000188       0.003452       0.012271       0.003411      -0.001960      -0.013627       0.001668       0.011959              2.331856       2.122926      -0.012792      -0.072365       2.421435       0.680711       2.451208           0.000199
          121              H       4.274593       2.471218       0.310271       0.105108       1.845130 0.15755279E+02  0.18009230E+03                                 2.314098                            2.182861      -1.519961       2.116372                    0.994788       4.174965      11.919749       0.472476       1.134115      -0.743398      -0.000934       0.044608       0.005642       0.044973      -0.001137       0.003758       0.002859      -0.033451      -0.008467      -0.016459      -0.002073       0.018532              2.357011       1.703279      -0.006716      -0.147204       2.900223       0.094532       2.467531          -0.000031
          122              H       4.329140      16.675459       3.257962       0.113838       1.458257 0.11649248E+02  0.12742229E+03                                 2.204521                            2.046292      -1.789638       2.006513                    0.990517       4.603589      14.248580       0.415423       1.347934      -0.689935       0.001386      -0.011025      -0.043353       0.044754      -0.002811      -0.001985       0.005913       0.013219       0.029700      -0.013416       0.001323       0.012093              2.328832       2.122625       0.062062       0.041990       1.841474       0.331412       3.022397           0.000210
          123              H       4.178262      24.982405       1.958171       0.106600       2.007640 0.17503132E+02  0.20479471E+03                                 2.437657                            2.296124      -1.528725       2.114578                    0.994658       4.166181      11.918194       0.463444       1.129551      -0.746359      -0.010800      -0.027673       0.035773       0.046499       0.004986      -0.007331      -0.010333      -0.019193       0.030116      -0.016882      -0.003362       0.020243              2.481889       1.784446       0.035927      -0.055687       2.803293      -0.266319       2.857929          -0.000032
          124              H       4.419003      15.300235      12.762627       0.112890       1.472672 0.11773684E+02  0.12907086E+03                                 2.214859                            2.054000      -1.781525       2.008629                    0.990701       4.612671      14.272712       0.415787       1.343754      -0.690765      -0.001355       0.043036       0.012920       0.044954      -0.003235       0.001242       0.006323      -0.007820      -0.034668      -0.013575       0.001381       0.012194              2.341099       2.131418       0.051834      -0.032843       3.033767       0.344355       1.858113           0.000219
          125              H       4.487362      12.297967      20.639801       0.106543       2.002727 0.17458552E+02  0.20414635E+03                                 2.433985                            2.293471      -1.527165       2.115593                    0.994653       4.162199      11.903764       0.463621       1.129820      -0.746302       0.011726      -0.017274      -0.041560       0.046509      -0.003528      -0.008641       0.007303      -0.013938       0.044488      -0.016897      -0.003375       0.020273              2.477692       1.784223      -0.033568      -0.081488       2.614479       0.157133       3.034372          -0.000031
          126              H       4.369876       7.800920       6.883756       0.112904       1.470905 0.11777391E+02  0.12911079E+03                                 2.213159                            2.054510      -1.780750       2.009602                    0.990474       4.603295      14.239746       0.415713       1.343999      -0.690792      -0.000889      -0.032171       0.031306       0.044898       0.000302      -0.003432      -0.012852       0.002634      -0.003038      -0.014080       0.001485       0.012595              2.337834       2.131288      -0.014007       0.076893       2.438772      -0.682607       2.443442           0.000180
          127              C      13.622754       3.003857       2.303758      -0.138126      40.674162 0.49286218E+03  0.11918952E+05                                10.195371                            7.323940       0.066870       1.978743                    0.999781      30.464576      87.921486       0.620581       0.408127      -1.072922      -0.010275       0.000269       0.028805       0.030584       0.001743      -0.017760      -0.017455       0.019182       0.040473      -0.025887      -0.005739       0.031626             12.990035       6.944228       2.368068      -0.824492      14.241549       7.193677      17.784329           0.001434
          128              C      13.635866       3.868022       3.407938      -0.083628      38.917966 0.46854148E+03  0.11190986E+05                                 9.918200                            7.155763       0.050727       1.978420                    0.999582      29.724797      85.321050       0.625735       0.409822      -1.071559      -0.020366      -0.031712       0.002278       0.037757       0.008949       0.005042      -0.014959      -0.006498      -0.077318      -0.031959       0.007496       0.024463             12.592377       6.857807       1.644463      -1.788002      12.303652       6.327468      18.615671           0.001072
          129              C      13.987099       4.215965      12.073059      -0.087165      39.522471 0.49733456E+03  0.12102336E+05                                10.158903                            7.461107       0.000357       1.963745                    0.999514      30.317944      88.919189       0.599648       0.419749      -1.061189      -0.024446       0.018066       0.027775       0.041176       0.008185      -0.015782       0.016000       0.012416      -0.068849      -0.036041       0.012417       0.023624             13.008063       8.202943      -2.933260      -0.734075       9.294648      -1.961448      21.526599           0.001293
          130              C      13.979407       3.915288      13.449673      -0.133299      40.415908 0.49927739E+03  0.12128121E+05                                10.195893                            7.387195       0.105926       1.993479                    0.999815      30.511723      88.610151       0.615185       0.409872      -1.070459      -0.014046       0.016327      -0.023674       0.032005      -0.009881       0.014690      -0.009618      -0.007575      -0.063113      -0.028000       0.001184       0.026815             13.408697       7.904497      -2.316401      -1.974949       8.054994      -0.881994      24.266599           0.000766
          131              C      12.284780       5.597279      13.804661      -0.138088      39.860546 0.49397921E+03  0.11948166E+05                                10.044063                            7.323352       0.073573       1.981207                    0.999797      30.454082      87.789756       0.621972       0.407139      -1.073983       0.015342      -0.007610      -0.026284       0.031371      -0.009422      -0.019447       0.019287       0.003033      -0.021340      -0.026270      -0.005880       0.032150             12.846635       7.719820      -2.707516      -0.023150       8.990291      -3.528692      21.829794           0.001213
          132              C      12.305759       5.908151      12.429653      -0.083439      38.316415 0.47336799E+03  0.11333291E+05                                 9.810308                            7.193343       0.058709       1.980274                    0.999585      29.777906      85.526744       0.624101       0.409915      -1.071686       0.025234      -0.025539       0.017180       0.039802      -0.008882       0.014580      -0.003622      -0.007043      -0.078138      -0.031265       0.006006       0.025259             12.382823       7.752807      -2.637021      -1.164767       8.470082      -1.768590      20.925581           0.001005
          133              C      11.885293       4.172671      16.519821      -0.174667      45.158542 0.53038539E+03  0.13097601E+05                                11.014037                            7.642372      -0.012817       1.948676                    0.999697      31.482986      92.593742       0.600634       0.412949      -1.067019       0.018454      -0.001763       0.013489       0.022927      -0.003195       0.024249       0.009982      -0.018671      -0.075374      -0.040717       0.016480       0.024237             14.946737      14.712754       0.857038      -5.830764       6.441451      -3.743296      23.686005           0.004355
          134              C      11.839488       3.860873      17.901480       0.073486      45.464547 0.45613902E+03  0.10815079E+05                                11.199197                            7.177826      -0.235147       1.921124                    0.998833      27.627219      78.846378       0.609893       0.423565      -1.063433       0.004647       0.001295      -0.001347       0.005009       0.006718      -0.014266       0.015306       0.007859      -0.021692      -0.026455       0.009669       0.016786             16.206167      22.929326       0.716038      -6.333229       6.467560      -2.776332      19.221615           0.001076
          135              C      10.498017       3.731784      18.611687       0.072994      42.413956 0.45588951E+03  0.10810486E+05                                10.753589                            7.202311      -0.221038       1.928753                    0.998921      27.551777      78.702477       0.605348       0.426693      -1.061204      -0.001044       0.002630      -0.001322       0.003123      -0.010219      -0.014431      -0.022235       0.014874      -0.034311      -0.035715       0.015896       0.019819             15.300745      23.426381       1.543684      -7.950272       6.413875       0.805591      16.061980           0.001134
          136              C       9.357601       3.242572      17.932667      -0.140095      41.000331 0.50352728E+03  0.12236631E+05                                10.225937                            7.396569       0.082872       1.980746                    0.999750      30.618702      88.450991       0.618584       0.407445      -1.073861      -0.014108       0.010587       0.027732       0.032866      -0.004219      -0.001133       0.010053      -0.020965       0.090658      -0.026422      -0.006572       0.032994             13.073442      20.211974       1.426879      -4.771329       6.154275       1.324946      12.854077           0.000877
          137              C       8.095328       3.177034      18.558484      -0.088794      39.583809 0.47546723E+03  0.11393164E+05                                10.006285                            7.196672       0.027837       1.967825                    0.999550      29.914263      85.881116       0.625761       0.408483      -1.072905       0.030390       0.015432       0.019505       0.039270       0.005851       0.028040       0.000486      -0.004613      -0.027092      -0.032295       0.005903       0.026392             12.887625      18.805682       0.472232      -5.828998       5.989583       1.828509      13.867609           0.000922
          138              C       7.921722       3.582174      19.894049      -0.034870      45.482559 0.46215774E+03  0.10947147E+05                                11.091558                            7.136723      -0.053900       1.980644                    0.999001      27.843117      78.329422       0.625686       0.413275      -1.074547       0.035925      -0.000511      -0.017846       0.040116      -0.003605      -0.007026      -0.011210      -0.000260      -0.017820      -0.016663       0.005834       0.010829             16.569274      28.200340       0.361212      -8.782605       6.482726       1.719904      15.024756           0.003857
          139              C       9.060914       4.039478      20.590268      -0.080031      39.864783 0.48373880E+03  0.11660573E+05                                10.139160                            7.303659       0.073109       1.987053                    0.999562      29.893903      86.541099       0.614463       0.413525      -1.067866       0.011544      -0.017429      -0.035067       0.040826      -0.010337       0.009305      -0.000578      -0.035488       0.059204      -0.031919       0.009911       0.022008             13.138572      20.905256       1.007908      -4.218684       5.998963       1.511822      12.511496           0.000792
          140              C      10.324760       4.117064      19.960552      -0.130720      42.121872 0.51370532E+03  0.12577988E+05                                10.541997                            7.547264       0.067422       1.986899                    0.999699      30.553971      89.322004       0.601607       0.415811      -1.065751      -0.031378      -0.015713      -0.000654       0.035099       0.006552       0.025100      -0.005764       0.002805      -0.003777      -0.027583       0.002014       0.025569             13.869394      19.781788       0.446567      -5.685270       6.496457       1.903237      15.329938           0.001930
          141              C       6.558573       3.562844      20.541193       0.548592      28.558325 0.26375843E+03  0.55240383E+04                                 8.727144                            5.742323      -0.057110       2.035634                    0.999302      22.625864      63.295108       0.623815       0.468814      -1.023527      -0.033161      -0.004625       0.021608       0.039849      -0.010889       0.020871      -0.025557      -0.175872      -0.098909      -0.080598      -0.029582       0.110179             12.835821      22.565464      -0.035400      -7.162882       5.131195       0.729709      10.810803          -0.004340
          142              C      13.691112      13.713439      19.212737      -0.139082      40.801064 0.49390835E+03  0.11951214E+05                                10.217692                            7.332367       0.074858       1.981077                    0.999817      30.495417      88.051261       0.620108       0.408200      -1.072818      -0.010816       0.023720      -0.014582       0.029871      -0.016521       0.007666      -0.004710      -0.020431      -0.073081      -0.026432      -0.006261       0.032693             13.031923       7.070391      -1.902754      -1.790621      10.709470      -5.213144      21.315910           0.001363
          143              C      13.707196      14.242636      17.913634      -0.082483      38.948362 0.46867895E+03  0.11195745E+05                                 9.926532                            7.158328       0.053013       1.978976                    0.999570      29.721189      85.332613       0.625388       0.409995      -1.071383      -0.020620       0.017500       0.026161       0.037628      -0.000772      -0.011512       0.025564       0.013956      -0.017067      -0.031964       0.006323       0.025641             12.614146       6.945188      -2.390895      -0.611369      11.578343      -5.958577      19.318907           0.001124
          144              C      14.041297      -4.888815      13.276535      -0.084844      39.313410 0.49529289E+03  0.12038368E+05                                10.118303                            7.442915       0.009886       1.967214                    0.999512      30.255292      88.637222       0.600821       0.419426      -1.061560      -0.024726       0.015344      -0.028220       0.040537      -0.017999       0.001853       0.004427       0.046382       0.032865      -0.035329       0.011442       0.023887             12.942921       8.291367       0.830562       2.849572      20.116981      -4.357059      10.420416           0.001385
          145              C      14.027835      -3.545764      12.850916      -0.134171      40.402500 0.49999552E+03  0.12148174E+05                                10.189583                            7.390070       0.101931       1.991879                    0.999812      30.528089      88.625338       0.615459       0.409602      -1.070790      -0.014366      -0.028029      -0.002770       0.031618       0.018212       0.001501       0.020114       0.011812      -0.002851      -0.028520       0.001453       0.027067             13.384273       8.003607      -0.499411       2.935607      21.037357      -6.557567      11.111855           0.000836
          146              C      12.285479      -4.066885      11.264015      -0.135834      39.707179 0.49334898E+03  0.11929584E+05                                10.019025                            7.319796       0.076267       1.982396                    0.999787      30.429814      87.718802       0.621957       0.407263      -1.073858       0.015142      -0.020021       0.018874       0.031406      -0.011061       0.017761      -0.006455       0.026802       0.042275      -0.024423      -0.006780       0.031202             12.779465       7.891910       1.423851       2.348479      21.460248      -3.812516       8.986237           0.001219
          147              C      12.313976      -5.415231      11.677710      -0.083795      38.287221 0.47510183E+03  0.11386373E+05                                 9.808466                            7.209631       0.054686       1.978766                    0.999587      29.814946      85.705422       0.622926       0.410271      -1.071343       0.027480       0.026412       0.014298       0.040709       0.017933       0.000262       0.020731       0.021612       0.008162      -0.032110       0.006032       0.026078             12.348558       7.924819       0.298658       2.878356      19.249053      -4.491526       9.871804           0.001140
          148              C      11.927952      -0.981470      11.148896      -0.174702      44.692795 0.53127908E+03  0.13125349E+05                                10.935489                            7.649417      -0.006009       1.951132                    0.999704      31.492959      92.646705       0.600278       0.413014      -1.066963       0.017457       0.012931      -0.004488       0.022184       0.024983      -0.009452       0.014813       0.028298       0.054101      -0.042796       0.019565       0.023231             14.661315      14.544498      -5.212432       1.850362      22.006512      -5.497217       7.432935           0.005563
          149              C      11.902426       0.371378      10.721900       0.077879      45.016750 0.45475364E+03  0.10773706E+05                                11.132845                            7.170321      -0.254057       1.916236                    0.998783      27.564373      78.628072       0.609796       0.423967      -1.063213       0.004288       0.000090       0.001860       0.004675      -0.016129      -0.000330      -0.003127       0.020754       0.031316      -0.024639       0.010284       0.014355             15.963702      22.851402      -5.667662       2.268730      17.814610      -4.180321       7.225095           0.000420
          150              C      10.572844       1.086065      10.510925       0.076885      42.125205 0.45345672E+03  0.10738169E+05                                10.708399                            7.184577      -0.241633       1.922868                    0.998799      27.495516      78.482261       0.605918       0.426872      -1.061117       0.000441       0.002564       0.000982       0.002781      -0.005167       0.017407       0.015172       0.003832      -0.078137      -0.037701       0.016340       0.021361             15.098336      22.857406      -7.806802       2.296311      12.784572      -4.664224       9.653030           0.000393
          151              C       9.440296       0.777047      11.301623      -0.139257      40.818861 0.50541778E+03  0.12299975E+05                                10.212030                            7.422263       0.054871       1.972444                    0.999776      30.695070      88.873307       0.615742       0.408746      -1.072491      -0.012347       0.021762      -0.020574       0.032393       0.000794       0.004755      -0.022667      -0.037541       0.042348      -0.026832      -0.008919       0.035750             12.938279      19.586457      -5.048404       0.879921       9.959558      -3.596658       9.268822           0.001024
          152              C       8.184317       1.375885      11.062442      -0.087687      39.485484 0.47764187E+03  0.11464133E+05                                10.004841                            7.225444       0.026536       1.967670                    0.999516      29.969393      86.252593       0.622600       0.409881      -1.071447       0.030946       0.008116      -0.022532       0.039130       0.023785      -0.017670       0.004604       0.014567       0.017924      -0.033330       0.004591       0.028739             12.780750      18.230434      -5.343632       2.352835      10.237450      -4.378834       9.874367           0.000529
          153              C       8.009487       2.314855      10.029122      -0.038599      45.319547 0.46482049E+03  0.11027438E+05                                11.056292                            7.157073      -0.047659       1.982187                    0.998959      27.940347      78.696863       0.624741       0.413254      -1.074425       0.036718      -0.018700       0.007258       0.041839      -0.003878       0.007916       0.007614       0.001227      -0.021110      -0.015177       0.006940       0.008238             16.334398      27.392828      -7.604126       4.048186      11.224196      -4.650132      10.386171           0.002246
          154              C       9.143259       2.657503       9.261814      -0.079847      39.880427 0.48792233E+03  0.11790781E+05                                10.150259                            7.347669       0.043060       1.977013                    0.999552      29.982971      87.003999       0.610850       0.414935      -1.066594       0.010993      -0.023201       0.032417       0.041352       0.014536       0.006079      -0.006690      -0.040088       0.033516      -0.031793       0.010391       0.021401             13.033690      20.396616      -4.278718       0.792845       9.710301      -3.618559       8.994153           0.000907
          155              C      10.400986       2.056281       9.498244      -0.129795      41.557051 0.50849644E+03  0.12413591E+05                                10.425107                            7.494075       0.125846       2.004912                    0.999822      30.451232      88.768802       0.605783       0.414171      -1.067249      -0.029567       0.009735       0.017623       0.035771       0.020593      -0.015827       0.003590       0.003782      -0.011747      -0.027022       0.001065       0.025957             13.582185      18.982792      -5.247063       1.994119      11.466597      -4.944144      10.297167           0.001345
          156              C       6.645463       2.873312       9.699817       0.550300      28.217009 0.26283632E+03  0.54971028E+04                                 8.644937                            5.727105      -0.029578       2.044506                    0.999447      22.568701      62.986389       0.625808       0.467968      -1.024512      -0.033832       0.011240      -0.016010       0.039080       0.029368      -0.001136       0.069256      -0.122453       0.053650      -0.080927      -0.028361       0.109288             12.598284      22.071447      -5.793613       3.854972       8.196130      -2.821584       7.527277          -0.004599
          157              C      13.558241      22.984247       1.568326      -0.135338      40.665984 0.49327482E+03  0.11930418E+05                                10.199426                            7.328927       0.067904       1.979558                    0.999789      30.438157      87.826453       0.620178       0.408341      -1.072872      -0.008328      -0.024440      -0.015804       0.030273       0.012443       0.010027       0.024257       0.006663       0.026240      -0.025988      -0.007149       0.033137             13.012402       6.433722      -0.494968       2.224406      23.187074      -1.925451       9.416410           0.002446
          158              C      13.567158      21.593666       1.762561      -0.085608      38.829454 0.46836349E+03  0.11184250E+05                                 9.902537                            7.151298       0.075671       1.986660                    0.999634      29.705528      85.220853       0.626418       0.409466      -1.071928      -0.018224       0.013689      -0.029349       0.037160      -0.006162       0.004491      -0.011639       0.032709       0.060086      -0.029818       0.005157       0.024662             12.572196       6.297042       0.514486       2.074661      22.484036      -0.117533       8.935510           0.001851
          159              C      11.914839      -3.124605      18.181022      -0.174371      44.256354 0.52562554E+03  0.12952076E+05                                10.854527                            7.600040      -0.001151       1.952648                    0.999664      31.456958      92.446277       0.603193       0.412085      -1.067475       0.019658      -0.015282      -0.004382       0.025282      -0.014259      -0.020038      -0.025538       0.014025       0.007278      -0.041133       0.014108       0.027024             14.557162      14.270854       3.890755       3.636463      15.780738       9.089112      13.619892           0.005431
          160              C      11.905049      -4.169229      17.222919       0.074680      44.962964 0.45535484E+03  0.10791653E+05                                11.122113                            7.174800      -0.252876       1.916461                    0.998770      27.591501      78.722294       0.609631       0.423937      -1.063218       0.003294      -0.001055       0.001741       0.003872       0.007738       0.013745      -0.010240       0.000739      -0.016813      -0.022303       0.009082       0.013220             15.925967      22.656795       4.586200       3.929145      13.433786       6.749247      11.687321           0.000778
          161              C      10.583509      -4.699088      16.680804       0.079094      41.817161 0.45222674E+03  0.10702044E+05                                10.658205                            7.176950      -0.243470       1.923077                    0.998839      27.450716      78.335252       0.605956       0.427125      -1.060933       0.001162      -0.000412      -0.000057       0.001234       0.015763      -0.004258       0.008694       0.046462       0.045309      -0.037369       0.016316       0.021053             14.985866      22.547417       5.803686       5.772704      14.320740       3.724065       8.089441           0.000746
          162              C       9.457953      -3.853723      16.534727      -0.138899      40.795809 0.50524657E+03  0.12294812E+05                                10.208028                            7.421827       0.043533       1.969275                    0.999795      30.688412      88.851487       0.615656       0.408836      -1.072428      -0.012860      -0.028682      -0.007591       0.032337       0.003383      -0.002753       0.009953      -0.057226      -0.017301      -0.026511      -0.007592       0.034103             12.944127      19.532903       3.384577       4.067261      12.536216       2.106940       6.763261           0.001232
          163              C       8.201975      -4.356837      16.132039      -0.088413      39.486072 0.47761339E+03  0.11462247E+05                                10.002506                            7.223504       0.039797       1.972090                    0.999552      29.965578      86.211756       0.622963       0.409686      -1.071671       0.030753      -0.024553       0.005212       0.039696      -0.026862      -0.010975      -0.008855       0.006082      -0.003772      -0.032601       0.004733       0.027867             12.794763      18.259709       4.779744       3.534647      13.733761       2.314499       6.390819           0.000548
          164              C       8.021200      -5.722793      15.848828      -0.034944      45.067017 0.46224117E+03  0.10950779E+05                                11.017903                            7.137854      -0.042592       1.984593                    0.998983      27.862637      78.417446       0.625506       0.413331      -1.074396       0.034923       0.014171       0.013654       0.040086       0.009346       0.000173       0.000444       0.016088       0.020322      -0.015723       0.006726       0.008997             16.283865      27.332791       7.337811       4.539721      14.571691       2.626713       6.947114           0.002857
          165              C       9.150253      -6.563788      15.947436      -0.080826      39.877500 0.48862580E+03  0.11812072E+05                                10.151923                            7.355303       0.038782       1.975501                    0.999531      29.994562      87.054342       0.610240       0.415199      -1.066421       0.010437       0.039430       0.003562       0.040943      -0.001835      -0.014975       0.003590      -0.044512       0.026189      -0.032117       0.011654       0.020462             13.029265      20.401839       2.853742       3.361668      12.276525       2.110701       6.409430           0.000787
          166              C      10.407455      -6.062660      16.354481      -0.128673      41.371987 0.50740077E+03  0.12379611E+05                                10.392697                            7.484533       0.133656       2.007965                    0.999808      30.413842      88.620963       0.606374       0.414009      -1.067401      -0.030040       0.009559      -0.016513       0.035587      -0.024174      -0.009913       0.000203       0.009362       0.007910      -0.027260       0.001281       0.025979             13.523602      18.921146       4.326792       3.605455      14.737768       2.979621       6.911892           0.001797
          167              C       6.655254      -6.285222      15.538786       0.547770      28.200557 0.26307795E+03  0.55034654E+04                                 8.640246                            5.728138      -0.029612       2.044341                    0.999491      22.591840      63.060147       0.626009       0.467707      -1.024647      -0.036091      -0.019682      -0.001416       0.041133      -0.015737      -0.024275      -0.018758      -0.037978       0.312617      -0.081400      -0.028032       0.109432             12.600544      22.112136       6.262705       3.028576      10.132502       1.661208       5.556994          -0.004528
          168              C      12.291598       2.299894       4.658655      -0.085908      39.313075 0.47657869E+03  0.11428038E+05                                 9.984291                            7.215270       0.045053       1.974571                    0.999555      29.837909      85.731366       0.623544       0.409639      -1.071999       0.017799       0.009045      -0.033301       0.038827      -0.003632      -0.013015      -0.022047       0.025083       0.019921      -0.031845       0.006001       0.025844             12.709437       6.935424       2.058237      -1.244142      13.544867       6.747239      17.648021           0.000874
          169              C      12.258730       1.442084       3.544843      -0.138814      41.366587 0.49641997E+03  0.12027561E+05                                10.316787                            7.351679       0.072036       1.979945                    0.999790      30.543699      88.255769       0.619188       0.408277      -1.072738       0.010495       0.026856       0.007422       0.029774       0.019339       0.000135      -0.007273      -0.018560      -0.073978      -0.026207      -0.008203       0.034410             13.399469       7.072449       1.361811      -2.173161      13.048684       7.219447      20.077275           0.000926
          170              C      14.309486       4.052586      16.520968      -0.174604      44.351972 0.52548169E+03  0.12947515E+05                                10.870167                            7.600086      -0.000531       1.952710                    0.999713      31.447249      92.411056       0.603068       0.412203      -1.067410      -0.018607       0.004262       0.014167       0.023772       0.009987      -0.022561       0.008165      -0.018219      -0.080997      -0.041015       0.013917       0.027098             14.573066      14.272227      -1.108408       5.101693       6.242669      -3.488937      23.204300           0.004213
          171              C      14.323123       3.759323      17.907213       0.077784      44.936242 0.45343180E+03  0.10734295E+05                                11.114057                            7.158824      -0.244119       1.919610                    0.998726      27.540157      78.522679       0.610438       0.423841      -1.063320      -0.004430       0.003174       0.000192       0.005453      -0.008279       0.013447       0.009632      -0.002226      -0.028894      -0.023369       0.009846       0.013522             15.905229      22.655875      -1.036399       5.769097       6.232269      -2.538825      18.827541           0.000898
          172              C      15.646411       3.567345      18.635536       0.078924      41.678842 0.45144821E+03  0.10677543E+05                                10.630404                            7.169366      -0.235057       1.926156                    0.998807      27.417279      78.182294       0.606538       0.426958      -1.061184       0.000765      -0.000629       0.000086       0.000994       0.012532       0.009455      -0.024627       0.019595      -0.033634      -0.037086       0.015125       0.021961             14.896103      22.502528      -1.993865       7.827991       6.364140       0.869437      15.821642           0.000713
          173              C      16.771617       3.013655      17.979678      -0.140263      40.832380 0.50530469E+03  0.12296534E+05                                10.210131                            7.419119       0.047882       1.969946                    0.999794      30.708990      88.911101       0.616161       0.408491      -1.072659       0.013809       0.007239       0.029251       0.033147       0.004103       0.000939       0.011262      -0.020845       0.094302      -0.026944      -0.007736       0.034680             12.939365      19.541129      -1.729733       4.981680       6.369393       1.497272      12.907572           0.001156
          174              C       0.545120       2.923094      18.615814      -0.090529      39.570848 0.47862000E+03  0.11492373E+05                                10.014173                            7.229706       0.038804       1.970952                    0.999591      30.008105      86.354593       0.622882       0.409526      -1.071783      -0.030877       0.017828       0.017691       0.039802      -0.003871      -0.029468       0.003180      -0.002832      -0.029139      -0.033330       0.005128       0.028201             12.803103      18.255487      -0.564555       5.958328       6.230538       2.079896      13.923282           0.000592
          175              C       0.725894       3.372587      19.936474      -0.034123      44.821775 0.46113431E+03  0.10917437E+05                                10.977028                            7.128050      -0.043342       1.984578                    0.998962      27.833661      78.296910       0.626134       0.413186      -1.074547      -0.036321       0.004608      -0.020004       0.041721       0.005031       0.007001      -0.007875       0.002480      -0.018634      -0.014873       0.006480       0.008393             16.155209      27.005578      -0.080527       8.635221       6.542733       2.048863      14.917316           0.002814
          176              C      17.080891       3.884175      20.612053      -0.080840      39.631192 0.48706916E+03  0.11765872E+05                                10.114328                            7.345491       0.034615       1.974664                    0.999589      29.976353      86.989606       0.610366       0.415415      -1.066208      -0.011637      -0.015697      -0.035369       0.040408       0.012358      -0.009083       0.003224      -0.035681       0.052776      -0.032356       0.012887       0.019469             12.918463      20.229007      -1.286054       4.245375       5.949353       1.467105      12.577030           0.000833
          177              C      15.823339       3.979369      19.975229      -0.124138      40.687144 0.49873370E+03  0.12120881E+05                                10.277933                            7.416640       0.157533       2.014782                    0.999557      30.294419      88.220852       0.609346       0.413597      -1.067224       0.028793      -0.019583      -0.000141       0.034822      -0.003345      -0.024996      -0.003155      -0.002209      -0.016656      -0.027855       0.004529       0.023327             13.304892      18.793141      -0.838729       5.469614       6.119869       1.796630      15.001665           0.001698
          178              C       2.090617       3.389004      20.579031       0.550413      28.043135 0.26211613E+03  0.54784644E+04                                 8.608046                            5.717542      -0.020450       2.047466                    0.999449      22.557794      62.942296       0.626592       0.467688      -1.024631       0.035815       0.008755       0.018342       0.041180       0.012859      -0.025877      -0.050267      -0.156435      -0.044767      -0.081213      -0.027951       0.109164             12.504773      21.841325       0.615481       6.921026       5.246378       1.198847      10.426618          -0.004520
          179              C      12.347544     -10.381234      18.645855      -0.086906      39.294658 0.47690322E+03  0.11437593E+05                                 9.980904                            7.218637       0.045025       1.974267                    0.999569      29.851532      85.772901       0.623290       0.409743      -1.071948       0.017457      -0.032981       0.008566       0.038287      -0.009449       0.009390       0.001657      -0.010096      -0.089023      -0.032067       0.006293       0.025774             12.683194       6.979905      -2.084546      -1.267021      10.744673      -5.182889      20.325003           0.000879
          180              C      12.311179     -10.922347      19.943124      -0.135341      41.134563 0.49388786E+03  0.11950155E+05                                10.277222                            7.332078       0.106282       1.989206                    0.999588      30.461458      87.940582       0.620160       0.408185      -1.072867       0.010024      -0.007662      -0.026445       0.029300      -0.009767      -0.017734       0.023572       0.009368       0.012038      -0.026082      -0.009079       0.035162             13.318558       7.073511      -2.526687      -0.220120      12.012934      -6.643877      20.869229           0.001033
          181              C      14.355116      -0.984648      11.157610      -0.175797      44.650878 0.52546927E+03  0.12947187E+05                                10.919174                            7.598354      -0.006803       1.950465                    0.999658      31.467642      92.472197       0.603330       0.412024      -1.067521      -0.018100       0.011713      -0.011547       0.024457      -0.025354       0.003546       0.018336       0.024473       0.050794      -0.041844       0.014352       0.027492             14.753569      14.434029       5.210263      -1.958757      22.264119      -5.728559       7.562559           0.003734
          182              C      14.388859       0.359462      10.712727       0.074887      45.214507 0.45603272E+03  0.10814270E+05                                11.166570                            7.184257      -0.242970       1.919230                    0.998841      27.622602      78.895220       0.608563       0.424423      -1.062665      -0.004661      -0.002220      -0.004868       0.007096       0.015306      -0.001489       0.000258       0.024074       0.030276      -0.024541       0.009790       0.014751             16.084116      22.723837       5.702668      -2.375167      18.282966      -4.178752       7.245546           0.001640
          183              C      15.725784       1.045816      10.467812       0.074540      41.936169 0.45540821E+03  0.10796379E+05                                10.676359                            7.202250      -0.210963       1.932734                    0.998885      27.515334      78.592338       0.604870       0.427137      -1.060912       0.001655      -0.003220      -0.002785       0.004567       0.005565      -0.015677       0.015176       0.000232      -0.071854      -0.035350       0.017377       0.017973             15.094085      23.058094       7.611137      -2.645762      12.773589      -4.461639       9.450571           0.001743
          184              C      16.863053       0.728324      11.247045      -0.140100      40.961545 0.50346308E+03  0.12234094E+05                                10.216901                            7.394854       0.090959       1.983185                    0.999721      30.608978      88.405530       0.618841       0.407308      -1.074002       0.014288       0.017029      -0.024223       0.032877      -0.001286      -0.003135      -0.019521      -0.040405       0.043251      -0.027878      -0.005392       0.033270             13.084882      20.219878       4.960378      -1.356464       9.962302      -3.534179       9.072467           0.000983
          185              C       0.642850       1.295652      10.977134      -0.087960      39.506731 0.47402555E+03  0.11347979E+05                                 9.987217                            7.180598       0.031108       1.969124                    0.999492      29.874331      85.676482       0.627247       0.407897      -1.073481      -0.029886       0.007121      -0.024040       0.039010      -0.021277       0.021187       0.006121       0.005888       0.006964      -0.033121       0.005203       0.027918             12.901028      18.864165       5.327986      -2.716919      10.147974      -4.299167       9.690946           0.001272
          186              C       0.818379       2.217145       9.929596      -0.032787      45.282413 0.46023117E+03  0.10888048E+05                                11.055873                            7.118355      -0.048514       1.983015                    0.998914      27.783958      78.065860       0.627072       0.412871      -1.075015      -0.034408      -0.014785       0.008303       0.038360       0.004458      -0.005560       0.009770      -0.003303      -0.028502      -0.016600       0.005139       0.011461             16.544238      28.124613       7.770441      -4.452961      11.208682      -4.591654      10.299420           0.004577
          187              C      17.164460       2.568531       9.171461      -0.079939      39.488603 0.48086289E+03  0.11570133E+05                                10.069058                            7.278009       0.090201       1.993135                    0.999609      29.807727      86.119338       0.616246       0.413081      -1.068508      -0.012295      -0.020941       0.031796       0.040009      -0.013240      -0.002893      -0.004212      -0.046744       0.036204      -0.033228       0.011246       0.021982             13.013512      20.792088       4.149282      -1.531879       9.336301      -3.497722       8.912146           0.000768
          188              C      15.901138       1.989817       9.431282      -0.127905      41.072234 0.50361835E+03  0.12272009E+05                                10.350338                            7.459728       0.084796       1.990202                    0.999464      30.455931      88.868993       0.606619       0.414358      -1.066512       0.031604       0.007315       0.011504       0.034419      -0.016316       0.020256       0.004511      -0.004371      -0.006260      -0.028874       0.005515       0.023359             13.514242      19.432372       4.973256      -2.546458      11.050586      -4.536466      10.059769           0.002764
          189              C       2.180655       2.778912       9.606483       0.544143      28.747043 0.26499906E+03  0.55566020E+04                                 8.763941                            5.755153      -0.054402       2.035621                    0.999343      22.687288      63.507004       0.623219       0.468706      -1.023574       0.033063       0.021673      -0.007974       0.040329      -0.022214       0.001982       0.073434      -0.097393       0.136568      -0.080138      -0.030634       0.110772             12.932566      22.692812       6.182572      -3.903399       8.725836      -2.911621       7.379050          -0.004355
          190              C      12.486184       8.045460      22.559446      -0.086279      39.227447 0.47485064E+03  0.11374479E+05                                 9.974308                            7.202646       0.069808       1.983679                    0.999609      29.757751      85.411704       0.624127       0.409693      -1.072133       0.015483       0.023278       0.024942       0.037466       0.010046       0.002060       0.021822       0.023851       0.029258      -0.030696       0.005953       0.024743             12.740709       6.348323      -0.117977       2.097771      22.689926      -1.429361       9.183878           0.001807
          191              C      12.438980       9.438159      22.381264      -0.138083      41.405235 0.49583361E+03  0.12009181E+05                                10.327517                            7.348886       0.065587       1.978021                    0.999783      30.511851      88.133451       0.619142       0.408449      -1.072680       0.009242      -0.019907       0.021462       0.030698      -0.009176       0.014096      -0.016780       0.020738       0.058834      -0.026944      -0.006923       0.033867             13.463903       6.494276       0.790050       2.010601      24.883886      -0.298417       9.013548           0.001845
          192              C      12.304535       0.674570      20.510235      -0.082585      39.363396 0.49438054E+03  0.12009164E+05                                10.134362                            7.438278       0.034734       1.976310                    0.999545      30.167847      88.319338       0.600814       0.419677      -1.061533       0.022616      -0.033028       0.001741       0.040067      -0.009370      -0.012301      -0.018941       0.016595      -0.049901      -0.033725       0.012259       0.021467             12.989271       7.637890      -1.960880       2.089532      17.118003       6.120570      14.211919           0.002789
          193              C      12.310305      -0.370054      19.565432      -0.135193      40.363382 0.49851868E+03  0.12103931E+05                                10.182089                            7.377800       0.105232       1.993247                    0.999802      30.513762      88.567356       0.616109       0.409453      -1.070835       0.013397       0.010513       0.026907       0.031843       0.007469       0.013532      -0.012552       0.025396       0.048754      -0.028671       0.002534       0.026137             13.383821       7.437321      -2.648620       1.084294      19.751642       7.267470      12.962501           0.001079
          194              C      13.853005      -1.608112      20.948926      -0.136934      39.820804 0.49520832E+03  0.11985723E+05                                10.040393                            7.335078       0.077278       1.982083                    0.999787      30.472491      87.880724       0.621122       0.407430      -1.073756      -0.013679       0.027060       0.007402       0.031212      -0.019884       0.000279      -0.013751      -0.010691      -0.049293      -0.024304      -0.007149       0.031454             12.783642       7.276399      -1.405015       2.233996      15.570246       6.984391      15.504280           0.002333
          195              C      13.824682      -0.572491      21.907487      -0.084931      38.230040 0.47272801E+03  0.11311464E+05                                 9.789111                            7.182498       0.084744       1.988802                    0.999597      29.751183      85.359421       0.625501       0.409233      -1.072385      -0.025764      -0.000841      -0.031687       0.040847       0.007375       0.015414      -0.016928       0.023772       0.037056      -0.030607       0.003830       0.026777             12.310312       7.252579      -2.269969       1.655487      16.493741       5.902008      13.184615           0.001835
          196              C      14.337983      -3.195703      18.309671      -0.173390      44.678099 0.52746644E+03  0.13006806E+05                                10.925419                            7.613666       0.001856       1.953937                    0.999702      31.428768      92.350381       0.602707       0.412120      -1.067616      -0.018849      -0.009923      -0.007796       0.022683       0.019468       0.016671      -0.024603       0.007684      -0.003182      -0.041197       0.018385       0.022813             14.708035      14.603831      -4.501998      -3.557755      15.599052       9.114585      13.921221           0.005856
          197              C      14.388509      -4.221129      17.332993       0.076011      45.197886 0.45622530E+03  0.10821216E+05                                11.170009                            7.188968      -0.250388       1.916922                    0.998809      27.626366      78.944126       0.607889       0.424800      -1.062307      -0.002536       0.000877       0.000548       0.002739      -0.009162      -0.012626      -0.011172      -0.000797      -0.050198      -0.027409       0.009849       0.017560             16.072314      22.805905      -4.976319      -3.756094      13.271750       6.837964      12.139287           0.001060
          198              C      15.731378      -4.765949      16.866325       0.071976      42.085208 0.45606363E+03  0.10816554E+05                                10.700434                            7.206124      -0.215435       1.930965                    0.998864      27.556974      78.745933       0.604830       0.426982      -1.060935       0.002069      -0.001185       0.003180       0.003974      -0.017591       0.002797       0.006105       0.041852       0.048712      -0.036309       0.016964       0.019345             15.118199      23.183778      -5.915625      -5.297707      14.018641       3.769565       8.152179           0.001491
          199              C      16.868997      -3.929455      16.783311      -0.140772      40.877402 0.50398158E+03  0.12250187E+05                                10.201385                            7.397684       0.087781       1.982204                    0.999753      30.634102      88.498761       0.618828       0.407200      -1.074043       0.014287      -0.029024      -0.005065       0.032744      -0.003924       0.003228       0.011393      -0.055549      -0.011692      -0.026878      -0.006476       0.033354             13.002437      20.108370      -3.340373      -3.597757      12.194378       2.265260       6.704563           0.000737
          200              C       0.648444      -4.433496      16.405619      -0.088758      39.474419 0.47519826E+03  0.11384303E+05                                 9.982730                            7.191238       0.026130       1.967030                    0.999550      29.912242      85.846360       0.626485       0.408097      -1.073234      -0.029657      -0.024342       0.004846       0.038673       0.027572       0.009090      -0.006134       0.005847       0.004795      -0.031915       0.004689       0.027226             12.833634      18.735592      -4.770091      -3.318375      13.364454       2.531243       6.400857           0.001373
          201              C       0.824149      -5.790713      16.080672      -0.034828      45.379446 0.46206232E+03  0.10943523E+05                                11.072264                            7.134293      -0.055105       1.980091                    0.999025      27.837132      78.289034       0.626061       0.413078      -1.074753      -0.035399       0.014793       0.009423       0.039506      -0.008508      -0.001821       0.001766       0.016295       0.030166      -0.016838       0.005525       0.011314             16.521205      28.101141      -7.478792      -4.703070      14.305639       2.888112       7.156835           0.003935
          202              C      17.170928      -6.626148      16.132039      -0.080123      39.676158 0.48301506E+03  0.11637805E+05                                10.109682                            7.300400       0.082803       1.990775                    0.999596      29.859905      86.399514       0.614372       0.413775      -1.067793      -0.011825       0.037855       0.003200       0.039788       0.004849       0.013432       0.004299      -0.043601       0.038608      -0.032483       0.010716       0.021767             13.070128      20.877806      -3.253482      -2.909872      12.009901       2.093022       6.322677           0.000853
          203              C      15.907607      -6.124755      16.522114      -0.127038      41.251915 0.50566208E+03  0.12338936E+05                                10.394235                            7.484512       0.073755       1.986712                    0.999457      30.509298      89.196174       0.604214       0.415430      -1.065422       0.031296       0.007203      -0.012688       0.034530       0.023959       0.005216      -0.000891       0.003070       0.013997      -0.026908       0.004641       0.022267             13.572924      19.474049      -4.541709      -3.145852      14.208012       2.898961       7.036711           0.002723
          204              C       2.186074      -6.337916      15.729581       0.544737      28.672442 0.26497788E+03  0.55558248E+04                                 8.747517                            5.754109      -0.057790       2.034585                    0.999326      22.681905      63.481750       0.623432       0.468574      -1.023687       0.032800      -0.014533      -0.014475       0.038685       0.012120       0.020928      -0.046480      -0.050106       0.279813      -0.080888      -0.030199       0.111087             12.873983      22.607509      -6.274481      -3.593807      10.059366       2.114915       5.955073          -0.004349
          205              C       3.735418      15.501481      18.266329      -0.086992      39.396358 0.47699896E+03  0.11441087E+05                                 9.999464                            7.219309       0.038296       1.972100                    0.999580      29.862017      85.822803       0.623234       0.409737      -1.071893       0.016574       0.009041       0.033095       0.038101      -0.003747       0.011841       0.022566       0.026127       0.019791      -0.032356       0.007144       0.025211             12.740018       6.666420       1.843959       1.278951      13.739457      -6.732266      17.814177           0.000754
          206              C       3.724753      14.649364      19.384498      -0.138214      41.417334 0.49662772E+03  0.12034401E+05                                10.328979                            7.356142       0.071346       1.979493                    0.999794      30.541931      88.270396       0.618603       0.408602      -1.072475       0.010764       0.028243      -0.007392       0.031116       0.016045      -0.001426       0.009082      -0.020806      -0.072491      -0.026675      -0.005488       0.032164             13.431717       6.769032       1.248583       2.064301      13.255723      -7.188311      20.270398           0.000957
          207              C       5.557321      17.314281       6.376039      -0.175988      44.309200 0.52613596E+03  0.12968084E+05                                10.863698                            7.604804      -0.004443       1.951395                    0.999697      31.473618      92.514096       0.602863       0.412201      -1.067376      -0.018474       0.003773      -0.015313       0.024290       0.008979       0.023740      -0.007574      -0.019471      -0.082063      -0.041974       0.014972       0.027002             14.540439      14.193149      -0.983337      -5.093232       6.184763       3.354809      23.243406           0.005407
          208              C       5.577951      17.025123       4.989106       0.077252      44.806157 0.45209403E+03  0.10696041E+05                                11.094747                            7.148818      -0.249906       1.917755                    0.998760      27.531698      78.506023       0.610718       0.423907      -1.063147      -0.004242       0.002193       0.000320       0.004786      -0.007484      -0.014676      -0.009722       0.000406      -0.029220      -0.023978       0.009562       0.014416             15.839682      22.547491      -0.839951      -5.772451       6.175738       2.403594      18.795816           0.001303
          209              C       6.901239      16.844399       4.263305       0.078609      41.755216 0.45079541E+03  0.10659532E+05                                10.644190                            7.164123      -0.245580       1.922620                    0.998789      27.428685      78.236185       0.606694       0.426951      -1.061060       0.000352      -0.001138      -0.001106       0.001625       0.013055      -0.012030       0.024550       0.017471      -0.034754      -0.038093       0.016497       0.021596             14.916900      22.532637      -1.889334      -7.803267       6.366378      -0.988838      15.851684           0.001252
          210              C       8.027494      16.300639       4.923062      -0.137650      40.676498 0.50188665E+03  0.12192142E+05                                10.185203                            7.394493       0.090588       1.982383                    0.999660      30.617269      88.556465       0.617148       0.408547      -1.072666       0.013369       0.007508      -0.027089       0.031127       0.003829      -0.001592      -0.010489      -0.020578       0.090749      -0.026105      -0.007152       0.033258             12.910563      19.514700      -1.736253      -4.937389       6.331463      -1.489518      12.885526           0.000947
          211              C       9.282249      16.213653       4.287613      -0.086829      39.367398 0.47535271E+03  0.11393937E+05                                 9.984718                            7.207255       0.028827       1.969222                    0.999560      29.903193      85.966131       0.623581       0.409784      -1.071657      -0.029932       0.017346      -0.019447       0.039686      -0.003944       0.028665      -0.002712      -0.004843      -0.028296      -0.032831       0.005987       0.026844             12.771885      18.273235      -0.637566      -5.938640       6.169271      -1.999760      13.873148           0.000804
          212              C       9.459177      16.652686       2.963514      -0.037293      44.914588 0.46084758E+03  0.10910133E+05                                10.995815                            7.127709      -0.048164       1.983262                    0.999021      27.839978      78.340525       0.625834       0.413403      -1.074290      -0.036654       0.002572       0.018899       0.041320       0.004312      -0.008157       0.009279       0.001228      -0.019015      -0.016383       0.007523       0.008860             16.215219      27.265843      -0.394746      -8.580131       6.535325      -1.913793      14.844489           0.003069
          213              C       8.331174      17.155006       2.282890      -0.078827      39.551579 0.48460041E+03  0.11691002E+05                                10.094874                            7.322351       0.046718       1.978739                    0.999521      29.924661      86.774071       0.611913       0.414905      -1.066569      -0.010842      -0.017366       0.034734       0.040319       0.010625       0.009740      -0.001902      -0.033430       0.056109      -0.031119       0.010381       0.020738             12.900882      20.147897      -1.432424      -4.098794       6.014312      -1.521865      12.540436           0.000539
          214              C       7.074671      17.250333       2.920861      -0.127766      41.292021 0.50618952E+03  0.12341061E+05                                10.378823                            7.475245       0.131821       2.007788                    0.999782      30.370467      88.424408       0.606873       0.413970      -1.067567       0.028923      -0.019655       0.000239       0.034970      -0.003830       0.026486       0.004872       0.001690      -0.009598      -0.028328       0.002063       0.026265             13.468944      18.872132      -0.883823      -5.507575       6.287393      -1.970843      15.247307           0.002217
          215              C      10.822501      16.655202       2.325314       0.554952      27.790740 0.25905823E+03  0.54021955E+04                                 8.568722                            5.690520      -0.035045       2.042869                    0.999457      22.522812      62.906171       0.626607       0.468746      -1.023388       0.034378       0.002180      -0.019880       0.039772       0.010074       0.023339       0.042120      -0.167660      -0.071602      -0.081651      -0.028994       0.110645             12.466800      21.864121       0.324931      -6.938362       5.103862      -0.972072      10.432418          -0.004225
          216              C       4.921989       0.465646       3.751920      -0.136724      40.856267 0.49398797E+03  0.11954704E+05                                10.232859                            7.337049       0.098972       1.986385                    0.999667      30.488523      88.063157       0.619335       0.408656      -1.072421      -0.011571       0.024617       0.014326       0.030743      -0.014825      -0.006605       0.003683      -0.020095      -0.075161      -0.026558      -0.004600       0.031159             13.085494       6.800745      -1.891595       1.449862      10.922601       5.258057      21.533137           0.001438
          217              C       4.927234       0.992194       5.051481      -0.083943      38.980708 0.46836231E+03  0.11185827E+05                                 9.928721                            7.152814       0.047229       1.977264                    0.999581      29.728468      85.332940       0.626061       0.409641      -1.071660      -0.020147       0.018702      -0.026108       0.037911       0.001206       0.010455      -0.025269       0.012102      -0.017627      -0.031583       0.007810       0.023773             12.643467       6.731090      -2.337030       0.440947      11.749880       5.974106      19.449430           0.001008
          218              C       3.640485       2.889597       4.294493      -0.087204      39.291409 0.47728036E+03  0.11448574E+05                                 9.978902                            7.220439       0.040972       1.973094                    0.999611      29.861311      85.800251       0.623366       0.409624      -1.072056       0.016457      -0.033207      -0.008160       0.037949      -0.009007      -0.008333      -0.000157      -0.011403      -0.091554      -0.032253       0.006056       0.026197             12.675851       6.804241      -2.099220       1.048775      10.868322       5.089931      20.354991           0.000773
          219              C       3.616883       2.352721       2.994473      -0.136429      41.210079 0.49475621E+03  0.11976761E+05                                10.291263                            7.340327       0.072854       1.980782                    0.999801      30.483928      88.034113       0.619565       0.408386      -1.072705       0.010157      -0.008072       0.027331       0.030254      -0.009582       0.016262      -0.023383       0.006682       0.011205      -0.025004      -0.008846       0.033850             13.338790       6.941577      -2.572540      -0.012401      12.181305       6.585789      20.893488           0.000961
          220              C       5.620085      12.256791      11.794205      -0.173984      44.508672 0.52360541E+03  0.12888848E+05                                10.893370                            7.582487      -0.007978       1.950774                    0.999686      31.413010      92.244804       0.604290       0.411766      -1.067767      -0.019238       0.011657       0.011897       0.025446      -0.024936      -0.003266      -0.017866       0.024610       0.049765      -0.041113       0.014094       0.027019             14.704609      14.386020       5.150098       1.942667      22.187483       5.708128       7.540326           0.003862
          221              C       5.655051      13.601695      12.236794       0.073891      45.245304 0.45647682E+03  0.10826573E+05                                11.168205                            7.185819      -0.241421       1.919518                    0.998856      27.633980      78.913641       0.608792       0.424194      -1.062893      -0.003829      -0.002314       0.004408       0.006280       0.014642       0.001796      -0.000577       0.024630       0.030148      -0.024205       0.009666       0.014539             16.071349      22.688700       5.653813       2.377299      18.276494       4.183418       7.248853           0.001747
          222              C       6.992326      14.286725      12.481709       0.074339      41.907675 0.45476510E+03  0.10777069E+05                                10.668659                            7.195695      -0.212249       1.932607                    0.998948      27.501685      78.532450       0.605345       0.426962      -1.061046       0.001271      -0.002614       0.003501       0.004550       0.005482       0.015992      -0.016100       0.000947      -0.071947      -0.036076       0.017358       0.018718             15.055859      22.966427       7.543456       2.637338      12.744789       4.476783       9.456362           0.001906
          223              C       8.130294      13.966585      11.704770      -0.140780      41.003811 0.50408230E+03  0.12252631E+05                                10.221506                            7.398122       0.089399       1.982478                    0.999748      30.632802      88.480472       0.618878       0.407167      -1.074119       0.013065       0.016891       0.024655       0.032617      -0.001414       0.002961       0.019265      -0.041467       0.042554      -0.028262      -0.004938       0.033200             13.069511      20.173755       4.907947       1.347863       9.955746       3.550963       9.079031           0.001007
          224              C       9.393441      14.532324      11.975598      -0.088189      39.500089 0.47391712E+03  0.11344848E+05                                 9.985197                            7.179465       0.031260       1.969267                    0.999553      29.873980      85.676265       0.627331       0.407862      -1.073493      -0.030276       0.006576       0.023453       0.038858      -0.021140      -0.020495      -0.006543       0.006351       0.008846      -0.032899       0.005743       0.027156             12.874442      18.796443       5.275233       2.695987      10.140654       4.309518       9.686227           0.001383
          225              C       9.568796      15.454877      13.022677      -0.033323      45.288592 0.46056570E+03  0.10897992E+05                                11.055504                            7.120950      -0.046704       1.983411                    0.998952      27.792479      78.098255       0.626954       0.412872      -1.075010      -0.034977      -0.015887      -0.009816       0.039650       0.005316       0.005635      -0.009083      -0.003718      -0.026691      -0.016073       0.004633       0.011440             16.499565      28.011412       7.700193       4.413268      11.195559       4.597965      10.291726           0.004760
          226              C       8.431177      15.809043      13.778289      -0.076883      39.432154 0.47986984E+03  0.11542027E+05                                10.065170                            7.274322       0.087093       1.992823                    0.999623      29.774753      86.051102       0.615821       0.413517      -1.068064      -0.013354      -0.020222      -0.032145       0.040256      -0.012727       0.003064       0.003549      -0.044963       0.034922      -0.031998       0.011193       0.020805             12.991679      20.715207       4.097193       1.503235       9.345344       3.518197       8.914486           0.000781
          227              C       7.167331      15.232315      13.516864      -0.129677      41.292358 0.50632896E+03  0.12356937E+05                                10.395197                            7.485949       0.083288       1.989242                    0.999475      30.516183      89.167291       0.604694       0.415042      -1.065873       0.031289       0.006828      -0.012767       0.034477      -0.017091      -0.019365      -0.005159      -0.007972      -0.006486      -0.029468       0.006869       0.022598             13.566842      19.458212       4.959028       2.546311      11.117526       4.595849      10.124789           0.002997
          228              C      10.931246      16.014790      13.347166       0.544260      28.693751 0.26469292E+03  0.55484518E+04                                 8.750377                            5.750790      -0.057228       2.034881                    0.999304      22.677332      63.464483       0.623638       0.468537      -1.023690       0.032015       0.020316       0.007107       0.038578      -0.022594      -0.002428      -0.074035      -0.097398       0.136958      -0.080700      -0.030699       0.111399             12.874983      22.569919       6.119907       3.855156       8.698503       2.903443       7.356526          -0.004338
          229              C       3.741886       9.756710      21.421327      -0.135845      40.780275 0.49248217E+03  0.11908691E+05                                10.219655                            7.325919       0.102757       1.988248                    0.999611      30.445867      87.893068       0.619823       0.408663      -1.072460       0.009061      -0.023524       0.012822       0.028282      -0.011500       0.009625      -0.023478       0.012504       0.023917      -0.026967      -0.004333       0.031300             13.058412       6.597387       0.087326       2.253286      23.372337       1.984382       9.205513           0.001358
          230              C       3.766013       8.367850      21.229156      -0.083952      38.968340 0.46883526E+03  0.11199374E+05                                 9.927943                            7.157767       0.047182       1.977067                    0.999580      29.728488      85.327306       0.625700       0.409794      -1.071614       0.016640       0.014332       0.028978       0.036359       0.010250       0.004475       0.012303       0.036814       0.054881      -0.032559       0.007842       0.024717             12.626712       6.538037      -0.948743       2.148909      22.662403       0.310354       8.679695           0.000879
          231              C       3.443801      13.939841       2.397550      -0.086011      39.392771 0.49702952E+03  0.12094008E+05                                10.141793                            7.461095       0.000422       1.964228                    0.999490      30.294610      88.870221       0.599327       0.420005      -1.060943       0.024031      -0.033236      -0.000721       0.041020      -0.010014       0.014768       0.020268       0.020790      -0.047481      -0.036316       0.012163       0.024153             12.959210       8.167408      -2.032128      -2.171607      16.759326      -6.307659      13.950897           0.001307
          232              C       3.449046      12.898394       3.346939      -0.134710      40.413641 0.50018102E+03  0.12155080E+05                                10.194197                            7.392589       0.103291       1.992316                    0.999805      30.542643      88.706680       0.615146       0.409729      -1.070595       0.014262       0.011816      -0.026098       0.032002       0.008288      -0.015459       0.011648       0.025380       0.043538      -0.028561       0.002011       0.026550             13.379521       7.879856      -2.779120      -1.044487      19.400426      -7.506247      12.858280           0.000744
          233              C       5.144722      11.748248       2.071227      -0.136975      39.745659 0.49354381E+03  0.11935217E+05                                10.026171                            7.321516       0.084120       1.984574                    0.999814      30.433708      87.727254       0.621862       0.407294      -1.073861      -0.014345       0.026873      -0.007196       0.031300      -0.021256       0.001063       0.012362      -0.005254      -0.053512      -0.025405      -0.006460       0.031866             12.786632       7.698978      -1.331879      -2.353579      15.481991      -7.269518      15.178928           0.001192
          234              C       5.125841      12.782943       1.113353      -0.083340      38.268836 0.47376464E+03  0.11345332E+05                                 9.802108                            7.197096       0.052117       1.978253                    0.999560      29.789431      85.573611       0.623833       0.409999      -1.071615      -0.026577      -0.001140       0.030413       0.040405       0.008415      -0.015688       0.017101       0.027606       0.028366      -0.031928       0.005845       0.026082             12.329225       7.723853      -2.278207      -1.715577      16.226487      -6.233259      13.037334           0.001050
          235              C       5.543335      10.116437       4.667369      -0.174919      45.000093 0.53047730E+03  0.13100880E+05                                10.987095                            7.642803      -0.012206       1.948912                    0.999685      31.491891      92.633717       0.600624       0.412924      -1.066999      -0.018303      -0.010843       0.009043       0.023116       0.019099      -0.016386       0.025345       0.006475      -0.000015      -0.041233       0.017306       0.023927             14.827848      14.636264      -4.508991       3.623534      15.887810      -9.238749      13.959471           0.004332
          236              C       5.590364       9.079227       5.631434       0.074011      45.220760 0.45635667E+03  0.10824842E+05                                11.171442                            7.188290      -0.245844       1.918375                    0.998812      27.637711      78.971994       0.608150       0.424598      -1.062460      -0.002773       0.000453      -0.001228       0.003067      -0.008870       0.013654       0.011570      -0.001871      -0.042519      -0.026930       0.010901       0.016029             16.077898      22.777900      -4.982210       3.773814      13.413243      -6.846554      12.042550           0.001517
          237              C       6.932534       8.529641       6.094433       0.072802      42.075346 0.45618405E+03  0.10820865E+05                                10.701627                            7.208740      -0.216727       1.930748                    0.998904      27.558919      78.774420       0.604469       0.427179      -1.060740       0.001202      -0.000207      -0.003594       0.003795      -0.017009      -0.002167      -0.006475       0.041677       0.048492      -0.035877       0.017050       0.018827             15.117942      23.122703      -5.974803       5.263950      14.113441      -3.723567       8.117681           0.001838
          238              C       8.070502       9.364678       6.186849      -0.142099      40.912072 0.50486268E+03  0.12277143E+05                                10.209644                            7.406692       0.091393       1.983157                    0.999751      30.646843      88.559783       0.618124       0.407480      -1.073843       0.013535      -0.030098       0.004412       0.033295      -0.003111      -0.003016      -0.010110      -0.055372      -0.009200      -0.026906      -0.005298       0.032204             13.013171      20.117418      -3.402165       3.542023      12.259575      -2.184523       6.662520           0.000902
          239              C       9.333824       8.855209       6.552846      -0.088693      39.456302 0.47495708E+03  0.11376633E+05                                 9.978150                            7.188660       0.038018       1.970965                    0.999578      29.905667      85.809309       0.626721       0.408012      -1.073333      -0.030710      -0.024601      -0.006218       0.039836       0.028223      -0.007950       0.005686       0.006885       0.006646      -0.032185       0.004659       0.027525             12.829410      18.727461      -4.818492       3.218207      13.432847      -2.429594       6.327923           0.001462
          240              C       9.509353       7.493755       6.858989      -0.033495      45.270714 0.46096115E+03  0.10909628E+05                                11.051436                            7.123482      -0.051321       1.981660                    0.998991      27.802210      78.132322       0.626915       0.412811      -1.075055      -0.034737       0.015077      -0.008638       0.038840      -0.007876       0.000955      -0.002034       0.018521       0.030920      -0.017401       0.006371       0.011029             16.479693      28.005274      -7.547088       4.530900      14.381414      -2.778607       7.052389           0.004573
          241              C       8.372434       6.659777       6.801429      -0.078958      39.483248 0.48120203E+03  0.11581752E+05                                10.072015                            7.282669       0.090128       1.993618                    0.999623      29.806840      86.164100       0.615707       0.413319      -1.068223      -0.013511       0.038114      -0.003149       0.040560       0.004332      -0.013222      -0.004740      -0.044484       0.037808      -0.032592       0.010534       0.022058             13.004094      20.751076      -3.278802       2.800597      12.019422      -1.997543       6.241784           0.000889
          242              C       7.108763       7.166069       6.419839      -0.128609      41.234530 0.50645352E+03  0.12363242E+05                                10.390773                            7.490515       0.072531       1.985755                    0.999445      30.534982      89.293110       0.603946       0.415446      -1.065397       0.030465       0.007510       0.012157       0.033650       0.024571      -0.005679       0.000797       0.001947       0.017551      -0.028119       0.005678       0.022440             13.554394      19.397982      -4.579469       3.060696      14.284978      -2.805073       6.980222           0.002889
          243              C      10.871104       6.940462       7.198613       0.546812      28.656088 0.26449058E+03  0.55431777E+04                                 8.745117                            5.750011      -0.057161       2.035230                    0.999325      22.659224      63.408917       0.623446       0.468769      -1.023558       0.035472      -0.015770       0.015558       0.041821       0.014297      -0.018173       0.048281      -0.051035       0.274478      -0.081106      -0.029171       0.110277             12.864537      22.576044      -6.329004       3.439555      10.108120      -2.102496       5.909447          -0.004374
          244              C       4.991047     -10.199980      20.640260      -0.136415      40.610968 0.49221221E+03  0.11899110E+05                                10.184075                            7.318837       0.077336       1.982447                    0.999839      30.439359      87.828718       0.620842       0.408097      -1.072960      -0.009532       0.000380      -0.027796       0.029387       0.003328       0.016387       0.018192       0.017327       0.044849      -0.025225      -0.006778       0.032003             12.955771       6.726569       2.225299       0.839000      14.325699      -7.055869      17.815045           0.001332
          245              C       4.984228      -9.342700      19.529658      -0.084917      38.919737 0.47002768E+03  0.11234854E+05                                 9.917142                            7.166269       0.048175       1.976929                    0.999521      29.763593      85.451288       0.625415       0.409727      -1.071671      -0.018754      -0.033630      -0.003869       0.038700       0.007936      -0.006062       0.013347      -0.007279      -0.079672      -0.031891       0.008376       0.023515             12.567712       6.648738       1.514263       1.796877      12.349913      -6.177393      18.704484           0.000957
          246              C       5.247348      17.436882      10.820737      -0.085120      39.446940 0.49580010E+03  0.12054290E+05                                10.142892                            7.446617       0.003787       1.965257                    0.999526      30.269718      88.704946       0.600660       0.419414      -1.061523      -0.025793       0.018215      -0.028770       0.042717       0.007707       0.015817      -0.015312       0.013854      -0.068903      -0.035527       0.011358       0.024169             13.003027       8.177036      -2.890870       0.843767       9.217902       1.919977      21.614142           0.001327
          247              C       5.228641      17.141634       9.442519      -0.137284      40.699638 0.50298498E+03  0.12240964E+05                                10.244381                            7.415693       0.095411       1.988845                    0.999843      30.621677      89.016166       0.613855       0.409996      -1.070364      -0.014515       0.017684       0.023441       0.032755      -0.008545      -0.014175       0.008223      -0.008999      -0.063378      -0.027620       0.002657       0.024963             13.498171       7.946547      -2.309839       2.066597       8.051857       0.863307      24.496110           0.000748
          248              C       3.526671      18.819520       9.107481      -0.137801      39.880948 0.49466759E+03  0.11969694E+05                                10.049898                            7.330152       0.078299       1.982381                    0.999778      30.466737      87.861191       0.621431       0.407328      -1.073794       0.015757      -0.007555       0.027157       0.032294      -0.011013       0.018972      -0.018925       0.004940      -0.021668      -0.025339      -0.007407       0.032745             12.845926       7.770060      -2.705787       0.093995       8.936319       3.498513      21.831398           0.001171
          249              C       3.560238      19.126949      10.484324      -0.082356      38.328385 0.47404872E+03  0.11353758E+05                                 9.813106                            7.198772       0.054430       1.978924                    0.999584      29.786370      85.569012       0.623827       0.409945      -1.071658       0.025818      -0.025692      -0.016667       0.040056      -0.010085      -0.015347       0.004348      -0.008671      -0.078622      -0.031993       0.004931       0.027061             12.382150       7.812603      -2.636960       1.280573       8.435587       1.742733      20.898260           0.001054
          250              C       3.132079      17.406696       6.369618      -0.173043      44.960357 0.52942793E+03  0.13065726E+05                                10.974788                            7.629966      -0.001217       1.952727                    0.999704      31.442481      92.391748       0.601880       0.412353      -1.067593       0.019180      -0.002169      -0.014283       0.024012      -0.004210      -0.023858      -0.009708      -0.016471      -0.070962      -0.039364       0.017135       0.022229             14.863590      14.548137       0.923485       5.735802       6.420679       3.759930      23.621956           0.005826
          251              C       3.098337      17.102576       4.984749       0.072267      45.291784 0.45619917E+03  0.10821444E+05                                11.184796                            7.187546      -0.254571       1.915542                    0.998832      27.656819      79.058176       0.608047       0.424657      -1.062299       0.003575       0.000861       0.000763       0.003755       0.007290       0.014010      -0.015976       0.003272      -0.026744      -0.027409       0.011834       0.015575             16.139040      22.625525       0.961020       6.377748       6.469371       2.880422      19.322223           0.001295
          252              C       1.769454      16.960380       4.260095       0.074287      42.003845 0.45511879E+03  0.10792086E+05                                10.699424                            7.206313      -0.222414       1.929046                    0.998924      27.547198      78.794807       0.603660       0.427891      -1.060024       0.000406       0.002446       0.001373       0.002834      -0.011715       0.014325       0.023867       0.015859      -0.032580      -0.037626       0.017530       0.020096             15.137550      22.939673       1.827155       7.984485       6.515829      -0.691661      15.957147           0.001622
          253              C       0.641626      16.416487       4.913201      -0.143153      40.794329 0.50343667E+03  0.12234240E+05                                10.187646                            7.394869       0.106116       1.987949                    0.999726      30.633840      88.502566       0.618766       0.407331      -1.073904      -0.013827       0.009933      -0.026525       0.031518      -0.006249       0.000568      -0.009110      -0.022793       0.086287      -0.027434      -0.003840       0.031274             12.985066      19.948179       1.638052       4.882150       6.283305      -1.283629      12.723713           0.000415
          254              C      16.874941      16.323808       4.269268      -0.087338      39.371228 0.47454737E+03  0.11364066E+05                                 9.966640                            7.187042       0.033484       1.969618                    0.999567      29.879389      85.716124       0.626614       0.408180      -1.073250       0.030608       0.019572      -0.017848       0.040478       0.005435      -0.028968      -0.000782      -0.005578      -0.028941      -0.033555       0.006656       0.026899             12.820811      18.695938       0.577817       5.923430       6.106704      -1.862245      13.659792           0.001693
          255              C      16.702384      16.758605       2.941500      -0.036723      45.176757 0.46251345E+03  0.10956712E+05                                11.035672                            7.135755      -0.041113       1.984655                    0.998975      27.852954      78.338565       0.626273       0.412845      -1.074922       0.036589       0.003453       0.019325       0.041522      -0.004016       0.005665       0.010907       0.000872      -0.012515      -0.015258       0.005217       0.010041             16.389765      27.994812       0.406165       8.612344       6.544039      -1.765063      14.630443           0.003333
          256              C       0.347562      17.273503       2.270736      -0.079475      39.457387 0.48218951E+03  0.11614103E+05                                10.074559                            7.296299       0.088622       1.993235                    0.999611      29.830526      86.328409       0.614214       0.414018      -1.067530       0.012429      -0.017478       0.033417       0.039707      -0.011714      -0.012020      -0.000662      -0.034710       0.051685      -0.032320       0.011415       0.020904             12.961065      20.482660       1.115043       4.243499       6.033555      -1.485395      12.366978           0.000621
          257              C       1.599869      17.376641       2.919485      -0.125282      41.079533 0.50575474E+03  0.12341921E+05                                10.367585                            7.485106       0.026860       1.975027                    0.999636      30.494739      89.159981       0.604194       0.415420      -1.065415      -0.029854      -0.015596      -0.002448       0.033771       0.008750      -0.025395       0.002504      -0.003070      -0.004843      -0.028621       0.003461       0.025159             13.509383      19.149519       0.635135       5.574160       6.459657      -1.771299      14.918972           0.003338
          258              C      15.339060      16.732522       2.299172       0.552619      28.268591 0.26405209E+03  0.55339593E+04                                 8.673969                            5.748459      -0.093359       2.021817                    0.999290      22.691502      63.584101       0.622752       0.469293      -1.022853      -0.033446       0.000732      -0.021576       0.039808      -0.011886      -0.022020       0.033107      -0.170458      -0.085856      -0.080328      -0.028837       0.109165             12.676656      22.372472      -0.184069       6.941366       5.142663      -0.801783      10.514832          -0.004316
          259              C       5.295426       8.352757       9.675050      -0.085596      39.358115 0.49557594E+03  0.12048098E+05                                10.129178                            7.447197       0.000940       1.964529                    0.999500      30.266887      88.708846       0.600331       0.419669      -1.061307      -0.024111       0.015630       0.029131       0.040918      -0.017812      -0.001702      -0.004489       0.046453       0.031509      -0.035027       0.011006       0.024021             12.964694       8.270537       0.845108      -2.862228      20.148619       4.326634      10.474925           0.001361
          260              C       5.284936       9.695939      10.100440      -0.133890      40.418420 0.50023505E+03  0.12156827E+05                                10.195590                            7.394151       0.106987       1.993396                    0.999817      30.535895      88.691183       0.614931       0.409858      -1.070501      -0.014497      -0.028207       0.003376       0.031893       0.018487      -0.001053      -0.020059       0.012295      -0.002572      -0.028924       0.001966       0.026957             13.399343       7.977491      -0.500721      -2.942094      21.039500       6.568389      11.181037           0.000796
          261              C       3.550448       9.176010      11.696285      -0.136974      39.727888 0.49374022E+03  0.11941176E+05                                10.021543                            7.322387       0.083223       1.984086                    0.999803      30.441018      87.753293       0.621898       0.407228      -1.073902       0.015577      -0.020234      -0.019929       0.032392      -0.012137      -0.017529       0.006444       0.026993       0.044358      -0.025547      -0.006008       0.031555             12.773691       7.856195       1.429873      -2.343899      21.454203       3.779118       9.010676           0.001195
          262              C       3.576322       7.827267      11.283278      -0.083882      38.264726 0.47445758E+03  0.11366409E+05                                 9.801490                            7.202295       0.056324       1.979356                    0.999559      29.802054      85.634897       0.623598       0.409992      -1.071588       0.025627       0.026253      -0.012516       0.038763       0.018430      -0.001441      -0.020807       0.022573       0.008055      -0.032316       0.005013       0.027303             12.335731       7.882130       0.329261      -2.867287      19.232478       4.459386       9.892586           0.001106
          263              C       3.192920      12.262087      11.803836      -0.173528      44.585802 0.52952585E+03  0.13071155E+05                                10.916803                            7.635180      -0.006939       1.951215                    0.999676      31.452967      92.488872       0.601031       0.412841      -1.067082       0.019616       0.012956       0.004466       0.023928       0.022868       0.009460      -0.015067       0.028219       0.056214      -0.041482       0.017385       0.024097             14.646008      14.539421      -5.232832      -1.849736      21.983476       5.477489       7.415127           0.005813
          264              C       3.168794      13.615200      12.227621       0.075245      45.124682 0.45570465E+03  0.10801262E+05                                11.146141                            7.174943      -0.252914       1.916039                    0.998817      27.600635      78.735192       0.610001       0.423628      -1.063486       0.003821      -0.000154      -0.002584       0.004616      -0.016079      -0.000550       0.002986       0.021190       0.029666      -0.024364       0.009331       0.015034             16.007700      22.933021      -5.711798      -2.268832      17.860121       4.178431       7.229960           0.000433
          265              C       1.839736      14.330681      12.437679       0.080689      42.026628 0.45195177E+03  0.10695330E+05                                10.700737                            7.178298      -0.250610       1.920867                    0.998749      27.445514      78.353603       0.605371       0.427545      -1.060532      -0.001014       0.001497      -0.001700       0.002481      -0.004750      -0.017393      -0.014509       0.005293      -0.081122      -0.037944       0.015630       0.022314             15.121787      22.938871      -7.845456      -2.300789      12.798523       4.651832       9.627968           0.000430
          266              C       0.707187      14.020869      11.647898      -0.142335      40.952470 0.50686083E+03  0.12344460E+05                                10.234863                            7.433363       0.053375       1.971520                    0.999786      30.741359      89.054582       0.615190       0.408802      -1.072405      -0.014457       0.022526       0.019026       0.032839       0.001088      -0.006265       0.021446      -0.038660       0.038209      -0.027360      -0.007158       0.034518             12.998183      19.717586      -5.094540      -0.908447       9.991390       3.609951       9.285573           0.001033
          267              C      16.934034      14.619045      11.887309      -0.088179      39.562010 0.47817137E+03  0.11480172E+05                                10.018818                            7.230174       0.035914       1.970551                    0.999609      29.984501      86.312320       0.622295       0.409963      -1.071379       0.031450       0.007839       0.023133       0.039821       0.023267       0.017028      -0.005373       0.013642       0.018097      -0.032954       0.005542       0.027411             12.830635      18.340897      -5.390865      -2.397232      10.264721       4.394427       9.886286           0.000544
          268              C      16.759204      15.557883      12.920400      -0.037666      45.338858 0.46429728E+03  0.11012484E+05                                11.062805                            7.154693      -0.051938       1.981064                    0.998938      27.924347      78.655775       0.624597       0.413444      -1.074246       0.035979      -0.018845      -0.007101       0.041232      -0.003863      -0.008220      -0.008168       0.001924      -0.021805      -0.015872       0.007034       0.008837             16.402719      27.552656      -7.657517      -4.131515      11.253594       4.671794      10.401907           0.002298
          269              C       0.410326      15.901854      13.686790      -0.080040      39.952232 0.48812930E+03  0.11797650E+05                                10.164196                            7.350214       0.040649       1.976273                    0.999602      29.996465      87.064903       0.610589       0.415046      -1.066467       0.010565      -0.023241      -0.032663       0.041456       0.013694      -0.006626       0.006641      -0.039130       0.034504      -0.031264       0.010685       0.020579             13.084610      20.514861      -4.333248      -0.856887       9.758262       3.637459       8.980707           0.000915
          270              C       1.668053      15.301692      13.449902      -0.130627      41.631101 0.50904823E+03  0.12430111E+05                                10.438791                            7.498789       0.124386       2.004434                    0.999815      30.455848      88.785691       0.605530       0.414242      -1.067231      -0.028921       0.009753      -0.017000       0.034936       0.020120       0.015488      -0.003600       0.004587      -0.010436      -0.026462       0.001114       0.025348             13.633518      19.133914      -5.303289      -2.020630      11.500960       4.936887      10.265681           0.001375
          271              C      15.395005      16.114486      13.251081       0.549135      28.266245 0.26293378E+03  0.54991061E+04                                 8.650906                            5.724939      -0.025540       2.045700                    0.999442      22.577165      62.989434       0.626518       0.467441      -1.024902      -0.034106       0.011779       0.015753       0.039372       0.027839       0.000924      -0.070072      -0.122395       0.054883      -0.080207      -0.029590       0.109797             12.648467      22.176219      -5.818686      -3.918445       8.221161       2.843509       7.548022          -0.004574
          272              C       4.981082      21.335489       0.365996      -0.088313      39.425185 0.47802608E+03  0.11471201E+05                                10.002813                            7.226692       0.035986       1.971084                    0.999598      29.882865      85.886354       0.623003       0.409693      -1.071986      -0.015701       0.023470      -0.023884       0.036984      -0.010667       0.004342      -0.022174       0.028502       0.028549      -0.032423       0.005873       0.026550             12.744270       6.593706      -0.316334       2.194216      22.623029       1.632176       9.016075           0.000691
          273              C       4.974088      22.729512       0.551058      -0.136206      41.277357 0.49494950E+03  0.11981869E+05                                10.301330                            7.341134       0.069490       1.979649                    0.999809      30.483752      88.017411       0.619649       0.408316      -1.072817      -0.009671      -0.020800      -0.020417       0.030709       0.009143       0.014156       0.015963       0.021721       0.055014      -0.026431      -0.006407       0.032837             13.388534       6.710559      -1.346864       2.085781      24.599496       0.568123       8.855548           0.000933
          274              C       3.119142      10.170058       4.769417      -0.174393      44.339591 0.52632401E+03  0.12974032E+05                                10.870420                            7.607230      -0.005026       1.951267                    0.999684      31.468473      92.507234       0.602633       0.412317      -1.067289       0.018520      -0.014489       0.004160       0.023880      -0.016114       0.020342       0.026109       0.012867       0.008553      -0.042742       0.015669       0.027073             14.591596      14.309778       3.969967      -3.565520      15.950321      -9.097160      13.514688           0.005161
          275              C       3.106554       9.119476       5.720869       0.075384      45.004309 0.45488403E+03  0.10776506E+05                                11.124370                            7.167892      -0.251698       1.916833                    0.998736      27.579712      78.645462       0.610401       0.423559      -1.063574       0.004195      -0.000985      -0.002036       0.004766       0.008818      -0.015133       0.010378       0.001899      -0.020973      -0.024302       0.009136       0.015166             15.951903      22.769879       4.667228      -3.812861      13.530625      -6.710922      11.555205           0.000627
          276              C       1.782567       8.581276       6.247619       0.080623      41.851619 0.45164729E+03  0.10686086E+05                                10.670169                            7.176428      -0.246955       1.922264                    0.998837      27.433616      78.306501       0.605394       0.427611      -1.060515      -0.000749       0.000253      -0.000095       0.000797       0.015758       0.005572      -0.009966       0.046452       0.043695      -0.037737       0.015836       0.021901             15.040408      22.716618       5.936145      -5.695868      14.408538      -3.665486       7.996067           0.000504
          277              C       0.654913       9.423198       6.395073      -0.140468      40.950213 0.50629304E+03  0.12327175E+05                                10.234935                            7.430325       0.043991       1.968870                    0.999770      30.721650      88.984964       0.615176       0.408926      -1.072324      -0.014152      -0.028376       0.008959       0.032951       0.003429       0.002589      -0.010568      -0.057939      -0.018459      -0.026646      -0.008246       0.034893             13.014987      19.697987       3.491756      -4.039837      12.608675      -2.080981       6.738298           0.001134
          278              C      16.880536       8.914656       6.785606      -0.087188      39.491063 0.47659714E+03  0.11431414E+05                                10.004280                            7.216098       0.040660       1.972677                    0.999602      29.932511      86.083632       0.623265       0.409718      -1.071683       0.029872      -0.023977      -0.005809       0.038743      -0.027916       0.010525       0.008886       0.006620      -0.002435      -0.033417       0.004752       0.028665             12.830750      18.356707       4.868094      -3.500368      13.775487      -2.278950       6.360056           0.000498
          279              C      16.700286       7.545655       7.053912      -0.035748      45.195715 0.46270970E+03  0.10964502E+05                                11.038960                            7.141065      -0.049068       1.982461                    0.998962      27.877031      78.463757       0.625428       0.413284      -1.074442       0.036762       0.014227      -0.013357       0.041621       0.007796       0.001061      -0.000338       0.016803       0.018868      -0.014630       0.005992       0.008637             16.367579      27.500802       7.465034      -4.540632      14.655909      -2.605839       6.946025           0.002518
          280              C       0.347912       6.707043       6.952552      -0.081793      39.913497 0.48849611E+03  0.11807609E+05                                10.154713                            7.352381       0.036935       1.974528                    0.999511      30.009452      87.079566       0.610631       0.414979      -1.066611       0.010683       0.038820      -0.003421       0.040408      -0.002375       0.014791      -0.003958      -0.045659       0.024212      -0.032301       0.010896       0.021405             13.053668      20.480094       2.951327      -3.340860      12.305417      -2.068269       6.375492           0.000853
          281              C       1.606863       7.214129       6.558579      -0.129434      41.377563 0.50670591E+03  0.12355331E+05                                10.383501                            7.472475       0.136423       2.007984                    0.999786      30.406816      88.501863       0.607860       0.413242      -1.068164      -0.029792       0.009544       0.016454       0.035347      -0.024761       0.008488      -0.000055       0.009454       0.008388      -0.027582       0.001840       0.025741             13.531159      19.002968       4.417067      -3.559067      14.752162      -2.904206       6.838348           0.001445
          282              C      15.334689       6.979519       7.358450       0.550335      28.219678 0.26262350E+03  0.54915294E+04                                 8.648100                            5.725044      -0.030376       2.044617                    0.999449      22.558297      62.950550       0.625880       0.468010      -1.024491      -0.036088      -0.019224       0.001264       0.040908      -0.016130       0.024944       0.016846      -0.036056       0.315537      -0.081407      -0.028707       0.110114             12.648556      22.193804       6.339486      -3.056326      10.192930      -1.644100       5.558933          -0.004534
          283              C      12.927979     -11.860655      22.774550      -0.172880      44.398540 0.52689221E+03  0.12990582E+05                                10.907876                            7.632764      -0.015364       1.949844                    0.999707      31.365421      92.191071       0.599137       0.414642      -1.065868      -0.000514      -0.021924       0.003884       0.022271      -0.000602       0.000657      -0.006847       0.012754      -0.120991      -0.041188       0.014602       0.026586             14.317261       5.458154      -0.080307      -0.015619      12.033824       1.477183      25.459805           0.010447
          284              C      12.915042       0.857545       1.154172       0.076017      46.243864 0.44305454E+03  0.10427446E+05                                11.338128                            7.061454      -0.263464       1.913943                    0.998835      27.418473      77.931512       0.616628       0.422048      -1.064514       0.001556      -0.002818      -0.004023       0.005152       0.009589      -0.008379       0.020099       0.024005      -0.001071      -0.030750       0.014334       0.016416             16.822863       5.797854       0.009201      -0.164739      19.757935       8.051809      24.912800           0.000398
          285              C      12.927455       1.777979       2.347100       0.078920      43.532765 0.44569837E+03  0.10509501E+05                                10.979076                            7.121389      -0.273467       1.914231                    0.998817      27.375121      77.983985       0.608759       0.426697      -1.061176       0.000199       0.001984       0.002864       0.003490      -0.021505       0.016862       0.014784      -0.013226       0.024826      -0.037549       0.017045       0.020504             16.099950       7.179206       1.700843      -1.483584      16.924288      10.743559      24.196356           0.002352
          286              C      12.975008       3.525640       4.599031      -0.031203      43.211244 0.45369607E+03  0.10706455E+05                                10.741736                            7.087715      -0.083782       1.974128                    0.998983      27.699034      77.998396       0.625096       0.415220      -1.072356       0.000022      -0.025418      -0.034130       0.042555      -0.010777       0.009387       0.007617       0.003082       0.001219      -0.018604       0.007024       0.011580             15.227936       7.171353       1.823146      -1.322873      15.678337       9.907108      22.834119           0.004659
          287              C      13.006128       4.452164       5.763982       0.553078      26.692550 0.25679317E+03  0.53481394E+04                                 8.346402                            5.670567      -0.080185       2.030057                    0.999302      22.533921      63.086526       0.626305       0.469570      -1.021997       0.002512       0.029746       0.029476       0.041952      -0.031319       0.019628      -0.025811       0.150814      -0.167913      -0.078038      -0.035148       0.113185             11.559435       5.219283       0.857838      -0.489403      12.046799       7.411285      17.412221          -0.003451
          288              C      13.145293       5.520488      10.071775       0.563054      25.522102 0.25338097E+03  0.52608824E+04                                 8.107591                            5.646787       0.034503       2.071886                    0.999493      22.352505      62.537885       0.625117       0.471911      -1.020451      -0.001172       0.012384      -0.041252       0.043087       0.048625       0.007589       0.014165       0.116052      -0.232086      -0.080726      -0.034409       0.115135             11.096113       5.273295      -1.168086      -0.038846       7.397794      -3.104620      20.617251          -0.003529
          289              C      13.150188       5.215309      11.541952      -0.033091      41.907614 0.46119188E+03  0.10930526E+05                                10.518352                            7.153377      -0.040219       1.987210                    0.998991      27.814550      78.552077       0.621119       0.416075      -1.071560       0.000258      -0.007336       0.041193       0.041842       0.013126       0.001887      -0.004480      -0.009914       0.018571      -0.017832       0.005640       0.012192             14.684325       7.991788      -2.570982      -0.663256       9.176408      -3.419155      26.884778           0.004598
          290              C      13.123089       4.596611      14.339896       0.082139      43.935432 0.44611759E+03  0.10520943E+05                                11.052219                            7.124522      -0.277749       1.913455                    0.998740      27.330444      77.840346       0.608706       0.426671      -1.061285       0.000911       0.000275       0.000220       0.000977       0.029881       0.006045      -0.007149       0.023916       0.051469      -0.042222       0.018428       0.023794             16.803202       8.574790      -2.372879      -1.118528       9.151070      -4.205948      32.683746           0.002821
          291              C      13.105432       4.266409      15.814889       0.073732      46.579661 0.44778214E+03  0.10567189E+05                                11.408954                            7.105763      -0.280821       1.908148                    0.998784      27.496995      78.271724       0.613801       0.422850      -1.063961      -0.000366       0.002276       0.005016       0.005520      -0.006193      -0.002186       0.000425      -0.043763       0.046338      -0.030561       0.014513       0.016047             17.464656      13.362963      -0.264650      -0.510151       6.994851      -5.040148      32.036154           0.000742
          292              C      13.074312       3.674985      18.582563      -0.170912      45.127559 0.56198714E+03  0.14095738E+05                                11.082837                            7.938037      -0.100881       1.927381                    0.999146      31.668592      94.205228       0.580783       0.420466      -1.061049       0.002527       0.011449      -0.023916       0.026636       0.002197       0.003830       0.012193      -0.070189       0.036723      -0.041514       0.005937       0.035576             14.145957      21.953359      -0.086513      -0.367319       6.372154      -2.110189      14.112358           0.004251
          293              C      12.977806      12.378598      21.848552      -0.172989      44.525799 0.52922905E+03  0.13061819E+05                                10.933875                            7.654526      -0.017813       1.949053                    0.999662      31.390120      92.292840       0.597753       0.415168      -1.065597      -0.000488       0.012976       0.018165       0.022329       0.000295       0.002235       0.028407       0.044614      -0.014545      -0.041769       0.016555       0.025214             14.357953       5.480831       0.080872      -0.301819      21.015528      -6.554524      16.577501           0.007668
          294              C      12.958749      13.776329      21.643768       0.075662      46.285011 0.44382575E+03  0.10450093E+05                                11.344750                            7.068197      -0.262675       1.914120                    0.998810      27.435253      77.994854       0.616258       0.422120      -1.064473      -0.000840      -0.001833       0.004261       0.004714      -0.009223      -0.003993      -0.014088       0.032450       0.025348      -0.028664       0.014067       0.014596             16.810046       5.802649      -0.124888      -0.336920      16.738088      -6.311117      27.889401           0.000443
          295              C      12.985848      14.355307      20.251561       0.078288      43.604867 0.44682782E+03  0.10543221E+05                                10.992566                            7.132193      -0.273499       1.913954                    0.998804      27.401642      78.095924       0.608045       0.426911      -1.061001       0.000238       0.000502      -0.003005       0.003056       0.024304       0.010061      -0.009657      -0.006515       0.051553      -0.036715       0.015852       0.020863             16.097054       7.247284      -2.052967      -1.040468      13.090848      -8.563575      27.953030           0.002488
          296              C      13.039696      15.442431      17.614599      -0.031656      43.157689 0.45315032E+03  0.10688077E+05                                10.725984                            7.078220      -0.075685       1.977071                    0.998976      27.676590      77.860859       0.626342       0.414607      -1.072982      -0.000733      -0.017518       0.039921       0.043601       0.013905       0.004831      -0.004240       0.006271       0.014852      -0.018444       0.006442       0.012003             15.198932       7.219030      -2.065643      -0.971510      12.482946      -8.119993      25.894820           0.004732
          297              C      13.069941      15.993474      16.231335       0.554898      26.694414 0.25676313E+03  0.53477589E+04                                 8.348986                            5.671900      -0.080858       2.029595                    0.999344      22.533616      63.102587       0.625909       0.469846      -1.021770       0.002049       0.009953      -0.040079       0.041347       0.032412       0.016689       0.016413       0.136042      -0.213205      -0.077235      -0.035810       0.113045             11.556176       5.226895      -0.866095      -0.499753       9.696586      -6.078857      19.745047          -0.003485
          298              C      13.194595      -7.273179      13.159811       0.562553      25.551277 0.25396191E+03  0.52768701E+04                                 8.115303                            5.655223       0.034870       2.071523                    0.999511      22.390378      62.702330       0.624218       0.472239      -1.020098      -0.000518      -0.041412       0.007432       0.042076      -0.016418      -0.046906       0.016049       0.173580      -0.066896      -0.080174      -0.036148       0.116322             11.082999       5.289730       0.442481       1.078244      19.982795      -4.090241       7.976471          -0.003555
          299              C      13.187077      -5.844599      12.695665      -0.035415      41.871170 0.46280207E+03  0.10978444E+05                                10.510728                            7.165568      -0.034268       1.988787                    0.998994      27.859235      78.717825       0.620617       0.416042      -1.071562       0.000877       0.039623      -0.013027       0.041719      -0.004667      -0.013401       0.001009      -0.018209       0.000113      -0.019077       0.006026       0.013051             14.636850       8.121346       0.617467       2.577675      25.338080      -5.915165      10.451125           0.004828
          300              C      13.146692      -3.108982      11.838922       0.080950      43.877409 0.44677135E+03  0.10539544E+05                                11.038861                            7.127600      -0.279019       1.912835                    0.998754      27.346102      77.880408       0.608887       0.426415      -1.061512       0.000417       0.000604      -0.000632       0.000968      -0.010350      -0.030709      -0.012111      -0.013853      -0.049231      -0.043813       0.019244       0.024569             16.736376       8.685436       0.481479       2.503041      30.292769      -8.088635      11.230924           0.003114
          301              C      13.140922      -1.669280      11.377987       0.075278      46.519751 0.44767713E+03  0.10565348E+05                                11.404283                            7.108751      -0.288561       1.906190                    0.998689      27.489112      78.282047       0.613104       0.423305      -1.063549       0.000199       0.002213      -0.004540       0.005055       0.002839       0.008049      -0.000854      -0.043085       0.042984      -0.030356       0.014486       0.015870             17.414316      13.375290      -0.114936       0.166826      29.957766      -8.359151       8.909892           0.000680
          302              C      13.148090       1.021190      10.495790      -0.173316      44.954731 0.56435210E+03  0.14167544E+05                                11.045862                            7.949231      -0.088724       1.929605                    0.999182      31.730681      94.379750       0.581072       0.419886      -1.061594      -0.001329      -0.026380       0.003601       0.026658      -0.004474      -0.003432       0.001743      -0.048676       0.099015      -0.041391       0.008076       0.033315             14.051652      21.902298       0.244100       0.103539      13.812756      -2.251341       6.439902           0.004198
          303              C      12.914517      -0.544158       1.320430      -0.174356      44.655269 0.53046937E+03  0.13102058E+05                                10.960137                            7.667457      -0.020947       1.947421                    0.999681      31.437182      92.510438       0.596696       0.415598      -1.065162       0.000862       0.007808      -0.021421       0.022816       0.003258       0.003090      -0.020432       0.057692       0.022443      -0.041433       0.015800       0.025633             14.419881       5.505133      -0.409822      -0.320318      23.638803       5.118058      14.115705           0.007744
          304              C      12.954029      25.056416       0.213727       0.075313      46.447362 0.44614738E+03  0.10516214E+05                                11.369356                            7.084663      -0.255452       1.915843                    0.998842      27.465640      78.069152       0.615933       0.421882      -1.064851       0.000480       0.006339      -0.000109       0.006358       0.002679       0.013073      -0.004526      -0.006940      -0.066395      -0.027699       0.012249       0.015450             16.895903       5.816096      -0.304674      -0.093561      30.895533      -1.683515      13.976079           0.002198
          305              C      12.982526      23.557798       0.412548       0.079395      43.627489 0.44755597E+03  0.10561657E+05                                10.994467                            7.134762      -0.266717       1.916037                    0.998851      27.385141      77.980070       0.608525       0.426523      -1.061548       0.000460      -0.003969      -0.000529       0.004030      -0.002806      -0.022867      -0.004809      -0.025721      -0.040785      -0.033569       0.013213       0.020356             16.155682       6.695886       0.026865       1.968265      31.880265      -2.046707       9.890895           0.006388
          306              C      13.040045      20.729236       0.790928      -0.024128      43.117624 0.45025219E+03  0.10608513E+05                                10.748771                            7.071211      -0.090460       1.974800                    0.998910      27.584552      77.699921       0.624230       0.416450      -1.071206      -0.000120       0.043085      -0.005207       0.043399      -0.002874      -0.020237      -0.002535       0.003604      -0.032237      -0.024406       0.003995       0.020411             15.300448       6.632030       0.145643       1.933809      29.956525      -1.366922       9.312789           0.009159
          307              C      13.060850      19.256170       0.995941       0.552425      27.020456 0.25937870E+03  0.54194587E+04                                 8.430279                            5.707495      -0.130656       2.010863                    0.999254      22.679325      63.746877       0.622439       0.470964      -1.020501       0.000424      -0.036984       0.011795       0.038822       0.004238       0.010402       0.007102       0.194634      -0.116507      -0.079179      -0.038361       0.117540             11.711627       4.882641      -0.179935       0.115453      22.959248      -1.059361       7.292991          -0.003975
          308              C      13.069766       1.722637      22.679152       0.560091      25.804006 0.25590091E+03  0.53302823E+04                                 8.179558                            5.681779      -0.033445       2.046592                    0.999404      22.511898      63.236687       0.621584       0.473073      -1.019074       0.001241       0.025133       0.029092       0.038465       0.004880      -0.009776      -0.020390       0.185188      -0.176584      -0.081558      -0.041188       0.122745             11.194554       4.788002      -0.249826       0.377203      15.265031       7.117972      13.530628          -0.004137
          309              C      13.062249       0.590895      21.693531      -0.028300      41.939561 0.45894398E+03  0.10864831E+05                                10.534483                            7.140787      -0.044583       1.987847                    0.999004      27.722161      78.266720       0.620982       0.416643      -1.071110      -0.000534      -0.030890      -0.026793       0.040895       0.012678      -0.015975       0.002464      -0.004794       0.019297      -0.023126       0.003971       0.019156             14.728900       7.500053      -1.826602       1.757858      20.187037       9.202364      16.499610           0.009485
          310              C      13.093019      -1.525231      19.762878       0.082724      43.882542 0.44548844E+03  0.10503255E+05                                11.045116                            7.120678      -0.292895       1.909264                    0.998783      27.313074      77.801027       0.608669       0.426813      -1.061110       0.000095      -0.000654       0.000134       0.000675       0.021787      -0.021068       0.021886       0.010300      -0.021985      -0.043844       0.017168       0.026676             16.754205       8.121080      -2.066500       1.487135      23.192818      12.074489      18.948719           0.007149
          311              C      13.116096      -2.632612      18.736437       0.072219      46.607191 0.44863263E+03  0.10593462E+05                                11.415633                            7.114563      -0.284856       1.906942                    0.998695      27.524012      78.400076       0.613087       0.423094      -1.063689       0.000227      -0.003015       0.001265       0.003278      -0.004736       0.003943      -0.000998      -0.048865       0.046940      -0.033012       0.015030       0.017982             17.430029      13.351380      -0.546932       0.049554      21.200740      13.333596      17.737967           0.001959
          312              C      13.156657      -4.707693      16.812664      -0.168659      44.792273 0.56297431E+03  0.14126117E+05                                11.029318                            7.946017      -0.097103       1.928095                    0.999152      31.669148      94.213021       0.580404       0.420573      -1.061025      -0.002736       0.015168       0.022478       0.027255       0.002431      -0.001752      -0.010675      -0.066280       0.042972      -0.040426       0.007990       0.032435             14.016676      21.809501      -0.247192      -0.020997      10.117833       4.327181      10.122695           0.007744
          313              C       4.289979       1.399452       0.171532      -0.172802      44.418905 0.52746603E+03  0.13007708E+05                                10.911075                            7.637317      -0.012878       1.950580                    0.999685      31.373748      92.213110       0.598937       0.414685      -1.065887       0.000408      -0.021596      -0.003020       0.021810      -0.000268       0.001835       0.007237       0.006673      -0.116489      -0.039823       0.017016       0.022807             14.309269       5.480452      -0.043369      -0.717272      12.009604      -1.445944      25.437751           0.005629
          314              C       4.339455     -12.366682      21.793056       0.074949      46.444125 0.44508186E+03  0.10488358E+05                                11.376076                            7.082416      -0.267063       1.912415                    0.998812      27.467702      78.150681       0.615013       0.422624      -1.064026       0.001420      -0.002669       0.004607       0.005510       0.008585       0.006405      -0.020186       0.019660       0.000853      -0.028661       0.012666       0.015996             16.878761       5.815166      -0.028799      -0.327300      19.677023      -8.053870      25.144094           0.000734
          315              C       4.354141     -11.456839      20.592332       0.079231      43.412104 0.44536826E+03  0.10500393E+05                                10.959236                            7.119819      -0.271031       1.915076                    0.998848      27.368941      77.976533       0.608653       0.426825      -1.061034       0.000942       0.001269      -0.003153       0.003527      -0.023189      -0.016297      -0.015619      -0.009541       0.022196      -0.038434       0.017421       0.021013             16.041853       6.933286       1.714153       1.223575      16.981188     -10.605181      24.211083           0.001929
          316              C       4.358512      -9.721360      18.329393      -0.031545      43.107844 0.45327060E+03  0.10691790E+05                                10.718808                            7.079089      -0.074153       1.977389                    0.998941      27.683024      77.886108       0.626303       0.414599      -1.072970       0.000274      -0.026798       0.035251       0.044282      -0.010597      -0.010170      -0.007700       0.004720      -0.002176      -0.019011       0.006356       0.012655             15.180463       6.932757       1.558658       1.476566      15.686654      -9.771162      22.921979           0.004147
          317              C       4.362358      -8.800925      17.158480       0.555212      26.651137 0.25684076E+03  0.53500035E+04                                 8.340521                            5.672361      -0.086155       2.027568                    0.999288      22.544303      63.144841       0.625923       0.469781      -1.021763       0.001217       0.029383      -0.028943       0.041262      -0.028065      -0.020657       0.026405       0.150182      -0.165613      -0.078079      -0.033511       0.111590             11.538768       5.179301       0.656767       0.681099      11.977228      -7.361266      17.459774          -0.003413
          318              C       4.430017      18.739022      12.834863       0.562841      25.572538 0.25397128E+03  0.52762852E+04                                 8.117166                            5.653060       0.034767       2.071592                    0.999513      22.376922      62.627898       0.624811       0.471861      -1.020463      -0.000527       0.013720       0.039812       0.042113       0.048602      -0.009721      -0.014770       0.118292      -0.229619      -0.080254      -0.035611       0.115865             11.104230       5.271318      -1.123150       0.257246       7.402673       3.060217      20.638698          -0.003592
          319              C       4.415681      18.434505      11.363081      -0.034916      41.935593 0.46225885E+03  0.10960942E+05                                10.520068                            7.159579      -0.034031       1.989022                    0.999021      27.835099      78.600336       0.621187       0.415835      -1.071832      -0.000206      -0.008015      -0.040399       0.041187       0.013278      -0.002102       0.003805      -0.010560       0.019718      -0.018186       0.006365       0.011821             14.684070       8.014390      -2.522858       0.907031       9.123700       3.364681      26.914119           0.004584
          320              C       4.364806      17.824810       8.560550       0.081766      43.936789 0.44622491E+03  0.10523396E+05                                11.050716                            7.123781      -0.277943       1.913538                    0.998793      27.327267      77.813832       0.608983       0.426480      -1.061476       0.000485       0.000430      -0.000186       0.000674       0.030699      -0.006136       0.006972       0.022042       0.050939      -0.042539       0.018243       0.024296             16.808667       8.590084      -2.368816       1.123797       9.086398       4.130929      32.749518           0.002882
          321              C       4.349246      17.508907       7.080972       0.073980      46.616524 0.44881358E+03  0.10596594E+05                                11.414836                            7.113086      -0.282853       1.907229                    0.998761      27.509523      78.301241       0.613655       0.422748      -1.064129       0.000636       0.002458      -0.003520       0.004340      -0.008524       0.002277       0.000018      -0.042741       0.048383      -0.031178       0.014824       0.016354             17.475425      13.302348      -0.165862       0.578460       6.943704       4.929552      32.180224           0.000519
          322              C       4.334910      16.926619       4.309399      -0.170441      44.720291 0.56072893E+03  0.14056067E+05                                11.013583                            7.927138      -0.093003       1.929556                    0.999177      31.650393      94.118811       0.581412       0.420253      -1.061202       0.001556       0.010105       0.025076       0.027081       0.001275      -0.002727      -0.011346      -0.067498       0.038549      -0.040321       0.006696       0.033625             13.990185      21.776230       0.160511       0.397555       6.298273       2.043309      13.896051           0.004308
          323              C       4.264628      25.639367       1.103263      -0.174795      44.130730 0.52298714E+03  0.12874401E+05                                10.852124                            7.592516      -0.011537       1.950484                    0.999702      31.407096      92.337319       0.601947       0.413344      -1.066368      -0.004686       0.013569      -0.018634       0.023523       0.004160      -0.002775      -0.027238       0.044141      -0.015292      -0.040526       0.013802       0.026724             14.233180       5.451993      -0.195722      -0.472324      20.661840       6.420763      16.585707           0.005377
          324              C       4.266202       0.557795       1.305065       0.075109      46.406818 0.44515374E+03  0.10489831E+05                                11.368613                            7.082228      -0.264968       1.913054                    0.998806      27.463633      78.122611       0.615158       0.422533      -1.064148      -0.001528      -0.002643      -0.004543       0.005474      -0.008864       0.002535       0.014203       0.030087       0.026930      -0.027601       0.012344       0.015257             16.855661       5.809865      -0.196862      -0.383508      16.712373       6.288279      28.044745           0.000822
          325              C       4.261656       1.131610       2.698878       0.078060      43.445805 0.44589217E+03  0.10515210E+05                                10.961959                            7.122328      -0.271300       1.914789                    0.998840      27.383361      78.011599       0.608797       0.426624      -1.061222      -0.000597       0.001083       0.002664       0.002937       0.025896      -0.010676       0.010813      -0.003212       0.045762      -0.037910       0.018118       0.019793             16.049911       7.048531      -2.190562       0.451047      13.219745       8.516996      27.881456           0.002111
          326              C       4.291727       2.211452       5.338362      -0.031708      43.241234 0.45399675E+03  0.10714822E+05                                10.746695                            7.089132      -0.081122       1.975000                    0.998942      27.704682      78.006982       0.625186       0.415111      -1.072477      -0.001373      -0.016980      -0.040810       0.044223       0.014087      -0.004378       0.004853       0.010582       0.015515      -0.019349       0.006771       0.012578             15.248813       7.055105      -2.043709       0.810676      12.629229       8.092023      26.062105           0.004394
          327              C       4.318301       2.761171       6.722543       0.555121      26.681349 0.25673913E+03  0.53469294E+04                                 8.346529                            5.670994      -0.080276       2.029816                    0.999238      22.529405      63.080974       0.626089       0.469740      -1.021867       0.000798       0.011265       0.040027       0.041590       0.031253      -0.017582      -0.015687       0.134164      -0.213998      -0.077023      -0.034965       0.111988             11.566363       5.204130      -0.862222       0.425332       9.698487       6.076604      19.796472          -0.003455
          328              C       4.448549       5.969319       9.796131       0.563249      25.541977 0.25343459E+03  0.52624000E+04                                 8.110602                            5.647257       0.042300       2.073978                    0.999473      22.359954      62.566023       0.625097       0.471890      -1.020438       0.000690      -0.040196      -0.008708       0.041134      -0.016969       0.046788      -0.016591       0.172501      -0.065801      -0.080109      -0.035702       0.115812             11.089594       5.277766       0.490422      -1.062967      20.009407       4.097845       7.981609          -0.003567
          329              C       4.443829       7.397634      10.260736      -0.034523      41.889470 0.46223086E+03  0.10961424E+05                                10.514767                            7.161815      -0.036629       1.988166                    0.998990      27.839965      78.648927       0.620697       0.416120      -1.071520      -0.000282       0.040731       0.014765       0.043325      -0.004707       0.012275      -0.001120      -0.017488       0.001649      -0.017819       0.005356       0.012463             14.654247       8.091450       0.661487      -2.570237      25.387096       5.898649      10.484196           0.004816
          330              C       4.409213      10.133119      11.116332       0.079986      43.893976 0.44682397E+03  0.10541128E+05                                11.039265                            7.127020      -0.279328       1.912770                    0.998718      27.355636      77.909621       0.609038       0.426295      -1.061583       0.000096      -0.000108       0.000649       0.000665      -0.010408       0.030905       0.010667      -0.011948      -0.045787      -0.042733       0.017116       0.025617             16.735733       8.653338       0.470308      -2.507410      30.285525       8.079229      11.268336           0.003103
          331              C       4.405192      11.573085      11.575433       0.073794      46.568427 0.44825879E+03  0.10581751E+05                                11.408104                            7.111031      -0.287158       1.905940                    0.998735      27.509752      78.332391       0.613352       0.423026      -1.063800      -0.000285       0.000504       0.003593       0.003640       0.002020      -0.007904       0.000660      -0.044865       0.043578      -0.031161       0.015142       0.016019             17.421844      13.383065      -0.150192      -0.176405      29.971926       8.357239       8.910542           0.000672
          332              C       4.414807      14.264879      12.452126      -0.169890      44.846690 0.56227664E+03  0.14102412E+05                                11.031162                            7.936129      -0.089849       1.930200                    0.999205      31.660050      94.125448       0.581385       0.420048      -1.061495      -0.001752      -0.026302      -0.002808       0.026510      -0.004510       0.003264      -0.001465      -0.049040       0.095887      -0.041046       0.008818       0.032228             14.038097      21.861777       0.219885      -0.093837      13.813344       2.252212       6.439170           0.004334
          333              C       4.381939      12.711580      21.633678      -0.174820      44.173889 0.52342437E+03  0.12888499E+05                                10.861864                            7.597333      -0.013388       1.949800                    0.999704      31.419997      92.402245       0.601531       0.413523      -1.066199       0.004849       0.008062       0.020947       0.022962      -0.000586      -0.004203       0.019670       0.056925       0.023122      -0.040381       0.014143       0.026238             14.259139       5.457894      -0.159239      -0.334405      23.174809      -5.077902      14.144715           0.005519
          334              C       4.333511      11.838809      22.742674       0.074903      46.324706 0.44405491E+03  0.10456247E+05                                11.348126                            7.069490      -0.260969       1.914279                    0.998883      27.444482      78.009522       0.616306       0.422057      -1.064573      -0.000056       0.004142      -0.000368       0.004159      -0.001368       0.008257       0.005358      -0.004073      -0.077434      -0.028290       0.012627       0.015663             16.820111       5.796290      -0.309350      -0.296037      30.535538       1.670325      14.128507           0.000760
          335              C       4.350994      10.345354      22.548210       0.078845      43.284730 0.44511077E+03  0.10491547E+05                                10.930963                            7.114706      -0.269220       1.915708                    0.998858      27.361381      77.914159       0.609337       0.426459      -1.061389       0.000008      -0.004324      -0.000713       0.004382       0.002037      -0.028921       0.004237      -0.025626      -0.035231      -0.038715       0.017954       0.020762             15.984543       6.836702      -0.711965       2.000261      31.453071       2.130336       9.663857           0.001777
          336              C       4.382289       7.520235      22.165244      -0.029029      43.017906 0.45168040E+03  0.10644400E+05                                10.704948                            7.066640      -0.073474       1.978090                    0.998918      27.631471      77.692531       0.626888       0.414597      -1.073025      -0.000885       0.044262       0.005318       0.044589       0.001493      -0.012227       0.003407      -0.003190      -0.027736      -0.017365       0.006725       0.010640             15.186659       6.840631      -0.577576       2.043628      29.611356       1.737006       9.107991           0.004013
          337              C       4.385611       6.046772      21.951746       0.553716      26.654084 0.25676701E+03  0.53474433E+04                                 8.337486                            5.668870      -0.079301       2.029815                    0.999307      22.542459      63.108950       0.626634       0.469337      -1.022127      -0.002050      -0.040309      -0.009363       0.041433       0.003203      -0.033993      -0.010181       0.179562      -0.080626      -0.078432      -0.033298       0.111729             11.546108       5.153878      -0.249538       0.897371      22.499294       1.290453       6.985151          -0.003348
          338              C       4.287706      15.019286       0.267388       0.563752      25.463210 0.25341298E+03  0.52625421E+04                                 8.097397                            5.649322       0.040130       2.073388                    0.999436      22.361313      62.600653       0.624517       0.472275      -1.020094       0.000289       0.028074      -0.030816       0.041687       0.030159       0.038669       0.031943       0.146552      -0.142350      -0.080654      -0.034535       0.115190             11.045314       5.250186      -0.590564      -1.001011      14.570981      -7.209568      13.314777          -0.003593
          339              C       4.282286      13.898930       1.267686      -0.035170      41.820712 0.46208422E+03  0.10956667E+05                                10.500633                            7.158363      -0.032030       1.989454                    0.998990      27.843990      78.646078       0.621171       0.415851      -1.071734      -0.001680      -0.031721       0.028378       0.042596       0.008469       0.009461      -0.002934      -0.007999       0.021559      -0.016816       0.004874       0.011942             14.604701       7.955603      -1.809995      -1.900999      19.443494      -9.315135      16.415006           0.004632
          340              C       4.305014      11.786114       3.204531       0.081650      43.879292 0.44648250E+03  0.10531747E+05                                11.042626                            7.127140      -0.279861       1.912678                    0.998756      27.341989      77.882447       0.608629       0.426636      -1.061302      -0.000215       0.000192      -0.000305       0.000420       0.020366       0.022349      -0.020090       0.001655      -0.015005      -0.042125       0.018539       0.023586             16.738787       8.548894      -2.075448      -1.536115      23.019694     -12.261023      18.647775           0.002898
          341              C       4.322672      10.676218       4.230742       0.074366      46.518751 0.44795665E+03  0.10573326E+05                                11.402767                            7.109683      -0.288856       1.905938                    0.998691      27.501472      78.315858       0.613246       0.423151      -1.063672      -0.000059      -0.004221      -0.000513       0.004253      -0.006361      -0.005234      -0.000128      -0.045881       0.041592      -0.031337       0.014333       0.017004             17.409087      13.346095      -0.456906      -0.030396      21.272972     -13.313114      17.608193           0.000645
          342              C       4.356764       8.583262       6.137775      -0.168781      44.700631 0.56129831E+03  0.14070636E+05                                11.003884                            7.926540      -0.088701       1.930944                    0.999191      31.632481      93.995072       0.582078       0.419764      -1.061758      -0.000967       0.016168      -0.021196       0.026676       0.003114      -0.000433       0.010241      -0.065188       0.043279      -0.039972       0.008371       0.031601             13.986555      21.785953      -0.217338       0.132561      10.154825      -4.306595      10.018886           0.004146
          343              O       6.338986       3.830024      21.749714      -0.515093      32.507750 0.49278062E+03  0.11599501E+05                                 8.205794                            6.898425       0.356798       2.180694                    0.998351      26.595748      69.342864       0.718527       0.362141      -1.135682       0.006494      -0.001812      -0.009864       0.011947      -0.023845      -0.048185       0.001355      -0.062641       0.111479      -0.076418       0.015207       0.061211              9.969926      12.575993      -0.839062      -4.049491       6.009534       1.182658      11.324250           0.094098
          344              O       5.477074       3.305196      19.946793      -0.473938      31.277608 0.43644884E+03  0.99774301E+04                                 8.021374                            6.480141       0.227239       2.145218                    0.998330      26.028527      67.120635       0.742598       0.360800      -1.135480       0.004735      -0.010448      -0.000571       0.011485       0.011325       0.031548      -0.012206       0.046250      -0.166914      -0.067322       0.006647       0.060675             10.070186      17.546466       0.731765      -1.022649       5.302206       0.445085       7.361884           0.127706
          345              O       6.415911       3.669160       8.757078      -0.506390      31.565843 0.47367939E+03  0.11034197E+05                                 8.025794                            6.741606       0.391573       2.194096                    0.998572      26.335099      68.184414       0.730763       0.359810      -1.138138       0.007492      -0.008531       0.006752       0.013210      -0.027974       0.041828      -0.011652      -0.076142       0.069034      -0.073116       0.014085       0.059031              9.768283      12.275154      -3.087404       2.684494       9.046469      -2.806510       7.983225           0.106047
          346              O       5.567461       2.562705      10.274036      -0.476833      30.830186 0.43105105E+03  0.98211295E+04                                 7.927257                            6.429139       0.253124       2.153474                    0.998327      26.006540      66.900796       0.747593       0.359590      -1.136700       0.002929      -0.017676      -0.008876       0.019995       0.020895      -0.029242       0.029291       0.068590      -0.104573      -0.067349       0.004775       0.062574              9.894405      17.201602      -1.124391       0.038189       5.911315      -1.036733       6.570298           0.125220
          347              O       6.422905      -7.500375      15.329646      -0.506969      31.690805 0.47632209E+03  0.11112676E+05                                 8.052593                            6.765062       0.384633       2.191683                    0.998560      26.368217      68.351803       0.728642       0.360308      -1.137593       0.007883       0.010686       0.003734       0.013794       0.050313       0.003524       0.006191      -0.083213       0.047257      -0.073168       0.014578       0.058589              9.807316      12.385002       3.905593       1.287549      10.709102       1.811768       6.327843           0.104325
          348              O       5.578126      -5.630643      15.525944      -0.477186      30.704184 0.43089493E+03  0.98172327E+04                                 7.905138                            6.428906       0.257617       2.154695                    0.998305      26.013100      66.928746       0.747402       0.359695      -1.136554       0.003277       0.000147       0.019138       0.019417      -0.036838      -0.005027      -0.005694       0.109561       0.012672      -0.068782       0.004713       0.064069              9.846196      17.076330       0.626262       0.900689       7.293455       0.214689       5.168803           0.123725
          349              O       2.320868       3.823139      21.733203      -0.507546      31.792157 0.47869183E+03  0.11182384E+05                                 8.073880                            6.785900       0.374411       2.188736                    0.998405      26.375746      68.426592       0.726838       0.360737      -1.137199      -0.007338      -0.001680      -0.009714       0.012289       0.022049       0.044187       0.004165      -0.064124       0.102776      -0.072265       0.014978       0.057287              9.819613      12.327762       0.914846       4.034600       5.876046       1.029063      11.255031           0.104512
          350              O       3.167920       3.045033      20.022698      -0.478369      30.666636 0.43139790E+03  0.98316245E+04                                 7.897134                            6.432971       0.253084       2.153143                    0.998337      26.023554      66.967093       0.747106       0.359730      -1.136518      -0.002564       0.016543      -0.011031       0.020048      -0.014166      -0.033275      -0.023434       0.058071      -0.139408      -0.068027       0.004879       0.063149              9.796630      16.940529      -0.411291       1.011123       5.501013       0.819085       6.948349           0.124128
          351              O       2.395870       3.676044       8.753409      -0.513034      32.403033 0.49009754E+03  0.11520379E+05                                 8.186684                            6.876944       0.362588       2.182362                    0.998428      26.557844      69.191593       0.720082       0.361859      -1.135925      -0.006020      -0.008750       0.006171       0.012284       0.030099      -0.045840      -0.011554      -0.080897       0.061687      -0.077817       0.015409       0.062408              9.972430      12.525609       3.035314      -2.939869       8.822958      -2.911127       8.568723           0.094934
          352              O       3.264775       2.402636      10.128876      -0.471768      31.320245 0.43618672E+03  0.99702599E+04                                 8.030354                            6.479451       0.223305       2.144110                    0.998353      26.013436      67.084775       0.742398       0.360940      -1.135334      -0.005907       0.005336       0.008565       0.011693      -0.020855       0.026300       0.032835       0.082515      -0.065708      -0.068297       0.006428       0.061868             10.103540      17.634205       1.249277       0.007549       6.454466      -1.116287       6.221948           0.127563
          353              O       2.404787      -7.518249      15.356935      -0.511270      32.384952 0.49019109E+03  0.11522550E+05                                 8.183872                            6.878608       0.361763       2.182965                    0.998353      26.535198      69.121195       0.719873       0.361965      -1.135899      -0.006393       0.011903       0.004716       0.014311      -0.054136      -0.003236       0.010948      -0.081919       0.051311      -0.076479       0.014337       0.062142              9.957975      12.546570      -3.967406      -1.268852      11.017595       1.695367       6.309759           0.094682
          354              O       3.267048      -5.691944      15.792644      -0.473080      31.250435 0.43651251E+03  0.99795559E+04                                 8.016407                            6.481219       0.227790       2.145327                    0.998266      26.032113      67.138867       0.742410       0.360868      -1.135392      -0.005044       0.005590      -0.008018       0.010999       0.032742       0.004850      -0.021222       0.102370       0.000481      -0.067792       0.007081       0.060711             10.060397      17.510413      -0.536742      -1.165421       7.226692       0.665865       5.444087           0.128355
          355              O      11.061494      17.014266       1.149815      -0.523419      32.197684 0.48595753E+03  0.11397707E+05                                 8.139253                            6.835382       0.391492       2.188618                    0.998747      26.655102      69.344910       0.724316       0.360544      -1.137075      -0.009745      -0.003268       0.014588       0.017845       0.022302      -0.045325      -0.001952      -0.061813       0.101519      -0.072481       0.015519       0.056963              9.912471      12.564990       0.875148      -4.177243       5.820284      -1.132850      11.352139           0.091923
          356              O      11.893335      16.355187       2.906872      -0.476792      30.637535 0.43190446E+03  0.98483479E+04                                 7.901582                            6.442727       0.247747       2.152327                    0.998354      25.998764      66.971759       0.745328       0.360399      -1.135726      -0.003523       0.005977       0.003941       0.007979      -0.012857       0.032994       0.021625       0.047367      -0.159173      -0.070793       0.010195       0.060597              9.837271      17.064205      -0.498468      -1.187279       5.383172      -0.657316       7.064436           0.121017
          357              O      11.146287      16.911790      14.200469      -0.511642      32.566859 0.49270296E+03  0.11596942E+05                                 8.217268                            6.898833       0.356411       2.181034                    0.998322      26.553646      69.225563       0.718374       0.362241      -1.135630      -0.005493      -0.009045      -0.006748       0.012551       0.028842       0.045465       0.012186      -0.080247       0.062672      -0.076835       0.014818       0.062017              9.997250      12.532698       3.006989       2.914499       8.866385       2.932294       8.592667           0.094929
          358              O      12.015716      15.638249      12.825232      -0.472304      31.323911 0.43625395E+03  0.99717233E+04                                 8.028387                            6.478439       0.222153       2.143644                    0.998320      26.019842      67.090992       0.742750       0.360772      -1.135518      -0.005108       0.005065      -0.009101       0.011601      -0.021158      -0.025864      -0.032739       0.082394      -0.067305      -0.068220       0.006313       0.061907             10.091262      17.606075       1.213095      -0.039993       6.453141       1.120953       6.214570           0.127433
          359              O      11.084746       5.762910       7.581121      -0.511292      32.346955 0.48892526E+03  0.11486272E+05                                 8.178616                            6.870360       0.357876       2.181793                    0.998355      26.526364      69.096323       0.720148       0.362033      -1.135757      -0.005443       0.009546      -0.003862       0.011647      -0.053676       0.004114      -0.010217      -0.083015       0.053477      -0.076773       0.015082       0.061691              9.952908      12.480444      -3.978773       1.242629      11.061450      -1.697140       6.316832           0.096421
          360              O      11.956624       7.576901       7.114911      -0.475236      31.304132 0.43680179E+03  0.99875648E+04                                 8.024897                            6.482602       0.231140       2.146155                    0.998316      26.043440      67.167093       0.742481       0.360783      -1.135489      -0.003111       0.006736       0.008461       0.011254       0.031983      -0.004998       0.021040       0.102955      -0.002192      -0.067255       0.006270       0.060985             10.079693      17.579590      -0.560805       1.035435       7.227523      -0.690538       5.431966           0.127717
          361              O      15.089402      17.041408       1.105098      -0.532835      32.291116 0.49772944E+03  0.11745218E+05                                 8.149995                            6.923543       0.380724       2.182415                    0.998633      26.873182      70.152050       0.718693       0.361156      -1.136463       0.009697      -0.001881       0.014422       0.017480      -0.022004       0.048315      -0.001562      -0.062565       0.110427      -0.075599       0.014791       0.060807              9.798492      12.394985      -0.734981       3.702288       5.797238      -0.949268      11.203253           0.079869
          362              O      14.276268      16.444688       2.905038      -0.466848      31.007983 0.43359772E+03  0.98988153E+04                                 7.982989                            6.465334       0.199461       2.138641                    0.998172      25.933428      66.891641       0.742136       0.361515      -1.134599       0.002585       0.000479       0.001223       0.002899       0.011145      -0.030862       0.018506       0.037748      -0.159530      -0.067819       0.012776       0.055043             10.006240      17.365300       0.574258       1.025125       5.431075      -0.557172       7.222345           0.128602
          363              O      15.165803      16.911658      14.192902      -0.505924      31.650061 0.47431050E+03  0.11052674E+05                                 8.042829                            6.747641       0.388394       2.193568                    0.998509      26.330401      68.185867       0.730178       0.359975      -1.137997       0.007896      -0.008739      -0.007455       0.013939      -0.027791      -0.041608       0.011787      -0.076176       0.068635      -0.072852       0.013949       0.058903              9.811632      12.347064      -3.118562      -2.714607       9.097877       2.828980       7.989955           0.105338
          364              O      14.316654      15.799643      12.679613      -0.477507      30.893810 0.43176171E+03  0.98415709E+04                                 7.939068                            6.434828       0.248346       2.151818                    0.998423      26.024652      66.966238       0.747179       0.359634      -1.136642       0.002354      -0.018318       0.007970       0.020115       0.020845       0.028818      -0.029850       0.067949      -0.105441      -0.067671       0.005512       0.062159              9.923211      17.270663      -1.126143      -0.079971       5.925118       1.048544       6.573851           0.124604
          365              O      15.102864       5.761718       7.551997      -0.506377      31.478836 0.47260434E+03  0.11003079E+05                                 8.010696                            6.732525       0.398401       2.195859                    0.998679      26.333494      68.165023       0.731476       0.359658      -1.138240       0.007336       0.010166      -0.004807       0.013426       0.051270      -0.002485      -0.007365      -0.082815       0.047378      -0.073809       0.014436       0.059373              9.764635      12.331345       3.936190      -1.274257      10.677909      -1.740442       6.284651           0.105543
          366              O      14.258261       7.635024       7.387115      -0.480154      30.826347 0.43227485E+03  0.98561130E+04                                 7.925568                            6.437813       0.249544       2.151864                    0.998327      26.048308      67.034997       0.747158       0.359541      -1.136725       0.001912       0.002254      -0.019531       0.019754      -0.037222       0.004493       0.005652       0.107913       0.015806      -0.068797       0.005763       0.063034              9.892215      17.172834       0.651471      -0.984397       7.310055      -0.220353       5.193755           0.122859
          367              O      13.380090       5.645869       5.696103      -0.531517      29.069978 0.45626434E+03  0.10562615E+05                                 7.598749                            6.634208       0.266481       2.144207                    0.998638      26.826400      69.955669       0.731405       0.361737      -1.133050       0.004163      -0.019562      -0.001051       0.020027       0.006640       0.022602       0.023360      -0.033625      -0.209892      -0.078882       0.019749       0.059133              8.664357       6.237911       1.798163       0.327333      10.834508       2.989153       8.920653           0.070035
          368              O      12.672902       4.150428       6.936958      -0.503074      33.233119 0.49220170E+03  0.11569627E+05                                 8.307621                            6.877671       0.367317       2.187367                    0.998639      26.338046      68.374571       0.723034       0.360389      -1.138322      -0.005437       0.014168      -0.010685       0.018559      -0.028813      -0.006925       0.002107       0.105558       0.159430      -0.086704       0.031180       0.055524             10.124545       6.328780       0.175515      -1.526558       8.036379       1.985026      16.008477           0.089393
          369              O      13.588662       4.757608       9.182469      -0.509859      34.315347 0.52332579E+03  0.12497962E+05                                 8.522668                            7.133282       0.313528       2.173143                    0.997005      26.553415      69.604877       0.703398       0.364618      -1.134396       0.002911       0.009511       0.002782       0.010328       0.023736      -0.020183       0.053974       0.057096       0.066236      -0.080526       0.026078       0.054449             10.333117       6.778569      -1.111379      -1.402820       8.196250      -0.047433      16.024532           0.081157
          370              O      12.683917       6.565642       9.555345      -0.528209      29.211804 0.44171591E+03  0.10135448E+05                                 7.602467                            6.497859       0.346039       2.170623                    0.998686      26.676916      69.082644       0.744693       0.358450      -1.136520      -0.000340      -0.014181       0.012272       0.018757       0.006462       0.028403      -0.060010       0.003353      -0.058214      -0.075302       0.015694       0.059608              8.931551       6.192470      -1.800903       1.353372       8.413207      -3.104411      12.188975           0.084192
          371              O      13.442329      15.343133      15.227827      -0.532646      29.102672 0.45690871E+03  0.10582111E+05                                 7.605235                            6.640228       0.260456       2.142138                    0.998669      26.849065      70.048217       0.730795       0.361883      -1.132846       0.003469       0.008331       0.017328       0.019537       0.016763      -0.016192       0.040416       0.077999       0.124110      -0.078525       0.020380       0.058145              8.668503       6.250866      -0.636630      -1.755756       6.809231      -0.688790      12.945412           0.069306
          372              O      12.735142      17.161229      15.910745      -0.502989      33.308737 0.49365456E+03  0.11612936E+05                                 8.322341                            6.889431       0.363942       2.186107                    0.998576      26.357203      68.462944       0.722125       0.360558      -1.138129      -0.006749      -0.016844      -0.007845       0.019769       0.009260       0.028131      -0.057706       0.007849      -0.131293      -0.085840       0.031403       0.054437             10.137412       6.351681      -1.429719       0.646263      12.343485      -4.466744      11.717068           0.089863
          373              O      13.645656      -7.664814      14.261010      -0.509224      34.528672 0.52688825E+03  0.12605783E+05                                 8.563992                            7.163074       0.297890       2.168493                    0.996911      26.574311      69.747585       0.701041       0.365184      -1.133832       0.004342      -0.001971      -0.010192       0.011252      -0.028831      -0.010166      -0.054099       0.056802       0.065434      -0.080137       0.025642       0.054496             10.374598       6.869496      -0.736141       1.743460      14.140347      -3.293293      10.113950           0.080701
          374              O      12.736890      18.236305      12.511291      -0.527180      29.195378 0.44103041E+03  0.10116395E+05                                 7.600222                            6.493340       0.349324       2.171731                    0.998678      26.667771      69.061099       0.744817       0.358508      -1.136406       0.000532       0.017054       0.007469       0.018625       0.021177      -0.019718       0.041881      -0.027376      -0.151709      -0.075083       0.015898       0.059186              8.922139       6.177155       2.061649       0.899682      13.935397      -0.019973       6.653865           0.084088
          375              O      13.087249      18.698905       2.119843      -0.530252      28.622052 0.45807532E+03  0.10620501E+05                                 7.519310                            6.654756       0.255618       2.138915                    0.998667      26.927297      70.389594       0.728684       0.362542      -1.131839       0.001127       0.009064      -0.010705       0.014072       0.002433      -0.002844      -0.071883       0.041211      -0.007160      -0.083285       0.021449       0.061836              8.443943       5.697200      -0.051571       0.084776      11.609583      -2.245013       8.025046           0.073110
          376              O      13.054032      18.409217       0.069714      -0.496762      34.684741 0.49625369E+03  0.11704957E+05                                 8.606819                            6.934499       0.280744       2.157217                    0.998573      26.470399      69.147308       0.714632       0.363377      -1.134407      -0.001619      -0.003782       0.009267       0.010139       0.002569      -0.003016       0.066240      -0.001125      -0.135073      -0.085596       0.022083       0.063513             10.751256       5.986966      -0.095987       0.006873      17.333053       3.395503       8.933748           0.093479
          377              O      12.913293       2.926007      22.371633      -0.497995      36.400146 0.54034680E+03  0.13020791E+05                                 8.923529                            7.283244       0.135353       2.115756                    0.996361      26.644034      70.379894       0.690451       0.368136      -1.130575      -0.001428      -0.000830       0.005737       0.005970       0.001029      -0.011185      -0.000819      -0.049066      -0.228587      -0.077572       0.014911       0.062661             11.051841       6.226377      -0.637884       0.093721      16.351001       3.411901      10.578144           0.090123
          378              O      13.239526      14.848492       0.985621      -0.525119      28.662451 0.44058734E+03  0.10106882E+05                                 7.500270                            6.491171       0.313954       2.159367                    0.998504      26.725616      69.284530       0.744519       0.358629      -1.135951      -0.000236      -0.002180      -0.014014       0.014184       0.009680      -0.000511       0.023752       0.094437       0.176632      -0.081632       0.018684       0.062947              8.664955       5.465362       0.031456       0.726040       8.415961       2.738272      12.113543           0.084333
          379              O       4.708172      -7.598482      17.217186      -0.532078      29.094594 0.45790007E+03  0.10610035E+05                                 7.602677                            6.647106       0.261764       2.142548                    0.998625      26.845099      70.037351       0.730524       0.361848      -1.132957       0.003550      -0.018611       0.001466       0.019004       0.004811      -0.021882      -0.023817      -0.032550      -0.206066      -0.077716       0.020344       0.057372              8.651353       6.169523       1.623904      -0.256430      10.834685      -3.002784       8.949851           0.070501
          380              O       4.031929      -9.117490      15.988255      -0.504489      33.475236 0.49644880E+03  0.11695581E+05                                 8.352783                            6.911494       0.361894       2.184930                    0.998632      26.390958      68.608308       0.720540       0.360828      -1.137875      -0.005255       0.014322       0.010173       0.018337      -0.026786       0.006292      -0.001277       0.106462       0.158937      -0.086080       0.031210       0.054871             10.182299       6.365163       0.110506       1.606165       8.048498      -1.939877      16.133235           0.089160
          381              O       4.878631      17.972434      13.718666      -0.508080      34.580399 0.52644956E+03  0.12593931E+05                                 8.577175                            7.162522       0.289405       2.165657                    0.996839      26.578343      69.777325       0.700640       0.365432      -1.133526       0.003480       0.009519      -0.002454       0.010428       0.023060       0.018817      -0.053747       0.055955       0.067677      -0.079353       0.024972       0.054381             10.418595       6.849429      -1.144062       1.563614       8.284759      -0.001368      16.121597           0.082422
          382              O       3.983152      -6.692877      13.359091      -0.527059      29.172348 0.44136464E+03  0.10125605E+05                                 7.594709                            6.495384       0.341287       2.169217                    0.998703      26.672873      69.071246       0.744799       0.358462      -1.136484      -0.000591      -0.014471      -0.011494       0.018490       0.007405      -0.027676       0.059885       0.002673      -0.054209      -0.074608       0.015418       0.059189              8.905198       6.136244      -1.745219      -1.248080       8.410098       3.093174      12.169252           0.085297
          383              O       4.683171       2.106593       7.726510      -0.532794      29.130233 0.45760620E+03  0.10601147E+05                                 7.608033                            6.643106       0.262502       2.142411                    0.998615      26.855549      70.049603       0.731078       0.361644      -1.133156       0.003931       0.007989      -0.018055       0.020131       0.016370       0.015794      -0.040875       0.077550       0.123573      -0.078363       0.020243       0.058119              8.675415       6.220741      -0.608380       1.689718       6.821519       0.700584      12.983987           0.069586
          384              O       3.990844       3.930911       7.042904      -0.504027      33.271486 0.49313122E+03  0.11597016E+05                                 8.313205                            6.883486       0.358866       2.183616                    0.998552      26.365751      68.464225       0.722831       0.360318      -1.138371      -0.006709      -0.015997       0.006964       0.018693       0.009346      -0.028695       0.058393       0.009271      -0.132624      -0.087026       0.032216       0.054809             10.132863       6.322089      -1.377313      -0.647849      12.323604       4.469543      11.752895           0.090139
          385              O       4.895764       5.578346       8.693327      -0.508487      34.411052 0.52408331E+03  0.12520364E+05                                 8.540122                            7.140076       0.313890       2.173810                    0.996953      26.535454      69.565878       0.702834       0.364785      -1.134286       0.003974      -0.002176       0.009792       0.010789      -0.028333       0.009649       0.054110       0.058249       0.069240      -0.080424       0.025364       0.055060             10.353738       6.811340      -0.682890      -1.727778      14.130283       3.334940      10.119591           0.081598
          386              O       3.991544       4.999235      10.445339      -0.527594      29.250054 0.44157078E+03  0.10131863E+05                                 7.610807                            6.497724       0.341077       2.169407                    0.998744      26.679306      69.100824       0.744498       0.358553      -1.136373      -0.000572       0.017761      -0.006729       0.019002       0.020388       0.019861      -0.041596      -0.028612      -0.150681      -0.074536       0.015578       0.058957              8.945935       6.185881       2.090382      -0.899138      13.978393       0.026859       6.673530           0.084487
          387              O       4.044867       5.497053      20.878983      -0.531406      29.040302 0.45710900E+03  0.10586459E+05                                 7.591074                            6.639781       0.265087       2.143596                    0.998652      26.829759      69.965543       0.731234       0.361675      -1.133163      -0.002950       0.011228       0.016112       0.019859       0.022011      -0.005440       0.064331       0.037175       0.000131      -0.078524       0.019938       0.058587              8.638313       6.115392       1.055824       1.253034      12.032185       2.304763       7.767361           0.069739
          388              O       4.712018       5.191610      22.812387      -0.506168      33.533604 0.49759510E+03  0.11728077E+05                                 8.359736                            6.917605       0.359666       2.184320                    0.998535      26.399985      68.623574       0.720591       0.360634      -1.138151       0.005078       0.001792      -0.016791       0.017633      -0.018639      -0.020173      -0.057243       0.006415      -0.144055      -0.086688       0.031744       0.054944             10.188897       6.344528      -1.256966       0.892996      15.824027      -2.555027       8.398135           0.087521
          389              O       3.847484      16.171682       0.484326      -0.508109      34.650836 0.52906089E+03  0.12672973E+05                                 8.591941                            7.184309       0.281463       2.163293                    0.996674      26.585709      69.858673       0.698936       0.365844      -1.133125      -0.003821      -0.006765      -0.006476       0.010115      -0.005289       0.029268       0.000123      -0.036332      -0.211464      -0.079390       0.025069       0.054321             10.407810       6.810259      -1.776564      -0.276965      14.132057      -3.408107      10.281115           0.082765
          390              O       4.744187       1.703042      22.033843      -0.526974      29.113618 0.44094105E+03  0.10112722E+05                                 7.581821                            6.490479       0.345759       2.170907                    0.998683      26.661097      69.013498       0.745443       0.358265      -1.136723       0.001011      -0.002597       0.018219       0.018431       0.026987      -0.008187      -0.018394       0.074631       0.160534      -0.074586       0.014899       0.059686              8.880263       6.162569       0.290600      -2.227127       8.501990      -3.135419      11.976231           0.085567

******************************************************
Auxiliary information for the entire system
The total spin magnetic moment of the unit cell is   5.446189
The total net atomic charge of the unit cell is   0.000006
Accuracy of reproducing the electrostatic potential in the unit cell:
  The inner radius (bohr) =    5.0000
  The outer radius (bohr) =   12.0000
  Valid grid points have density less than (e/(bohr^3)) =    0.0001
  The number of valid grid points were=      1404831
  The rms potential error without charges in kcal/mol is=      4.27581
  The rms potential error with partial charges in kcal/mol is=      0.57936
  The RRMSE value at monopole order=      0.13550
  The rms potential error with partial charges and cloud penetration in kcal/mol is=      0.59201
  The RRMSE value at monopole order with cloud penetration is=      0.13846
  The rms potential error with partial charges and atomic dipoles in kcal/mol is=      0.24660
  The RRMSE value at dipole order=      0.05767
  The rms potential error with partial charges, atomic dipoles and cloud penetration in kcal/mol is=      0.23195
  The RRMSE value at dipole order with cloud penetration=      0.05425

******************************************************
The electron densities and ab initio electrostatic potential were computed in VASP using the PBE functional and
projector augmented wave method. See the main text of the journal article for a description of computational details.
The atomic charges, dipoles, and quadrupoles were computed with the DDEC6 method as described in
(a) T. A. Manz and N. Gabaldon Limas, RSC Adv. 6 (2016) 47771-47801 DOI: 10.1039/c6ra04656h
(b) N. Gabaldon Limas and T. A. Manz, RSC Adv. 8 (2018) 2678-2707 DOI: 10.1039/c7ra11829e.
For each atom in the material, the electron cloud parameters were fit to the spherically averaged atom-in-material
electron density using radial positions for which this density was between 10^-4 and 10^-2 electrons per cubic bohr.
The polarizabilities, dispersion coefficients, and quantum Drude oscillator (QDO) parameters were fit using the MCLF method.
The magnetic structure of the system was optimized in VASP from the default ferromagnetic initial guess using spin polarization.
The atomic spin moments (ASMs) were computed on this optimized magnetic structure using the DDEC6 partition as inputs
to the method of T. A. Manz and D. S. Sholl, J. Chem. Theory Comput. 7 (2011) 4146-4164 DOI: 10.1021/ct200539n.
The RMSE and RRMSE were computed using a uniform grid with Ewald summation.
