# Supplementary material for: A collection of forcefield precursors for metal–organic frameworks
Source: RSC Adv. 2019 Nov 13;9(63):36492–507. doi: 10.1039/c9ra07327b (PMC9075174; doi:10.1039/c9ra07327b)
Supplement: RA-009-C9RA07327B-s3478 [file RA-009-C9RA07327B-s3478.xyz]

  108
jmolscript: load "" {1 1 1} spacegroup "x,y,z" unitcell [{     10.176000     0.000000     0.000000 }, {      0.000000    11.941000     0.000000 }, {     -0.276471     0.000000    14.372641 }]
Ga     4.915557     5.961664    10.795003     1.544135
Ga     3.070913     7.463125    13.114173     1.499220
Ga     6.495728     7.620746     8.465198     1.524834
Ga     3.205188     4.392019    13.132570     1.494461
Ga     6.647013     4.374585     8.488051     1.513632
Ga    -0.242264    -0.008836    10.763958     1.544133
Ga     1.602380     1.492625     8.444789     1.499222
Ga     8.353566     1.650246    13.093763     1.524835
Ga     1.468106    10.362519     8.426392     1.494465
Ga     8.202281    10.345085    13.070911     1.513635
Ga     4.983972     5.979336     3.577638     1.544127
Ga     6.828616     4.477875     1.258468     1.499213
Ga     3.403801     4.320254     5.907443     1.524828
Ga     6.694341     7.548981     1.240071     1.494467
Ga     3.252516     7.566415     5.884590     1.513629
Ga    -0.034207     0.008836     3.608683     1.544136
Ga     8.297149    10.448375     5.927852     1.499224
Ga     1.545963    10.290754     1.278878     1.524840
Ga     8.431423     1.578481     5.946249     1.494469
Ga     1.697248     1.595915     1.301730     1.513625
P      5.943922     8.348789    12.573618     1.613009
P      6.112692     3.668156    12.597332     1.619478
P      3.783762     3.610003     8.970971     1.626710
P      3.600067     8.218154     8.961342     1.608332
P      8.905372     2.378289     8.985344     1.613003
P      8.736601     9.638656     8.961629     1.619470
P      0.889531     9.580503    12.587990     1.626710
P      1.073226     2.247654    12.597620     1.608336
P      3.955607     3.592211     1.799023     1.612973
P      3.786837     8.272844     1.775309     1.619477
P      6.115767     8.330997     5.401670     1.626713
P      6.299462     3.722846     5.411299     1.608336
P      0.994157     9.562711     5.387297     1.613007
P      1.162928     2.302344     5.411012     1.619477
P      9.009998     2.360497     1.784651     1.626710
P      8.826303     9.693346     1.775021     1.608337
O      3.903414     5.964529    12.489825    -0.976653
O      6.019291     5.981247     9.089258    -0.998376
O      6.064057     7.442825    11.364447    -0.731314
O      3.715117     4.543550    10.164332    -0.724950
O      6.603664     7.654181    13.783363    -0.808900
O      6.186550     4.600867    11.397504    -0.735135
O      6.772392     4.369212    13.793424    -0.805666
O      6.686981     9.684151    12.308730    -0.723179
O      3.178534     4.313089     7.746853    -0.792696
O      6.901888     2.388200    12.298669    -0.728931
O      4.673888     3.234817    12.905194    -0.760809
O      3.577773     7.233858    10.109716    -0.727268
O      5.032671     8.716930     8.695448    -0.772300
O      2.989017     7.540741     7.706610    -0.786594
O      3.000880     2.344018     9.258855    -0.733911
O      2.772739     9.452496     9.322095    -0.725214
O      4.469853     8.724095    12.826145    -0.746849
O      5.240234     3.167947     8.696885    -0.765072
O      0.769880    -0.005971     9.069136    -0.976654
O      8.830003     0.010747    12.469703    -0.998377
O      8.785237     1.472325    10.194514    -0.731310
O      0.958177    10.514050    11.394630    -0.724950
O      8.245629     1.683681     7.775599    -0.808898
O      8.662743    10.571367    10.161457    -0.735130
O      8.076901    10.339712     7.765538    -0.805666
O      8.162313     3.713651     9.250232    -0.723176
O      1.494759    10.283589    13.812108    -0.792698
O      7.947406     8.358700     9.260293    -0.728930
O     -0.000594     9.205317     8.653767    -0.760806
O      1.095520     1.263358    11.449246    -0.727277
O      9.816622     2.746430    12.863514    -0.772301
O      1.684276     1.570242    13.852351    -0.786598
O      1.672414     8.314518    12.300106    -0.733910
O      1.900555     3.481996    12.236867    -0.725215
O      0.203440     2.753595     8.732817    -0.746844
O      9.609060     9.138447    12.862076    -0.765072
O      5.996115     5.976470     1.882816    -0.976653
O      3.880238     5.959753     5.283383    -0.998374
O      3.835472     4.498175     3.008194    -0.731286
O      6.184412     7.397450     4.208309    -0.724950
O      3.295865     4.286819     0.589278    -0.808887
O      3.712979     7.340133     2.975137    -0.735131
O      3.127137     7.571788     0.579217    -0.805666
O      3.212548     2.256849     2.063911    -0.723172
O      6.720995     7.627911     6.625788    -0.792697
O      2.997641     9.552800     2.073972    -0.728933
O      5.225641     8.706183     1.467447    -0.760806
O      6.321756     4.707142     4.262925    -0.727278
O      4.866858     3.224070     5.677193    -0.772302
O      6.910512     4.400258     6.666031    -0.786598
O      6.898649     9.596982     5.113786    -0.733911
O      7.126790     2.488504     5.050546    -0.725215
O      5.429676     3.216905     1.546496    -0.746823
O      4.659295     8.773053     5.675756    -0.765073
O      9.129649     0.005970     5.303505    -0.976653
O      1.069526    -0.010747     1.902938    -0.998377
O      1.114292    10.468675     4.178127    -0.731314
O      8.941352     1.426949     2.978011    -0.724950
O      1.653900    10.257319     6.597042    -0.808899
O      1.236786     1.369633     4.211184    -0.735137
O      1.822628     1.601288     6.607103    -0.805668
O      1.737216     8.227349     5.122409    -0.723176
O      8.404770     1.657411     0.560533    -0.792697
O      1.952123     3.582300     5.112348    -0.728932
O      9.900123     2.735683     5.718874    -0.760808
O      8.804009    10.677642     2.923395    -0.727274
O      0.082907     9.194570     1.509127    -0.772300
O      8.215253    10.370759     0.520290    -0.786598
O      8.227115     3.626482     2.072535    -0.733909
O      7.998974     8.459004     2.135774    -0.725215
O      9.696089     9.187405     5.639824    -0.746846
O      0.290469     2.802553     1.510565    -0.765071

The following XYZ coordinates are in angstroms. Other properties are in atomic units.
The sperically averaged electron density of each atom fit to a function of the form exp(a - br)
eigen_1, eigen_2 and eigen_3 are the three eigenvalues of traceless quadrupole moment tensor
  atom number  atomic symbol              X              Y              Z     net charge C6 coefficient C8 coefficient C10 coefficient fluctuating dipole atomic polarizability isotropic forcefield polarizability              a              b squared Pearson coefficient          <r^3>          <r^4>         wp_QDO          m_QDO          q_QDO       dipole_x       dipole_y       dipole_z         dipole            Qxy            Qxz            Qyz     Q(x^2-y^2)  Q(3z^2 - R^2)        eigen_1        eigen_2        eigen_3 static polarizability      alpha(xx)      alpha(xy)      alpha(xz)      alpha(yy)      alpha(yz)      alpha(zz) atomic spin moment
            1             Ga       4.915557       5.961664      10.795003       1.544135      62.857598 0.11207647E+04  0.31606783E+05                                13.094181                           10.969151       0.363949       2.011794                    0.999285      40.743741     107.256826       0.539483       0.402590      -1.133693      -0.004232       0.000509       0.011291       0.012068       0.005321      -0.039417      -0.001575       0.128274      -0.027515      -0.059772      -0.025627       0.085399             15.001545      12.088493      -0.125941       0.684443      16.804643       0.104764      16.111499          -0.000343
            2             Ga       3.070913       7.463125      13.114173       1.499220      57.430695 0.10530472E+04  0.29140531E+05                                11.243327                            9.704190       0.671321       2.102080                    0.999966      40.434673     104.297705       0.660016       0.335353      -1.190653      -0.028172      -0.004078      -0.021665       0.035772       0.046558      -0.014128      -0.014492      -0.014060       0.062156      -0.057467       0.007012       0.050455             12.417832      12.208106      -3.730745      -0.439893      12.713584       1.115847      12.331808           0.001243
            3             Ga       6.495728       7.620746       8.465198       1.524834      58.959757 0.10866365E+04  0.30272665E+05                                11.399734                            9.828437       0.600312       2.086574                    0.999972      40.011755     103.171212       0.659514       0.333362      -1.193779       0.032236      -0.014117       0.022178       0.041597      -0.048279      -0.014433       0.011708      -0.049968       0.065951      -0.065811       0.012544       0.053267             12.613357      12.752885       3.077619      -0.119633      12.380129      -1.138717      12.707058           0.001999
            4             Ga       3.205188       4.392019      13.132570       1.494461      57.900693 0.10622906E+04  0.29465542E+05                                11.296393                            9.735559       0.679952       2.102905                    0.999944      40.575271     104.840761       0.659972       0.334588      -1.191134      -0.019893      -0.001150      -0.018123       0.026935      -0.042850      -0.018984       0.015694      -0.021813       0.084032      -0.058580       0.005279       0.053300             12.493975      11.989429       3.366791      -0.061456      12.785674      -1.033118      12.706822           0.001278
            5             Ga       6.647013       4.374585       8.488051       1.513632      59.090311 0.11023650E+04  0.30820305E+05                                11.423004                            9.909839       0.598430       2.082515                    0.999958      40.264693     103.996445       0.655776       0.334071      -1.193187       0.035367       0.022593       0.021541       0.047173       0.051733      -0.013597      -0.007435      -0.051521       0.054519      -0.067573       0.013707       0.053865             12.578946      12.833092      -3.266581      -0.349923      12.300986       1.107742      12.602759           0.001876
            6             Ga      -0.242264      -0.008836      10.763958       1.544133      62.857555 0.11207634E+04  0.31606748E+05                                13.094202                           10.969165       0.363942       2.011791                    0.999285      40.743806     107.257107       0.539481       0.402591      -1.133691       0.004234       0.000509      -0.011289       0.012068      -0.005322      -0.039417       0.001575       0.128274      -0.027512      -0.059772      -0.025626       0.085398             15.001571      12.088510       0.125942       0.684448      16.804669      -0.104764      16.111534          -0.000349
            7             Ga       1.602380       1.492625       8.444789       1.499222      57.430732 0.10530479E+04  0.29140555E+05                                11.243331                            9.704192       0.671322       2.102080                    0.999966      40.434684     104.297735       0.660016       0.335353      -1.190653       0.028172      -0.004079       0.021664       0.035772      -0.046558      -0.014128       0.014493      -0.014060       0.062158      -0.057466       0.007011       0.050455             12.417838      12.208116       3.730750      -0.439897      12.713592      -1.115846      12.331804           0.001243
            8             Ga       8.353566       1.650246      13.093763       1.524835      58.959740 0.10866361E+04  0.30272652E+05                                11.399733                            9.828436       0.600310       2.086573                    0.999972      40.011745     103.171190       0.659514       0.333362      -1.193779      -0.032236      -0.014116      -0.022178       0.041596       0.048278      -0.014433      -0.011708      -0.049966       0.065950      -0.065809       0.012543       0.053266             12.613356      12.752895      -3.077621      -0.119631      12.380128       1.138712      12.707046           0.001997
            9             Ga       1.468106      10.362519       8.426392       1.494465      57.900589 0.10622879E+04  0.29465450E+05                                11.296387                            9.735553       0.679942       2.102904                    0.999944      40.575191     104.840553       0.659971       0.334588      -1.191133       0.019894      -0.001151       0.018120       0.026934       0.042848      -0.018984      -0.015694      -0.021811       0.084033      -0.058578       0.005278       0.053300             12.493970      11.989416      -3.366787      -0.061453      12.785667       1.033121      12.706826           0.001273
           10             Ga       8.202281      10.345085      13.070911       1.513635      59.090231 0.11023633E+04  0.30820244E+05                                11.422993                            9.909830       0.598431       2.082516                    0.999958      40.264659     103.996315       0.655776       0.334071      -1.193187      -0.035366       0.022592      -0.021542       0.047172      -0.051732      -0.013597       0.007434      -0.051522       0.054520      -0.067573       0.013708       0.053865             12.578933      12.833079       3.266577      -0.349924      12.300967      -1.107741      12.602752           0.001867
           11             Ga       4.983972       5.979336       3.577638       1.544127      62.857856 0.11207706E+04  0.31606995E+05                                13.094224                           10.969186       0.363953       2.011794                    0.999285      40.743905     107.257379       0.539481       0.402590      -1.133692       0.004237      -0.000504      -0.011288       0.012068       0.005321      -0.039416      -0.001576       0.128277      -0.027511      -0.059774      -0.025625       0.085399             15.001594      12.088528      -0.125956       0.684438      16.804687       0.104749      16.111567          -0.000347
           12             Ga       6.828616       4.477875       1.258468       1.499213      57.430872 0.10530511E+04  0.29140663E+05                                11.243341                            9.704200       0.671333       2.102083                    0.999966      40.434769     104.297954       0.660017       0.335352      -1.190653       0.028176       0.004083       0.021665       0.035776       0.046559      -0.014127      -0.014492      -0.014059       0.062159      -0.057468       0.007012       0.050455             12.417847      12.208109      -3.730758      -0.439896      12.713602       1.115855      12.331831           0.001243
           13             Ga       3.403801       4.320254       5.907443       1.524828      58.959840 0.10866386E+04  0.30272740E+05                                11.399748                            9.828449       0.600311       2.086573                    0.999972      40.011792     103.171362       0.659513       0.333362      -1.193779      -0.032236       0.014117      -0.022178       0.041597      -0.048279      -0.014432       0.011707      -0.049968       0.065943      -0.065810       0.012543       0.053266             12.613373      12.752907       3.077629      -0.119633      12.380150      -1.138719      12.707062           0.002004
           14             Ga       6.694341       7.548981       1.240071       1.494467      57.900565 0.10622874E+04  0.29465433E+05                                11.296383                            9.735550       0.679943       2.102904                    0.999944      40.575183     104.840521       0.659971       0.334588      -1.191133       0.019894       0.001151       0.018119       0.026933      -0.042849      -0.018984       0.015694      -0.021811       0.084032      -0.058578       0.005279       0.053300             12.493965      11.989412       3.366777      -0.061454      12.785652      -1.033118      12.706831           0.001278
           15             Ga       3.252516       7.566415       5.884590       1.513629      59.090322 0.11023659E+04  0.30820337E+05                                11.423006                            9.909844       0.598431       2.082516                    0.999958      40.264713     103.996511       0.655776       0.334071      -1.193186      -0.035366      -0.022593      -0.021542       0.047173       0.051734      -0.013597      -0.007433      -0.051522       0.054516      -0.067573       0.013708       0.053866             12.578945      12.833094      -3.266579      -0.349923      12.300984       1.107737      12.602758           0.001878
           16             Ga      -0.034207       0.008836       3.608683       1.544136      62.857477 0.11207616E+04  0.31606686E+05                                13.094191                           10.969157       0.363937       2.011791                    0.999285      40.743760     107.256967       0.539481       0.402591      -1.133691      -0.004233      -0.000507       0.011291       0.012069      -0.005321      -0.039417       0.001576       0.128273      -0.027513      -0.059771      -0.025626       0.085398             15.001557      12.088500       0.125941       0.684447      16.804649      -0.104762      16.111524          -0.000345
           17             Ga       8.297149      10.448375       5.927852       1.499224      57.430604 0.10530449E+04  0.29140447E+05                                11.243312                            9.704176       0.671324       2.102082                    0.999966      40.434631     104.297536       0.660017       0.335353      -1.190653      -0.028172       0.004079      -0.021665       0.035773      -0.046557      -0.014128       0.014492      -0.014061       0.062158      -0.057466       0.007012       0.050454             12.417816      12.208096       3.730745      -0.439897      12.713571      -1.115843      12.331783           0.001238
           18             Ga       1.545963      10.290754       1.278878       1.524840      58.959652 0.10866338E+04  0.30272569E+05                                11.399720                            9.828423       0.600312       2.086574                    0.999972      40.011701     103.171026       0.659514       0.333362      -1.193779       0.032235       0.014116       0.022178       0.041596       0.048278      -0.014433      -0.011708      -0.049968       0.065949      -0.065810       0.012544       0.053266             12.613343      12.752883      -3.077620      -0.119629      12.380109       1.138711      12.707035           0.001995
           19             Ga       8.431423       1.578481       5.946249       1.494469      57.900570 0.10622876E+04  0.29465439E+05                                11.296385                            9.735552       0.679942       2.102904                    0.999944      40.575181     104.840520       0.659971       0.334588      -1.191133      -0.019893       0.001152      -0.018120       0.026933       0.042848      -0.018984      -0.015694      -0.021812       0.084031      -0.058578       0.005278       0.053300             12.493967      11.989414      -3.366786      -0.061451      12.785664       1.033119      12.706824           0.001280
           20             Ga       1.697248       1.595915       1.301730       1.513625      59.090429 0.11023687E+04  0.30820433E+05                                11.423016                            9.909854       0.598434       2.082516                    0.999958      40.264773     103.996684       0.655776       0.334071      -1.193187       0.035365      -0.022591       0.021540       0.047170      -0.051732      -0.013597       0.007435      -0.051525       0.054515      -0.067572       0.013706       0.053866             12.578954      12.833084       3.266574      -0.349931      12.300989      -1.107754      12.602789           0.001874
           21              P       5.943922       8.348789      12.573618       1.613009      59.274308 0.98158452E+03  0.27963310E+05                                12.388835                           10.007529       0.523903       1.978566                    0.999907      43.733728     133.278644       0.561937       0.382611      -1.099588       0.035993       0.033852      -0.032241       0.058999      -0.101955      -0.013139      -0.042702      -0.037567      -0.045143      -0.111138      -0.004846       0.115983             13.879778      14.415999       3.452537       0.961600      12.797456       1.463387      14.425879          -0.003707
           22              P       6.112692       3.668156      12.597332       1.619478      58.813822 0.96277517E+03  0.27306474E+05                                12.318819                            9.904019       0.539815       1.984067                    0.999912      43.577406     132.689080       0.565244       0.382058      -1.099528       0.042266      -0.030243      -0.033733       0.061959       0.102889      -0.017526       0.037736      -0.041128      -0.049324      -0.111681      -0.004064       0.115745             13.849921      14.591781      -3.607528       0.837855      12.753893      -1.357881      14.204088          -0.003192
           23              P       3.783762       3.610003       8.970971       1.626710      58.453493 0.94767635E+03  0.26778796E+05                                12.267437                            9.825675       0.495444       1.973680                    0.999889      43.379383     131.947166       0.567387       0.382029      -1.099280      -0.046239      -0.032624       0.042112       0.070539      -0.108777      -0.021600      -0.041775      -0.018953      -0.047734      -0.120137       0.000914       0.119223             13.801011      14.321982       3.576928       0.797115      12.821648       1.334157      14.259403          -0.004320
           24              P       3.600067       8.218154       8.961342       1.608332      59.627888 0.97580451E+03  0.27764638E+05                                12.417179                            9.959360       0.518539       1.976508                    0.999907      43.805218     133.524767       0.564736       0.381181      -1.100340      -0.050495       0.024720       0.041586       0.069930       0.110270      -0.022883       0.046252      -0.020517      -0.052830      -0.123964       0.001693       0.122271             13.979534      14.658699      -3.743558       0.885676      12.939722      -1.318729      14.340180          -0.003611
           25              P       8.905372       2.378289       8.985344       1.613003      59.274464 0.98158771E+03  0.27963426E+05                                12.388856                           10.007544       0.523892       1.978562                    0.999907      43.733843     133.279095       0.561937       0.382611      -1.099588      -0.035993       0.033852       0.032240       0.058999       0.101956      -0.013139       0.042701      -0.037569      -0.045144      -0.111137      -0.004846       0.115984             13.879802      14.416028      -3.452544       0.961606      12.797479      -1.463397      14.425899          -0.003708
           26              P       8.736601       9.638656       8.961629       1.619470      58.813947 0.96277846E+03  0.27306596E+05                                12.318846                            9.904044       0.539802       1.984063                    0.999912      43.577497     132.689510       0.565243       0.382059      -1.099528      -0.042265      -0.030243       0.033732       0.061958      -0.102888      -0.017527      -0.037736      -0.041129      -0.049320      -0.111681      -0.004062       0.115744             13.849949      14.591804       3.607537       0.837856      12.753923       1.357882      14.204121          -0.003202
           27              P       0.889531       9.580503      12.587990       1.626710      58.453523 0.94767702E+03  0.26778819E+05                                12.267439                            9.825678       0.495448       1.973681                    0.999889      43.379422     131.947302       0.567387       0.382029      -1.099280       0.046238      -0.032624      -0.042112       0.070539       0.108777      -0.021599       0.041776      -0.018953      -0.047734      -0.120136       0.000914       0.119222             13.801013      14.321983      -3.576923       0.797112      12.821648      -1.334161      14.259407          -0.004324
           28              P       1.073226       2.247654      12.597620       1.608336      59.627914 0.97580419E+03  0.27764631E+05                                12.417189                            9.959363       0.518537       1.976507                    0.999907      43.805267     133.524996       0.564736       0.381181      -1.100340       0.050493       0.024719      -0.041586       0.069928      -0.110268      -0.022883      -0.046253      -0.020518      -0.052833      -0.123964       0.001694       0.122269             13.979547      14.658716       3.743563       0.885682      12.939728       1.318729      14.340197          -0.003612
           29              P       3.955607       3.592211       1.799023       1.612973      59.274660 0.98159507E+03  0.27963693E+05                                12.388907                           10.007602       0.523879       1.978558                    0.999907      43.733831     133.279257       0.561934       0.382612      -1.099587      -0.035996      -0.033854       0.032239       0.059001      -0.101962      -0.013142      -0.042700      -0.037567      -0.045149      -0.111143      -0.004846       0.115989             13.879850      14.416068       3.452564       0.961611      12.797521       1.463393      14.425960          -0.003736
           30              P       3.786837       8.272844       1.775309       1.619477      58.813975 0.96277809E+03  0.27306581E+05                                12.318845                            9.904038       0.539804       1.984063                    0.999912      43.577506     132.689500       0.565243       0.382058      -1.099528      -0.042265       0.030243       0.033732       0.061959       0.102888      -0.017527       0.037736      -0.041127      -0.049321      -0.111681      -0.004062       0.115743             13.849952      14.591814      -3.607542       0.837856      12.753917      -1.357885      14.204124          -0.003196
           31              P       6.115767       8.330997       5.401670       1.626713      58.453604 0.94767833E+03  0.26778863E+05                                12.267444                            9.825680       0.495457       1.973683                    0.999889      43.379454     131.947368       0.567387       0.382028      -1.099280       0.046239       0.032623      -0.042112       0.070538      -0.108776      -0.021600      -0.041774      -0.018952      -0.047740      -0.120135       0.000913       0.119222             13.801019      14.321986       3.576928       0.797115      12.821654       1.334156      14.259416          -0.004314
           32              P       6.299462       3.722846       5.411299       1.608336      59.627995 0.97580580E+03  0.27764686E+05                                12.417195                            9.959368       0.518545       1.976508                    0.999907      43.805299     133.525079       0.564736       0.381181      -1.100340       0.050494      -0.024718      -0.041586       0.069929       0.110268      -0.022884       0.046253      -0.020520      -0.052836      -0.123964       0.001694       0.122270             13.979553      14.658715      -3.743565       0.885679      12.939741      -1.318737      14.340204          -0.003602
           33              P       0.994157       9.562711       5.387297       1.613007      59.274182 0.98158217E+03  0.27963230E+05                                12.388825                           10.007522       0.523896       1.978564                    0.999907      43.733673     133.278499       0.561937       0.382611      -1.099588       0.035993      -0.033852      -0.032240       0.058999       0.101955      -0.013139       0.042701      -0.037569      -0.045143      -0.111137      -0.004846       0.115983             13.879766      14.415989      -3.452528       0.961602      12.797443      -1.463392      14.425866          -0.003712
           34              P       1.162928       2.302344       5.411012       1.619477      58.814040 0.96277988E+03  0.27306645E+05                                12.318855                            9.904049       0.539817       1.984066                    0.999912      43.577556     132.689692       0.565243       0.382058      -1.099528       0.042264       0.030242      -0.033732       0.061957      -0.102887      -0.017527      -0.037737      -0.041130      -0.049324      -0.111680      -0.004063       0.115743             13.849960      14.591812       3.607539       0.837858      12.753933       1.357888      14.204134          -0.003184
           35              P       9.009998       2.360497       1.784651       1.626710      58.453576 0.94767876E+03  0.26778870E+05                                12.267427                            9.825673       0.495468       1.973686                    0.999889      43.379403     131.947073       0.567388       0.382028      -1.099281      -0.046239       0.032624       0.042112       0.070539       0.108778      -0.021600       0.041775      -0.018955      -0.047737      -0.120137       0.000913       0.119224             13.800995      14.321954      -3.576918       0.797109      12.821641      -1.334157      14.259391          -0.004313
           36              P       8.826303       9.693346       1.775021       1.608337      59.627809 0.97580245E+03  0.27764565E+05                                12.417169                            9.959349       0.518542       1.976509                    0.999907      43.805189     133.524652       0.564737       0.381181      -1.100340      -0.050495      -0.024720       0.041586       0.069930      -0.110269      -0.022882      -0.046252      -0.020518      -0.052829      -0.123964       0.001694       0.122270             13.979523      14.658691       3.743552       0.885679      12.939705       1.318726      14.340173          -0.003617
           37              O       3.903414       5.964529      12.489825      -0.976653      62.529663 0.11563269E+04  0.33450350E+05                                12.353550                           10.406123      -0.195035       1.906539                    0.996122      34.944932      98.697232       0.602917       0.351179      -1.152567       0.056557       0.002008      -0.040918       0.069835      -0.001259       0.018066      -0.000521      -0.005367      -0.032366      -0.023327       0.007841       0.015487             14.006927       9.862466      -0.306528      -3.298109      18.487609       0.039103      13.670706           0.000863
           38              O       6.019291       5.981247       9.089258      -0.998376      62.069060 0.11394600E+04  0.32821494E+05                                12.262036                           10.308700      -0.191215       1.910478                    0.995481      34.910456      98.192692       0.608005       0.349736      -1.154460       0.002329      -0.000612       0.041753       0.041822      -0.002226       0.006295       0.000743       0.003310       0.004586      -0.006284      -0.001330       0.007615             13.897161       9.231683      -0.281383      -2.904474      19.178695      -0.081866      13.281105           0.001049
           39              O       6.064057       7.442825      11.364447      -0.731314      44.442214 0.73692328E+03  0.19145200E+05                                10.086338                            8.488832      -0.183069       1.977473                    0.994739      29.785643      81.073328       0.642930       0.366695      -1.134332       0.088213      -0.023443      -0.064580       0.111811      -0.028529       0.011350      -0.012119       0.012696      -0.081010      -0.031028      -0.015384       0.046413             11.268241       7.616438       2.276283       0.968841      11.752026       5.120327      14.436260           0.080569
           40              O       3.715117       4.543550      10.164332      -0.724950      44.979532 0.74051469E+03  0.19262995E+05                                10.182453                            8.518806      -0.200059       1.971841                    0.994670      29.771572      81.101622       0.640709       0.367498      -1.133647      -0.089842       0.026869       0.061727       0.112266      -0.034652       0.024354      -0.019045      -0.003025      -0.082623      -0.039278      -0.019993       0.059271             11.426933       7.728686       2.458965       1.343978      12.265143       5.316699      14.286970           0.110046
           41              O       6.603664       7.654181      13.783363      -0.808900      42.220433 0.76289861E+03  0.19980601E+05                                 9.600362                            8.556756      -0.051141       1.996193                    0.995668      30.930253      84.365888       0.649803       0.359901      -1.140322       0.074260      -0.056294      -0.017469       0.094809      -0.038593      -0.020716       0.023059       0.014239       0.024385      -0.043808      -0.011431       0.055239             10.195613       7.267121       0.196217       1.664646       7.450760      -2.037428      15.868957           0.029483
           42              O       6.186550       4.600867      11.397504      -0.735135      44.013035 0.72914694E+03  0.18888768E+05                                10.010976                            8.432299      -0.159597       1.984215                    0.994713      29.787677      80.903147       0.646561       0.365686      -1.135367       0.091315       0.032129      -0.059575       0.113666       0.029073       0.014536       0.010470       0.000552      -0.075850      -0.030203      -0.015906       0.046110             11.187719       7.796341      -2.513610       1.407108      11.614193      -5.151451      14.152623           0.078131
           43              O       6.772392       4.369212      13.793424      -0.805666      40.608440 0.73390724E+03  0.19033727E+05                                 9.338976                            8.378652       0.002687       2.015082                    0.996221      30.697727      83.289097       0.658393       0.358706      -1.141409       0.078340       0.058625      -0.019835       0.099837       0.036255      -0.020484      -0.023348       0.009756       0.026565      -0.041456      -0.012025       0.053481              9.869940       7.083403      -0.155104       1.609838       7.313004       2.043620      15.213414           0.033055
           44              O       6.686981       9.684151      12.308730      -0.723179      36.494447 0.55355122E+03  0.13322497E+05                                 8.642654                            7.161417       0.365237       2.178144                    0.995943      27.872561      71.852303       0.732499       0.347433      -1.155426      -0.035054       0.064712      -0.081655       0.109927      -0.001438       0.004375       0.002986       0.007241      -0.021544      -0.009530       0.001051       0.008479              9.769399      11.790269       5.966182       0.535603      11.139129       0.053057       6.378799           0.023982
           45              O       3.178534       4.313089       7.746853      -0.792696      41.054809 0.73784936E+03  0.19157104E+05                                 9.424859                            8.414573      -0.039827       2.007326                    0.995513      30.469804      82.652814       0.655566       0.359855      -1.140765      -0.085195       0.073065       0.013513       0.113045      -0.043137      -0.019275       0.018000      -0.000435       0.009910      -0.044813      -0.010128       0.054941             10.005802       6.986709       0.155293       1.491980       7.353152      -2.001098      15.677546           0.052046
           46              O       6.901888       2.388200      12.298669      -0.728931      38.493426 0.57020300E+03  0.13833500E+05                                 8.988747                            7.291521       0.245652       2.139600                    0.995439      27.974466      72.544066       0.722047       0.349654      -1.152905      -0.024202      -0.055489      -0.089090       0.107712       0.010135       0.002892      -0.001204       0.011571      -0.012243      -0.010604      -0.003309       0.013913             10.318686      12.593406      -6.656967       0.382540      11.690147       0.036076       6.672503           0.023445
           47              O       4.673888       3.234817      12.905194      -0.760809      36.211803 0.67402955E+03  0.17101910E+05                                 8.644900                            8.032005       0.077871       2.057046                    0.996500      29.641576      79.381944       0.672574       0.358922      -1.141964      -0.055348      -0.131486       0.003010       0.142692      -0.000148      -0.003250       0.002607      -0.031313      -0.025929      -0.013561      -0.006659       0.020220              9.021484      14.006829      -0.302444      -1.550030       6.317406      -0.082709       6.740218           0.037061
           48              O       3.577773       7.233858      10.109716      -0.727268      43.659474 0.72078744E+03  0.18626874E+05                                 9.972171                            8.395939      -0.172923       1.980909                    0.994865      29.704202      80.697390       0.646265       0.366744      -1.134036      -0.086963      -0.040466       0.054344       0.110242       0.030046       0.024689       0.018495      -0.014486      -0.074833      -0.038847      -0.015815       0.054661             11.147228       7.790051      -2.598586       1.682185      12.072410      -5.246642      13.579222           0.095085
           49              O       5.032671       8.716930       8.695448      -0.772300      36.132390 0.67649657E+03  0.17190790E+05                                 8.626437                            8.040160       0.027490       2.035824                    0.996789      29.888216      80.265295       0.672637       0.358340      -1.141723       0.043276       0.131397       0.007394       0.138538       0.005098      -0.005533       0.006400      -0.021304      -0.023231      -0.015069      -0.001723       0.016792              8.976370      13.925267      -0.284686      -1.404826       6.311307      -0.090551       6.692537           0.035960
           50              O       2.989017       7.540741       7.706610      -0.786594      39.916342 0.71484855E+03  0.18407381E+05                                 9.229508                            8.262746       0.014411       2.026407                    0.995908      30.278037      81.704786       0.664144       0.358151      -1.142503      -0.085216      -0.075133       0.014549       0.114536       0.039964      -0.015558      -0.014910      -0.004558       0.019902      -0.043372      -0.004559       0.047931              9.776317       6.869063      -0.191710       1.411113       7.125567       1.803546      15.334323           0.049998
           51              O       3.000880       2.344018       9.258855      -0.733911      38.841909 0.57445573E+03  0.13975000E+05                                 9.059431                            7.337840       0.177226       2.114882                    0.995250      28.137142      73.278575       0.716308       0.351489      -1.150375       0.009408      -0.039933       0.089090       0.098082      -0.013035       0.007845       0.002763       0.027267      -0.003472      -0.019971      -0.001276       0.021247             10.369189      12.540848       6.663442       0.455288      11.863766       0.089851       6.702953           0.018023
           52              O       2.772739       9.452496       9.322095      -0.725214      39.941982 0.59266966E+03  0.14528473E+05                                 9.246573                            7.465759       0.163849       2.110056                    0.994960      28.209567      73.705168       0.708488       0.352668      -1.149615       0.001404       0.030312       0.104510       0.108826       0.008964       0.008261       0.000518       0.023277      -0.008913      -0.013751      -0.005337       0.019087             10.635013      12.859112      -6.936162       0.263313      11.985388       0.045608       7.060539           0.020380
           53              O       4.469853       8.724095      12.826145      -0.746849      35.709495 0.66898000E+03  0.16931469E+05                                 8.556937                            7.999894       0.111076       2.071425                    0.996087      29.433944      78.569203       0.674587       0.358746      -1.142808      -0.059554       0.128576      -0.006168       0.141833       0.000132      -0.001153      -0.000994      -0.026660      -0.017617      -0.010671      -0.005641       0.016312              8.889527      13.677447       0.288587      -1.371694       6.396963       0.012874       6.594172           0.052119
           54              O       5.240234       3.167947       8.696885      -0.765072      36.001569 0.67603735E+03  0.17162832E+05                                 8.592927                            8.028439       0.057191       2.046447                    0.996674      29.788090      79.755322       0.674784       0.357538      -1.143252       0.048043      -0.133450       0.000482       0.141835      -0.000557      -0.005077      -0.005206      -0.019507      -0.012554      -0.011832      -0.001598       0.013430              8.923771      13.772637       0.305677      -1.393123       6.400892       0.043620       6.597783           0.049584
           55              O       0.769880      -0.005971       9.069136      -0.976654      62.529659 0.11563265E+04  0.33450334E+05                                12.353547                           10.406119      -0.195030       1.906540                    0.996122      34.944932      98.697219       0.602917       0.351179      -1.152567      -0.056558       0.002009       0.040918       0.069836       0.001260       0.018066       0.000521      -0.005367      -0.032362      -0.023327       0.007840       0.015487             14.006925       9.862463       0.306527      -3.298108      18.487609      -0.039093      13.670704           0.000854
           56              O       8.830003       0.010747      12.469703      -0.998377      62.069074 0.11394606E+04  0.32821516E+05                                12.262037                           10.308702      -0.191213       1.910479                    0.995481      34.910466      98.192722       0.608005       0.349736      -1.154460      -0.002327      -0.000612      -0.041754       0.041823       0.002226       0.006295      -0.000743       0.003310       0.004583      -0.006284      -0.001330       0.007615             13.897161       9.231686       0.281384      -2.904475      19.178687       0.081857      13.281111           0.001041
           57              O       8.785237       1.472325      10.194514      -0.731310      44.442220 0.73692310E+03  0.19145197E+05                                10.086344                            8.488835      -0.183064       1.977474                    0.994740      29.785639      81.073359       0.642929       0.366695      -1.134331      -0.088212      -0.023444       0.064579       0.111810       0.028531       0.011352       0.012120       0.012699      -0.081014      -0.031030      -0.015387       0.046417             11.268249       7.616442      -2.276285       0.968845      11.752036      -5.120336      14.436270           0.080564
           58              O       0.958177      10.514050      11.394630      -0.724950      44.979646 0.74051691E+03  0.19263063E+05                                10.182455                            8.518806      -0.200055       1.971842                    0.994670      29.771646      81.101787       0.640711       0.367497      -1.133648       0.089840       0.026869      -0.061728       0.112266       0.034647       0.024352       0.019042      -0.003025      -0.082618      -0.039275      -0.019989       0.059264             11.426935       7.728684      -2.458963       1.343975      12.265146      -5.316701      14.286976           0.110031
           59              O       8.245629       1.683681       7.775599      -0.808898      42.220494 0.76290037E+03  0.19980659E+05                                 9.600373                            8.556767      -0.051141       1.996193                    0.995668      30.930277      84.365992       0.649802       0.359901      -1.140322      -0.074259      -0.056294       0.017470       0.094808       0.038593      -0.020716      -0.023060       0.014236       0.024386      -0.043808      -0.011432       0.055239             10.195624       7.267132      -0.196218       1.664654       7.450768       2.037428      15.868971           0.029480
           60              O       8.662743      10.571367      10.161457      -0.735130      44.012912 0.72914451E+03  0.18888688E+05                                10.010956                            8.432284      -0.159590       1.984217                    0.994713      29.787633      80.902985       0.646561       0.365686      -1.135367      -0.091315       0.032127       0.059573       0.113664      -0.029074       0.014538      -0.010471       0.000552      -0.075852      -0.030205      -0.015907       0.046112             11.187696       7.796325       2.513605       1.407106      11.614171       5.151440      14.152592           0.078123
           61              O       8.076901      10.339712       7.765538      -0.805666      40.608437 0.73390755E+03  0.19033736E+05                                 9.338971                            8.378650       0.002699       2.015086                    0.996221      30.697745      83.289133       0.658393       0.358705      -1.141409      -0.078337       0.058623       0.019835       0.099834      -0.036254      -0.020485       0.023350       0.009754       0.026566      -0.041456      -0.012027       0.053483              9.869933       7.083402       0.155105       1.609835       7.313001      -2.043613      15.213397           0.033041
           62              O       8.162313       3.713651       9.250232      -0.723176      36.494422 0.55355074E+03  0.13322482E+05                                 8.642647                            7.161411       0.365245       2.178147                    0.995943      27.872560      71.852279       0.732499       0.347433      -1.155426       0.035055       0.064713       0.081653       0.109927       0.001438       0.004375      -0.002986       0.007240      -0.021546      -0.009530       0.001051       0.008479              9.769391      11.790259      -5.966176       0.535604      11.139121      -0.053058       6.378793           0.023987
           63              O       1.494759      10.283589      13.812108      -0.792698      41.054974 0.73785309E+03  0.19157224E+05                                 9.424879                            8.414591      -0.039827       2.007325                    0.995513      30.469883      82.653066       0.655565       0.359855      -1.140765       0.085194       0.073063      -0.013513       0.113044       0.043136      -0.019275      -0.017999      -0.000433       0.009911      -0.044812      -0.010127       0.054939             10.005825       6.986724      -0.155295       1.491987       7.353164       2.001098      15.677588           0.052035
           64              O       7.947406       8.358700       9.260293      -0.728930      38.493311 0.57020137E+03  0.13833450E+05                                 8.988727                            7.291510       0.245659       2.139603                    0.995439      27.974433      72.543944       0.722048       0.349654      -1.152905       0.024203      -0.055489       0.089090       0.107712      -0.010134       0.002893       0.001203       0.011572      -0.012242      -0.010604      -0.003309       0.013913             10.318660      12.593365       6.656943       0.382537      11.690122      -0.036078       6.672493           0.023434
           65              O      -0.000594       9.205317       8.653767      -0.760806      36.211722 0.67402802E+03  0.17101860E+05                                 8.644887                            8.031995       0.077875       2.057048                    0.996500      29.641539      79.381810       0.672575       0.358922      -1.141964       0.055347      -0.131485      -0.003011       0.142690       0.000148      -0.003250      -0.002607      -0.031311      -0.025924      -0.013560      -0.006658       0.020218              9.021468      14.006796       0.302445      -1.550027       6.317397       0.082709       6.740211           0.037045
           66              O       1.095520       1.263358      11.449246      -0.727277      43.659870 0.72079523E+03  0.18627121E+05                                 9.972212                            8.395969      -0.172919       1.980908                    0.994865      29.704394      80.697949       0.646266       0.366742      -1.134037       0.086961      -0.040467      -0.054346       0.110242      -0.030040       0.024685      -0.018490      -0.014484      -0.074827      -0.038842      -0.015810       0.054651             11.147276       7.790083       2.598600       1.682198      12.072458       5.246669      13.579288           0.095062
           67              O       9.816622       2.746430      12.863514      -0.772301      36.132437 0.67649753E+03  0.17190817E+05                                 8.626434                            8.040156       0.027499       2.035826                    0.996789      29.888271      80.265404       0.672639       0.358339      -1.141724      -0.043276       0.131396      -0.007395       0.138537      -0.005098      -0.005534      -0.006401      -0.021304      -0.023245      -0.015072      -0.001723       0.016794              8.976367      13.925263       0.284684      -1.404824       6.311305       0.090551       6.692532           0.035959
           68              O       1.684276       1.570242      13.852351      -0.786598      39.916489 0.71485109E+03  0.18407461E+05                                 9.229522                            8.262753       0.014413       2.026406                    0.995908      30.278120      81.705018       0.664145       0.358150      -1.142504       0.085214      -0.075133      -0.014549       0.114534      -0.039962      -0.015557       0.014908      -0.004551       0.019906      -0.043370      -0.004558       0.047927              9.776336       6.869072       0.191711       1.411118       7.125575      -1.803556      15.334360           0.049990
           69              O       1.672414       8.314518      12.300106      -0.733910      38.841834 0.57445454E+03  0.13974964E+05                                 9.059420                            7.337832       0.177228       2.114883                    0.995250      28.137113      73.278474       0.716308       0.351489      -1.150375      -0.009409      -0.039933      -0.089090       0.098083       0.013035       0.007846      -0.002763       0.027267      -0.003471      -0.019972      -0.001275       0.021247             10.369173      12.540827      -6.663429       0.455289      11.863747      -0.089852       6.702946           0.018016
           70              O       1.900555       3.481996      12.236867      -0.725215      39.942060 0.59267082E+03  0.14528510E+05                                 9.246590                            7.465770       0.163844       2.110054                    0.994960      28.209578      73.705237       0.708487       0.352669      -1.149615      -0.001405       0.030313      -0.104511       0.108827      -0.008964       0.008261      -0.000518       0.023277      -0.008915      -0.013750      -0.005337       0.019088             10.635034      12.859141       6.936181       0.263312      11.985414      -0.045610       7.060548           0.020388
           71              O       0.203440       2.753595       8.732817      -0.746844      35.709401 0.66897758E+03  0.16931395E+05                                 8.556928                            7.999885       0.111077       2.071426                    0.996087      29.433885      78.569046       0.674587       0.358746      -1.142808       0.059553       0.128576       0.006166       0.141833      -0.000132      -0.001152       0.000991      -0.026661      -0.017606      -0.010673      -0.005638       0.016310              8.889519      13.677434      -0.288586      -1.371694       6.396957      -0.012875       6.594165           0.052121
           72              O       9.609060       9.138447      12.862076      -0.765072      36.001475 0.67603494E+03  0.17162754E+05                                 8.592905                            8.028419       0.057195       2.046450                    0.996674      29.788066      79.755185       0.674786       0.357538      -1.143253      -0.048043      -0.133450      -0.000484       0.141836       0.000557      -0.005078       0.005207      -0.019507      -0.012562      -0.011833      -0.001599       0.013432              8.923748      13.772598      -0.305672      -1.393120       6.400878      -0.043620       6.597767           0.049568
           73              O       5.996115       5.976470       1.882816      -0.976653      62.529736 0.11563281E+04  0.33450392E+05                                12.353561                           10.406129      -0.195035       1.906538                    0.996122      34.944950      98.697314       0.602917       0.351179      -1.152567      -0.056556      -0.002008       0.040918       0.069834      -0.001261       0.018066      -0.000520      -0.005364      -0.032360      -0.023326       0.007838       0.015488             14.006942       9.862472      -0.306542      -3.298116      18.487614       0.039109      13.670738           0.000863
           74              O       3.880238       5.959753       5.283383      -0.998374      62.068871 0.11394563E+04  0.32821362E+05                                12.262011                           10.308683      -0.191213       1.910480                    0.995481      34.910409      98.192511       0.608005       0.349736      -1.154460      -0.002328       0.000613      -0.041751       0.041820      -0.002226       0.006295       0.000742       0.003314       0.004580      -0.006283      -0.001332       0.007615             13.897128       9.231669      -0.281378      -2.904469      19.178647      -0.081879      13.281069           0.001054
           75              O       3.835472       4.498175       3.008194      -0.731286      44.441049 0.73690093E+03  0.19144478E+05                                10.086185                            8.488722      -0.183075       1.977477                    0.994740      29.785170      81.071787       0.642932       0.366697      -1.134330      -0.088218       0.023442       0.064575       0.111812      -0.028537       0.011356      -0.012124       0.012704      -0.081026      -0.031036      -0.015390       0.046426             11.268056       7.616331       2.276239       0.968822      11.751832       5.120218      14.436007           0.080666
           76              O       6.184412       7.397450       4.208309      -0.724950      44.979709 0.74051832E+03  0.19263104E+05                                10.182451                            8.518803      -0.200055       1.971842                    0.994670      29.771696      81.101872       0.640712       0.367496      -1.133649       0.089840      -0.026871      -0.061729       0.112267      -0.034643       0.024349      -0.019038      -0.003023      -0.082615      -0.039272      -0.019985       0.059257             11.426930       7.728681       2.458962       1.343977      12.265138       5.316696      14.286970           0.110042
           77              O       3.295865       4.286819       0.589278      -0.808887      42.219840 0.76288606E+03  0.19980190E+05                                 9.600278                            8.556691      -0.051143       1.996196                    0.995668      30.930000      84.365026       0.649805       0.359901      -1.140322      -0.074261       0.056293       0.017475       0.094810      -0.038597      -0.020720       0.023062       0.014236       0.024387      -0.043811      -0.011434       0.055245             10.195517       7.267060       0.196215       1.664623       7.450701      -2.037406      15.868790           0.029510
           78              O       3.712979       7.340133       2.975137      -0.735131      44.012969 0.72914542E+03  0.18888717E+05                                10.010959                            8.432285      -0.159588       1.984218                    0.994713      29.787670      80.903076       0.646562       0.365685      -1.135368      -0.091316      -0.032128       0.059574       0.113666       0.029074       0.014537       0.010471       0.000551      -0.075850      -0.030204      -0.015908       0.046111             11.187701       7.796330      -2.513606       1.407109      11.614168      -5.151444      14.152605           0.078146
           79              O       3.127137       7.571788       0.579217      -0.805666      40.608438 0.73390726E+03  0.19033727E+05                                 9.338972                            8.378649       0.002692       2.015084                    0.996221      30.697738      83.289115       0.658393       0.358706      -1.141409      -0.078339      -0.058623       0.019834       0.099835       0.036254      -0.020484      -0.023349       0.009754       0.026564      -0.041455      -0.012027       0.053482              9.869937       7.083401      -0.155104       1.609835       7.313000       2.043617      15.213409           0.033054
           80              O       3.212548       2.256849       2.063911      -0.723172      36.493915 0.55354256E+03  0.13322234E+05                                 8.642564                            7.161357       0.365246       2.178151                    0.995943      27.872383      71.851649       0.732503       0.347433      -1.155426       0.035057      -0.064709       0.081652       0.109924      -0.001440       0.004375       0.002986       0.007244      -0.021546      -0.009531       0.001050       0.008481              9.769284      11.790118       5.966086       0.535597      11.138993       0.053055       6.378741           0.023994
           81              O       6.720995       7.627911       6.625788      -0.792697      41.054933 0.73785190E+03  0.19157185E+05                                 9.424873                            8.414583      -0.039833       2.007324                    0.995513      30.469865      82.652998       0.655566       0.359855      -1.140765       0.085195      -0.073064      -0.013512       0.113044      -0.043135      -0.019275       0.017997      -0.000429       0.009911      -0.044811      -0.010126       0.054937             10.005818       6.986717       0.155294       1.491983       7.353161      -2.001102      15.677577           0.052039
           82              O       2.997641       9.552800       2.073972      -0.728933      38.493545 0.57020497E+03  0.13833560E+05                                 8.988766                            7.291535       0.245651       2.139599                    0.995439      27.974507      72.544220       0.722046       0.349654      -1.152905       0.024201       0.055489       0.089090       0.107711       0.010134       0.002893      -0.001203       0.011571      -0.012241      -0.010604      -0.003309       0.013913             10.318710      12.593440      -6.656987       0.382541      11.690171       0.036076       6.672518           0.023446
           83              O       5.225641       8.706183       1.467447      -0.760806      36.211892 0.67403160E+03  0.17101972E+05                                 8.644904                            8.032008       0.077877       2.057047                    0.996500      29.641646      79.382120       0.672575       0.358921      -1.141964       0.055348       0.131484      -0.003012       0.142690      -0.000148      -0.003251       0.002608      -0.031309      -0.025932      -0.013560      -0.006658       0.020218              9.021489      14.006836      -0.302447      -1.550034       6.317407      -0.082708       6.740225           0.037066
           84              O       6.321756       4.707142       4.262925      -0.727278      43.659892 0.72079541E+03  0.18627122E+05                                 9.972199                            8.395957      -0.172913       1.980910                    0.994865      29.704435      80.697979       0.646268       0.366741      -1.134038       0.086964       0.040469      -0.054345       0.110245       0.030037       0.024681       0.018486      -0.014481      -0.074829      -0.038839      -0.015806       0.054645             11.147262       7.790069      -2.598597       1.682190      12.072451      -5.246666      13.579267           0.095070
           85              O       4.866858       3.224070       5.677193      -0.772302      36.132457 0.67649793E+03  0.17190830E+05                                 8.626436                            8.040158       0.027495       2.035825                    0.996788      29.888280      80.265431       0.672639       0.358339      -1.141724      -0.043276      -0.131397      -0.007394       0.138538       0.005099      -0.005534       0.006403      -0.021304      -0.023250      -0.015073      -0.001722       0.016796              8.976369      13.925266      -0.284684      -1.404827       6.311307      -0.090551       6.692534           0.035965
           86              O       6.910512       4.400258       6.666031      -0.786598      39.916477 0.71485113E+03  0.18407461E+05                                 9.229517                            8.262751       0.014410       2.026406                    0.995908      30.278120      81.704996       0.664145       0.358150      -1.142504       0.085215       0.075132      -0.014548       0.114534       0.039962      -0.015557      -0.014906      -0.004548       0.019908      -0.043370      -0.004556       0.047926              9.776329       6.869069      -0.191712       1.411117       7.125571       1.803547      15.334346           0.049996
           87              O       6.898649       9.596982       5.113786      -0.733911      38.841973 0.57445678E+03  0.13975033E+05                                 9.059441                            7.337847       0.177221       2.114880                    0.995250      28.137167      73.278663       0.716307       0.351489      -1.150375      -0.009407       0.039933      -0.089089       0.098081      -0.013035       0.007845       0.002763       0.027267      -0.003475      -0.019971      -0.001276       0.021248             10.369199      12.540860       6.663450       0.455287      11.863778       0.089850       6.702960           0.018024
           88              O       7.126790       2.488504       5.050546      -0.725215      39.942053 0.59267074E+03  0.14528507E+05                                 9.246583                            7.465765       0.163845       2.110055                    0.994960      28.209596      73.705260       0.708488       0.352668      -1.149615      -0.001404      -0.030312      -0.104510       0.108826       0.008964       0.008262       0.000518       0.023277      -0.008915      -0.013751      -0.005338       0.019088             10.635024      12.859123      -6.936171       0.263314      11.985404       0.045608       7.060546           0.020396
           89              O       5.429676       3.216905       1.546496      -0.746823      35.708592 0.66895940E+03  0.16930820E+05                                 8.556812                            7.999788       0.111067       2.071429                    0.996087      29.433471      78.567682       0.674589       0.358747      -1.142807       0.059549      -0.128581       0.006166       0.141835       0.000133      -0.001150      -0.000991      -0.026665      -0.017596      -0.010675      -0.005636       0.016311              8.889389      13.677205       0.288584      -1.371662       6.396879       0.012873       6.594082           0.052205
           90              O       4.659295       8.773053       5.675756      -0.765073      36.001611 0.67603830E+03  0.17162860E+05                                 8.592925                            8.028437       0.057190       2.046447                    0.996674      29.788135      79.755418       0.674785       0.357538      -1.143253      -0.048044       0.133451      -0.000482       0.141836      -0.000557      -0.005078      -0.005207      -0.019508      -0.012573      -0.011834      -0.001599       0.013433              8.923769      13.772634       0.305677      -1.393123       6.400891       0.043620       6.597782           0.049582
           91              O       9.129649       0.005970       5.303505      -0.976653      62.529555 0.11563244E+04  0.33450253E+05                                12.353531                           10.406108      -0.195029       1.906541                    0.996122      34.944900      98.697080       0.602918       0.351179      -1.152568       0.056558      -0.002009      -0.040917       0.069836       0.001260       0.018066       0.000521      -0.005367      -0.032363      -0.023327       0.007840       0.015487             14.006906       9.862452       0.306532      -3.298104      18.487580      -0.039097      13.670687           0.000858
           92              O       1.069526      -0.010747       1.902938      -0.998377      62.069144 0.11394622E+04  0.32821575E+05                                12.262048                           10.308711      -0.191218       1.910477                    0.995481      34.910488      98.192821       0.608004       0.349736      -1.154460       0.002328       0.000612       0.041753       0.041822       0.002226       0.006295      -0.000744       0.003309       0.004585      -0.006284      -0.001330       0.007614             13.897173       9.231690       0.281376      -2.904479      19.178697       0.081859      13.281131           0.001049
           93              O       1.114292      10.468675       4.178127      -0.731314      44.442246 0.73692372E+03  0.19145219E+05                                10.086352                            8.488842      -0.183075       1.977471                    0.994739      29.785637      81.073383       0.642928       0.366696      -1.134331       0.088213       0.023444      -0.064578       0.111810       0.028531       0.011351       0.012119       0.012704      -0.081017      -0.031031      -0.015386       0.046417             11.268259       7.616448      -2.276287       0.968844      11.752042      -5.120338      14.436286           0.080564
           94              O       8.941352       1.426949       2.978011      -0.724950      44.979613 0.74051659E+03  0.19263049E+05                                10.182440                            8.518796      -0.200059       1.971841                    0.994670      29.771660      81.101758       0.640712       0.367496      -1.133649      -0.089840      -0.026869       0.061730       0.112267       0.034645       0.024350       0.019041      -0.003029      -0.082613      -0.039273      -0.019988       0.059260             11.426915       7.728672      -2.458958       1.343971      12.265128      -5.316686      14.286946           0.110041
           95              O       1.653900      10.257319       6.597042      -0.808899      42.220436 0.76289904E+03  0.19980615E+05                                 9.600364                            8.556759      -0.051140       1.996193                    0.995668      30.930249      84.365883       0.649803       0.359901      -1.140322       0.074259       0.056294      -0.017470       0.094808       0.038594      -0.020717      -0.023060       0.014240       0.024386      -0.043809      -0.011432       0.055240             10.195615       7.267126      -0.196218       1.664651       7.450761       2.037427      15.868958           0.029479
           96              O       1.236786       1.369633       4.211184      -0.735137      44.013258 0.72915137E+03  0.18888898E+05                                10.010967                            8.432291      -0.159587       1.984217                    0.994713      29.787853      80.903485       0.646565       0.365683      -1.135370       0.091313      -0.032128      -0.059575       0.113664      -0.029065       0.014532      -0.010464       0.000547      -0.075838      -0.030197      -0.015900       0.046097             11.187710       7.796330       2.513607       1.407110      11.614185       5.151453      14.152614           0.078127
           97              O       1.822628       1.601288       6.607103      -0.805668      40.608520 0.73390923E+03  0.19033788E+05                                 9.338973                            8.378651       0.002692       2.015084                    0.996221      30.697806      83.289275       0.658394       0.358705      -1.141410       0.078337      -0.058621      -0.019833       0.099832      -0.036250      -0.020483       0.023345       0.009761       0.026568      -0.041452      -0.012023       0.053476              9.869936       7.083403       0.155105       1.609835       7.313002      -2.043612      15.213402           0.033051
           98              O       1.737216       8.227349       5.122409      -0.723176      36.494304 0.55354877E+03  0.13322423E+05                                 8.642629                            7.161400       0.365245       2.178148                    0.995943      27.872510      71.852113       0.732500       0.347433      -1.155426      -0.035056      -0.064713      -0.081653       0.109927       0.001439       0.004374      -0.002986       0.007239      -0.021545      -0.009530       0.001051       0.008478              9.769369      11.790232      -5.966159       0.535603      11.139094      -0.053059       6.378782           0.023990
           99              O       8.404770       1.657411       0.560533      -0.792697      41.054862 0.73785069E+03  0.19157145E+05                                 9.424861                            8.414576      -0.039832       2.007324                    0.995513      30.469848      82.652924       0.655566       0.359855      -1.140765      -0.085195      -0.073064       0.013512       0.113045       0.043136      -0.019275      -0.017998      -0.000429       0.009909      -0.044811      -0.010126       0.054937             10.005804       6.986708      -0.155294       1.491982       7.353153       2.001093      15.677552           0.052037
          100              O       1.952123       3.582300       5.112348      -0.728932      38.493307 0.57020117E+03  0.13833443E+05                                 8.988724                            7.291506       0.245657       2.139603                    0.995439      27.974440      72.543945       0.722048       0.349653      -1.152905      -0.024203       0.055491      -0.089090       0.107713      -0.010135       0.002895       0.001202       0.011569      -0.012245      -0.010603      -0.003310       0.013914             10.318656      12.593359       6.656940       0.382540      11.690119      -0.036075       6.672489           0.023454
          101              O       9.900123       2.735683       5.718874      -0.760808      36.211841 0.67403068E+03  0.17101939E+05                                 8.644885                            8.031994       0.077881       2.057050                    0.996500      29.641652      79.382053       0.672577       0.358921      -1.141965      -0.055348       0.131485       0.003011       0.142691       0.000147      -0.003253      -0.002610      -0.031310      -0.025950      -0.013562      -0.006660       0.020222              9.021466      14.006794       0.302443      -1.550028       6.317396       0.082709       6.740210           0.037066
          102              O       8.804009      10.677642       2.923395      -0.727274      43.659690 0.72079162E+03  0.18627008E+05                                 9.972200                            8.395960      -0.172925       1.980907                    0.994865      29.704292      80.697685       0.646265       0.366743      -1.134036      -0.086962       0.040466       0.054346       0.110242      -0.030044       0.024687      -0.018493      -0.014484      -0.074831      -0.038844      -0.015813       0.054657             11.147262       7.790073       2.598595       1.682195      12.072440       5.246662      13.579274           0.095070
          103              O       0.082907       9.194570       1.509127      -0.772300      36.132370 0.67649597E+03  0.17190770E+05                                 8.626431                            8.040154       0.027496       2.035826                    0.996789      29.888215      80.265264       0.672638       0.358340      -1.141723       0.043276      -0.131398       0.007394       0.138539      -0.005098      -0.005533      -0.006401      -0.021305      -0.023235      -0.015070      -0.001723       0.016793              8.976364      13.925259       0.284683      -1.404824       6.311302       0.090552       6.692531           0.035959
          104              O       8.215253      10.370759       0.520290      -0.786598      39.916493 0.71485157E+03  0.18407479E+05                                 9.229529                            8.262761       0.014412       2.026406                    0.995908      30.278109      81.705025       0.664143       0.358151      -1.142503      -0.085215       0.075132       0.014549       0.114534      -0.039964      -0.015558       0.014909      -0.004556       0.019902      -0.043371      -0.004559       0.047931              9.776342       6.869078       0.191711       1.411121       7.125581      -1.803552      15.334369           0.049988
          105              O       8.227115       3.626482       2.072535      -0.733909      38.841703 0.57445243E+03  0.13974899E+05                                 9.059400                            7.337820       0.177225       2.114883                    0.995250      28.137069      73.278319       0.716309       0.351489      -1.150375       0.009410       0.039936       0.089090       0.098084       0.013035       0.007846      -0.002763       0.027264      -0.003475      -0.019971      -0.001276       0.021247             10.369146      12.540783      -6.663407       0.455286      11.863721      -0.089851       6.702935           0.018038
          106              O       7.998974       8.459004       2.135774      -0.725215      39.942047 0.59267079E+03  0.14528509E+05                                 9.246586                            7.465769       0.163847       2.110055                    0.994960      28.209581      73.705236       0.708487       0.352669      -1.149615       0.001405      -0.030313       0.104510       0.108826      -0.008964       0.008261      -0.000518       0.023276      -0.008914      -0.013751      -0.005337       0.019087             10.635028      12.859134       6.936174       0.263315      11.985403      -0.045607       7.060549           0.020389
          107              O       9.696089       9.187405       5.639824      -0.746846      35.709314 0.66897568E+03  0.16931336E+05                                 8.556924                            7.999882       0.111071       2.071425                    0.996087      29.433814      78.568866       0.674586       0.358747      -1.142807      -0.059552      -0.128576      -0.006166       0.141832      -0.000133      -0.001151       0.000990      -0.026662      -0.017597      -0.010674      -0.005635       0.016309              8.889514      13.677425      -0.288584      -1.371694       6.396954      -0.012875       6.594163           0.052115
          108              O       0.290469       2.802553       1.510565      -0.765071      36.001323 0.67603168E+03  0.17162649E+05                                 8.592878                            8.028398       0.057192       2.046450                    0.996674      29.788016      79.754978       0.674787       0.357538      -1.143253       0.048046       0.133453       0.000483       0.141839       0.000558      -0.005078       0.005209      -0.019509      -0.012576      -0.011835      -0.001600       0.013435              8.923716      13.772535      -0.305673      -1.393114       6.400862      -0.043619       6.597750           0.049588

******************************************************
Auxiliary information for the entire system
The total spin magnetic moment of the unit cell is   3.128432
The total net atomic charge of the unit cell is   0.000000
Accuracy of reproducing the electrostatic potential in the unit cell:
  The inner radius (bohr) =    5.0000
  The outer radius (bohr) =   12.0000
  Valid grid points have density less than (e/(bohr^3)) =    0.0001
  The number of valid grid points were=        24852
  The rms potential error without charges in kcal/mol is=      6.63261
  The rms potential error with partial charges in kcal/mol is=      2.48868
  The RRMSE value at monopole order=      0.37522
  The rms potential error with partial charges and cloud penetration in kcal/mol is=      2.49297
  The RRMSE value at monopole order with cloud penetration is=      0.37587
  The rms potential error with partial charges and atomic dipoles in kcal/mol is=      0.36777
  The RRMSE value at dipole order=      0.05545
  The rms potential error with partial charges, atomic dipoles and cloud penetration in kcal/mol is=      0.35009
  The RRMSE value at dipole order with cloud penetration=      0.05278

******************************************************
The electron densities and ab initio electrostatic potential were computed in VASP using the PBE functional and
projector augmented wave method. See the main text of the journal article for a description of computational details.
The atomic charges, dipoles, and quadrupoles were computed with the DDEC6 method as described in
(a) T. A. Manz and N. Gabaldon Limas, RSC Adv. 6 (2016) 47771-47801 DOI: 10.1039/c6ra04656h
(b) N. Gabaldon Limas and T. A. Manz, RSC Adv. 8 (2018) 2678-2707 DOI: 10.1039/c7ra11829e.
For each atom in the material, the electron cloud parameters were fit to the spherically averaged atom-in-material
electron density using radial positions for which this density was between 10^-4 and 10^-2 electrons per cubic bohr.
The polarizabilities, dispersion coefficients, and quantum Drude oscillator (QDO) parameters were fit using the MCLF method.
The magnetic structure of the system was optimized in VASP from the default ferromagnetic initial guess using spin polarization.
The atomic spin moments (ASMs) were computed on this optimized magnetic structure using the DDEC6 partition as inputs
to the method of T. A. Manz and D. S. Sholl, J. Chem. Theory Comput. 7 (2011) 4146-4164 DOI: 10.1021/ct200539n.
The RMSE and RRMSE were computed using a uniform grid with Ewald summation.
