# Supplementary material for: A collection of forcefield precursors for metal–organic frameworks
Source: RSC Adv. 2019 Nov 13;9(63):36492–507. doi: 10.1039/c9ra07327b (PMC9075174; doi:10.1039/c9ra07327b)
Supplement: RA-009-C9RA07327B-s3479 [file RA-009-C9RA07327B-s3479.xyz]

   82
jmolscript: load "" {1 1 1} spacegroup "x,y,z" unitcell [{     11.737000     0.000000     0.000000 }, {      2.657553    11.432173     0.000000 }, {      3.786036     3.006875    11.324072 }]
Cr     4.769358     3.873962     5.384143     1.469201
Cr    11.434319     9.167282     0.277893     1.469215
Cr    13.411231    10.565086     5.939929     1.469239
Cr     6.746270     5.271766    11.046179     1.469209
Ag    15.440320     8.597680     8.437340     0.701700
Ag     8.203144     2.849904     8.548768     0.701703
Ag     2.740269     5.841368     2.886732     0.701701
Ag     9.977445    11.589144     2.775304     0.701697
Ag    14.184023     2.749369     8.493054     0.713064
Ag     3.996566    11.689679     2.831018     0.713066
C      3.773107     5.694260     7.168138     0.479345
C      4.625604     6.505545     6.159163     0.482843
C     11.666562     6.698446     1.460805     0.483740
C     11.557396     6.443959    -0.027178     0.492196
C      4.243035     4.221813    10.474767     0.473762
C      5.260622     3.339055     9.720583     0.484983
C     13.672908    13.556696     9.817970     0.479344
C     12.689667    12.910035    10.826945     0.482843
C      7.121489     3.088744     4.201231     0.483739
C      7.394085     3.137452     5.689214     0.492198
C     15.000710    12.765573     6.511341     0.473762
C     15.630135    11.574535     7.265525     0.484984
C     14.407482     8.744788     4.155934     0.479343
C     13.554985     7.933503     5.164909     0.482844
C      6.514027     7.740602     9.863267     0.483741
C      2.837157     4.988214     0.027178     0.492199
C     13.937554    10.217235     0.849305     0.473760
C     12.919967    11.099993     1.603489     0.484983
C      4.507681     0.882352     1.506102     0.479345
C      5.490922     1.529013     0.497127     0.482844
C     11.059100    11.350304     7.122841     0.483745
C     10.786504    11.301596     5.634858     0.492197
C      3.179879     1.673475     4.812731     0.473761
C      2.550454     2.864513     4.058547     0.484984
O      3.729258     4.432721     6.950715    -0.524633
O      5.128487     5.786350     5.237383    -0.499805
O     14.931188     6.282223     8.108036    -0.415362
O      4.737297     7.727751     6.254285    -0.399762
O     11.592775     7.931810     1.795998    -0.502605
O     15.209590    10.498543    10.575551    -0.520858
O     11.866860     5.742667     2.239901    -0.391762
O     15.377465     8.301485    10.830342    -0.396633
O      4.786937     5.123587    11.218758    -0.468693
O      6.467396     3.710219     9.865532    -0.533423
O     14.770578     4.051727    10.385306    -0.391807
O      7.540880    13.802293     9.063787    -0.378972
O     14.911613    13.313762    10.035393    -0.524634
O      9.490282     9.250494     0.424653    -0.499808
O     10.573744     2.821536     8.878072    -0.415364
O     11.473913    13.077981    10.731823    -0.399761
O      5.936864     3.439879     3.866038    -0.502604
O      6.403891     3.505046     6.410557    -0.520856
O      8.007092     2.677235     3.422135    -0.391755
O      8.505878     2.844061     6.155766    -0.396633
O     13.999204    12.439981     5.767350    -0.468698
O     14.995366    10.483144     7.120576    -0.533427
O     12.782678     2.472934     6.600802    -0.391806
O      4.922334    11.722640     7.922321    -0.378976
O     14.451331    10.006327     4.373357    -0.524637
O     13.052102     8.652698     6.086689    -0.499810
O      3.249401     8.156825     3.216036    -0.415364
O     13.443292     6.711297     5.069787    -0.399761
O      6.587814     6.507238     9.528074    -0.502606
O      2.970999     3.940505     0.748521    -0.520857
O      6.313729     8.696381     9.084171    -0.391754
O      2.803124     6.137563     0.493730    -0.396635
O     13.393652     9.315461     0.105314    -0.468692
O     11.713193    10.728829     1.458540    -0.533424
O      3.410011    10.387321     0.938766    -0.391805
O     10.639709     0.636755     2.260285    -0.378973
O      3.268976     1.125286     1.288679    -0.524633
O      8.690307     5.188554    10.899419    -0.499806
O      7.606845    11.617512     2.446000    -0.415362
O      6.706676     1.361067     0.592249    -0.399761
O     12.243725    10.999169     7.458034    -0.502609
O     11.776698    10.934002     4.913515    -0.520861
O     10.173497    11.761813     7.901937    -0.391769
O      9.674711    11.594987     5.168306    -0.396635
O      4.181385     1.999067     5.556722    -0.468690
O      3.185223     3.955904     4.203496    -0.533424
O      5.397911    11.966114     4.723270    -0.391805
O     13.258255     2.716408     3.401751    -0.378971

The following XYZ coordinates are in angstroms. Other properties are in atomic units.
The sperically averaged electron density of each atom fit to a function of the form exp(a - br)
eigen_1, eigen_2 and eigen_3 are the three eigenvalues of traceless quadrupole moment tensor
  atom number  atomic symbol              X              Y              Z     net charge C6 coefficient C8 coefficient C10 coefficient fluctuating dipole atomic polarizability isotropic forcefield polarizability              a              b squared Pearson coefficient          <r^3>          <r^4>         wp_QDO          m_QDO          q_QDO       dipole_x       dipole_y       dipole_z         dipole            Qxy            Qxz            Qyz     Q(x^2-y^2)  Q(3z^2 - R^2)        eigen_1        eigen_2        eigen_3 static polarizability      alpha(xx)      alpha(xy)      alpha(xz)      alpha(yy)      alpha(yz)      alpha(zz) atomic spin moment
            1             Cr       4.769358       3.873962       5.384143       1.469201      65.087490 0.11227002E+04  0.31264798E+05                                14.207749                           11.797459       0.940597       2.229238                    0.993526      41.080696     102.984540       0.473118       0.464884      -1.107991       0.000474       0.001343       0.006963       0.007107      -0.007320      -0.000165      -0.040598      -0.010501       0.076559      -0.036858      -0.016196       0.053054             16.548635      19.013122      -1.648101       0.681380      17.125447       4.284201      13.507336           2.288403
            2             Cr      11.434319       9.167282       0.277893       1.469215      65.086736 0.11226854E+04  0.31264300E+05                                14.207690                           11.797420       0.940595       2.229240                    0.993526      41.080293     102.983568       0.473117       0.464887      -1.107989      -0.001416      -0.000157      -0.006963       0.007107      -0.008896      -0.039582       0.009032       0.002955       0.076515      -0.036865      -0.016184       0.053048             16.548558      16.495185      -1.062787       4.327181      19.643221      -0.306363      13.507267           2.288287
            3             Cr      13.411231      10.565086       5.939929       1.469239      65.085117 0.11226513E+04  0.31263163E+05                                14.207590                           11.797345       0.940574       2.229237                    0.993526      41.079497     102.981808       0.473111       0.464895      -1.107982      -0.000474      -0.001344      -0.006962       0.007107      -0.007320      -0.000161      -0.040583      -0.010512       0.076532      -0.036841      -0.016197       0.053038             16.548435      19.012890      -1.648071       0.681380      17.125235       4.284133      13.507182           2.288283
            4             Cr       6.746270       5.271766      11.046179       1.469209      65.086409 0.11226782E+04  0.31264078E+05                                14.207705                           11.797430       0.940573       2.229232                    0.993526      41.080234     102.983699       0.473113       0.464891      -1.107986       0.001416       0.000157       0.006963       0.007107      -0.008892      -0.039571       0.009038       0.002970       0.076569      -0.036850      -0.016201       0.053051             16.548578      16.495205      -1.062784       4.327196      19.643242      -0.306362      13.507289           2.288388
            5             Ag      15.440320       8.597680       8.437340       0.701700     132.633878 0.34501920E+04  0.12256770E+06                                20.673332                           19.147949       1.558032       2.220983                    0.998761      73.827818     185.122203       0.432654       0.398504      -1.195138       0.023589       0.025211      -0.003906       0.034746       0.037765      -0.023694      -0.057112      -0.078381      -0.006628      -0.053344      -0.041554       0.094898             22.478863      13.337806      -3.170211       3.099747      28.068148       2.205778      26.030635          -0.241492
            6             Ag       8.203144       2.849904       8.548768       0.701703     132.633877 0.34501912E+04  0.12256766E+06                                20.673324                           19.147940       1.558045       2.220987                    0.998761      73.827839     185.122208       0.432654       0.398504      -1.195139      -0.029895      -0.017269       0.003906       0.034745       0.016604      -0.060994      -0.010148       0.103663      -0.006625      -0.053345      -0.041554       0.094899             22.478855      25.914594      -6.093837       2.850362      15.491343       2.519798      26.030628          -0.241548
            7             Ag       2.740269       5.841368       2.886732       0.701701     132.634365 0.34502084E+04  0.12256844E+06                                20.673386                           19.147997       1.558067       2.220992                    0.998761      73.827935     185.122645       0.432653       0.398504      -1.195138      -0.023592      -0.025210       0.003907       0.034748       0.037767      -0.023698      -0.057113      -0.078417      -0.006587      -0.053365      -0.041544       0.094909             22.478922      13.337845      -3.170224       3.099775      28.068221       2.205758      26.030700          -0.241489
            8             Ag       9.977445      11.589144       2.775304       0.701697     132.634553 0.34502146E+04  0.12256872E+06                                20.673423                           19.148030       1.558037       2.220984                    0.998761      73.827909     185.122710       0.432652       0.398505      -1.195138       0.029897       0.017269      -0.003906       0.034746       0.016601      -0.060994      -0.010151       0.103682      -0.006599      -0.053358      -0.041547       0.094905             22.478966      25.914729      -6.093882       2.850360      15.491429       2.519824      26.030741          -0.241492
            9             Ag      14.184023       2.749369       8.493054       0.713064     143.662285 0.35275323E+04  0.12581611E+06                                21.683102                           19.296264       1.649999       2.249503                    0.998018      73.589240     183.956840       0.433845       0.395828      -1.199014      -0.003149       0.003965       0.000000       0.005064      -0.025267      -0.037914      -0.030111      -0.011747       0.010717      -0.062960       0.024155       0.038806             24.874710      27.464263      11.705616       3.409539      22.022024       2.707862      25.137842          -0.321973
           10             Ag       3.996566      11.689679       2.831018       0.713066     143.662015 0.35275236E+04  0.12581571E+06                                21.683066                           19.296233       1.650005       2.249506                    0.998018      73.589202     183.956630       0.433845       0.395828      -1.199014       0.003149      -0.003965       0.000001       0.005063      -0.025266      -0.037914      -0.030112      -0.011749       0.010714      -0.062960       0.024154       0.038806             24.874668      27.464225      11.705597       3.409545      22.021993       2.707861      25.137785          -0.321986
           11              C       3.773107       5.694260       7.168138       0.479345      23.503342 0.29316798E+03  0.63164384E+04                                 7.548480                            6.095624       0.047968       2.063372                    0.999345      23.712837      67.702598       0.598135       0.475282      -1.018085      -0.075876      -0.091381       0.069168       0.137447      -0.015211       0.111770      -0.017982       0.144078      -0.057339      -0.092995      -0.063161       0.156156              8.379036       5.177581      -0.255835      -1.851075      11.509328       1.697578       8.450199          -0.001286
           12              C       4.625604       6.505545       6.159163       0.482843      24.122065 0.28862941E+03  0.61741628E+04                                 7.602520                            6.008407       0.004994       2.050137                    0.999217      23.365843      65.764556       0.610463       0.469039      -1.024811       0.093652       0.046500      -0.088663       0.137091      -0.023302       0.078942      -0.019523       0.185872       0.012868      -0.099306      -0.042056       0.141362              8.577959       5.119228      -0.270595      -1.385430      13.375049       1.481220       7.239600          -0.000994
           13              C      11.666562       6.698446       1.460805       0.483740      23.938428 0.27917602E+03  0.58977360E+04                                 7.462366                            5.835994       0.078223       2.078019                    0.999372      22.812961      62.943288       0.633747       0.457491      -1.035535      -0.022298       0.037742       0.109243       0.117710       0.031941      -0.037774       0.026321       0.193926      -0.237570      -0.106722      -0.039928       0.146650              8.382602       4.351890      -1.201243       0.899602      11.281810      -1.287972       9.514108          -0.000719
           14              C      11.557396       6.443959      -0.027178       0.492196      23.756961 0.27605528E+03  0.58389781E+04                                 7.501142                            5.847288      -0.001922       2.049321                    0.999475      23.063043      64.517993       0.623478       0.464456      -1.027473      -0.016491      -0.008210      -0.103282       0.104912       0.019951      -0.024286      -0.037641       0.221474      -0.253886      -0.115187      -0.042845       0.158032              8.493195       4.216713      -1.001279       0.508482      11.983413       1.141919       9.279457          -0.001953
           15              C       4.243035       4.221813      10.474767       0.473762      24.134362 0.29532237E+03  0.63776422E+04                                 7.685890                            6.120897      -0.092645       2.014084                    0.999066      23.876677      68.359035       0.596180       0.475735      -1.017343      -0.075057       0.090919       0.071389       0.137827      -0.016357      -0.006264      -0.081473      -0.119398       0.154486      -0.090814      -0.034042       0.124855              8.711649      11.861576       2.149129       0.761863       7.532570       2.142106       6.740800          -0.001926
           16              C       5.260622       3.339055       9.720583       0.484983      23.052736 0.28166283E+03  0.60221138E+04                                 7.482658                            6.003150      -0.022373       2.043595                    0.999108      23.625469      67.707176       0.597072       0.479800      -1.013319       0.113967      -0.062936      -0.038585       0.135788      -0.017942       0.018962      -0.122491      -0.063387       0.165689      -0.095593      -0.062314       0.157906              8.359495      10.391766       1.597379       0.578812       7.639700       2.843534       7.047020          -0.002903
           17              C      13.672908      13.556696       9.817970       0.479344      23.503317 0.29316772E+03  0.63164312E+04                                 7.548478                            6.095624       0.047968       2.063373                    0.999345      23.712811      67.702518       0.598135       0.475282      -1.018085       0.106187       0.053213      -0.069168       0.137447       0.018125       0.007793       0.112939      -0.142724      -0.057338      -0.092995      -0.063161       0.156156              8.379034      11.071862      -1.626034       1.234357       5.615044      -2.187372       8.450195          -0.001284
           18              C      12.689667      12.910035      10.826945       0.482843      24.122018 0.28862893E+03  0.61741488E+04                                 7.602507                            6.008400       0.004997       2.050138                    0.999217      23.365805      65.764388       0.610464       0.469039      -1.024811      -0.066498      -0.080691       0.088661       0.137091       0.020081      -0.001142       0.081312      -0.187369       0.012869      -0.099306      -0.042056       0.141362              8.577942      12.832397      -2.063620       1.129049       5.661839      -1.684832       7.239591          -0.000992
           19              C       7.121489       3.088744       4.201231       0.483739      23.938571 0.27917795E+03  0.58977872E+04                                 7.462391                            5.836010       0.078219       2.078017                    0.999372      22.813065      62.943644       0.633747       0.457491      -1.035536      -0.031715       0.030265      -0.109244       0.117712       0.071434       0.017083      -0.042753      -0.145863      -0.237573      -0.106721      -0.039929       0.146650              8.382632      10.396704      -2.606439      -1.050834       5.237048       1.167874       9.514144          -0.000717
           20              C       7.394085       3.137452       5.689214       0.492198      23.757025 0.27605610E+03  0.58390007E+04                                 7.501158                            5.847299      -0.001927       2.049319                    0.999475      23.063080      64.518155       0.623477       0.464456      -1.027473       0.011731       0.014204       0.103284       0.104914       0.066750      -0.042162      -0.015132      -0.181165      -0.253890      -0.115187      -0.042846       0.158033              8.493214      11.143601      -2.611522       1.227405       5.056563       0.236715       9.279479          -0.001956
           21              C      15.000710      12.765573       6.511341       0.473762      24.134310 0.29532166E+03  0.63776221E+04                                 7.685876                            6.120888      -0.092638       2.014087                    0.999066      23.876629      68.358837       0.596180       0.475735      -1.017343      -0.071563       0.093693      -0.071388       0.137826      -0.041014      -0.080775       0.012345       0.092724       0.154486      -0.090814      -0.034040       0.124855              8.711632       8.702455       2.883497       2.258974      10.691653       0.257051       6.740789          -0.001925
           22              C      15.630135      11.574535       7.265525       0.484984      23.052651 0.28166161E+03  0.60220813E+04                                 7.482642                            6.003139      -0.022369       2.043597                    0.999108      23.625409      67.706967       0.597072       0.479800      -1.013319       0.035496      -0.125257       0.038585       0.135787      -0.030083      -0.115016       0.046204       0.041059       0.165690      -0.095593      -0.062313       0.157906              8.359477       8.485364       2.040538       2.900734       9.546062      -0.080067       7.047005          -0.002903
           23              C      14.407482       8.744788       4.155934       0.479343      23.503293 0.29316732E+03  0.63164197E+04                                 7.548466                            6.095614       0.047975       2.063375                    0.999345      23.712805      67.702447       0.598136       0.475281      -1.018085       0.075874       0.091380      -0.069167       0.137446      -0.015210       0.111768      -0.017983       0.144077      -0.057339      -0.092994      -0.063159       0.156153              8.379019       5.177572      -0.255835      -1.851068      11.509309       1.697575       8.450177          -0.001285
           24              C      13.554985       7.933503       5.164909       0.482844      24.121957 0.28862816E+03  0.61741260E+04                                 7.602487                            6.008387       0.005010       2.050143                    0.999217      23.365753      65.764137       0.610465       0.469038      -1.024812      -0.093652      -0.046499       0.088661       0.137090      -0.023301       0.078940      -0.019524       0.185871       0.012869      -0.099306      -0.042054       0.141360              8.577917       5.119209      -0.270593      -1.385425      13.374973       1.481208       7.239569          -0.000993
           25              C       6.514027       7.740602       9.863267       0.483741      23.938490 0.27917694E+03  0.58977589E+04                                 7.462369                            5.835996       0.078229       2.078020                    0.999372      22.813007      62.943390       0.633749       0.457490      -1.035536       0.022298      -0.037744      -0.109242       0.117709       0.031940      -0.037774       0.026321       0.193920      -0.237566      -0.106720      -0.039926       0.146646              8.382605       4.351890      -1.201242       0.899602      11.281811      -1.287969       9.514115          -0.000717
           26              C       2.837157       4.988214       0.027178       0.492199      23.756970 0.27605537E+03  0.58389813E+04                                 7.501146                            5.847290      -0.001924       2.049320                    0.999475      23.063057      64.518066       0.623478       0.464456      -1.027473       0.016491       0.008210       0.103281       0.104911       0.019951      -0.024286      -0.037641       0.221471      -0.253883      -0.115186      -0.042844       0.158030              8.493199       4.216715      -1.001278       0.508482      11.983421       1.141925       9.279461          -0.001957
           27              C      13.937554      10.217235       0.849305       0.473760      24.134384 0.29532272E+03  0.63776513E+04                                 7.685893                            6.120900      -0.092646       2.014084                    0.999066      23.876683      68.359046       0.596180       0.475735      -1.017343       0.075058      -0.090920      -0.071388       0.137827      -0.016358      -0.006264      -0.081473      -0.119398       0.154488      -0.090814      -0.034042       0.124856              8.711652      11.861581       2.149128       0.761862       7.532574       2.142106       6.740802          -0.001923
           28              C      12.919967      11.099993       1.603489       0.484983      23.052693 0.28166218E+03  0.60220969E+04                                 7.482653                            6.003146      -0.022376       2.043594                    0.999108      23.625438      67.707088       0.597071       0.479800      -1.013319      -0.113967       0.062936       0.038586       0.135788      -0.017942       0.018962      -0.122491      -0.063387       0.165691      -0.095593      -0.062314       0.157907              8.359490      10.391761       1.597376       0.578810       7.639695       2.843530       7.047014          -0.002901
           29              C       4.507681       0.882352       1.506102       0.479345      23.503355 0.29316830E+03  0.63164473E+04                                 7.548485                            6.095629       0.047968       2.063372                    0.999345      23.712847      67.702653       0.598135       0.475282      -1.018085      -0.106187      -0.053213       0.069167       0.137446       0.018124       0.007793       0.112938      -0.142722      -0.057340      -0.092995      -0.063159       0.156154              8.379042      11.071875      -1.626036       1.234360       5.615048      -2.187374       8.450204          -0.001286
           30              C       5.490922       1.529013       0.497127       0.482844      24.122050 0.28862937E+03  0.61741611E+04                                 7.602515                            6.008405       0.004995       2.050138                    0.999217      23.365831      65.764497       0.610463       0.469039      -1.024811       0.066497       0.080691      -0.088662       0.137091       0.020080      -0.001142       0.081311      -0.187369       0.012869      -0.099306      -0.042055       0.141361              8.577952      12.832412      -2.063622       1.129052       5.661844      -1.684834       7.239599          -0.000994
           31              C      11.059100      11.350304       7.122841       0.483745      23.938310 0.27917453E+03  0.58976930E+04                                 7.462325                            5.835965       0.078245       2.078027                    0.999372      22.812888      62.942898       0.633751       0.457489      -1.035537       0.031713      -0.030264       0.109244       0.117712       0.071435       0.017084      -0.042753      -0.145864      -0.237571      -0.106721      -0.039929       0.146650              8.382553      10.396605      -2.606408      -1.050817       5.237002       1.167857       9.514052          -0.000719
           32              C      10.786504      11.301596       5.634858       0.492197      23.756923 0.27605484E+03  0.58389655E+04                                 7.501131                            5.847281      -0.001914       2.049324                    0.999475      23.063010      64.517845       0.623479       0.464455      -1.027473      -0.011731      -0.014205      -0.103283       0.104914       0.066750      -0.042162      -0.015132      -0.181166      -0.253886      -0.115187      -0.042845       0.158033              8.493181      11.143560      -2.611512       1.227395       5.056547       0.236714       9.279437          -0.001955
           33              C       3.179879       1.673475       4.812731       0.473761      24.134405 0.29532298E+03  0.63776585E+04                                 7.685897                            6.120903      -0.092647       2.014083                    0.999066      23.876697      68.359098       0.596180       0.475735      -1.017343       0.071563      -0.093695       0.071390       0.137828      -0.041012      -0.080776       0.012347       0.092725       0.154488      -0.090814      -0.034043       0.124856              8.711658       8.702479       2.883511       2.258980      10.691689       0.257053       6.740805          -0.001925
           34              C       2.550454       2.864513       4.058547       0.484984      23.052722 0.28166259E+03  0.60221076E+04                                 7.482655                            6.003148      -0.022373       2.043595                    0.999108      23.625461      67.707153       0.597072       0.479800      -1.013319      -0.035497       0.125259      -0.038586       0.135789      -0.030082      -0.115016       0.046205       0.041061       0.165692      -0.095593      -0.062314       0.157907              8.359492       8.485382       2.040544       2.900741       9.546078      -0.080067       7.047017          -0.002902
           35              O       3.729258       4.432721       6.950715      -0.524633      41.582689 0.65132570E+03  0.16486498E+05                                 9.685194                            8.040162      -0.109204       2.005130                    0.996934      28.518504      77.839318       0.650149       0.372188      -1.124675      -0.050010       0.046160       0.059106       0.090141      -0.027531       0.045967       0.031471       0.017916      -0.100318      -0.078082       0.024633       0.053449             11.020814       6.836601       0.345429      -1.285987      16.463242       2.423493       9.762599          -0.017720
           36              O       5.128487       5.786350       5.237383      -0.499805      30.959131 0.46580066E+03  0.10826924E+05                                 7.810398                            6.669473       0.275902       2.140577                    0.998780      26.946742      70.149108       0.735846       0.358108      -1.137208       0.041540       0.107378       0.004616       0.115226      -0.002105       0.008402       0.036731       0.012928      -0.045259      -0.045654       0.014256       0.031398              8.581071       6.023605      -1.866403      -1.453060      11.789492       3.174560       7.930115          -0.015637
           37              O      14.931188       6.282223       8.108036      -0.415362      28.298789 0.43731513E+03  0.10002271E+05                                 7.403992                            6.515306       0.487635       2.236069                    0.996958      25.892603      66.788688       0.735691       0.364004      -1.132964      -0.017919      -0.030010       0.001482       0.034985      -0.045495       0.036853       0.054725       0.067251       0.067540      -0.102289       0.041857       0.060432              7.929309       5.424809      -1.215977      -1.478846       9.219740       2.754055       9.143377          -0.028318
           38              O       4.737297       7.727751       6.254285      -0.399762      27.852473 0.39759882E+03  0.88701068E+04                                 7.298711                            6.182484       0.621824       2.289180                    0.997370      25.266024      64.132214       0.761571       0.360506      -1.136967       0.038745      -0.012052      -0.033432       0.052575      -0.025577       0.053373       0.018089      -0.033635      -0.122359      -0.083547       0.030570       0.052977              8.120797       4.866762      -0.050419       0.209351      13.658606       0.987681       5.837022          -0.042442
           39              O      11.592775       7.931810       1.795998      -0.502605      32.290469 0.48874324E+03  0.11492083E+05                                 8.063308                            6.866812       0.396716       2.183449                    0.998388      27.010650      70.612354       0.719991       0.361794      -1.134842      -0.009467      -0.073883       0.070646       0.102660       0.009127      -0.015705       0.002275      -0.002778      -0.161560      -0.057031       0.019985       0.037046              8.886189       5.215412      -1.100765       0.525504      14.261433      -0.033173       7.181722          -0.019967
           40              O      15.209590      10.498543      10.575551      -0.520858      38.118911 0.58367255E+03  0.14355997E+05                                 9.092044                            7.564906       0.131594       2.085089                    0.997478      27.981121      74.968484       0.677287       0.367679      -1.129560       0.009382      -0.065803      -0.029826       0.072854       0.010255       0.000837      -0.055492       0.039378      -0.173035      -0.089282       0.035184       0.054098             10.275462       5.579157      -1.704627       0.825967      15.958606      -1.380828       9.288624          -0.016022
           41              O      11.866860       5.742667       2.239901      -0.391762      25.548992 0.36723367E+03  0.80040125E+04                                 6.762180                            5.841850       0.744783       2.317459                    0.999204      25.024788      62.083204       0.806401       0.348489      -1.150592      -0.043555       0.003434       0.003807       0.043855       0.001219      -0.006699      -0.058523       0.043688      -0.183917      -0.094654       0.040421       0.054233              7.322337       5.070714      -1.068086       0.997938       9.006433      -3.408374       7.889864          -0.060101
           42              O      15.377465       8.301485      10.830342      -0.396633      28.169025 0.40674741E+03  0.91226510E+04                                 7.352957                            6.252328       0.541006       2.262240                    0.997548      25.288126      64.283273       0.757739       0.360404      -1.137459      -0.014994       0.001425       0.019710       0.024806       0.007418      -0.016351       0.028004       0.014934      -0.188172      -0.073798       0.031563       0.042235              8.119150       4.858870      -0.766917      -0.045313      12.174221       2.919210       7.324360          -0.043499
           43              O       4.786937       5.123587      11.218758      -0.468693      35.693155 0.54768419E+03  0.13268386E+05                                 8.751692                            7.377911       0.038565       2.080464                    0.995362      27.015937      72.017032       0.678344       0.372707      -1.124866      -0.112998       0.008136       0.007442       0.113535       0.019267       0.033433       0.008774       0.004495      -0.005244      -0.034480      -0.008868       0.043348              9.855062      10.641956       3.789538       2.402183      10.667664       2.898449       8.255565          -0.024702
           44              O       6.467396       3.710219       9.865532      -0.533423      42.647002 0.65842491E+03  0.16723087E+05                                 9.816423                            8.057326      -0.137824       1.990779                    0.997725      28.752422      78.790967       0.652212       0.369749      -1.125740      -0.036213      -0.084160      -0.037411       0.098964       0.023644       0.025664      -0.045507      -0.028069      -0.015731      -0.064100       0.011447       0.052653             11.139038      15.869746       1.836924       1.104090       8.923099       2.848397       8.624267          -0.015322
           45              O      14.770578       4.051727      10.385306      -0.391807      29.036478 0.42887150E+03  0.97678488E+04                                 7.577575                            6.483292       0.307184       2.189503                    0.996414      25.422991      65.579303       0.731710       0.367532      -1.129496       0.004865       0.046631       0.031025       0.056220       0.028562       0.016769      -0.031703       0.022614      -0.001054      -0.054214       0.022046       0.032168              8.406982      12.520412       2.552444       0.734194       6.125142       0.145961       6.575393          -0.047118
           46              O       7.540880      13.802293       9.063787      -0.378972      28.232449 0.42444083E+03  0.96233538E+04                                 7.378090                            6.429924       0.626308       2.299581                    0.996685      25.123454      64.255602       0.739556       0.365280      -1.133409       0.039621      -0.030879       0.008697       0.050981       0.036309       0.048621      -0.035404      -0.113574       0.103142      -0.107585       0.034658       0.072927              8.007396       7.649932       2.086946       1.424301       8.361011       2.799570       8.011244          -0.034116
           47              O      14.911613      13.313762      10.035393      -0.524634      41.582684 0.65132603E+03  0.16486508E+05                                 9.685195                            8.040165      -0.109204       2.005130                    0.996934      28.518486      77.839256       0.650149       0.372188      -1.124675      -0.033638       0.059163      -0.059108       0.090142      -0.020756       0.041061       0.037648      -0.040367      -0.100317      -0.078082       0.024632       0.053450             11.020814      16.122071      -1.813092       2.069366       7.177779      -1.801324       9.762594          -0.017714
           48              O       9.490282       9.250494       0.424653      -0.499808      30.959001 0.46579844E+03  0.10826858E+05                                 7.810373                            6.669455       0.275907       2.140579                    0.998780      26.946701      70.148928       0.735847       0.358108      -1.137208      -0.113996      -0.016150      -0.004615       0.115227       0.000963       0.037680      -0.000132      -0.013461      -0.045261      -0.045655       0.014257       0.031398              8.581039      10.670586      -2.946649       2.763088       7.142441      -2.134114       7.930091          -0.015627
           49              O      10.573744       2.821536       8.878072      -0.415364      28.298799 0.43731540E+03  0.10002280E+05                                 7.403998                            6.515312       0.487630       2.236068                    0.996958      25.892594      66.788694       0.735690       0.364005      -1.132964       0.033289       0.010658      -0.001483       0.034985      -0.025997       0.061648       0.023504      -0.100490       0.067539      -0.102288       0.041856       0.060432              7.929316       8.488839      -1.928248       2.347683       6.155726      -2.064025       9.143383          -0.028317
           50              O      11.473913      13.077981      10.731823      -0.399761      27.852328 0.39759657E+03  0.88700427E+04                                 7.298680                            6.182461       0.621836       2.289184                    0.997370      25.265987      64.132033       0.761573       0.360505      -1.136967       0.002967      -0.040469       0.033433       0.052576      -0.030371       0.029704       0.047889       0.007620      -0.122358      -0.083544       0.030569       0.052975              8.120758      13.185553      -1.984229       1.009423       5.339725      -0.019720       5.836997          -0.042444
           51              O       5.936864       3.439879       3.866038      -0.502604      32.290749 0.48874830E+03  0.11492233E+05                                 8.063356                            6.866849       0.396706       2.183444                    0.998388      27.010770      70.612799       0.719989       0.361794      -1.134841       0.074110      -0.007509      -0.070641       0.102658       0.007578      -0.001341      -0.015810       0.010549      -0.161565      -0.057032       0.019985       0.037047              8.886244      13.312208      -2.982970       0.086671       6.164757       0.519375       7.181768          -0.019979
           52              O       6.403891       3.505046       6.410557      -0.520856      38.119055 0.58367526E+03  0.14356080E+05                                 9.092063                            7.564921       0.131606       2.085092                    0.997478      27.981184      74.968696       0.677287       0.367679      -1.129560       0.061969      -0.024038       0.029823       0.072852       0.017887      -0.053861       0.013379      -0.026294      -0.173042      -0.089283       0.035184       0.054099             10.275486      14.674608      -3.818981      -1.157944       6.863202       1.117172       9.288647          -0.016030
           53              O       8.007092       2.677235       3.422135      -0.391755      25.549052 0.36723453E+03  0.80040353E+04                                 6.762184                            5.841851       0.744808       2.317465                    0.999204      25.024842      62.083339       0.806402       0.348489      -1.150592       0.006518       0.043201      -0.003806       0.043855       0.010731      -0.058524       0.006724      -0.038142      -0.183937      -0.094663       0.040422       0.054241              7.322343       8.333541      -1.826574      -3.093899       5.743617       1.743767       7.889872          -0.060120
           54              O       8.505878       2.844061       6.155766      -0.396633      28.169050 0.40674770E+03  0.91226591E+04                                 7.352962                            6.252330       0.540991       2.262236                    0.997548      25.288132      64.283293       0.757739       0.360404      -1.137459       0.002007       0.014927      -0.019711       0.024806       0.009950       0.023575      -0.022268      -0.006853      -0.188176      -0.073800       0.031566       0.042233              8.119156      11.460907      -2.301643       2.833140       5.572196      -0.705121       7.324366          -0.043503
           55              O      13.999204      12.439981       5.767350      -0.468698      35.693139 0.54768387E+03  0.13268379E+05                                 8.751698                            7.377917       0.038558       2.080462                    0.995362      27.015907      72.016987       0.678343       0.372708      -1.124866       0.017659       0.111910      -0.007442       0.113539       0.018279       0.016116       0.030578       0.012962      -0.005249      -0.034480      -0.008866       0.043345              9.855068      12.337877       3.395301       3.367089       8.971755       1.683514       8.255573          -0.024704
           56              O      14.995366      10.483144       7.120576      -0.533427      42.646907 0.65842323E+03  0.16723033E+05                                 9.816408                            8.057315      -0.137815       1.990782                    0.997725      28.752378      78.790795       0.652213       0.369749      -1.125740       0.090176       0.016215       0.037413       0.098967       0.015027      -0.038515       0.035301       0.046047      -0.015730      -0.064099       0.011445       0.052654             11.139019      10.089474       3.180611       3.024407      14.703329       0.430464       8.624255          -0.015328
           57              O      12.782678       2.472934       6.600802      -0.391806      29.036388 0.42886999E+03  0.97678050E+04                                 7.577558                            6.483280       0.307201       2.189509                    0.996414      25.422953      65.579156       0.731711       0.367532      -1.129496      -0.046522       0.005820      -0.031025       0.056221       0.030620      -0.027083       0.023511       0.004904      -0.001053      -0.054213       0.022045       0.032168              8.406962       7.578858       3.701157       0.308409      11.066649       0.682076       6.575379          -0.047118
           58              O       4.922334      11.722640       7.922321      -0.378976      28.232493 0.42444170E+03  0.96233797E+04                                 7.378104                            6.429935       0.626296       2.299577                    0.996685      25.123460      64.255667       0.739554       0.365280      -1.133409       0.021105      -0.045585      -0.008696       0.050981       0.007538      -0.023474       0.055374       0.133957       0.103141      -0.107583       0.034658       0.072926              8.007410       9.245098       1.716138       3.049363       6.765875       0.753418       8.011258          -0.034105
           59              O      14.451331      10.006327       4.373357      -0.524637      41.582639 0.65132476E+03  0.16486469E+05                                 9.685191                            8.040160      -0.109206       2.005130                    0.996934      28.518465      77.839200       0.650149       0.372189      -1.124674       0.050014      -0.046160      -0.059110       0.090145      -0.027528       0.045966       0.031469       0.017919      -0.100324      -0.078080       0.024631       0.053450             11.020812       6.836598       0.345426      -1.285982      16.463247       2.423497       9.762591          -0.017723
           60              O      13.052102       8.652698       6.086689      -0.499810      30.958756 0.46579410E+03  0.10826731E+05                                 7.810333                            6.669425       0.275905       2.140580                    0.998780      26.946584      70.148516       0.735849       0.358108      -1.137208      -0.041546      -0.107383      -0.004614       0.115232      -0.002102       0.008400       0.036728       0.012936      -0.045261      -0.045652       0.014258       0.031394              8.580993       6.023561      -1.866382      -1.453047      11.789367       3.174523       7.930051          -0.015641
           61              O       3.249401       8.156825       3.216036      -0.415364      28.298865 0.43731677E+03  0.10002322E+05                                 7.404027                            6.515336       0.487627       2.236067                    0.996958      25.892565      66.788728       0.735686       0.364006      -1.132962       0.017919       0.030012      -0.001484       0.034986      -0.045490       0.036852       0.054723       0.067249       0.067536      -0.102283       0.041852       0.060431              7.929347       5.424830      -1.215982      -1.478849       9.219796       2.754069       9.143414          -0.028311
           62              O      13.443292       6.711297       5.069787      -0.399761      27.852244 0.39759522E+03  0.88700057E+04                                 7.298670                            6.182455       0.621843       2.289187                    0.997370      25.265936      64.131896       0.761572       0.360506      -1.136967      -0.038745       0.012052       0.033433       0.052576      -0.025578       0.053369       0.018088      -0.033628      -0.122356      -0.083542       0.030566       0.052976              8.120745       4.866740      -0.050418       0.209351      13.658506       0.987668       5.836989          -0.042438
           63              O       6.587814       6.507238       9.528074      -0.502606      32.290611 0.48874598E+03  0.11492164E+05                                 8.063332                            6.866832       0.396707       2.183445                    0.998388      27.010720      70.612605       0.719990       0.361794      -1.134842       0.009466       0.073885      -0.070645       0.102661       0.009128      -0.015704       0.002276      -0.002783      -0.161559      -0.057031       0.019985       0.037046              8.886214       5.215424      -1.100766       0.525506      14.261471      -0.033172       7.181748          -0.019975
           64              O       2.970999       3.940505       0.748521      -0.520857      38.119009 0.58367439E+03  0.14356055E+05                                 9.092062                            7.564920       0.131591       2.085088                    0.997478      27.981152      74.968624       0.677286       0.367679      -1.129560      -0.009382       0.065804       0.029826       0.072854       0.010254       0.000839      -0.055492       0.039377      -0.173033      -0.089282       0.035185       0.054097             10.275484       5.579167      -1.704630       0.825971      15.958643      -1.380825       9.288643          -0.016032
           65              O       6.313729       8.696381       9.084171      -0.391754      25.548841 0.36723091E+03  0.80039370E+04                                 6.762153                            5.841828       0.744812       2.317469                    0.999204      25.024712      62.082947       0.806403       0.348489      -1.150592       0.043555      -0.003432      -0.003807       0.043856       0.001219      -0.006701      -0.058521       0.043695      -0.183922      -0.094655       0.040417       0.054238              7.322308       5.070693      -1.068080       0.997933       9.006396      -3.408357       7.889833          -0.060117
           66              O       2.803124       6.137563       0.493730      -0.396635      28.169105 0.40674873E+03  0.91226907E+04                                 7.352985                            6.252349       0.540992       2.262236                    0.997548      25.288113      64.283338       0.757736       0.360406      -1.137458       0.014993      -0.001424      -0.019710       0.024806       0.007418      -0.016352       0.028002       0.014931      -0.188155      -0.073792       0.031561       0.042231              8.119182       4.858885      -0.766920      -0.045313      12.174274       2.919224       7.324388          -0.043492
           67              O      13.393652       9.315461       0.105314      -0.468692      35.693078 0.54768281E+03  0.13268343E+05                                 8.751675                            7.377899       0.038579       2.080468                    0.995362      27.015917      72.016927       0.678346       0.372707      -1.124867       0.112998      -0.008137      -0.007441       0.113535       0.019266       0.033434       0.008774       0.004494      -0.005247      -0.034481      -0.008867       0.043348              9.855041      10.641930       3.789526       2.402175      10.667644       2.898441       8.255549          -0.024699
           68              O      11.713193      10.728829       1.458540      -0.533424      42.646957 0.65842398E+03  0.16723058E+05                                 9.816418                            8.057321      -0.137819       1.990780                    0.997725      28.752399      78.790889       0.652212       0.369749      -1.125739       0.036212       0.084160       0.037412       0.098964       0.023644       0.025663      -0.045507      -0.028068      -0.015723      -0.064100       0.011446       0.052654             11.139032      15.869742       1.836919       1.104085       8.923094       2.848393       8.624259          -0.015316
           69              O       3.410011      10.387321       0.938766      -0.391805      29.036401 0.42887013E+03  0.97678081E+04                                 7.577554                            6.483277       0.307198       2.189508                    0.996414      25.422977      65.579201       0.731712       0.367531      -1.129496      -0.004867      -0.046632      -0.031024       0.056220       0.028563       0.016769      -0.031704       0.022614      -0.001051      -0.054215       0.022047       0.032169              8.406958      12.520374       2.552434       0.734192       6.125127       0.145959       6.575374          -0.047123
           70              O      10.639709       0.636755       2.260285      -0.378973      28.232453 0.42444090E+03  0.96233558E+04                                 7.378091                            6.429924       0.626302       2.299579                    0.996685      25.123455      64.255602       0.739556       0.365280      -1.133409      -0.039622       0.030878      -0.008697       0.050980       0.036310       0.048622      -0.035403      -0.113574       0.103138      -0.107585       0.034659       0.072927              8.007396       7.649935       2.086944       1.424300       8.361010       2.799569       8.011242          -0.034115
           71              O       3.268976       1.125286       1.288679      -0.524633      41.582716 0.65132651E+03  0.16486524E+05                                 9.685201                            8.040169      -0.109212       2.005128                    0.996934      28.518496      77.839309       0.650149       0.372188      -1.124675       0.033638      -0.059163       0.059108       0.090142      -0.020756       0.041060       0.037647      -0.040367      -0.100321      -0.078081       0.024632       0.053449             11.020824      16.122087      -1.813095       2.069376       7.177783      -1.801326       9.762602          -0.017720
           72              O       8.690307       5.188554      10.899419      -0.499806      30.958951 0.46579742E+03  0.10826828E+05                                 7.810364                            6.669446       0.275903       2.140578                    0.998780      26.946678      70.148840       0.735848       0.358108      -1.137208       0.113997       0.016148       0.004616       0.115228       0.000963       0.037678      -0.000133      -0.013460      -0.045256      -0.045652       0.014255       0.031397              8.581030      10.670574      -2.946646       2.763088       7.142432      -2.134113       7.930084          -0.015639
           73              O       7.606845      11.617512       2.446000      -0.415362      28.298874 0.43731690E+03  0.10002324E+05                                 7.404018                            6.515329       0.487630       2.236068                    0.996958      25.892605      66.788791       0.735688       0.364005      -1.132963      -0.033287      -0.010658       0.001482       0.034984      -0.025996       0.061648       0.023504      -0.100486       0.067538      -0.102287       0.041855       0.060432              7.929337       8.488864      -1.928254       2.347691       6.155742      -2.064031       9.143407          -0.028317
           74              O       6.706676       1.361067       0.592249      -0.399761      27.852430 0.39759836E+03  0.88700945E+04                                 7.298706                            6.182482       0.621824       2.289180                    0.997370      25.266004      64.132162       0.761570       0.360506      -1.136966      -0.002967       0.040466      -0.033432       0.052574      -0.030372       0.029704       0.047888       0.007619      -0.122359      -0.083544       0.030568       0.052976              8.120788      13.185605      -1.984238       1.009427       5.339742      -0.019720       5.837019          -0.042445
           75              O      12.243725      10.999169       7.458034      -0.502609      32.290385 0.48874194E+03  0.11492043E+05                                 8.063291                            6.866801       0.396706       2.183446                    0.998388      27.010628      70.612233       0.719992       0.361793      -1.134842      -0.074108       0.007511       0.070647       0.102661       0.007581      -0.001338      -0.015810       0.010545      -0.161565      -0.057032       0.019983       0.037049              8.886167      13.312085      -2.982934       0.086677       6.164707       0.519365       7.181709          -0.019977
           76              O      11.776698      10.934002       4.913515      -0.520861      38.118894 0.58367242E+03  0.14355993E+05                                 9.092046                            7.564909       0.131590       2.085088                    0.997478      27.981095      74.968417       0.677287       0.367680      -1.129560      -0.061973       0.024036      -0.029828       0.072857       0.017889      -0.053861       0.013383      -0.026299      -0.173039      -0.089284       0.035185       0.054099             10.275465      14.674585      -3.818974      -1.157940       6.863191       1.117168       9.288620          -0.016030
           77              O      10.173497      11.761813       7.901937      -0.391769      25.548929 0.36723273E+03  0.80039859E+04                                 6.762165                            5.841839       0.744810       2.317468                    0.999204      25.024789      62.083156       0.806403       0.348489      -1.150592      -0.006519      -0.043203       0.003808       0.043857       0.010732      -0.058526       0.006722      -0.038143      -0.183934      -0.094664       0.040421       0.054243              7.322318       8.333508      -1.826563      -3.093882       5.743601       1.743756       7.889846          -0.060081
           78              O       9.674711      11.594987       5.168306      -0.396635      28.169062 0.40674820E+03  0.91226748E+04                                 7.352973                            6.252342       0.540992       2.262236                    0.997548      25.288109      64.283291       0.757737       0.360405      -1.137458      -0.002006      -0.014927       0.019709       0.024805       0.009950       0.023574      -0.022268      -0.006858      -0.188166      -0.073796       0.031563       0.042233              8.119168      11.460920      -2.301648       2.833139       5.572208      -0.705121       7.324376          -0.043491
           79              O       4.181385       1.999067       5.556722      -0.468690      35.693094 0.54768292E+03  0.13268346E+05                                 8.751676                            7.377898       0.038576       2.080467                    0.995362      27.015929      72.016963       0.678346       0.372707      -1.124867      -0.017662      -0.111903       0.007441       0.113532       0.018283       0.016116       0.030580       0.012962      -0.005247      -0.034482      -0.008867       0.043349              9.855043      12.337842       3.395295       3.367078       8.971736       1.683509       8.255551          -0.024704
           80              O       3.185223       3.955904       4.203496      -0.533424      42.647095 0.65842648E+03  0.16723139E+05                                 9.816439                            8.057337      -0.137821       1.990779                    0.997725      28.752462      78.791129       0.652212       0.369749      -1.125739      -0.090173      -0.016217      -0.037411       0.098964       0.015029      -0.038513       0.035300       0.046049      -0.015724      -0.064099       0.011446       0.052653             11.139057      10.089514       3.180622       3.024424      14.703373       0.430463       8.624284          -0.015319
           81              O       5.397911      11.966114       4.723270      -0.391805      29.036463 0.42887116E+03  0.97678382E+04                                 7.577568                            6.483287       0.307186       2.189504                    0.996414      25.422989      65.579268       0.731711       0.367532      -1.129496       0.046521      -0.005819       0.031025       0.056219       0.030623      -0.027083       0.023512       0.004901      -0.001052      -0.054216       0.022047       0.032169              8.406975       7.578868       3.701165       0.308409      11.066671       0.682077       6.575387          -0.047120
           82              O      13.258255       2.716408       3.401751      -0.378971      28.232435 0.42444036E+03  0.96233397E+04                                 7.378083                            6.429917       0.626309       2.299582                    0.996685      25.123457      64.255580       0.739557       0.365279      -1.133410      -0.021106       0.045584       0.008698       0.050980       0.007539      -0.023475       0.055376       0.133962       0.103140      -0.107587       0.034659       0.072927              8.007388       9.245077       1.716132       3.049356       6.765853       0.753416       8.011235          -0.034114

******************************************************
Auxiliary information for the entire system
The total spin magnetic moment of the unit cell is   6.044374
The total net atomic charge of the unit cell is   -0.000001
Accuracy of reproducing the electrostatic potential in the unit cell:
  The inner radius (bohr) =    5.0000
  The outer radius (bohr) =   12.0000
  Valid grid points have density less than (e/(bohr^3)) =    0.0001
  The number of valid grid points were=        57214
  The rms potential error without charges in kcal/mol is=      5.61210
  The rms potential error with partial charges in kcal/mol is=      0.88878
  The RRMSE value at monopole order=      0.15837
  The rms potential error with partial charges and cloud penetration in kcal/mol is=      0.89085
  The RRMSE value at monopole order with cloud penetration is=      0.15874
  The rms potential error with partial charges and atomic dipoles in kcal/mol is=      0.76157
  The RRMSE value at dipole order=      0.13570
  The rms potential error with partial charges, atomic dipoles and cloud penetration in kcal/mol is=      0.75763
  The RRMSE value at dipole order with cloud penetration=      0.13500

******************************************************
The electron densities and ab initio electrostatic potential were computed in VASP using the PBE functional and
projector augmented wave method. See the main text of the journal article for a description of computational details.
The atomic charges, dipoles, and quadrupoles were computed with the DDEC6 method as described in
(a) T. A. Manz and N. Gabaldon Limas, RSC Adv. 6 (2016) 47771-47801 DOI: 10.1039/c6ra04656h
(b) N. Gabaldon Limas and T. A. Manz, RSC Adv. 8 (2018) 2678-2707 DOI: 10.1039/c7ra11829e.
For each atom in the material, the electron cloud parameters were fit to the spherically averaged atom-in-material
electron density using radial positions for which this density was between 10^-4 and 10^-2 electrons per cubic bohr.
The polarizabilities, dispersion coefficients, and quantum Drude oscillator (QDO) parameters were fit using the MCLF method.
The magnetic structure of the system was optimized in VASP from the default ferromagnetic initial guess using spin polarization.
The atomic spin moments (ASMs) were computed on this optimized magnetic structure using the DDEC6 partition as inputs
to the method of T. A. Manz and D. S. Sholl, J. Chem. Theory Comput. 7 (2011) 4146-4164 DOI: 10.1021/ct200539n.
The RMSE and RRMSE were computed using a uniform grid with Ewald summation.
