# Supplementary material for: A collection of forcefield precursors for metal–organic frameworks
Source: RSC Adv. 2019 Nov 13;9(63):36492–507. doi: 10.1039/c9ra07327b (PMC9075174; doi:10.1039/c9ra07327b)
Supplement: RA-009-C9RA07327B-s3480 [file RA-009-C9RA07327B-s3480.xyz]

  680
jmolscript: load "" {1 1 1} spacegroup "x,y,z" unitcell [{     19.536000     0.000000     0.000000 }, {      0.000000    24.875000     0.000000 }, {      0.000000     0.000000    24.962700 }]
Co    17.918419    22.550680    23.016109     1.018155
Co    14.662159    23.392201    21.856342     1.152758
Co     1.573429    13.113851    22.907022     0.870226
Co     8.150419     2.324320    14.427941     1.018264
Co     4.894159     1.482799    15.587708     1.152818
Co    11.341429    11.761149    14.537028     0.870249
Co    11.385581    10.113180     1.946591     1.018072
Co    14.641841    10.954701     3.106358     1.152788
Co     8.194571     0.676351     2.055678     0.870250
Co     1.617581    14.761820    10.534759     1.018340
Co     4.873841    13.920299     9.374992     1.152801
Co    17.962571    24.198649    10.425672     0.870265
Co     1.617581     2.324320     1.946591     1.018170
Co     4.873841     1.482799     3.106358     1.152846
Co    17.962571    11.761149     2.055678     0.870139
Co    11.385581    22.550680    10.534759     1.018176
Co    14.641841    23.392201     9.374992     1.152706
Co     8.194571    13.113851    10.425672     0.870223
Co     8.150419    14.761820    23.016109     1.018275
Co     4.894159    13.920299    21.856342     1.152699
Co    11.341429    24.198649    22.907022     0.870205
Co    17.918419    10.113180    14.427941     1.018078
Co    14.662159    10.954701    15.587708     1.152761
Co     1.573429     0.676351    14.537028     0.870183
P     17.910019    18.971416    14.903730     0.780887
P      1.745346    21.936268    22.568777     0.861630
P      8.142019     5.903584    22.540320     0.780887
P     11.513346     2.938732    14.875273     0.861631
P     11.393981     6.533916    10.058970     0.780886
P      8.022654     9.498767     2.393923     0.861628
P      1.625981    18.341084     2.422380     0.780886
P     17.790654    15.376233    10.087427     0.861632
P      1.625981     5.903584    10.058970     0.780887
P     17.790654     2.938732     2.393923     0.861631
P     11.393981    18.971416     2.422380     0.780887
P      8.022654    21.936268    10.087427     0.861631
P      8.142019    18.341084    14.903730     0.780886
P     11.513346    15.376233    22.568777     0.861632
P     17.910019     6.533916    22.540320     0.780886
P      1.745346     9.498767    14.875273     0.861628
H     19.450042    19.628863    17.199300     0.119764
H     19.057368    20.666150    19.278693     0.116154
H     15.138446    21.019375    18.360066     0.123819
H     15.535027    19.919900    16.323110     0.105604
H     19.114022    16.740875    13.649604     0.119302
H     18.809261    14.402625    13.659589     0.120239
H     15.939422    14.825500    16.515322     0.122894
H     16.261766    17.143850    16.487863     0.107390
H     17.435880    21.377575    13.537272     0.118893
H     15.685454    22.335262    12.281648     0.119067
H     13.638082    18.832862    12.543757     0.124682
H     15.320131    17.917463    13.839321     0.104419
H      3.536016    20.138800    21.115948     0.107434
H      3.809520    17.825425    21.043556     0.127873
H      0.525518    17.345337    23.395042     0.129833
H      0.310622    19.673638    23.564789     0.122950
H      4.118189    22.628787    21.048549     0.108011
H      4.499141    23.715825    18.999111     0.125619
H      0.509890    24.096413    18.449932     0.124821
H      0.128938    22.999425    20.486888     0.112486
H      4.124050    20.775600    23.931740     0.104541
H      5.837357    21.705925     0.252123     0.127261
H      4.096699     0.462675     0.019970     0.122333
H      2.393160    24.434712    23.679617     0.120671
H      9.682042     5.246137    20.244750     0.119764
H      9.289368     4.208850    18.165357     0.116154
H      5.370446     3.855625    19.083984     0.123819
H      5.767027     4.955100    21.120940     0.105603
H      9.346022     8.134125    23.794446     0.119302
H      9.041261    10.472375    23.784461     0.120239
H      6.171422    10.049500    20.928728     0.122894
H      6.493766     7.731150    20.956187     0.107390
H      7.667880     3.497425    23.906778     0.118893
H      5.917454     2.539737     0.199702     0.119068
H      3.870082     6.042137    24.900293     0.124683
H      5.552131     6.957537    23.604729     0.104419
H     13.304016     4.736200    16.328102     0.107434
H     13.577520     7.049575    16.400494     0.127873
H     10.293518     7.529663    14.049008     0.129833
H     10.078622     5.201363    13.879261     0.122950
H     13.886189     2.246213    16.395501     0.108011
H     14.267141     1.159175    18.444939     0.125619
H     10.277890     0.778588    18.994118     0.124821
H      9.896938     1.875575    16.957162     0.112487
H     13.892050     4.099400    13.512310     0.104541
H     15.605357     3.169075    12.229227     0.127261
H     13.864699    24.412325    12.461380     0.122332
H     12.161160     0.440288    13.764433     0.120671
H      9.853958     7.191363     7.763400     0.119764
H     10.246632     8.228650     5.684007     0.116153
H     14.165554     8.581875     6.602634     0.123819
H     13.768973     7.482400     8.639590     0.105604
H     10.189978     4.303375    11.313096     0.119303
H     10.494739     1.965125    11.303111     0.120239
H     13.364578     2.388000     8.447378     0.122894
H     13.042234     4.706350     8.474837     0.107391
H     11.868120     8.940075    11.425428     0.118893
H     13.618546     9.897763    12.681052     0.119066
H     15.665918     6.395362    12.418943     0.124683
H     13.983869     5.479962    11.123379     0.104419
H      6.231984     7.701300     3.846752     0.107434
H      5.958480     5.387925     3.919144     0.127874
H      9.242482     4.907838     1.567658     0.129833
H      9.457378     7.236137     1.397911     0.122950
H      5.649811    10.191287     3.914151     0.108012
H      5.268859    11.278325     5.963589     0.125619
H      9.258110    11.658913     6.512768     0.124821
H      9.639062    10.561925     4.475812     0.112486
H      5.643950     8.338100     1.030960     0.104541
H      3.930643     9.268425    24.710577     0.127261
H      5.671301    12.900175    -0.019970     0.122332
H      7.374840    11.997212     1.283083     0.120670
H      0.085958    17.683637     4.717950     0.119764
H      0.478632    16.646350     6.797343     0.116154
H      4.397554    16.293125     5.878716     0.123819
H      4.000973    17.392600     3.841760     0.105604
H      0.421978    20.571625     1.168254     0.119302
H      0.726739    22.909875     1.178239     0.120239
H      3.596578    22.487000     4.033972     0.122895
H      3.274234    20.168650     4.006513     0.107390
H      2.100120    15.934925     1.055922     0.118893
H      3.850546    14.977237    24.762998     0.119067
H      5.897918    18.479637     0.062407     0.124683
H      4.215869    19.395038     1.357971     0.104418
H     15.999984    17.173700     8.634598     0.107434
H     15.726480    19.487075     8.562206     0.127873
H     19.010482    19.967163    10.913692     0.129833
H     19.225378    17.638863    11.083439     0.122951
H     15.417811    14.683713     8.567199     0.108011
H     15.036859    13.596675     6.517761     0.125619
H     19.026110    13.216087     5.968582     0.124821
H     19.407062    14.313075     8.005538     0.112487
H     15.411950    16.536900    11.450390     0.104541
H     13.698643    15.606575    12.733473     0.127261
H     15.439301    11.974825    12.501320     0.122331
H     17.142840    12.877788    11.198267     0.120671
H      0.085958     5.246137     7.763400     0.119764
H      0.478632     4.208850     5.684007     0.116154
H      4.397554     3.855625     6.602634     0.123819
H      4.000973     4.955100     8.639590     0.105603
H      0.421978     8.134125    11.313096     0.119302
H      0.726739    10.472375    11.303111     0.120239
H      3.596578    10.049500     8.447378     0.122894
H      3.274234     7.731150     8.474837     0.107390
H      2.100120     3.497425    11.425428     0.118893
H      3.850546     2.539737    12.681052     0.119067
H      5.897918     6.042137    12.418943     0.124683
H      4.215869     6.957537    11.123379     0.104419
H     15.999984     4.736200     3.846752     0.107434
H     15.726480     7.049575     3.919144     0.127873
H     19.010482     7.529663     1.567658     0.129833
H     19.225378     5.201363     1.397911     0.122950
H     15.417811     2.246213     3.914151     0.108011
H     15.036859     1.159175     5.963589     0.125618
H     19.026110     0.778588     6.512768     0.124821
H     19.407062     1.875575     4.475812     0.112486
H     15.411950     4.099400     1.030960     0.104541
H     13.698643     3.169075    24.710577     0.127261
H     15.439301    24.412325    -0.019970     0.122331
H     17.142840     0.440288     1.283083     0.120671
H      9.853958    19.628863     4.717950     0.119764
H     10.246632    20.666150     6.797343     0.116154
H     14.165554    21.019375     5.878716     0.123818
H     13.768973    19.919900     3.841760     0.105603
H     10.189978    16.740875     1.168254     0.119303
H     10.494739    14.402625     1.178239     0.120238
H     13.364578    14.825500     4.033972     0.122895
H     13.042234    17.143850     4.006513     0.107390
H     11.868120    21.377575     1.055922     0.118892
H     13.618546    22.335262    24.762998     0.119066
H     15.665918    18.832862     0.062407     0.124682
H     13.983869    17.917463     1.357971     0.104419
H      6.231984    20.138800     8.634598     0.107433
H      5.958480    17.825425     8.562206     0.127873
H      9.242482    17.345337    10.913692     0.129833
H      9.457378    19.673638    11.083439     0.122950
H      5.649811    22.628787     8.567199     0.108011
H      5.268859    23.715825     6.517761     0.125619
H      9.258110    24.096413     5.968582     0.124821
H      9.639062    22.999425     8.005538     0.112486
H      5.643950    20.775600    11.450390     0.104541
H      3.930643    21.705925    12.733473     0.127261
H      5.671301     0.462675    12.501320     0.122332
H      7.374840    24.434712    11.198267     0.120670
H      9.682042    17.683637    17.199300     0.119764
H      9.289368    16.646350    19.278693     0.116154
H      5.370446    16.293125    18.360066     0.123818
H      5.767027    17.392600    16.323110     0.105603
H      9.346022    20.571625    13.649604     0.119302
H      9.041261    22.909875    13.659589     0.120239
H      6.171422    22.487000    16.515322     0.122894
H      6.493766    20.168650    16.487863     0.107390
H      7.667880    15.934925    13.537272     0.118893
H      5.917454    14.977237    12.281648     0.119067
H      3.870082    18.479637    12.543757     0.124683
H      5.552131    19.395038    13.839321     0.104419
H     13.304016    17.173700    21.115948     0.107434
H     13.577520    19.487075    21.043556     0.127873
H     10.293518    19.967163    23.395042     0.129833
H     10.078622    17.638863    23.564789     0.122950
H     13.886189    14.683713    21.048549     0.108011
H     14.267141    13.596675    18.999111     0.125619
H     10.277890    13.216087    18.449932     0.124821
H      9.896938    14.313075    20.486888     0.112487
H     13.892050    16.536900    23.931740     0.104541
H     15.605357    15.606575     0.252123     0.127261
H     13.864699    11.974825     0.019970     0.122331
H     12.161160    12.877788    23.679617     0.120671
H     19.450042     7.191363    20.244750     0.119764
H     19.057368     8.228650    18.165357     0.116154
H     15.138446     8.581875    19.083984     0.123818
H     15.535027     7.482400    21.120940     0.105603
H     19.114022     4.303375    23.794446     0.119302
H     18.809261     1.965125    23.784461     0.120239
H     15.939422     2.388000    20.928728     0.122894
H     16.261766     4.706350    20.956187     0.107390
H     17.435880     8.940075    23.906778     0.118893
H     15.685454     9.897763     0.199702     0.119067
H     13.638082     6.395362    24.900293     0.124682
H     15.320131     5.479962    23.604729     0.104419
H      3.536016     7.701300    16.328102     0.107434
H      3.809520     5.387925    16.400494     0.127873
H      0.525518     4.907838    14.049008     0.129833
H      0.310622     7.236137    13.879261     0.122950
H      4.118189    10.191287    16.395501     0.108011
H      4.499141    11.278325    18.444939     0.125619
H      0.509890    11.658913    18.994118     0.124820
H      0.128938    10.561925    16.957162     0.112486
H      4.124050     8.338100    13.512310     0.104541
H      5.837357     9.268425    12.229227     0.127261
H      4.096699    12.900175    12.461380     0.122331
H      2.393160    11.997212    13.764433     0.120671
C     17.539421    19.710950    16.545278    -0.115849
C     18.572875    19.912437    17.426461    -0.078571
C     18.338443    20.546750    18.669603    -0.103955
C     17.072510    20.988530    19.006600    -0.013956
C     16.820496    21.740750    20.294675     0.606739
C     16.019520    20.745750    18.130409    -0.096920
C     16.261766    20.096512    16.909733    -0.109460
C     17.717198    17.171710    15.040027    -0.120592
C     18.465427    16.355313    14.228739    -0.082663
C     18.291557    14.952362    14.238724    -0.098174
C     17.351875    14.373272    15.104930    -0.018203
C     17.103768    12.887738    15.104930     0.607421
C     16.588018    15.206088    15.933691    -0.096331
C     16.775563    16.589138    15.911225    -0.104677
C     16.560667    19.546775    13.831832    -0.115879
C     16.658347    20.865150    13.347556    -0.085106
C     15.619032    21.438519    12.588690    -0.102344
C     14.485944    20.671125    12.289137    -0.007349
C     13.348949    21.300462    11.555234     0.579376
C     14.401939    19.355238    12.755940    -0.092053
C     15.406090    18.807987    13.517302    -0.094403
C      1.910621    20.153227    22.354597    -0.149537
C      2.938214    19.579610    21.597728    -0.095461
C      3.096456    18.201037    21.542810    -0.093371
C      2.191939    17.354541    22.234277    -0.011763
C      2.395114    15.852837    22.194337     0.610950
C      1.150670    17.911741    22.955699    -0.087414
C      1.010011    19.300761    23.043068    -0.066847
C      2.074723    22.735999    20.988389    -0.146077
C      3.381682    22.932263    20.529324    -0.100715
C      3.608299    23.581500    19.301160    -0.099586
C      2.545541    24.024275    18.527316    -0.002528
C      2.805370    24.768038    17.229256     0.603763
C      1.246397    23.805375    18.974148    -0.092800
C      1.021733    23.153650    20.197321    -0.070964
C      3.078874    22.506154    23.641674    -0.135526
C      4.112328    21.705925    24.128946    -0.089744
C      5.130154    22.260638    24.907782    -0.089211
C      5.128200    23.608365     0.278334     0.001424
C      6.249566    24.216808     1.053925     0.578317
C      4.106467    24.412325    24.770487    -0.091864
C      3.092549    23.870050    23.989155    -0.075482
C      7.771421     5.164050    20.898772    -0.115852
C      8.804875     4.962563    20.017589    -0.078571
C      8.570443     4.328250    18.774447    -0.103954
C      7.304510     3.886470    18.437450    -0.013953
C      7.052496     3.134250    17.149375     0.606740
C      6.251520     4.129250    19.313641    -0.096920
C      6.493766     4.778487    20.534317    -0.109462
C      7.949198     7.703290    22.404023    -0.120592
C      8.697427     8.519687    23.215311    -0.082664
C      8.523557     9.922637    23.205326    -0.098174
C      7.583875    10.501727    22.339120    -0.018203
C      7.335768    11.987262    22.339120     0.607420
C      6.820018     9.668912    21.510359    -0.096330
C      7.007563     8.285863    21.532825    -0.104675
C      6.792667     5.328225    23.612218    -0.115877
C      6.890347     4.009850    24.096494    -0.085105
C      5.851032     3.436481    24.855360    -0.102345
C      4.717944     4.203875     0.192213    -0.007351
C      3.580949     3.574537     0.926116     0.579382
C      4.633939     5.519762    24.688110    -0.092052
C      5.638090     6.067013    23.926748    -0.094401
C     11.678621     4.721773    15.089453    -0.149538
C     12.706214     5.295390    15.846322    -0.095464
C     12.864456     6.673963    15.901240    -0.093373
C     11.959939     7.520459    15.209773    -0.011761
C     12.163114     9.022163    15.249713     0.610954
C     10.918670     6.963259    14.488351    -0.087415
C     10.778011     5.574239    14.400982    -0.066847
C     11.842723     2.139001    16.455661    -0.146075
C     13.149682     1.942738    16.914726    -0.100714
C     13.376299     1.293500    18.142890    -0.099587
C     12.313541     0.850725    18.916734    -0.002530
C     12.573370     0.106963    20.214794     0.603764
C     11.014397     1.069625    18.469902    -0.092801
C     10.789733     1.721350    17.246729    -0.070963
C     12.846874     2.368846    13.802376    -0.135528
C     13.880328     3.169075    13.315104    -0.089747
C     14.898154     2.614362    12.536268    -0.089214
C     14.896200     1.266635    12.203016     0.001425
C     16.017566     0.658193    11.427425     0.578312
C     13.874467     0.462675    12.673563    -0.091863
C     12.860549     1.004950    13.454895    -0.075482
C     11.764579     7.273450     8.417422    -0.115851
C     10.731125     7.474937     7.536239    -0.078572
C     10.965557     8.109250     6.293097    -0.103956
C     12.231490     8.551030     5.956100    -0.013954
C     12.483504     9.303250     4.668025     0.606739
C     13.284480     8.308250     6.832291    -0.096919
C     13.042234     7.659012     8.052967    -0.109461
C     11.586802     4.734210     9.922673    -0.120592
C     10.838573     3.917812    10.733961    -0.082662
C     11.012443     2.514862    10.723976    -0.098173
C     11.952125     1.935772     9.857770    -0.018207
C     12.200232     0.450238     9.857770     0.607415
C     12.715982     2.768587     9.029009    -0.096331
C     12.528437     4.151637     9.051475    -0.104675
C     12.743333     7.109275    11.130868    -0.115878
C     12.645653     8.427650    11.615144    -0.085103
C     13.684968     9.001019    12.374010    -0.102341
C     14.818056     8.233625    12.673563    -0.007350
C     15.955051     8.862963    13.407466     0.579381
C     14.902061     6.917737    12.206760    -0.092053
C     13.897910     6.370487    11.445398    -0.094404
C      7.857379     7.715727     2.608103    -0.149534
C      6.829786     7.142110     3.364972    -0.095460
C      6.671544     5.763537     3.419890    -0.093371
C      7.576061     4.917041     2.728423    -0.011766
C      7.372886     3.415338     2.768363     0.610954
C      8.617330     5.474241     2.007001    -0.087413
C      8.757989     6.863261     1.919632    -0.066846
C      7.693277    10.298499     3.974311    -0.146078
C      6.386318    10.494762     4.433376    -0.100716
C      6.159701    11.144000     5.661540    -0.099586
C      7.222459    11.586775     6.435384    -0.002527
C      6.962630    12.330538     7.733444     0.603763
C      8.521603    11.367875     5.988552    -0.092800
C      8.746267    10.716150     4.765379    -0.070965
C      6.689126    10.068654     1.321026    -0.135528
C      5.655672     9.268425     0.833754    -0.089747
C      4.637846     9.823137     0.054918    -0.089214
C      4.639800    11.170865    24.684366     0.001425
C      3.518434    11.779308    23.908775     0.578315
C      5.661533    11.974825     0.192213    -0.091861
C      6.675451    11.432550     0.973545    -0.075480
C      1.996579    17.601550     4.063928    -0.115853
C      0.963125    17.400062     4.945111    -0.078573
C      1.197557    16.765750     6.188253    -0.103955
C      2.463490    16.323970     6.525250    -0.013952
C      2.715504    15.571750     7.813325     0.606740
C      3.516480    16.566750     5.649059    -0.096920
C      3.274234    17.215988     4.428383    -0.109462
C      1.818802    20.140790     2.558677    -0.120589
C      1.070573    20.957187     1.747389    -0.082662
C      1.244443    22.360138     1.757374    -0.098174
C      2.184125    22.939228     2.623580    -0.018207
C      2.432232    24.424762     2.623580     0.607422
C      2.947982    22.106413     3.452341    -0.096331
C      2.760437    20.723362     3.429875    -0.104673
C      2.975333    17.765725     1.350482    -0.115880
C      2.877653    16.447350     0.866206    -0.085104
C      3.916968    15.873981     0.107340    -0.102342
C      5.050056    16.641375    24.770487    -0.007348
C      6.187051    16.012038    24.036584     0.579379
C      5.134061    17.957262     0.274590    -0.092053
C      4.129910    18.504512     1.035952    -0.094404
C     17.625379    17.159273     9.873247    -0.149534
C     16.597786    17.732890     9.116378    -0.095462
C     16.439544    19.111463     9.061460    -0.093373
C     17.344061    19.957959     9.752927    -0.011766
C     17.140886    21.459663     9.712987     0.610948
C     18.385330    19.400759    10.474349    -0.087413
C     18.525989    18.011739    10.561718    -0.066845
C     17.461277    14.576501     8.507039    -0.146076
C     16.154318    14.380237     8.047974    -0.100716
C     15.927701    13.731000     6.819810    -0.099588
C     16.990459    13.288225     6.045966    -0.002529
C     16.730630    12.544462     4.747906     0.603763
C     18.289603    13.507125     6.492798    -0.092801
C     18.514267    14.158850     7.715971    -0.070962
C     16.457126    14.806346    11.160324    -0.135526
C     15.423672    15.606575    11.647596    -0.089747
C     14.405846    15.051863    12.426432    -0.089212
C     14.407800    13.704135    12.759684     0.001424
C     13.286434    13.095693    13.535275     0.578316
C     15.429533    12.900175    12.289137    -0.091862
C     16.443451    13.442450    11.507805    -0.075480
C      1.996579     5.164050     8.417422    -0.115850
C      0.963125     4.962563     7.536239    -0.078571
C      1.197557     4.328250     6.293097    -0.103956
C      2.463490     3.886470     5.956100    -0.013955
C      2.715504     3.134250     4.668025     0.606743
C      3.516480     4.129250     6.832291    -0.096920
C      3.274234     4.778487     8.052967    -0.109461
C      1.818802     7.703290     9.922673    -0.120593
C      1.070573     8.519687    10.733961    -0.082664
C      1.244443     9.922637    10.723976    -0.098175
C      2.184125    10.501727     9.857770    -0.018201
C      2.432232    11.987262     9.857770     0.607425
C      2.947982     9.668912     9.029009    -0.096331
C      2.760437     8.285863     9.051475    -0.104677
C      2.975333     5.328225    11.130868    -0.115877
C      2.877653     4.009850    11.615144    -0.085105
C      3.916968     3.436481    12.374010    -0.102344
C      5.050056     4.203875    12.673563    -0.007350
C      6.187051     3.574537    13.407466     0.579383
C      5.134061     5.519762    12.206760    -0.092052
C      4.129910     6.067013    11.445398    -0.094402
C     17.625379     4.721773     2.608103    -0.149536
C     16.597786     5.295390     3.364972    -0.095461
C     16.439544     6.673963     3.419890    -0.093372
C     17.344061     7.520459     2.728423    -0.011764
C     17.140886     9.022163     2.768363     0.610952
C     18.385330     6.963259     2.007001    -0.087414
C     18.525989     5.574239     1.919632    -0.066847
C     17.461277     2.139001     3.974311    -0.146079
C     16.154318     1.942738     4.433376    -0.100716
C     15.927701     1.293500     5.661540    -0.099586
C     16.990459     0.850725     6.435384    -0.002526
C     16.730630     0.106963     7.733444     0.603765
C     18.289603     1.069625     5.988552    -0.092801
C     18.514267     1.721350     4.765379    -0.070966
C     16.457126     2.368846     1.321026    -0.135525
C     15.423672     3.169075     0.833754    -0.089745
C     14.405846     2.614362     0.054918    -0.089211
C     14.407800     1.266635    24.684366     0.001422
C     13.286434     0.658193    23.908775     0.578317
C     15.429533     0.462675     0.192213    -0.091863
C     16.443451     1.004950     0.973545    -0.075481
C     11.764579    19.710950     4.063928    -0.115853
C     10.731125    19.912437     4.945111    -0.078573
C     10.965557    20.546750     6.188253    -0.103956
C     12.231490    20.988530     6.525250    -0.013951
C     12.483504    21.740750     7.813325     0.606739
C     13.284480    20.745750     5.649059    -0.096919
C     13.042234    20.096512     4.428383    -0.109464
C     11.586802    17.171710     2.558677    -0.120589
C     10.838573    16.355313     1.747389    -0.082662
C     11.012443    14.952362     1.757374    -0.098174
C     11.952125    14.373272     2.623580    -0.018206
C     12.200232    12.887738     2.623580     0.607421
C     12.715982    15.206088     3.452341    -0.096331
C     12.528437    16.589138     3.429875    -0.104675
C     12.743333    19.546775     1.350482    -0.115875
C     12.645653    20.865150     0.866206    -0.085104
C     13.684968    21.438519     0.107340    -0.102344
C     14.818056    20.671125    24.770487    -0.007352
C     15.955051    21.300462    24.036584     0.579382
C     14.902061    19.355238     0.274590    -0.092051
C     13.897910    18.807987     1.035952    -0.094401
C      7.857379    20.153227     9.873247    -0.149538
C      6.829786    19.579610     9.116378    -0.095464
C      6.671544    18.201037     9.061460    -0.093373
C      7.576061    17.354541     9.752927    -0.011761
C      7.372886    15.852837     9.712987     0.610953
C      8.617330    17.911741    10.474349    -0.087415
C      8.757989    19.300761    10.561718    -0.066846
C      7.693277    22.735999     8.507039    -0.146075
C      6.386318    22.932263     8.047974    -0.100715
C      6.159701    23.581500     6.819810    -0.099587
C      7.222459    24.024275     6.045966    -0.002530
C      6.962630    24.768038     4.747906     0.603769
C      8.521603    23.805375     6.492798    -0.092801
C      8.746267    23.153650     7.715971    -0.070963
C      6.689126    22.506154    11.160324    -0.135524
C      5.655672    21.705925    11.647596    -0.089744
C      4.637846    22.260638    12.426432    -0.089212
C      4.639800    23.608365    12.759684     0.001421
C      3.518434    24.216808    13.535275     0.578317
C      5.661533    24.412325    12.289137    -0.091863
C      6.675451    23.870050    11.507805    -0.075481
C      7.771421    17.601550    16.545278    -0.115852
C      8.804875    17.400062    17.426461    -0.078573
C      8.570443    16.765750    18.669603    -0.103956
C      7.304510    16.323970    19.006600    -0.013953
C      7.052496    15.571750    20.294675     0.606740
C      6.251520    16.566750    18.130409    -0.096920
C      6.493766    17.215988    16.909733    -0.109462
C      7.949198    20.140790    15.040027    -0.120591
C      8.697427    20.957187    14.228739    -0.082662
C      8.523557    22.360138    14.238724    -0.098174
C      7.583875    22.939228    15.104930    -0.018204
C      7.335768    24.424762    15.104930     0.607425
C      6.820018    22.106413    15.933691    -0.096332
C      7.007563    20.723362    15.911225    -0.104676
C      6.792667    17.765725    13.831832    -0.115879
C      6.890347    16.447350    13.347556    -0.085104
C      5.851032    15.873981    12.588690    -0.102341
C      4.717944    16.641375    12.289137    -0.007349
C      3.580949    16.012038    11.555234     0.579383
C      4.633939    17.957262    12.755940    -0.092054
C      5.638090    18.504512    13.517302    -0.094405
C     11.678621    17.159273    22.354597    -0.149535
C     12.706214    17.732890    21.597728    -0.095462
C     12.864456    19.111463    21.542810    -0.093373
C     11.959939    19.957959    22.234277    -0.011764
C     12.163114    21.459663    22.194337     0.610953
C     10.918670    19.400759    22.955699    -0.087415
C     10.778011    18.011739    23.043068    -0.066845
C     11.842723    14.576501    20.988389    -0.146077
C     13.149682    14.380237    20.529324    -0.100717
C     13.376299    13.731000    19.301160    -0.099588
C     12.313541    13.288225    18.527316    -0.002528
C     12.573370    12.544462    17.229256     0.603763
C     11.014397    13.507125    18.974148    -0.092800
C     10.789733    14.158850    20.197321    -0.070963
C     12.846874    14.806346    23.641674    -0.135525
C     13.880328    15.606575    24.128946    -0.089745
C     14.898154    15.051863    24.907782    -0.089213
C     14.896200    13.704135     0.278334     0.001422
C     16.017566    13.095693     1.053925     0.578317
C     13.874467    12.900175    24.770487    -0.091863
C     12.860549    13.442450    23.989155    -0.075481
C     17.539421     7.273450    20.898772    -0.115852
C     18.572875     7.474937    20.017589    -0.078572
C     18.338443     8.109250    18.774447    -0.103954
C     17.072510     8.551030    18.437450    -0.013953
C     16.820496     9.303250    17.149375     0.606736
C     16.019520     8.308250    19.313641    -0.096919
C     16.261766     7.659012    20.534317    -0.109462
C     17.717198     4.734210    22.404023    -0.120590
C     18.465427     3.917812    23.215311    -0.082663
C     18.291557     2.514862    23.205326    -0.098175
C     17.351875     1.935772    22.339120    -0.018205
C     17.103768     0.450238    22.339120     0.607423
C     16.588018     2.768587    21.510359    -0.096330
C     16.775563     4.151637    21.532825    -0.104675
C     16.560667     7.109275    23.612218    -0.115878
C     16.658347     8.427650    24.096494    -0.085104
C     15.619032     9.001019    24.855360    -0.102342
C     14.485944     8.233625     0.192213    -0.007351
C     13.348949     8.862963     0.926116     0.579381
C     14.401939     6.917737    24.688110    -0.092053
C     15.406090     6.370487    23.926748    -0.094403
C      1.910621     7.715727    15.089453    -0.149536
C      2.938214     7.142110    15.846322    -0.095462
C      3.096456     5.763537    15.901240    -0.093372
C      2.191939     4.917041    15.209773    -0.011763
C      2.395114     3.415338    15.249713     0.610952
C      1.150670     5.474241    14.488351    -0.087415
C      1.010011     6.863261    14.400982    -0.066846
C      2.074723    10.298499    16.455661    -0.146077
C      3.381682    10.494762    16.914726    -0.100715
C      3.608299    11.144000    18.142890    -0.099587
C      2.545541    11.586775    18.916734    -0.002528
C      2.805370    12.330538    20.214794     0.603764
C      1.246397    11.367875    18.469902    -0.092801
C      1.021733    10.716150    17.246729    -0.070965
C      3.078874    10.068654    13.802376    -0.135527
C      4.112328     9.268425    13.315104    -0.089747
C      5.130154     9.823137    12.536268    -0.089214
C      5.128200    11.170865    12.203016     0.001424
C      6.249566    11.779308    11.427425     0.578317
C      4.106467    11.974825    12.673563    -0.091860
C      3.092549    11.432550    13.454895    -0.075480
O     17.764671    21.763137    21.142908    -0.576118
O     15.703037    22.311134    20.407007    -0.551144
O     18.025672    12.137507    14.633135    -0.571345
O     15.990607    12.513369    15.553509    -0.569778
O     13.520280    22.426803    10.944646    -0.633081
O     12.194371    20.785550    11.540256    -0.520568
O     19.264840    19.373645    14.404976    -0.641193
O      3.554575    15.471504    21.820395    -0.573288
O      1.431989    15.112557    22.517104    -0.553212
O      3.966589     0.373871    17.081476    -0.538920
O      1.819583    -0.003234    16.430948    -0.554847
O      7.373668    23.635976     1.150032    -0.523706
O      6.108516     0.528594     1.563414    -0.606673
O      0.403809    22.309890    23.124447    -0.658488
O      7.996671     3.111862    16.301142    -0.576124
O      5.935037     2.563866    17.037043    -0.551146
O      8.257672    12.737493    22.810915    -0.571358
O      6.222607    12.361631    21.890541    -0.569759
O      3.752280     2.448198     1.536704    -0.633105
O      2.426371     4.089450     0.941094    -0.520566
O      9.496840     5.501355    23.039074    -0.641193
O     13.322575     9.403496    15.623655    -0.573309
O     11.199989     9.762443    14.926946    -0.553218
O     13.734589    24.501129    20.362574    -0.538918
O     11.587583     0.003234    21.013102    -0.554853
O     17.141668     1.239024    11.331318    -0.523712
O     15.876516    24.346406    10.917936    -0.606642
O     10.171809     2.565110    14.319603    -0.658494
O     11.539329     9.325638     3.819792    -0.576110
O     13.600963     9.873634     4.555693    -0.551148
O     11.278328    24.575007    10.329565    -0.571341
O     13.313393     0.075869     9.409191    -0.569739
O     15.783720     9.989302    14.018054    -0.633075
O     17.109629     8.348050    13.422444    -0.520559
O     10.039160     6.936145    10.557724    -0.641191
O      6.213425     3.034004     3.142305    -0.573308
O      8.336011     2.675057     2.445596    -0.553215
O      5.801411    12.811371     7.881224    -0.538912
O      7.948417    12.434266     8.531752    -0.554848
O      2.394332    11.198476    23.812668    -0.523708
O      3.659484    12.966094    23.399286    -0.606646
O      9.364191     9.872390     1.838253    -0.658480
O      1.771329    15.549362     8.661558    -0.576130
O      3.832963    15.001366     7.925657    -0.551139
O      1.510328     0.299992     2.151785    -0.571351
O      3.545393    24.799131     3.072159    -0.569776
O      6.015720    14.885697    23.425996    -0.633088
O      7.341629    16.526950    24.021606    -0.520576
O      0.271160    17.938855     1.923626    -0.641192
O     15.981425    21.840996     9.339045    -0.573269
O     18.104011    22.199942    10.035754    -0.553207
O     15.569411    12.063629     4.600126    -0.538922
O     17.716417    12.440734     3.949598    -0.554845
O     12.162332    13.676524    13.631382    -0.523704
O     13.427484    11.908906    14.044764    -0.606648
O     19.132191    15.002610    10.643097    -0.658497
O      1.771329     3.111862     3.819792    -0.576121
O      3.832963     2.563866     4.555693    -0.551162
O      1.510328    12.737493    10.329565    -0.571369
O      3.545393    12.361631     9.409191    -0.569782
O      6.015720     2.448198    14.018054    -0.633101
O      7.341629     4.089450    13.422444    -0.520570
O      0.271160     5.501355    10.557724    -0.641192
O     15.981425     9.403496     3.142305    -0.573309
O     18.104011     9.762443     2.445596    -0.553207
O     15.569411    24.501129     7.881224    -0.538916
O     17.716417     0.003234     8.531752    -0.554859
O     12.162332     1.239024    23.812668    -0.523703
O     13.427484    24.346406    23.399286    -0.606659
O     19.132191     2.565110     1.838253    -0.658490
O     11.539329    21.763137     8.661558    -0.576121
O     13.600963    22.311134     7.925657    -0.551151
O     11.278328    12.137507     2.151785    -0.571342
O     13.313393    12.513369     3.072159    -0.569776
O     15.783720    22.426803    23.425996    -0.633094
O     17.109629    20.785550    24.021606    -0.520563
O     10.039160    19.373645     1.923626    -0.641193
O      6.213425    15.471504     9.339045    -0.573310
O      8.336011    15.112557    10.035754    -0.553215
O      5.801411     0.373871     4.600126    -0.538933
O      7.948417    -0.003234     3.949598    -0.554856
O      2.394332    23.635976    13.631382    -0.523700
O      3.659484     0.528594    14.044764    -0.606659
O      9.364191    22.309890    10.643097    -0.658484
O      7.996671    15.549362    21.142908    -0.576128
O      5.935037    15.001366    20.407007    -0.551143
O      8.257672     0.299992    14.633135    -0.571364
O      6.222607    24.799131    15.553509    -0.569790
O      3.752280    14.885697    10.944646    -0.633096
O      2.426371    16.526950    11.540256    -0.520579
O      9.496840    17.938855    14.404976    -0.641191
O     13.322575    21.840996    21.820395    -0.573316
O     11.199989    22.199942    22.517104    -0.553218
O     13.734589    12.063629    17.081476    -0.538912
O     11.587583    12.440734    16.430948    -0.554848
O     17.141668    13.676524     1.150032    -0.523700
O     15.876516    11.908906     1.563414    -0.606656
O     10.171809    15.002610    23.124447    -0.658494
O     17.764671     9.325638    16.301142    -0.576108
O     15.703037     9.873634    17.037043    -0.551136
O     18.025672    24.575007    22.810915    -0.571356
O     15.990607     0.075869    21.890541    -0.569784
O     13.520280     9.989302     1.536704    -0.633084
O     12.194371     8.348050     0.941094    -0.520561
O     19.264840     6.936145    23.039074    -0.641192
O      3.554575     3.034004    15.623655    -0.573320
O      1.431989     2.675057    14.926946    -0.553215
O      3.966589    12.811371    20.362574    -0.538913
O      1.819583    12.434266    21.013102    -0.554852
O      7.373668    11.198476    11.331318    -0.523706
O      6.108516    12.966094    10.917936    -0.606648
O      0.403809     9.872390    14.319603    -0.658479

The following XYZ coordinates are in angstroms. Other properties are in atomic units.
The sperically averaged electron density of each atom fit to a function of the form exp(a - br)
eigen_1, eigen_2 and eigen_3 are the three eigenvalues of traceless quadrupole moment tensor
  atom number  atomic symbol              X              Y              Z     net charge C6 coefficient C8 coefficient C10 coefficient fluctuating dipole atomic polarizability isotropic forcefield polarizability              a              b squared Pearson coefficient          <r^3>          <r^4>         wp_QDO          m_QDO          q_QDO       dipole_x       dipole_y       dipole_z         dipole            Qxy            Qxz            Qyz     Q(x^2-y^2)  Q(3z^2 - R^2)        eigen_1        eigen_2        eigen_3 static polarizability      alpha(xx)      alpha(xy)      alpha(xz)      alpha(yy)      alpha(yz)      alpha(zz) atomic spin moment
            1             Co      17.918419      22.550680      23.016109       1.018155     101.730297 0.20043776E+04  0.63908765E+05                                16.517221                           13.574983       0.755383       2.119840                    0.998577      44.022908     114.468182       0.557179       0.344771      -1.205396       0.078312      -0.009571       0.018051       0.080933       0.014309      -0.029372       0.026466      -0.050275      -0.085767      -0.059396       0.010543       0.048852             20.023018      28.077258       0.745622      -2.560606      17.167155      -0.048031      14.824642           2.848513
            2             Co      14.662159      23.392201      21.856342       1.152758     104.934570 0.18284209E+04  0.57077935E+05                                17.516064                           13.617672       0.656682       2.112595                    0.996988      42.326827     109.546420       0.515885       0.380330      -1.174046       0.001710      -0.003795       0.001299       0.004360       0.003499       0.006913       0.007627       0.005764      -0.015460      -0.011599      -0.000946       0.012546             21.706356      22.378301       0.489014       0.696509      24.512448      -0.173485      18.228318           2.988622
            3             Co       1.573429      13.113851      22.907022       0.870226     102.199691 0.24323934E+04  0.81833091E+05                                16.906532                           15.323666       0.371327       1.968301                    0.998713      47.713883     129.665090       0.502908       0.362012      -1.184489      -0.078599       0.012098      -0.010973       0.080278      -0.050941       0.095558       0.082523      -0.007737       0.053042      -0.153172       0.042097       0.111075             18.270569      16.919213      -2.329029       0.719183      21.029885      -0.606331      16.862608           2.620778
            4             Co       8.150419       2.324320      14.427941       1.018264     101.725562 0.20042615E+04  0.63904065E+05                                16.516664                           13.574544       0.755450       2.119871                    0.998577      44.021878     114.464181       0.557192       0.344768      -1.205399       0.078310       0.009573      -0.018047       0.080931      -0.014308       0.029369       0.026472      -0.050281      -0.085794      -0.059400       0.010538       0.048862             20.022322      28.076176      -0.745636       2.560513      17.166620      -0.048032      14.824171           2.848605
            5             Co       4.894159       1.482799      15.587708       1.152818     104.932539 0.18283776E+04  0.57076170E+05                                17.515706                           13.617402       0.656706       2.112611                    0.996988      42.326066     109.543580       0.515897       0.380324      -1.174052       0.001711       0.003795      -0.001298       0.004361      -0.003491      -0.006918       0.007610       0.005766      -0.015444      -0.011587      -0.000948       0.012535             21.705907      22.377798      -0.489028      -0.696492      24.511965      -0.173492      18.227959           2.988671
            6             Co      11.341429      11.761149      14.537028       0.870249     102.198052 0.24323419E+04  0.81830911E+05                                16.906350                           15.323499       0.371352       1.968312                    0.998713      47.713481     129.663570       0.502911       0.362012      -1.184489      -0.078592      -0.012106       0.010960       0.080271       0.050949      -0.095530       0.082524      -0.007716       0.053169      -0.153157       0.042084       0.111072             18.270375      16.918999       2.329012      -0.719182      21.029692      -0.606326      16.862435           2.620800
            7             Co      11.385581      10.113180       1.946591       1.018072     101.733891 0.20044665E+04  0.63912388E+05                                16.517678                           13.575349       0.755301       2.119807                    0.998578      44.023614     114.471194       0.557167       0.344774      -1.205391      -0.078311      -0.009569      -0.018055       0.080933      -0.014317      -0.029376      -0.026453      -0.050262      -0.085721      -0.059388       0.010553       0.048835             20.023587      28.078123      -0.745638      -2.560687      17.167586       0.048035      14.825052           2.848447
            8             Co      14.641841      10.954701       3.106358       1.152788     104.933852 0.18284059E+04  0.57077299E+05                                17.515893                           13.617541       0.656718       2.112610                    0.996988      42.326489     109.545064       0.515893       0.380326      -1.174050      -0.001710      -0.003794      -0.001298       0.004359      -0.003542       0.006916      -0.007599       0.005687      -0.015719      -0.011609      -0.000957       0.012567             21.706145      22.378084      -0.488998       0.696502      24.512209       0.173488      18.228142           2.988657
            9             Co       8.194571       0.676351       2.055678       0.870250     102.198922 0.24323689E+04  0.81832019E+05                                16.906387                           15.323532       0.371373       1.968314                    0.998713      47.713919     129.664767       0.502913       0.362009      -1.184491       0.078592       0.012098       0.010981       0.080273       0.050944       0.095574      -0.082525      -0.007760       0.053012      -0.153188       0.042106       0.111081             18.270413      16.919054       2.329034       0.719204      21.029720       0.606329      16.862464           2.620794
           10             Co       1.617581      14.761820      10.534759       1.018340     101.722058 0.20041755E+04  0.63900592E+05                                16.516261                           13.574227       0.755495       2.119893                    0.998577      44.021095     114.461212       0.557200       0.344767      -1.205401      -0.078308       0.009573       0.018043       0.080928       0.014313       0.029369      -0.026467      -0.050284      -0.085810      -0.059402       0.010538       0.048864             20.021818      28.075373       0.745642       2.560434      17.166245       0.048035      14.823834           2.848670
           11             Co       4.873841      13.920299       9.374992       1.152801     104.932635 0.18283784E+04  0.57076287E+05                                17.515875                           13.617529       0.656655       2.112593                    0.996988      42.326233     109.544629       0.515887       0.380331      -1.174045      -0.001711       0.003794       0.001300       0.004360       0.003493      -0.006918      -0.007592       0.005751      -0.015480      -0.011577      -0.000951       0.012528             21.706121      22.378014       0.489027      -0.696504      24.512208       0.173499      18.228142           2.988678
           12             Co      17.962571      24.198649      10.425672       0.870265     102.197646 0.24323279E+04  0.81830330E+05                                16.906319                           15.323465       0.371327       1.968306                    0.998713      47.713322     129.663083       0.502911       0.362012      -1.184488       0.078595      -0.012095      -0.010981       0.080275      -0.050926      -0.095586      -0.082535      -0.007765       0.052948      -0.153192       0.042100       0.111092             18.270347      16.918968      -2.329025      -0.719176      21.029655       0.606326      16.862420           2.620812
           13             Co       1.617581       2.324320       1.946591       1.018170     101.729662 0.20043622E+04  0.63908137E+05                                16.517138                           13.574919       0.755395       2.119845                    0.998577      44.022787     114.467657       0.557181       0.344770      -1.205397      -0.078310       0.009571      -0.018048       0.080931       0.014322      -0.029378       0.026445      -0.050258      -0.085760      -0.059393       0.010559       0.048834             20.022915      28.077113       0.745641      -2.560607      17.167045      -0.048031      14.824587           2.848525
           14             Co       4.873841       1.482799       3.106358       1.152846     104.932098 0.18283695E+04  0.57075778E+05                                17.515513                           13.617258       0.656767       2.112633                    0.996988      42.325819     109.542315       0.515907       0.380318      -1.174059      -0.001710       0.003793      -0.001299       0.004359       0.003575       0.006922       0.007552       0.005608      -0.015908      -0.011594      -0.000975       0.012569             21.705662      22.377526       0.488971       0.696476      24.511676      -0.173480      18.227784           2.988695
           15             Co      17.962571      11.761149       2.055678       0.870139     102.205349 0.24325722E+04  0.81840688E+05                                16.907201                           15.324277       0.371278       1.968276                    0.998713      47.715141     129.670146       0.502895       0.362014      -1.184486       0.078606      -0.012102       0.010961       0.080284      -0.050953       0.095535       0.082521      -0.007682       0.053088      -0.153160       0.042099       0.111061             18.271282      16.919947      -2.329098       0.719214      21.030657      -0.606357      16.863242           2.620693
           16             Co      11.385581      22.550680      10.534759       1.018176     101.728824 0.20043420E+04  0.63907352E+05                                16.517091                           13.574885       0.755367       2.119839                    0.998577      44.022490     114.466877       0.557180       0.344772      -1.205395      -0.078307      -0.009569       0.018053       0.080928      -0.014322       0.029380       0.026430      -0.050251      -0.085760      -0.059387       0.010565       0.048822             20.022856      28.077009      -0.745634       2.560567      17.167008      -0.048033      14.824550           2.848542
           17             Co      14.641841      23.392201       9.374992       1.152706     104.936155 0.18284515E+04  0.57079272E+05                                17.516499                           13.617990       0.656633       2.112570                    0.996989      42.327537     109.549499       0.515866       0.380342      -1.174034      -0.001710      -0.003792       0.001300       0.004359      -0.003643      -0.006922       0.007526       0.005465      -0.016273      -0.011615      -0.000989       0.012603             21.706919      22.378865      -0.488933      -0.696531      24.513086      -0.173492      18.228808           2.988604
           18             Co       8.194571      13.113851      10.425672       0.870223     102.200177 0.24324081E+04  0.81833725E+05                                16.906601                           15.323725       0.371325       1.968300                    0.998713      47.713949     129.665456       0.502906       0.362012      -1.184488       0.078595       0.012105      -0.010964       0.080274       0.050952      -0.095541       0.082527      -0.007721       0.053116      -0.153169       0.042096       0.111073             18.270645      16.919263       2.329046      -0.719197      21.029997      -0.606340      16.862675           2.620780
           19             Co       8.150419      14.761820      23.016109       1.018275     101.724764 0.20042418E+04  0.63903280E+05                                16.516587                           13.574484       0.755449       2.119873                    0.998577      44.021666     114.463478       0.557193       0.344769      -1.205399       0.078309       0.009572       0.018042       0.080928      -0.014321      -0.029375      -0.026438      -0.050258      -0.085782      -0.059390       0.010557       0.048833             20.022227      28.076030      -0.745632      -2.560481      17.166539       0.048035      14.824114           2.848622
           20             Co       4.894159      13.920299      21.856342       1.152699     104.936203 0.18284532E+04  0.57079334E+05                                17.516497                           13.617992       0.656621       2.112567                    0.996989      42.327554     109.549539       0.515867       0.380341      -1.174034       0.001710       0.003794       0.001301       0.004360      -0.003568       0.006919      -0.007569       0.005623      -0.015854      -0.011600      -0.000971       0.012570             21.706909      22.378861      -0.488969       0.696534      24.513071       0.173502      18.228795           2.988591
           21             Co      11.341429      24.198649      22.907022       0.870205     102.201897 0.24324620E+04  0.81835974E+05                                16.906744                           15.323856       0.371355       1.968304                    0.998713      47.714544     129.667335       0.502906       0.362011      -1.184490      -0.078592      -0.012106      -0.010965       0.080272       0.050963       0.095537      -0.082524      -0.007711       0.053137      -0.153170       0.042103       0.111068             18.270797      16.919437       2.329060       0.719204      21.030147       0.606341      16.862807           2.620755
           22             Co      17.918419      10.113180      14.427941       1.018078     101.733474 0.20044564E+04  0.63911991E+05                                16.517644                           13.575323       0.755298       2.119807                    0.998578      44.023491     114.470823       0.557167       0.344774      -1.205391       0.078312      -0.009569      -0.018058       0.080935       0.014308       0.029370      -0.026473      -0.050279      -0.085724      -0.059391       0.010538       0.048853             20.023544      28.078040       0.745627       2.560675      17.167568       0.048034      14.825023           2.848458
           23             Co      14.662159      10.954701      15.587708       1.152761     104.934148 0.18284106E+04  0.57077584E+05                                17.516112                           13.617706       0.656646       2.112584                    0.996989      42.326735     109.546461       0.515880       0.380334      -1.174042       0.001710      -0.003794      -0.001299       0.004359       0.003494      -0.006912      -0.007619       0.005770      -0.015449      -0.011592      -0.000946       0.012539             21.706424      22.378377       0.489023      -0.696516      24.512533       0.173484      18.228363           2.988643
           24             Co       1.573429       0.676351      14.537028       0.870183     102.202779 0.24324905E+04  0.81837210E+05                                16.906885                           15.323986       0.371321       1.968294                    0.998713      47.714611     129.667916       0.502901       0.362013      -1.184488      -0.078599       0.012107       0.010958       0.080277      -0.050961      -0.095529      -0.082528      -0.007693       0.053147      -0.153165       0.042098       0.111067             18.270947      16.919590      -2.329072      -0.719209      21.030311       0.606348      16.862939           2.620730
           25              P      17.910019      18.971416      14.903730       0.780887     113.539183 0.22359819E+04  0.76762559E+05                                18.059730                           14.233096       0.086222       1.798973                    0.998203      56.532181     177.593219       0.525126       0.339752      -1.154765       0.077517       0.022756      -0.027555       0.085359      -0.013998       0.016126       0.001006      -0.027613      -0.005251      -0.027900       0.005817       0.022082             22.012842      16.660477      -1.686091       2.454872      24.572378       2.956755      24.805672          -0.000483
           26              P       1.745346      21.936268      22.568777       0.861630     107.918631 0.18853788E+04  0.62335487E+05                                17.961214                           13.577732       0.045308       1.799511                    0.998439      54.676077     171.338025       0.505222       0.366680      -1.127300      -0.105382       0.029921       0.045260       0.118529      -0.016187      -0.007585       0.003133       0.035645      -0.055483      -0.019769      -0.014822       0.034591             22.373521      21.765704       0.286536       2.461453      22.224994      -0.639787      23.129863           0.005401
           27              P       8.142019       5.903584      22.540320       0.780887     113.539171 0.22359816E+04  0.76762545E+05                                18.059729                           14.233095       0.086222       1.798973                    0.998203      56.532177     177.593201       0.525126       0.339752      -1.154765       0.077517      -0.022756       0.027555       0.085358       0.013998      -0.016127       0.001006      -0.027612      -0.005255      -0.027900       0.005817       0.022083             22.012840      16.660468       1.686086      -2.454863      24.572379       2.956772      24.805672          -0.000483
           28              P      11.513346       2.938732      14.875273       0.861631     107.918467 0.18853737E+04  0.62335283E+05                                17.961204                           13.577720       0.045307       1.799511                    0.998439      54.676072     171.338043       0.505222       0.366680      -1.127299      -0.105383      -0.029922      -0.045260       0.118530       0.016187       0.007584       0.003133       0.035643      -0.055483      -0.019769      -0.014821       0.034590             22.373513      21.765693      -0.286534      -2.461456      22.224996      -0.639774      23.129852           0.005401
           29              P      11.393981       6.533916      10.058970       0.780886     113.539217 0.22359830E+04  0.76762603E+05                                18.059731                           14.233098       0.086223       1.798973                    0.998203      56.532190     177.593231       0.525126       0.339752      -1.154765      -0.077517       0.022757       0.027555       0.085358       0.013997       0.016127      -0.001006      -0.027617      -0.005254      -0.027901       0.005818       0.022083             22.012840      16.660467       1.686081       2.454865      24.572373      -2.956772      24.805679          -0.000483
           30              P       8.022654       9.498767       2.393923       0.861628     107.918925 0.18853861E+04  0.62335784E+05                                17.961242                           13.577755       0.045309       1.799510                    0.998439      54.676144     171.338265       0.505222       0.366680      -1.127300       0.105381       0.029922      -0.045260       0.118528       0.016187      -0.007585      -0.003133       0.035643      -0.055485      -0.019770      -0.014821       0.034591             22.373557      21.765731      -0.286547       2.461467      22.225036       0.639792      23.129905           0.005401
           31              P       1.625981      18.341084       2.422380       0.780886     113.539208 0.22359824E+04  0.76762582E+05                                18.059732                           14.233098       0.086223       1.798973                    0.998203      56.532194     177.593271       0.525126       0.339752      -1.154765      -0.077517      -0.022757      -0.027555       0.085359      -0.013998      -0.016127      -0.001006      -0.027614      -0.005256      -0.027900       0.005817       0.022083             22.012845      16.660481      -1.686093      -2.454870      24.572353      -2.956776      24.805700          -0.000483
           32              P      17.790654      15.376233      10.087427       0.861632     107.918300 0.18853705E+04  0.62335152E+05                                17.961187                           13.577709       0.045307       1.799511                    0.998439      54.676034     171.337904       0.505222       0.366680      -1.127299       0.105383      -0.029922       0.045260       0.118530      -0.016187       0.007583      -0.003133       0.035640      -0.055482      -0.019769      -0.014820       0.034589             22.373486      21.765652       0.286523      -2.461436      22.224985       0.639781      23.129820           0.005402
           33              P       1.625981       5.903584      10.058970       0.780887     113.539224 0.22359824E+04  0.76762586E+05                                18.059735                           14.233099       0.086222       1.798973                    0.998203      56.532194     177.593289       0.525125       0.339752      -1.154765      -0.077517      -0.022756       0.027555       0.085358      -0.013998       0.016127       0.001006      -0.027613      -0.005252      -0.027900       0.005818       0.022082             22.012851      16.660474      -1.686081       2.454864      24.572405       2.956775      24.805675          -0.000482
           34              P      17.790654       2.938732       2.393923       0.861631     107.918571 0.18853769E+04  0.62335412E+05                                17.961211                           13.577728       0.045307       1.799511                    0.998439      54.676068     171.338004       0.505222       0.366680      -1.127300       0.105382      -0.029922      -0.045260       0.118529      -0.016187      -0.007585       0.003133       0.035646      -0.055483      -0.019770      -0.014822       0.034592             22.373519      21.765695       0.286541       2.461440      22.224981      -0.639801      23.129883           0.005401
           35              P      11.393981      18.971416       2.422380       0.780887     113.539162 0.22359813E+04  0.76762536E+05                                18.059729                           14.233095       0.086222       1.798973                    0.998203      56.532173     177.593196       0.525126       0.339752      -1.154765      -0.077518       0.022756      -0.027555       0.085358       0.013999      -0.016127       0.001006      -0.027611      -0.005253      -0.027900       0.005817       0.022083             22.012843      16.660465       1.686087      -2.454850      24.572362       2.956791      24.805701          -0.000482
           36              P       8.022654      21.936268      10.087427       0.861631     107.918644 0.18853793E+04  0.62335513E+05                                17.961221                           13.577738       0.045307       1.799510                    0.998439      54.676093     171.338126       0.505222       0.366680      -1.127300       0.105382       0.029922       0.045260       0.118528       0.016187       0.007585       0.003133       0.035644      -0.055480      -0.019768      -0.014822       0.034590             22.373530      21.765703      -0.286541      -2.461457      22.225013      -0.639786      23.129874           0.005401
           37              P       8.142019      18.341084      14.903730       0.780886     113.539283 0.22359836E+04  0.76762636E+05                                18.059742                           14.233102       0.086222       1.798972                    0.998203      56.532216     177.593380       0.525125       0.339752      -1.154765       0.077517      -0.022757      -0.027556       0.085359       0.013998       0.016127      -0.001007      -0.027615      -0.005252      -0.027900       0.005818       0.022083             22.012863      16.660485       1.686090       2.454865      24.572394      -2.956782      24.805711          -0.000483
           38              P      11.513346      15.376233      22.568777       0.861632     107.918391 0.18853725E+04  0.62335236E+05                                17.961199                           13.577718       0.045306       1.799510                    0.998439      54.676043     171.337958       0.505222       0.366680      -1.127299      -0.105383      -0.029922       0.045260       0.118530       0.016187      -0.007585      -0.003133       0.035644      -0.055481      -0.019769      -0.014822       0.034590             22.373505      21.765673      -0.286529       2.461440      22.225001       0.639790      23.129842           0.005401
           39              P      17.910019       6.533916      22.540320       0.780886     113.539228 0.22359828E+04  0.76762598E+05                                18.059735                           14.233099       0.086222       1.798973                    0.998203      56.532196     177.593283       0.525126       0.339752      -1.154765       0.077517       0.022757       0.027555       0.085358      -0.013998      -0.016127      -0.001006      -0.027614      -0.005254      -0.027900       0.005817       0.022083             22.012848      16.660476      -1.686083      -2.454864      24.572379      -2.956783      24.805689          -0.000483
           40              P       1.745346       9.498767      14.875273       0.861628     107.918940 0.18853863E+04  0.62335792E+05                                17.961245                           13.577757       0.045309       1.799510                    0.998439      54.676150     171.338290       0.505222       0.366680      -1.127300      -0.105381       0.029922      -0.045260       0.118528      -0.016187       0.007585      -0.003133       0.035645      -0.055483      -0.019769      -0.014822       0.034591             22.373563      21.765721       0.286540      -2.461463      22.225061       0.639793      23.129908           0.005401
           41              H      19.450042      19.628863      17.199300       0.119764       1.213795 0.91357603E+01  0.91232391E+02                                 1.779682                            1.693876      -0.959880       2.425254                    0.998425       3.310230       8.867308       0.520777       1.177740      -0.735559       0.040418      -0.010875      -0.009279       0.042872      -0.005931       0.004059       0.007091       0.026571      -0.013116      -0.017165       0.000109       0.017056              1.791547       2.226972      -0.238802      -0.179144       1.507065       0.172167       1.640605           0.000063
           42              H      19.057368      20.666150      19.278693       0.116154       1.116413 0.80336403E+01  0.78921247E+02                                 1.769319                            1.648298      -1.071660       2.366347                    0.997109       3.559232       9.955332       0.491625       1.268207      -0.710800       0.030515       0.002150       0.025862       0.040058      -0.007238       0.005935       0.005399       0.024484      -0.000761      -0.016944       0.001307       0.015638              1.838376       2.043725       0.151464       0.522917       1.474593       0.230492       1.996812           0.000130
           43              H      15.138446      21.019375      18.360066       0.123819       1.146917 0.83794776E+01  0.81654836E+02                                 1.688878                            1.601324      -0.920724       2.443224                    0.998852       3.227347       8.459645       0.547733       1.147552      -0.742497      -0.040690       0.013881       0.009423       0.044013      -0.005174       0.002575       0.005617       0.032780      -0.008658      -0.018081      -0.000688       0.018769              1.707456       2.064220      -0.231795      -0.246660       1.446322       0.173361       1.611825           0.000108
           44              H      15.535027      19.919900      16.323110       0.105604       1.248038 0.92617478E+01  0.93111342E+02                                 1.824467                            1.709830      -1.031541       2.376991                    0.997900       3.485275       9.467948       0.514698       1.183707      -0.732236      -0.035743      -0.004121      -0.021026       0.041673      -0.004110       0.005153       0.007218       0.028310      -0.018002      -0.017407      -0.001076       0.018484              1.885013       1.920018       0.116455       0.502281       1.516313       0.253730       2.218707           0.000066
           45              H      19.114022      16.740875      13.649604       0.119302       1.138603 0.84778432E+01  0.84911564E+02                                 1.840343                            1.732710      -1.068452       2.375556                    0.996597       3.631516      10.455350       0.460497       1.327999      -0.698536       0.031618       0.015207      -0.023461       0.042206       0.001166      -0.013743      -0.001742       0.002153      -0.004701      -0.013724      -0.000553       0.014278              1.887149       1.949473       0.247710      -0.456583       1.780629      -0.227306       1.931346           0.000014
           46              H      18.809261      14.402625      13.659589       0.120239       1.141535 0.85581565E+01  0.85659980E+02                                 1.819239                            1.722455      -1.116747       2.351915                    0.996078       3.609373      10.286553       0.470719       1.300010      -0.704383       0.023738      -0.024128      -0.025372       0.042301      -0.002631      -0.013481       0.007034      -0.001222      -0.012604      -0.015976       0.000221       0.015755              1.870698       1.795391      -0.299117      -0.353481       1.949594       0.295145       1.867109           0.000145
           47              H      15.939422      14.825500      16.515322       0.122894       1.052585 0.75896893E+01  0.72874448E+02                                 1.650918                            1.565926      -0.920906       2.445409                    0.998639       3.305678       8.886257       0.526508       1.211573      -0.725213      -0.029395      -0.017146       0.024738       0.042072       0.000369      -0.014716      -0.001696      -0.000713      -0.007174      -0.015641       0.001456       0.014185              1.678531       1.689454       0.275863      -0.406368       1.654810      -0.212470       1.691329           0.000037
           48              H      16.261766      17.143850      16.487863       0.107390       1.244340 0.92465089E+01  0.93064047E+02                                 1.832097                            1.717574      -1.035053       2.377355                    0.997559       3.493776       9.544659       0.508648       1.196422      -0.729151      -0.023922       0.018375       0.027800       0.041021      -0.001327      -0.015877      -0.000267      -0.000580       0.000889      -0.016032       0.000187       0.015845              1.888942       1.627169      -0.288759      -0.319214       2.145914       0.449832       1.893742           0.000044
           49              H      17.435880      21.377575      13.537272       0.118893       1.193918 0.92383216E+01  0.93506377E+02                                 1.834887                            1.762410      -0.889270       2.458688                    0.998851       3.445937       9.622594       0.479961       1.260817      -0.715460       0.035890       0.023770       0.006753       0.043575       0.010081       0.006682      -0.002338      -0.004882      -0.029361      -0.014783      -0.000711       0.015494              1.848761       2.126057       0.339123       0.253085       1.786393       0.044372       1.633834           0.000115
           50              H      15.685454      22.335262      12.281648       0.119067       1.114442 0.80148837E+01  0.79786130E+02                                 1.856370                            1.712425      -1.334689       2.245153                    0.993066       3.854585      11.354240       0.448455       1.372010      -0.687390       0.002833       0.038830      -0.013335       0.041154       0.003713       0.006614       0.000595      -0.006073      -0.027767      -0.012443       0.002317       0.010126              1.953949       1.538906      -0.088076       0.066568       2.656741      -0.457723       1.666199          -0.000055
           51              H      13.638082      18.832862      12.543757       0.124682       1.064884 0.77817503E+01  0.74918494E+02                                 1.647254                            1.574695      -0.852284       2.481252                    0.999181       3.226321       8.583685       0.532411       1.194942      -0.730330      -0.034249      -0.024284      -0.007070       0.042576       0.011390       0.007409      -0.004187      -0.006064      -0.027434      -0.016685       0.000262       0.016422              1.659932       1.922641       0.249624       0.194820       1.684378       0.040684       1.372778           0.000158
           52              H      15.320131      17.917463      13.839321       0.104419       1.237101 0.91503766E+01  0.92837529E+02                                 1.891893                            1.757204      -1.200138       2.297098                    0.995579       3.717094      10.555637       0.477073       1.265425      -0.711401      -0.008985      -0.036538       0.011152       0.039244       0.008887       0.003917      -0.004645      -0.003220      -0.026429      -0.013085      -0.000406       0.013492              1.980414       1.524337      -0.076448       0.115575       2.710548      -0.385592       1.706357           0.000017
           53              H       3.536016      20.138800      21.115948       0.107434       1.196833 0.89490618E+01  0.89221944E+02                                 1.774096                            1.681789      -1.012714       2.389757                    0.997484       3.450886       9.343554       0.518340       1.185215      -0.731812       0.028242       0.017804      -0.023519       0.040838       0.001247      -0.015807       0.001163       0.004835      -0.016407      -0.016996       0.000472       0.016524              1.801011       1.665523       0.289521      -0.282240       2.037357      -0.329343       1.700154           0.000042
           54              H       3.809520      17.825425      21.043556       0.127873       1.037488 0.74164044E+01  0.70859020E+02                                 1.641949                            1.553327      -0.896711       2.460481                    0.998981       3.272242       8.798299       0.525461       1.220011      -0.723359       0.033251      -0.017028      -0.021939       0.043323      -0.000432      -0.013486       0.001992       0.005272      -0.018476      -0.015089       0.000427       0.014662              1.680184       1.781193      -0.352311      -0.371527       1.680947       0.198345       1.578411           0.000053
           55              H       0.525518      17.345337      23.395042       0.129833       1.168617 0.88444950E+01  0.88284648E+02                                 1.787454                            1.707386      -0.930386       2.448471                    0.998405       3.346473       9.189421       0.496446       1.236010      -0.721189      -0.030585      -0.022684       0.020129       0.043071       0.003596      -0.014199      -0.003961       0.008430      -0.024608      -0.016542      -0.001385       0.017927              1.805371       1.871668       0.284983      -0.265152       1.914118      -0.208936       1.630325          -0.000084
           56              H       0.310622      19.673638      23.564789       0.122950       1.037686 0.74397205E+01  0.72451261E+02                                 1.758973                            1.644182      -1.070327       2.380316                    0.996532       3.592091      10.351478       0.461575       1.362619      -0.690883      -0.036352       0.011225       0.024647       0.045332       0.000847      -0.014073       0.001527       0.005147      -0.014256      -0.014991       0.000004       0.014987              1.828844       2.012100      -0.377577      -0.351804       1.762871       0.227469       1.711561          -0.000041
           57              H       4.118189      22.628787      21.048549       0.108011       1.245792 0.93530723E+01  0.94032009E+02                                 1.807852                            1.708895      -1.007145       2.391667                    0.997875       3.433147       9.252854       0.520328       1.170867      -0.736018       0.037151      -0.009580       0.018122       0.042431      -0.001661       0.003044      -0.008688       0.030545      -0.019803      -0.018386      -0.000802       0.019188              1.840337       1.918311      -0.186589       0.381503       1.590623      -0.276264       2.012076           0.000072
           58              H       4.499141      23.715825      18.999111       0.125619       1.133646 0.81455830E+01  0.78828742E+02                                 1.677084                            1.578624      -0.923054       2.444708                    0.998763       3.204597       8.375506       0.551667       1.147272      -0.742420       0.040491       0.008213      -0.012169       0.043070      -0.000629      -0.000216      -0.005807       0.032286      -0.007926      -0.017160      -0.000317       0.017477              1.717296       2.103643       0.149670      -0.382534       1.390524      -0.154950       1.657719           0.000109
           59              H       0.509890      24.096413      18.449932       0.124821       1.170632 0.87806273E+01  0.86706289E+02                                 1.725153                            1.650528      -0.937673       2.436949                    0.998652       3.267127       8.665295       0.533126       1.163460      -0.738783      -0.033929       0.012159      -0.021503       0.041969      -0.003893       0.003470      -0.007988       0.028030      -0.015679      -0.016927      -0.001181       0.018108              1.732835       1.948592      -0.131605       0.273149       1.478263      -0.222938       1.771650           0.000061
           60              H       0.128938      22.999425      20.486888       0.112486       1.110008 0.78519015E+01  0.77458024E+02                                 1.820819                            1.670924      -1.299656       2.254042                    0.994465       3.813248      11.038931       0.465634       1.333428      -0.695037      -0.039493      -0.003918       0.008083       0.040502      -0.006169       0.004670      -0.007882       0.019176      -0.005297      -0.014163      -0.001030       0.015193              1.922557       2.578491       0.269951      -0.374662       1.505031      -0.100723       1.684150          -0.000234
           61              H       4.124050      20.775600      23.931740       0.104541       1.216157 0.90078779E+01  0.91350814E+02                                 1.888139                            1.756407      -1.289621       2.253817                    0.994375       3.813311      10.950056       0.470280       1.284279      -0.706316       0.004223      -0.038990      -0.004130       0.039435      -0.005892       0.005132       0.002902      -0.007609      -0.030430      -0.013224       0.001139       0.012086              1.972021       1.513106       0.045497       0.123529       2.769140       0.254579       1.633817           0.000017
           62              H       5.837357      21.705925       0.252123       0.127261       1.060433 0.76981308E+01  0.73972267E+02                                 1.649590                            1.571476      -0.832521       2.493238                    0.999309       3.210216       8.554862       0.529860       1.202988      -0.728527       0.033050      -0.025334       0.013202       0.043685      -0.010386       0.010064       0.000710      -0.008274      -0.026168      -0.016995       0.000299       0.016696              1.674831       1.842642      -0.315251       0.238580       1.775588      -0.102847       1.406264           0.000083
           63              H       4.096699       0.462675       0.019970       0.122333       1.095510 0.78488414E+01  0.77530019E+02                                 1.823572                            1.686540      -1.266135       2.284309                    0.993964       3.725193      10.841174       0.456271       1.358999      -0.690765      -0.001324       0.040621       0.009527       0.041744      -0.002917       0.008220      -0.003428      -0.012587      -0.029634      -0.014955       0.001743       0.013212              1.919194       1.511611       0.112563       0.076033       2.665553       0.376209       1.580418          -0.000070
           64              H       2.393160      24.434712      23.679617       0.120671       1.087992 0.81274372E+01  0.79569464E+02                                 1.715927                            1.645814      -0.796184       2.508794                    0.999453       3.302978       9.034020       0.500581       1.249796      -0.717933      -0.032809       0.028182      -0.011206       0.044679      -0.008147       0.010261      -0.001202      -0.007974      -0.034789      -0.017470       0.000926       0.016543              1.741276       1.914162      -0.319936       0.296182       1.712266      -0.100011       1.597401           0.000027
           65              H       9.682042       5.246137      20.244750       0.119764       1.213793 0.91357476E+01  0.91232231E+02                                 1.779681                            1.693874      -0.959877       2.425255                    0.998425       3.310228       8.867301       0.520778       1.177740      -0.735559       0.040418       0.010875       0.009279       0.042872       0.005930      -0.004059       0.007091       0.026571      -0.013116      -0.017165       0.000109       0.017056              1.791546       2.226970       0.238801       0.179144       1.507064       0.172167       1.640604           0.000063
           66              H       9.289368       4.208850      18.165357       0.116154       1.116412 0.80336317E+01  0.78921152E+02                                 1.769319                            1.648298      -1.071661       2.366347                    0.997109       3.559231       9.955333       0.491625       1.268209      -0.710799       0.030515      -0.002150      -0.025862       0.040058       0.007238      -0.005935       0.005399       0.024484      -0.000761      -0.016944       0.001307       0.015637              1.838377       2.043725      -0.151464      -0.522917       1.474593       0.230492       1.996812           0.000130
           67              H       5.370446       3.855625      19.083984       0.123819       1.146918 0.83794959E+01  0.81655066E+02                                 1.688881                            1.601326      -0.920728       2.443222                    0.998852       3.227350       8.459658       0.547732       1.147553      -0.742496      -0.040690      -0.013880      -0.009423       0.044013       0.005174      -0.002575       0.005617       0.032780      -0.008658      -0.018081      -0.000688       0.018769              1.707458       2.064223       0.231795       0.246660       1.446324       0.173361       1.611828           0.000108
           68              H       5.767027       4.955100      21.120940       0.105603       1.248040 0.92617723E+01  0.93111650E+02                                 1.824469                            1.709832      -1.031543       2.376990                    0.997900       3.485280       9.467965       0.514698       1.183707      -0.732236      -0.035743       0.004121       0.021026       0.041673       0.004110      -0.005153       0.007218       0.028310      -0.018002      -0.017407      -0.001076       0.018484              1.885015       1.920020      -0.116456      -0.502282       1.516316       0.253732       2.218711           0.000066
           69              H       9.346022       8.134125      23.794446       0.119302       1.138607 0.84778763E+01  0.84911961E+02                                 1.840345                            1.732712      -1.068456       2.375554                    0.996597       3.631519      10.455356       0.460497       1.327997      -0.698536       0.031617      -0.015207       0.023461       0.042206      -0.001166       0.013743      -0.001742       0.002152      -0.004700      -0.013724      -0.000553       0.014278              1.887152       1.949476      -0.247710       0.456584       1.780631      -0.227307       1.931349           0.000014
           70              H       9.041261      10.472375      23.784461       0.120239       1.141519 0.85580094E+01  0.85658080E+02                                 1.819218                            1.722437      -1.116732       2.351923                    0.996078       3.609341      10.286413       0.470723       1.300005      -0.704384       0.023738       0.024128       0.025372       0.042301       0.002631       0.013482       0.007034      -0.001222      -0.012605      -0.015976       0.000221       0.015755              1.870677       1.795370       0.299112       0.353474       1.949573       0.295140       1.867087           0.000145
           71              H       6.171422      10.049500      20.928728       0.122894       1.052585 0.75896903E+01  0.72874461E+02                                 1.650918                            1.565926      -0.920907       2.445409                    0.998639       3.305677       8.886255       0.526508       1.211573      -0.725213      -0.029395       0.017145      -0.024739       0.042072      -0.000369       0.014716      -0.001696      -0.000713      -0.007174      -0.015641       0.001456       0.014185              1.678531       1.689454      -0.275864       0.406368       1.654810      -0.212470       1.691329           0.000037
           72              H       6.493766       7.731150      20.956187       0.107390       1.244336 0.92464698E+01  0.93063557E+02                                 1.832094                            1.717571      -1.035048       2.377357                    0.997559       3.493767       9.544630       0.508649       1.196423      -0.729151      -0.023922      -0.018375      -0.027800       0.041021       0.001327       0.015877      -0.000267      -0.000580       0.000889      -0.016032       0.000187       0.015845              1.888938       1.627166       0.288758       0.319213       2.145911       0.449831       1.893738           0.000044
           73              H       7.667880       3.497425      23.906778       0.118893       1.193921 0.92383531E+01  0.93506778E+02                                 1.834890                            1.762413      -0.889274       2.458686                    0.998851       3.445942       9.622613       0.479960       1.260817      -0.715460       0.035890      -0.023770      -0.006753       0.043575      -0.010081      -0.006682      -0.002338      -0.004882      -0.029361      -0.014783      -0.000711       0.015494              1.848765       2.126061      -0.339124      -0.253086       1.786396       0.044373       1.633837           0.000115
           74              H       5.917454       2.539737       0.199702       0.119068       1.114430 0.80147831E+01  0.79784909E+02                                 1.856362                            1.712418      -1.334670       2.245163                    0.993066       3.854565      11.354180       0.448454       1.372016      -0.687389       0.002833      -0.038831       0.013335       0.041154      -0.003713      -0.006614       0.000595      -0.006074      -0.027768      -0.012443       0.002317       0.010126              1.953939       1.538899       0.088076      -0.066568       2.656726      -0.457719       1.666191          -0.000055
           75              H       3.870082       6.042137      24.900293       0.124683       1.064879 0.77816999E+01  0.74917884E+02                                 1.647249                            1.574690      -0.852277       2.481255                    0.999181       3.226311       8.583650       0.532412       1.194942      -0.730330      -0.034249       0.024285       0.007069       0.042576      -0.011390      -0.007409      -0.004187      -0.006064      -0.027434      -0.016685       0.000262       0.016422              1.659927       1.922635      -0.249622      -0.194820       1.684372       0.040684       1.372774           0.000158
           76              H       5.552131       6.957537      23.604729       0.104419       1.237101 0.91503815E+01  0.92837601E+02                                 1.891895                            1.757205      -1.200138       2.297098                    0.995579       3.717094      10.555642       0.477073       1.265427      -0.711400      -0.008985       0.036538      -0.011152       0.039244      -0.008887      -0.003917      -0.004645      -0.003220      -0.026429      -0.013085      -0.000406       0.013492              1.980416       1.524338       0.076447      -0.115575       2.710551      -0.385593       1.706359           0.000017
           77              H      13.304016       4.736200      16.328102       0.107434       1.196839 0.89491172E+01  0.89222641E+02                                 1.774102                            1.681795      -1.012719       2.389754                    0.997484       3.450897       9.343594       0.518339       1.185215      -0.731811       0.028242      -0.017804       0.023519       0.040838      -0.001247       0.015807       0.001163       0.004835      -0.016407      -0.016996       0.000472       0.016524              1.801018       1.665528      -0.289522       0.282241       2.037365      -0.329344       1.700160           0.000042
           78              H      13.577520       7.049575      16.400494       0.127873       1.037490 0.74164285E+01  0.70859324E+02                                 1.641953                            1.553331      -0.896714       2.460479                    0.998981       3.272248       8.798326       0.525460       1.220013      -0.723359       0.033250       0.017028       0.021939       0.043323       0.000432       0.013486       0.001991       0.005272      -0.018477      -0.015089       0.000428       0.014662              1.680188       1.781198       0.352312       0.371528       1.680952       0.198346       1.578414           0.000053
           79              H      10.293518       7.529663      14.049008       0.129833       1.168621 0.88445333E+01  0.88285133E+02                                 1.787458                            1.707390      -0.930390       2.448469                    0.998405       3.346480       9.189448       0.496445       1.236010      -0.721189      -0.030584       0.022684      -0.020129       0.043071      -0.003596       0.014199      -0.003960       0.008430      -0.024608      -0.016542      -0.001385       0.017927              1.805375       1.871673      -0.284984       0.265153       1.914124      -0.208937       1.630329          -0.000084
           80              H      10.078622       5.201363      13.879261       0.122950       1.037686 0.74397214E+01  0.72451281E+02                                 1.758974                            1.644183      -1.070329       2.380315                    0.996532       3.592094      10.351492       0.461574       1.362621      -0.690883      -0.036352      -0.011225      -0.024647       0.045332      -0.000847       0.014073       0.001528       0.005147      -0.014256      -0.014991       0.000003       0.014987              1.828845       2.012101       0.377577       0.351805       1.762871       0.227469       1.711562          -0.000040
           81              H      13.886189       2.246213      16.395501       0.108011       1.245791 0.93530684E+01  0.94031961E+02                                 1.807852                            1.708894      -1.007144       2.391667                    0.997875       3.433147       9.252854       0.520328       1.170867      -0.736018       0.037151       0.009580      -0.018122       0.042431       0.001661      -0.003044      -0.008688       0.030544      -0.019803      -0.018386      -0.000802       0.019187              1.840336       1.918311       0.186589      -0.381503       1.590623      -0.276264       2.012076           0.000072
           82              H      14.267141       1.159175      18.444939       0.125619       1.133649 0.81456079E+01  0.78829043E+02                                 1.677086                            1.578626      -0.923056       2.444706                    0.998763       3.204602       8.375522       0.551667       1.147272      -0.742420       0.040491      -0.008213       0.012169       0.043070       0.000629       0.000216      -0.005807       0.032286      -0.007926      -0.017160      -0.000317       0.017477              1.717298       2.103646      -0.149670       0.382534       1.390526      -0.154950       1.657721           0.000109
           83              H      10.277890       0.778588      18.994118       0.124821       1.170631 0.87806146E+01  0.86706130E+02                                 1.725151                            1.650526      -0.937670       2.436950                    0.998652       3.267126       8.665290       0.533126       1.163459      -0.738783      -0.033929      -0.012159       0.021502       0.041969       0.003893      -0.003470      -0.007988       0.028030      -0.015678      -0.016927      -0.001181       0.018108              1.732834       1.948591       0.131604      -0.273149       1.478262      -0.222937       1.771648           0.000061
           84              H       9.896938       1.875575      16.957162       0.112487       1.110010 0.78519193E+01  0.77458256E+02                                 1.820822                            1.670926      -1.299665       2.254038                    0.994465       3.813254      11.038958       0.465634       1.333429      -0.695037      -0.039493       0.003918      -0.008084       0.040502       0.006168      -0.004670      -0.007882       0.019175      -0.005298      -0.014163      -0.001030       0.015193              1.922561       2.578496      -0.269952       0.374663       1.505033      -0.100723       1.684153          -0.000234
           85              H      13.892050       4.099400      13.512310       0.104541       1.216156 0.90078682E+01  0.91350687E+02                                 1.888138                            1.756406      -1.289619       2.253818                    0.994375       3.813310      10.950050       0.470281       1.284278      -0.706316       0.004223       0.038991       0.004130       0.039435       0.005892      -0.005132       0.002902      -0.007609      -0.030431      -0.013224       0.001139       0.012086              1.972019       1.513105      -0.045497      -0.123529       2.769137       0.254578       1.633816           0.000017
           86              H      15.605357       3.169075      12.229227       0.127261       1.060437 0.76981762E+01  0.73972820E+02                                 1.649595                            1.571480      -0.832527       2.493235                    0.999309       3.210226       8.554898       0.529859       1.202988      -0.728527       0.033050       0.025333      -0.013202       0.043685       0.010386      -0.010064       0.000710      -0.008274      -0.026168      -0.016995       0.000299       0.016696              1.674837       1.842648       0.315252      -0.238581       1.775594      -0.102847       1.406268           0.000083
           87              H      13.864699      24.412325      12.461380       0.122332       1.095522 0.78489450E+01  0.77531273E+02                                 1.823582                            1.686549      -1.266153       2.284299                    0.993964       3.725214      10.841239       0.456271       1.358994      -0.690766      -0.001324      -0.040620      -0.009527       0.041743       0.002917      -0.008220      -0.003429      -0.012586      -0.029634      -0.014955       0.001743       0.013212              1.919205       1.511618      -0.112564      -0.076034       2.665570       0.376212       1.580425          -0.000070
           88              H      12.161160       0.440288      13.764433       0.120671       1.087989 0.81274074E+01  0.79569087E+02                                 1.715923                            1.645810      -0.796182       2.508795                    0.999453       3.302972       9.033994       0.500582       1.249795      -0.717934      -0.032809      -0.028182       0.011206       0.044679       0.008147      -0.010261      -0.001202      -0.007974      -0.034789      -0.017470       0.000926       0.016543              1.741272       1.914157       0.319934      -0.296181       1.712262      -0.100011       1.597397           0.000028
           89              H       9.853958       7.191363       7.763400       0.119764       1.213796 0.91357746E+01  0.91232564E+02                                 1.779683                            1.693876      -0.959882       2.425253                    0.998425       3.310233       8.867316       0.520778       1.177740      -0.735559      -0.040418      -0.010874       0.009279       0.042872       0.005930       0.004059      -0.007091       0.026571      -0.013116      -0.017165       0.000109       0.017056              1.791548       2.226973       0.238802      -0.179144       1.507066      -0.172167       1.640606           0.000063
           90              H      10.246632       8.228650       5.684007       0.116153       1.116418 0.80336870E+01  0.78921829E+02                                 1.769325                            1.648303      -1.071670       2.366342                    0.997109       3.559243       9.955374       0.491624       1.268208      -0.710800      -0.030515       0.002150      -0.025862       0.040058       0.007238       0.005935      -0.005399       0.024484      -0.000762      -0.016944       0.001307       0.015638              1.838383       2.043732      -0.151465       0.522919       1.474597      -0.230493       1.996819           0.000130
           91              H      14.165554       8.581875       6.602634       0.123819       1.146921 0.83795242E+01  0.81655420E+02                                 1.688884                            1.601329      -0.920733       2.443219                    0.998852       3.227354       8.459676       0.547731       1.147554      -0.742496       0.040690       0.013881      -0.009423       0.044013       0.005174       0.002575      -0.005617       0.032780      -0.008658      -0.018081      -0.000688       0.018769              1.707462       2.064228       0.231796      -0.246661       1.446327      -0.173362       1.611831           0.000108
           92              H      13.768973       7.482400       8.639590       0.105604       1.248039 0.92617573E+01  0.93111470E+02                                 1.824468                            1.709831      -1.031542       2.376990                    0.997900       3.485277       9.467958       0.514697       1.183707      -0.732235       0.035743      -0.004121       0.021026       0.041673       0.004110       0.005153      -0.007218       0.028310      -0.018002      -0.017407      -0.001076       0.018484              1.885014       1.920019      -0.116455       0.502282       1.516314      -0.253731       2.218709           0.000066
           93              H      10.189978       4.303375      11.313096       0.119303       1.138602 0.84778319E+01  0.84911424E+02                                 1.840342                            1.732710      -1.068455       2.375555                    0.996597       3.631511      10.455335       0.460497       1.328000      -0.698536      -0.031617       0.015207       0.023462       0.042206      -0.001166      -0.013743       0.001742       0.002153      -0.004700      -0.013724      -0.000554       0.014278              1.887148       1.949472      -0.247710      -0.456582       1.780628       0.227306       1.931345           0.000014
           94              H      10.494739       1.965125      11.303111       0.120239       1.141523 0.85580426E+01  0.85658536E+02                                 1.819226                            1.722443      -1.116732       2.351923                    0.996078       3.609349      10.286459       0.470721       1.300009      -0.704383      -0.023738      -0.024128       0.025372       0.042302       0.002631      -0.013481      -0.007034      -0.001223      -0.012605      -0.015976       0.000221       0.015755              1.870684       1.795377       0.299114      -0.353477       1.949580      -0.295142       1.867095           0.000145
           95              H      13.364578       2.388000       8.447378       0.122894       1.052585 0.75896858E+01  0.72874407E+02                                 1.650917                            1.565925      -0.920902       2.445411                    0.998639       3.305678       8.886257       0.526508       1.211573      -0.725213       0.029395      -0.017145      -0.024739       0.042072      -0.000369      -0.014716       0.001696      -0.000713      -0.007174      -0.015641       0.001455       0.014185              1.678530       1.689454      -0.275863      -0.406368       1.654809       0.212470       1.691329           0.000037
           96              H      13.042234       4.706350       8.474837       0.107391       1.244335 0.92464599E+01  0.93063435E+02                                 1.832093                            1.717570      -1.035048       2.377358                    0.997559       3.493766       9.544627       0.508649       1.196422      -0.729151       0.023922       0.018375      -0.027800       0.041021       0.001327      -0.015877       0.000267      -0.000579       0.000889      -0.016032       0.000187       0.015845              1.888937       1.627165       0.288758      -0.319213       2.145909      -0.449831       1.893736           0.000044
           97              H      11.868120       8.940075      11.425428       0.118893       1.193921 0.92383492E+01  0.93506724E+02                                 1.834890                            1.762413      -0.889272       2.458687                    0.998851       3.445940       9.622605       0.479961       1.260817      -0.715460      -0.035890       0.023770      -0.006753       0.043575      -0.010081       0.006682       0.002338      -0.004882      -0.029361      -0.014783      -0.000710       0.015494              1.848764       2.126060      -0.339124       0.253086       1.786395      -0.044373       1.633836           0.000115
           98              H      13.618546       9.897763      12.681052       0.119066       1.114443 0.80148883E+01  0.79786156E+02                                 1.856368                            1.712424      -1.334678       2.245157                    0.993066       3.854581      11.354212       0.448456       1.372007      -0.687390      -0.002834       0.038830       0.013335       0.041153      -0.003714       0.006614      -0.000595      -0.006073      -0.027767      -0.012443       0.002316       0.010126              1.953946       1.538904       0.088076       0.066568       2.656738       0.457722       1.666197          -0.000055
           99              H      15.665918       6.395362      12.418943       0.124683       1.064881 0.77817224E+01  0.74918158E+02                                 1.647251                            1.574692      -0.852279       2.481254                    0.999181       3.226315       8.583665       0.532412       1.194942      -0.730330       0.034249      -0.024285       0.007070       0.042576      -0.011390       0.007409       0.004187      -0.006064      -0.027434      -0.016685       0.000262       0.016422              1.659929       1.922638      -0.249623       0.194820       1.684374      -0.040684       1.372776           0.000158
          100              H      13.983869       5.479962      11.123379       0.104419       1.237099 0.91503644E+01  0.92837377E+02                                 1.891892                            1.757203      -1.200135       2.297100                    0.995579       3.717090      10.555625       0.477073       1.265426      -0.711401       0.008985      -0.036538      -0.011152       0.039244      -0.008887       0.003917       0.004646      -0.003220      -0.026429      -0.013085      -0.000406       0.013492              1.980413       1.524336       0.076447       0.115575       2.710546       0.385592       1.706356           0.000017
          101              H       6.231984       7.701300       3.846752       0.107434       1.196835 0.89490801E+01  0.89222176E+02                                 1.774098                            1.681791      -1.012716       2.389756                    0.997484       3.450889       9.343566       0.518340       1.185215      -0.731811      -0.028242       0.017804       0.023519       0.040838      -0.001247      -0.015807      -0.001163       0.004835      -0.016407      -0.016996       0.000472       0.016524              1.801014       1.665525      -0.289522      -0.282240       2.037360       0.329343       1.700157           0.000042
          102              H       5.958480       5.387925       3.919144       0.127874       1.037478 0.74163186E+01  0.70857988E+02                                 1.641939                            1.553319      -0.896692       2.460491                    0.998981       3.272223       8.798232       0.525462       1.220012      -0.723359      -0.033251      -0.017028       0.021939       0.043323       0.000432      -0.013486      -0.001992       0.005271      -0.018477      -0.015089       0.000428       0.014662              1.680173       1.781182       0.352308      -0.371523       1.680936      -0.198343       1.578401           0.000053
          103              H       9.242482       4.907838       1.567658       0.129833       1.168611 0.88444369E+01  0.88283921E+02                                 1.787448                            1.707381      -0.930378       2.448475                    0.998405       3.346464       9.189388       0.496447       1.236010      -0.721189       0.030585      -0.022684      -0.020129       0.043071      -0.003596      -0.014199       0.003960       0.008429      -0.024608      -0.016542      -0.001385       0.017927              1.805365       1.871662      -0.284981      -0.265151       1.914112       0.208935       1.630320          -0.000084
          104              H       9.457378       7.236137       1.397911       0.122950       1.037689 0.74397452E+01  0.72451563E+02                                 1.758976                            1.644185      -1.070330       2.380315                    0.996532       3.592097      10.351500       0.461575       1.362619      -0.690883       0.036352       0.011225      -0.024647       0.045332      -0.000847      -0.014073      -0.001527       0.005147      -0.014256      -0.014990       0.000004       0.014987              1.828847       2.012103       0.377578      -0.351805       1.762873      -0.227470       1.711564          -0.000040
          105              H       5.649811      10.191287       3.914151       0.108012       1.245789 0.93530496E+01  0.94031731E+02                                 1.807850                            1.708893      -1.007142       2.391668                    0.997875       3.433144       9.252846       0.520328       1.170867      -0.736018      -0.037151      -0.009580      -0.018122       0.042431       0.001661       0.003044       0.008688       0.030544      -0.019803      -0.018386      -0.000802       0.019188              1.840335       1.918309       0.186588       0.381503       1.590621       0.276264       2.012074           0.000072
          106              H       5.268859      11.278325       5.963589       0.125619       1.133651 0.81456305E+01  0.78829333E+02                                 1.677090                            1.578630      -0.923062       2.444704                    0.998763       3.204605       8.375539       0.551666       1.147274      -0.742420      -0.040491       0.008213       0.012169       0.043070       0.000629      -0.000216       0.005807       0.032287      -0.007926      -0.017160      -0.000317       0.017477              1.717302       2.103652      -0.149671      -0.382536       1.390529       0.154951       1.657725           0.000109
          107              H       9.258110      11.658913       6.512768       0.124821       1.170636 0.87806704E+01  0.86706832E+02                                 1.725158                            1.650532      -0.937678       2.436946                    0.998652       3.267134       8.665323       0.533125       1.163461      -0.738783       0.033929       0.012159       0.021502       0.041969       0.003893       0.003470       0.007988       0.028030      -0.015679      -0.016927      -0.001182       0.018108              1.732840       1.948599       0.131605       0.273150       1.478267       0.222939       1.771655           0.000061
          108              H       9.639062      10.561925       4.475812       0.112486       1.110008 0.78519040E+01  0.77458048E+02                                 1.820819                            1.670923      -1.299652       2.254044                    0.994465       3.813248      11.038928       0.465635       1.333427      -0.695037       0.039493      -0.003917      -0.008083       0.040502       0.006169       0.004670       0.007882       0.019176      -0.005296      -0.014164      -0.001030       0.015193              1.922557       2.578491      -0.269952      -0.374662       1.505031       0.100723       1.684150          -0.000234
          109              H       5.643950       8.338100       1.030960       0.104541       1.216158 0.90078901E+01  0.91350966E+02                                 1.888140                            1.756408      -1.289622       2.253817                    0.994375       3.813314      10.950066       0.470280       1.284278      -0.706316      -0.004223      -0.038990       0.004130       0.039435       0.005892       0.005132      -0.002902      -0.007609      -0.030430      -0.013224       0.001139       0.012086              1.972022       1.513106      -0.045497       0.123529       2.769141      -0.254579       1.633818           0.000017
          110              H       3.930643       9.268425      24.710577       0.127261       1.060437 0.76981763E+01  0.73972824E+02                                 1.649596                            1.571481      -0.832526       2.493235                    0.999309       3.210225       8.554897       0.529859       1.202989      -0.728527      -0.033050      -0.025334      -0.013202       0.043685       0.010386       0.010064      -0.000710      -0.008274      -0.026168      -0.016995       0.000299       0.016696              1.674837       1.842650       0.315252       0.238582       1.775594       0.102847       1.406269           0.000083
          111              H       5.671301      12.900175      -0.019970       0.122332       1.095521 0.78489365E+01  0.77531194E+02                                 1.823583                            1.686550      -1.266147       2.284302                    0.993964       3.725215      10.841255       0.456270       1.358998      -0.690765       0.001324       0.040620      -0.009527       0.041744       0.002917       0.008220       0.003429      -0.012587      -0.029633      -0.014955       0.001742       0.013212              1.919206       1.511619      -0.112564       0.076034       2.665574      -0.376213       1.580427          -0.000070
          112              H       7.374840      11.997212       1.283083       0.120670       1.087995 0.81274686E+01  0.79569861E+02                                 1.715932                            1.645818      -0.796186       2.508793                    0.999453       3.302984       9.034046       0.500580       1.249798      -0.717933       0.032809       0.028182       0.011205       0.044679       0.008147       0.010261       0.001202      -0.007975      -0.034788      -0.017470       0.000926       0.016543              1.741281       1.914167       0.319937       0.296184       1.712271       0.100011       1.597405           0.000027
          113              H       0.085958      17.683637       4.717950       0.119764       1.213794 0.91357526E+01  0.91232293E+02                                 1.779681                            1.693875      -0.959878       2.425255                    0.998425       3.310229       8.867304       0.520778       1.177740      -0.735559      -0.040418       0.010874      -0.009279       0.042872      -0.005930      -0.004059      -0.007091       0.026571      -0.013116      -0.017165       0.000109       0.017056              1.791546       2.226970      -0.238802       0.179144       1.507065      -0.172167       1.640604           0.000063
          114              H       0.478632      16.646350       6.797343       0.116154       1.116414 0.80336464E+01  0.78921334E+02                                 1.769320                            1.648299      -1.071665       2.366345                    0.997109       3.559234       9.955344       0.491625       1.268209      -0.710799      -0.030515      -0.002150       0.025862       0.040058      -0.007238      -0.005935      -0.005399       0.024484      -0.000761      -0.016944       0.001307       0.015637              1.838378       2.043727       0.151464      -0.522918       1.474594      -0.230492       1.996814           0.000130
          115              H       4.397554      16.293125       5.878716       0.123819       1.146924 0.83795486E+01  0.81655724E+02                                 1.688887                            1.601332      -0.920736       2.443217                    0.998852       3.227358       8.459692       0.547730       1.147555      -0.742496       0.040690      -0.013881       0.009423       0.044013      -0.005174      -0.002575      -0.005617       0.032780      -0.008658      -0.018081      -0.000688       0.018769              1.707465       2.064232      -0.231797       0.246662       1.446329      -0.173362       1.611834           0.000108
          116              H       4.000973      17.392600       3.841760       0.105604       1.248036 0.92617345E+01  0.93111182E+02                                 1.824466                            1.709829      -1.031538       2.376992                    0.997900       3.485274       9.467946       0.514698       1.183707      -0.732235       0.035743       0.004121      -0.021026       0.041673      -0.004110      -0.005153      -0.007218       0.028310      -0.018002      -0.017407      -0.001076       0.018484              1.885012       1.920016       0.116455      -0.502281       1.516313      -0.253730       2.218706           0.000066
          117              H       0.421978      20.571625       1.168254       0.119302       1.138608 0.84778799E+01  0.84912008E+02                                 1.840346                            1.732713      -1.068457       2.375554                    0.996597       3.631520      10.455360       0.460497       1.327997      -0.698536      -0.031617      -0.015207      -0.023461       0.042206       0.001166       0.013743       0.001742       0.002152      -0.004700      -0.013724      -0.000553       0.014278              1.887152       1.949476       0.247710       0.456584       1.780631       0.227306       1.931349           0.000014
          118              H       0.726739      22.909875       1.178239       0.120239       1.141520 0.85580181E+01  0.85658200E+02                                 1.819220                            1.722438      -1.116728       2.351924                    0.996078       3.609343      10.286425       0.470722       1.300006      -0.704384      -0.023739       0.024128      -0.025372       0.042301      -0.002631       0.013481      -0.007034      -0.001222      -0.012605      -0.015976       0.000221       0.015755              1.870678       1.795372      -0.299112       0.353475       1.949574      -0.295140       1.867089           0.000145
          119              H       3.596578      22.487000       4.033972       0.122895       1.052576 0.75896037E+01  0.72873408E+02                                 1.650907                            1.565916      -0.920889       2.445418                    0.998639       3.305659       8.886188       0.526510       1.211572      -0.725213       0.029395       0.017145       0.024739       0.042072       0.000369       0.014716       0.001696      -0.000714      -0.007175      -0.015641       0.001456       0.014185              1.678520       1.689443       0.275860       0.406364       1.654798       0.212468       1.691318           0.000037
          120              H       3.274234      20.168650       4.006513       0.107390       1.244338 0.92464903E+01  0.93063818E+02                                 1.832096                            1.717573      -1.035052       2.377356                    0.997559       3.493771       9.544645       0.508648       1.196423      -0.729151       0.023922      -0.018375       0.027800       0.041021      -0.001327       0.015877       0.000267      -0.000580       0.000889      -0.016032       0.000187       0.015845              1.888940       1.627168      -0.288759       0.319214       2.145912      -0.449832       1.893741           0.000044
          121              H       2.100120      15.934925       1.055922       0.118893       1.193917 0.92383114E+01  0.93506240E+02                                 1.834885                            1.762409      -0.889269       2.458688                    0.998851       3.445935       9.622584       0.479961       1.260817      -0.715460      -0.035890      -0.023770       0.006753       0.043575       0.010082      -0.006682       0.002338      -0.004882      -0.029361      -0.014783      -0.000711       0.015494              1.848760       2.126055       0.339123      -0.253085       1.786391      -0.044373       1.633833           0.000115
          122              H       3.850546      14.977237      24.762998       0.119067       1.114440 0.80148665E+01  0.79785898E+02                                 1.856367                            1.712423      -1.334680       2.245157                    0.993066       3.854577      11.354204       0.448455       1.372009      -0.687390      -0.002833      -0.038830      -0.013335       0.041154       0.003713      -0.006614      -0.000595      -0.006073      -0.027767      -0.012443       0.002317       0.010126              1.953945       1.538903      -0.088076      -0.066568       2.656735       0.457721       1.666196          -0.000055
          123              H       5.897918      18.479637       0.062407       0.124683       1.064879 0.77817012E+01  0.74917896E+02                                 1.647248                            1.574690      -0.852279       2.481254                    0.999181       3.226312       8.583651       0.532413       1.194941      -0.730330       0.034249       0.024284      -0.007070       0.042576       0.011390      -0.007409       0.004187      -0.006064      -0.027434      -0.016685       0.000263       0.016422              1.659926       1.922634       0.249622      -0.194820       1.684371      -0.040683       1.372773           0.000158
          124              H       4.215869      19.395038       1.357971       0.104418       1.237105 0.91504142E+01  0.92838003E+02                                 1.891897                            1.757208      -1.200140       2.297097                    0.995579       3.717098      10.555653       0.477072       1.265426      -0.711401       0.008985       0.036538       0.011152       0.039244       0.008887      -0.003917       0.004645      -0.003220      -0.026429      -0.013085      -0.000407       0.013492              1.980419       1.524340      -0.076448      -0.115575       2.710555       0.385593       1.706361           0.000017
          125              H      15.999984      17.173700       8.634598       0.107434       1.196833 0.89490592E+01  0.89221912E+02                                 1.774095                            1.681789      -1.012714       2.389757                    0.997484       3.450886       9.343554       0.518340       1.185215      -0.731812      -0.028242      -0.017804      -0.023519       0.040838       0.001247       0.015807      -0.001163       0.004835      -0.016407      -0.016996       0.000472       0.016524              1.801011       1.665523       0.289521       0.282240       2.037357       0.329343       1.700154           0.000042
          126              H      15.726480      19.487075       8.562206       0.127873       1.037487 0.74164002E+01  0.70858980E+02                                 1.641949                            1.553328      -0.896709       2.460482                    0.998981       3.272242       8.798303       0.525460       1.220013      -0.723359      -0.033251       0.017028      -0.021940       0.043323      -0.000432       0.013486      -0.001992       0.005273      -0.018476      -0.015089       0.000427       0.014662              1.680184       1.781193      -0.352311       0.371527       1.680947      -0.198345       1.578411           0.000053
          127              H      19.010482      19.967163      10.913692       0.129833       1.168613 0.88444491E+01  0.88284062E+02                                 1.787448                            1.707381      -0.930381       2.448473                    0.998405       3.346465       9.189388       0.496447       1.236009      -0.721189       0.030585       0.022683       0.020129       0.043071       0.003596       0.014199       0.003961       0.008430      -0.024608      -0.016542      -0.001385       0.017927              1.805365       1.871662       0.284981       0.265151       1.914112       0.208935       1.630320          -0.000084
          128              H      19.225378      17.638863      11.083439       0.122951       1.037681 0.74396711E+01  0.72450667E+02                                 1.758968                            1.644177      -1.070327       2.380318                    0.996532       3.592082      10.351447       0.461575       1.362621      -0.690883       0.036353      -0.011226       0.024647       0.045332       0.000847       0.014073      -0.001528       0.005147      -0.014256      -0.014991       0.000003       0.014987              1.828838       2.012094      -0.377575       0.351803       1.762865      -0.227468       1.711556          -0.000040
          129              H      15.417811      14.683713       8.567199       0.108011       1.245793 0.93530820E+01  0.94032137E+02                                 1.807853                            1.708896      -1.007146       2.391666                    0.997875       3.433149       9.252863       0.520328       1.170867      -0.736018      -0.037151       0.009580       0.018122       0.042431      -0.001661      -0.003044       0.008688       0.030544      -0.019803      -0.018386      -0.000802       0.019188              1.840338       1.918312      -0.186589      -0.381504       1.590624       0.276265       2.012078           0.000072
          130              H      15.036859      13.596675       6.517761       0.125619       1.133652 0.81456344E+01  0.78829373E+02                                 1.677090                            1.578629      -0.923063       2.444703                    0.998763       3.204607       8.375542       0.551666       1.147273      -0.742420      -0.040491      -0.008213      -0.012169       0.043070      -0.000629       0.000216       0.005807       0.032287      -0.007926      -0.017160      -0.000317       0.017477              1.717302       2.103651       0.149671       0.382536       1.390529       0.154951       1.657725           0.000109
          131              H      19.026110      13.216087       5.968582       0.124821       1.170637 0.87806714E+01  0.86706834E+02                                 1.725157                            1.650532      -0.937679       2.436945                    0.998652       3.267134       8.665319       0.533125       1.163459      -0.738783       0.033929      -0.012159      -0.021502       0.041969      -0.003893      -0.003470       0.007988       0.028030      -0.015680      -0.016927      -0.001182       0.018108              1.732839       1.948598      -0.131605      -0.273150       1.478267       0.222938       1.771654           0.000061
          132              H      19.407062      14.313075       8.005538       0.112487       1.110008 0.78519018E+01  0.77458050E+02                                 1.820821                            1.670925      -1.299667       2.254038                    0.994465       3.813252      11.038955       0.465633       1.333430      -0.695037       0.039493       0.003918       0.008083       0.040502      -0.006168      -0.004671       0.007882       0.019175      -0.005298      -0.014163      -0.001030       0.015194              1.922560       2.578495       0.269952       0.374663       1.505032       0.100723       1.684152          -0.000234
          133              H      15.411950      16.536900      11.450390       0.104541       1.216155 0.90078661E+01  0.91350656E+02                                 1.888137                            1.756406      -1.289619       2.253818                    0.994375       3.813309      10.950045       0.470281       1.284278      -0.706316      -0.004223       0.038990      -0.004130       0.039435      -0.005892      -0.005132      -0.002902      -0.007609      -0.030430      -0.013224       0.001139       0.012086              1.972018       1.513104       0.045497      -0.123529       2.769136      -0.254578       1.633815           0.000017
          134              H      13.698643      15.606575      12.733473       0.127261       1.060435 0.76981510E+01  0.73972515E+02                                 1.649593                            1.571478      -0.832524       2.493237                    0.999309       3.210221       8.554880       0.529860       1.202988      -0.728527      -0.033050       0.025334       0.013202       0.043685      -0.010386      -0.010064      -0.000710      -0.008274      -0.026168      -0.016995       0.000299       0.016696              1.674834       1.842646      -0.315251      -0.238581       1.775590       0.102847       1.406266           0.000083
          135              H      15.439301      11.974825      12.501320       0.122331       1.095523 0.78489451E+01  0.77531231E+02                                 1.823578                            1.686545      -1.266140       2.284304                    0.993964       3.725209      10.841202       0.456273       1.358989      -0.690767       0.001324      -0.040620       0.009527       0.041743      -0.002918      -0.008220       0.003429      -0.012587      -0.029633      -0.014955       0.001742       0.013212              1.919200       1.511615       0.112564      -0.076033       2.665564      -0.376211       1.580422          -0.000070
          136              H      17.142840      12.877788      11.198267       0.120671       1.087991 0.81274280E+01  0.79569356E+02                                 1.715926                            1.645814      -0.796184       2.508794                    0.999453       3.302976       9.034015       0.500581       1.249797      -0.717933       0.032809      -0.028182      -0.011205       0.044679      -0.008147      -0.010261       0.001202      -0.007974      -0.034789      -0.017470       0.000926       0.016543              1.741276       1.914161      -0.319936      -0.296182       1.712266       0.100011       1.597400           0.000027
          137              H       0.085958       5.246137       7.763400       0.119764       1.213797 0.91357771E+01  0.91232601E+02                                 1.779683                            1.693877      -0.959881       2.425253                    0.998425       3.310233       8.867318       0.520777       1.177740      -0.735559      -0.040418       0.010874       0.009279       0.042872      -0.005930       0.004059       0.007091       0.026571      -0.013116      -0.017165       0.000109       0.017056              1.791549       2.226974      -0.238802      -0.179144       1.507067       0.172167       1.640606           0.000063
          138              H       0.478632       4.208850       5.684007       0.116154       1.116413 0.80336419E+01  0.78921274E+02                                 1.769319                            1.648298      -1.071662       2.366346                    0.997109       3.559233       9.955338       0.491625       1.268208      -0.710800      -0.030515      -0.002150      -0.025862       0.040058      -0.007238       0.005935       0.005399       0.024484      -0.000761      -0.016944       0.001307       0.015638              1.838377       2.043726       0.151464       0.522917       1.474593       0.230492       1.996813           0.000130
          139              H       4.397554       3.855625       6.602634       0.123819       1.146918 0.83794947E+01  0.81655052E+02                                 1.688881                            1.601326      -0.920731       2.443220                    0.998852       3.227350       8.459658       0.547732       1.147553      -0.742496       0.040690      -0.013881      -0.009423       0.044013      -0.005174       0.002575       0.005617       0.032780      -0.008657      -0.018081      -0.000687       0.018768              1.707458       2.064223      -0.231795      -0.246660       1.446324       0.173361       1.611828           0.000108
          140              H       4.000973       4.955100       8.639590       0.105603       1.248044 0.92618103E+01  0.93112141E+02                                 1.824474                            1.709836      -1.031547       2.376988                    0.997900       3.485286       9.467991       0.514696       1.183708      -0.732235       0.035743       0.004121       0.021026       0.041673      -0.004110       0.005152       0.007218       0.028310      -0.018002      -0.017407      -0.001076       0.018484              1.885021       1.920025       0.116456       0.502284       1.516319       0.253733       2.218717           0.000066
          141              H       0.421978       8.134125      11.313096       0.119302       1.138609 0.84778935E+01  0.84912180E+02                                 1.840348                            1.732714      -1.068458       2.375553                    0.996596       3.631523      10.455372       0.460497       1.327997      -0.698536      -0.031617      -0.015207       0.023461       0.042206       0.001166      -0.013743      -0.001742       0.002152      -0.004701      -0.013724      -0.000553       0.014278              1.887154       1.949478       0.247711      -0.456585       1.780633      -0.227307       1.931351           0.000014
          142              H       0.726739      10.472375      11.303111       0.120239       1.141520 0.85580187E+01  0.85658208E+02                                 1.819220                            1.722438      -1.116735       2.351921                    0.996078       3.609344      10.286428       0.470722       1.300006      -0.704384      -0.023738       0.024128       0.025372       0.042301      -0.002631      -0.013482       0.007034      -0.001222      -0.012605      -0.015976       0.000221       0.015755              1.870679       1.795372      -0.299112      -0.353475       1.949575       0.295141       1.867089           0.000145
          143              H       3.596578      10.049500       8.447378       0.122894       1.052586 0.75896956E+01  0.72874533E+02                                 1.650919                            1.565927      -0.920908       2.445408                    0.998639       3.305679       8.886265       0.526508       1.211574      -0.725213       0.029395       0.017146      -0.024738       0.042072       0.000369      -0.014716      -0.001696      -0.000714      -0.007174      -0.015641       0.001456       0.014185              1.678532       1.689455       0.275864      -0.406368       1.654812      -0.212470       1.691330           0.000037
          144              H       3.274234       7.731150       8.474837       0.107390       1.244342 0.92465302E+01  0.93064325E+02                                 1.832100                            1.717576      -1.035054       2.377354                    0.997559       3.493779       9.544674       0.508648       1.196423      -0.729151       0.023922      -0.018375      -0.027800       0.041021      -0.001327      -0.015877      -0.000267      -0.000580       0.000889      -0.016032       0.000187       0.015845              1.888945       1.627171      -0.288760      -0.319215       2.145919       0.449834       1.893744           0.000044
          145              H       2.100120       3.497425      11.425428       0.118893       1.193920 0.92383370E+01  0.93506557E+02                                 1.834887                            1.762411      -0.889273       2.458686                    0.998851       3.445938       9.622593       0.479961       1.260816      -0.715460      -0.035890      -0.023770      -0.006753       0.043575       0.010082       0.006682      -0.002338      -0.004882      -0.029362      -0.014783      -0.000711       0.015494              1.848762       2.126058       0.339124       0.253085       1.786394       0.044373       1.633835           0.000115
          146              H       3.850546       2.539737      12.681052       0.119067       1.114434 0.80148090E+01  0.79785157E+02                                 1.856358                            1.712415      -1.334668       2.245163                    0.993066       3.854562      11.354136       0.448457       1.372006      -0.687391      -0.002834      -0.038830       0.013335       0.041154       0.003714       0.006614       0.000595      -0.006073      -0.027768      -0.012443       0.002317       0.010126              1.953935       1.538897      -0.088075       0.066567       2.656720      -0.457717       1.666188          -0.000055
          147              H       5.897918       6.042137      12.418943       0.124683       1.064879 0.77816981E+01  0.74917856E+02                                 1.647248                            1.574689      -0.852277       2.481255                    0.999181       3.226311       8.583647       0.532413       1.194941      -0.730330       0.034249       0.024284       0.007070       0.042576       0.011390       0.007409      -0.004187      -0.006064      -0.027434      -0.016685       0.000263       0.016422              1.659926       1.922634       0.249622       0.194819       1.684371       0.040684       1.372773           0.000158
          148              H       4.215869       6.957537      11.123379       0.104419       1.237100 0.91503724E+01  0.92837491E+02                                 1.891894                            1.757205      -1.200138       2.297099                    0.995579       3.717093      10.555640       0.477072       1.265427      -0.711400       0.008985       0.036538      -0.011152       0.039244       0.008887       0.003917      -0.004645      -0.003220      -0.026429      -0.013085      -0.000406       0.013492              1.980415       1.524338      -0.076447       0.115575       2.710550      -0.385593       1.706358           0.000017
          149              H      15.999984       4.736200       3.846752       0.107434       1.196838 0.89491088E+01  0.89222538E+02                                 1.774101                            1.681794      -1.012719       2.389754                    0.997484       3.450895       9.343588       0.518339       1.185215      -0.731811      -0.028241      -0.017804       0.023519       0.040838       0.001247      -0.015807       0.001163       0.004835      -0.016407      -0.016996       0.000472       0.016524              1.801017       1.665528       0.289522      -0.282241       2.037364      -0.329344       1.700159           0.000042
          150              H      15.726480       7.049575       3.919144       0.127873       1.037486 0.74163887E+01  0.70858836E+02                                 1.641947                            1.553326      -0.896704       2.460484                    0.998981       3.272239       8.798290       0.525461       1.220012      -0.723359      -0.033250       0.017028       0.021939       0.043323      -0.000432      -0.013486       0.001992       0.005271      -0.018477      -0.015089       0.000428       0.014662              1.680182       1.781191      -0.352311      -0.371526       1.680946       0.198345       1.578409           0.000053
          151              H      19.010482       7.529663       1.567658       0.129833       1.168620 0.88445227E+01  0.88284986E+02                                 1.787456                            1.707389      -0.930389       2.448469                    0.998405       3.346476       9.189430       0.496446       1.236009      -0.721189       0.030585       0.022683      -0.020129       0.043071       0.003596      -0.014199      -0.003960       0.008430      -0.024608      -0.016542      -0.001385       0.017927              1.805373       1.871671       0.284983      -0.265153       1.914121      -0.208937       1.630328          -0.000084
          152              H      19.225378       5.201363       1.397911       0.122950       1.037686 0.74397143E+01  0.72451187E+02                                 1.758972                            1.644182      -1.070326       2.380317                    0.996532       3.592091      10.351478       0.461575       1.362620      -0.690883       0.036352      -0.011225      -0.024647       0.045332       0.000847      -0.014073       0.001527       0.005147      -0.014256      -0.014991       0.000004       0.014987              1.828843       2.012099      -0.377576      -0.351804       1.762869       0.227469       1.711560          -0.000040
          153              H      15.417811       2.246213       3.914151       0.108011       1.245796 0.93531118E+01  0.94032516E+02                                 1.807857                            1.708899      -1.007147       2.391665                    0.997875       3.433155       9.252885       0.520327       1.170868      -0.736018      -0.037151       0.009580      -0.018122       0.042431      -0.001661       0.003044      -0.008688       0.030544      -0.019803      -0.018386      -0.000802       0.019187              1.840342       1.918315      -0.186589       0.381505       1.590627      -0.276266       2.012083           0.000072
          154              H      15.036859       1.159175       5.963589       0.125618       1.133665 0.81457514E+01  0.78830802E+02                                 1.677103                            1.578641      -0.923083       2.444693                    0.998763       3.204627       8.375615       0.551664       1.147273      -0.742420      -0.040491      -0.008213       0.012169       0.043070      -0.000630      -0.000216      -0.005807       0.032287      -0.007926      -0.017160      -0.000318       0.017477              1.717316       2.103670       0.149673      -0.382540       1.390539      -0.154953       1.657739           0.000109
          155              H      19.026110       0.778588       6.512768       0.124821       1.170644 0.87807429E+01  0.86707756E+02                                 1.725167                            1.650541      -0.937683       2.436943                    0.998652       3.267147       8.665377       0.533122       1.163463      -0.738782       0.033929      -0.012159       0.021502       0.041969      -0.003893       0.003469      -0.007988       0.028030      -0.015680      -0.016926      -0.001182       0.018108              1.732850       1.948610      -0.131606       0.273153       1.478274      -0.222940       1.771665           0.000061
          156              H      19.407062       1.875575       4.475812       0.112486       1.110007 0.78518974E+01  0.77457973E+02                                 1.820818                            1.670923      -1.299653       2.254044                    0.994465       3.813248      11.038930       0.465634       1.333428      -0.695037       0.039493       0.003918      -0.008083       0.040502      -0.006169       0.004670      -0.007882       0.019176      -0.005297      -0.014164      -0.001030       0.015193              1.922557       2.578490       0.269952      -0.374662       1.505031      -0.100723       1.684150          -0.000234
          157              H      15.411950       4.099400       1.030960       0.104541       1.216158 0.90078929E+01  0.91351009E+02                                 1.888141                            1.756409      -1.289622       2.253817                    0.994375       3.813315      10.950072       0.470280       1.284279      -0.706316      -0.004223       0.038990       0.004130       0.039435      -0.005892       0.005132       0.002902      -0.007609      -0.030430      -0.013224       0.001139       0.012086              1.972023       1.513107       0.045497       0.123529       2.769143       0.254579       1.633818           0.000017
          158              H      13.698643       3.169075      24.710577       0.127261       1.060437 0.76981690E+01  0.73972725E+02                                 1.649594                            1.571479      -0.832524       2.493236                    0.999309       3.210224       8.554888       0.529860       1.202987      -0.728527      -0.033050       0.025334      -0.013202       0.043685      -0.010386       0.010064       0.000710      -0.008274      -0.026168      -0.016995       0.000299       0.016696              1.674835       1.842647      -0.315252       0.238581       1.775592      -0.102847       1.406267           0.000083
          159              H      15.439301      24.412325      -0.019970       0.122331       1.095516 0.78488875E+01  0.77530546E+02                                 1.823574                            1.686542      -1.266132       2.284309                    0.993964       3.725199      10.841177       0.456272       1.358994      -0.690766       0.001324      -0.040620      -0.009526       0.041743      -0.002917       0.008220      -0.003429      -0.012587      -0.029633      -0.014955       0.001742       0.013212              1.919196       1.511612       0.112563       0.076033       2.665557       0.376210       1.580419          -0.000070
          160              H      17.142840       0.440288       1.283083       0.120671       1.087992 0.81274455E+01  0.79569571E+02                                 1.715928                            1.645815      -0.796185       2.508794                    0.999453       3.302979       9.034026       0.500580       1.249797      -0.717933       0.032809      -0.028182       0.011206       0.044679      -0.008147       0.010261      -0.001202      -0.007974      -0.034789      -0.017470       0.000926       0.016543              1.741278       1.914163      -0.319936       0.296183       1.712268      -0.100011       1.597402           0.000027
          161              H       9.853958      19.628863       4.717950       0.119764       1.213796 0.91357677E+01  0.91232480E+02                                 1.779682                            1.693876      -0.959879       2.425254                    0.998425       3.310233       8.867316       0.520778       1.177740      -0.735559      -0.040418      -0.010875      -0.009279       0.042872       0.005930      -0.004059       0.007091       0.026571      -0.013116      -0.017165       0.000109       0.017056              1.791548       2.226972       0.238802       0.179144       1.507066       0.172167       1.640605           0.000063
          162              H      10.246632      20.666150       6.797343       0.116154       1.116415 0.80336568E+01  0.78921459E+02                                 1.769321                            1.648300      -1.071666       2.366344                    0.997109       3.559237       9.955353       0.491625       1.268208      -0.710800      -0.030515       0.002150       0.025862       0.040058       0.007238      -0.005935       0.005399       0.024484      -0.000761      -0.016944       0.001307       0.015637              1.838379       2.043728      -0.151464      -0.522918       1.474595       0.230492       1.996815           0.000130
          163              H      14.165554      21.019375       5.878716       0.123818       1.146934 0.83796445E+01  0.81656901E+02                                 1.688898                            1.601341      -0.920754       2.443208                    0.998852       3.227375       8.459752       0.547729       1.147555      -0.742496       0.040690       0.013881       0.009423       0.044013       0.005174      -0.002575       0.005616       0.032781      -0.008658      -0.018081      -0.000688       0.018769              1.707476       2.064246       0.231799       0.246664       1.446337       0.173364       1.611844           0.000108
          164              H      13.768973      19.919900       3.841760       0.105603       1.248042 0.92617856E+01  0.93111822E+02                                 1.824470                            1.709833      -1.031544       2.376989                    0.997900       3.485284       9.467979       0.514697       1.183707      -0.732236       0.035743      -0.004121      -0.021026       0.041673       0.004110      -0.005152       0.007218       0.028310      -0.018002      -0.017407      -0.001076       0.018484              1.885017       1.920021      -0.116456      -0.502283       1.516316       0.253732       2.218713           0.000066
          165              H      10.189978      16.740875       1.168254       0.119303       1.138604 0.84778511E+01  0.84911666E+02                                 1.840344                            1.732711      -1.068454       2.375555                    0.996597       3.631517      10.455356       0.460497       1.327999      -0.698536      -0.031617       0.015207      -0.023461       0.042206      -0.001166       0.013743      -0.001742       0.002152      -0.004700      -0.013724      -0.000553       0.014278              1.887150       1.949474      -0.247710       0.456583       1.780629      -0.227306       1.931347           0.000014
          166              H      10.494739      14.402625       1.178239       0.120238       1.141531 0.85581258E+01  0.85659578E+02                                 1.819234                            1.722451      -1.116742       2.351918                    0.996078       3.609366      10.286520       0.470720       1.300009      -0.704383      -0.023739      -0.024128      -0.025372       0.042301       0.002631       0.013481       0.007034      -0.001222      -0.012604      -0.015976       0.000221       0.015755              1.870693       1.795386       0.299116       0.353479       1.949589       0.295144       1.867104           0.000145
          167              H      13.364578      14.825500       4.033972       0.122895       1.052580 0.75896443E+01  0.72873909E+02                                 1.650913                            1.565921      -0.920896       2.445414                    0.998639       3.305668       8.886224       0.526509       1.211573      -0.725213       0.029395      -0.017146       0.024739       0.042072      -0.000369       0.014716      -0.001696      -0.000714      -0.007175      -0.015641       0.001456       0.014185              1.678526       1.689449      -0.275862       0.406366       1.654805      -0.212469       1.691324           0.000037
          168              H      13.042234      17.143850       4.006513       0.107390       1.244338 0.92464913E+01  0.93063839E+02                                 1.832097                            1.717573      -1.035051       2.377356                    0.997559       3.493772       9.544651       0.508648       1.196423      -0.729151       0.023922       0.018375       0.027800       0.041021       0.001327       0.015877      -0.000267      -0.000580       0.000889      -0.016032       0.000187       0.015845              1.888941       1.627169       0.288759       0.319215       2.145914       0.449832       1.893741           0.000044
          169              H      11.868120      21.377575       1.055922       0.118892       1.193923 0.92383731E+01  0.93507023E+02                                 1.834892                            1.762415      -0.889276       2.458685                    0.998851       3.445944       9.622618       0.479960       1.260817      -0.715460      -0.035890       0.023770       0.006753       0.043574      -0.010082      -0.006682      -0.002338      -0.004883      -0.029361      -0.014783      -0.000711       0.015494              1.848766       2.126063      -0.339125      -0.253086       1.786398       0.044373       1.633839           0.000115
          170              H      13.618546      22.335262      24.762998       0.119066       1.114435 0.80148229E+01  0.79785342E+02                                 1.856361                            1.712417      -1.334670       2.245162                    0.993066       3.854568      11.354162       0.448457       1.372008      -0.687390      -0.002834       0.038830      -0.013335       0.041154      -0.003714      -0.006614       0.000595      -0.006073      -0.027768      -0.012443       0.002317       0.010126              1.953938       1.538899       0.088075      -0.066568       2.656724      -0.457719       1.666191          -0.000055
          171              H      15.665918      18.832862       0.062407       0.124682       1.064882 0.77817300E+01  0.74918247E+02                                 1.647252                            1.574693      -0.852279       2.481254                    0.999181       3.226316       8.583668       0.532412       1.194942      -0.730330       0.034249      -0.024285      -0.007070       0.042576      -0.011390      -0.007409      -0.004187      -0.006064      -0.027434      -0.016685       0.000262       0.016422              1.659930       1.922639      -0.249623      -0.194820       1.684376       0.040684       1.372776           0.000158
          172              H      13.983869      17.917463       1.357971       0.104419       1.237102 0.91503894E+01  0.92837707E+02                                 1.891896                            1.757206      -1.200139       2.297098                    0.995579       3.717096      10.555651       0.477072       1.265427      -0.711400       0.008985      -0.036538       0.011152       0.039244      -0.008887      -0.003917      -0.004645      -0.003220      -0.026429      -0.013085      -0.000406       0.013492              1.980417       1.524339       0.076447      -0.115575       2.710553      -0.385593       1.706360           0.000017
          173              H       6.231984      20.138800       8.634598       0.107433       1.196839 0.89491167E+01  0.89222631E+02                                 1.774101                            1.681794      -1.012719       2.389754                    0.997484       3.450897       9.343592       0.518340       1.185214      -0.731812      -0.028242       0.017804      -0.023519       0.040838      -0.001247       0.015807       0.001163       0.004835      -0.016407      -0.016996       0.000472       0.016524              1.801017       1.665528      -0.289522       0.282241       2.037364      -0.329344       1.700160           0.000042
          174              H       5.958480      17.825425       8.562206       0.127873       1.037488 0.74164096E+01  0.70859088E+02                                 1.641950                            1.553328      -0.896712       2.460480                    0.998981       3.272244       8.798308       0.525461       1.220012      -0.723359      -0.033251      -0.017028      -0.021939       0.043323       0.000432       0.013486       0.001991       0.005272      -0.018477      -0.015089       0.000428       0.014662              1.680185       1.781194       0.352311       0.371527       1.680948       0.198345       1.578411           0.000053
          175              H       9.242482      17.345337      10.913692       0.129833       1.168622 0.88445444E+01  0.88285271E+02                                 1.787459                            1.707391      -0.930392       2.448468                    0.998405       3.346482       9.189455       0.496445       1.236010      -0.721189       0.030584      -0.022683       0.020129       0.043071      -0.003596       0.014199      -0.003960       0.008430      -0.024608      -0.016542      -0.001385       0.017927              1.805376       1.871674      -0.284984       0.265154       1.914124      -0.208937       1.630330          -0.000084
          176              H       9.457378      19.673638      11.083439       0.122950       1.037685 0.74397110E+01  0.72451150E+02                                 1.758972                            1.644182      -1.070326       2.380317                    0.996532       3.592091      10.351479       0.461575       1.362620      -0.690883       0.036352       0.011225       0.024647       0.045332      -0.000847       0.014073       0.001527       0.005147      -0.014256      -0.014990       0.000004       0.014987              1.828843       2.012099       0.377577       0.351804       1.762870       0.227469       1.711560          -0.000041
          177              H       5.649811      22.628787       8.567199       0.108011       1.245794 0.93530984E+01  0.94032347E+02                                 1.807856                            1.708898      -1.007148       2.391665                    0.997875       3.433151       9.252872       0.520327       1.170868      -0.736018      -0.037151      -0.009580       0.018122       0.042431       0.001661      -0.003044      -0.008688       0.030544      -0.019803      -0.018386      -0.000802       0.019187              1.840340       1.918315       0.186590      -0.381504       1.590626      -0.276265       2.012081           0.000072
          178              H       5.268859      23.715825       6.517761       0.125619       1.133646 0.81455821E+01  0.78828728E+02                                 1.677083                            1.578623      -0.923055       2.444707                    0.998763       3.204598       8.375507       0.551668       1.147272      -0.742420      -0.040491       0.008214      -0.012169       0.043070       0.000629       0.000216      -0.005807       0.032286      -0.007926      -0.017160      -0.000317       0.017477              1.717295       2.103642      -0.149670       0.382533       1.390524      -0.154950       1.657718           0.000109
          179              H       9.258110      24.096413       5.968582       0.124821       1.170636 0.87806689E+01  0.86706820E+02                                 1.725158                            1.650533      -0.937674       2.436948                    0.998652       3.267134       8.665325       0.533124       1.163461      -0.738782       0.033929       0.012159      -0.021503       0.041969       0.003893      -0.003470      -0.007988       0.028030      -0.015679      -0.016927      -0.001181       0.018108              1.732841       1.948599       0.131605      -0.273151       1.478268      -0.222939       1.771655           0.000061
          180              H       9.639062      22.999425       8.005538       0.112486       1.110010 0.78519265E+01  0.77458344E+02                                 1.820823                            1.670927      -1.299658       2.254041                    0.994465       3.813256      11.038965       0.465634       1.333429      -0.695037       0.039493      -0.003918       0.008083       0.040502       0.006169      -0.004670      -0.007882       0.019176      -0.005297      -0.014164      -0.001030       0.015193              1.922562       2.578498      -0.269953       0.374663       1.505034      -0.100724       1.684154          -0.000234
          181              H       5.643950      20.775600      11.450390       0.104541       1.216156 0.90078761E+01  0.91350793E+02                                 1.888139                            1.756407      -1.289622       2.253817                    0.994375       3.813311      10.950057       0.470280       1.284279      -0.706316      -0.004223      -0.038991      -0.004130       0.039435       0.005892      -0.005132       0.002902      -0.007609      -0.030430      -0.013224       0.001139       0.012086              1.972021       1.513106      -0.045497      -0.123529       2.769140       0.254579       1.633817           0.000017
          182              H       3.930643      21.705925      12.733473       0.127261       1.060436 0.76981640E+01  0.73972671E+02                                 1.649594                            1.571479      -0.832523       2.493237                    0.999309       3.210222       8.554885       0.529859       1.202988      -0.728527      -0.033050      -0.025334       0.013202       0.043685       0.010387      -0.010064       0.000710      -0.008274      -0.026168      -0.016995       0.000299       0.016696              1.674836       1.842647       0.315252      -0.238581       1.775592      -0.102847       1.406267           0.000083
          183              H       5.671301       0.462675      12.501320       0.122332       1.095516 0.78488883E+01  0.77530593E+02                                 1.823577                            1.686545      -1.266135       2.284308                    0.993964       3.725204      10.841211       0.456270       1.358998      -0.690766       0.001324       0.040620       0.009527       0.041744       0.002917      -0.008220      -0.003429      -0.012587      -0.029633      -0.014955       0.001742       0.013212              1.919200       1.511614      -0.112564      -0.076033       2.665563       0.376211       1.580422          -0.000070
          184              H       7.374840      24.434712      11.198267       0.120670       1.087996 0.81274834E+01  0.79570048E+02                                 1.715934                            1.645820      -0.796189       2.508792                    0.999453       3.302987       9.034059       0.500579       1.249798      -0.717933       0.032809       0.028182      -0.011205       0.044679       0.008147      -0.010261      -0.001202      -0.007974      -0.034789      -0.017470       0.000926       0.016544              1.741283       1.914169       0.319937      -0.296184       1.712273      -0.100011       1.597407           0.000028
          185              H       9.682042      17.683637      17.199300       0.119764       1.213797 0.91357828E+01  0.91232673E+02                                 1.779684                            1.693878      -0.959882       2.425253                    0.998425       3.310234       8.867322       0.520777       1.177740      -0.735559       0.040418       0.010874      -0.009279       0.042872       0.005930       0.004059      -0.007091       0.026571      -0.013116      -0.017165       0.000109       0.017056              1.791550       2.226974       0.238803      -0.179144       1.507068      -0.172167       1.640607           0.000063
          186              H       9.289368      16.646350      19.278693       0.116154       1.116414 0.80336525E+01  0.78921408E+02                                 1.769321                            1.648300      -1.071664       2.366345                    0.997109       3.559236       9.955350       0.491625       1.268208      -0.710799       0.030515      -0.002150       0.025862       0.040058       0.007238       0.005935      -0.005399       0.024484      -0.000761      -0.016944       0.001307       0.015637              1.838379       2.043727      -0.151464       0.522918       1.474594      -0.230493       1.996815           0.000130
          187              H       5.370446      16.293125      18.360066       0.123818       1.146929 0.83795941E+01  0.81656275E+02                                 1.688892                            1.601336      -0.920744       2.443213                    0.998852       3.227367       8.459720       0.547730       1.147554      -0.742496      -0.040690      -0.013881       0.009423       0.044013       0.005174       0.002575      -0.005617       0.032781      -0.008658      -0.018081      -0.000688       0.018769              1.707470       2.064238       0.231797      -0.246663       1.446333      -0.173363       1.611838           0.000108
          188              H       5.767027      17.392600      16.323110       0.105603       1.248040 0.92617677E+01  0.93111603E+02                                 1.824469                            1.709832      -1.031542       2.376990                    0.997900       3.485280       9.467968       0.514697       1.183708      -0.732235      -0.035743       0.004120      -0.021026       0.041673       0.004110       0.005153      -0.007218       0.028310      -0.018002      -0.017407      -0.001076       0.018484              1.885016       1.920020      -0.116456       0.502282       1.516316      -0.253731       2.218711           0.000066
          189              H       9.346022      20.571625      13.649604       0.119302       1.138610 0.84779005E+01  0.84912282E+02                                 1.840349                            1.732716      -1.068460       2.375552                    0.996596       3.631527      10.455391       0.460496       1.327999      -0.698536       0.031617      -0.015207      -0.023461       0.042206      -0.001166      -0.013743       0.001742       0.002152      -0.004700      -0.013724      -0.000553       0.014278              1.887156       1.949480      -0.247711      -0.456585       1.780635       0.227307       1.931353           0.000014
          190              H       9.041261      22.909875      13.659589       0.120239       1.141525 0.85580590E+01  0.85658717E+02                                 1.819225                            1.722442      -1.116739       2.351919                    0.996078       3.609352      10.286459       0.470722       1.300006      -0.704384       0.023738       0.024128      -0.025372       0.042301       0.002631      -0.013481      -0.007034      -0.001222      -0.012605      -0.015976       0.000221       0.015755              1.870683       1.795376       0.299113      -0.353476       1.949579      -0.295141       1.867094           0.000145
          191              H       6.171422      22.487000      16.515322       0.122894       1.052581 0.75896521E+01  0.72873999E+02                                 1.650913                            1.565922      -0.920901       2.445412                    0.998639       3.305670       8.886229       0.526509       1.211573      -0.725213      -0.029395       0.017146       0.024738       0.042072      -0.000369      -0.014716       0.001696      -0.000714      -0.007175      -0.015641       0.001456       0.014185              1.678526       1.689449      -0.275862      -0.406366       1.654805       0.212469       1.691324           0.000037
          192              H       6.493766      20.168650      16.487863       0.107390       1.244342 0.92465249E+01  0.93064257E+02                                 1.832099                            1.717576      -1.035055       2.377354                    0.997559       3.493779       9.544673       0.508648       1.196422      -0.729151      -0.023922      -0.018375       0.027800       0.041021       0.001327      -0.015877       0.000267      -0.000580       0.000889      -0.016032       0.000187       0.015845              1.888944       1.627171       0.288759      -0.319215       2.145917      -0.449833       1.893744           0.000044
          193              H       7.667880      15.934925      13.537272       0.118893       1.193923 0.92383683E+01  0.93506979E+02                                 1.834893                            1.762415      -0.889274       2.458686                    0.998851       3.445943       9.622621       0.479960       1.260818      -0.715460       0.035890      -0.023770       0.006753       0.043575      -0.010081       0.006682       0.002338      -0.004882      -0.029361      -0.014783      -0.000710       0.015494              1.848767       2.126064      -0.339125       0.253087       1.786398      -0.044373       1.633839           0.000115
          194              H       5.917454      14.977237      12.281648       0.119067       1.114439 0.80148561E+01  0.79785762E+02                                 1.856365                            1.712421      -1.334675       2.245159                    0.993066       3.854574      11.354189       0.448456       1.372008      -0.687390       0.002834      -0.038830      -0.013335       0.041153      -0.003714       0.006614      -0.000595      -0.006073      -0.027767      -0.012443       0.002317       0.010126              1.953943       1.538902       0.088076       0.066568       2.656732       0.457720       1.666194          -0.000055
          195              H       3.870082      18.479637      12.543757       0.124683       1.064879 0.77816983E+01  0.74917857E+02                                 1.647248                            1.574689      -0.852278       2.481254                    0.999181       3.226312       8.583649       0.532413       1.194941      -0.730330      -0.034249       0.024284      -0.007070       0.042576      -0.011390       0.007409       0.004187      -0.006064      -0.027434      -0.016685       0.000263       0.016422              1.659926       1.922633      -0.249622       0.194819       1.684371      -0.040683       1.372773           0.000158
          196              H       5.552131      19.395038      13.839321       0.104419       1.237103 0.91503994E+01  0.92837825E+02                                 1.891896                            1.757207      -1.200139       2.297098                    0.995579       3.717096      10.555649       0.477072       1.265427      -0.711400      -0.008985       0.036538       0.011152       0.039244      -0.008887       0.003917       0.004645      -0.003220      -0.026429      -0.013085      -0.000406       0.013492              1.980418       1.524339       0.076448       0.115575       2.710554       0.385593       1.706360           0.000017
          197              H      13.304016      17.173700      21.115948       0.107434       1.196839 0.89491123E+01  0.89222574E+02                                 1.774101                            1.681794      -1.012719       2.389754                    0.997484       3.450896       9.343588       0.518340       1.185214      -0.731812       0.028241      -0.017804      -0.023519       0.040838      -0.001247      -0.015807      -0.001163       0.004834      -0.016407      -0.016996       0.000472       0.016524              1.801017       1.665527      -0.289522      -0.282241       2.037363       0.329344       1.700159           0.000042
          198              H      13.577520      19.487075      21.043556       0.127873       1.037485 0.74163798E+01  0.70858722E+02                                 1.641946                            1.553325      -0.896703       2.460485                    0.998981       3.272237       8.798280       0.525462       1.220011      -0.723359       0.033250       0.017028      -0.021939       0.043323       0.000432      -0.013486      -0.001991       0.005272      -0.018477      -0.015089       0.000428       0.014662              1.680180       1.781189       0.352310      -0.371525       1.680944      -0.198345       1.578408           0.000053
          199              H      10.293518      19.967163      23.395042       0.129833       1.168619 0.88445070E+01  0.88284792E+02                                 1.787454                            1.707387      -0.930386       2.448470                    0.998405       3.346475       9.189426       0.496446       1.236009      -0.721189      -0.030585       0.022683       0.020129       0.043071      -0.003596      -0.014199       0.003960       0.008429      -0.024608      -0.016542      -0.001385       0.017927              1.805371       1.871669      -0.284983      -0.265153       1.914119       0.208936       1.630326          -0.000084
          200              H      10.078622      17.638863      23.564789       0.122950       1.037686 0.74397126E+01  0.72451171E+02                                 1.758972                            1.644182      -1.070327       2.380316                    0.996532       3.592093      10.351486       0.461575       1.362620      -0.690883      -0.036352      -0.011226       0.024647       0.045332      -0.000847      -0.014073      -0.001528       0.005147      -0.014256      -0.014991       0.000004       0.014987              1.828843       2.012099       0.377577      -0.351804       1.762869      -0.227469       1.711560          -0.000041
          201              H      13.886189      14.683713      21.048549       0.108011       1.245792 0.93530761E+01  0.94032070E+02                                 1.807853                            1.708896      -1.007145       2.391667                    0.997875       3.433148       9.252862       0.520327       1.170868      -0.736018       0.037151       0.009580       0.018122       0.042431       0.001661       0.003044       0.008688       0.030544      -0.019803      -0.018386      -0.000802       0.019187              1.840338       1.918312       0.186589       0.381503       1.590624       0.276265       2.012079           0.000072
          202              H      14.267141      13.596675      18.999111       0.125619       1.133653 0.81456482E+01  0.78829547E+02                                 1.677092                            1.578631      -0.923064       2.444703                    0.998763       3.204609       8.375552       0.551665       1.147273      -0.742420       0.040491      -0.008213      -0.012169       0.043070       0.000629      -0.000216       0.005807       0.032287      -0.007926      -0.017160      -0.000317       0.017477              1.717304       2.103654      -0.149671      -0.382536       1.390530       0.154951       1.657727           0.000109
          203              H      10.277890      13.216087      18.449932       0.124821       1.170634 0.87806460E+01  0.86706532E+02                                 1.725156                            1.650530      -0.937674       2.436948                    0.998652       3.267130       8.665310       0.533125       1.163461      -0.738782      -0.033929      -0.012159      -0.021503       0.041969       0.003893       0.003470       0.007988       0.028030      -0.015679      -0.016927      -0.001182       0.018108              1.732838       1.948596       0.131605       0.273150       1.478266       0.222938       1.771653           0.000061
          204              H       9.896938      14.313075      20.486888       0.112487       1.110007 0.78518981E+01  0.77457998E+02                                 1.820820                            1.670924      -1.299657       2.254042                    0.994465       3.813250      11.038945       0.465634       1.333430      -0.695037      -0.039493       0.003918       0.008083       0.040502       0.006169       0.004670       0.007882       0.019176      -0.005297      -0.014163      -0.001030       0.015193              1.922559       2.578493      -0.269952      -0.374663       1.505031       0.100723       1.684151          -0.000234
          205              H      13.892050      16.536900      23.931740       0.104541       1.216158 0.90078877E+01  0.91350941E+02                                 1.888140                            1.756408      -1.289623       2.253816                    0.994375       3.813314      10.950068       0.470280       1.284279      -0.706316       0.004223       0.038990      -0.004130       0.039435       0.005892       0.005132      -0.002902      -0.007609      -0.030430      -0.013224       0.001139       0.012086              1.972022       1.513107      -0.045497       0.123529       2.769141      -0.254579       1.633818           0.000017
          206              H      15.605357      15.606575       0.252123       0.127261       1.060440 0.76982019E+01  0.73973139E+02                                 1.649599                            1.571484      -0.832528       2.493234                    0.999309       3.210230       8.554917       0.529858       1.202989      -0.728527       0.033050       0.025334       0.013202       0.043685       0.010387       0.010064      -0.000710      -0.008274      -0.026168      -0.016995       0.000299       0.016696              1.674841       1.842654       0.315253       0.238583       1.775597       0.102847       1.406271           0.000083
          207              H      13.864699      11.974825       0.019970       0.122331       1.095520 0.78489204E+01  0.77530941E+02                                 1.823577                            1.686544      -1.266140       2.284305                    0.993964       3.725205      10.841194       0.456272       1.358992      -0.690767      -0.001324      -0.040620       0.009527       0.041743       0.002918       0.008220       0.003429      -0.012587      -0.029634      -0.014955       0.001742       0.013212              1.919199       1.511614      -0.112563       0.076033       2.665562      -0.376211       1.580421          -0.000070
          208              H      12.161160      12.877788      23.679617       0.120671       1.087993 0.81274482E+01  0.79569599E+02                                 1.715928                            1.645815      -0.796186       2.508793                    0.999453       3.302980       9.034027       0.500581       1.249796      -0.717933      -0.032809      -0.028182      -0.011206       0.044679       0.008147       0.010261       0.001202      -0.007974      -0.034789      -0.017470       0.000926       0.016543              1.741277       1.914163       0.319936       0.296183       1.712267       0.100011       1.597402           0.000027
          209              H      19.450042       7.191363      20.244750       0.119764       1.213793 0.91357477E+01  0.91232238E+02                                 1.779681                            1.693875      -0.959877       2.425255                    0.998425       3.310228       8.867303       0.520777       1.177741      -0.735559       0.040418      -0.010874       0.009279       0.042872      -0.005930      -0.004059      -0.007091       0.026571      -0.013116      -0.017165       0.000109       0.017056              1.791547       2.226971      -0.238802       0.179144       1.507065      -0.172167       1.640604           0.000063
          210              H      19.057368       8.228650      18.165357       0.116154       1.116416 0.80336722E+01  0.78921657E+02                                 1.769324                            1.648302      -1.071668       2.366343                    0.997109       3.559240       9.955368       0.491624       1.268209      -0.710799       0.030515       0.002150      -0.025862       0.040058      -0.007238      -0.005935      -0.005399       0.024484      -0.000762      -0.016944       0.001307       0.015638              1.838382       2.043731       0.151465      -0.522919       1.474596      -0.230493       1.996818           0.000130
          211              H      15.138446       8.581875      19.083984       0.123818       1.146926 0.83795636E+01  0.81655904E+02                                 1.688889                            1.601333      -0.920736       2.443217                    0.998852       3.227361       8.459701       0.547730       1.147554      -0.742496      -0.040690       0.013881      -0.009423       0.044013      -0.005174      -0.002575      -0.005617       0.032780      -0.008658      -0.018081      -0.000688       0.018769              1.707467       2.064235      -0.231797       0.246662       1.446330      -0.173363       1.611836           0.000108
          212              H      15.535027       7.482400      21.120940       0.105603       1.248038 0.92617533E+01  0.93111422E+02                                 1.824468                            1.709831      -1.031540       2.376991                    0.997900       3.485277       9.467958       0.514697       1.183708      -0.732235      -0.035743      -0.004121       0.021026       0.041673      -0.004110      -0.005153      -0.007218       0.028310      -0.018002      -0.017407      -0.001076       0.018484              1.885014       1.920019       0.116455      -0.502282       1.516315      -0.253731       2.218709           0.000066
          213              H      19.114022       4.303375      23.794446       0.119302       1.138609 0.84778980E+01  0.84912241E+02                                 1.840348                            1.732715      -1.068459       2.375552                    0.996596       3.631525      10.455381       0.460497       1.327998      -0.698536       0.031617       0.015207       0.023461       0.042206       0.001166       0.013743       0.001742       0.002152      -0.004700      -0.013724      -0.000553       0.014278              1.887155       1.949478       0.247711       0.456584       1.780634       0.227307       1.931351           0.000014
          214              H      18.809261       1.965125      23.784461       0.120239       1.141526 0.85580775E+01  0.85658954E+02                                 1.819227                            1.722445      -1.116739       2.351919                    0.996078       3.609356      10.286476       0.470721       1.300007      -0.704384       0.023738      -0.024128       0.025372       0.042301      -0.002631       0.013481      -0.007034      -0.001222      -0.012604      -0.015976       0.000221       0.015755              1.870686       1.795379      -0.299114       0.353477       1.949582      -0.295142       1.867097           0.000145
          215              H      15.939422       2.388000      20.928728       0.122894       1.052582 0.75896558E+01  0.72874047E+02                                 1.650914                            1.565923      -0.920901       2.445412                    0.998639       3.305670       8.886231       0.526509       1.211573      -0.725213      -0.029395      -0.017146      -0.024739       0.042072       0.000369       0.014716       0.001696      -0.000714      -0.007175      -0.015641       0.001456       0.014185              1.678527       1.689450       0.275862       0.406367       1.654806       0.212469       1.691326           0.000037
          216              H      16.261766       4.706350      20.956187       0.107390       1.244340 0.92465051E+01  0.93064001E+02                                 1.832097                            1.717574      -1.035052       2.377355                    0.997559       3.493774       9.544654       0.508648       1.196422      -0.729151      -0.023922       0.018375      -0.027800       0.041021      -0.001327       0.015877       0.000267      -0.000580       0.000889      -0.016032       0.000187       0.015845              1.888942       1.627169      -0.288759       0.319214       2.145915      -0.449833       1.893741           0.000044
          217              H      17.435880       8.940075      23.906778       0.118893       1.193914 0.92382811E+01  0.93505837E+02                                 1.834881                            1.762405      -0.889268       2.458689                    0.998851       3.445928       9.622553       0.479962       1.260815      -0.715461       0.035890       0.023770      -0.006753       0.043575       0.010082      -0.006682       0.002338      -0.004883      -0.029362      -0.014783      -0.000711       0.015494              1.848755       2.126050       0.339122      -0.253084       1.786387      -0.044373       1.633829           0.000115
          218              H      15.685454       9.897763       0.199702       0.119067       1.114435 0.80148159E+01  0.79785237E+02                                 1.856358                            1.712415      -1.334671       2.245162                    0.993066       3.854562      11.354134       0.448457       1.372006      -0.687391       0.002834       0.038830       0.013335       0.041154       0.003714      -0.006614      -0.000595      -0.006073      -0.027768      -0.012443       0.002316       0.010127              1.953935       1.538897      -0.088075      -0.066567       2.656721       0.457718       1.666188          -0.000055
          219              H      13.638082       6.395362      24.900293       0.124682       1.064884 0.77817521E+01  0.74918522E+02                                 1.647255                            1.574696      -0.852283       2.481252                    0.999181       3.226321       8.583688       0.532411       1.194943      -0.730330      -0.034249      -0.024284       0.007069       0.042576       0.011390      -0.007409       0.004187      -0.006064      -0.027434      -0.016685       0.000262       0.016422              1.659933       1.922643       0.249624      -0.194821       1.684378      -0.040684       1.372778           0.000158
          220              H      15.320131       5.479962      23.604729       0.104419       1.237103 0.91503949E+01  0.92837769E+02                                 1.891896                            1.757206      -1.200139       2.297098                    0.995579       3.717096      10.555649       0.477072       1.265427      -0.711400      -0.008985      -0.036538      -0.011152       0.039244       0.008887      -0.003917       0.004645      -0.003220      -0.026429      -0.013085      -0.000407       0.013492              1.980417       1.524339      -0.076448      -0.115575       2.710552       0.385593       1.706359           0.000017
          221              H       3.536016       7.701300      16.328102       0.107434       1.196840 0.89491240E+01  0.89222724E+02                                 1.774102                            1.681795      -1.012721       2.389753                    0.997484       3.450898       9.343597       0.518339       1.185214      -0.731811       0.028242       0.017804       0.023519       0.040838       0.001247       0.015807      -0.001163       0.004835      -0.016407      -0.016996       0.000472       0.016524              1.801018       1.665529       0.289523       0.282241       2.037365       0.329345       1.700161           0.000042
          222              H       3.809520       5.387925      16.400494       0.127873       1.037484 0.74163653E+01  0.70858554E+02                                 1.641944                            1.553324      -0.896702       2.460485                    0.998981       3.272234       8.798272       0.525461       1.220012      -0.723359       0.033251      -0.017028       0.021939       0.043323      -0.000432       0.013486      -0.001991       0.005271      -0.018477      -0.015089       0.000428       0.014662              1.680179       1.781188      -0.352310       0.371525       1.680943      -0.198344       1.578407           0.000053
          223              H       0.525518       4.907838      14.049008       0.129833       1.168618 0.88445019E+01  0.88284737E+02                                 1.787455                            1.707387      -0.930385       2.448471                    0.998405       3.346475       9.189429       0.496446       1.236010      -0.721189      -0.030585      -0.022683      -0.020129       0.043071       0.003596       0.014199       0.003960       0.008429      -0.024608      -0.016542      -0.001385       0.017927              1.805372       1.871670       0.284983       0.265153       1.914119       0.208936       1.630326          -0.000084
          224              H       0.310622       7.236137      13.879261       0.122950       1.037691 0.74397607E+01  0.72451752E+02                                 1.758978                            1.644186      -1.070331       2.380314                    0.996532       3.592101      10.351515       0.461574       1.362619      -0.690883      -0.036352       0.011225      -0.024647       0.045332       0.000847       0.014073      -0.001527       0.005147      -0.014256      -0.014990       0.000004       0.014987              1.828849       2.012106      -0.377578       0.351806       1.762875      -0.227470       1.711565          -0.000041
          225              H       4.118189      10.191287      16.395501       0.108011       1.245792 0.93530724E+01  0.94032015E+02                                 1.807852                            1.708895      -1.007145       2.391667                    0.997875       3.433148       9.252859       0.520328       1.170867      -0.736018       0.037151      -0.009580      -0.018122       0.042431      -0.001661      -0.003044       0.008688       0.030544      -0.019803      -0.018386      -0.000802       0.019187              1.840337       1.918311      -0.186589      -0.381503       1.590623       0.276264       2.012077           0.000072
          226              H       4.499141      11.278325      18.444939       0.125619       1.133657 0.81456821E+01  0.78829954E+02                                 1.677095                            1.578634      -0.923070       2.444700                    0.998763       3.204615       8.375571       0.551665       1.147273      -0.742420       0.040491       0.008213       0.012168       0.043070      -0.000630       0.000216       0.005807       0.032287      -0.007926      -0.017160      -0.000317       0.017477              1.717307       2.103658       0.149672       0.382537       1.390533       0.154952       1.657730           0.000109
          227              H       0.509890      11.658913      18.994118       0.124820       1.170641 0.87807137E+01  0.86707377E+02                                 1.725163                            1.650537      -0.937681       2.436944                    0.998652       3.267141       8.665351       0.533123       1.163462      -0.738782      -0.033929       0.012159       0.021502       0.041969      -0.003893      -0.003470       0.007988       0.028030      -0.015679      -0.016927      -0.001182       0.018108              1.732846       1.948605      -0.131606      -0.273152       1.478272       0.222940       1.771661           0.000061
          228              H       0.128938      10.561925      16.957162       0.112486       1.110010 0.78519185E+01  0.77458234E+02                                 1.820821                            1.670925      -1.299658       2.254041                    0.994465       3.813253      11.038949       0.465634       1.333428      -0.695037      -0.039493      -0.003917      -0.008083       0.040501      -0.006169      -0.004670       0.007882       0.019176      -0.005297      -0.014164      -0.001030       0.015193              1.922560       2.578495       0.269952       0.374663       1.505032       0.100723       1.684153          -0.000234
          229              H       4.124050       8.338100      13.512310       0.104541       1.216156 0.90078702E+01  0.91350710E+02                                 1.888138                            1.756406      -1.289620       2.253818                    0.994375       3.813310      10.950049       0.470281       1.284278      -0.706316       0.004223      -0.038990       0.004130       0.039435      -0.005892      -0.005132      -0.002902      -0.007609      -0.030430      -0.013224       0.001139       0.012086              1.972019       1.513105       0.045497      -0.123529       2.769137      -0.254578       1.633816           0.000017
          230              H       5.837357       9.268425      12.229227       0.127261       1.060436 0.76981665E+01  0.73972698E+02                                 1.649594                            1.571479      -0.832525       2.493235                    0.999309       3.210224       8.554889       0.529860       1.202988      -0.728527       0.033050      -0.025334      -0.013202       0.043685      -0.010386      -0.010064      -0.000710      -0.008274      -0.026168      -0.016995       0.000299       0.016696              1.674835       1.842647      -0.315252      -0.238581       1.775591       0.102847       1.406267           0.000083
          231              H       4.096699      12.900175      12.461380       0.122331       1.095521 0.78489345E+01  0.77531178E+02                                 1.823584                            1.686551      -1.266142       2.284304                    0.993964       3.725216      10.841262       0.456269       1.359000      -0.690765      -0.001324       0.040620      -0.009527       0.041744      -0.002917      -0.008220       0.003429      -0.012587      -0.029633      -0.014955       0.001742       0.013212              1.919207       1.511619       0.112564      -0.076034       2.665575      -0.376214       1.580427          -0.000070
          232              H       2.393160      11.997212      13.764433       0.120671       1.087996 0.81274798E+01  0.79570014E+02                                 1.715934                            1.645820      -0.796187       2.508793                    0.999453       3.302986       9.034060       0.500579       1.249799      -0.717933      -0.032809       0.028182       0.011205       0.044679      -0.008147      -0.010261       0.001203      -0.007975      -0.034788      -0.017470       0.000926       0.016543              1.741283       1.914170      -0.319938      -0.296184       1.712273       0.100011       1.597407           0.000027
          233              C      17.539421      19.710950      16.545278      -0.115849      39.945351 0.53823012E+03  0.13298755E+05                                10.260853                            7.804156      -0.247023       1.903817                    0.997875      29.831743      86.874368       0.584182       0.424341      -1.063086      -0.002939       0.035767       0.053816       0.064685       0.006287      -0.018129      -0.005617      -0.032382      -0.009075      -0.027965       0.004917       0.023048             12.511114      10.864306      -0.444336       1.471184       8.646602       6.064906      18.022434          -0.001960
          234              C      18.572875      19.912437      17.426461      -0.078571      32.789987 0.41164629E+03  0.95626759E+04                                 8.941955                            6.784507       0.097217       2.009192                    0.999694      28.846186      82.888871       0.628792       0.419318      -1.060567      -0.027320       0.020381       0.007715       0.034947      -0.010713      -0.006004      -0.014116       0.028242      -0.075822      -0.033522       0.003131       0.030391             10.519433       9.512397      -0.121620       1.438022       7.176419       5.022303      14.869483           0.000502
          235              C      18.338443      20.546750      18.669603      -0.103955      34.343490 0.43815570E+03  0.10325306E+05                                 9.231058                            7.012669       0.062461       1.993981                    0.999656      29.226641      84.232080       0.617536       0.420891      -1.060934      -0.016059      -0.007444      -0.023429       0.029363       0.003173       0.022356      -0.006051       0.011721       0.005137      -0.021928      -0.003949       0.025877             10.823631      10.320616      -0.895224       0.066069       7.495505       5.150448      14.654773          -0.001117
          236              C      17.072510      20.988530      19.006600      -0.013956      37.217316 0.42848299E+03  0.99404211E+04                                 9.614172                            6.825995       0.029622       2.014549                    0.999205      26.914062      74.468148       0.647449       0.407783      -1.080197       0.007522      -0.014927      -0.038388       0.041869      -0.005894       0.004833      -0.007844      -0.004569       0.013005      -0.008521      -0.004931       0.013452             12.129663      10.441915      -1.279828      -0.660570       8.559092       6.819679      17.387981           0.008024
          237              C      16.820496      21.740750      20.294675       0.606739      24.885473 0.25043584E+03  0.51780153E+04                                 7.844708                            5.604036       0.025281       2.068809                    0.999421      22.050775      61.311333       0.629945       0.470258      -1.022637      -0.005346       0.033943       0.058242       0.067623       0.052902      -0.017589      -0.072574      -0.059794      -0.113060      -0.081175      -0.032843       0.114018              9.648457       9.704256      -1.818511      -0.197014       6.899529       4.148376      12.341586          -0.005355
          238              C      16.019520      20.745750      18.130409      -0.096920      33.996190 0.41886222E+03  0.97345440E+04                                 9.075926                            6.795660       0.057624       1.991624                    0.999698      28.807503      81.745345       0.637438       0.413450      -1.068479       0.022908       0.002087      -0.014953       0.027436      -0.014217      -0.007866      -0.003029       0.033997      -0.059007      -0.023213      -0.009563       0.032776             10.773559       9.143060      -0.577224       0.211483       7.410091       5.459343      15.767527          -0.001044
          239              C      16.261766      20.096512      16.909733      -0.109460      34.136627 0.43715842E+03  0.10305471E+05                                 9.136160                            6.972264       0.124334       2.003905                    0.999755      29.682338      85.819663       0.623070       0.417004      -1.062415       0.022071       0.017369       0.026495       0.038611       0.007833       0.030339      -0.009191       0.042255      -0.084467      -0.043911      -0.003756       0.047667             10.720806       9.053170      -1.026169      -0.142364       7.497661       5.240769      15.611586           0.000544
          240              C      17.717198      17.171710      15.040027      -0.120592      38.603055 0.54468505E+03  0.13515095E+05                                10.049339                            7.879503      -0.238242       1.905913                    0.997887      30.010332      87.932831       0.577496       0.427448      -1.059840       0.002972      -0.064745       0.005656       0.065060       0.007600       0.018495      -0.013586       0.016282      -0.021454      -0.028564       0.005503       0.023062             11.798709       7.948105      -0.735287      -2.885537      18.348074       1.382794       9.099947          -0.001040
          241              C      18.465427      16.355313      14.228739      -0.082663      32.501402 0.43165690E+03  0.10187278E+05                                 8.991602                            7.021195       0.030116       1.990081                    0.999240      29.427264      86.333122       0.605999       0.428267      -1.050836      -0.014367      -0.019990       0.028583       0.037723       0.006965       0.001025      -0.009317       0.051966       0.037638      -0.035019       0.014386       0.020634             10.342950       7.487866      -0.318519      -2.777156      15.558552       1.286544       7.982432           0.000388
          242              C      18.291557      14.952362      14.238724      -0.098174      33.028314 0.45354393E+03  0.10812969E+05                                 9.077733                            7.202518      -0.051612       1.959889                    0.999186      29.628352      86.733954       0.598963       0.428924      -1.052767      -0.008346       0.023979       0.014760       0.029368      -0.015597      -0.001128       0.014161       0.023365      -0.002382      -0.025404       0.002801       0.022603             10.364421       7.660867       1.167078      -2.730204      15.499376      -0.427757       7.933020          -0.000314
          243              C      17.351875      14.373272      15.104930      -0.018203      36.656655 0.45115557E+03  0.10629735E+05                                 9.605952                            7.068836      -0.054104       1.988579                    0.999111      27.387753      77.017715       0.625906       0.415337      -1.072466       0.006452       0.043911       0.002433       0.044449      -0.005844       0.003226      -0.004856       0.019531      -0.018804      -0.011501      -0.003933       0.015434             11.811866       7.793642       1.723654      -2.645390      19.852431      -0.110102       7.789525           0.005702
          244              C      17.103768      12.887738      15.104930       0.607421      24.427649 0.25970297E+03  0.54392965E+04                                 7.829718                            5.765620      -0.163386       2.001656                    0.999156      22.614092      64.076359       0.609248       0.480006      -1.013538      -0.002291      -0.066279       0.011959       0.067389      -0.012722       0.037696      -0.011914       0.057769       0.273835      -0.077307      -0.027117       0.104423              9.452889       9.062194       0.635718      -1.647464      14.204965      -0.249532       5.091508          -0.002482
          245              C      16.588018      15.206088      15.933691      -0.096331      32.610023 0.42723957E+03  0.99920969E+04                                 8.862794                            6.896358       0.104909       2.007377                    0.999681      28.950087      82.776506       0.627367       0.417445      -1.064464       0.015404       0.009158      -0.016151       0.024125       0.012541      -0.013606      -0.010648       0.037210       0.006160      -0.025238      -0.005475       0.030713             10.150754       6.756133       0.545602      -2.341017      16.334543       0.963210       7.361586          -0.000524
          246              C      16.775563      16.589138      15.911225      -0.104677      33.012174 0.43909230E+03  0.10366092E+05                                 8.943302                            7.003575       0.118615       2.005742                    0.999750      29.624841      85.812996       0.619344       0.418904      -1.060838       0.022784      -0.025780      -0.014207       0.037223      -0.022348      -0.020064       0.010524       0.048970       0.040295      -0.040009      -0.003384       0.043393             10.162672       6.563869       0.757968      -2.284893      16.156887       0.577724       7.767259           0.000376
          247              C      16.560667      19.546775      13.831832      -0.115879      39.022896 0.57556185E+03  0.14474119E+05                                10.147701                            8.115902      -0.296697       1.887368                    0.997435      30.222238      89.042432       0.567536       0.429154      -1.059175      -0.041512       0.025718      -0.044792       0.066265      -0.005021      -0.012343       0.007622       0.027406       0.026826      -0.020295      -0.003062       0.023356             11.824261      11.223212      -1.014163       4.970548      12.743443      -3.629099      11.506128          -0.001319
          248              C      16.658347      20.865150      13.347556      -0.085106      32.457023 0.44107034E+03  0.10458610E+05                                 8.988488                            7.093218      -0.028286       1.970203                    0.998745      29.550722      86.706846       0.603851       0.427770      -1.051857      -0.019790      -0.017910      -0.014712       0.030477       0.023392      -0.010632       0.016473       0.002959      -0.017129      -0.033884       0.007087       0.026797             10.338997      10.115686      -1.783001       4.011546      11.467022      -4.035157       9.434282           0.000183
          249              C      15.619032      21.438519      12.588690      -0.102344      33.781947 0.46468805E+03  0.11168149E+05                                 9.319589                            7.343106      -0.160615       1.927940                    0.998475      29.886076      88.410151       0.585675       0.435140      -1.046915       0.005457      -0.022588       0.003385       0.023483      -0.002309      -0.014299       0.000304      -0.030897       0.001798      -0.024132       0.008593       0.015539             10.774387      11.416850      -1.873293       4.234277      11.879526      -3.742608       9.026785          -0.000540
          250              C      14.485944      20.671125      12.289137      -0.007349      36.628698 0.43701718E+03  0.10213513E+05                                 9.603136                            6.957626       0.034921       2.024315                    0.999122      26.956394      75.462640       0.630920       0.415389      -1.072587       0.035064      -0.019318       0.017100       0.043532       0.004461      -0.006052      -0.008120       0.002497       0.016871      -0.008854      -0.005005       0.013858             12.097546      13.523119      -3.603540       5.308035      13.488878      -4.800800       9.280642           0.000584
          251              C      13.348949      21.300462      11.555234       0.579376      25.985929 0.26567377E+03  0.55820817E+04                                 8.123022                            5.778737      -0.092282       2.021151                    0.999515      22.735727      63.998562       0.618458       0.471355      -1.020706      -0.033242       0.030526      -0.040239       0.060465       0.014698      -0.042666       0.078732      -0.078714       0.182906      -0.099428      -0.022102       0.121530             10.196930      13.051931      -2.259699       3.757557       9.688442      -3.845988       7.850418          -0.001950
          252              C      14.401939      19.355238      12.755940      -0.092053      32.552476 0.41378695E+03  0.96067860E+04                                 8.878220                            6.801986       0.158209       2.031974                    0.999747      28.600026      81.654181       0.629186       0.419301      -1.062575       0.018270       0.013902       0.011230       0.025557       0.022329      -0.011464       0.009185       0.016790      -0.022384      -0.029321       0.001176       0.028145             10.420271      10.384643      -2.505211       3.889092      12.667477      -3.954723       8.208692          -0.000197
          253              C      15.406090      18.807987      13.517302      -0.094403      32.084860 0.43129510E+03  0.10156960E+05                                 8.828196                            6.969324       0.142662       2.020539                    0.999650      29.437216      85.727059       0.615856       0.422316      -1.056558      -0.002813       0.032577      -0.016097       0.036446       0.019585      -0.024269       0.002222      -0.035000      -0.008495      -0.039659       0.009335       0.030324             10.117494      10.192231      -1.432846       4.058586      11.800229      -2.782777       8.360022           0.000127
          254              C       1.910621      20.153227      22.354597      -0.149537      39.346049 0.57826827E+03  0.14532092E+05                                10.110832                            8.077909      -0.141492       1.931094                    0.998166      30.401387      88.994857       0.575980       0.423155      -1.064895       0.000669      -0.075557      -0.008896       0.076082      -0.005100       0.010762       0.007757      -0.002308      -0.016841      -0.017373       0.007911       0.009462             11.756627       9.228139      -1.213936      -2.486833      18.102815       0.201368       7.938927          -0.001710
          255              C       2.938214      19.579610      21.597728      -0.095461      32.472993 0.42849765E+03  0.10054744E+05                                 8.840799                            6.919216       0.081197       1.996902                    0.999699      29.367878      84.820521       0.622998       0.418983      -1.060752      -0.024375      -0.023908       0.010499       0.035721       0.020504      -0.016604      -0.009488       0.061062       0.034214      -0.042842       0.000462       0.042379             10.095803       7.465329      -1.816704      -2.139861      16.013443       0.147826       6.808636           0.000511
          256              C       3.096456      18.201037      21.542810      -0.093371      32.179236 0.42676358E+03  0.99724252E+04                                 8.783737                            6.892053       0.117202       2.014124                    0.999665      28.792091      82.134512       0.627988       0.417389      -1.065115      -0.017783       0.009604       0.014178       0.024688      -0.012269      -0.010387       0.006912       0.038697       0.009113      -0.024990      -0.002307       0.027297             10.023456       7.422097      -1.603412      -2.065503      16.172379      -0.318501       6.475891          -0.001613
          257              C       2.191939      17.354541      22.234277      -0.011763      36.623995 0.44965795E+03  0.10577901E+05                                 9.607650                            7.055758      -0.033906       1.995714                    0.999187      27.256767      76.406585       0.627123       0.415180      -1.073353      -0.001402       0.045315       0.000234       0.045337       0.007889       0.006231       0.007526       0.021075      -0.009931      -0.014525      -0.003635       0.018159             11.950701       8.951697      -3.433560      -2.355800      20.060155       0.467517       6.840251           0.004692
          258              C       2.395114      15.852837      22.194337       0.610950      24.163459 0.26053914E+03  0.54547049E+04                                 7.791493                            5.778301      -0.164847       2.005551                    0.999172      22.431288      63.299728       0.608764       0.480572      -1.014445      -0.001205      -0.071038      -0.016557       0.072952       0.007035       0.030752       0.007868       0.050404       0.281590      -0.073186      -0.028851       0.102036              9.413945       8.923665      -1.761853      -1.177426      14.505726       0.394213       4.812444          -0.007652
          259              C       1.150670      17.911741      22.955699      -0.087414      31.766954 0.41938406E+03  0.97976328E+04                                 8.817396                            6.904665       0.028570       1.994363                    0.999357      28.838787      83.372575       0.615024       0.426289      -1.055154       0.007068       0.025580      -0.005495       0.027101       0.015252      -0.000401      -0.009410       0.033830       0.016765      -0.027824       0.006824       0.021000             10.179279       8.571119      -2.566286      -2.214483      15.505674       0.857742       6.461044          -0.001566
          260              C       1.010011      19.300761      23.043068      -0.066847      32.082522 0.43468943E+03  0.10245048E+05                                 8.874905                            7.020405       0.182461       2.043866                    0.999507      28.862425      83.767570       0.611216       0.425184      -1.056000       0.017662      -0.021524      -0.021993       0.035481      -0.001878      -0.007781      -0.000867       0.067436       0.041039      -0.040632       0.010125       0.030507             10.161876       8.261356      -1.448076      -2.119829      15.498232      -0.085364       6.726041           0.000449
          261              C       2.074723      22.735999      20.988389      -0.146077      40.029643 0.55540159E+03  0.13832977E+05                                10.238038                            7.919123      -0.184762       1.919354                    0.998042      30.236287      88.441582       0.580790       0.423427      -1.063523       0.007570       0.036863      -0.063382       0.073712       0.001622      -0.014208       0.005412      -0.024606       0.008554      -0.022401       0.007340       0.015061             12.134220      12.244599       0.351684      -0.260707       8.049219      -5.128850      16.108841          -0.001863
          262              C       3.381682      22.932263      20.529324      -0.100715      34.193303 0.43807171E+03  0.10321829E+05                                 9.124295                            6.969642       0.108318       2.001066                    0.999753      29.516144      85.033273       0.625155       0.415822      -1.064257      -0.023824       0.021295      -0.026300       0.041385      -0.011758       0.026476       0.005267       0.043941      -0.106704      -0.045752      -0.004115       0.049867             10.644275       9.856550       0.898367      -1.695039       7.353201      -4.967824      14.723074           0.000715
          263              C       3.608299      23.581500      19.301160      -0.099586      33.226110 0.41716805E+03  0.96798896E+04                                 8.921458                            6.773094       0.082247       2.000209                    0.999646      28.730456      81.312459       0.640107       0.412377      -1.069776      -0.021607       0.006377       0.017478       0.028513       0.009844      -0.011446       0.007476       0.032039      -0.053468      -0.025944      -0.003576       0.029520             10.414700       9.289262       0.645810      -1.554635       7.308891      -5.233384      14.645948          -0.001179
          264              C       2.545541      24.024275      18.527316      -0.002528      38.204552 0.42636295E+03  0.98730984E+04                                 9.815942                            6.813556       0.008749       2.010523                    0.999229      26.739399      73.773337       0.647788       0.408319      -1.080486      -0.005916      -0.015398       0.036881       0.040402       0.009687       0.007913       0.011286      -0.008328      -0.003281      -0.010370      -0.009694       0.020065             12.785889      11.532792       2.165195      -3.743444       8.964872      -7.248147      17.860002           0.008214
          265              C       2.805370      24.768038      17.229256       0.603763      24.940134 0.25582044E+03  0.53124179E+04                                 7.896660                            5.673019       0.004734       2.064480                    0.999400      22.042807      61.229175       0.625208       0.471764      -1.022808       0.005064       0.036120      -0.057513       0.068103      -0.048249      -0.014900       0.072157      -0.080485      -0.101153      -0.076289      -0.038430       0.114720              9.836486       9.395526       2.421741      -1.856863       7.214246      -4.651987      12.899685          -0.007982
          266              C       1.246397      23.805375      18.974148      -0.092800      32.963804 0.41249183E+03  0.95586771E+04                                 8.929813                            6.763170       0.137580       2.024051                    0.999686      28.570498      81.200233       0.635634       0.415831      -1.065959       0.011904      -0.009843       0.020734       0.025855      -0.009653       0.017143       0.004318       0.009203      -0.023315      -0.022345       0.001287       0.021058             10.589609      11.060280       1.840538      -3.099079       7.195080      -4.749138      13.513467          -0.001450
          267              C       1.021733      23.153650      20.197321      -0.070964      34.046221 0.43332231E+03  0.10222946E+05                                 9.280058                            7.043615      -0.021167       1.976733                    0.999255      29.112420      85.027334       0.604686       0.429350      -1.051558       0.033787       0.010942      -0.011560       0.037349      -0.000497      -0.002061       0.023724       0.017622      -0.083630      -0.040314       0.017177       0.023136             10.915946      11.792870       0.904599      -1.050261       7.224304      -4.497985      13.730663           0.000388
          268              C       3.078874      22.506154      23.641674      -0.135526      40.613503 0.57603939E+03  0.14483853E+05                                10.391135                            8.093609      -0.292738       1.887169                    0.997244      30.340875      89.278605       0.571229       0.426446      -1.061240       0.042005       0.029582       0.050314       0.071910       0.004112      -0.012068      -0.000803       0.029267       0.023611      -0.019168      -0.002591       0.021759             12.416383      12.349162       0.888420       6.035273      12.882323       2.767147      12.017665           0.000718
          269              C       4.112328      21.705925      24.128946      -0.089744      32.644445 0.44032937E+03  0.10430532E+05                                 8.964443                            7.064937       0.046946       1.988444                    0.999528      29.652241      86.794451       0.608285       0.425080      -1.054135       0.001951       0.034539       0.021355       0.040655      -0.014697      -0.024940      -0.006243      -0.037263      -0.017336      -0.040030       0.013137       0.026893             10.232909      10.101891       0.766819       4.288404      12.146341       1.928879       8.450495           0.000900
          270              C       5.130154      22.260638      24.907782      -0.089211      32.283315 0.41645850E+03  0.96858973E+04                                 8.851316                            6.837006       0.139356       2.028673                    0.999715      28.569639      81.681272       0.625672       0.420912      -1.061391      -0.023028       0.011218      -0.009205       0.027219      -0.020328      -0.002556      -0.013418       0.019661      -0.012457      -0.027564       0.001968       0.025596             10.242195       9.789667       1.801260       3.759099      13.031784       3.244017       7.905133          -0.000087
          271              C       5.128200      23.608365       0.278334       0.001424      35.227760 0.42605511E+03  0.99070777E+04                                 9.382213                            6.893106      -0.007274       2.014330                    0.999132      26.782541      75.102976       0.629841       0.418211      -1.069390      -0.031724      -0.016453      -0.011240       0.037463      -0.006093      -0.011407       0.002460       0.007177       0.016077      -0.011194      -0.005068       0.016261             11.465413      11.992908       2.742988       5.052564      13.426081       4.006698       8.977249           0.000994
          272              C       6.249566      24.216808       1.053925       0.578317      25.383810 0.26903838E+03  0.56787821E+04                                 8.033143                            5.848815      -0.080699       2.026904                    0.999478      22.816977      64.679170       0.608573       0.476818      -1.016302       0.030282       0.028614       0.045702       0.061842      -0.006207      -0.046366      -0.075838      -0.075312       0.204082      -0.096432      -0.028296       0.124729              9.729746      11.212734       1.417927       3.386060      10.305413       3.756807       7.671092          -0.001919
          273              C       4.106467      24.412325      24.770487      -0.091864      32.372395 0.43735480E+03  0.10355236E+05                                 9.043695                            7.121682      -0.132600       1.944824                    0.998489      29.267857      85.993540       0.594864       0.434873      -1.046863      -0.008885      -0.022859       0.001915       0.024600       0.003062      -0.021636      -0.001931      -0.026616      -0.001272      -0.029344       0.011113       0.018230             10.398599      10.637685       1.514405       4.368214      11.671426       3.058071       8.886686          -0.000572
          274              C       3.092549      23.870050      23.989155      -0.075482      31.991042 0.42953011E+03  0.10104779E+05                                 8.880615                            6.995509       0.005649       1.985740                    0.998860      29.045372      84.534687       0.609392       0.427244      -1.053524       0.017304      -0.019687       0.023349       0.035103      -0.026244      -0.014225      -0.019968      -0.000820      -0.030265      -0.040521       0.008646       0.031874             10.248391       9.917938       1.825732       4.393229      11.379431       3.449447       9.447804           0.000438
          275              C       7.771421       5.164050      20.898772      -0.115852      39.945439 0.53823147E+03  0.13298797E+05                                10.260868                            7.804166      -0.247023       1.903816                    0.997875      29.831786      86.874534       0.584181       0.424341      -1.063086      -0.002939      -0.035767      -0.053817       0.064685      -0.006286       0.018129      -0.005616      -0.032382      -0.009073      -0.027965       0.004918       0.023048             12.511135      10.864318       0.444339      -1.471182       8.646618       6.064922      18.022468          -0.001960
          276              C       8.804875       4.962563      20.017589      -0.078571      32.789982 0.41164630E+03  0.95626757E+04                                 8.941952                            6.784506       0.097219       2.009192                    0.999694      28.846188      82.888861       0.628793       0.419318      -1.060567      -0.027321      -0.020380      -0.007716       0.034947       0.010713       0.006004      -0.014116       0.028244      -0.075821      -0.033522       0.003131       0.030391             10.519429       9.512393       0.121620      -1.438021       7.176417       5.022301      14.869476           0.000502
          277              C       8.570443       4.328250      18.774447      -0.103954      34.343450 0.43815508E+03  0.10325288E+05                                 9.231051                            7.012664       0.062461       1.993982                    0.999656      29.226614      84.231984       0.617536       0.420891      -1.060934      -0.016059       0.007445       0.023428       0.029363      -0.003173      -0.022356      -0.006050       0.011720       0.005140      -0.021928      -0.003949       0.025876             10.823624      10.320609       0.895222      -0.066071       7.495500       5.150444      14.654764          -0.001117
          278              C       7.304510       3.886470      18.437450      -0.013953      37.217280 0.42848229E+03  0.99404013E+04                                 9.614169                            6.825991       0.029622       2.014550                    0.999205      26.914033      74.468067       0.647449       0.407784      -1.080197       0.007522       0.014928       0.038387       0.041869       0.005893      -0.004833      -0.007844      -0.004569       0.013004      -0.008520      -0.004932       0.013452             12.129663      10.441911       1.279825       0.660565       8.559092       6.819682      17.387987           0.008024
          279              C       7.052496       3.134250      17.149375       0.606740      24.885483 0.25043589E+03  0.51780181E+04                                 7.844716                            5.604041       0.025264       2.068803                    0.999421      22.050797      61.311465       0.629944       0.470259      -1.022636      -0.005346      -0.033943      -0.058242       0.067623      -0.052902       0.017590      -0.072574      -0.059795      -0.113061      -0.081175      -0.032844       0.114019              9.648469       9.704266       1.818509       0.197014       6.899537       4.148384      12.341604          -0.005355
          280              C       6.251520       4.129250      19.313641      -0.096920      33.996212 0.41886227E+03  0.97345460E+04                                 9.075931                            6.795661       0.057621       1.991623                    0.999698      28.807511      81.745388       0.637438       0.413450      -1.068478       0.022908      -0.002086       0.014952       0.027435       0.014216       0.007867      -0.003029       0.033996      -0.059006      -0.023213      -0.009563       0.032775             10.773568       9.143063       0.577224      -0.211482       7.410095       5.459350      15.767547          -0.001044
          281              C       6.493766       4.778487      20.534317      -0.109462      34.136707 0.43715944E+03  0.10305501E+05                                 9.136175                            6.972272       0.124332       2.003904                    0.999755      29.682383      85.819838       0.623070       0.417004      -1.062414       0.022071      -0.017368      -0.026495       0.038611      -0.007833      -0.030339      -0.009191       0.042256      -0.084467      -0.043911      -0.003757       0.047667             10.720825       9.053180       1.026171       0.142366       7.497674       5.240783      15.611623           0.000544
          282              C       7.949198       7.703290      22.404023      -0.120592      38.603032 0.54468476E+03  0.13515086E+05                                10.049336                            7.879501      -0.238241       1.905913                    0.997887      30.010314      87.932761       0.577496       0.427448      -1.059840       0.002973       0.064745      -0.005656       0.065060      -0.007600      -0.018495      -0.013586       0.016282      -0.021453      -0.028564       0.005502       0.023062             11.798705       7.948098       0.735283       2.885532      18.348077       1.382795       9.099941          -0.001041
          283              C       8.697427       8.519687      23.215311      -0.082664      32.501406 0.43165690E+03  0.10187278E+05                                 8.991601                            7.021194       0.030114       1.990080                    0.999240      29.427280      86.333169       0.605999       0.428267      -1.050836      -0.014367       0.019990      -0.028583       0.037723      -0.006966      -0.001026      -0.009317       0.051966       0.037638      -0.035020       0.014386       0.020634             10.342949       7.487865       0.318511       2.777155      15.558550       1.286537       7.982431           0.000389
          284              C       8.523557       9.922637      23.205326      -0.098174      33.028284 0.45354336E+03  0.10812949E+05                                 9.077723                            7.202511      -0.051610       1.959890                    0.999186      29.628313      86.733738       0.598964       0.428924      -1.052768      -0.008347      -0.023977      -0.014761       0.029368       0.015598       0.001128       0.014161       0.023363      -0.002385      -0.025403       0.002800       0.022603             10.364412       7.660852      -1.167084       2.730192      15.499380      -0.427765       7.933003          -0.000315
          285              C       7.583875      10.501727      22.339120      -0.018203      36.656629 0.45115523E+03  0.10629724E+05                                 9.605945                            7.068830      -0.054096       1.988582                    0.999111      27.387740      77.017633       0.625907       0.415337      -1.072466       0.006454      -0.043911      -0.002433       0.044449       0.005845      -0.003226      -0.004855       0.019530      -0.018803      -0.011500      -0.003934       0.015434             11.811861       7.793632      -1.723642       2.645384      19.852434      -0.110094       7.789516           0.005703
          286              C       7.335768      11.987262      22.339120       0.607420      24.427662 0.25970318E+03  0.54393031E+04                                 7.829723                            5.765623      -0.163396       2.001652                    0.999156      22.614122      64.076497       0.609247       0.480006      -1.013538      -0.002289       0.066281      -0.011959       0.067390       0.012721      -0.037696      -0.011914       0.057771       0.273836      -0.077307      -0.027116       0.104423              9.452896       9.062208      -0.635723       1.647464      14.204970      -0.249532       5.091511          -0.002485
          287              C       6.820018       9.668912      21.510359      -0.096330      32.609958 0.42723841E+03  0.99920623E+04                                 8.862779                            6.896347       0.104914       2.007379                    0.999681      28.950060      82.776381       0.627368       0.417445      -1.064465       0.015405      -0.009158       0.016150       0.024125      -0.012540       0.013606      -0.010648       0.037212       0.006163      -0.025238      -0.005474       0.030712             10.150736       6.756124      -0.545602       2.341015      16.334511       0.963208       7.361574          -0.000525
          288              C       7.007563       8.285863      21.532825      -0.104675      33.012092 0.43909088E+03  0.10366048E+05                                 8.943285                            7.003562       0.118619       2.005744                    0.999750      29.624777      85.812737       0.619345       0.418904      -1.060839       0.022784       0.025780       0.014206       0.037223       0.022348       0.020063       0.010524       0.048970       0.040297      -0.040010      -0.003383       0.043392             10.162654       6.563855      -0.757968       2.284885      16.156868       0.577724       7.767240           0.000376
          289              C       6.792667       5.328225      23.612218      -0.115877      39.022842 0.57556104E+03  0.14474093E+05                                10.147689                            8.115895      -0.296695       1.887369                    0.997435      30.222210      89.042311       0.567536       0.429154      -1.059176      -0.041512      -0.025718       0.044791       0.066264       0.005020       0.012343       0.007622       0.027406       0.026825      -0.020295      -0.003062       0.023356             11.824244      11.223193       1.014152      -4.970535      12.743430      -3.629088      11.506109          -0.001320
          290              C       6.890347       4.009850      24.096494      -0.085105      32.457007 0.44107017E+03  0.10458605E+05                                 8.988485                            7.093217      -0.028289       1.970203                    0.998745      29.550716      86.706821       0.603851       0.427770      -1.051857      -0.019790       0.017909       0.014711       0.030477      -0.023392       0.010631       0.016472       0.002959      -0.017129      -0.033883       0.007086       0.026797             10.338991      10.115681       1.782994      -4.011541      11.467017      -4.035151       9.434274           0.000183
          291              C       5.851032       3.436481      24.855360      -0.102345      33.781862 0.46468690E+03  0.11168112E+05                                 9.319570                            7.343094      -0.160601       1.927945                    0.998475      29.886000      88.409816       0.585676       0.435140      -1.046916       0.005456       0.022588      -0.003385       0.023483       0.002309       0.014299       0.000303      -0.030898       0.001799      -0.024132       0.008593       0.015539             10.774364      11.416831       1.873289      -4.234269      11.879496      -3.742595       9.026765          -0.000540
          292              C       4.717944       4.203875       0.192213      -0.007351      36.628573 0.43701572E+03  0.10213468E+05                                 9.603111                            6.957611       0.034941       2.024322                    0.999122      26.956334      75.462369       0.630922       0.415388      -1.072588       0.035064       0.019318      -0.017100       0.043533      -0.004461       0.006053      -0.008120       0.002497       0.016873      -0.008854      -0.005005       0.013859             12.097511      13.523072       3.603531      -5.308015      13.488845      -4.800787       9.280615           0.000584
          293              C       3.580949       3.574537       0.926116       0.579382      25.985684 0.26567105E+03  0.55820114E+04                                 8.122980                            5.778714      -0.092291       2.021151                    0.999515      22.735615      63.998214       0.618458       0.471356      -1.020706      -0.033241      -0.030528       0.040239       0.060466      -0.014699       0.042667       0.078733      -0.078717       0.182907      -0.099430      -0.022102       0.121532             10.196870      13.051856       2.259679      -3.757530       9.688383      -3.845956       7.850372          -0.001950
          294              C       4.633939       5.519762      24.688110      -0.092052      32.552394 0.41378582E+03  0.96067518E+04                                 8.878203                            6.801976       0.158214       2.031976                    0.999747      28.599980      81.653983       0.629186       0.419301      -1.062575       0.018269      -0.013902      -0.011231       0.025557      -0.022329       0.011464       0.009185       0.016790      -0.022384      -0.029321       0.001176       0.028145             10.420248      10.384623       2.505205      -3.889082      12.667447      -3.954711       8.208675          -0.000197
          295              C       5.638090       6.067013      23.926748      -0.094401      32.084836 0.43129477E+03  0.10156949E+05                                 8.828191                            6.969320       0.142664       2.020540                    0.999650      29.437199      85.726992       0.615856       0.422316      -1.056558      -0.002814      -0.032577       0.016097       0.036446      -0.019584       0.024269       0.002223      -0.035000      -0.008496      -0.039659       0.009335       0.030323             10.117487      10.192222       1.432840      -4.058580      11.800225      -2.782771       8.360015           0.000127
          296              C      11.678621       4.721773      15.089453      -0.149538      39.346123 0.57826924E+03  0.14532124E+05                                10.110847                            8.077917      -0.141495       1.931093                    0.998166      30.401421      88.995004       0.575980       0.423155      -1.064895       0.000669       0.075558       0.008896       0.076082       0.005100      -0.010762       0.007758      -0.002308      -0.016844      -0.017374       0.007912       0.009462             11.756650       9.228153       1.213944       2.486837      18.102859       0.201374       7.938937          -0.001711
          297              C      12.706214       5.295390      15.846322      -0.095464      32.473111 0.42849925E+03  0.10054792E+05                                 8.840822                            6.919230       0.081192       1.996900                    0.999699      29.367953      84.820822       0.622998       0.418983      -1.060751      -0.024375       0.023908      -0.010500       0.035721      -0.020504       0.016605      -0.009488       0.061062       0.034213      -0.042842       0.000462       0.042380             10.095833       7.465347       1.816710       2.139867      16.013501       0.147827       6.808652           0.000511
          298              C      12.864456       6.673963      15.901240      -0.093373      32.179345 0.42676502E+03  0.99724688E+04                                 8.783759                            6.892066       0.117195       2.014121                    0.999665      28.792149      82.134755       0.627987       0.417389      -1.065114      -0.017783      -0.009603      -0.014178       0.024688       0.012270       0.010387       0.006912       0.038695       0.009109      -0.024989      -0.002308       0.027298             10.023486       7.422113       1.603419       2.065508      16.172441      -0.318501       6.475905          -0.001614
          299              C      11.959939       7.520459      15.209773      -0.011761      36.624015 0.44965777E+03  0.10577898E+05                                 9.607660                            7.055761      -0.033910       1.995713                    0.999187      27.256759      76.406606       0.627122       0.415180      -1.073352      -0.001401      -0.045314      -0.000234       0.045336      -0.007888      -0.006231       0.007526       0.021077      -0.009932      -0.014525      -0.003634       0.018159             11.950721       8.951707       3.433567       2.355803      20.060199       0.467518       6.840257           0.004692
          300              C      12.163114       9.022163      15.249713       0.610954      24.163435 0.26053869E+03  0.54546954E+04                                 7.791498                            5.778303      -0.164867       2.005544                    0.999172      22.431295      63.299828       0.608763       0.480573      -1.014444      -0.001204       0.071038       0.016556       0.072951      -0.007036      -0.030753       0.007868       0.050403       0.281591      -0.073186      -0.028851       0.102037              9.413954       8.923668       1.761852       1.177426      14.505747       0.394213       4.812448          -0.007652
          301              C      10.918670       6.963259      14.488351      -0.087415      31.766999 0.41938464E+03  0.97976501E+04                                 8.817403                            6.904669       0.028570       1.994362                    0.999357      28.838816      83.372686       0.615024       0.426289      -1.055154       0.007068      -0.025580       0.005495       0.027101      -0.015252       0.000401      -0.009410       0.033830       0.016763      -0.027824       0.006823       0.021000             10.179290       8.571127       2.566289       2.214486      15.505696       0.857744       6.461048          -0.001567
          302              C      10.778011       5.574239      14.400982      -0.066847      32.082538 0.43468966E+03  0.10245055E+05                                 8.874908                            7.020406       0.182460       2.043865                    0.999507      28.862442      83.767638       0.611216       0.425184      -1.056000       0.017661       0.021523       0.021993       0.035481       0.001878       0.007781      -0.000867       0.067437       0.041038      -0.040632       0.010125       0.030507             10.161881       8.261360       1.448074       2.119831      15.498240      -0.085364       6.726043           0.000449
          303              C      11.842723       2.139001      16.455661      -0.146075      40.029558 0.55540019E+03  0.13832934E+05                                10.238026                            7.919114      -0.184763       1.919354                    0.998042      30.236241      88.441419       0.580790       0.423427      -1.063523       0.007570      -0.036864       0.063380       0.073711      -0.001622       0.014208       0.005413      -0.024605       0.008551      -0.022401       0.007340       0.015061             12.134205      12.244586      -0.351681       0.260705       8.049208      -5.128840      16.108820          -0.001863
          304              C      13.149682       1.942738      16.914726      -0.100714      34.193289 0.43807151E+03  0.10321823E+05                                 9.124293                            6.969641       0.108318       2.001066                    0.999753      29.516136      85.033246       0.625155       0.415822      -1.064257      -0.023823      -0.021297       0.026299       0.041385       0.011758      -0.026476       0.005267       0.043940      -0.106704      -0.045752      -0.004115       0.049867             10.644273       9.856548      -0.898366       1.695037       7.353200      -4.967823      14.723069           0.000715
          305              C      13.376299       1.293500      18.142890      -0.099587      33.226175 0.41716907E+03  0.96799196E+04                                 8.921469                            6.773103       0.082245       2.000208                    0.999646      28.730495      81.312603       0.640106       0.412377      -1.069776      -0.021607      -0.006378      -0.017479       0.028514      -0.009844       0.011446       0.007476       0.032041      -0.053469      -0.025945      -0.003576       0.029521             10.414714       9.289273      -0.645811       1.554635       7.308902      -5.233393      14.645968          -0.001179
          306              C      12.313541       0.850725      18.916734      -0.002530      38.204578 0.42636322E+03  0.98731057E+04                                 9.815944                            6.813557       0.008751       2.010523                    0.999229      26.739414      73.773373       0.647788       0.408319      -1.080486      -0.005917       0.015397      -0.036882       0.040403      -0.009687      -0.007914       0.011285      -0.008328      -0.003279      -0.010370      -0.009694       0.020064             12.785892      11.532790      -2.165193       3.743442       8.964873      -7.248150      17.860012           0.008214
          307              C      12.573370       0.106963      20.214794       0.603764      24.940085 0.25581984E+03  0.53124020E+04                                 7.896651                            5.673013       0.004736       2.064481                    0.999400      22.042777      61.229067       0.625208       0.471764      -1.022808       0.005063      -0.036120       0.057513       0.068103       0.048249       0.014900       0.072158      -0.080485      -0.101154      -0.076290      -0.038430       0.114720              9.836474       9.395509      -2.421737       1.856862       7.214239      -4.651984      12.899674          -0.007983
          308              C      11.014397       1.069625      18.469902      -0.092801      32.963797 0.41249174E+03  0.95586741E+04                                 8.929812                            6.763168       0.137582       2.024052                    0.999686      28.570497      81.200222       0.635634       0.415831      -1.065959       0.011904       0.009842      -0.020734       0.025855       0.009653      -0.017143       0.004318       0.009204      -0.023315      -0.022345       0.001287       0.021058             10.589608      11.060278      -1.840540       3.099081       7.195078      -4.749137      13.513467          -0.001450
          309              C      10.789733       1.721350      17.246729      -0.070963      34.046186 0.43332172E+03  0.10222930E+05                                 9.280055                            7.043613      -0.021171       1.976733                    0.999255      29.112396      85.027274       0.604685       0.429350      -1.051557       0.033787      -0.010944       0.011559       0.037349       0.000496       0.002062       0.023723       0.017621      -0.083629      -0.040313       0.017178       0.023135             10.915943      11.792868      -0.904599       1.050261       7.224302      -4.497984      13.730660           0.000388
          310              C      12.846874       2.368846      13.802376      -0.135528      40.613587 0.57604053E+03  0.14483890E+05                                10.391151                            8.093618      -0.292740       1.887168                    0.997244      30.340911      89.278753       0.571229       0.426446      -1.061240       0.042005      -0.029582      -0.050315       0.071910      -0.004112       0.012068      -0.000803       0.029268       0.023611      -0.019169      -0.002590       0.021759             12.416409      12.349197      -0.888433      -6.035296      12.882337       2.767158      12.017693           0.000717
          311              C      13.880328       3.169075      13.315104      -0.089747      32.644506 0.44033022E+03  0.10430557E+05                                 8.964452                            7.064943       0.046947       1.988443                    0.999528      29.652280      86.794585       0.608285       0.425079      -1.054135       0.001950      -0.034540      -0.021355       0.040655       0.014697       0.024940      -0.006243      -0.037264      -0.017337      -0.040031       0.013137       0.026894             10.232922      10.101907      -0.766827      -4.288415      12.146351       1.928886       8.450509           0.000900
          312              C      14.898154       2.614362      12.536268      -0.089214      32.283439 0.41646022E+03  0.96859488E+04                                 8.851340                            6.837021       0.139351       2.028670                    0.999715      28.569715      81.681582       0.625671       0.420912      -1.061390      -0.023028      -0.011218       0.009205       0.027219       0.020328       0.002556      -0.013418       0.019662      -0.012457      -0.027564       0.001968       0.025596             10.242228       9.789699      -1.801272      -3.759116      13.031825       3.244033       7.905159          -0.000087
          313              C      14.896200       1.266635      12.203016       0.001425      35.227876 0.42605644E+03  0.99071193E+04                                 9.382240                            6.893122      -0.007293       2.014323                    0.999132      26.782600      75.103259       0.629839       0.418212      -1.069389      -0.031724       0.016452       0.011240       0.037462       0.006093       0.011407       0.002460       0.007177       0.016075      -0.011194      -0.005068       0.016261             11.465449      11.992952      -2.742997      -5.052588      13.426116       4.006711       8.977280           0.000993
          314              C      16.017566       0.658193      11.427425       0.578312      25.384086 0.26904158E+03  0.56788661E+04                                 8.033197                            5.848846      -0.080701       2.026900                    0.999478      22.817116      64.679642       0.608571       0.476818      -1.016302       0.030282      -0.028612      -0.045701       0.061841       0.006207       0.046365      -0.075837      -0.075309       0.204082      -0.096431      -0.028296       0.124727              9.729819      11.212813      -1.417945      -3.386092      10.305491       3.756848       7.671152          -0.001918
          315              C      13.874467       0.462675      12.673563      -0.091863      32.372477 0.43735589E+03  0.10355270E+05                                 9.043711                            7.121692      -0.132612       1.944819                    0.998489      29.267918      85.993798       0.594863       0.434873      -1.046863      -0.008886       0.022859      -0.001916       0.024600      -0.003062       0.021635      -0.001931      -0.026615      -0.001273      -0.029343       0.011113       0.018230             10.398620      10.637701      -1.514408      -4.368222      11.671457       3.058079       8.886703          -0.000572
          316              C      12.860549       1.004950      13.454895      -0.075482      31.991017 0.42952962E+03  0.10104764E+05                                 8.880607                            6.995503       0.005656       1.985742                    0.998860      29.045354      84.534594       0.609392       0.427244      -1.053524       0.017304       0.019687      -0.023350       0.035103       0.026244       0.014226      -0.019968      -0.000820      -0.030266      -0.040521       0.008646       0.031875             10.248384       9.917933      -1.825736      -4.393229      11.379420       3.449447       9.447800           0.000438
          317              C      11.764579       7.273450       8.417422      -0.115851      39.945418 0.53823106E+03  0.13298784E+05                                10.260864                            7.804163      -0.247022       1.903817                    0.997875      29.831775      86.874494       0.584181       0.424341      -1.063086       0.002939       0.035769      -0.053816       0.064685      -0.006287      -0.018129       0.005616      -0.032382      -0.009074      -0.027966       0.004918       0.023048             12.511130      10.864316       0.444336       1.471184       8.646614      -6.064919      18.022459          -0.001960
          318              C      10.731125       7.474937       7.536239      -0.078572      32.789999 0.41164639E+03  0.95626789E+04                                 8.941958                            6.784508       0.097218       2.009192                    0.999694      28.846195      82.888909       0.628792       0.419318      -1.060567       0.027320       0.020383      -0.007715       0.034948       0.010713      -0.006004       0.014117       0.028243      -0.075822      -0.033522       0.003132       0.030391             10.519436       9.512399       0.121620       1.438021       7.176422      -5.022306      14.869487           0.000502
          319              C      10.965557       8.109250       6.293097      -0.103956      34.343560 0.43815662E+03  0.10325335E+05                                 9.231072                            7.012678       0.062455       1.993979                    0.999656      29.226681      84.232258       0.617535       0.420891      -1.060934       0.016058      -0.007442       0.023430       0.029363      -0.003173       0.022356       0.006051       0.011720       0.005136      -0.021928      -0.003948       0.025876             10.823649      10.320636       0.895225       0.066071       7.495517      -5.150457      14.654794          -0.001117
          320              C      12.231490       8.551030       5.956100      -0.013954      37.217349 0.42848321E+03  0.99404295E+04                                 9.614184                            6.826001       0.029612       2.014547                    0.999205      26.914067      74.468221       0.647448       0.407784      -1.080197      -0.007522      -0.014925       0.038389       0.041869       0.005894       0.004832       0.007844      -0.004569       0.013003      -0.008521      -0.004931       0.013451             12.129679      10.441932       1.279833      -0.660575       8.559105      -6.819690      17.388001           0.008024
          321              C      12.483504       9.303250       4.668025       0.606739      24.885556 0.25043670E+03  0.51780383E+04                                 7.844729                            5.604049       0.025269       2.068804                    0.999421      22.050820      61.311524       0.629944       0.470259      -1.022636       0.005346       0.033944      -0.058241       0.067622      -0.052903      -0.017589       0.072574      -0.059795      -0.113057      -0.081174      -0.032844       0.114018              9.648486       9.704279       1.818513      -0.197012       6.899549      -4.148394      12.341629          -0.005354
          322              C      13.284480       8.308250       6.832291      -0.096919      33.996201 0.41886225E+03  0.97345462E+04                                 9.075932                            6.795663       0.057617       1.991622                    0.999698      28.807507      81.745401       0.637438       0.413451      -1.068478      -0.022908       0.002089       0.014953       0.027436       0.014216      -0.007867       0.003029       0.033996      -0.059005      -0.023212      -0.009563       0.032775             10.773566       9.143068       0.577226       0.211480       7.410096      -5.459348      15.767534          -0.001044
          323              C      13.042234       7.659012       8.052967      -0.109461      34.136651 0.43715873E+03  0.10305480E+05                                 9.136164                            6.972266       0.124335       2.003905                    0.999755      29.682354      85.819726       0.623070       0.417004      -1.062415      -0.022072       0.017371      -0.026494       0.038611      -0.007833       0.030339       0.009190       0.042255      -0.084469      -0.043911      -0.003756       0.047667             10.720811       9.053173       1.026169      -0.142365       7.497665      -5.240773      15.611593           0.000544
          324              C      11.586802       4.734210       9.922673      -0.120592      38.603020 0.54468479E+03  0.13515087E+05                                10.049336                            7.879504      -0.238244       1.905913                    0.997887      30.010306      87.932750       0.577496       0.427448      -1.059839      -0.002972      -0.064745      -0.005655       0.065060      -0.007600       0.018495       0.013586       0.016283      -0.021451      -0.028564       0.005502       0.023063             11.798705       7.948097       0.735282      -2.885530      18.348079      -1.382795       9.099938          -0.001043
          325              C      10.838573       3.917812      10.733961      -0.082662      32.501354 0.43165622E+03  0.10187257E+05                                 8.991596                            7.021191       0.030110       1.990080                    0.999240      29.427228      86.333002       0.605999       0.428267      -1.050836       0.014368      -0.019990      -0.028582       0.037722      -0.006965       0.001026       0.009317       0.051966       0.037639      -0.035020       0.014386       0.020633             10.342942       7.487857       0.318509      -2.777150      15.558545      -1.286536       7.982423           0.000389
          326              C      11.012443       2.514862      10.723976      -0.098173      33.028246 0.45354278E+03  0.10812933E+05                                 9.077720                            7.202509      -0.051613       1.959890                    0.999186      29.628304      86.733750       0.598963       0.428924      -1.052767       0.008348       0.023978      -0.014760       0.029368       0.015598      -0.001128      -0.014161       0.023365      -0.002383      -0.025404       0.002801       0.022603             10.364405       7.660855      -1.167083      -2.730198      15.499354       0.427764       7.933006          -0.000316
          327              C      11.952125       1.935772       9.857770      -0.018207      36.656728 0.45115685E+03  0.10629771E+05                                 9.605954                            7.068838      -0.054094       1.988581                    0.999111      27.387810      77.017848       0.625907       0.415336      -1.072467      -0.006454       0.043912      -0.002432       0.044450       0.005846       0.003225       0.004855       0.019527      -0.018803      -0.011499      -0.003934       0.015433             11.811867       7.793643      -1.723652      -2.645390      19.852433       0.110101       7.789526           0.005704
          328              C      12.200232       0.450238       9.857770       0.607415      24.427745 0.25970429E+03  0.54393294E+04                                 7.829727                            5.765626      -0.163383       2.001656                    0.999156      22.614134      64.076441       0.609249       0.480004      -1.013539       0.002290      -0.066282      -0.011959       0.067391       0.012720       0.037693       0.011914       0.057769       0.273832      -0.077305      -0.027115       0.104421              9.452900       9.062207      -0.635724      -1.647467      14.204980       0.249533       5.091512          -0.002490
          329              C      12.715982       2.768587       9.029009      -0.096331      32.609997 0.42723931E+03  0.99920893E+04                                 8.862788                            6.896356       0.104915       2.007379                    0.999681      28.950090      82.776507       0.627367       0.417445      -1.064464      -0.015404       0.009159       0.016151       0.024126      -0.012539      -0.013607       0.010648       0.037214       0.006165      -0.025239      -0.005474       0.030714             10.150744       6.756131      -0.545600      -2.341019      16.334518      -0.963211       7.361584          -0.000526
          330              C      12.528437       4.151637       9.051475      -0.104675      33.012099 0.43909129E+03  0.10366061E+05                                 8.943290                            7.003568       0.118615       2.005743                    0.999750      29.624779      85.812768       0.619344       0.418905      -1.060838      -0.022783      -0.025780       0.014207       0.037223       0.022348      -0.020063      -0.010524       0.048971       0.040295      -0.040010      -0.003383       0.043392             10.162657       6.563857      -0.757969      -2.284885      16.156871      -0.577723       7.767242           0.000377
          331              C      12.743333       7.109275      11.130868      -0.115878      39.022838 0.57556098E+03  0.14474091E+05                                10.147688                            8.115894      -0.296694       1.887369                    0.997435      30.222207      89.042296       0.567536       0.429154      -1.059176       0.041512       0.025718       0.044792       0.066264       0.005020      -0.012342      -0.007622       0.027407       0.026827      -0.020295      -0.003061       0.023356             11.824241      11.223191       1.014149       4.970533      12.743424       3.629085      11.506107          -0.001319
          332              C      12.645653       8.427650      11.615144      -0.085103      32.456931 0.44106901E+03  0.10458571E+05                                 8.988472                            7.093208      -0.028287       1.970204                    0.998745      29.550669      86.706650       0.603851       0.427770      -1.051857       0.019789      -0.017910       0.014713       0.030477      -0.023392      -0.010631      -0.016472       0.002959      -0.017127      -0.033883       0.007086       0.026797             10.338973      10.115663       1.782987       4.011531      11.466998       4.035142       9.434257           0.000183
          333              C      13.684968       9.001019      12.374010      -0.102341      33.781814 0.46468611E+03  0.11168090E+05                                 9.319564                            7.343091      -0.160607       1.927944                    0.998475      29.885988      88.409801       0.585676       0.435140      -1.046916      -0.005458      -0.022589      -0.003383       0.023484       0.002308      -0.014300      -0.000304      -0.030896       0.001802      -0.024132       0.008594       0.015538             10.774354      11.416813       1.873283       4.234258      11.879492       3.742591       9.026755          -0.000540
          334              C      14.818056       8.233625      12.673563      -0.007350      36.628625 0.43701686E+03  0.10213502E+05                                 9.603122                            6.957622       0.034932       2.024319                    0.999122      26.956365      75.462508       0.630921       0.415389      -1.072587      -0.035065      -0.019319      -0.017099       0.043533      -0.004461      -0.006053       0.008120       0.002497       0.016874      -0.008854      -0.005006       0.013860             12.097520      13.523082       3.603529       5.308015      13.488858       4.800787       9.280621           0.000585
          335              C      15.955051       8.862963      13.407466       0.579381      25.985774 0.26567217E+03  0.55820388E+04                                 8.122993                            5.778722      -0.092277       2.021155                    0.999515      22.735616      63.998155       0.618458       0.471356      -1.020706       0.033241       0.030527       0.040240       0.060466      -0.014698      -0.042667      -0.078733      -0.078715       0.182904      -0.099429      -0.022103       0.121531             10.196887      13.051870       2.259690       3.757537       9.688406       3.845971       7.850386          -0.001950
          336              C      14.902061       6.917737      12.206760      -0.092053      32.552419 0.41378641E+03  0.96067699E+04                                 8.878209                            6.801982       0.158211       2.031975                    0.999747      28.600003      81.654091       0.629186       0.419301      -1.062575      -0.018271       0.013902      -0.011230       0.025557      -0.022329      -0.011465      -0.009185       0.016790      -0.022382      -0.029321       0.001176       0.028145             10.420253      10.384631       2.505198       3.889083      12.667449       3.954707       8.208678          -0.000197
          337              C      13.897910       6.370487      11.445398      -0.094404      32.084871 0.43129544E+03  0.10156969E+05                                 8.828196                            6.969326       0.142665       2.020540                    0.999650      29.437215      85.727045       0.615856       0.422316      -1.056558       0.002813       0.032577       0.016098       0.036446      -0.019585      -0.024269      -0.002222      -0.035000      -0.008495      -0.039659       0.009335       0.030324             10.117491      10.192232       1.432837       4.058585      11.800223       2.782768       8.360020           0.000127
          338              C       7.857379       7.715727       2.608103      -0.149534      39.345963 0.57826675E+03  0.14532044E+05                                10.110818                            8.077899      -0.141491       1.931095                    0.998166      30.401347      88.994715       0.575980       0.423155      -1.064895      -0.000669      -0.075557       0.008896       0.076082       0.005100       0.010762      -0.007757      -0.002308      -0.016839      -0.017373       0.007910       0.009463             11.756607       9.228127       1.213922      -2.486830      18.102775      -0.201363       7.938919          -0.001710
          339              C       6.829786       7.142110       3.364972      -0.095460      32.472983 0.42849751E+03  0.10054740E+05                                 8.840798                            6.919216       0.081196       1.996902                    0.999699      29.367870      84.820499       0.622998       0.418983      -1.060751       0.024375      -0.023908      -0.010499       0.035721      -0.020504      -0.016604       0.009488       0.061061       0.034213      -0.042841       0.000462       0.042379             10.095801       7.465328       1.816698      -2.139862      16.013438      -0.147823       6.808637           0.000511
          340              C       6.671544       5.763537       3.419890      -0.093371      32.179175 0.42676266E+03  0.99723965E+04                                 8.783723                            6.892044       0.117213       2.014128                    0.999665      28.792044      82.134296       0.627989       0.417389      -1.065115       0.017784       0.009604      -0.014177       0.024688       0.012270      -0.010387      -0.006912       0.038697       0.009110      -0.024990      -0.002308       0.027298             10.023439       7.422080       1.603404      -2.065496      16.172358       0.318505       6.475879          -0.001613
          341              C       7.576061       4.917041       2.728423      -0.011766      36.623928 0.44965676E+03  0.10577863E+05                                 9.607630                            7.055743      -0.033891       1.995720                    0.999187      27.256730      76.406374       0.627124       0.415179      -1.073354       0.001402       0.045315      -0.000233       0.045337      -0.007889       0.006230      -0.007527       0.021075      -0.009934      -0.014525      -0.003634       0.018159             11.950677       8.951677       3.433552      -2.355793      20.060118      -0.467516       6.840236           0.004692
          342              C       7.372886       3.415338       2.768363       0.610954      24.163240 0.26053629E+03  0.54546305E+04                                 7.791447                            5.778270      -0.164841       2.005555                    0.999172      22.431165      63.299297       0.608766       0.480572      -1.014445       0.001204      -0.071038       0.016559       0.072953      -0.007036       0.030752      -0.007868       0.050407       0.281594      -0.073188      -0.028849       0.102038              9.413887       8.923604       1.761832      -1.177416      14.505637      -0.394207       4.812420          -0.007653
          343              C       8.617330       5.474241       2.007001      -0.087413      31.766898 0.41938318E+03  0.97976060E+04                                 8.817382                            6.904656       0.028575       1.994365                    0.999357      28.838752      83.372413       0.615025       0.426289      -1.055154      -0.007068       0.025580       0.005496       0.027102      -0.015253      -0.000401       0.009410       0.033830       0.016766      -0.027824       0.006824       0.021000             10.179264       8.571106       2.566283      -2.214479      15.505650      -0.857743       6.461034          -0.001566
          344              C       8.757989       6.863261       1.919632      -0.066846      32.082511 0.43468926E+03  0.10245044E+05                                 8.874905                            7.020405       0.182459       2.043865                    0.999507      28.862423      83.767582       0.611216       0.425184      -1.056000      -0.017662      -0.021523       0.021993       0.035481       0.001877      -0.007781       0.000867       0.067436       0.041039      -0.040632       0.010125       0.030506             10.161876       8.261359       1.448069      -2.119831      15.498227       0.085367       6.726043           0.000449
          345              C       7.693277      10.298499       3.974311      -0.146078      40.029705 0.55540252E+03  0.13833007E+05                                10.238051                            7.919130      -0.184765       1.919353                    0.998042      30.236318      88.441715       0.580790       0.423427      -1.063523      -0.007571       0.036864       0.063381       0.073712      -0.001622      -0.014208      -0.005412      -0.024607       0.008553      -0.022401       0.007340       0.015060             12.134238      12.244613      -0.351683      -0.260702       8.049231       5.128862      16.108870          -0.001862
          346              C       6.386318      10.494762       4.433376      -0.100716      34.193293 0.43807160E+03  0.10321826E+05                                 9.124295                            6.969642       0.108318       2.001066                    0.999753      29.516140      85.033267       0.625155       0.415822      -1.064257       0.023824       0.021297       0.026299       0.041386       0.011758       0.026476      -0.005267       0.043941      -0.106706      -0.045752      -0.004115       0.049867             10.644276       9.856549      -0.898367      -1.695039       7.353203       4.967827      14.723076           0.000715
          347              C       6.159701      11.144000       5.661540      -0.099586      33.226158 0.41716872E+03  0.96799103E+04                                 8.921469                            6.773101       0.082242       2.000208                    0.999646      28.730482      81.312584       0.640106       0.412377      -1.069776       0.021607       0.006378      -0.017479       0.028514      -0.009844      -0.011446      -0.007477       0.032039      -0.053467      -0.025945      -0.003575       0.029520             10.414715       9.289275      -0.645812      -1.554638       7.308902       5.233394      14.645968          -0.001179
          348              C       7.222459      11.586775       6.435384      -0.002527      38.204637 0.42636364E+03  0.98731204E+04                                 9.815963                            6.813566       0.008740       2.010520                    0.999229      26.739421      73.773469       0.647786       0.408319      -1.080486       0.005917      -0.015397      -0.036882       0.040402      -0.009686       0.007914      -0.011286      -0.008328      -0.003281      -0.010371      -0.009694       0.020065             12.785925      11.532818      -2.165203      -3.743459       8.964897       7.248174      17.860058           0.008214
          349              C       6.962630      12.330538       7.733444       0.603763      24.940263 0.25582185E+03  0.53124563E+04                                 7.896696                            5.673040       0.004715       2.064472                    0.999400      22.042888      61.229530       0.625206       0.471765      -1.022807      -0.005063       0.036120       0.057513       0.068103       0.048250      -0.014901      -0.072157      -0.080486      -0.101151      -0.076288      -0.038432       0.114720              9.836536       9.395567      -2.421757      -1.856882       7.214284       4.652020      12.899757          -0.007981
          350              C       8.521603      11.367875       5.988552      -0.092800      32.963834 0.41249205E+03  0.95586845E+04                                 8.929823                            6.763173       0.137576       2.024050                    0.999686      28.570510      81.200312       0.635634       0.415831      -1.065959      -0.011904      -0.009842      -0.020734       0.025855       0.009653       0.017143      -0.004318       0.009203      -0.023315      -0.022345       0.001288       0.021057             10.589625      11.060295      -1.840543      -3.099087       7.195091       4.749149      13.513488          -0.001449
          351              C       8.746267      10.716150       4.765379      -0.070965      34.046250 0.43332253E+03  0.10222953E+05                                 9.280064                            7.043617      -0.021168       1.976733                    0.999255      29.112432      85.027384       0.604685       0.429350      -1.051558      -0.033787       0.010943       0.011560       0.037349       0.000496      -0.002061      -0.023724       0.017622      -0.083632      -0.040314       0.017178       0.023136             10.915957      11.792880      -0.904602      -1.050265       7.224312       4.497994      13.730680           0.000388
          352              C       6.689126      10.068654       1.321026      -0.135528      40.613574 0.57604056E+03  0.14483891E+05                                10.391149                            8.093619      -0.292741       1.887168                    0.997244      30.340915      89.278776       0.571229       0.426446      -1.061240      -0.042005       0.029582      -0.050314       0.071910      -0.004112      -0.012067       0.000803       0.029267       0.023613      -0.019169      -0.002590       0.021758             12.416401      12.349172      -0.888423       6.035282      12.882345      -2.767155      12.017687           0.000718
          353              C       5.655672       9.268425       0.833754      -0.089747      32.644503 0.44033028E+03  0.10430560E+05                                 8.964454                            7.064945       0.046943       1.988442                    0.999528      29.652288      86.794640       0.608284       0.425080      -1.054135      -0.001950       0.034540      -0.021356       0.040655       0.014697      -0.024940       0.006243      -0.037264      -0.017336      -0.040031       0.013137       0.026893             10.232921      10.101906      -0.766819       4.288414      12.146349      -1.928880       8.450509           0.000900
          354              C       4.637846       9.823137       0.054918      -0.089214      32.283388 0.41645969E+03  0.96859338E+04                                 8.851333                            6.837019       0.139349       2.028670                    0.999715      28.569695      81.681523       0.625671       0.420913      -1.061390       0.023029       0.011218       0.009204       0.027219       0.020328      -0.002556       0.013418       0.019662      -0.012455      -0.027564       0.001968       0.025596             10.242214       9.789691      -1.801258       3.759109      13.031802      -3.244020       7.905150          -0.000087
          355              C       4.639800      11.170865      24.684366       0.001425      35.227816 0.42605624E+03  0.99071114E+04                                 9.382225                            6.893118      -0.007285       2.014325                    0.999132      26.782575      75.103128       0.629840       0.418211      -1.069390       0.031725      -0.016453       0.011239       0.037463       0.006093      -0.011407      -0.002460       0.007178       0.016077      -0.011194      -0.005068       0.016262             11.465424      11.992914      -2.742982       5.052565      13.426100      -4.006700       8.977258           0.000994
          356              C       3.518434      11.779308      23.908775       0.578315      25.383937 0.26904000E+03  0.56788222E+04                                 8.033161                            5.848826      -0.080686       2.026906                    0.999478      22.817007      64.679196       0.608573       0.476817      -1.016303      -0.030282       0.028612      -0.045702       0.061842       0.006206      -0.046366       0.075837      -0.075310       0.204080      -0.096431      -0.028296       0.124727              9.729768      11.212749      -1.417930       3.386065      10.305444      -3.756825       7.671111          -0.001918
          357              C       5.661533      11.974825       0.192213      -0.091861      32.372380 0.43735448E+03  0.10355229E+05                                 9.043696                            7.121682      -0.132608       1.944821                    0.998489      29.267860      85.993600       0.594863       0.434873      -1.046863       0.008887      -0.022859      -0.001917       0.024601      -0.003062      -0.021636       0.001932      -0.026615      -0.001269      -0.029344       0.011113       0.018231             10.398601      10.637676      -1.514405       4.368209      11.671441      -3.058076       8.886686          -0.000572
          358              C       6.675451      11.432550       0.973545      -0.075480      31.991004 0.42952945E+03  0.10104761E+05                                 8.880611                            6.995506       0.005649       1.985740                    0.998860      29.045352      84.534649       0.609392       0.427245      -1.053524      -0.017304      -0.019687      -0.023350       0.035103       0.026244      -0.014226       0.019968      -0.000821      -0.030262      -0.040521       0.008647       0.031874             10.248387       9.917931      -1.825729       4.393225      11.379430      -3.449447       9.447801           0.000438
          359              C       1.996579      17.601550       4.063928      -0.115853      39.945490 0.53823207E+03  0.13298816E+05                                10.260879                            7.804172      -0.247024       1.903815                    0.997875      29.831808      86.874632       0.584181       0.424341      -1.063086       0.002939      -0.035768       0.053816       0.064686       0.006287       0.018129       0.005616      -0.032382      -0.009074      -0.027966       0.004918       0.023048             12.511153      10.864325      -0.444336      -1.471184       8.646627      -6.064935      18.022506          -0.001960
          360              C       0.963125      17.400062       4.945111      -0.078573      32.790038 0.41164689E+03  0.95626933E+04                                 8.941963                            6.784511       0.097218       2.009191                    0.999694      28.846212      82.888959       0.628792       0.419318      -1.060567       0.027320      -0.020382       0.007715       0.034948      -0.010713       0.006003       0.014116       0.028244      -0.075822      -0.033522       0.003131       0.030391             10.519446       9.512401      -0.121621      -1.438020       7.176427      -5.022314      14.869509           0.000502
          361              C       1.197557      16.765750       6.188253      -0.103955      34.343500 0.43815555E+03  0.10325302E+05                                 9.231060                            7.012668       0.062458       1.993980                    0.999656      29.226641      84.232090       0.617536       0.420891      -1.060934       0.016058       0.007443      -0.023428       0.029363       0.003173      -0.022356       0.006050       0.011719       0.005141      -0.021927      -0.003949       0.025876             10.823639      10.320618      -0.895225      -0.066067       7.495508      -5.150454      14.654790          -0.001117
          362              C       2.463490      16.323970       6.525250      -0.013952      37.217337 0.42848272E+03  0.99404153E+04                                 9.614183                            6.825997       0.029614       2.014548                    0.999205      26.914048      74.468159       0.647448       0.407784      -1.080197      -0.007522       0.014927      -0.038387       0.041869      -0.005893      -0.004833       0.007845      -0.004568       0.013004      -0.008520      -0.004932       0.013452             12.129687      10.441926      -1.279828       0.660570       8.559108      -6.819700      17.388028           0.008024
          363              C       2.715504      15.571750       7.813325       0.606740      24.885583 0.25043694E+03  0.51780468E+04                                 7.844743                            5.604056       0.025245       2.068796                    0.999421      22.050866      61.311760       0.629942       0.470260      -1.022635       0.005345      -0.033943       0.058243       0.067623       0.052903       0.017590       0.072574      -0.059796      -0.113059      -0.081174      -0.032845       0.114019              9.648506       9.704299      -1.818518       0.197022       6.899564      -4.148406      12.341655          -0.005355
          364              C       3.516480      16.566750       5.649059      -0.096920      33.996249 0.41886280E+03  0.97345625E+04                                 9.075940                            6.795667       0.057616       1.991621                    0.999698      28.807532      81.745493       0.637438       0.413451      -1.068478      -0.022908      -0.002088      -0.014952       0.027435      -0.014216       0.007867       0.003030       0.033996      -0.059005      -0.023212      -0.009563       0.032775             10.773580       9.143076      -0.577226      -0.211480       7.410103      -5.459357      15.767561          -0.001044
          365              C       3.274234      17.215988       4.428383      -0.109462      34.136684 0.43715918E+03  0.10305493E+05                                 9.136171                            6.972270       0.124335       2.003905                    0.999755      29.682371      85.819788       0.623070       0.417004      -1.062415      -0.022072      -0.017370       0.026495       0.038611       0.007833      -0.030339       0.009191       0.042256      -0.084468      -0.043911      -0.003756       0.047668             10.720821       9.053177      -1.026170       0.142368       7.497671      -5.240780      15.611616           0.000544
          366              C       1.818802      20.140790       2.558677      -0.120589      38.602914 0.54468300E+03  0.13515030E+05                                10.049313                            7.879487      -0.238239       1.905914                    0.997887      30.010262      87.932549       0.577497       0.427448      -1.059840      -0.002973       0.064745       0.005656       0.065059       0.007600      -0.018495       0.013586       0.016283      -0.021452      -0.028564       0.005502       0.023062             11.798673       7.948088      -0.735290       2.885532      18.348002      -1.382796       9.099928          -0.001042
          367              C       1.070573      20.957187       1.747389      -0.082662      32.501385 0.43165668E+03  0.10187271E+05                                 8.991598                            7.021193       0.030114       1.990081                    0.999240      29.427256      86.333083       0.605999       0.428267      -1.050836       0.014367       0.019990       0.028583       0.037723       0.006965      -0.001026       0.009317       0.051965       0.037637      -0.035019       0.014386       0.020633             10.342944       7.487865      -0.318518       2.777156      15.558536      -1.286542       7.982431           0.000389
          368              C       1.244443      22.360138       1.757374      -0.098174      33.028257 0.45354316E+03  0.10812942E+05                                 9.077717                            7.202509      -0.051607       1.959891                    0.999186      29.628303      86.733693       0.598964       0.428924      -1.052768       0.008346      -0.023978       0.014761       0.029368      -0.015598       0.001128      -0.014161       0.023365      -0.002383      -0.025404       0.002801       0.022603             10.364400       7.660851       1.167081       2.730193      15.499349       0.427764       7.933001          -0.000316
          369              C       2.184125      22.939228       2.623580      -0.018207      36.656561 0.45115452E+03  0.10629700E+05                                 9.605924                            7.068820      -0.054084       1.988586                    0.999111      27.387722      77.017502       0.625908       0.415336      -1.072467      -0.006454      -0.043911       0.002434       0.044450      -0.005844      -0.003225       0.004856       0.019530      -0.018805      -0.011500      -0.003933       0.015434             11.811827       7.793620       1.723643       2.645380      19.852359       0.110099       7.789501           0.005703
          370              C       2.432232      24.424762       2.623580       0.607422      24.427479 0.25970099E+03  0.54392444E+04                                 7.829679                            5.765596      -0.163385       2.001658                    0.999156      22.614007      64.076042       0.609249       0.480005      -1.013538       0.002291       0.066281       0.011960       0.067390      -0.012722      -0.037694       0.011914       0.057772       0.273837      -0.077308      -0.027115       0.104423              9.452837       9.062155       0.635709       1.647456      14.204868       0.249526       5.091486          -0.002486
          371              C       2.947982      22.106413       3.452341      -0.096331      32.609902 0.42723814E+03  0.99920525E+04                                 8.862768                            6.896344       0.104922       2.007382                    0.999681      28.950021      82.776206       0.627368       0.417445      -1.064465      -0.015405      -0.009158      -0.016150       0.024125       0.012541       0.013607       0.010648       0.037211       0.006160      -0.025238      -0.005476       0.030713             10.150720       6.756115       0.545593       2.341009      16.334477      -0.963214       7.361566          -0.000525
          372              C       2.760437      20.723362       3.429875      -0.104673      33.012061 0.43909088E+03  0.10366048E+05                                 8.943281                            7.003563       0.118617       2.005743                    0.999750      29.624766      85.812703       0.619345       0.418904      -1.060839      -0.022784       0.025780      -0.014206       0.037223      -0.022348       0.020063      -0.010523       0.048969       0.040295      -0.040009      -0.003383       0.043392             10.162644       6.563856       0.757961       2.284888      16.156832      -0.577727       7.767244           0.000376
          373              C       2.975333      17.765725       1.350482      -0.115880      39.022918 0.57556222E+03  0.14474131E+05                                10.147704                            8.115904      -0.296698       1.887368                    0.997435      30.222256      89.042501       0.567536       0.429154      -1.059175       0.041512      -0.025719      -0.044791       0.066264      -0.005020       0.012342      -0.007622       0.027407       0.026826      -0.020295      -0.003061       0.023356             11.824264      11.223221      -1.014159      -4.970554      12.743434       3.629093      11.506137          -0.001319
          374              C       2.877653      16.447350       0.866206      -0.085104      32.456966 0.44106956E+03  0.10458586E+05                                 8.988477                            7.093212      -0.028286       1.970204                    0.998745      29.550688      86.706705       0.603852       0.427770      -1.051857       0.019790       0.017910      -0.014712       0.030477       0.023392       0.010631      -0.016472       0.002959      -0.017128      -0.033884       0.007086       0.026797             10.338981      10.115672      -1.782993      -4.011538      11.467002       4.035147       9.434268           0.000184
          375              C       3.916968      15.873981       0.107340      -0.102342      33.781857 0.46468664E+03  0.11168105E+05                                 9.319571                            7.343094      -0.160607       1.927943                    0.998475      29.886003      88.409844       0.585676       0.435140      -1.046916      -0.005457       0.022588       0.003384       0.023483      -0.002309       0.014299      -0.000304      -0.030896       0.001800      -0.024131       0.008593       0.015538             10.774365      11.416828      -1.873289      -4.234269      11.879499       3.742598       9.026767          -0.000540
          376              C       5.050056      16.641375      24.770487      -0.007348      36.628591 0.43701568E+03  0.10213468E+05                                 9.603118                            6.957614       0.034932       2.024319                    0.999122      26.956336      75.462420       0.630921       0.415389      -1.072587      -0.035064       0.019318       0.017100       0.043532       0.004461       0.006053       0.008120       0.002497       0.016873      -0.008854      -0.005005       0.013859             12.097524      13.523097      -3.603536      -5.308028      13.488848       4.800792       9.280628           0.000584
          377              C       6.187051      16.012038      24.036584       0.579379      25.985872 0.26567309E+03  0.55820660E+04                                 8.123020                            5.778736      -0.092298       2.021147                    0.999515      22.735721      63.998617       0.618457       0.471356      -1.020705       0.033241      -0.030526      -0.040239       0.060465       0.014700       0.042667      -0.078733      -0.078716       0.182911      -0.099431      -0.022102       0.121532             10.196926      13.051925      -2.259690      -3.757551       9.688437       3.845983       7.850415          -0.001950
          378              C       5.134061      17.957262       0.274590      -0.092053      32.552425 0.41378612E+03  0.96067608E+04                                 8.878209                            6.801978       0.158213       2.031975                    0.999747      28.599998      81.654053       0.629186       0.419301      -1.062575      -0.018269      -0.013902       0.011230       0.025557       0.022329       0.011464      -0.009185       0.016791      -0.022383      -0.029320       0.001176       0.028144             10.420259      10.384639      -2.505213      -3.889093      12.667452       3.954718       8.208687          -0.000197
          379              C       4.129910      18.504512       1.035952      -0.094404      32.084932 0.43129610E+03  0.10156989E+05                                 8.828208                            6.969331       0.142661       2.020538                    0.999650      29.437242      85.727155       0.615855       0.422316      -1.056558       0.002814      -0.032578      -0.016097       0.036446       0.019585       0.024269      -0.002222      -0.035000      -0.008495      -0.039659       0.009335       0.030324             10.117509      10.192251      -1.432847      -4.058597      11.800241       2.782778       8.360036           0.000127
          380              C      17.625379      17.159273       9.873247      -0.149534      39.345938 0.57826599E+03  0.14532020E+05                                10.110817                            8.077896      -0.141493       1.931095                    0.998166      30.401317      88.994609       0.575980       0.423156      -1.064895      -0.000668       0.075557      -0.008896       0.076082      -0.005101      -0.010762      -0.007758      -0.002306      -0.016839      -0.017374       0.007911       0.009463             11.756612       9.228126      -1.213944       2.486828      18.102796      -0.201373       7.938913          -0.001709
          381              C      16.597786      17.732890       9.116378      -0.095462      32.473005 0.42849766E+03  0.10054744E+05                                 8.840802                            6.919217       0.081197       1.996902                    0.999699      29.367876      84.820516       0.622998       0.418983      -1.060751       0.024374       0.023909       0.010499       0.035720       0.020503       0.016604       0.009488       0.061062       0.034213      -0.042842       0.000463       0.042379             10.095809       7.465331      -1.816708       2.139861      16.013460      -0.147827       6.808636           0.000511
          382              C      16.439544      19.111463       9.061460      -0.093373      32.179301 0.42676456E+03  0.99724544E+04                                 8.783749                            6.892061       0.117201       2.014123                    0.999665      28.792129      82.134657       0.627988       0.417389      -1.065115       0.017783      -0.009605       0.014178       0.024688      -0.012269       0.010387      -0.006912       0.038700       0.009114      -0.024991      -0.002307       0.027298             10.023471       7.422105      -1.603414       2.065505      16.172411       0.318503       6.475898          -0.001612
          383              C      17.344061      19.957959       9.752927      -0.011766      36.624090 0.44965925E+03  0.10577939E+05                                 9.607663                            7.055765      -0.033906       1.995714                    0.999187      27.256817      76.406744       0.627123       0.415180      -1.073353       0.001403      -0.045315       0.000234       0.045337       0.007890      -0.006231      -0.007526       0.021074      -0.009932      -0.014524      -0.003635       0.018160             11.950721       8.951704      -3.433563       2.355800      20.060202      -0.467515       6.840258           0.004692
          384              C      17.140886      21.459663       9.712987       0.610948      24.163537 0.26054012E+03  0.54547313E+04                                 7.791508                            5.778310      -0.164849       2.005548                    0.999172      22.431352      63.299967       0.608764       0.480572      -1.014445       0.001206       0.071038      -0.016557       0.072952       0.007034      -0.030752      -0.007868       0.050405       0.281589      -0.073186      -0.028850       0.102036              9.413965       8.923684      -1.761859       1.177429      14.505759      -0.394215       4.812453          -0.007652
          385              C      18.385330      19.400759      10.474349      -0.087413      31.766910 0.41938344E+03  0.97976135E+04                                 8.817385                            6.904658       0.028572       1.994363                    0.999357      28.838758      83.372436       0.615025       0.426289      -1.055154      -0.007068      -0.025580      -0.005495       0.027101       0.015252       0.000401       0.009410       0.033832       0.016767      -0.027825       0.006825       0.021000             10.179267       8.571110      -2.566287       2.214479      15.505657      -0.857744       6.461035          -0.001565
          386              C      18.525989      18.011739      10.561718      -0.066845      32.082422 0.43468787E+03  0.10245001E+05                                 8.874888                            7.020394       0.182461       2.043867                    0.999507      28.862356      83.767314       0.611216       0.425184      -1.056000      -0.017661       0.021523      -0.021993       0.035480      -0.001878       0.007780       0.000867       0.067435       0.041038      -0.040631       0.010126       0.030506             10.161857       8.261342      -1.448072       2.119825      15.498200       0.085364       6.726029           0.000449
          387              C      17.461277      14.576501       8.507039      -0.146076      40.029628 0.55540134E+03  0.13832969E+05                                10.238038                            7.919122      -0.184761       1.919354                    0.998042      30.236273      88.441538       0.580790       0.423427      -1.063523      -0.007570      -0.036865      -0.063380       0.073711       0.001622       0.014209      -0.005412      -0.024604       0.008552      -0.022401       0.007340       0.015061             12.134219      12.244598       0.351687       0.260714       8.049219       5.128851      16.108841          -0.001863
          388              C      16.154318      14.380237       8.047974      -0.100716      34.193349 0.43807226E+03  0.10321846E+05                                 9.124303                            6.969646       0.108319       2.001066                    0.999753      29.516169      85.033367       0.625155       0.415822      -1.064257       0.023823      -0.021297      -0.026299       0.041386      -0.011758      -0.026476      -0.005267       0.043941      -0.106705      -0.045752      -0.004115       0.049867             10.644285       9.856556       0.898369       1.695042       7.353208       4.967832      14.723091           0.000715
          389              C      15.927701      13.731000       6.819810      -0.099588      33.226216 0.41716948E+03  0.96799331E+04                                 8.921480                            6.773109       0.082239       2.000206                    0.999646      28.730517      81.312724       0.640105       0.412377      -1.069776       0.021607      -0.006378       0.017479       0.028514       0.009844       0.011446      -0.007476       0.032040      -0.053468      -0.025944      -0.003576       0.029520             10.414728       9.289285       0.645814       1.554642       7.308910       5.233401      14.645990          -0.001179
          390              C      16.990459      13.288225       6.045966      -0.002529      38.204665 0.42636416E+03  0.98731353E+04                                 9.815966                            6.813569       0.008740       2.010519                    0.999229      26.739443      73.773539       0.647786       0.408319      -1.080486       0.005916       0.015397       0.036882       0.040402       0.009687      -0.007913      -0.011286      -0.008328      -0.003281      -0.010370      -0.009694       0.020064             12.785923      11.532825       2.165206       3.743462       8.964896       7.248169      17.860049           0.008214
          391              C      16.730630      12.544462       4.747906       0.603763      24.940236 0.25582149E+03  0.53124459E+04                                 7.896688                            5.673035       0.004720       2.064474                    0.999400      22.042854      61.229380       0.625206       0.471764      -1.022807      -0.005063      -0.036120      -0.057512       0.068103      -0.048250       0.014900      -0.072157      -0.080486      -0.101152      -0.076289      -0.038431       0.114720              9.836525       9.395558       2.421754       1.856876       7.214275       4.652013      12.899744          -0.007980
          392              C      18.289603      13.507125       6.492798      -0.092801      32.963859 0.41249263E+03  0.95587016E+04                                 8.929826                            6.763178       0.137576       2.024049                    0.999686      28.570532      81.200391       0.635633       0.415831      -1.065959      -0.011904       0.009842       0.020735       0.025855      -0.009653      -0.017143      -0.004319       0.009205      -0.023318      -0.022345       0.001287       0.021058             10.589625      11.060303       1.840544       3.099088       7.195090       4.749144      13.513481          -0.001449
          393              C      18.514267      14.158850       7.715971      -0.070962      34.046145 0.43332115E+03  0.10222913E+05                                 9.280050                            7.043610      -0.021173       1.976733                    0.999255      29.112374      85.027209       0.604685       0.429350      -1.051557      -0.033787      -0.010944      -0.011559       0.037348      -0.000496       0.002061      -0.023724       0.017621      -0.083629      -0.040313       0.017178       0.023135             10.915936      11.792863       0.904601       1.050264       7.224297       4.497980      13.730646           0.000388
          394              C      16.457126      14.806346      11.160324      -0.135526      40.613480 0.57603890E+03  0.14483838E+05                                10.391133                            8.093608      -0.292738       1.887169                    0.997244      30.340856      89.278547       0.571229       0.426446      -1.061240      -0.042004      -0.029582       0.050315       0.071910       0.004111       0.012068       0.000803       0.029269       0.023612      -0.019169      -0.002591       0.021760             12.416383      12.349170       0.888419      -6.035276      12.882315      -2.767144      12.017663           0.000718
          395              C      15.423672      15.606575      11.647596      -0.089747      32.644466 0.44032968E+03  0.10430541E+05                                 8.964446                            7.064940       0.046946       1.988444                    0.999528      29.652257      86.794505       0.608285       0.425080      -1.054135      -0.001950      -0.034539       0.021356       0.040655      -0.014697       0.024940       0.006243      -0.037263      -0.017336      -0.040031       0.013137       0.026893             10.232912      10.101902       0.766816      -4.288410      12.146334      -1.928876       8.450500           0.000900
          396              C      14.405846      15.051863      12.426432      -0.089212      32.283343 0.41645910E+03  0.96859157E+04                                 8.851324                            6.837013       0.139352       2.028671                    0.999715      28.569667      81.681405       0.625671       0.420912      -1.061390       0.023029      -0.011218      -0.009204       0.027219      -0.020328       0.002557       0.013418       0.019662      -0.012455      -0.027564       0.001968       0.025596             10.242203       9.789683       1.801257      -3.759106      13.031783      -3.244015       7.905141          -0.000087
          397              C      14.407800      13.704135      12.759684       0.001424      35.227812 0.42605618E+03  0.99071094E+04                                 9.382223                            6.893116      -0.007281       2.014327                    0.999132      26.782575      75.103114       0.629840       0.418211      -1.069390       0.031725       0.016454      -0.011239       0.037464      -0.006093       0.011407      -0.002460       0.007179       0.016078      -0.011194      -0.005068       0.016262             11.465421      11.992923       2.742982      -5.052569      13.426084      -4.006694       8.977256           0.000994
          398              C      13.286434      13.095693      13.535275       0.578316      25.383883 0.26903936E+03  0.56788056E+04                                 8.033150                            5.848819      -0.080678       2.026909                    0.999478      22.816982      64.679114       0.608573       0.476817      -1.016303      -0.030282      -0.028613       0.045703       0.061842      -0.006206       0.046367       0.075838      -0.075311       0.204080      -0.096432      -0.028296       0.124728              9.729754      11.212744       1.417929      -3.386064      10.305421      -3.756813       7.671099          -0.001920
          399              C      15.429533      12.900175      12.289137      -0.091862      32.372400 0.43735480E+03  0.10355237E+05                                 9.043694                            7.121682      -0.132601       1.944823                    0.998489      29.267876      85.993609       0.594864       0.434873      -1.046863       0.008887       0.022860       0.001917       0.024601       0.003062       0.021636       0.001932      -0.026616      -0.001270      -0.029344       0.011113       0.018231             10.398597      10.637679       1.514401      -4.368210      11.671429      -3.058069       8.886683          -0.000571
          400              C      16.443451      13.442450      11.507805      -0.075480      31.990978 0.42952911E+03  0.10104750E+05                                 8.880606                            6.995504       0.005644       1.985739                    0.998860      29.045329      84.534554       0.609392       0.427245      -1.053524      -0.017303       0.019688       0.023351       0.035103      -0.026244       0.014226       0.019968      -0.000819      -0.030264      -0.040521       0.008647       0.031874             10.248380       9.917929       1.825729      -4.393224      11.379417      -3.449442       9.447795           0.000438
          401              C       1.996579       5.164050       8.417422      -0.115850      39.945411 0.53823096E+03  0.13298781E+05                                10.260864                            7.804163      -0.247024       1.903816                    0.997875      29.831770      86.874482       0.584181       0.424341      -1.063086       0.002939      -0.035767      -0.053816       0.064685       0.006286      -0.018129      -0.005616      -0.032382      -0.009074      -0.027966       0.004918       0.023048             12.511130      10.864317      -0.444338       1.471182       8.646619       6.064921      18.022454          -0.001960
          402              C       0.963125       4.962563       7.536239      -0.078571      32.789994 0.41164639E+03  0.95626789E+04                                 8.941955                            6.784508       0.097218       2.009192                    0.999694      28.846195      82.888902       0.628792       0.419318      -1.060567       0.027320      -0.020381      -0.007715       0.034947      -0.010713      -0.006004      -0.014116       0.028243      -0.075822      -0.033522       0.003131       0.030391             10.519433       9.512399      -0.121619       1.438021       7.176422       5.022305      14.869479           0.000502
          403              C       1.197557       4.328250       6.293097      -0.103956      34.343513 0.43815600E+03  0.10325315E+05                                 9.231062                            7.012672       0.062462       1.993981                    0.999656      29.226651      84.232120       0.617536       0.420891      -1.060934       0.016058       0.007443       0.023429       0.029363       0.003173       0.022356      -0.006051       0.011720       0.005138      -0.021928      -0.003949       0.025877             10.823637      10.320623      -0.895223       0.066069       7.495510       5.150452      14.654777          -0.001117
          404              C       2.463490       3.886470       5.956100      -0.013955      37.217290 0.42848233E+03  0.99404028E+04                                 9.614171                            6.825992       0.029619       2.014549                    0.999205      26.914034      74.468077       0.647448       0.407784      -1.080197      -0.007521       0.014926       0.038388       0.041869      -0.005894       0.004832      -0.007844      -0.004569       0.013002      -0.008521      -0.004930       0.013451             12.129666      10.441917      -1.279829      -0.660572       8.559097       6.819684      17.387986           0.008024
          405              C       2.715504       3.134250       4.668025       0.606743      24.885411 0.25043498E+03  0.51779947E+04                                 7.844705                            5.604034       0.025255       2.068801                    0.999421      22.050753      61.311326       0.629944       0.470260      -1.022636       0.005346      -0.033943      -0.058241       0.067622       0.052903      -0.017589      -0.072576      -0.059796      -0.113060      -0.081177      -0.032844       0.114020              9.648455       9.704252      -1.818506      -0.197011       6.899527       4.148376      12.341584          -0.005354
          406              C       3.516480       4.129250       6.832291      -0.096920      33.996225 0.41886240E+03  0.97345503E+04                                 9.075935                            6.795663       0.057617       1.991621                    0.999698      28.807514      81.745413       0.637438       0.413451      -1.068478      -0.022908      -0.002089       0.014952       0.027436      -0.014217      -0.007867      -0.003028       0.033995      -0.059005      -0.023212      -0.009563       0.032775             10.773574       9.143066      -0.577225       0.211481       7.410102       5.459356      15.767554          -0.001044
          407              C       3.274234       4.778487       8.052967      -0.109461      34.136715 0.43715946E+03  0.10305502E+05                                 9.136177                            6.972273       0.124332       2.003904                    0.999755      29.682388      85.819872       0.623070       0.417004      -1.062414      -0.022072      -0.017369      -0.026495       0.038611       0.007833       0.030339      -0.009190       0.042255      -0.084468      -0.043911      -0.003756       0.047667             10.720829       9.053183      -1.026170      -0.142363       7.497679       5.240787      15.611626           0.000544
          408              C       1.818802       7.703290       9.922673      -0.120593      38.603116 0.54468599E+03  0.13515126E+05                                10.049353                            7.879512      -0.238245       1.905912                    0.997887      30.010359      87.932963       0.577495       0.427448      -1.059839      -0.002972       0.064746      -0.005655       0.065060       0.007600       0.018495      -0.013586       0.016281      -0.021453      -0.028564       0.005503       0.023061             11.798730       7.948111      -0.735283      -2.885538      18.348124       1.382798       9.099956          -0.001041
          409              C       1.070573       8.519687      10.733961      -0.082664      32.501449 0.43165749E+03  0.10187296E+05                                 8.991610                            7.021199       0.030112       1.990079                    0.999240      29.427308      86.333287       0.605999       0.428267      -1.050836       0.014368       0.019990      -0.028583       0.037723       0.006966       0.001025      -0.009317       0.051966       0.037638      -0.035019       0.014386       0.020634             10.342961       7.487872      -0.318511      -2.777158      15.558571       1.286539       7.982439           0.000389
          410              C       1.244443       9.922637      10.723976      -0.098175      33.028307 0.45354358E+03  0.10812956E+05                                 9.077728                            7.202513      -0.051610       1.959890                    0.999186      29.628322      86.733777       0.598964       0.428924      -1.052768       0.008347      -0.023977      -0.014760       0.029367      -0.015598      -0.001128       0.014161       0.023362      -0.002387      -0.025403       0.002800       0.022603             10.364420       7.660854       1.167084      -2.730193      15.499401      -0.427765       7.933005          -0.000315
          411              C       2.184125      10.501727       9.857770      -0.018201      36.656607 0.45115439E+03  0.10629700E+05                                 9.605948                            7.068828      -0.054099       1.988582                    0.999111      27.387707      77.017559       0.625906       0.415337      -1.072466      -0.006453      -0.043910      -0.002433       0.044448      -0.005845       0.003226      -0.004856       0.019532      -0.018804      -0.011501      -0.003934       0.015435             11.811873       7.793634       1.723642      -2.645384      19.852468      -0.110092       7.789516           0.005702
          412              C       2.432232      11.987262       9.857770       0.607425      24.427584 0.25970204E+03  0.54392761E+04                                 7.829719                            5.765619      -0.163415       2.001647                    0.999156      22.614111      64.076557       0.609246       0.480007      -1.013537       0.002290       0.066280      -0.011958       0.067389      -0.012722       0.037697      -0.011914       0.057772       0.273839      -0.077308      -0.027117       0.104425              9.452894       9.062203       0.635719      -1.647461      14.204970      -0.249530       5.091510          -0.002481
          413              C       2.947982       9.668912       9.029009      -0.096331      32.610025 0.42723920E+03  0.99920863E+04                                 8.862794                            6.896355       0.104909       2.007377                    0.999681      28.950089      82.776515       0.627367       0.417445      -1.064464      -0.015404      -0.009157       0.016151       0.024125       0.012541      -0.013606      -0.010648       0.037209       0.006159      -0.025237      -0.005475       0.030713             10.150759       6.756133       0.545604      -2.341017      16.334560       0.963212       7.361584          -0.000525
          414              C       2.760437       8.285863       9.051475      -0.104677      33.012213 0.43909261E+03  0.10366101E+05                                 8.943309                            7.003577       0.118614       2.005742                    0.999750      29.624854      85.813056       0.619344       0.418904      -1.060838      -0.022784       0.025780       0.014207       0.037223      -0.022348      -0.020064       0.010524       0.048970       0.040296      -0.040009      -0.003384       0.043393             10.162686       6.563871       0.757970      -2.284891      16.156927       0.577728       7.767260           0.000376
          415              C       2.975333       5.328225      11.130868      -0.115877      39.022823 0.57556073E+03  0.14474084E+05                                10.147688                            8.115894      -0.296696       1.887369                    0.997435      30.222201      89.042290       0.567536       0.429154      -1.059175       0.041512      -0.025718       0.044791       0.066264      -0.005020      -0.012343       0.007622       0.027406       0.026827      -0.020295      -0.003062       0.023357             11.824242      11.223193      -1.014153       4.970535      12.743427      -3.629086      11.506107          -0.001319
          416              C       2.877653       4.009850      11.615144      -0.085105      32.456995 0.44107001E+03  0.10458599E+05                                 8.988480                            7.093214      -0.028289       1.970202                    0.998745      29.550707      86.706763       0.603852       0.427770      -1.051857       0.019790       0.017910       0.014713       0.030477       0.023392      -0.010631       0.016472       0.002959      -0.017128      -0.033883       0.007086       0.026797             10.338984      10.115676      -1.782992       4.011538      11.467009      -4.035146       9.434267           0.000183
          417              C       3.916968       3.436481      12.374010      -0.102344      33.781840 0.46468651E+03  0.11168099E+05                                 9.319564                            7.343091      -0.160600       1.927946                    0.998475      29.885990      88.409755       0.585677       0.435140      -1.046916      -0.005457       0.022589      -0.003383       0.023483      -0.002309      -0.014299       0.000303      -0.030897       0.001800      -0.024132       0.008593       0.015539             10.774356      11.416826      -1.873287       4.234267      11.879483      -3.742589       9.026758          -0.000540
          418              C       5.050056       4.203875      12.673563      -0.007350      36.628558 0.43701542E+03  0.10213459E+05                                 9.603111                            6.957610       0.034943       2.024323                    0.999122      26.956323      75.462348       0.630922       0.415389      -1.072587      -0.035065       0.019319      -0.017099       0.043533       0.004461      -0.006053      -0.008120       0.002497       0.016874      -0.008854      -0.005005       0.013859             12.097513      13.523077      -3.603535       5.308018      13.488844      -4.800788       9.280616           0.000585
          419              C       6.187051       3.574537      13.407466       0.579383      25.985748 0.26567175E+03  0.55820315E+04                                 8.122999                            5.778725      -0.092302       2.021146                    0.999515      22.735666      63.998449       0.618457       0.471357      -1.020705       0.033240      -0.030527       0.040240       0.060466       0.014700      -0.042667       0.078734      -0.078718       0.182912      -0.099432      -0.022102       0.121534             10.196895      13.051884      -2.259683       3.757537       9.688411      -3.845968       7.850390          -0.001951
          420              C       5.134061       5.519762      12.206760      -0.092052      32.552401 0.41378590E+03  0.96067541E+04                                 8.878205                            6.801976       0.158213       2.031976                    0.999747      28.599982      81.653990       0.629186       0.419301      -1.062575      -0.018270      -0.013902      -0.011229       0.025557       0.022329      -0.011464       0.009185       0.016791      -0.022384      -0.029320       0.001176       0.028145             10.420252      10.384627      -2.505210       3.889086      12.667450      -3.954714       8.208679          -0.000197
          421              C       4.129910       6.067013      11.445398      -0.094402      32.084845 0.43129492E+03  0.10156954E+05                                 8.828193                            6.969322       0.142663       2.020539                    0.999650      29.437203      85.727007       0.615856       0.422316      -1.056558       0.002813      -0.032577       0.016097       0.036446       0.019584      -0.024269       0.002222      -0.035000      -0.008495      -0.039658       0.009335       0.030323             10.117490      10.192226      -1.432843       4.058583      11.800226      -2.782773       8.360018           0.000127
          422              C      17.625379       4.721773       2.608103      -0.149536      39.346033 0.57826798E+03  0.14532083E+05                                10.110829                            8.077907      -0.141490       1.931095                    0.998166      30.401378      88.994821       0.575980       0.423155      -1.064895      -0.000668       0.075557       0.008897       0.076082      -0.005100       0.010762       0.007758      -0.002308      -0.016841      -0.017373       0.007911       0.009462             11.756621       9.228137      -1.213933      -2.486834      18.102801       0.201363       7.938926          -0.001711
          423              C      16.597786       5.295390       3.364972      -0.095461      32.473022 0.42849806E+03  0.10054757E+05                                 8.840805                            6.919220       0.081196       1.996902                    0.999699      29.367900      84.820618       0.622998       0.418983      -1.060751       0.024375       0.023908      -0.010499       0.035721       0.020504      -0.016604      -0.009488       0.061061       0.034214      -0.042841       0.000462       0.042379             10.095810       7.465334      -1.816702      -2.139863      16.013455       0.147821       6.808641           0.000511
          424              C      16.439544       6.673963       3.419890      -0.093372      32.179243 0.42676367E+03  0.99724280E+04                                 8.783739                            6.892054       0.117204       2.014125                    0.999665      28.792092      82.134518       0.627988       0.417389      -1.065115       0.017784      -0.009603      -0.014177       0.024688      -0.012270      -0.010387       0.006912       0.038696       0.009110      -0.024990      -0.002308       0.027298             10.023458       7.422096      -1.603414      -2.065502      16.172388      -0.318502       6.475891          -0.001614
          425              C      17.344061       7.520459       2.728423      -0.011764      36.623976 0.44965780E+03  0.10577896E+05                                 9.607646                            7.055757      -0.033902       1.995716                    0.999187      27.256762      76.406559       0.627123       0.415180      -1.073353       0.001402      -0.045315      -0.000233       0.045337       0.007888       0.006231       0.007526       0.021076      -0.009932      -0.014525      -0.003634       0.018159             11.950693       8.951699      -3.433566      -2.355801      20.060129       0.467519       6.840250           0.004692
          426              C      17.140886       9.022163       2.768363       0.610952      24.163364 0.26053793E+03  0.54546722E+04                                 7.791472                            5.778288      -0.164845       2.005553                    0.999172      22.431209      63.299421       0.608765       0.480572      -1.014445       0.001203       0.071038       0.016557       0.072952       0.007036       0.030751       0.007868       0.050403       0.281589      -0.073185      -0.028851       0.102036              9.413918       8.923636      -1.761838      -1.177422      14.505685       0.394208       4.812433          -0.007654
          427              C      18.385330       6.963259       2.007001      -0.087414      31.766970 0.41938439E+03  0.97976428E+04                                 8.817398                            6.904668       0.028569       1.994362                    0.999357      28.838803      83.372643       0.615024       0.426289      -1.055154      -0.007068      -0.025580       0.005496       0.027102       0.015252      -0.000402      -0.009410       0.033831       0.016766      -0.027824       0.006824       0.021000             10.179279       8.571125      -2.566282      -2.214485      15.505666       0.857739       6.461047          -0.001567
          428              C      18.525989       5.574239       1.919632      -0.066847      32.082496 0.43468908E+03  0.10245038E+05                                 8.874901                            7.020403       0.182461       2.043866                    0.999507      28.862416      83.767544       0.611216       0.425184      -1.056000      -0.017661       0.021523       0.021993       0.035481      -0.001878      -0.007781      -0.000867       0.067436       0.041039      -0.040632       0.010125       0.030507             10.161870       8.261354      -1.448068      -2.119830      15.498215      -0.085369       6.726040           0.000449
          429              C      17.461277       2.139001       3.974311      -0.146079      40.029728 0.55540262E+03  0.13833010E+05                                10.238055                            7.919130      -0.184765       1.919352                    0.998042      30.236324      88.441733       0.580790       0.423427      -1.063523      -0.007571      -0.036863       0.063382       0.073712       0.001622      -0.014208       0.005411      -0.024606       0.008554      -0.022401       0.007341       0.015060             12.134247      12.244616       0.351688      -0.260717       8.049236      -5.128870      16.108890          -0.001862
          430              C      16.154318       1.942738       4.433376      -0.100716      34.193359 0.43807223E+03  0.10321845E+05                                 9.124307                            6.969646       0.108318       2.001066                    0.999753      29.516176      85.033409       0.625155       0.415822      -1.064257       0.023824      -0.021296       0.026299       0.041386      -0.011757       0.026476       0.005267       0.043941      -0.106707      -0.045753      -0.004115       0.049868             10.644295       9.856561       0.898371      -1.695046       7.353216      -4.967842      14.723109           0.000715
          431              C      15.927701       1.293500       5.661540      -0.099586      33.226275 0.41717002E+03  0.96799505E+04                                 8.921495                            6.773114       0.082229       2.000202                    0.999646      28.730546      81.312872       0.640105       0.412378      -1.069776       0.021606      -0.006379      -0.017479       0.028514       0.009844      -0.011445       0.007477       0.032039      -0.053467      -0.025945      -0.003575       0.029520             10.414752       9.289304       0.645818      -1.554649       7.308927      -5.233419      14.646024          -0.001179
          432              C      16.990459       0.850725       6.435384      -0.002526      38.204719 0.42636403E+03  0.98731336E+04                                 9.815984                            6.813573       0.008730       2.010517                    0.999229      26.739434      73.773569       0.647785       0.408320      -1.080485       0.005916       0.015396      -0.036882       0.040402       0.009686       0.007914       0.011286      -0.008331      -0.003284      -0.010372      -0.009694       0.020065             12.785963      11.532848       2.165214      -3.743475       8.964923      -7.248204      17.860118           0.008213
          433              C      16.730630       0.106963       7.733444       0.603765      24.940298 0.25582204E+03  0.53124630E+04                                 7.896709                            5.673046       0.004687       2.064463                    0.999400      22.042921      61.229700       0.625205       0.471765      -1.022806      -0.005061      -0.036122       0.057511       0.068102      -0.048251      -0.014901       0.072158      -0.080491      -0.101152      -0.076289      -0.038434       0.114723              9.836560       9.395582       2.421768      -1.856896       7.214304      -4.652039      12.899795          -0.007973
          434              C      18.289603       1.069625       5.988552      -0.092801      32.963879 0.41249246E+03  0.95586975E+04                                 8.929831                            6.763176       0.137575       2.024049                    0.999686      28.570541      81.200443       0.635633       0.415831      -1.065959      -0.011904       0.009843      -0.020734       0.025855      -0.009652       0.017143       0.004318       0.009202      -0.023316      -0.022345       0.001288       0.021057             10.589640      11.060312       1.840548      -3.099093       7.195098      -4.749158      13.513509          -0.001449
          435              C      18.514267       1.721350       4.765379      -0.070966      34.046274 0.43332283E+03  0.10222962E+05                                 9.280068                            7.043619      -0.021167       1.976733                    0.999255      29.112444      85.027423       0.604685       0.429350      -1.051558      -0.033788      -0.010942       0.011560       0.037349      -0.000496      -0.002061       0.023724       0.017623      -0.083632      -0.040314       0.017177       0.023137             10.915964      11.792880       0.904605      -1.050271       7.224317      -4.498001      13.730695           0.000388
          436              C      16.457126       2.368846       1.321026      -0.135525      40.613463 0.57603873E+03  0.14483833E+05                                10.391129                            8.093606      -0.292738       1.887169                    0.997244      30.340854      89.278535       0.571229       0.426446      -1.061240      -0.042005      -0.029582      -0.050314       0.071910       0.004112      -0.012069      -0.000803       0.029267       0.023613      -0.019169      -0.002591       0.021760             12.416376      12.349154       0.888415       6.035270      12.882311       2.767140      12.017662           0.000718
          437              C      15.423672       3.169075       0.833754      -0.089745      32.644452 0.44032945E+03  0.10430535E+05                                 8.964446                            7.064940       0.046944       1.988443                    0.999528      29.652245      86.794487       0.608285       0.425080      -1.054135      -0.001950      -0.034539      -0.021355       0.040655      -0.014696      -0.024940      -0.006243      -0.037263      -0.017335      -0.040030       0.013138       0.026893             10.232912      10.101895       0.766817       4.288408      12.146342       1.928877       8.450500           0.000900
          438              C      14.405846       2.614362       0.054918      -0.089211      32.283344 0.41645896E+03  0.96859116E+04                                 8.851323                            6.837012       0.139352       2.028671                    0.999715      28.569661      81.681380       0.625671       0.420912      -1.061390       0.023029      -0.011218       0.009204       0.027219      -0.020328      -0.002556      -0.013418       0.019661      -0.012455      -0.027564       0.001968       0.025596             10.242202       9.789676       1.801258       3.759103      13.031791       3.244017       7.905140          -0.000087
          439              C      14.407800       1.266635      24.684366       0.001422      35.227785 0.42605567E+03  0.99070932E+04                                 9.382214                            6.893109      -0.007274       2.014329                    0.999132      26.782564      75.103038       0.629841       0.418211      -1.069390       0.031725       0.016454       0.011240       0.037464      -0.006093      -0.011407       0.002459       0.007179       0.016079      -0.011194      -0.005068       0.016262             11.465410      11.992906       2.742979       5.052562      13.426076       4.006692       8.977247           0.000994
          440              C      13.286434       0.658193      23.908775       0.578317      25.383770 0.26903798E+03  0.56787691E+04                                 8.033126                            5.848804      -0.080672       2.026912                    0.999478      22.816921      64.678891       0.608574       0.476817      -1.016303      -0.030283      -0.028613      -0.045703       0.061843      -0.006206      -0.046366      -0.075838      -0.075312       0.204079      -0.096431      -0.028297       0.124728              9.729724      11.212711       1.417924       3.386052      10.305386       3.756798       7.671074          -0.001921
          441              C      15.429533       0.462675       0.192213      -0.091863      32.372367 0.43735434E+03  0.10355222E+05                                 9.043686                            7.121676      -0.132593       1.944826                    0.998489      29.267850      85.993485       0.594864       0.434873      -1.046864       0.008886       0.022860      -0.001915       0.024601       0.003062      -0.021636      -0.001932      -0.026617      -0.001269      -0.029345       0.011113       0.018231             10.398586      10.637667       1.514398       4.368205      11.671417       3.058066       8.886675          -0.000572
          442              C      16.443451       1.004950       0.973545      -0.075481      31.991001 0.42952952E+03  0.10104762E+05                                 8.880609                            6.995506       0.005645       1.985739                    0.998860      29.045347      84.534614       0.609392       0.427245      -1.053524      -0.017304       0.019687      -0.023349       0.035103      -0.026244      -0.014226      -0.019969      -0.000819      -0.030263      -0.040521       0.008647       0.031874             10.248383       9.917930       1.825728       4.393224      11.379421       3.449443       9.447800           0.000438
          443              C      11.764579      19.710950       4.063928      -0.115853      39.945533 0.53823263E+03  0.13298834E+05                                10.260887                            7.804176      -0.247027       1.903815                    0.997875      29.831832      86.874738       0.584181       0.424341      -1.063086       0.002939       0.035767       0.053817       0.064686      -0.006286       0.018129      -0.005616      -0.032382      -0.009072      -0.027966       0.004918       0.023047             12.511165      10.864336       0.444343      -1.471175       8.646638       6.064944      18.022522          -0.001961
          444              C      10.731125      19.912437       4.945111      -0.078573      32.790066 0.41164737E+03  0.95627079E+04                                 8.941970                            6.784517       0.097215       2.009190                    0.999694      28.846235      82.889063       0.628792       0.419318      -1.060567       0.027321       0.020380       0.007716       0.034947       0.010713       0.006003      -0.014117       0.028244      -0.075823      -0.033523       0.003131       0.030392             10.519453       9.512411       0.121623      -1.438018       7.176433       5.022317      14.869514           0.000502
          445              C      10.965557      20.546750       6.188253      -0.103956      34.343548 0.43815630E+03  0.10325325E+05                                 9.231069                            7.012674       0.062460       1.993980                    0.999656      29.226669      84.232199       0.617536       0.420891      -1.060934       0.016058      -0.007444      -0.023428       0.029363      -0.003172      -0.022356      -0.006050       0.011719       0.005139      -0.021928      -0.003949       0.025876             10.823649      10.320633       0.895230      -0.066063       7.495517       5.150459      14.654796          -0.001118
          446              C      12.231490      20.988530       6.525250      -0.013951      37.217425 0.42848362E+03  0.99404436E+04                                 9.614205                            6.826008       0.029600       2.014543                    0.999205      26.914078      74.468321       0.647446       0.407784      -1.080196      -0.007521      -0.014926      -0.038387       0.041868       0.005894      -0.004832      -0.007844      -0.004569       0.013001      -0.008520      -0.004931       0.013452             12.129718      10.441953       1.279839       0.660582       8.559132       6.819722      17.388069           0.008024
          447              C      12.483504      21.740750       7.813325       0.606739      24.885612 0.25043709E+03  0.51780511E+04                                 7.844752                            5.604060       0.025233       2.068792                    0.999421      22.050873      61.311795       0.629942       0.470260      -1.022635       0.005344       0.033942       0.058241       0.067621      -0.052904       0.017589      -0.072575      -0.059799      -0.113056      -0.081175      -0.032846       0.114021              9.648521       9.704313       1.818527       0.197023       6.899575       4.148413      12.341674          -0.005354
          448              C      13.284480      20.745750       5.649059      -0.096919      33.996344 0.41886389E+03  0.97345964E+04                                 9.075961                            6.795678       0.057603       1.991616                    0.999698      28.807586      81.745745       0.637437       0.413451      -1.068478      -0.022908       0.002088      -0.014952       0.027435       0.014216       0.007867      -0.003029       0.033995      -0.059004      -0.023212      -0.009563       0.032775             10.773609       9.143097       0.577233      -0.211471       7.410125       5.459379      15.767606          -0.001044
          449              C      13.042234      20.096512       4.428383      -0.109464      34.136784 0.43716042E+03  0.10305531E+05                                 9.136189                            6.972279       0.124332       2.003904                    0.999755      29.682430      85.820020       0.623070       0.417004      -1.062414      -0.022072       0.017369       0.026495       0.038611      -0.007833      -0.030339      -0.009191       0.042256      -0.084469      -0.043911      -0.003757       0.047668             10.720847       9.053193       1.026176       0.142375       7.497691       5.240800      15.611657           0.000544
          450              C      11.586802      17.171710       2.558677      -0.120589      38.602934 0.54468315E+03  0.13515035E+05                                10.049317                            7.879489      -0.238238       1.905915                    0.997887      30.010267      87.932572       0.577497       0.427448      -1.059840      -0.002973      -0.064745       0.005656       0.065060      -0.007600      -0.018495      -0.013586       0.016283      -0.021452      -0.028564       0.005502       0.023062             11.798680       7.948090       0.735287       2.885534      18.348018       1.382801       9.099932          -0.001041
          451              C      10.838573      16.355313       1.747389      -0.082662      32.501382 0.43165661E+03  0.10187269E+05                                 8.991599                            7.021193       0.030116       1.990081                    0.999240      29.427249      86.333068       0.605999       0.428267      -1.050836       0.014367      -0.019990       0.028583       0.037723      -0.006966      -0.001026      -0.009317       0.051965       0.037638      -0.035019       0.014386       0.020633             10.342946       7.487864       0.318518       2.777157      15.558541       1.286547       7.982433           0.000388
          452              C      11.012443      14.952362       1.757374      -0.098174      33.028300 0.45354380E+03  0.10812964E+05                                 9.077729                            7.202517      -0.051612       1.959890                    0.999186      29.628342      86.733901       0.598963       0.428924      -1.052767       0.008346       0.023979       0.014761       0.029369       0.015598       0.001128       0.014161       0.023365      -0.002381      -0.025404       0.002801       0.022603             10.364415       7.660864      -1.167079       2.730203      15.499364      -0.427757       7.933017          -0.000315
          453              C      11.952125      14.373272       2.623580      -0.018206      36.656634 0.45115554E+03  0.10629732E+05                                 9.605942                            7.068831      -0.054094       1.988582                    0.999111      27.387753      77.017657       0.625907       0.415337      -1.072467      -0.006454       0.043911       0.002434       0.044450       0.005844      -0.003225      -0.004856       0.019530      -0.018805      -0.011500      -0.003933       0.015433             11.811849       7.793635      -1.723654       2.645387      19.852394      -0.110102       7.789517           0.005702
          454              C      12.200232      12.887738       2.623580       0.607421      24.427562 0.25970199E+03  0.54392697E+04                                 7.829695                            5.765606      -0.163377       2.001660                    0.999156      22.614031      64.076104       0.609249       0.480005      -1.013539       0.002291      -0.066280       0.011960       0.067390       0.012722      -0.037695      -0.011914       0.057770       0.273836      -0.077307      -0.027116       0.104423              9.452858       9.062166      -0.635713       1.647460      14.204912      -0.249529       5.091495          -0.002484
          455              C      12.715982      15.206088       3.452341      -0.096331      32.609963 0.42723880E+03  0.99920732E+04                                 8.862781                            6.896351       0.104917       2.007380                    0.999681      28.950051      82.776347       0.627367       0.417445      -1.064465      -0.015405       0.009158      -0.016150       0.024125      -0.012541       0.013607      -0.010648       0.037211       0.006160      -0.025238      -0.005475       0.030713             10.150737       6.756123      -0.545600       2.341012      16.334512       0.963212       7.361575          -0.000524
          456              C      12.528437      16.589138       3.429875      -0.104675      33.012097 0.43909117E+03  0.10366057E+05                                 8.943287                            7.003566       0.118618       2.005744                    0.999750      29.624790      85.812798       0.619344       0.418904      -1.060839      -0.022785      -0.025780      -0.014206       0.037223       0.022348       0.020063       0.010524       0.048969       0.040296      -0.040009      -0.003383       0.043392             10.162653       6.563860      -0.757964       2.284890      16.156853       0.577729       7.767248           0.000376
          457              C      12.743333      19.546775       1.350482      -0.115875      39.022765 0.57555977E+03  0.14474053E+05                                10.147677                            8.115887      -0.296694       1.887370                    0.997435      30.222169      89.042159       0.567536       0.429154      -1.059176       0.041512       0.025718      -0.044791       0.066264       0.005021       0.012343       0.007622       0.027406       0.026827      -0.020295      -0.003062       0.023357             11.824226      11.223176       1.014143      -4.970525      12.743406      -3.629076      11.506095          -0.001319
          458              C      12.645653      20.865150       0.866206      -0.085104      32.456976 0.44106971E+03  0.10458591E+05                                 8.988478                            7.093213      -0.028291       1.970202                    0.998745      29.550698      86.706751       0.603851       0.427770      -1.051857       0.019790      -0.017910      -0.014712       0.030477      -0.023392       0.010631       0.016472       0.002959      -0.017127      -0.033883       0.007086       0.026797             10.338981      10.115673       1.782987      -4.011536      11.467003      -4.035144       9.434267           0.000183
          459              C      13.684968      21.438519       0.107340      -0.102344      33.781820 0.46468616E+03  0.11168090E+05                                 9.319562                            7.343089      -0.160601       1.927945                    0.998475      29.885994      88.409785       0.585676       0.435140      -1.046916      -0.005457      -0.022589       0.003384       0.023484       0.002308       0.014299       0.000304      -0.030898       0.001801      -0.024132       0.008594       0.015539             10.774351      11.416817       1.873282      -4.234262      11.879480      -3.742589       9.026756          -0.000540
          460              C      14.818056      20.671125      24.770487      -0.007352      36.628580 0.43701589E+03  0.10213473E+05                                 9.603111                            6.957612       0.034941       2.024322                    0.999122      26.956343      75.462403       0.630922       0.415389      -1.072588      -0.035065      -0.019319       0.017100       0.043534      -0.004461       0.006053      -0.008120       0.002498       0.016874      -0.008854      -0.005005       0.013859             12.097508      13.523071       3.603525      -5.308012      13.488841      -4.800782       9.280612           0.000584
          461              C      15.955051      21.300462      24.036584       0.579382      25.985735 0.26567165E+03  0.55820266E+04                                 8.122990                            5.778720      -0.092286       2.021152                    0.999515      22.735611      63.998186       0.618458       0.471356      -1.020706       0.033240       0.030527      -0.040240       0.060466      -0.014699       0.042667       0.078734      -0.078717       0.182909      -0.099431      -0.022102       0.121533             10.196884      13.051874       2.259686      -3.757537       9.688396      -3.845963       7.850380          -0.001951
          462              C      14.902061      19.355238       0.274590      -0.092051      32.552406 0.41378604E+03  0.96067587E+04                                 8.878206                            6.801978       0.158213       2.031976                    0.999747      28.599985      81.654014       0.629186       0.419301      -1.062575      -0.018270       0.013902       0.011230       0.025557      -0.022329       0.011464       0.009185       0.016790      -0.022383      -0.029321       0.001176       0.028145             10.420250      10.384623       2.505201      -3.889082      12.667451      -3.954710       8.208677          -0.000197
          463              C      13.897910      18.807987       1.035952      -0.094401      32.084829 0.43129469E+03  0.10156947E+05                                 8.828190                            6.969320       0.142663       2.020540                    0.999650      29.437195      85.726985       0.615856       0.422316      -1.056558       0.002813       0.032577      -0.016097       0.036446      -0.019584       0.024269       0.002223      -0.035000      -0.008494      -0.039659       0.009336       0.030323             10.117485      10.192221       1.432837      -4.058581      11.800220      -2.782768       8.360015           0.000127
          464              C       7.857379      20.153227       9.873247      -0.149538      39.346086 0.57826882E+03  0.14532110E+05                                10.110840                            8.077914      -0.141491       1.931094                    0.998166      30.401407      88.994946       0.575980       0.423155      -1.064895      -0.000668      -0.075557      -0.008896       0.076082       0.005100      -0.010762       0.007758      -0.002308      -0.016843      -0.017374       0.007912       0.009462             11.756638       9.228147       1.213939       2.486835      18.102835       0.201367       7.938932          -0.001711
          465              C       6.829786      19.579610       9.116378      -0.095464      32.473098 0.42849916E+03  0.10054789E+05                                 8.840818                            6.919228       0.081195       1.996900                    0.999699      29.367949      84.820797       0.622998       0.418983      -1.060751       0.024375      -0.023908       0.010500       0.035721      -0.020504       0.016605      -0.009488       0.061062       0.034212      -0.042841       0.000462       0.042380             10.095828       7.465344       1.816708       2.139866      16.013490       0.147823       6.808649           0.000511
          466              C       6.671544      18.201037       9.061460      -0.093373      32.179318 0.42676469E+03  0.99724586E+04                                 8.783754                            6.892063       0.117196       2.014121                    0.999665      28.792134      82.134689       0.627988       0.417389      -1.065115       0.017783       0.009603       0.014178       0.024688       0.012271       0.010387       0.006912       0.038695       0.009108      -0.024989      -0.002308       0.027298             10.023478       7.422108       1.603417       2.065505      16.172426      -0.318505       6.475901          -0.001614
          467              C       7.576061      17.354541       9.752927      -0.011761      36.624002 0.44965767E+03  0.10577895E+05                                 9.607658                            7.055760      -0.033910       1.995714                    0.999187      27.256756      76.406594       0.627122       0.415180      -1.073352       0.001400       0.045314       0.000234       0.045337      -0.007888      -0.006231       0.007526       0.021077      -0.009933      -0.014525      -0.003634       0.018159             11.950716       8.951706       3.433568       2.355802      20.060186       0.467516       6.840255           0.004692
          468              C       7.372886      15.852837       9.712987       0.610953      24.163443 0.26053882E+03  0.54546984E+04                                 7.791498                            5.778304      -0.164867       2.005544                    0.999172      22.431295      63.299819       0.608763       0.480573      -1.014444       0.001204      -0.071038      -0.016555       0.072951      -0.007036      -0.030753       0.007868       0.050403       0.281591      -0.073186      -0.028851       0.102037              9.413954       8.923667       1.761851       1.177425      14.505747       0.394211       4.812448          -0.007652
          469              C       8.617330      17.911741      10.474349      -0.087415      31.767016 0.41938496E+03  0.97976597E+04                                 8.817406                            6.904672       0.028570       1.994362                    0.999357      28.838828      83.372736       0.615024       0.426289      -1.055154      -0.007068       0.025580      -0.005495       0.027102      -0.015252       0.000401      -0.009410       0.033830       0.016764      -0.027824       0.006824       0.021000             10.179293       8.571132       2.566290       2.214486      15.505697       0.857742       6.461051          -0.001567
          470              C       8.757989      19.300761      10.561718      -0.066846      32.082498 0.43468896E+03  0.10245034E+05                                 8.874902                            7.020402       0.182461       2.043866                    0.999507      28.862407      83.767517       0.611216       0.425184      -1.056000      -0.017661      -0.021523      -0.021993       0.035481       0.001878       0.007781      -0.000867       0.067437       0.041039      -0.040632       0.010125       0.030507             10.161875       8.261355       1.448076       2.119828      15.498230      -0.085365       6.726039           0.000449
          471              C       7.693277      22.735999       8.507039      -0.146075      40.029606 0.55540093E+03  0.13832957E+05                                10.238035                            7.919119      -0.184766       1.919353                    0.998042      30.236266      88.441521       0.580790       0.423427      -1.063523      -0.007570       0.036862      -0.063381       0.073711      -0.001622       0.014208       0.005412      -0.024605       0.008552      -0.022401       0.007340       0.015060             12.134216      12.244598      -0.351683       0.260703       8.049218      -5.128849      16.108831          -0.001862
          472              C       6.386318      22.932263       8.047974      -0.100715      34.193319 0.43807186E+03  0.10321834E+05                                 9.124298                            6.969644       0.108317       2.001066                    0.999753      29.516153      85.033318       0.625155       0.415822      -1.064257       0.023824       0.021296      -0.026299       0.041385       0.011758      -0.026476       0.005267       0.043940      -0.106704      -0.045752      -0.004115       0.049867             10.644279       9.856554      -0.898367       1.695037       7.353205      -4.967828      14.723078           0.000715
          473              C       6.159701      23.581500       6.819810      -0.099587      33.226163 0.41716878E+03  0.96799110E+04                                 8.921467                            6.773100       0.082246       2.000208                    0.999646      28.730484      81.312559       0.640106       0.412377      -1.069776       0.021607       0.006378       0.017478       0.028514      -0.009845       0.011446       0.007476       0.032040      -0.053469      -0.025944      -0.003576       0.029521             10.414712       9.289270      -0.645812       1.554636       7.308901      -5.233393      14.645966          -0.001179
          474              C       7.222459      24.024275       6.045966      -0.002530      38.204549 0.42636276E+03  0.98730925E+04                                 9.815941                            6.813554       0.008753       2.010524                    0.999229      26.739392      73.773303       0.647788       0.408319      -1.080486       0.005916      -0.015397       0.036882       0.040403      -0.009687      -0.007914       0.011285      -0.008329      -0.003282      -0.010371      -0.009694       0.020065             12.785890      11.532796      -2.165197       3.743446       8.964873      -7.248149      17.860002           0.008214
          475              C       6.962630      24.768038       4.747906       0.603769      24.940007 0.25581893E+03  0.53123800E+04                                 7.896641                            5.673007       0.004717       2.064475                    0.999400      22.042754      61.229042       0.625208       0.471764      -1.022807      -0.005063       0.036121      -0.057512       0.068103       0.048250       0.014900       0.072159      -0.080487      -0.101157      -0.076292      -0.038431       0.114723              9.836460       9.395504      -2.421735       1.856858       7.214229      -4.651971      12.899647          -0.007977
          476              C       8.521603      23.805375       6.492798      -0.092801      32.963848 0.41249235E+03  0.95586932E+04                                 8.929824                            6.763176       0.137578       2.024050                    0.999686      28.570520      81.200342       0.635633       0.415831      -1.065959      -0.011904      -0.009844       0.020734       0.025855       0.009652      -0.017144       0.004318       0.009205      -0.023316      -0.022345       0.001287       0.021058             10.589624      11.060296      -1.840542       3.099085       7.195091      -4.749148      13.513486          -0.001449
          477              C       8.746267      23.153650       7.715971      -0.070963      34.046231 0.43332233E+03  0.10222948E+05                                 9.280062                            7.043617      -0.021172       1.976732                    0.999255      29.112425      85.027376       0.604685       0.429350      -1.051558      -0.033787       0.010941      -0.011560       0.037348       0.000496       0.002061       0.023723       0.017622      -0.083630      -0.040313       0.017177       0.023136             10.915953      11.792880      -0.904601       1.050262       7.224309      -4.497990      13.730669           0.000388
          478              C       6.689126      22.506154      11.160324      -0.135524      40.613443 0.57603841E+03  0.14483822E+05                                10.391125                            8.093603      -0.292738       1.887169                    0.997244      30.340846      89.278502       0.571230       0.426446      -1.061240      -0.042004       0.029581       0.050315       0.071910      -0.004112       0.012069      -0.000803       0.029267       0.023613      -0.019169      -0.002591       0.021760             12.416372      12.349146      -0.888418      -6.035263      12.882319       2.767145      12.017651           0.000718
          479              C       5.655672      21.705925      11.647596      -0.089744      32.644437 0.44032929E+03  0.10430530E+05                                 8.964442                            7.064937       0.046946       1.988444                    0.999528      29.652237      86.794441       0.608285       0.425080      -1.054135      -0.001950       0.034539       0.021356       0.040655       0.014696       0.024940      -0.006243      -0.037263      -0.017335      -0.040030       0.013137       0.026893             10.232907      10.101888      -0.766817      -4.288402      12.146340       1.928877       8.450492           0.000900
          480              C       4.637846      22.260638      12.426432      -0.089212      32.283349 0.41645909E+03  0.96859155E+04                                 8.851324                            6.837013       0.139353       2.028672                    0.999715      28.569666      81.681400       0.625671       0.420912      -1.061390       0.023029       0.011218      -0.009204       0.027219       0.020329       0.002557      -0.013418       0.019661      -0.012456      -0.027564       0.001968       0.025596             10.242203       9.789675      -1.801254      -3.759099      13.031796       3.244015       7.905136          -0.000087
          481              C       4.639800      23.608365      12.759684       0.001421      35.227793 0.42605592E+03  0.99071011E+04                                 9.382217                            6.893112      -0.007274       2.014329                    0.999132      26.782571      75.103073       0.629841       0.418211      -1.069390       0.031726      -0.016454      -0.011239       0.037464       0.006093       0.011407       0.002460       0.007179       0.016078      -0.011194      -0.005068       0.016262             11.465413      11.992904      -2.742979      -5.052557      13.426089       4.006693       8.977245           0.000994
          482              C       3.518434      24.216808      13.535275       0.578317      25.383761 0.26903794E+03  0.56787669E+04                                 8.033121                            5.848802      -0.080669       2.026913                    0.999478      22.816904      64.678803       0.608575       0.476817      -1.016303      -0.030282       0.028614       0.045703       0.061843       0.006206       0.046366      -0.075838      -0.075311       0.204078      -0.096431      -0.028297       0.124728              9.729717      11.212699      -1.417925      -3.386048      10.305386       3.756796       7.671067          -0.001920
          483              C       5.661533      24.412325      12.289137      -0.091863      32.372387 0.43735471E+03  0.10355234E+05                                 9.043695                            7.121682      -0.132599       1.944824                    0.998489      29.267863      85.993583       0.594864       0.434873      -1.046863       0.008887      -0.022860       0.001917       0.024601      -0.003062       0.021637      -0.001932      -0.026617      -0.001269      -0.029345       0.011113       0.018231             10.398599      10.637679      -1.514403      -4.368209      11.671434       3.058071       8.886682          -0.000572
          484              C       6.675451      23.870050      11.507805      -0.075481      31.991044 0.42953016E+03  0.10104782E+05                                 8.880620                            6.995513       0.005642       1.985738                    0.998860      29.045378      84.534758       0.609391       0.427245      -1.053524      -0.017303      -0.019687       0.023351       0.035103       0.026244       0.014226      -0.019968      -0.000819      -0.030263      -0.040521       0.008647       0.031874             10.248398       9.917943      -1.825732      -4.393230      11.379441       3.449450       9.447809           0.000437
          485              C       7.771421      17.601550      16.545278      -0.115852      39.945474 0.53823172E+03  0.13298806E+05                                10.260878                            7.804170      -0.247026       1.903815                    0.997875      29.831797      86.874606       0.584181       0.424341      -1.063086      -0.002939      -0.035769       0.053816       0.064686      -0.006287      -0.018129       0.005616      -0.032383      -0.009075      -0.027966       0.004918       0.023048             12.511154      10.864326       0.444338       1.471181       8.646632      -6.064940      18.022505          -0.001960
          486              C       8.804875      17.400062      17.426461      -0.078573      32.790050 0.41164699E+03  0.95626968E+04                                 8.941968                            6.784514       0.097215       2.009191                    0.999694      28.846218      82.889003       0.628792       0.419318      -1.060567      -0.027320      -0.020382       0.007715       0.034948       0.010713      -0.006003       0.014116       0.028243      -0.075823      -0.033522       0.003131       0.030391             10.519452       9.512407       0.121621       1.438018       7.176433      -5.022319      14.869517           0.000502
          487              C       8.570443      16.765750      18.669603      -0.103956      34.343534 0.43815603E+03  0.10325317E+05                                 9.231067                            7.012672       0.062460       1.993981                    0.999656      29.226661      84.232168       0.617536       0.420891      -1.060934      -0.016058       0.007442      -0.023429       0.029363      -0.003172       0.022356       0.006050       0.011720       0.005140      -0.021928      -0.003949       0.025877             10.823647      10.320626       0.895227       0.066065       7.495515      -5.150460      14.654801          -0.001117
          488              C       7.304510      16.323970      19.006600      -0.013953      37.217386 0.42848327E+03  0.99404320E+04                                 9.614193                            6.826002       0.029609       2.014546                    0.999205      26.914068      74.468245       0.647447       0.407784      -1.080197       0.007522       0.014926      -0.038388       0.041869       0.005894       0.004833       0.007845      -0.004569       0.013004      -0.008520      -0.004932       0.013452             12.129703      10.441938       1.279833      -0.660574       8.559121      -6.819712      17.388049           0.008024
          489              C       7.052496      15.571750      20.294675       0.606740      24.885573 0.25043674E+03  0.51780414E+04                                 7.844742                            5.604054       0.025245       2.068796                    0.999421      22.050851      61.311701       0.629942       0.470260      -1.022635      -0.005344      -0.033943       0.058242       0.067622      -0.052903      -0.017590       0.072575      -0.059797      -0.113057      -0.081175      -0.032845       0.114020              9.648507       9.704299       1.818522      -0.197024       6.899566      -4.148408      12.341656          -0.005353
          490              C       6.251520      16.566750      18.130409      -0.096920      33.996301 0.41886343E+03  0.97345820E+04                                 9.075952                            6.795674       0.057610       1.991618                    0.999698      28.807561      81.745626       0.637437       0.413451      -1.068478       0.022908      -0.002089      -0.014953       0.027436       0.014216      -0.007867       0.003030       0.033996      -0.059005      -0.023212      -0.009563       0.032775             10.773597       9.143087       0.577229       0.211478       7.410116      -5.459370      15.767587          -0.001044
          491              C       6.493766      17.215988      16.909733      -0.109462      34.136699 0.43715925E+03  0.10305496E+05                                 9.136175                            6.972271       0.124333       2.003905                    0.999755      29.682378      85.819832       0.623070       0.417004      -1.062414       0.022072      -0.017371       0.026494       0.038611      -0.007833       0.030339       0.009191       0.042255      -0.084470      -0.043911      -0.003756       0.047667             10.720829       9.053181       1.026172      -0.142369       7.497678      -5.240788      15.611629           0.000544
          492              C       7.949198      20.140790      15.040027      -0.120591      38.603032 0.54468469E+03  0.13515085E+05                                10.049337                            7.879502      -0.238243       1.905913                    0.997887      30.010322      87.932810       0.577496       0.427448      -1.059839       0.002972       0.064745       0.005655       0.065060      -0.007600       0.018494       0.013586       0.016282      -0.021453      -0.028564       0.005503       0.023062             11.798708       7.948104       0.735290      -2.885539      18.348071      -1.382801       9.099949          -0.001041
          493              C       8.697427      20.957187      14.228739      -0.082662      32.501433 0.43165727E+03  0.10187289E+05                                 8.991609                            7.021198       0.030112       1.990080                    0.999240      29.427285      86.333216       0.605999       0.428267      -1.050836      -0.014368       0.019990       0.028582       0.037723      -0.006965       0.001025       0.009317       0.051965       0.037638      -0.035019       0.014386       0.020633             10.342960       7.487873       0.318516      -2.777160      15.558567      -1.286543       7.982441           0.000388
          494              C       8.523557      22.360138      14.238724      -0.098174      33.028296 0.45354352E+03  0.10812954E+05                                 9.077728                            7.202514      -0.051610       1.959890                    0.999186      29.628321      86.733796       0.598963       0.428924      -1.052767      -0.008346      -0.023978       0.014760       0.029368       0.015598      -0.001128      -0.014161       0.023363      -0.002385      -0.025403       0.002800       0.022603             10.364419       7.660858      -1.167085      -2.730197      15.499390       0.427766       7.933010          -0.000314
          495              C       7.583875      22.939228      15.104930      -0.018204      36.656600 0.45115437E+03  0.10629699E+05                                 9.605941                            7.068824      -0.054095       1.988583                    0.999111      27.387715      77.017549       0.625907       0.415337      -1.072466       0.006453      -0.043911       0.002433       0.044449       0.005844       0.003226       0.004856       0.019531      -0.018806      -0.011501      -0.003933       0.015434             11.811860       7.793632      -1.723645      -2.645384      19.852437       0.110095       7.789512           0.005702
          496              C       7.335768      24.424762      15.104930       0.607425      24.427503 0.25970103E+03  0.54392485E+04                                 7.829697                            5.765605      -0.163403       2.001651                    0.999156      22.614057      64.076323       0.609247       0.480007      -1.013537      -0.002290       0.066280       0.011959       0.067389       0.012722       0.037697       0.011914       0.057773       0.273840      -0.077309      -0.027116       0.104425              9.452865       9.062178      -0.635716      -1.647458      14.204919       0.249528       5.091497          -0.002481
          497              C       6.820018      22.106413      15.933691      -0.096332      32.610015 0.42723952E+03  0.99920948E+04                                 8.862792                            6.896357       0.104912       2.007378                    0.999681      28.950081      82.776464       0.627367       0.417445      -1.064464       0.015404      -0.009157      -0.016151       0.024125      -0.012541      -0.013607       0.010648       0.037209       0.006159      -0.025237      -0.005476       0.030713             10.150753       6.756131      -0.545596      -2.341016      16.334544      -0.963219       7.361585          -0.000524
          498              C       7.007563      20.723362      15.911225      -0.104676      33.012196 0.43909278E+03  0.10366106E+05                                 8.943306                            7.003579       0.118614       2.005742                    0.999750      29.624849      85.813033       0.619344       0.418905      -1.060838       0.022784       0.025780      -0.014207       0.037223       0.022348      -0.020064      -0.010524       0.048969       0.040295      -0.040009      -0.003384       0.043393             10.162679       6.563872      -0.757965      -2.284894      16.156901      -0.577730       7.767265           0.000376
          499              C       6.792667      17.765725      13.831832      -0.115879      39.022879 0.57556154E+03  0.14474110E+05                                10.147698                            8.115900      -0.296699       1.887368                    0.997435      30.222236      89.042434       0.567536       0.429154      -1.059175      -0.041512      -0.025718      -0.044792       0.066264       0.005020      -0.012343      -0.007622       0.027407       0.026827      -0.020295      -0.003061       0.023356             11.824257      11.223212       1.014156       4.970547      12.743433       3.629091      11.506127          -0.001319
          500              C       6.890347      16.447350      13.347556      -0.085104      32.456961 0.44106945E+03  0.10458584E+05                                 8.988477                            7.093211      -0.028288       1.970203                    0.998745      29.550690      86.706733       0.603851       0.427770      -1.051857      -0.019789       0.017910      -0.014713       0.030477      -0.023392      -0.010631      -0.016472       0.002959      -0.017126      -0.033883       0.007086       0.026797             10.338981      10.115675       1.782989       4.011538      11.467003       4.035144       9.434266           0.000184
          501              C       5.851032      15.873981      12.588690      -0.102341      33.781813 0.46468592E+03  0.11168083E+05                                 9.319563                            7.343088      -0.160604       1.927945                    0.998475      29.885973      88.409725       0.585676       0.435140      -1.046916       0.005457       0.022588       0.003382       0.023483       0.002309      -0.014299      -0.000304      -0.030896       0.001802      -0.024131       0.008593       0.015538             10.774355      11.416823       1.873286       4.234266      11.879484       3.742591       9.026758          -0.000540
          502              C       4.717944      16.641375      12.289137      -0.007349      36.628554 0.43701513E+03  0.10213452E+05                                 9.603112                            6.957608       0.034940       2.024322                    0.999122      26.956316      75.462339       0.630921       0.415389      -1.072587       0.035065       0.019319       0.017099       0.043533      -0.004461      -0.006054       0.008120       0.002497       0.016874      -0.008854      -0.005006       0.013860             12.097517      13.523093       3.603536       5.308026      13.488838       4.800787       9.280620           0.000585
          503              C       3.580949      16.012038      11.555234       0.579383      25.985833 0.26567266E+03  0.55820565E+04                                 8.123020                            5.778737      -0.092310       2.021142                    0.999515      22.735719      63.998674       0.618456       0.471357      -1.020705      -0.033241      -0.030527      -0.040240       0.060466      -0.014701      -0.042667      -0.078735      -0.078717       0.182914      -0.099433      -0.022102       0.121534             10.196924      13.051928       2.259690       3.757551       9.688434       3.845978       7.850412          -0.001951
          504              C       4.633939      17.957262      12.755940      -0.092054      32.552442 0.41378637E+03  0.96067682E+04                                 8.878212                            6.801980       0.158213       2.031975                    0.999747      28.600007      81.654080       0.629186       0.419301      -1.062575       0.018270      -0.013902       0.011229       0.025557      -0.022329      -0.011463      -0.009185       0.016792      -0.022384      -0.029320       0.001175       0.028145             10.420263      10.384643       2.505216       3.889096      12.667455       3.954719       8.208690          -0.000197
          505              C       5.638090      18.504512      13.517302      -0.094405      32.084937 0.43129619E+03  0.10156992E+05                                 8.828210                            6.969332       0.142660       2.020538                    0.999650      29.437242      85.727159       0.615855       0.422316      -1.056558      -0.002813      -0.032577      -0.016098       0.036446      -0.019584      -0.024269      -0.002222      -0.035000      -0.008495      -0.039659       0.009335       0.030323             10.117512      10.192254       1.432848       4.058599      11.800244       2.782778       8.360038           0.000127
          506              C      11.678621      17.159273      22.354597      -0.149535      39.346017 0.57826736E+03  0.14532063E+05                                10.110826                            8.077902      -0.141488       1.931096                    0.998166      30.401365      88.994769       0.575980       0.423155      -1.064895       0.000668       0.075557      -0.008897       0.076082       0.005100       0.010762      -0.007758      -0.002308      -0.016842      -0.017374       0.007912       0.009462             11.756621       9.228135       1.213939      -2.486832      18.102805      -0.201367       7.938922          -0.001712
          507              C      12.706214      17.732890      21.597728      -0.095462      32.473074 0.42849876E+03  0.10054777E+05                                 8.840813                            6.919225       0.081196       1.996901                    0.999699      29.367929      84.820715       0.622998       0.418983      -1.060751      -0.024375       0.023908       0.010499       0.035721      -0.020504      -0.016605       0.009488       0.061061       0.034213      -0.042841       0.000462       0.042379             10.095821       7.465341       1.816706      -2.139865      16.013475      -0.147823       6.808647           0.000511
          508              C      12.864456      19.111463      21.542810      -0.093373      32.179292 0.42676434E+03  0.99724475E+04                                 8.783747                            6.892060       0.117201       2.014123                    0.999665      28.792117      82.134605       0.627988       0.417389      -1.065115      -0.017784      -0.009603       0.014177       0.024688       0.012270      -0.010387      -0.006912       0.038695       0.009109      -0.024989      -0.002309       0.027298             10.023470       7.422102       1.603414      -2.065503      16.172410       0.318505       6.475897          -0.001614
          509              C      11.959939      19.957959      22.234277      -0.011764      36.623966 0.44965738E+03  0.10577884E+05                                 9.607645                            7.055754      -0.033901       1.995716                    0.999187      27.256747      76.406506       0.627123       0.415180      -1.073353      -0.001402      -0.045315       0.000233       0.045337      -0.007888       0.006230      -0.007526       0.021076      -0.009933      -0.014525      -0.003634       0.018159             11.950696       8.951693       3.433559      -2.355798      20.060147      -0.467514       6.840247           0.004692
          510              C      12.163114      21.459663      22.194337       0.610953      24.163322 0.26053734E+03  0.54546582E+04                                 7.791466                            5.778283      -0.164853       2.005550                    0.999172      22.431221      63.299496       0.608765       0.480572      -1.014445      -0.001204       0.071038      -0.016556       0.072951      -0.007036       0.030752      -0.007868       0.050405       0.281591      -0.073187      -0.028850       0.102037              9.413910       8.923635       1.761839      -1.177421      14.505666      -0.394208       4.812430          -0.007654
          511              C      10.918670      19.400759      22.955699      -0.087415      31.766981 0.41938448E+03  0.97976449E+04                                 8.817398                            6.904667       0.028572       1.994363                    0.999357      28.838805      83.372627       0.615024       0.426289      -1.055154       0.007068      -0.025580      -0.005496       0.027102      -0.015252      -0.000402       0.009410       0.033830       0.016764      -0.027824       0.006823       0.021000             10.179282       8.571122       2.566286      -2.214483      15.505679      -0.857740       6.461045          -0.001568
          512              C      10.778011      18.011739      23.043068      -0.066845      32.082497 0.43468899E+03  0.10245035E+05                                 8.874902                            7.020402       0.182461       2.043866                    0.999507      28.862410      83.767526       0.611216       0.425184      -1.056000       0.017661       0.021523      -0.021994       0.035481       0.001878      -0.007781       0.000867       0.067436       0.041038      -0.040632       0.010125       0.030507             10.161873       8.261355       1.448071      -2.119829      15.498223       0.085368       6.726040           0.000449
          513              C      11.842723      14.576501      20.988389      -0.146077      40.029654 0.55540166E+03  0.13832980E+05                                10.238044                            7.919125      -0.184765       1.919353                    0.998042      30.236286      88.441603       0.580790       0.423427      -1.063523       0.007570      -0.036863      -0.063381       0.073712      -0.001622      -0.014208      -0.005412      -0.024605       0.008552      -0.022401       0.007340       0.015061             12.134231      12.244606      -0.351689      -0.260715       8.049227       5.128860      16.108858          -0.001862
          514              C      13.149682      14.380237      20.529324      -0.100717      34.193364 0.43807240E+03  0.10321851E+05                                 9.124308                            6.969649       0.108315       2.001065                    0.999753      29.516173      85.033402       0.625154       0.415822      -1.064256      -0.023824      -0.021296      -0.026300       0.041385       0.011758       0.026476      -0.005267       0.043941      -0.106705      -0.045752      -0.004115       0.049867             10.644295       9.856562      -0.898371      -1.695045       7.353215       4.967840      14.723108           0.000715
          515              C      13.376299      13.731000      19.301160      -0.099588      33.226234 0.41716966E+03  0.96799383E+04                                 8.921483                            6.773109       0.082239       2.000206                    0.999646      28.730526      81.312757       0.640105       0.412377      -1.069776      -0.021607      -0.006377       0.017478       0.028513      -0.009844      -0.011446      -0.007477       0.032040      -0.053468      -0.025945      -0.003576       0.029520             10.414735       9.289289      -0.645814      -1.554642       7.308914       5.233406      14.646001          -0.001179
          516              C      12.313541      13.288225      18.527316      -0.002528      38.204663 0.42636398E+03  0.98731301E+04                                 9.815967                            6.813567       0.008741       2.010520                    0.999229      26.739435      73.773513       0.647786       0.408319      -1.080486      -0.005917       0.015398       0.036881       0.040402      -0.009686       0.007914      -0.011286      -0.008328      -0.003280      -0.010371      -0.009694       0.020065             12.785929      11.532820      -2.165203      -3.743457       8.964901       7.248179      17.860068           0.008214
          517              C      12.573370      12.544462      17.229256       0.603763      24.940255 0.25582177E+03  0.53124543E+04                                 7.896693                            5.673039       0.004717       2.064473                    0.999400      22.042887      61.229524       0.625206       0.471765      -1.022807       0.005062      -0.036120      -0.057513       0.068103       0.048250      -0.014901      -0.072157      -0.080486      -0.101153      -0.076288      -0.038432       0.114720              9.836534       9.395565      -2.421757      -1.856882       7.214283       4.652019      12.899753          -0.007981
          518              C      11.014397      13.507125      18.974148      -0.092800      32.963818 0.41249195E+03  0.95586813E+04                                 8.929819                            6.763172       0.137578       2.024050                    0.999686      28.570503      81.200277       0.635634       0.415831      -1.065959       0.011904       0.009843       0.020733       0.025855       0.009653       0.017143      -0.004318       0.009204      -0.023315      -0.022345       0.001287       0.021058             10.589619      11.060291      -1.840543      -3.099086       7.195087       4.749145      13.513479          -0.001449
          519              C      10.789733      14.158850      20.197321      -0.070963      34.046192 0.43332184E+03  0.10222933E+05                                 9.280055                            7.043613      -0.021170       1.976733                    0.999255      29.112401      85.027283       0.604685       0.429350      -1.051558       0.033787      -0.010942      -0.011560       0.037348       0.000496      -0.002061      -0.023723       0.017622      -0.083630      -0.040313       0.017177       0.023136             10.915944      11.792869      -0.904602      -1.050265       7.224304       4.497986      13.730660           0.000388
          520              C      12.846874      14.806346      23.641674      -0.135525      40.613464 0.57603862E+03  0.14483829E+05                                10.391130                            8.093605      -0.292737       1.887170                    0.997244      30.340848      89.278511       0.571230       0.426446      -1.061240       0.042004      -0.029582       0.050315       0.071910      -0.004112      -0.012069       0.000803       0.029268       0.023612      -0.019169      -0.002591       0.021760             12.416378      12.349162      -0.888417       6.035272      12.882314      -2.767141      12.017659           0.000718
          521              C      13.880328      15.606575      24.128946      -0.089745      32.644463 0.44032958E+03  0.10430539E+05                                 8.964448                            7.064940       0.046943       1.988443                    0.999528      29.652256      86.794529       0.608285       0.425080      -1.054135       0.001950      -0.034539       0.021356       0.040655       0.014696      -0.024940       0.006243      -0.037263      -0.017335      -0.040030       0.013138       0.026893             10.232914      10.101904      -0.766816       4.288412      12.146337      -1.928876       8.450502           0.000900
          522              C      14.898154      15.051863      24.907782      -0.089213      32.283392 0.41645977E+03  0.96859368E+04                                 8.851336                            6.837021       0.139348       2.028669                    0.999715      28.569700      81.681562       0.625670       0.420913      -1.061390      -0.023029      -0.011218      -0.009204       0.027219       0.020329      -0.002557       0.013418       0.019660      -0.012455      -0.027564       0.001969       0.025596             10.242216       9.789695      -1.801254       3.759109      13.031802      -3.244015       7.905149          -0.000087
          523              C      14.896200      13.704135       0.278334       0.001422      35.227849 0.42605675E+03  0.99071258E+04                                 9.382228                            6.893120      -0.007280       2.014327                    0.999132      26.782597      75.103184       0.629840       0.418211      -1.069390      -0.031725       0.016453      -0.011240       0.037464       0.006093      -0.011406      -0.002459       0.007178       0.016079      -0.011193      -0.005068       0.016261             11.465426      11.992918      -2.742983       5.052566      13.426102      -4.006699       8.977259           0.000993
          524              C      16.017566      13.095693       1.053925       0.578317      25.383807 0.26903849E+03  0.56787806E+04                                 8.033130                            5.848807      -0.080673       2.026912                    0.999478      22.816907      64.678792       0.608575       0.476817      -1.016303       0.030283      -0.028614       0.045703       0.061843       0.006204      -0.046366       0.075837      -0.075310       0.204078      -0.096429      -0.028298       0.124727              9.729728      11.212716      -1.417934       3.386058      10.305390      -3.756802       7.671078          -0.001918
          525              C      13.874467      12.900175      24.770487      -0.091863      32.372420 0.43735518E+03  0.10355248E+05                                 9.043699                            7.121685      -0.132603       1.944822                    0.998489      29.267888      85.993662       0.594863       0.434873      -1.046863      -0.008886       0.022860       0.001915       0.024601      -0.003062      -0.021636       0.001932      -0.026617      -0.001271      -0.029344       0.011113       0.018231             10.398602      10.637682      -1.514401       4.368210      11.671437      -3.058071       8.886687          -0.000571
          526              C      12.860549      13.442450      23.989155      -0.075481      31.991004 0.42952951E+03  0.10104762E+05                                 8.880609                            6.995506       0.005646       1.985739                    0.998860      29.045349      84.534618       0.609392       0.427245      -1.053524       0.017304       0.019687       0.023350       0.035103       0.026244      -0.014226       0.019968      -0.000819      -0.030265      -0.040521       0.008647       0.031874             10.248383       9.917930      -1.825728       4.393224      11.379423      -3.449442       9.447798           0.000437
          527              C      17.539421       7.273450      20.898772      -0.115852      39.945444 0.53823141E+03  0.13298795E+05                                10.260870                            7.804166      -0.247024       1.903816                    0.997875      29.831787      86.874548       0.584181       0.424341      -1.063086      -0.002939       0.035768      -0.053817       0.064685       0.006287       0.018129       0.005616      -0.032383      -0.009074      -0.027966       0.004918       0.023048             12.511140      10.864321      -0.444338      -1.471181       8.646622      -6.064927      18.022477          -0.001960
          528              C      18.572875       7.474937      20.017589      -0.078572      32.789978 0.41164613E+03  0.95626711E+04                                 8.941953                            6.784506       0.097220       2.009192                    0.999694      28.846181      82.888850       0.628792       0.419318      -1.060567      -0.027320       0.020382      -0.007715       0.034948      -0.010713       0.006003       0.014117       0.028243      -0.075823      -0.033522       0.003131       0.030391             10.519431       9.512395      -0.121620      -1.438020       7.176419      -5.022304      14.869479           0.000502
          529              C      18.338443       8.109250      18.774447      -0.103954      34.343509 0.43815589E+03  0.10325313E+05                                 9.231064                            7.012672       0.062458       1.993980                    0.999656      29.226651      84.232148       0.617535       0.420891      -1.060934      -0.016058      -0.007443       0.023429       0.029363       0.003173      -0.022356       0.006051       0.011719       0.005137      -0.021928      -0.003948       0.025876             10.823639      10.320629      -0.895224      -0.066071       7.495510      -5.150451      14.654779          -0.001117
          530              C      17.072510       8.551030      18.437450      -0.013953      37.217377 0.42848355E+03  0.99404398E+04                                 9.614189                            6.826004       0.029610       2.014546                    0.999205      26.914080      74.468275       0.647447       0.407784      -1.080197       0.007522      -0.014926       0.038388       0.041869      -0.005893      -0.004832       0.007845      -0.004569       0.013003      -0.008520      -0.004932       0.013452             12.129688      10.441937      -1.279831       0.660573       8.559111      -6.819697      17.388016           0.008024
          531              C      16.820496       9.303250      17.149375       0.606736      24.885651 0.25043780E+03  0.51780667E+04                                 7.844746                            5.604059       0.025275       2.068805                    0.999421      22.050870      61.311687       0.629943       0.470259      -1.022637      -0.005345       0.033943      -0.058241       0.067622       0.052902       0.017589       0.072573      -0.059795      -0.113056      -0.081173      -0.032844       0.114017              9.648509       9.704301      -1.818517       0.197015       6.899565      -4.148408      12.341661          -0.005355
          532              C      16.019520       8.308250      19.313641      -0.096919      33.996232 0.41886259E+03  0.97345566E+04                                 9.075938                            6.795666       0.057617       1.991621                    0.999698      28.807526      81.745483       0.637438       0.413451      -1.068478       0.022908       0.002088       0.014952       0.027436      -0.014216       0.007867       0.003030       0.033996      -0.059006      -0.023213      -0.009562       0.032775             10.773576       9.143077      -0.577227      -0.211478       7.410102      -5.459354      15.767550          -0.001044
          533              C      16.261766       7.659012      20.534317      -0.109462      34.136687 0.43715919E+03  0.10305494E+05                                 9.136172                            6.972270       0.124334       2.003905                    0.999755      29.682372      85.819801       0.623070       0.417004      -1.062414       0.022071       0.017370      -0.026495       0.038611       0.007833      -0.030339       0.009191       0.042256      -0.084468      -0.043911      -0.003756       0.047668             10.720822       9.053180      -1.026172       0.142369       7.497674      -5.240782      15.611613           0.000544
          534              C      17.717198       4.734210      22.404023      -0.120590      38.603016 0.54468460E+03  0.13515081E+05                                10.049334                            7.879501      -0.238241       1.905913                    0.997887      30.010304      87.932732       0.577496       0.427448      -1.059839       0.002973      -0.064745      -0.005656       0.065060       0.007600      -0.018495       0.013586       0.016282      -0.021453      -0.028564       0.005502       0.023062             11.798702       7.948097      -0.735287       2.885532      18.348069      -1.382801       9.099940          -0.001041
          535              C      18.465427       3.917812      23.215311      -0.082663      32.501444 0.43165743E+03  0.10187294E+05                                 8.991611                            7.021200       0.030111       1.990079                    0.999240      29.427289      86.333230       0.605999       0.428267      -1.050836      -0.014368      -0.019990      -0.028583       0.037723       0.006966      -0.001026       0.009317       0.051965       0.037638      -0.035019       0.014386       0.020633             10.342961       7.487870      -0.318511       2.777156      15.558577      -1.286541       7.982437           0.000388
          536              C      18.291557       2.514862      23.205326      -0.098175      33.028329 0.45354394E+03  0.10812968E+05                                 9.077733                            7.202517      -0.051612       1.959889                    0.999186      29.628352      86.733916       0.598963       0.428924      -1.052767      -0.008346       0.023978      -0.014761       0.029368      -0.015598       0.001128      -0.014161       0.023364      -0.002383      -0.025404       0.002801       0.022603             10.364423       7.660863       1.167085       2.730200      15.499390       0.427764       7.933015          -0.000314
          537              C      17.351875       1.935772      22.339120      -0.018205      36.656617 0.45115482E+03  0.10629712E+05                                 9.605942                            7.068827      -0.054096       1.988582                    0.999111      27.387731      77.017597       0.625907       0.415337      -1.072466       0.006453       0.043911      -0.002434       0.044449      -0.005844      -0.003226       0.004856       0.019531      -0.018805      -0.011501      -0.003933       0.015434             11.811856       7.793634       1.723650       2.645386      19.852418       0.110098       7.789516           0.005702
          538              C      17.103768       0.450238      22.339120       0.607423      24.427537 0.25970153E+03  0.54392594E+04                                 7.829697                            5.765605      -0.163388       2.001656                    0.999156      22.614041      64.076195       0.609248       0.480006      -1.013538      -0.002290      -0.066280      -0.011960       0.067389      -0.012722      -0.037696       0.011914       0.057771       0.273838      -0.077308      -0.027116       0.104424              9.452862       9.062172       0.635716       1.647458      14.204920       0.249528       5.091495          -0.002483
          539              C      16.588018       2.768587      21.510359      -0.096330      32.609947 0.42723842E+03  0.99920625E+04                                 8.862778                            6.896348       0.104914       2.007379                    0.999681      28.950050      82.776347       0.627367       0.417445      -1.064465       0.015405       0.009158       0.016150       0.024125       0.012541       0.013607       0.010648       0.037210       0.006160      -0.025238      -0.005475       0.030713             10.150735       6.756123       0.545598       2.341015      16.334504      -0.963214       7.361576          -0.000524
          540              C      16.775563       4.151637      21.532825      -0.104675      33.012130 0.43909171E+03  0.10366073E+05                                 8.943293                            7.003570       0.118617       2.005743                    0.999750      29.624801      85.812841       0.619344       0.418904      -1.060839       0.022784      -0.025780       0.014206       0.037223      -0.022348       0.020063      -0.010524       0.048970       0.040296      -0.040009      -0.003383       0.043392             10.162662       6.563861       0.757965       2.284888      16.156876      -0.577729       7.767249           0.000376
          541              C      16.560667       7.109275      23.612218      -0.115878      39.022842 0.57556102E+03  0.14474093E+05                                10.147691                            8.115896      -0.296697       1.887368                    0.997435      30.222209      89.042321       0.567536       0.429154      -1.059175      -0.041512       0.025718       0.044791       0.066264      -0.005020       0.012343      -0.007622       0.027406       0.026826      -0.020295      -0.003062       0.023357             11.824245      11.223199      -1.014151      -4.970539      12.743422       3.629082      11.506113          -0.001319
          542              C      16.658347       8.427650      24.096494      -0.085104      32.456932 0.44106909E+03  0.10458572E+05                                 8.988468                            7.093207      -0.028285       1.970204                    0.998745      29.550663      86.706587       0.603852       0.427770      -1.051857      -0.019790      -0.017909       0.014712       0.030477       0.023392       0.010631      -0.016472       0.002959      -0.017129      -0.033883       0.007086       0.026797             10.338968      10.115658      -1.782987      -4.011528      11.466993       4.035138       9.434253           0.000183
          543              C      15.619032       9.001019      24.855360      -0.102342      33.781811 0.46468618E+03  0.11168089E+05                                 9.319558                            7.343089      -0.160601       1.927945                    0.998475      29.885981      88.409722       0.585677       0.435140      -1.046916       0.005457      -0.022588      -0.003384       0.023483      -0.002308       0.014299      -0.000304      -0.030897       0.001800      -0.024132       0.008593       0.015539             10.774346      11.416808      -1.873280      -4.234256      11.879479       3.742585       9.026749          -0.000539
          544              C      14.485944       8.233625       0.192213      -0.007351      36.628650 0.43701706E+03  0.10213508E+05                                 9.603126                            6.957623       0.034933       2.024319                    0.999122      26.956373      75.462530       0.630921       0.415389      -1.072587       0.035065      -0.019318      -0.017100       0.043533       0.004461       0.006053       0.008120       0.002497       0.016874      -0.008854      -0.005005       0.013859             12.097528      13.523089      -3.603538      -5.308021      13.488866       4.800793       9.280628           0.000584
          545              C      13.348949       8.862963       0.926116       0.579381      25.985753 0.26567188E+03  0.55820315E+04                                 8.122990                            5.778720      -0.092278       2.021154                    0.999515      22.735617      63.998170       0.618458       0.471356      -1.020706      -0.033241       0.030528       0.040239       0.060466       0.014698       0.042666      -0.078733      -0.078715       0.182904      -0.099428      -0.022103       0.121531             10.196883      13.051865      -2.259691      -3.757536       9.688402       3.845968       7.850382          -0.001949
          546              C      14.401939       6.917737      24.688110      -0.092053      32.552452 0.41378680E+03  0.96067817E+04                                 8.878215                            6.801985       0.158210       2.031974                    0.999747      28.600023      81.654172       0.629186       0.419301      -1.062575       0.018270       0.013902      -0.011230       0.025557       0.022329       0.011464      -0.009185       0.016790      -0.022383      -0.029321       0.001177       0.028145             10.420261      10.384641      -2.505204      -3.889089      12.667458       3.954710       8.208685          -0.000197
          547              C      15.406090       6.370487      23.926748      -0.094403      32.084876 0.43129539E+03  0.10156968E+05                                 8.828199                            6.969326       0.142662       2.020539                    0.999650      29.437218      85.727076       0.615855       0.422316      -1.056558      -0.002814       0.032577       0.016097       0.036446       0.019584       0.024269      -0.002223      -0.035000      -0.008495      -0.039659       0.009336       0.030323             10.117496      10.192238      -1.432841      -4.058589      11.800226       2.782770       8.360024           0.000127
          548              C       1.910621       7.715727      15.089453      -0.149536      39.346082 0.57826863E+03  0.14532105E+05                                10.110838                            8.077912      -0.141493       1.931093                    0.998166      30.401410      88.994959       0.575980       0.423155      -1.064895       0.000669      -0.075557       0.008896       0.076082      -0.005100      -0.010762      -0.007757      -0.002309      -0.016842      -0.017373       0.007911       0.009462             11.756635       9.228144      -1.213929       2.486835      18.102827      -0.201363       7.938933          -0.001712
          549              C       2.938214       7.142110      15.846322      -0.095462      32.473077 0.42849886E+03  0.10054781E+05                                 8.840815                            6.919227       0.081193       1.996900                    0.999699      29.367935      84.820757       0.622998       0.418983      -1.060751      -0.024374      -0.023908      -0.010500       0.035721       0.020504       0.016605       0.009488       0.061061       0.034212      -0.042841       0.000462       0.042379             10.095824       7.465342      -1.816704       2.139866      16.013481      -0.147822       6.808649           0.000511
          550              C       3.096456       5.763537      15.901240      -0.093372      32.179276 0.42676408E+03  0.99724401E+04                                 8.783745                            6.892058       0.117201       2.014123                    0.999665      28.792104      82.134563       0.627988       0.417389      -1.065115      -0.017783       0.009603      -0.014178       0.024688      -0.012271       0.010387      -0.006912       0.038695       0.009107      -0.024989      -0.002309       0.027298             10.023468       7.422099      -1.603413       2.065502      16.172409       0.318506       6.475895          -0.001614
          551              C       2.191939       4.917041      15.209773      -0.011763      36.623976 0.44965721E+03  0.10577880E+05                                 9.607647                            7.055753      -0.033904       1.995716                    0.999187      27.256747      76.406517       0.627123       0.415180      -1.073353      -0.001401       0.045315      -0.000233       0.045337       0.007888      -0.006230      -0.007527       0.021076      -0.009934      -0.014525      -0.003634       0.018159             11.950702       8.951698      -3.433568       2.355799      20.060160      -0.467518       6.840249           0.004692
[truncated: 87,171 more chars]
