# Supplementary material for: A collection of forcefield precursors for metal–organic frameworks
Source: RSC Adv. 2019 Nov 13;9(63):36492–507. doi: 10.1039/c9ra07327b (PMC9075174; doi:10.1039/c9ra07327b)
Supplement: RA-009-C9RA07327B-s3481 [file RA-009-C9RA07327B-s3481.xyz]

  420
jmolscript: load "" {1 1 1} spacegroup "x,y,z" unitcell [{     14.642900     0.000000     0.000000 }, {     -5.957438    13.376227     0.000000 }, {      5.920496     5.663682    31.214102 }]
Mn    12.545966     2.470211     1.727388     1.087246
Mn    13.609970    16.815982    27.295171     0.984944
Mn    17.475891     6.454866    28.620522     1.131943
Mn     7.433919    15.297525    13.879663     1.086581
Mn     2.697934    14.393444    19.525982     0.984958
Mn     6.303153    13.709542    18.200631     1.131411
Mn     2.059992    16.569698    29.486714     1.087216
Mn     0.995988     2.223927     3.918931     0.984867
Mn    -2.869933    12.585043     2.593580     1.131961
Mn     7.172039     3.742384    17.334439     1.086558
Mn    11.908024     4.646465    11.688120     0.985324
Mn     8.302805     5.330367    13.013471     1.131415
P      4.857019    14.893105    28.015905     0.837790
P      0.209494    10.903264     3.581506     0.832225
P      4.502514     5.615340    18.805248     0.838416
P      5.513647     7.459179    12.025545     0.830630
P      9.748939     4.146804     3.198197     0.837789
P     14.396464     8.136645    27.632596     0.832231
P     10.103444    13.424569    12.408854     0.838413
P      9.092311    11.580730    19.188557     0.830636
H      6.144060    17.361602    28.348647     0.108894
H      8.308609    18.188579    28.114542     0.113628
H      9.684409    14.402928    27.590145     0.116730
H      7.508713    13.569877    27.805522     0.105987
H      4.449484    13.616683    30.577334     0.121969
H     -1.770458     5.759044     0.084278     0.117281
H      4.703726    10.078177    27.515231     0.102758
H      5.067392    12.255155    26.781700     0.111103
H      2.408803    14.878981    26.616265     0.111777
H      1.713662    14.714233    24.381335     0.132384
H      5.589251    14.593732    23.223292     0.100588
H      6.278807    14.790630    25.436372     0.102633
H      0.829490    11.359631     0.880238     0.122520
H      8.494834    17.963076    30.889475     0.114714
H      4.605651    12.982797     3.102682     0.111660
H      2.886423    11.956040     4.329396     0.104530
H     -1.857044     9.105017     3.021525     0.103475
H     -2.088754     6.817635     2.696898     0.108662
H      1.904243     6.350875     3.183838     0.120397
H      2.166244     8.664226     3.430430     0.099632
H     -0.977766    12.616796     5.552989     0.122333
H     -0.923827    12.777639     7.825375     0.117847
H      1.856208     9.877191     8.043874     0.117538
H      1.896087     9.758115     5.721545     0.104327
H      1.064863     0.348732     0.521276     0.023425
H      1.109187    10.598048    11.124706     0.420588
H     18.555158     6.226046    26.204239     0.417057
H      3.635296     7.870106    25.976376     0.397803
H      6.233845     7.795350    18.472506     0.108054
H      6.108643    10.109111    18.706611     0.113094
H      2.090726     9.825713    19.231008     0.116509
H      2.214915     7.499299    19.015631     0.104873
H      3.502310     4.723743    16.243819     0.121061
H     16.262868     3.557592    15.522773     0.118586
H     14.809366     3.516364    19.305922     0.102529
H     16.650070     4.734272    20.039453     0.111305
H     -0.471771    16.749389    20.204888     0.112574
H     -0.339448    16.047357    22.439818     0.132343
H      3.931137     6.162441    23.597861     0.100721
H      3.830456     6.872451    21.384781     0.101967
H      5.678295     8.211221    14.726813     0.122231
H      5.826878    10.187475    15.931678     0.116889
H      5.624723    12.321106    12.504369     0.110955
H      5.386248    10.332861    11.277655     0.103204
H      4.711723     4.839794    12.585526     0.103685
H      2.716481     3.697511    12.910153     0.110376
H      0.665554     7.155195    12.423213     0.121155
H      2.672195     8.335714    12.176621     0.099541
H      7.561984     7.071766    10.054062     0.122284
H      7.686965     7.186473     7.781676     0.118514
H      3.906364     8.545981     7.563177     0.117486
H      3.781368     8.533969     9.885506     0.104424
H     10.167025     3.946468    15.085775     0.023138
H      4.868785     8.156853     4.482345     0.419443
H      5.655032    14.602358    20.616914     0.417100
H      7.269555    15.018238    20.844777     0.397415
H      8.461898     1.678307     2.865455     0.108894
H      6.297349     0.851330     3.099560     0.113627
H      4.921549     4.636981     3.623957     0.116729
H      7.097245     5.470032     3.408580     0.105987
H     10.156474     5.423226     0.636768     0.121970
H     16.376416    13.280865    31.129824     0.117283
H      9.902232     8.961732     3.698871     0.102756
H      9.538566     6.784754     4.432402     0.111102
H     12.197155     4.160928     4.597837     0.111777
H     12.892296     4.325676     6.832767     0.132385
H      9.016707     4.446177     7.990810     0.100588
H      8.327151     4.249279     5.777730     0.102632
H     13.776468     7.680278    30.333864     0.122519
H      6.111124     1.076833     0.324627     0.114712
H     10.000307     6.057112    28.111420     0.111661
H     11.719535     7.083869    26.884706     0.104531
H     16.463002     9.934892    28.192577     0.103475
H     16.694712    12.222274    28.517204     0.108662
H     12.701715    12.689034    28.030264     0.120398
H     12.439714    10.375683    27.783672     0.099632
H     15.583724     6.423113    25.661113     0.122332
H     15.529785     6.262270    23.388727     0.117845
H     12.749750     9.162718    23.170228     0.117536
H     12.709871     9.281794    25.492557     0.104325
H     13.541095    18.691177    30.692826     0.023423
H     13.496771     8.441861    20.089396     0.420585
H     -3.949200    12.813863     5.009863     0.417057
H     10.970662    11.169803     5.237726     0.397801
H      8.372113    11.244559    12.741596     0.108054
H      8.497315     8.930798    12.507491     0.113094
H     12.515232     9.214196    11.983094     0.116509
H     12.391043    11.540610    12.198471     0.104873
H     11.103648    14.316166    14.970283     0.121062
H     -1.656910    15.482317    15.691329     0.118587
H      5.754030     2.147318    11.908180     0.102529
H     -2.044112    14.305637    11.174649     0.111304
H     15.077729     2.290520    11.009214     0.112575
H     14.945406     2.992552     8.774284     0.132344
H     10.674821    12.877468     7.616241     0.100720
H     10.775502    12.167458     9.829321     0.101967
H      8.927663    10.828688    16.487289     0.122230
H      8.779080     8.852434    15.282424     0.116888
H      8.981235     6.718803    18.709733     0.110955
H      9.219710     8.707048    19.936447     0.103205
H      9.894235    14.200115    18.628576     0.103686
H     11.889477    15.342398    18.303949     0.110376
H     13.940404    11.884714    18.790889     0.121154
H     11.933763    10.704195    19.037481     0.099541
H      7.043974    11.968143    21.160040     0.122281
H      6.918993    11.853436    23.432426     0.118511
H     10.699594    10.493928    23.650925     0.117484
H     10.824590    10.505940    21.328596     0.104422
H      4.438933    15.093441    16.128327     0.023139
H      9.737173    10.883056    26.731757     0.419440
H      8.950926     4.437551    10.597188     0.417101
H      7.336403     4.021671    10.369325     0.397410
H      6.860864     7.508029    29.590969     0.163744
H      6.984864     8.889833    28.795009     0.143776
H      8.155347     7.800840    28.698245     0.139298
H      6.448840     7.387635    25.617414     0.158902
H      7.907250     7.724232    26.182389     0.152549
H      6.745149     8.821094    26.263545     0.145637
H      5.638473     7.455544    27.746215     0.284351
H      6.714494     6.435493    27.668180     0.281360
H     11.583917     4.441236    17.230184     0.163276
H     12.795740     5.116696    18.026144     0.143711
H     11.324741     5.742871    18.122908     0.140159
H     11.641573     4.015880    21.203739     0.159549
H     11.355700     5.485074    20.638764     0.152745
H     12.830478     4.869756    20.557608     0.146517
H      6.075864    16.679464    19.074938     0.284021
H     10.663712     3.871172    19.152973     0.281053
H      7.745094    11.531880     1.623133     0.163746
H      7.621094    10.150076     2.419093     0.143776
H      6.450611    11.239069     2.515857     0.139297
H      8.157118    11.652274     5.596688     0.158902
H      6.698708    11.315677     5.031713     0.152548
H      7.860809    10.218815     4.950557     0.145636
H      8.967485    11.584365     3.467887     0.284351
H      7.891464    12.604416     3.545922     0.281361
H      3.022041    14.598673    13.983918     0.163277
H      1.810218    13.923213    13.187958     0.143710
H      3.281217    13.297038    13.091194     0.140158
H      2.964385    15.024029    10.010363     0.159549
H      3.250258    13.554835    10.575338     0.152744
H      1.775480    14.170153    10.656494     0.146516
H      8.530094     2.360445    12.139164     0.284022
H      3.942246    15.168737    12.061129     0.281057
C      6.598910    15.400467    28.066784    -0.136299
C      6.861068    16.761021    28.179155    -0.083902
C      8.147023    17.255233    28.049928    -0.104662
C      9.214966    16.369735    27.821441    -0.009945
C     10.586853    16.958375    27.600758     0.583927
C      8.962948    15.004499    27.735602    -0.103425
C      7.669926    14.505367    27.859835    -0.103037
C      4.748101    13.171772    28.605227    -0.133350
C      4.493149    12.903758    29.950867    -0.065914
C      4.303194    11.597106    30.376628    -0.091344
C      4.332111    10.538160    29.472355    -0.028279
C     18.556891     9.132454    29.912474     0.597093
C      4.640257    10.798257    28.129524    -0.125020
C      4.851155    12.091309    27.692215    -0.090824
C      4.412465    14.833009    26.268540    -0.141266
C      3.061548    14.822146    25.927057    -0.062374
C      2.640403    14.732399    24.592030    -0.082807
C      3.583268    14.669735    23.583190    -0.007352
C      3.153764    14.558793    22.146093     0.563336
C      4.938230    14.666562    23.912187    -0.123473
C      5.350356    14.765968    25.234104    -0.100169
C      1.663651    11.572926     2.738413    -0.140280
C      1.596716    11.681040     1.339397    -0.072661
C      2.632532    12.246396     0.621785    -0.090138
C      3.766237    12.744389     1.271975    -0.012877
C     10.823130     0.072847     0.482570     0.602798
C      3.841399    12.642342     2.649141    -0.108394
C      2.807027    12.041820     3.386730    -0.108345
C      0.165971     9.124445     3.283411    -0.147094
C     -1.088671     8.549049     3.053676    -0.079994
C     -1.230509     7.186433     2.871697    -0.092849
C     -0.110834     6.349112     2.944114     0.000584
C     -0.293942     4.861166     2.802714     0.590813
C      1.140562     6.913305     3.150439    -0.087235
C      1.302145     8.291624     3.308383    -0.110160
C      0.406123    11.113503     5.369762    -0.125908
C     -0.403368    12.046063     6.049293    -0.066890
C     -0.372542    12.136341     7.394621    -0.090453
C      0.439213    11.322113     8.163424    -0.039762
C      0.396490    11.414510     9.682614     0.591420
C      1.280676    10.431546     7.531026    -0.100749
C      1.285182    10.346850     6.150115    -0.086287
C      0.780904     0.892513     1.247628     0.498122
C      4.257303     7.412969    18.754369    -0.135352
C      5.393504     8.205988    18.641998    -0.082580
C      5.321776     9.581772    18.771225    -0.105579
C      4.078387    10.197071    18.999712    -0.010146
C      4.057958    11.689771    19.220395     0.580955
C      2.933783     9.411410    19.085551    -0.101175
C      3.003892     8.027169    18.961318    -0.103776
C      2.974397     4.815521    18.215926    -0.134486
C      2.833292     4.473580    16.870286    -0.065690
C     16.359854     3.768447    16.444525    -0.090812
C     15.380747     3.364034    17.348798    -0.029229
C      8.309313    15.786401    16.908679     0.596511
C     15.492977     3.751347    18.691629    -0.125382
C     16.588373     4.470078    19.128938    -0.090303
C      4.628486     5.184796    20.552613    -0.140327
C      5.168180     3.946320    20.894096    -0.063141
C     -0.699897    16.901322    22.229123    -0.083171
C      4.816696     4.360905    23.237963    -0.007102
C     -1.067342    17.299648    24.675060     0.562636
C      4.262533     5.597366    22.908966    -0.123265
C      4.185666     6.014282    21.587049    -0.100193
C      5.533760     9.059998    12.868638    -0.141206
C      5.659756     9.042842    14.267654    -0.070665
C      5.754787    10.219071    14.985266    -0.093794
C      5.748455    11.457312    14.335076    -0.012597
C      5.944871    12.748361    15.124481     0.602630
C      5.624654    11.484452    12.957910    -0.107099
C      5.496911    10.295235    12.220321    -0.106829
C      3.906411     6.695712    12.323640    -0.146791
C      3.891238     5.315504    12.553375    -0.079352
C      2.704201     4.631558    12.735354    -0.095891
C      1.483774     5.313714    12.662937     0.002555
C     14.841939     4.541077    12.804337     0.589487
C      1.490033     6.686399    12.456612    -0.089378
C      2.683382     7.394771    12.298668    -0.109192
C      5.625699     7.724331    10.237289    -0.124968
C      6.806928     7.364273     9.557758    -0.066835
C      6.876853     7.429160     8.212430    -0.090974
C      5.802797     7.839426     7.443627    -0.039045
C      5.904581     7.837987     5.924437     0.590104
C      4.646920     8.245774     8.076025    -0.100542
C      4.567719     8.215434     9.456936    -0.087233
C     10.779294     3.908308    14.359423     0.499539
C      8.007048     3.639442     3.147318    -0.136295
C      7.744890     2.278888     3.034947    -0.083899
C      6.458935     1.784676     3.164174    -0.104662
C      5.390992     2.670174     3.392661    -0.009947
C      4.019105     2.081534     3.613344     0.583928
C      5.643010     4.035410     3.478500    -0.103425
C      6.936032     4.534542     3.354267    -0.103037
C      9.857857     5.868137     2.608875    -0.133350
C     10.112809     6.136151     1.263235    -0.065904
C     10.302764     7.442803     0.837474    -0.091336
C     10.273847     8.501749     1.741747    -0.028279
C     -3.950933     9.907455     1.301628     0.597094
C      9.965701     8.241652     3.084578    -0.125027
C      9.754803     6.948600     3.521887    -0.090834
C     10.193493     4.206900     4.945562    -0.141270
C     11.544410     4.217763     5.287045    -0.062373
C     11.965555     4.307510     6.622072    -0.082810
C     11.022690     4.370174     7.630912    -0.007348
C     11.452194     4.481116     9.068009     0.563334
C      9.667728     4.373347     7.301915    -0.123477
C      9.255602     4.273941     5.979998    -0.100174
C     12.942307     7.466983    28.475689    -0.140270
C     13.009242     7.358869    29.874705    -0.072667
C     11.973426     6.793513    30.592317    -0.090148
C     10.839721     6.295520    29.942127    -0.012885
C      9.740266     5.590835    30.731532     0.602801
C     10.764559     6.397567    28.564961    -0.108390
C     11.798931     6.998089    27.827372    -0.108335
C     14.439987     9.915464    27.930691    -0.147088
C     15.694629    10.490860    28.160426    -0.079994
C     15.836467    11.853476    28.342405    -0.092852
C     14.716792    12.690797    28.269988     0.000582
C     14.899900    14.178743    28.411388     0.590812
C     13.465396    12.126604    28.063663    -0.087236
C     13.303813    10.748285    27.905719    -0.110159
C     14.199835     7.926406    25.844340    -0.125898
C     15.009326     6.993846    25.164809    -0.066891
C     14.978500     6.903568    23.819481    -0.090452
C     14.166745     7.717796    23.050678    -0.039755
C     14.209468     7.625399    21.531488     0.591425
C     13.325282     8.608363    23.683076    -0.100748
C     13.320776     8.693059    25.063987    -0.086287
C     13.825054    18.147396    29.966474     0.498121
C     10.348655    11.626940    12.459733    -0.135352
C      9.212454    10.833921    12.572104    -0.082579
C      9.284182     9.458137    12.442877    -0.105583
C     10.527571     8.842838    12.214390    -0.010140
C     10.548000     7.350138    11.993707     0.580953
C     11.672175     9.628499    12.128551    -0.101178
C     11.602066    11.012740    12.252784    -0.103779
C     11.631561    14.224388    12.998176    -0.134483
C     11.772666    14.566329    14.343816    -0.065681
C     -1.753896    15.271462    14.769577    -0.090807
C     -0.774789    15.675875    13.865304    -0.029230
C      6.296645     3.253508    14.305423     0.596509
C     -0.887019    15.288562    12.522473    -0.125391
C     -1.982415    14.569831    12.085164    -0.090311
C      9.977472    13.855113    10.661489    -0.140324
C      9.437778    15.093589    10.320006    -0.063132
C     15.305855     2.138587     8.984979    -0.083168
C      9.789262    14.679004     7.976139    -0.007109
C      1.030400     1.740261     6.539042     0.562634
C     10.343425    13.442543     8.305136    -0.123272
C     10.420292    13.025627     9.627053    -0.100197
C      9.072198     9.979911    18.345464    -0.141197
C      8.946202     9.997067    16.946448    -0.070671
C      8.851171     8.820838    16.228836    -0.093803
C      8.857503     7.582597    16.879026    -0.012603
C      8.661087     6.291548    16.089621     0.602632
C      8.981304     7.555457    18.256192    -0.107098
C      9.109047     8.744674    18.993781    -0.106819
C     10.699547    12.344197    18.890462    -0.146780
C     10.714720    13.724405    18.660727    -0.079351
C     11.901757    14.408351    18.478748    -0.095891
C     13.122184    13.726195    18.551165     0.002542
C     -0.235981    14.498832    18.409765     0.589488
C     13.115925    12.353510    18.757490    -0.089381
C     11.922576    11.645138    18.915434    -0.109187
C      8.980259    11.315578    20.976813    -0.124960
C      7.799030    11.675636    21.656344    -0.066838
C      7.729105    11.610749    23.001672    -0.090973
C      8.803161    11.200483    23.770475    -0.039038
C      8.701377    11.201922    25.289665     0.590111
C      9.959038    10.794135    23.138077    -0.100539
C     10.038239    10.824475    21.757166    -0.087233
C      3.826664    15.131601    16.854679     0.499542
C      7.186714     7.931577    28.770038    -0.276782
C      6.946665     7.863055    26.313488    -0.292500
C     11.838255     4.911220    18.051115    -0.277203
C     11.873327     4.664063    20.507665    -0.294125
C      7.419244    11.108332     2.444064    -0.276780
C      7.659293    11.176854     4.900614    -0.292502
C      2.767703    14.128689    13.162987    -0.277202
C      2.732631    14.375846    10.706437    -0.294127
Cl    13.139280     1.391835     4.003209    -0.573753
Cl     6.207435    15.400775    11.603842    -0.573588
Cl     1.466678    17.648074    27.210893    -0.573741
Cl     8.398523     3.639134    19.610260    -0.573566
O     10.692991    18.203454    27.488075    -0.589897
O     11.561911    16.129386    27.508988    -0.543635
O     18.031648     9.028535    31.047107    -0.550427
O     18.712790     8.183116    29.085925    -0.613333
O      1.944157    14.418142    21.830207    -0.526412
O      4.061013    14.621941    21.232769    -0.613644
O      4.012655    15.845647    28.801876    -0.640128
O     16.626088     5.725374    30.440929    -0.572891
O     11.802509     0.537935     1.140875    -0.600576
O     -1.363245     4.427845     2.313589    -0.567551
O      0.666823     4.153652     3.238151    -0.548829
O     -0.256277    12.220586    10.276931    -0.493825
O      1.169582    10.501784    10.291914    -0.535356
O     -1.059137    11.524872     3.081768    -0.654194
O     -0.058809     1.776238     0.990111    -0.522599
O      1.304067     0.642189     2.396619    -0.561313
O     18.357429     7.040910    26.626565    -0.777123
O      5.152151    12.293287    19.333078    -0.587783
O      2.903979    12.243210    19.312165    -0.542305
O      8.428077    15.264312    15.774046    -0.549554
O      7.378671    15.542579    17.735228    -0.613399
O     13.939201    16.137454    24.990946    -0.525602
O     19.221570     4.777883    25.588384    -0.613581
O      5.716185     5.231555    18.019277    -0.640557
O      5.982503    12.636454    16.380224    -0.572836
O      5.971268    13.832239    14.466176    -0.600595
O     14.881146     3.387978    13.293462    -0.567152
O     13.804742     5.130880    12.368900    -0.548264
O      6.906504     7.569636     5.330120    -0.493439
O      4.756278     8.172861     5.315137    -0.534094
O      6.597624     6.553192    12.525283    -0.653464
O     11.928209     3.500777    14.616940    -0.522898
O     10.337775     4.284369    13.210432    -0.562411
O      6.479851    14.753258    20.194588    -0.776311
O      3.912967     0.836455     3.726027    -0.589905
O      3.044047     2.910523     3.705114    -0.543638
O     -3.425690    10.011374     0.166995    -0.550418
O     -4.106832    10.856793     2.128177    -0.613341
O     12.661801     4.621767     9.383895    -0.526445
O     10.544945     4.417968     9.981333    -0.613646
O     10.593303     3.194262     2.412226    -0.640129
O     -2.020130    13.314535     0.773173    -0.572899
O      2.803449    18.501974    30.073227    -0.600570
O      1.326303    14.612064    28.900513    -0.567553
O     13.939135    14.886257    27.975951    -0.548824
O     14.862235     6.819323    20.937171    -0.493826
O     13.436376     8.538125    20.922188    -0.535358
O     15.665095     7.515037    28.132334    -0.654196
O     14.664767    17.263671    30.223991    -0.522604
O     13.301891    18.397720    28.817483    -0.561310
O     -3.751471    11.998999     4.587537    -0.777125
O      9.453807     6.746622    11.881024    -0.587795
O     11.701979     6.796699    11.901937    -0.542303
O      6.177881     3.775597    15.440056    -0.549550
O      7.227287     3.497330    13.478874    -0.613397
O      0.666757     2.902455     6.223156    -0.525597
O     -4.615612    14.262026     5.625718    -0.613588
O      8.889773    13.808354    13.194825    -0.640552
O      8.623455     6.403455    14.833878    -0.572833
O      8.634690     5.207670    16.747926    -0.600593
O     -0.275188    15.651931    17.920640    -0.567149
O      0.801216    13.909029    18.845202    -0.548251
O      7.699454    11.470273    25.883982    -0.493443
O      9.849680    10.867048    25.898965    -0.534095
O      8.008334    12.486717    18.688819    -0.653467
O      2.677749    15.539132    16.597162    -0.522899
O      4.268183    14.755540    18.003670    -0.562372
O      8.126107     4.286651    11.019514    -0.776309
N      6.548040     7.340340    27.649452    -0.116090
N     11.558008     4.087252    19.171701    -0.115513
N      8.057918    11.699569     3.564650    -0.116090
N      3.047950    14.952657    12.042401    -0.115513

The following XYZ coordinates are in angstroms. Other properties are in atomic units.
The sperically averaged electron density of each atom fit to a function of the form exp(a - br)
eigen_1, eigen_2 and eigen_3 are the three eigenvalues of traceless quadrupole moment tensor
  atom number  atomic symbol              X              Y              Z     net charge C6 coefficient C8 coefficient C10 coefficient fluctuating dipole atomic polarizability isotropic forcefield polarizability              a              b squared Pearson coefficient          <r^3>          <r^4>         wp_QDO          m_QDO          q_QDO       dipole_x       dipole_y       dipole_z         dipole            Qxy            Qxz            Qyz     Q(x^2-y^2)  Q(3z^2 - R^2)        eigen_1        eigen_2        eigen_3 static polarizability      alpha(xx)      alpha(xy)      alpha(xz)      alpha(yy)      alpha(yz)      alpha(zz) atomic spin moment
            1             Mn      12.545966       2.470211       1.727388       1.087246     122.540219 0.26235080E+04  0.91853742E+05                                21.418231                           17.890570      -0.016608       1.789257                    0.999830      53.956714     160.188641       0.382379       0.457506      -1.093969      -0.039717       0.013914      -0.029778       0.051554      -0.010972      -0.036457      -0.022091      -0.010939      -0.092721      -0.059768       0.027703       0.032065             25.021719      24.893689      -0.441608       1.065187      27.287752       3.066607      22.883717           4.680864
            2             Mn      13.609970      16.815982      27.295171       0.984944     137.297575 0.34404175E+04  0.12790617E+06                                22.417178                           19.796598       0.081534       1.805126                    0.999927      55.954739     166.901439       0.385678       0.427171      -1.121555      -0.028784      -0.027734      -0.004705       0.040247       0.015490      -0.022320       0.008967      -0.043660       0.015854      -0.041677       0.017186       0.024491             25.658775      27.076577      -4.073094       1.521674      22.620942      -2.596636      27.278805           4.660957
            3             Mn      17.475891       6.454866      28.620522       1.131943     121.914224 0.25205441E+04  0.87050112E+05                                21.097823                           17.379098      -0.018703       1.812468                    0.999964      51.397648     149.747032       0.394675       0.449357      -1.102933      -0.033754       0.010124      -0.037741       0.051636       0.001509      -0.048858      -0.008418       0.024335      -0.010884      -0.045341      -0.010137       0.055478             24.935291      26.294075      -0.913124       1.353388      26.989548       0.849022      21.522249           4.699648
            4             Mn       7.433919      15.297525      13.879663       1.086581     122.575490 0.26247495E+04  0.91910688E+05                                21.423566                           17.895935      -0.015730       1.789287                    0.999827      53.981463     160.288740       0.382275       0.457564      -1.093904       0.029436      -0.031987       0.029528       0.052550      -0.003054       0.004866       0.042258       0.023937      -0.092048      -0.059594       0.027680       0.031913             25.027194      27.227940       0.599211      -2.370149      24.967357      -2.223320      22.886285           4.667408
            5             Mn       2.697934      14.393444      19.525982       0.984958     137.276945 0.34399575E+04  0.12788824E+06                                22.418489                           19.798219       0.079274       1.804483                    0.999930      55.956481     166.920784       0.385565       0.427298      -1.121441      -0.013386      -0.037768       0.004882       0.040366       0.027257      -0.017713       0.016104       0.007769       0.018038      -0.042271       0.016884       0.025387             25.659413      26.384558      -4.379000       2.987659      23.310888      -0.333725      27.282795           4.661764
            6             Mn       6.303153      13.709542      18.200631       1.131411     121.978861 0.25224155E+04  0.87127834E+05                                21.101418                           17.382909      -0.016569       1.812938                    0.999962      51.407807     149.770621       0.394736       0.449220      -1.103055       0.023121      -0.026284       0.037775       0.051501      -0.007890      -0.012217       0.047312      -0.017241      -0.013619      -0.045239      -0.009078       0.054318             24.938442      27.555524      -0.344510      -0.223542      25.735391      -1.578746      21.524410           4.691100
            7             Mn       2.059992      16.569698      29.486714       1.087216     122.540780 0.26235245E+04  0.91854538E+05                                21.418360                           17.890677      -0.016628       1.789248                    0.999830      53.957032     160.190197       0.382376       0.457509      -1.093967       0.039717      -0.013914       0.029777       0.051553      -0.010971      -0.036459      -0.022092      -0.010937      -0.092726      -0.059770       0.027702       0.032068             25.021872      24.893871      -0.441634       1.065175      27.287928       3.066639      22.883818           4.680876
            8             Mn       0.995988       2.223927       3.918931       0.984867     137.300853 0.34405246E+04  0.12791131E+06                                22.417676                           19.797027       0.081498       1.805106                    0.999927      55.956074     166.906925       0.385669       0.427176      -1.121550       0.028783       0.027733       0.004698       0.040245       0.015487      -0.022324       0.008970      -0.043660       0.015876      -0.041680       0.017193       0.024487             25.659353      27.077251      -4.073213       1.521730      22.621410      -2.596703      27.279400           4.660992
            9             Mn      -2.869933      12.585043       2.593580       1.131961     121.913207 0.25205188E+04  0.87048967E+05                                21.097682                           17.378994      -0.018710       1.812471                    0.999964      51.397046     149.744770       0.394677       0.449356      -1.102934       0.033754      -0.010124       0.037738       0.051633       0.001509      -0.048857      -0.008416       0.024334      -0.010887      -0.045340      -0.010137       0.055476             24.935112      26.293868      -0.913083       1.353350      26.989358       0.849021      21.522111           4.699658
           10             Mn       7.172039       3.742384      17.334439       1.086558     122.577364 0.26247999E+04  0.91912888E+05                                21.423751                           17.896084      -0.015699       1.789291                    0.999827      53.982105     160.291003       0.382274       0.457563      -1.093904      -0.029438       0.031990      -0.029529       0.052554      -0.003055       0.004866       0.042259       0.023938      -0.092053      -0.059595       0.027682       0.031914             25.027414      27.228185       0.599198      -2.370153      24.967567      -2.223379      22.886490           4.667405
           11             Mn      11.908024       4.646465      11.688120       0.985324     137.261864 0.34394490E+04  0.12786369E+06                                22.416112                           19.796129       0.079473       1.804582                    0.999930      55.950728     166.896068       0.385607       0.427271      -1.121467       0.013382       0.037765      -0.004888       0.040363       0.027257      -0.017685       0.016113       0.007746       0.017983      -0.042257       0.016882       0.025374             25.656701      26.381767      -4.378256       2.987357      23.308295      -0.333549      27.280039           4.661592
           12             Mn       8.302805       5.330367      13.013471       1.131415     121.978027 0.25223894E+04  0.87126740E+05                                21.101366                           17.382849      -0.016590       1.812933                    0.999962      51.407663     149.770234       0.394735       0.449222      -1.103054      -0.023114       0.026283      -0.037774       0.051497      -0.007892      -0.012216       0.047312      -0.017238      -0.013631      -0.045241      -0.009076       0.054316             24.938405      27.555524      -0.344510      -0.223529      25.735350      -1.578771      21.524341           4.691102
           13              P       4.857019      14.893105      28.015905       0.837790     108.436995 0.19645123E+04  0.65474682E+05                                17.692360                           13.581371       0.081514       1.806895                    0.998390      54.962115     171.653541       0.521944       0.352098      -1.141372      -0.075791       0.064941       0.054346       0.113644       0.004942      -0.016633       0.009848       0.015232       0.007417      -0.021451      -0.000024       0.021475             21.695963      22.900843       3.265799      -0.949773      21.776012      -0.254952      20.411033           0.011548
           14              P       0.209494      10.903264       3.581506       0.832225     110.355590 0.19571867E+04  0.65191210E+05                                17.928972                           13.594632       0.099916       1.810809                    0.998402      55.134083     172.324930       0.519296       0.354107      -1.139373      -0.088696       0.052465      -0.035837       0.109105      -0.013882       0.017752       0.002843       0.015864       0.040315      -0.026458      -0.000529       0.026987             21.977575      20.011525       2.364622      -0.645196      24.348893      -1.099686      21.572308           0.014367
           15              P       4.502514       5.615340      18.805248       0.838416     108.418639 0.19640613E+04  0.65458337E+05                                17.695135                           13.583024       0.080801       1.806775                    0.998344      54.952336     171.642208       0.521707       0.352265      -1.141195       0.090130      -0.042404      -0.055506       0.114028      -0.001596      -0.016821       0.011587      -0.016374       0.003343      -0.022522       0.000904       0.021619             21.700145      19.540944       1.772083      -0.147270      25.141245       0.972122      20.418245           0.011539
           16              P       5.513647       7.459179      12.025545       0.830630     110.553713 0.19620336E+04  0.65394453E+05                                17.950367                           13.612011       0.093324       1.808308                    0.998433      55.205675     172.615717       0.518922       0.354135      -1.139326       0.085045      -0.059399       0.035983       0.109799      -0.016102       0.005380      -0.017822       0.008911       0.039742      -0.026847      -0.001298       0.028145             22.003011      21.893435       3.202779       0.740030      22.516135       1.042838      21.599464           0.014369
           17              P       9.748939       4.146804       3.198197       0.837789     108.437032 0.19645130E+04  0.65474710E+05                                17.692359                           13.581370       0.081516       1.806895                    0.998390      54.962137     171.653596       0.521944       0.352098      -1.141373       0.075791      -0.064940      -0.054351       0.113646       0.004944      -0.016629       0.009849       0.015236       0.007433      -0.021451      -0.000022       0.021473             21.695961      22.900804       3.265782      -0.949764      21.776011      -0.254934      20.411066           0.011549
           18              P      14.396464       8.136645      27.632596       0.832231     110.355449 0.19571830E+04  0.65191068E+05                                17.928976                           13.594635       0.099909       1.810808                    0.998402      55.134028     172.324836       0.519295       0.354107      -1.139373       0.088696      -0.052466       0.035833       0.109104      -0.013882       0.017750       0.002841       0.015865       0.040294      -0.026454      -0.000529       0.026983             21.977584      20.011514       2.364599      -0.645184      24.348901      -1.099689      21.572337           0.014364
           19              P      10.103444      13.424569      12.408854       0.838413     108.418883 0.19640668E+04  0.65458566E+05                                17.695157                           13.583041       0.080803       1.806775                    0.998344      54.952412     171.642475       0.521707       0.352265      -1.141195      -0.090129       0.042404       0.055508       0.114029      -0.001596      -0.016819       0.011584      -0.016379       0.003352      -0.022520       0.000904       0.021616             21.700179      19.540961       1.772093      -0.147267      25.141309       0.972116      20.418269           0.011540
           20              P       9.092311      11.580730      19.188557       0.830636     110.553525 0.19620309E+04  0.65394346E+05                                17.950363                           13.612015       0.093318       1.808307                    0.998433      55.205605     172.615555       0.518921       0.354136      -1.139325      -0.085046       0.059400      -0.035980       0.109798      -0.016103       0.005382      -0.017819       0.008912       0.039723      -0.026844      -0.001299       0.028142             22.002995      21.893381       3.202756       0.740037      22.516107       1.042835      21.599495           0.014365
           21              H       6.144060      17.361602      28.348647       0.108894       1.036712 0.76427603E+01  0.75009760E+02                                 1.749408                            1.658614      -1.289872       2.256397                    0.995033       3.813751      11.070878       0.462346       1.349807      -0.691792      -0.028027       0.023797       0.009034       0.037861      -0.003184       0.000178       0.003333       0.003587      -0.024084      -0.009098       0.001271       0.007828              1.779793       2.028254      -0.388982      -0.154322       1.916962       0.167785       1.394163          -0.000083
           22              H       8.308609      18.188579      28.114542       0.113628       1.037596 0.75474674E+01  0.74423283E+02                                 1.801961                            1.686519      -1.453086       2.187191                    0.991972       3.970158      11.851437       0.439527       1.413230      -0.678559       0.007661       0.036527       0.004374       0.037577       0.000503      -0.001060       0.002050      -0.011697      -0.025278      -0.008822      -0.001477       0.010299              1.864403       1.645593       0.219136      -0.019726       2.492130       0.075237       1.455485          -0.000271
           23              H       9.684409      14.402928      27.590145       0.116730       1.156768 0.85035554E+01  0.83967459E+02                                 1.752938                            1.653289      -1.046110       2.377522                    0.997785       3.440343       9.365598       0.514597       1.205392      -0.726450       0.030134      -0.024855      -0.005698       0.039475      -0.007891      -0.003142       0.001450      -0.010471      -0.038982      -0.013658      -0.002572       0.016230              1.777920       2.118411      -0.380051      -0.106731       1.851580       0.124017       1.363770           0.000105
           24              H       7.508713      13.569877      27.805522       0.105987       1.360309 0.10196311E+02  0.10615259E+03                                 2.004696                            1.847578      -1.313375       2.245058                    0.993972       3.810023      10.914899       0.468624       1.255434      -0.713712      -0.002669      -0.039033      -0.001048       0.039138      -0.001235       0.002176      -0.002259      -0.004637      -0.038201      -0.013211       0.003875       0.009336              2.087073       1.833467       0.358836      -0.014241       2.866805       0.133006       1.560948           0.000005
           25              H       4.449484      13.616683      30.577334       0.121969       1.070266 0.79024477E+01  0.77947131E+02                                 1.779728                            1.684587      -1.070479       2.379209                    0.996493       3.595505      10.349426       0.461117       1.346655      -0.694522      -0.003808       0.031757       0.028919       0.043120       0.004757      -0.000521       0.006636      -0.020473       0.020677      -0.014922       0.001109       0.013814              1.828856       1.451032      -0.012249      -0.068987       2.086105       0.448737       1.949433          -0.000170
           26              H      -1.770458       5.759044       0.084278       0.117281       1.024545 0.74525037E+01  0.73241457E+02                                 1.783939                            1.673802      -1.465772       2.180700                    0.992198       3.959467      11.792846       0.442093       1.409735      -0.679102      -0.004759      -0.006684       0.038132       0.039004      -0.000533      -0.001811       0.002015      -0.010532       0.025930      -0.009776       0.000449       0.009327              1.844131       1.425870       0.009974      -0.120314       1.598626      -0.167740       2.507896          -0.000342
           27              H       4.703726      10.078177      27.515231       0.102758       1.145174 0.84268441E+01  0.83909773E+02                                 1.812186                            1.699222      -0.968196       2.403847                    0.997934       3.641920      10.308065       0.478731       1.284893      -0.707376       0.001278      -0.024315      -0.025592       0.035324      -0.000109      -0.004018       0.005407      -0.016955       0.036636      -0.015201       0.000129       0.015071              1.866276       1.516973      -0.124034      -0.133654       2.311326       0.414475       1.770529          -0.000017
           28              H       5.067392      12.255155      26.781700       0.111103       1.251372 0.93430748E+01  0.95577180E+02                                 1.934546                            1.799236      -1.207726       2.302034                    0.995539       3.717266      10.705245       0.460812       1.299324      -0.704575       0.010514       0.000076      -0.040878       0.042209       0.005321      -0.002694       0.006441      -0.012624       0.039539      -0.015667      -0.000108       0.015776              2.008575       1.647098       0.076946      -0.353899       1.825752      -0.361211       2.552877          -0.000023
           29              H       2.408803      14.878981      26.616265       0.111777       1.018991 0.72620364E+01  0.70982923E+02                                 1.790612                            1.661903      -1.314085       2.252821                    0.993120       3.921866      11.688808       0.439366       1.426213      -0.676428      -0.033158       0.005495       0.025421       0.042142       0.001594      -0.000566      -0.000114       0.027360       0.001545      -0.014030       0.000490       0.013540              1.871766       1.964839      -0.057654      -0.558136       1.431236       0.024357       2.219224          -0.000453
           30              H       1.713662      14.714233      24.381335       0.132384       1.190840 0.89307276E+01  0.90066719E+02                                 1.853283                            1.746719      -1.167590       2.333858                    0.996214       3.543835      10.035797       0.474065       1.281122      -0.709161      -0.041773      -0.000254      -0.005565       0.042143       0.005036      -0.003552      -0.001889       0.024338      -0.001071      -0.013102      -0.001258       0.014360              1.874919       2.460064      -0.117373       0.206576       1.440499      -0.015986       1.724194           0.000016
           31              H       5.589251      14.593732      23.223292       0.100588       1.234229 0.90575156E+01  0.91311992E+02                                 1.855502                            1.722246      -1.173527       2.302192                    0.996527       3.701649      10.348468       0.494737       1.228040      -0.719496       0.025090      -0.006236      -0.024290       0.035474      -0.000442      -0.002611       0.005483       0.027903       0.001523      -0.016029       0.001753       0.014276              1.920372       1.899379      -0.097470      -0.504985       1.438745       0.061738       2.422992           0.000458
           32              H       6.278807      14.790630      25.436372       0.102633       1.266695 0.96432579E+01  0.98834840E+02                                 1.905634                            1.794135      -1.069896       2.354838                    0.997527       3.674196      10.385216       0.477421       1.251751      -0.715465       0.040565       0.002842       0.002250       0.040727       0.002668      -0.006105       0.000048       0.029379       0.001932      -0.015276      -0.001607       0.016883              1.937654       2.497433       0.051797       0.361382       1.484289       0.052327       1.831241           0.000005
           33              H       0.829490      11.359631       0.880238       0.122520       1.023467 0.74945049E+01  0.72481872E+02                                 1.691139                            1.613177      -0.829722       2.493827                    0.999139       3.394226       9.472913       0.486371       1.302124      -0.704911      -0.035618      -0.011889      -0.024078       0.044607       0.011511       0.007896       0.002528       0.017106       0.017798      -0.017386       0.000086       0.017300              1.729679       2.022069       0.321603       0.293518       1.527592       0.100184       1.639377          -0.000081
           34              H       8.494834      17.963076      30.889475       0.114714       1.036310 0.76119132E+01  0.74575379E+02                                 1.741924                            1.649340      -1.320128       2.247149                    0.993743       3.798936      10.991104       0.466495       1.340163      -0.693555      -0.001431       0.001377      -0.038356       0.038407       0.005404       0.004025      -0.000633       0.008550       0.029440      -0.012054       0.000798       0.011256              1.774685       1.496781       0.057462       0.049581       1.391627      -0.034676       2.435647          -0.000088
           35              H       4.605651      12.982797       3.102682       0.111660       1.214390 0.91185545E+01  0.93041720E+02                                 1.907766                            1.783646      -1.300578       2.249033                    0.995149       3.868107      11.254009       0.458809       1.308346      -0.700886       0.026953       0.020071       0.019720       0.038964       0.004493       0.003923       0.000347       0.011479       0.031260      -0.012540       0.000602       0.011938              1.969280       2.496606       0.295914       0.326919       1.676558       0.086996       1.734678           0.000304
           36              H       2.886423      11.956040       4.329396       0.104530       1.238559 0.93387711E+01  0.94440181E+02                                 1.840977                            1.738520      -1.081614       2.350635                    0.997439       3.541357       9.769759       0.499043       1.213670      -0.724901       0.009208       0.002858       0.039826       0.040976       0.009538       0.009419       0.001681       0.009060       0.032753      -0.016565      -0.001026       0.017590              1.873885       1.593600       0.070055      -0.053218       1.522040      -0.236093       2.506016           0.000052
           37              H      -1.857044       9.105017       3.021525       0.103475       1.126077 0.84164580E+01  0.84641788E+02                                 1.846234                            1.737923      -1.447014       2.181008                    0.992629       3.965771      11.663725       0.452572       1.345745      -0.692125      -0.032716       0.023138      -0.003812       0.040252      -0.007602      -0.000657       0.001876       0.006127      -0.020091      -0.007386      -0.004297       0.011683              1.897931       2.240454      -0.438622       0.116547       2.041220       0.002998       1.412118          -0.000264
           38              H      -2.088754       6.817635       2.696898       0.108662       1.064479 0.78396381E+01  0.78054845E+02                                 1.826071                            1.712439      -1.550648       2.130766                    0.991817       4.110542      12.336659       0.438568       1.402701      -0.679715      -0.032414      -0.014569      -0.008544       0.036550       0.002821       0.003170      -0.000836       0.007983      -0.025660      -0.009322      -0.000272       0.009594              1.886543       2.403327       0.335554       0.191853       1.775436       0.083981       1.480866          -0.000039
           39              H       1.904243       6.350875       3.183838       0.120397       1.157463 0.84083472E+01  0.82707758E+02                                 1.751734                            1.642610      -0.988552       2.410224                    0.998358       3.373720       9.135403       0.517465       1.203343      -0.727517       0.032629      -0.026750       0.003120       0.042308      -0.005374       0.001808       0.002152       0.014252      -0.041012      -0.014268      -0.001530       0.015797              1.790499       2.072193      -0.447738       0.074321       1.961180      -0.003601       1.338124          -0.000090
           40              H       2.166244       8.664226       3.430430       0.099632       1.284259 0.95123152E+01  0.96958039E+02                                 1.907557                            1.769519      -1.013159       2.382786                    0.997245       3.641025      10.193625       0.486803       1.234398      -0.719463       0.036239       0.010123       0.002454       0.037707      -0.001307      -0.000145       0.004403       0.013929      -0.051208      -0.018058       0.002427       0.015631              1.971660       2.446025       0.448884       0.197992       1.928603       0.103370       1.540353           0.000048
           41              H      -0.977766      12.616796       5.552989       0.122333       1.068667 0.76291875E+01  0.74662327E+02                                 1.773340                            1.647858      -1.298357       2.264921                    0.994877       3.695293      10.627286       0.468911       1.334727      -0.695419      -0.025139       0.030463      -0.018892       0.043782      -0.014406      -0.000875       0.003132      -0.005757       0.005104      -0.015642       0.001108       0.014533              1.830763       1.807837      -0.384380       0.374971       1.738582      -0.365217       1.945870          -0.000468
           42              H      -0.923827      12.777639       7.825375       0.117847       1.186578 0.87497458E+01  0.86819731E+02                                 1.773148                            1.669976      -1.034643       2.387057                    0.997428       3.397765       9.203691       0.516448       1.195243      -0.729642      -0.024174       0.029706       0.012789       0.040377      -0.014328       0.000396      -0.001565      -0.009519      -0.005175      -0.014263      -0.001823       0.016086              1.800658       1.789053      -0.416734      -0.278036       1.759664       0.330838       1.853256           0.000002
           43              H       1.856208       9.877191       8.043874       0.117538       1.119225 0.78614934E+01  0.76553363E+02                                 1.751911                            1.615379      -0.972990       2.417123                    0.997624       3.466103       9.546109       0.505326       1.244730      -0.716550       0.021364      -0.027871       0.020543       0.040684      -0.015048       0.004316      -0.003210      -0.004849      -0.000953      -0.015187      -0.001806       0.016993              1.812099       1.851451      -0.476995       0.360017       1.716177      -0.310037       1.868670           0.000015
           44              H       1.896087       9.758115       5.721545       0.104327       1.156752 0.85338410E+01  0.85513759E+02                                 1.840007                            1.721508      -1.195191       2.305924                    0.994494       3.749508      10.756748       0.469364       1.302281      -0.702776       0.024562      -0.025702      -0.013957       0.038193      -0.012481      -0.001453      -0.002365      -0.001847       0.019047      -0.016010       0.006478       0.009531              1.880269       1.873630      -0.424197      -0.236880       1.867978       0.309384       1.899199           0.000013
           45              H       1.064863       0.348732       0.521276       0.023425       1.207305 0.90020847E+01  0.91968074E+02                                 1.921021                            1.783798      -1.359950       2.197196                    0.993008       4.281798      12.648426       0.452306       1.325499      -0.695497       0.016332      -0.031559      -0.048805       0.060371       0.001179       0.000533       0.001964      -0.001998       0.017815      -0.004527      -0.001932       0.006459              1.998056       1.788652      -0.274213      -0.285663       1.912030       0.478620       2.293485           0.001272
           46              H       1.109187      10.598048      11.124706       0.420588       0.486777 0.29140051E+01  0.22379584E+02                                 1.069375                            1.036795      -1.280873       2.462647                    0.999777       1.997363       5.059440       0.576524       1.383333      -0.690442       0.000765      -0.004462       0.031082       0.031410      -0.003496       0.003596      -0.005574      -0.001711       0.050644      -0.012056      -0.006687       0.018743              1.076456       0.940616      -0.027453       0.055000       0.954593      -0.051761       1.334159          -0.000001
           47              H      18.555158       6.226046      26.204239       0.417057       0.598632 0.37456955E+01  0.31797402E+02                                 1.361825                            1.269652      -2.032533       2.022463                    0.997164       3.091808       9.303451       0.447073       1.613870      -0.639963       0.000125      -0.017289       0.010014       0.019980       0.000021       0.005703      -0.004743      -0.000706       0.011154      -0.007068      -0.001763       0.008830              1.416166       1.214670      -0.158941      -0.087163       1.714175       0.302178       1.319653           0.000081
           48              H       3.635296       7.870106      25.976376       0.397803       0.902237 0.66658115E+01  0.62829783E+02                                 1.613752                            1.571387      -1.293847       2.386473                    0.999887       2.576711       7.182570       0.467788       1.389135      -0.691135      -0.007488       0.035014      -0.006294       0.036355      -0.006133      -0.001664      -0.009385      -0.034351       0.004542      -0.019551      -0.001993       0.021544              1.618962       1.454107      -0.051614       0.062581       1.832814      -0.203817       1.569966           0.006726
           49              H       6.233845       7.795350      18.472506       0.108054       1.036672 0.76388356E+01  0.74924065E+02                                 1.745768                            1.655413      -1.274845       2.262103                    0.995162       3.808066      11.032825       0.464189       1.345292      -0.692718       0.033452      -0.016073      -0.008874       0.038159      -0.003526      -0.003214      -0.001465       0.002582      -0.024099      -0.009201       0.001212       0.007989              1.776015       2.219093      -0.300448      -0.215230       1.717195       0.072443       1.391756          -0.000083
           50              H       6.108643      10.109111      18.706611       0.113094       1.034990 0.75219298E+01  0.74076781E+02                                 1.796162                            1.681575      -1.429716       2.196907                    0.992191       3.958086      11.791282       0.441183       1.409726      -0.679273       0.030644       0.022193      -0.004453       0.038097       0.004645      -0.002093       0.000085       0.007189      -0.025451      -0.008802      -0.001494       0.010297              1.858154       2.181044       0.458472      -0.076298       1.941841      -0.012492       1.451577          -0.000270
           51              H       2.090726       9.825713      19.231008       0.116509       1.161074 0.85410358E+01  0.84427082E+02                                 1.756809                            1.656487      -1.049224       2.375480                    0.997792       3.446373       9.385811       0.514325       1.204750      -0.726575      -0.034849       0.017312       0.005576       0.039310      -0.001395      -0.002780       0.002211       0.018886      -0.039603      -0.013855      -0.002583       0.016439              1.781995       2.184283      -0.355157      -0.157416       1.795611       0.047293       1.366092           0.000105
           52              H       2.214915       7.499299      19.015631       0.104873       1.356507 0.10161105E+02  0.10565133E+03                                 1.997355                            1.841678      -1.296771       2.251855                    0.994197       3.805211      10.879594       0.470603       1.251750      -0.714529      -0.035019      -0.018757       0.000964       0.039737       0.000989       0.002944      -0.001150       0.004991      -0.037867      -0.013115       0.003786       0.009329              2.078941       2.418406       0.619662      -0.126434       2.262006      -0.040756       1.556411           0.000005
           53              H       3.502310       4.723743      16.243819       0.121061       1.073724 0.79333092E+01  0.78315351E+02                                 1.782029                            1.686687      -1.063771       2.381040                    0.996446       3.601947      10.366800       0.461389       1.344764      -0.694877       0.030912       0.009403      -0.029495       0.043748       0.010808      -0.006158      -0.002332       0.006889       0.020034      -0.014838       0.001065       0.013773              1.831245       1.992754       0.228245      -0.438728       1.548907      -0.119715       1.952074          -0.000171
           54              H      16.262868       3.557592      15.522773       0.118586       1.019819 0.74166494E+01  0.72881889E+02                                 1.787109                            1.676512      -1.474623       2.178379                    0.992058       3.962350      11.843594       0.438589       1.421139      -0.676985      -0.004393      -0.007159      -0.037534       0.038463       0.003588      -0.002685       0.000832       0.008004       0.025673      -0.009822       0.000511       0.009311              1.847561       1.565100       0.071100       0.104688       1.464104       0.178745       2.513479          -0.000342
           55              H      14.809366       3.516364      19.305922       0.102529       1.143960 0.84167048E+01  0.83787546E+02                                 1.811392                            1.698603      -0.976392       2.400190                    0.997839       3.640721      10.304953       0.478625       1.285503      -0.707258      -0.022918      -0.008737       0.025665       0.035501       0.006165      -0.006706       0.001597       0.011104       0.035927      -0.014979       0.000031       0.014948              1.865397       2.270677       0.211967      -0.432487       1.555714      -0.046390       1.769800          -0.000017
           56              H      16.650070       4.734272      20.039453       0.111305       1.248359 0.93129745E+01  0.95163246E+02                                 1.928933                            1.794392      -1.201426       2.304748                    0.995547       3.710520      10.669176       0.462325       1.296516      -0.705172      -0.004279       0.009553       0.040900       0.042218       0.008227      -0.006992      -0.000138       0.000389       0.039133      -0.015595      -0.000066       0.015661              2.002524       1.734099       0.117237       0.185130       1.729024       0.468083       2.544448          -0.000023
           57              H      -0.471771      16.749389      20.204888       0.112574       1.015973 0.72374158E+01  0.70697488E+02                                 1.788806                            1.660453      -1.319239       2.251305                    0.993084       3.918019      11.681878       0.438919       1.428568      -0.676003       0.018254      -0.027906      -0.025390       0.041912      -0.009138      -0.000243       0.000266      -0.020602       0.001353      -0.013997       0.000444       0.013553              1.869757       1.560962      -0.236396      -0.248825       1.831644       0.498962       2.216664          -0.000452
           58              H      -0.339448      16.047357      22.439818       0.132343       1.194098 0.89655915E+01  0.90570594E+02                                 1.862958                            1.755106      -1.191020       2.325309                    0.995822       3.549406      10.083346       0.470586       1.288424      -0.707652       0.016478      -0.038024       0.005545       0.041810      -0.005736       0.000252       0.003988      -0.023443      -0.001114      -0.012973      -0.001269       0.014242              1.884938       1.704916      -0.461520       0.099443       2.217041      -0.183743       1.732858           0.000015
           59              H       3.931137       6.162441      23.597861       0.100721       1.234587 0.90618522E+01  0.91380701E+02                                 1.857193                            1.723688      -1.179656       2.299976                    0.996532       3.702531      10.357553       0.494011       1.229508      -0.719171      -0.015671       0.020787       0.024122       0.035490      -0.010570      -0.006067       0.000119      -0.017446       0.001778      -0.015829       0.001833       0.013996              1.922200       1.588679      -0.236715      -0.262236       1.752185       0.436836       2.425735           0.000458
           60              H       3.830456       6.872451      21.384781       0.101967       1.269909 0.96724358E+01  0.99202653E+02                                 1.908267                            1.796356      -1.069546       2.354567                    0.997582       3.678968      10.400208       0.477352       1.251066      -0.715607      -0.014111       0.038517      -0.002189       0.041078      -0.009122      -0.002574       0.005515      -0.023590       0.002146      -0.015297      -0.001530       0.016827              1.940415       1.615417      -0.342792       0.099502       2.372195      -0.352329       1.833633           0.000005
           61              H       5.678295       8.211221      14.726813       0.122231       1.022926 0.74861402E+01  0.72358613E+02                                 1.688406                            1.610600      -0.824891       2.495430                    0.999159       3.390369       9.449927       0.487669       1.299417      -0.705494       0.003262      -0.037590       0.024196       0.044823       0.001344       0.001105      -0.008239      -0.028342       0.018160      -0.017367       0.000140       0.017228              1.726868       1.368385       0.031250       0.027832       2.175499      -0.308328       1.636720          -0.000081
           62              H       5.826878      10.187475      15.931678       0.116889       1.027728 0.75388307E+01  0.73722356E+02                                 1.736815                            1.645020      -1.327675       2.246092                    0.993645       3.786707      10.965417       0.465309       1.346077      -0.692407       0.001629      -0.001050       0.037597       0.037646       0.000567       0.002142      -0.003366      -0.013658       0.029259      -0.011977       0.000828       0.011149              1.769309       1.363273      -0.000638       0.051557       1.518416      -0.030997       2.426236          -0.000089
           63              H       5.624723      12.321106      12.504369       0.110955       1.216256 0.91353754E+01  0.93251390E+02                                 1.909323                            1.784979      -1.298422       2.249745                    0.995211       3.870842      11.262323       0.458782       1.307889      -0.700984       0.007442       0.033034      -0.019939       0.039297      -0.001252       0.001123      -0.003702      -0.014422       0.031158      -0.012541       0.000660       0.011880              1.970910       1.593326      -0.106862       0.053600       2.583403      -0.334610       1.736001           0.000304
           64              H       5.386248      10.332861      11.277655       0.103204       1.242523 0.93723824E+01  0.94832667E+02                                 1.841825                            1.739188      -1.072496       2.353230                    0.997503       3.547293       9.777872       0.500177       1.210248      -0.725662      -0.000982       0.009371      -0.040304       0.041391       0.003019       0.002321      -0.009229      -0.020270       0.033043      -0.016629      -0.000958       0.017587              1.874769       1.482243       0.020290       0.194193       1.634252       0.144754       2.507811           0.000052
           65              H       4.711723       4.839794      12.585526       0.103685       1.125908 0.84133469E+01  0.84594407E+02                                 1.845277                            1.736998      -1.438108       2.184392                    0.992702       3.963670      11.652714       0.452973       1.344810      -0.692313       0.034263      -0.020203       0.003842       0.039961      -0.007524      -0.001925      -0.000147       0.007275      -0.021032      -0.007611      -0.004379       0.011990              1.896941       2.398934      -0.367390       0.044664       1.880439      -0.107610       1.411450          -0.000264
           66              H       2.716481       3.697511      12.910153       0.110376       1.058702 0.77910794E+01  0.77482097E+02                                 1.822757                            1.709714      -1.563165       2.126898                    0.991670       4.103201      12.323700       0.437745       1.406957      -0.678928      -0.000087      -0.035090       0.008370       0.036074      -0.001136       0.002212      -0.002426      -0.009056      -0.025208      -0.009212      -0.000073       0.009284              1.882953       1.627468      -0.008892       0.001324       2.542608      -0.208676       1.478784          -0.000039
           67              H       0.665554       7.155195      12.423213       0.121155       1.156212 0.83989930E+01  0.82608054E+02                                 1.751966                            1.642880      -0.991345       2.409200                    0.998330       3.371926       9.135644       0.516768       1.205079      -0.727120      -0.037301       0.018826      -0.002891       0.041882      -0.008924      -0.001309      -0.002666      -0.001553      -0.041145      -0.014377      -0.001478       0.015855              1.790710       2.312477      -0.340657       0.033515       1.721301      -0.066459       1.338353          -0.000090
           68              H       2.672195       8.335714      12.176621       0.099541       1.283253 0.95037460E+01  0.96863051E+02                                 1.908046                            1.769894      -1.018938       2.381014                    0.997182       3.639472      10.193749       0.486197       1.236035      -0.719119      -0.005620       0.037465      -0.002493       0.037966      -0.005830      -0.004096      -0.001618      -0.006873      -0.050591      -0.017849       0.002637       0.015212              1.972213       1.680910       0.108082      -0.013895       2.695083      -0.223098       1.540645           0.000048
           69              H       7.561984       7.071766      10.054062       0.122284       1.070541 0.76466735E+01  0.74887400E+02                                 1.776384                            1.650490      -1.302653       2.263205                    0.994862       3.700366      10.650869       0.468150       1.335932      -0.695159       0.038327      -0.010185       0.018723       0.043855      -0.007637      -0.003370      -0.000735       0.024985       0.005382      -0.015692       0.001211       0.014480              1.833997       2.039528      -0.283572       0.487416       1.512947      -0.194482       1.949517          -0.000467
           70              H       7.686965       7.186473       7.781676       0.118514       1.187028 0.87558503E+01  0.86924057E+02                                 1.776392                            1.672758      -1.049941       2.381255                    0.997303       3.397872       9.216201       0.514832       1.198393      -0.728923       0.036685      -0.009969      -0.012328       0.039965      -0.006017       0.001324       0.000226       0.027371      -0.005345      -0.014079      -0.001850       0.015929              1.804067       2.078611      -0.290590      -0.416761       1.476740       0.119819       1.856850           0.000002
           71              H       3.906364       8.545981       7.563177       0.117486       1.118124 0.78535735E+01  0.76475750E+02                                 1.752861                            1.616213      -0.985007       2.412541                    0.997431       3.465363       9.551699       0.504300       1.247272      -0.716009      -0.033946       0.008511      -0.020736       0.040678      -0.008101       0.004727      -0.002410       0.025595      -0.001587      -0.014955      -0.002010       0.016965              1.813110       2.094368      -0.369649       0.429973       1.475257      -0.202882       1.869704           0.000015
           72              H       3.781368       8.533969       9.885506       0.104424       1.157409 0.85383416E+01  0.85551098E+02                                 1.838805                            1.720475      -1.189011       2.308100                    0.994440       3.748796      10.746404       0.470219       1.300033      -0.703236      -0.033259       0.011983       0.013956       0.038007      -0.007746       0.001595       0.002310       0.020119       0.018767      -0.016150       0.006399       0.009751              1.879013       2.182593      -0.285525      -0.378631       1.556460       0.090430       1.897987           0.000013
           73              H      10.167025       3.946468      15.085775       0.023138       1.205242 0.89840480E+01  0.91750895E+02                                 1.920232                            1.783123      -1.365088       2.195605                    0.992898       4.279979      12.646682       0.451904       1.327156      -0.695181      -0.035906       0.001800       0.048854       0.060656       0.001481      -0.001382      -0.001121      -0.000540       0.017901      -0.004501      -0.001865       0.006366              1.997214       2.094571      -0.137489      -0.553131       1.604634       0.066192       2.292436           0.001268
           74              H       4.868785       8.156853       4.482345       0.419443       0.487422 0.29165694E+01  0.22387199E+02                                 1.066561                            1.034175      -1.274861       2.463849                    0.999760       1.998589       5.048642       0.580272       1.375140      -0.691994      -0.004504      -0.000997      -0.031520       0.031856      -0.001643       0.006485      -0.001031       0.006285       0.050743      -0.012016      -0.006719       0.018735              1.073589       0.970240      -0.013091       0.069287       0.920346      -0.029042       1.330182          -0.000001
           75              H       5.655032      14.602358      20.616914       0.417100       0.591879 0.36928809E+01  0.31230304E+02                                 1.351182                            1.260543      -2.006778       2.035426                    0.996754       3.067619       9.205791       0.448863       1.613546      -0.640152      -0.015745      -0.006827      -0.010005       0.019865       0.000332       0.006687      -0.003084       0.000606       0.011156      -0.007008      -0.001784       0.008792              1.404634       1.733657       0.078363      -0.307184       1.170987      -0.042846       1.309258           0.000069
           76              H       7.269555      15.018238      20.844777       0.397415       0.903146 0.66742843E+01  0.62924665E+02                                 1.614234                            1.571917      -1.285978       2.389757                    0.999876       2.578130       7.185532       0.467955       1.388309      -0.691292       0.035055       0.007314       0.006225       0.036347       0.008784       0.008009       0.005434       0.031951       0.004582      -0.019563      -0.002084       0.021646              1.619404       1.808432       0.106053       0.211688       1.478951       0.025760       1.570829           0.006731
           77              H       8.461898       1.678307       2.865455       0.108894       1.036713 0.76427715E+01  0.75009900E+02                                 1.749409                            1.658615      -1.289873       2.256397                    0.995033       3.813754      11.070890       0.462345       1.349807      -0.691792       0.028027      -0.023797      -0.009036       0.037861      -0.003184       0.000178       0.003333       0.003586      -0.024084      -0.009098       0.001271       0.007828              1.779795       2.028256      -0.388983      -0.154322       1.916964       0.167786       1.394164          -0.000083
           78              H       6.297349       0.851330       3.099560       0.113627       1.037599 0.75474994E+01  0.74423675E+02                                 1.801964                            1.686523      -1.453088       2.187190                    0.991972       3.970167      11.851469       0.439527       1.413229      -0.678559      -0.007661      -0.036527      -0.004376       0.037577       0.000503      -0.001060       0.002050      -0.011697      -0.025279      -0.008822      -0.001477       0.010299              1.864406       1.645596       0.219136      -0.019726       2.492136       0.075238       1.455488          -0.000271
           79              H       4.921549       4.636981       3.623957       0.116729       1.156776 0.85036207E+01  0.83968241E+02                                 1.752942                            1.653294      -1.046116       2.377517                    0.997785       3.440354       9.365627       0.514597       1.205389      -0.726451      -0.030134       0.024855       0.005696       0.039475      -0.007891      -0.003142       0.001450      -0.010471      -0.038982      -0.013658      -0.002572       0.016230              1.777925       2.118417      -0.380053      -0.106731       1.851586       0.124017       1.363773           0.000105
           80              H       7.097245       5.470032       3.408580       0.105987       1.360303 0.10196251E+02  0.10615178E+03                                 2.004687                            1.847571      -1.313362       2.245063                    0.993973       3.810011      10.914842       0.468626       1.255431      -0.713713       0.002669       0.039033       0.001047       0.039138      -0.001235       0.002176      -0.002259      -0.004638      -0.038201      -0.013211       0.003875       0.009336              2.087063       1.833459       0.358834      -0.014241       2.866790       0.133005       1.560942           0.000005
           81              H      10.156474       5.423226       0.636768       0.121970       1.070263 0.79024231E+01  0.77946836E+02                                 1.779726                            1.684585      -1.070479       2.379210                    0.996493       3.595498      10.349406       0.461117       1.346656      -0.694522       0.003808      -0.031757      -0.028920       0.043121       0.004757      -0.000522       0.006636      -0.020474       0.020677      -0.014922       0.001109       0.013814              1.828855       1.451030      -0.012249      -0.068987       2.086103       0.448737       1.949431          -0.000171
           82              H      16.376416      13.280865      31.129824       0.117283       1.024544 0.74524916E+01  0.73241330E+02                                 1.783940                            1.673802      -1.465775       2.180700                    0.992198       3.959466      11.792854       0.442093       1.409737      -0.679101       0.004759       0.006684      -0.038132       0.039004      -0.000533      -0.001811       0.002016      -0.010532       0.025929      -0.009776       0.000449       0.009327              1.844131       1.425870       0.009974      -0.120314       1.598626      -0.167740       2.507897          -0.000342
           83              H       9.902232       8.961732       3.698871       0.102756       1.145180 0.84268934E+01  0.83910374E+02                                 1.812190                            1.699226      -0.968199       2.403843                    0.997934       3.641933      10.308104       0.478731       1.284891      -0.707376      -0.001278       0.024315       0.025591       0.035324      -0.000109      -0.004018       0.005407      -0.016955       0.036636      -0.015201       0.000129       0.015071              1.866280       1.516976      -0.124034      -0.133654       2.311332       0.414476       1.770532          -0.000016
           84              H       9.538566       6.784754       4.432402       0.111102       1.251372 0.93430764E+01  0.95577197E+02                                 1.934546                            1.799235      -1.207722       2.302035                    0.995539       3.717270      10.705255       0.460813       1.299324      -0.704575      -0.010514      -0.000076       0.040878       0.042209       0.005321      -0.002694       0.006441      -0.012624       0.039539      -0.015667      -0.000108       0.015776              2.008574       1.647097       0.076946      -0.353898       1.825752      -0.361211       2.552874          -0.000023
           85              H      12.197155       4.160928       4.597837       0.111777       1.018993 0.72620533E+01  0.70983138E+02                                 1.790616                            1.661906      -1.314091       2.252818                    0.993120       3.921872      11.688835       0.439365       1.426214      -0.676427       0.033158      -0.005495      -0.025422       0.042142       0.001594      -0.000566      -0.000114       0.027360       0.001545      -0.014030       0.000490       0.013540              1.871770       1.964842      -0.057654      -0.558137       1.431238       0.024357       2.219229          -0.000453
           86              H      12.892296       4.325676       6.832767       0.132385       1.190832 0.89306513E+01  0.90065765E+02                                 1.853274                            1.746712      -1.167586       2.333860                    0.996214       3.543825      10.035761       0.474066       1.281122      -0.709161       0.041773       0.000254       0.005565       0.042143       0.005036      -0.003552      -0.001889       0.024338      -0.001070      -0.013102      -0.001258       0.014360              1.874911       2.460050      -0.117372       0.206574       1.440494      -0.015986       1.724188           0.000016
           87              H       9.016707       4.446177       7.990810       0.100588       1.234228 0.90575095E+01  0.91311918E+02                                 1.855501                            1.722245      -1.173532       2.302190                    0.996527       3.701650      10.348471       0.494738       1.228040      -0.719496      -0.025090       0.006236       0.024291       0.035474      -0.000442      -0.002611       0.005483       0.027903       0.001523      -0.016029       0.001753       0.014276              1.920371       1.899377      -0.097470      -0.504984       1.438745       0.061738       2.422991           0.000458
           88              H       8.327151       4.249279       5.777730       0.102632       1.266702 0.96433273E+01  0.98835726E+02                                 1.905641                            1.794141      -1.069906       2.354832                    0.997527       3.674209      10.385261       0.477421       1.251750      -0.715465      -0.040565      -0.002842      -0.002250       0.040727       0.002668      -0.006105       0.000048       0.029378       0.001932      -0.015276      -0.001607       0.016883              1.937661       2.497442       0.051797       0.361384       1.484293       0.052327       1.831248           0.000005
           89              H      13.776468       7.680278      30.333864       0.122519       1.023473 0.74945634E+01  0.72482590E+02                                 1.691146                            1.613183      -0.829729       2.493823                    0.999139       3.394242       9.472972       0.486369       1.302124      -0.704911       0.035619       0.011889       0.024077       0.044607       0.011511       0.007896       0.002528       0.017106       0.017797      -0.017386       0.000086       0.017300              1.729687       2.022078       0.321605       0.293519       1.527598       0.100185       1.639384          -0.000081
           90              H       6.111124       1.076833       0.324627       0.114712       1.036310 0.76119143E+01  0.74575363E+02                                 1.741922                            1.649338      -1.320120       2.247152                    0.993744       3.798935      10.991085       0.466496       1.340160      -0.693555       0.001432      -0.001377       0.038356       0.038407       0.005405       0.004025      -0.000632       0.008550       0.029441      -0.012054       0.000797       0.011256              1.774682       1.496780       0.057462       0.049580       1.391626      -0.034676       2.435642          -0.000088
           91              H      10.000307       6.057112      28.111420       0.111661       1.214382 0.91184731E+01  0.93040704E+02                                 1.907760                            1.783640      -1.300567       2.249039                    0.995149       3.868089      11.253954       0.458809       1.308349      -0.700885      -0.026953      -0.020071      -0.019720       0.038964       0.004493       0.003923       0.000347       0.011479       0.031260      -0.012540       0.000602       0.011938              1.969273       2.496596       0.295912       0.326917       1.676552       0.086996       1.734672           0.000304
           92              H      11.719535       7.083869      26.884706       0.104531       1.238564 0.93388146E+01  0.94440754E+02                                 1.840984                            1.738525      -1.081624       2.350631                    0.997439       3.541361       9.769785       0.499042       1.213673      -0.724900      -0.009207      -0.002857      -0.039826       0.040976       0.009538       0.009419       0.001681       0.009060       0.032753      -0.016564      -0.001026       0.017590              1.873893       1.593604       0.070056      -0.053218       1.522045      -0.236095       2.506029           0.000053
           93              H      16.463002       9.934892      28.192577       0.103475       1.126077 0.84164576E+01  0.84641789E+02                                 1.846234                            1.737923      -1.447014       2.181009                    0.992629       3.965772      11.663731       0.452572       1.345746      -0.692125       0.032716      -0.023138       0.003811       0.040252      -0.007602      -0.000657       0.001876       0.006127      -0.020091      -0.007386      -0.004297       0.011683              1.897931       2.240454      -0.438622       0.116548       2.041221       0.002998       1.412119          -0.000264
           94              H      16.694712      12.222274      28.517204       0.108662       1.064479 0.78396408E+01  0.78054872E+02                                 1.826070                            1.712438      -1.550645       2.130767                    0.991817       4.110542      12.336655       0.438568       1.402700      -0.679716       0.032414       0.014569       0.008543       0.036550       0.002821       0.003170      -0.000836       0.007983      -0.025660      -0.009322      -0.000272       0.009594              1.886542       2.403326       0.335554       0.191853       1.775435       0.083981       1.480866          -0.000039
           95              H      12.701715      12.689034      28.030264       0.120398       1.157462 0.84083413E+01  0.82707702E+02                                 1.751734                            1.642610      -0.988550       2.410225                    0.998358       3.373720       9.135409       0.517464       1.203344      -0.727516      -0.032629       0.026750      -0.003121       0.042308      -0.005374       0.001808       0.002152       0.014252      -0.041012      -0.014268      -0.001530       0.015797              1.790499       2.072193      -0.447737       0.074321       1.961180      -0.003600       1.338124          -0.000090
           96              H      12.439714      10.375683      27.783672       0.099632       1.284267 0.95123907E+01  0.96959026E+02                                 1.907566                            1.769527      -1.013172       2.382780                    0.997244       3.641040      10.193687       0.486801       1.234400      -0.719462      -0.036239      -0.010124      -0.002456       0.037706      -0.001307      -0.000144       0.004403       0.013929      -0.051209      -0.018058       0.002427       0.015631              1.971670       2.446038       0.448887       0.197994       1.928613       0.103371       1.540360           0.000048
           97              H      15.583724       6.423113      25.661113       0.122332       1.068671 0.76292235E+01  0.74662766E+02                                 1.773343                            1.647861      -1.298354       2.264921                    0.994877       3.695304      10.627323       0.468911       1.334726      -0.695419       0.025139      -0.030463       0.018892       0.043782      -0.014406      -0.000875       0.003133      -0.005757       0.005104      -0.015642       0.001108       0.014534              1.830767       1.807841      -0.384381       0.374972       1.738585      -0.365218       1.945876          -0.000468
           98              H      15.529785       6.262270      23.388727       0.117845       1.186593 0.87498861E+01  0.86821487E+02                                 1.773164                            1.669990      -1.034653       2.387050                    0.997428       3.397792       9.203789       0.516446       1.195244      -0.729642       0.024173      -0.029705      -0.012789       0.040377      -0.014328       0.000396      -0.001565      -0.009518      -0.005174      -0.014263      -0.001823       0.016086              1.800674       1.789069      -0.416739      -0.278039       1.759679       0.330842       1.853273           0.000002
           99              H      12.749750       9.162718      23.170228       0.117536       1.119237 0.78616004E+01  0.76554677E+02                                 1.751924                            1.615390      -0.973000       2.417117                    0.997624       3.466130       9.546205       0.505324       1.244730      -0.716550      -0.021364       0.027870      -0.020543       0.040684      -0.015048       0.004316      -0.003210      -0.004849      -0.000952      -0.015187      -0.001805       0.016993              1.812113       1.851466      -0.477001       0.360020       1.716189      -0.310040       1.868684           0.000015
          100              H      12.709871       9.281794      25.492557       0.104325       1.156758 0.85338964E+01  0.85514461E+02                                 1.840014                            1.721514      -1.195191       2.305923                    0.994494       3.749524      10.756806       0.469363       1.302281      -0.702776      -0.024562       0.025702       0.013957       0.038193      -0.012481      -0.001453      -0.002365      -0.001847       0.019048      -0.016010       0.006478       0.009531              1.880276       1.873637      -0.424199      -0.236881       1.867985       0.309386       1.899207           0.000013
          101              H      13.541095      18.691177      30.692826       0.023423       1.207311 0.90021372E+01  0.91968748E+02                                 1.921027                            1.783803      -1.359954       2.197193                    0.993008       4.281814      12.648484       0.452306       1.325499      -0.695497      -0.016332       0.031560       0.048804       0.060370       0.001179       0.000533       0.001964      -0.001998       0.017813      -0.004527      -0.001932       0.006459              1.998062       1.788658      -0.274214      -0.285664       1.912036       0.478622       2.293492           0.001272
          102              H      13.496771       8.441861      20.089396       0.420585       0.486783 0.29140496E+01  0.22380008E+02                                 1.069382                            1.036802      -1.280868       2.462646                    0.999777       1.997381       5.059492       0.576524       1.383330      -0.690443      -0.000765       0.004462      -0.031082       0.031410      -0.003496       0.003596      -0.005575      -0.001711       0.050644      -0.012056      -0.006688       0.018744              1.076463       0.940623      -0.027453       0.055001       0.954599      -0.051761       1.334168          -0.000001
          103              H      -3.949200      12.813863       5.009863       0.417057       0.598629 0.37456789E+01  0.31797226E+02                                 1.361822                            1.269650      -2.032530       2.022465                    0.997164       3.091802       9.303428       0.447073       1.613871      -0.639963      -0.000126       0.017289      -0.010014       0.019980       0.000021       0.005703      -0.004743      -0.000706       0.011153      -0.007067      -0.001763       0.008830              1.416163       1.214668      -0.158941      -0.087162       1.714171       0.302177       1.319650           0.000082
          104              H      10.970662      11.169803       5.237726       0.397801       0.902251 0.66659494E+01  0.62831396E+02                                 1.613767                            1.571401      -1.293856       2.386465                    0.999887       2.576736       7.182653       0.467787       1.389131      -0.691136       0.007488      -0.035014       0.006293       0.036355      -0.006133      -0.001664      -0.009384      -0.034351       0.004542      -0.019551      -0.001993       0.021544              1.618977       1.454120      -0.051614       0.062582       1.832832      -0.203819       1.569980           0.006727
          105              H       8.372113      11.244559      12.741596       0.108054       1.036673 0.76388460E+01  0.74924204E+02                                 1.745770                            1.655415      -1.274849       2.262101                    0.995162       3.808070      11.032845       0.464189       1.345294      -0.692718      -0.033452       0.016073       0.008875       0.038160      -0.003526      -0.003214      -0.001466       0.002582      -0.024100      -0.009201       0.001212       0.007989              1.776017       2.219096      -0.300449      -0.215231       1.717198       0.072443       1.391757          -0.000083
          106              H       8.497315       8.930798      12.507491       0.113094       1.034994 0.75219682E+01  0.74077246E+02                                 1.796165                            1.681579      -1.429721       2.196904                    0.992191       3.958097      11.791318       0.441183       1.409724      -0.679273      -0.030643      -0.022193       0.004455       0.038097       0.004645      -0.002093       0.000085       0.007189      -0.025452      -0.008802      -0.001494       0.010297              1.858157       2.181048       0.458472      -0.076299       1.941845      -0.012492       1.451579          -0.000270
          107              H      12.515232       9.214196      11.983094       0.116509       1.161077 0.85410705E+01  0.84427548E+02                                 1.756816                            1.656493      -1.049231       2.375477                    0.997792       3.446381       9.385853       0.514323       1.204754      -0.726574       0.034849      -0.017313      -0.005574       0.039310      -0.001396      -0.002780       0.002211       0.018885      -0.039604      -0.013855      -0.002583       0.016438              1.782002       2.184292      -0.355158      -0.157417       1.795618       0.047293       1.366096           0.000105
          108              H      12.391043      11.540610      12.198471       0.104873       1.356500 0.10161045E+02  0.10565053E+03                                 1.997347                            1.841671      -1.296757       2.251861                    0.994197       3.805201      10.879550       0.470604       1.251749      -0.714530       0.035018       0.018757      -0.000963       0.039737       0.000989       0.002944      -0.001150       0.004991      -0.037867      -0.013115       0.003786       0.009329              2.078933       2.418396       0.619659      -0.126433       2.261998      -0.040755       1.556406           0.000005
          109              H      11.103648      14.316166      14.970283       0.121062       1.073725 0.79333101E+01  0.78315375E+02                                 1.782030                            1.686688      -1.063776       2.381039                    0.996446       3.601946      10.366804       0.461389       1.344765      -0.694877      -0.030912      -0.009403       0.029495       0.043748       0.010808      -0.006159      -0.002332       0.006889       0.020033      -0.014838       0.001066       0.013773              1.831246       1.992756       0.228245      -0.438730       1.548908      -0.119716       1.952076          -0.000171
          110              H      -1.656910      15.482317      15.691329       0.118587       1.019818 0.74166419E+01  0.72881827E+02                                 1.787111                            1.676513      -1.474626       2.178378                    0.992057       3.962351      11.843614       0.438588       1.421143      -0.676984       0.004393       0.007159       0.037535       0.038463       0.003588      -0.002685       0.000832       0.008004       0.025673      -0.009822       0.000511       0.009311              1.847563       1.565101       0.071100       0.104687       1.464105       0.178745       2.513482          -0.000342
          111              H       5.754030       2.147318      11.908180       0.102529       1.143963 0.84167338E+01  0.83787900E+02                                 1.811394                            1.698605      -0.976396       2.400187                    0.997839       3.640730      10.304980       0.478625       1.285502      -0.707259       0.022919       0.008737      -0.025665       0.035501       0.006165      -0.006706       0.001597       0.011104       0.035927      -0.014979       0.000031       0.014948              1.865399       2.270680       0.211968      -0.432487       1.555716      -0.046390       1.769801          -0.000017
          112              H      -2.044112      14.305637      11.174649       0.111304       1.248363 0.93130078E+01  0.95163657E+02                                 1.928935                            1.794394      -1.201425       2.304747                    0.995547       3.710529      10.669200       0.462326       1.296513      -0.705173       0.004279      -0.009553      -0.040899       0.042217       0.008227      -0.006992      -0.000138       0.000389       0.039132      -0.015595      -0.000065       0.015661              2.002525       1.734101       0.117238       0.185131       1.729026       0.468083       2.544449          -0.000023
          113              H      15.077729       2.290520      11.009214       0.112575       1.015968 0.72373696E+01  0.70696951E+02                                 1.788803                            1.660450      -1.319246       2.251303                    0.993084       3.918011      11.681862       0.438918       1.428573      -0.676002      -0.018255       0.027906       0.025390       0.041912      -0.009138      -0.000243       0.000265      -0.020602       0.001352      -0.013997       0.000443       0.013553              1.869753       1.560960      -0.236396      -0.248825       1.831641       0.498961       2.216659          -0.000452
          114              H      14.945406       2.992552       8.774284       0.132344       1.194089 0.89655068E+01  0.90569579E+02                                 1.862953                            1.755102      -1.191005       2.325318                    0.995822       3.549395      10.083326       0.470584       1.288431      -0.707651      -0.016479       0.038025      -0.005544       0.041811      -0.005736       0.000252       0.003988      -0.023444      -0.001115      -0.012973      -0.001269       0.014242              1.884934       1.704912      -0.461519       0.099443       2.217036      -0.183743       1.732854           0.000015
          115              H      10.674821      12.877468       7.616241       0.100720       1.234587 0.90618534E+01  0.91380714E+02                                 1.857192                            1.723688      -1.179657       2.299975                    0.996532       3.702534      10.357561       0.494012       1.229508      -0.719171       0.015671      -0.020787      -0.024122       0.035490      -0.010570      -0.006067       0.000119      -0.017446       0.001778      -0.015829       0.001833       0.013996              1.922200       1.588679      -0.236714      -0.262236       1.752185       0.436835       2.425735           0.000458
          116              H      10.775502      12.167458       9.829321       0.101967       1.269916 0.96724986E+01  0.99203457E+02                                 1.908272                            1.796361      -1.069556       2.354561                    0.997582       3.678982      10.400256       0.477351       1.251065      -0.715607       0.014111      -0.038516       0.002189       0.041078      -0.009121      -0.002574       0.005515      -0.023590       0.002146      -0.015297      -0.001530       0.016827              1.940421       1.615422      -0.342793       0.099503       2.372203      -0.352330       1.833639           0.000005
          117              H       8.927663      10.828688      16.487289       0.122230       1.022928 0.74861638E+01  0.72358904E+02                                 1.688409                            1.610603      -0.824894       2.495428                    0.999159       3.390376       9.449953       0.487669       1.299417      -0.705494      -0.003262       0.037591      -0.024196       0.044823       0.001344       0.001105      -0.008239      -0.028342       0.018160      -0.017367       0.000140       0.017227              1.726871       1.368388       0.031250       0.027832       2.175503      -0.308328       1.636723          -0.000081
          118              H       8.779080       8.852434      15.282424       0.116888       1.027724 0.75387977E+01  0.73721931E+02                                 1.736809                            1.645015      -1.327665       2.246096                    0.993645       3.786698      10.965373       0.465310       1.346075      -0.692408      -0.001629       0.001050      -0.037597       0.037647       0.000567       0.002142      -0.003366      -0.013658       0.029260      -0.011977       0.000828       0.011149              1.769303       1.363270      -0.000638       0.051557       1.518412      -0.030996       2.426226          -0.000089
          119              H       8.981235       6.718803      18.709733       0.110955       1.216257 0.91353873E+01  0.93251529E+02                                 1.909324                            1.784979      -1.298425       2.249744                    0.995211       3.870839      11.262310       0.458782       1.307888      -0.700984      -0.007442      -0.033034       0.019940       0.039296      -0.001252       0.001124      -0.003701      -0.014421       0.031159      -0.012541       0.000660       0.011881              1.970910       1.593327      -0.106862       0.053600       2.583403      -0.334610       1.736002           0.000304
          120              H       9.219710       8.707048      19.936447       0.103205       1.242524 0.93723959E+01  0.94832855E+02                                 1.841828                            1.739191      -1.072504       2.353227                    0.997503       3.547292       9.777878       0.500176       1.210250      -0.725661       0.000982      -0.009370       0.040304       0.041391       0.003019       0.002322      -0.009229      -0.020269       0.033043      -0.016629      -0.000958       0.017587              1.874773       1.482245       0.020290       0.194194       1.634255       0.144754       2.507818           0.000052
          121              H       9.894235      14.200115      18.628576       0.103686       1.125907 0.84133401E+01  0.84594318E+02                                 1.845275                            1.736997      -1.438106       2.184393                    0.992702       3.963667      11.652702       0.452973       1.344810      -0.692313      -0.034263       0.020203      -0.003841       0.039961      -0.007524      -0.001925      -0.000147       0.007276      -0.021032      -0.007611      -0.004379       0.011990              1.896939       2.398930      -0.367389       0.044664       1.880438      -0.107610       1.411450          -0.000264
          122              H      11.889477      15.342398      18.303949       0.110376       1.058700 0.77910629E+01  0.77481878E+02                                 1.822754                            1.709712      -1.563161       2.126900                    0.991670       4.103194      12.323668       0.437746       1.406955      -0.678928       0.000086       0.035090      -0.008369       0.036074      -0.001136       0.002212      -0.002426      -0.009056      -0.025208      -0.009212      -0.000073       0.009284              1.882950       1.627465      -0.008891       0.001324       2.542604      -0.208675       1.478782          -0.000039
          123              H      13.940404      11.884714      18.790889       0.121154       1.156210 0.83989687E+01  0.82607701E+02                                 1.751959                            1.642873      -0.991342       2.409200                    0.998330       3.371922       9.135607       0.516771       1.205073      -0.727121       0.037300      -0.018827       0.002893       0.041882      -0.008924      -0.001309      -0.002666      -0.001555      -0.041144      -0.014377      -0.001479       0.015855              1.790702       2.312465      -0.340655       0.033514       1.721294      -0.066459       1.338348          -0.000090
          124              H      11.933763      10.704195      19.037481       0.099541       1.283260 0.95038161E+01  0.96863952E+02                                 1.908054                            1.769900      -1.018950       2.381008                    0.997181       3.639484      10.193795       0.486196       1.236035      -0.719119       0.005619      -0.037465       0.002495       0.037966      -0.005830      -0.004096      -0.001618      -0.006872      -0.050592      -0.017850       0.002638       0.015212              1.972221       1.680916       0.108082      -0.013895       2.695097      -0.223100       1.540651           0.000048
          125              H       7.043974      11.968143      21.160040       0.122281       1.070552 0.76467641E+01  0.74888486E+02                                 1.776393                            1.650498      -1.302650       2.263205                    0.994862       3.700385      10.650927       0.468150       1.335929      -0.695160      -0.038326       0.010185      -0.018723       0.043854      -0.007636      -0.003370      -0.000735       0.024985       0.005383      -0.015692       0.001211       0.014480              1.834007       2.039538      -0.283574       0.487420       1.512953      -0.194484       1.949528          -0.000467
          126              H       6.918993      11.853436      23.432426       0.118511       1.187045 0.87560064E+01  0.86925980E+02                                 1.776407                            1.672771      -1.049952       2.381248                    0.997303       3.397903       9.216300       0.514831       1.198390      -0.728923      -0.036684       0.009969       0.012328       0.039964      -0.006017       0.001324       0.000226       0.027371      -0.005345      -0.014079      -0.001850       0.015929              1.804082       2.078629      -0.290594      -0.416766       1.476751       0.119820       1.856866           0.000001
          127              H      10.699594      10.493928      23.650925       0.117484       1.118135 0.78536704E+01  0.76476950E+02                                 1.752874                            1.616224      -0.985015       2.412535                    0.997431       3.465387       9.551789       0.504297       1.247273      -0.716008       0.033945      -0.008511       0.020736       0.040678      -0.008101       0.004727      -0.002410       0.025595      -0.001586      -0.014956      -0.002010       0.016965              1.813123       2.094385      -0.369653       0.429977       1.475267      -0.202885       1.869718           0.000015
          128              H      10.824590      10.505940      21.328596       0.104422       1.157419 0.85384310E+01  0.85552215E+02                                 1.838814                            1.720483      -1.189013       2.308097                    0.994440       3.748818      10.746480       0.470218       1.300031      -0.703236       0.033259      -0.011983      -0.013956       0.038007      -0.007746       0.001595       0.002310       0.020119       0.018768      -0.016150       0.006399       0.009750              1.879023       2.182604      -0.285527      -0.378634       1.556467       0.090430       1.897997           0.000013
          129              H       4.438933      15.093441      16.128327       0.023139       1.205244 0.89840662E+01  0.91751131E+02                                 1.920234                            1.783125      -1.365096       2.195601                    0.992898       4.279981      12.646693       0.451903       1.327156      -0.695180       0.035906      -0.001799      -0.048854       0.060656       0.001481      -0.001383      -0.001121      -0.000539       0.017901      -0.004501      -0.001866       0.006367              1.997216       2.094574      -0.137489      -0.553133       1.604635       0.066192       2.292440           0.001268
          130              H       9.737173      10.883056      26.731757       0.419440       0.487427 0.29166058E+01  0.22387547E+02                                 1.066567                            1.034181      -1.274855       2.463848                    0.999760       1.998603       5.048684       0.580271       1.375138      -0.691994       0.004504       0.000997       0.031520       0.031856      -0.001643       0.006485      -0.001031       0.006285       0.050743      -0.012016      -0.006719       0.018735              1.073596       0.970246      -0.013091       0.069288       0.920351      -0.029042       1.330191          -0.000001
          131              H       8.950926       4.437551      10.597188       0.417101       0.591887 0.36929419E+01  0.31230962E+02                                 1.351194                            1.260554      -2.006810       2.035410                    0.996754       3.067651       9.205919       0.448861       1.613546      -0.640152       0.015746       0.006827       0.010005       0.019865       0.000332       0.006687      -0.003084       0.000604       0.011157      -0.007008      -0.001784       0.008792              1.404647       1.733675       0.078364      -0.307188       1.170997      -0.042847       1.309270           0.000069
          132              H       7.336403       4.021671      10.369325       0.397410       0.903166 0.66744642E+01  0.62926724E+02                                 1.614249                            1.571931      -1.285976       2.389750                    0.999876       2.578167       7.185633       0.467956       1.388296      -0.691295      -0.035055      -0.007315      -0.006225       0.036347       0.008784       0.008010       0.005434       0.031952       0.004582      -0.019563      -0.002084       0.021647              1.619419       1.808450       0.106055       0.211691       1.478964       0.025761       1.570843           0.006731
          133              H       6.860864       7.508029      29.590969       0.163744       0.891156 0.64599014E+01  0.60938195E+02                                 1.621865                            1.554717      -1.071063       2.399403                    0.996358       3.409482       9.780326       0.462737       1.403163      -0.683461      -0.007465      -0.012428       0.025112       0.028996       0.012408       0.005145      -0.000381      -0.008542       0.018987      -0.017125       0.005580       0.011545              1.652149       1.419459       0.087962      -0.239436       1.460481      -0.382786       2.076506          -0.000255
          134              H       6.984864       8.889833      28.795009       0.143776       1.104986 0.84157825E+01  0.82933064E+02                                 1.727932                            1.664610      -0.858267       2.480525                    0.999059       3.279834       8.936371       0.503398       1.234701      -0.721686      -0.006518       0.021982       0.006385       0.023800      -0.000020       0.011485       0.008263      -0.013009       0.012523      -0.016287       0.000620       0.015667              1.749564       1.488455      -0.292257      -0.017229       2.362883       0.018503       1.397353           0.000023
          135              H       8.155347       7.800840      28.698245       0.139298       1.066878 0.78655743E+01  0.76573983E+02                                 1.711444                            1.624348      -0.944189       2.435208                    0.998148       3.358267       9.236506       0.500146       1.257937      -0.714933       0.021335      -0.006908       0.004082       0.022794      -0.000069       0.005148       0.011735       0.010044       0.015143      -0.015001       0.001195       0.013806              1.755559       2.525752      -0.229336       0.005368       1.369927      -0.034331       1.370999           0.000048
          136              H       6.448840       7.387635      25.617414       0.158902       1.041307 0.77441100E+01  0.74924858E+02                                 1.672945                            1.606637      -0.922740       2.459602                    0.998880       3.217852       8.756331       0.506473       1.249957      -0.717733      -0.009611      -0.014976      -0.021815       0.028152       0.009097       0.000977      -0.000088      -0.006708       0.040143      -0.016410       0.002982       0.013428              1.685201       1.599597       0.274049       0.337790       1.556366       0.342162       1.899640           0.000306
          137              H       7.907250       7.724232      26.182389       0.152549       1.050692 0.79550888E+01  0.77096919E+02                                 1.660179                            1.612394      -0.711149       2.556421                    0.999962       3.125208       8.372985       0.515686       1.225543      -0.724912       0.023111      -0.006816      -0.006354       0.024919      -0.005623      -0.004664      -0.006554       0.021397       0.017753      -0.017472       0.005889       0.011583              1.660563       2.220140      -0.094465      -0.162863       1.344902      -0.026625       1.416646           0.000222
          138              H       6.745149       8.821094      26.263545       0.145637       1.010105 0.75827156E+01  0.73361973E+02                                 1.665556                            1.609503      -0.841546       2.486921                    0.999171       3.349950       9.273272       0.494162       1.281121      -0.709595      -0.006226       0.023491      -0.004107       0.024647      -0.008395      -0.005552      -0.004665      -0.015014       0.017773      -0.016416       0.006305       0.010111              1.672917       1.365427      -0.124575      -0.042817       2.260934      -0.131725       1.392389           0.000070
          139              H       5.638473       7.455544      27.746215       0.284351       0.565176 0.36834072E+01  0.30954641E+02                                 1.311635                            1.265425      -1.292706       2.349928                    0.996720       3.073618       9.026508       0.447070       1.630252      -0.642127      -0.024760       0.005541       0.006263       0.026134       0.002955      -0.000842      -0.003576       0.001027      -0.002869      -0.004491      -0.000593       0.005083              1.342070       1.766827      -0.095986      -0.065675       1.115079       0.039632       1.144305          -0.000614
          140              H       6.714494       6.435493      27.668180       0.281360       0.559208 0.37131993E+01  0.31250877E+02                                 1.299774                            1.269356      -1.192808       2.399959                    0.997308       3.058962       8.974074       0.447241       1.627234      -0.642775       0.006899      -0.022880       0.004466       0.024311       0.003644       0.003298      -0.002537       0.001291       0.021203      -0.008314       0.000080       0.008235              1.315191       1.135609      -0.120980       0.013645       1.698191      -0.011273       1.111772          -0.000579
          141              H      11.583917       4.441236      17.230184       0.163276       0.889492 0.64459715E+01  0.60778456E+02                                 1.620531                            1.553666      -1.071659       2.399537                    0.996310       3.407000       9.773279       0.462579       1.404295      -0.683273      -0.008609      -0.012024      -0.025440       0.029426       0.011331       0.002381      -0.004603      -0.012672       0.018419      -0.016896       0.005358       0.011539              1.650696       1.387422       0.073782       0.251712       1.490313       0.373498       2.074353          -0.000255
          142              H      12.795740       5.116696      18.026144       0.143711       1.102644 0.83921636E+01  0.82618907E+02                                 1.722993                            1.660275      -0.848608       2.484448                    0.999133       3.277525       8.917459       0.505107       1.231735      -0.722324       0.023192       0.002915      -0.006601       0.024289       0.004846      -0.002865      -0.013832       0.008677       0.012301      -0.016253       0.000620       0.015632              1.744382       2.426405       0.128949      -0.023820       1.412631       0.008191       1.394109           0.000023
          143              H      11.324741       5.742871      18.122908       0.140159       1.063572 0.78354756E+01  0.76196915E+02                                 1.706675                            1.620295      -0.886595       2.461830                    0.998677       3.352505       9.211246       0.501280       1.256475      -0.715244      -0.014714       0.016589      -0.004050       0.022541      -0.003849      -0.008688      -0.009543      -0.006394       0.015010      -0.015097       0.001273       0.013825              1.750416       1.726510      -0.579876       0.033453       2.156824       0.009031       1.367914           0.000048
          144              H      11.641573       4.015880      21.203739       0.159549       1.039799 0.77311244E+01  0.74772552E+02                                 1.671754                            1.605639      -0.928639       2.457316                    0.998852       3.215664       8.750616       0.506433       1.250502      -0.717610      -0.009871      -0.014524       0.021601       0.027839       0.008517       0.000383      -0.000811      -0.009074       0.040031      -0.016340       0.002954       0.013386              1.683948       1.359114       0.166973      -0.174893       1.794596      -0.447024       1.898134           0.000306
          145              H      11.355700       5.485074      20.638764       0.152745       1.048856 0.79392992E+01  0.76919105E+02                                 1.659800                            1.612097      -0.708653       2.557940                    0.999956       3.122032       8.367896       0.515018       1.227528      -0.724492      -0.015584       0.018264       0.006149       0.024784      -0.011769       0.004017       0.006936      -0.005822       0.018640      -0.017588       0.005935       0.011653              1.660167       1.559682      -0.388139      -0.041936       2.004349       0.159572       1.416470           0.000221
          146              H      12.830478       4.869756      20.557608       0.146517       1.008101 0.75660183E+01  0.73177904E+02                                 1.665130                            1.609172      -0.848790       2.484351                    0.999165       3.347744       9.273108       0.493429       1.283420      -0.709105       0.023911       0.003935       0.004149       0.024585      -0.000015       0.001945       0.006982       0.022175       0.018375      -0.016336       0.006311       0.010025              1.672463       2.204357       0.249262       0.102874       1.420843       0.092699       1.392190           0.000070
          147              H       6.075864      16.679464      19.074938       0.284021       0.565327 0.36855816E+01  0.30987770E+02                                 1.313707                            1.267256      -1.301541       2.346146                    0.996635       3.078522       9.052889       0.445829       1.634006      -0.641545       0.015035      -0.020117      -0.006120       0.025849       0.001509       0.002903       0.002415      -0.005233      -0.002637      -0.004521      -0.000679       0.005200              1.344269       1.296480      -0.307445      -0.063142       1.590456       0.044113       1.145871          -0.000614
          148              H      10.663712       3.871172      19.152973       0.281053       0.559588 0.37161855E+01  0.31282822E+02                                 1.300494                            1.269960      -1.193566       2.399492                    0.997280       3.060327       8.979550       0.447079       1.627473      -0.642740      -0.023720      -0.002955      -0.004503       0.024324       0.002010       0.003533      -0.002039      -0.006299       0.021130      -0.008289       0.000111       0.008178              1.315961       1.696417       0.128252       0.015864       1.139246      -0.007858       1.112219          -0.000578
          149              H       7.745094      11.531880       1.623133       0.163746       0.891149 0.64598358E+01  0.60937431E+02                                 1.621858                            1.554711      -1.071064       2.399405                    0.996358       3.409466       9.780274       0.462737       1.403166      -0.683461       0.007464       0.012427      -0.025112       0.028996       0.012407       0.005145      -0.000380      -0.008542       0.018986      -0.017125       0.005580       0.011545              1.652141       1.419453       0.087962      -0.239435       1.460474      -0.382784       2.076496          -0.000255
          150              H       7.621094      10.150076       2.419093       0.143776       1.104983 0.84157451E+01  0.82932589E+02                                 1.727927                            1.664605      -0.858260       2.480529                    0.999059       3.279827       8.936341       0.503399       1.234699      -0.721686       0.006518      -0.021982      -0.006386       0.023801      -0.000021       0.011485       0.008264      -0.013009       0.012523      -0.016287       0.000620       0.015667              1.749558       1.488451      -0.292256      -0.017229       2.362875       0.018503       1.397349           0.000023
          151              H       6.450611      11.239069       2.515857       0.139297       1.066878 0.78655789E+01  0.76574029E+02                                 1.711444                            1.624348      -0.944188       2.435208                    0.998148       3.358267       9.236502       0.500146       1.257936      -0.714933      -0.021335       0.006908      -0.004083       0.022794      -0.000069       0.005148       0.011735       0.010044       0.015143      -0.015001       0.001195       0.013806              1.755559       2.525752      -0.229337       0.005369       1.369927      -0.034331       1.370999           0.000048
          152              H       8.157118      11.652274       5.596688       0.158902       1.041306 0.77441019E+01  0.74924749E+02                                 1.672943                            1.606635      -0.922737       2.459604                    0.998880       3.217852       8.756325       0.506474       1.249956      -0.717733       0.009612       0.014976       0.021815       0.028152       0.009097       0.000977      -0.000088      -0.006708       0.040143      -0.016410       0.002982       0.013428              1.685199       1.599595       0.274049       0.337789       1.556364       0.342161       1.899637           0.000306
          153              H       6.698708      11.315677       5.031713       0.152548       1.050694 0.79551003E+01  0.77097064E+02                                 1.660180                            1.612396      -0.711150       2.556420                    0.999962       3.125210       8.372994       0.515686       1.225544      -0.724912      -0.023111       0.006817       0.006353       0.024919      -0.005623      -0.004664      -0.006554       0.021397       0.017753      -0.017472       0.005889       0.011583              1.660564       2.220142      -0.094465      -0.162863       1.344904      -0.026625       1.416648           0.000221
          154              H       7.860809      10.218815       4.950557       0.145636       1.010106 0.75827201E+01  0.73362020E+02                                 1.665556                            1.609503      -0.841547       2.486921                    0.999171       3.349951       9.273272       0.494163       1.281120      -0.709595       0.006226      -0.023491       0.004106       0.024647      -0.008395      -0.005552      -0.004664      -0.015014       0.017773      -0.016416       0.006305       0.010111              1.672917       1.365427      -0.124575      -0.042817       2.260934      -0.131725       1.392389           0.000070
          155              H       8.967485      11.584365       3.467887       0.284351       0.565175 0.36834019E+01  0.30954584E+02                                 1.311634                            1.265424      -1.292704       2.349929                    0.996720       3.073615       9.026495       0.447070       1.630251      -0.642127       0.024760      -0.005541      -0.006263       0.026134       0.002955      -0.000842      -0.003576       0.001027      -0.002869      -0.004491      -0.000593       0.005083              1.342069       1.766825      -0.095986      -0.065675       1.115078       0.039632       1.144304          -0.000614
          156              H       7.891464      12.604416       3.545922       0.281361       0.559206 0.37131814E+01  0.31250684E+02                                 1.299771                            1.269353      -1.192803       2.399962                    0.997308       3.058953       8.974037       0.447243       1.627233      -0.642775      -0.006899       0.022880      -0.004467       0.024311       0.003644       0.003298      -0.002537       0.001291       0.021203      -0.008314       0.000080       0.008235              1.315187       1.135606      -0.120979       0.013645       1.698185      -0.011273       1.111769          -0.000579
          157              H       3.022041      14.598673      13.983918       0.163277       0.889487 0.64459267E+01  0.60777926E+02                                 1.620525                            1.553661      -1.071657       2.399539                    0.996310       3.406987       9.773232       0.462580       1.404296      -0.683273       0.008609       0.012024       0.025440       0.029426       0.011331       0.002381      -0.004603      -0.012672       0.018418      -0.016896       0.005357       0.011539              1.650690       1.387417       0.073782       0.251711       1.490309       0.373496       2.074345          -0.000254
          158              H       1.810218      13.923213      13.187958       0.143710       1.102645 0.83921759E+01  0.82619026E+02                                 1.722992                            1.660274      -0.848607       2.484447                    0.999133       3.277528       8.917456       0.505108       1.231731      -0.722325      -0.023192      -0.002914       0.006601       0.024289       0.004846      -0.002865      -0.013832       0.008678       0.012301      -0.016253       0.000621       0.015632              1.744380       2.426402       0.128949      -0.023821       1.412629       0.008191       1.394108           0.000023
          159              H       3.281217      13.297038      13.091194       0.140158       1.063576 0.78355167E+01  0.76197399E+02                                 1.706679                            1.620297      -0.886599       2.461827                    0.998677       3.352513       9.211267       0.501280       1.256473      -0.715244       0.014715      -0.016588       0.004050       0.022541      -0.003849      -0.008688      -0.009543      -0.006393       0.015010      -0.015098       0.001273       0.013825              1.750420       1.726514      -0.579877       0.033453       2.156829       0.009031       1.367917           0.000048
          160              H       2.964385      15.024029      10.010363       0.159549       1.039801 0.77311486E+01  0.74772872E+02                                 1.671759                            1.605643      -0.928646       2.457312                    0.998852       3.215670       8.750648       0.506431       1.250505      -0.717609       0.009872       0.014524      -0.021601       0.027839       0.008517       0.000383      -0.000810      -0.009074       0.040030      -0.016341       0.002955       0.013386              1.683953       1.359117       0.166974      -0.174893       1.794602      -0.447026       1.898139           0.000306
          161              H       3.250258      13.554835      10.575338       0.152744       1.048862 0.79393584E+01  0.76919825E+02                                 1.659806                            1.612103      -0.708654       2.557939                    0.999956       3.122044       8.367937       0.515017       1.227528      -0.724492       0.015584      -0.018264      -0.006148       0.024784      -0.011769       0.004017       0.006936      -0.005822       0.018640      -0.017588       0.005935       0.011653              1.660173       1.559688      -0.388142      -0.041936       2.004358       0.159573       1.416474           0.000221
          162              H       1.775480      14.170153      10.656494       0.146516       1.008105 0.75660488E+01  0.73178251E+02                                 1.665131                            1.609173      -0.848788       2.484350                    0.999165       3.347751       9.273122       0.493430       1.283417      -0.709105      -0.023911      -0.003934      -0.004149       0.024585      -0.000015       0.001945       0.006982       0.022176       0.018374      -0.016336       0.006312       0.010025              1.672465       2.204359       0.249262       0.102874       1.420844       0.092698       1.392191           0.000070
          163              H       8.530094       2.360445      12.139164       0.284022       0.565323 0.36855461E+01  0.30987398E+02                                 1.313701                            1.267250      -1.301533       2.346151                    0.996635       3.078507       9.052835       0.445829       1.634008      -0.641545      -0.015034       0.020117       0.006121       0.025849       0.001510       0.002903       0.002415      -0.005234      -0.002637      -0.004521      -0.000679       0.005200              1.344263       1.296474      -0.307442      -0.063141       1.590448       0.044113       1.145866          -0.000614
          164              H       3.942246      15.168737      12.061129       0.281057       0.559578 0.37161018E+01  0.31281959E+02                                 1.300481                            1.269948      -1.193567       2.399495                    0.997280       3.060299       8.979461       0.447079       1.627480      -0.642739       0.023721       0.002956       0.004503       0.024325       0.002010       0.003533      -0.002039      -0.006299       0.021131      -0.008289       0.000111       0.008178              1.315948       1.696399       0.128250       0.015863       1.139237      -0.007857       1.112209          -0.000578
          165              C       6.598910      15.400467      28.066784      -0.136299      40.768037 0.55716082E+03  0.13869569E+05                                10.344144                            7.903247      -0.192164       1.915154                    0.998046      30.120071      87.702234       0.585278       0.420399      -1.066831       0.067569       0.029959       0.000318       0.073913      -0.001334      -0.001525       0.005976       0.028392       0.061015      -0.025193       0.003905       0.021288             12.366031      17.297046       3.513002      -0.000193      13.875599       1.437617       5.925447           0.005130
          166              C       6.861068      16.761021      28.179155      -0.083902      33.468831 0.43342552E+03  0.10231068E+05                                 9.145195                            7.021757       0.066327       2.000038                    0.999471      29.347380      85.876544       0.608263       0.426588      -1.052733       0.028667      -0.027079       0.003324       0.039575      -0.027308       0.005224       0.003811      -0.004454       0.078021      -0.041018       0.014351       0.026667             10.620484      14.231750       3.407495      -0.487725      12.526682       1.317376       5.103021          -0.000099
          167              C       8.147023      17.255233      28.049928      -0.104662      34.264064 0.45665177E+03  0.10916133E+05                                 9.318506                            7.234310      -0.011261       1.973633                    0.999259      29.696917      87.323882       0.596186       0.429774      -1.051237      -0.004646      -0.027165       0.005492       0.028101       0.007131       0.004083      -0.000634      -0.032764       0.059559      -0.028148       0.007937       0.020211             10.705117      15.544377       2.226176      -1.032644      11.352845       0.815495       5.218128           0.002623
          168              C       9.214966      16.369735      27.821441      -0.009945      37.720663 0.44177930E+03  0.10342435E+05                                 9.740045                            6.964188       0.017708       2.010390                    0.999323      27.142122      75.798484       0.635509       0.411687      -1.076070      -0.039661      -0.022460       0.010975       0.046881      -0.008000       0.006350      -0.003153      -0.001641       0.049320      -0.016486      -0.002425       0.018911             12.028411      18.273808       4.029690      -1.364394      12.657397       0.623504       5.154028           0.001284
          169              C      10.586853      16.958375      27.600758       0.583927      25.337923 0.26122373E+03  0.54597401E+04                                 7.926715                            5.707499      -0.022159       2.043149                    0.999465      22.592486      63.211746       0.626666       0.467639      -1.023799       0.057037       0.032772      -0.015450       0.067572      -0.007970       0.019985       0.008701      -0.013068       0.310392      -0.064858      -0.041429       0.106287              9.635517      14.301774       1.265896      -1.086691      10.141625      -0.009035       4.463151           0.019461
          170              C       8.962948      15.004499      27.735602      -0.103425      34.249230 0.43024487E+03  0.10101272E+05                                 9.193498                            6.942229       0.004185       1.971900                    0.999634      29.354692      84.675607       0.621058       0.420062      -1.060568      -0.020787       0.015757       0.008823       0.027536      -0.025996      -0.002732       0.000817       0.002419       0.021184      -0.029601       0.006699       0.022902             10.597578      14.852349       3.422222      -0.506113      12.135164       0.822326       4.805220           0.003178
          171              C       7.669926      14.505367      27.859835      -0.103037      34.255779 0.44560225E+03  0.10589952E+05                                 9.246005                            7.098843       0.005834       1.969970                    0.999457      30.010725      88.070268       0.607716       0.424091      -1.054445       0.010845       0.036419       0.005537       0.038401      -0.010884       0.013728       0.002745      -0.064352       0.022072      -0.041642       0.011342       0.030300             10.571573      15.017071       2.545783      -0.617278      11.672815       0.720105       5.024832           0.000001
          172              C       4.748101      13.171772      28.605227      -0.133350      40.670206 0.57559496E+03  0.14466402E+05                                10.406170                            8.099897      -0.213094       1.914445                    0.997338      30.243602      88.903119       0.570150       0.427438      -1.060878      -0.015211      -0.063820       0.025456       0.070373      -0.003977      -0.003256       0.005152       0.014774      -0.069856      -0.024363       0.003875       0.020488             12.351476       6.678249       1.812872      -2.157994      16.977362      -2.677146      13.398817           0.005365
          173              C       4.493149      12.903758      29.950867      -0.065914      31.687404 0.42437539E+03  0.99759597E+04                                 8.851883                            6.984798      -0.031565       1.978598                    0.998632      29.008355      85.020743       0.604384       0.431111      -1.048779      -0.014491      -0.020515      -0.022498       0.033720      -0.009619       0.008480       0.023875       0.032593      -0.017880      -0.036730       0.014515       0.022216             10.103228       5.337535       1.186149      -1.530702      13.327364      -1.870040      11.644786          -0.000877
          174              C       4.303194      11.597106      30.376628      -0.091344      33.499384 0.44948934E+03  0.10724060E+05                                 9.239089                            7.233260      -0.168840       1.930229                    0.998485      29.566798      87.428755       0.588148       0.436496      -1.045065      -0.000401       0.007587      -0.026402       0.027474      -0.008154       0.007506      -0.008904       0.057572       0.003769      -0.032415       0.000591       0.031824             10.596927       5.179683       0.934306      -0.843416      15.142717      -0.656845      11.468380           0.003967
          175              C       4.332111      10.538160      29.472355      -0.028279      36.511849 0.46313533E+03  0.10988196E+05                                 9.548777                            7.164266       0.052894       2.019270                    0.999396      27.618654      78.041564       0.621185       0.415592      -1.071865      -0.000543       0.050930      -0.012514       0.052448      -0.011158       0.008191      -0.002790       0.025528       0.014331      -0.019346      -0.000264       0.019609             11.511577       5.839901       1.880698      -1.619556      17.495432      -1.506007      11.199397           0.000414
          176              C      18.556891       9.132454      29.912474       0.597093      24.382662 0.25883157E+03  0.54176270E+04                                 7.781041                            5.743178      -0.026499       2.045662                    0.999413      22.722155      64.406297       0.612344       0.477880      -1.014451      -0.024428      -0.069717       0.016194       0.075627      -0.030944       0.053417      -0.000019       0.118285      -0.056964      -0.063635      -0.035578       0.099212              9.284125       5.234226       0.771319      -1.686196      12.742057       0.155958       9.876091           0.025602
          177              C       4.640257      10.798257      28.129524      -0.125020      34.838206 0.45687774E+03  0.10909793E+05                                 9.341121                            7.184380       0.073893       1.990927                    0.999685      30.007868      87.845957       0.605452       0.423653      -1.056281      -0.015342       0.027902       0.010436       0.033509       0.001669       0.002220       0.028055       0.011063       0.034881      -0.030175      -0.000529       0.030704             10.798553       6.058439       1.270583      -2.151113      15.731587      -2.403720      10.605631           0.004033
          178              C       4.851155      12.091309      27.692215      -0.090824      34.132302 0.44578677E+03  0.10604318E+05                                 9.258360                            7.122815       0.015628       1.978183                    0.999419      29.827531      87.813985       0.603314       0.426783      -1.051896      -0.008406      -0.011959       0.032920       0.036020       0.005453      -0.003008       0.017016       0.063699       0.094018      -0.051557       0.016519       0.035038             10.724527       5.902644       1.457359      -2.032002      15.692553      -2.136493      10.578385          -0.001115
          179              C       4.412465      14.833009      26.268540      -0.141266      39.413175 0.56057088E+03  0.14017192E+05                                10.179040                            8.000065      -0.232338       1.906066                    0.997645      30.367898      89.483480       0.572121       0.428142      -1.058835      -0.022887       0.008136      -0.064497       0.068919      -0.010619       0.000142       0.001843      -0.041427       0.004419      -0.024026       0.001340       0.022686             11.802708      12.342553      -0.156047       0.650970       5.577033       0.066076      17.488539           0.001870
          180              C       3.061548      14.822146      25.927057      -0.062374      33.938433 0.45151901E+03  0.10797538E+05                                 9.379725                            7.275191      -0.146115       1.939190                    0.998369      29.517843      87.727701       0.582657       0.439586      -1.041976       0.016182       0.017855      -0.031812       0.039908       0.000485      -0.023656      -0.003437      -0.004800      -0.081992      -0.038715       0.015683       0.023031             10.769820      11.164941      -0.554008       0.834957       4.987841       0.204803      16.156677          -0.000312
          181              C       2.640403      14.732399      24.592030      -0.082807      33.460431 0.42131313E+03  0.98669053E+04                                 9.166988                            6.939314      -0.028241       1.978886                    0.999244      28.866697      83.913830       0.610198       0.428607      -1.052346       0.017843       0.014619       0.014027       0.026997       0.002118      -0.001307      -0.002258      -0.010587      -0.079465      -0.026643       0.007564       0.019079             10.655122       9.968959      -0.599220      -0.233578       4.702547       0.426130      17.293862           0.001753
          182              C       3.583268      14.669735      23.583190      -0.007352      37.863649 0.43132538E+03  0.10043592E+05                                 9.782823                            6.885975      -0.001567       2.005386                    0.999288      27.031383      75.437866       0.638065       0.412247      -1.075044       0.011398       0.008396       0.038477       0.040998      -0.003627       0.001133       0.002398      -0.022518      -0.032799      -0.011531      -0.005935       0.017465             12.274847      10.456519      -0.376887       1.013286       4.805650       0.639806      21.562371          -0.001369
          183              C       3.153764      14.558793      22.146093       0.563336      26.300938 0.27263948E+03  0.57613230E+04                                 8.163324                            5.832138      -0.104370       2.010150                    0.999369      23.032974      64.862820       0.619547       0.467841      -1.023381      -0.004624      -0.003810      -0.064001       0.064281      -0.026003      -0.014693      -0.002551      -0.143070      -0.185117      -0.070513      -0.036455       0.106967             10.059675       8.957699       0.067010       0.876993       4.339948       0.433444      16.881378           0.009719
          184              C       4.938230      14.666562      23.912187      -0.123473      35.104852 0.44592445E+03  0.10561239E+05                                 9.312175                            7.040167       0.067849       1.983458                    0.999621      29.838842      86.388321       0.620464       0.416808      -1.062860      -0.019807      -0.000475       0.024350       0.031392      -0.004973      -0.024575       0.010573       0.011743      -0.003232      -0.023614      -0.007103       0.030717             10.759658      10.243930      -0.359057       1.697030       4.737990       0.570605      17.297053           0.001782
          185              C       5.350356      14.765968      25.234104      -0.100169      34.351121 0.43705993E+03  0.10328593E+05                                 9.214393                            6.996131       0.108526       2.000953                    0.999776      29.823794      87.049454       0.617163       0.419958      -1.057869      -0.039066       0.003626      -0.010820       0.040699      -0.002169      -0.008153      -0.004313       0.035919      -0.131276      -0.044961       0.004252       0.040710             10.657602      10.229103       0.107813       0.935038       4.806666       0.605830      16.937039           0.000268
          186              C       1.663651      11.572926       2.738413      -0.140280      40.380093 0.56963273E+03  0.14268405E+05                                10.306905                            8.025710      -0.147302       1.931811                    0.998135      30.235371      88.507684       0.576663       0.424037      -1.063814       0.044123       0.040970      -0.043647       0.074367      -0.002283      -0.005572      -0.006360      -0.011793      -0.056835      -0.021472       0.004831       0.016641             12.109447      14.481291       5.093404      -2.016628       8.912934      -2.136563      12.934115           0.004646
          187              C       1.596716      11.681040       1.339397      -0.072661      31.061948 0.42435621E+03  0.99526117E+04                                 8.678921                            6.954402       0.105094       2.019597                    0.999260      28.869903      83.888851       0.611054       0.427386      -1.053463       0.020863       0.021463       0.020703       0.036394      -0.008847       0.027983       0.023948      -0.001878      -0.022196      -0.043142       0.012582       0.030560              9.729337      10.932125       3.481986      -1.819560       6.778016      -1.786954      11.477871          -0.000342
          188              C       2.632532      12.246396       0.621785      -0.090138      32.501608 0.43497754E+03  0.10261497E+05                                 8.950993                            7.045719      -0.001997       1.981290                    0.999437      29.133158      84.807859       0.606663       0.427972      -1.053458      -0.001320       0.000718       0.025360       0.025405      -0.018958      -0.001778       0.010196      -0.029048       0.018250      -0.027197       0.001331       0.025866             10.138272      12.647874       4.066364      -1.081203       6.841455      -1.059006      10.925486           0.002917
          189              C       3.766237      12.744389       1.271975      -0.012877      35.357122 0.44195407E+03  0.10353477E+05                                 9.325905                            6.980214       0.116551       2.043164                    0.999379      27.122220      75.910196       0.632420       0.413420      -1.074325      -0.040300      -0.012144       0.019228       0.046274      -0.014276      -0.000007       0.018735      -0.017155      -0.008123      -0.022015      -0.005436       0.027451             11.133621      14.144547       4.831621      -2.102619       7.462400      -1.847281      11.793915           0.002274
          190              C      10.823130       0.072847       0.482570       0.602798      23.931943 0.25241280E+03  0.52370280E+04                                 7.619908                            5.629127       0.037999       2.070525                    0.999390      22.319084      62.471145       0.627091       0.470763      -1.020827       0.047001       0.039413      -0.038999       0.072687      -0.072362       0.004211       0.016962      -0.078326      -0.150044      -0.066793      -0.041474       0.108267              9.001921      10.399478       3.275817      -0.674883       6.098852      -0.525990      10.507434           0.023296
          191              C       3.841399      12.642342       2.649141      -0.108394      34.028579 0.45492418E+03  0.10862539E+05                                 9.249104                            7.206130      -0.043371       1.960040                    0.999448      29.821339      87.587566       0.599263       0.428052      -1.052487      -0.041748       0.015539      -0.003229       0.044663       0.004306       0.011292       0.022179      -0.008935      -0.019955      -0.024781      -0.002791       0.027572             10.500039      12.970599       3.758016      -2.028841       7.232222      -1.988420      11.297298           0.003368
          192              C       2.807027      12.041820       3.386730      -0.108345      33.443753 0.44171619E+03  0.10446158E+05                                 9.004045                            7.002440       0.217121       2.033293                    0.999811      29.774127      86.389954       0.622166       0.416281      -1.062244      -0.002061       0.031123      -0.036856       0.048283      -0.005647       0.026694       0.016438      -0.036843       0.104970      -0.047265      -0.000796       0.048061             10.246009      12.728550       4.139851      -1.758388       7.360226      -1.968237      10.649253           0.000931
          193              C       0.165971       9.124445       3.283411      -0.147094      41.447925 0.56916404E+03  0.14242136E+05                                10.442820                            7.982463      -0.176893       1.916884                    0.998323      30.369214      88.618287       0.583043       0.419824      -1.067341      -0.011289      -0.075144      -0.016753       0.077812      -0.007924       0.005927      -0.006870      -0.033978       0.034951      -0.025098       0.004605       0.020493             12.477598      12.201240       1.463732       1.474521      19.142679       1.998740       6.088874           0.003434
          194              C      -1.088671       8.549049       3.053676      -0.079994      33.703341 0.43347087E+03  0.10240130E+05                                 9.191739                            7.018451      -0.027557       1.966996                    0.999505      29.517085      86.620104       0.608424       0.426142      -1.052214       0.034842      -0.018179      -0.009779       0.040498      -0.024934      -0.002526      -0.013028       0.029386       0.087979      -0.045717       0.013308       0.032409             10.760611      10.928686       1.833995       1.494531      16.245627       1.565603       5.107519          -0.000493
          195              C      -1.230509       7.186433       2.871697      -0.092849      34.309938 0.44911216E+03  0.10700373E+05                                 9.362046                            7.199727      -0.131372       1.940574                    0.998693      29.500433      86.842512       0.593955       0.432821      -1.048493       0.025194       0.012996       0.001943       0.028415       0.016824       0.002555      -0.011674       0.010740       0.101191      -0.036249       0.000166       0.036083             10.894435      10.737575       0.006642       1.195066      16.723091       1.051065       5.222638           0.002331
          196              C      -0.110834       6.349112       2.944114       0.000584      36.874860 0.42942353E+03  0.99756414E+04                                 9.587143                            6.865504       0.101733       2.043518                    0.999261      26.664327      74.018990       0.640561       0.411614      -1.076818       0.008491       0.040319       0.012457       0.043045      -0.005835       0.006978      -0.009998       0.009240       0.087173      -0.022768      -0.009794       0.032562             11.871368      10.773960       0.844035       1.213581      19.714604       0.929824       5.125541           0.001838
          197              C      -0.293942       4.861166       2.802714       0.590813      24.867980 0.25040496E+03  0.51832221E+04                                 7.819759                            5.598596       0.071327       2.081080                    0.999470      22.278880      62.215658       0.630380       0.469404      -1.021917      -0.007014      -0.062918      -0.004895       0.063497      -0.003483      -0.062976       0.001125       0.063942       0.242464      -0.072628      -0.040786       0.113414              9.526194       9.154272      -0.429134       2.311467      13.944093      -0.079150       5.480216           0.016366
          198              C       1.140562       6.913305       3.150439      -0.087235      33.257828 0.41341273E+03  0.95951609E+04                                 8.977560                            6.780136       0.059340       1.996308                    0.999612      28.715548      81.950090       0.632868       0.416989      -1.064130      -0.023018       0.014860       0.008221       0.028605      -0.026047      -0.003464      -0.010989       0.012710       0.025637      -0.033846       0.010050       0.023795             10.355947      10.262514       1.592615       1.139592      15.981833       1.323289       4.823494           0.001989
          199              C       1.302145       8.291624       3.308383      -0.110160      34.411149 0.44641110E+03  0.10587076E+05                                 9.184875                            7.052233       0.101489       1.995281                    0.999762      29.947732      87.068852       0.618181       0.417782      -1.061093      -0.033968      -0.019003      -0.008785       0.039901       0.009321       0.004483      -0.002726       0.076886      -0.009588      -0.038260      -0.003277       0.041537             10.501907      10.265276       0.737999       0.992299      16.125887       1.333377       5.114560           0.000603
          200              C       0.406123      11.113503       5.369762      -0.125908      39.634207 0.55553395E+03  0.13813935E+05                                10.148828                            7.917324      -0.147470       1.936523                    0.998037      29.786308      86.579914       0.582132       0.423134      -1.065491      -0.005622       0.009715       0.066047       0.066994       0.016311      -0.003097      -0.011463      -0.000171      -0.012487      -0.017554      -0.004969       0.022523             11.729591       8.545406      -3.090643       0.927925       8.893390       0.829935      17.749978           0.001215
          201              C      -0.403368      12.046063       6.049293      -0.066890      32.380670 0.41326559E+03  0.96311052E+04                                 8.920674                            6.857632       0.022936       1.996047                    0.999356      28.649209      83.055751       0.615898       0.426727      -1.053589       0.026915      -0.014890       0.012385       0.033159      -0.002249       0.001826      -0.011462      -0.030010      -0.110121      -0.038585       0.003202       0.035383             10.142586       7.270642      -2.768625       0.309338       7.432225       0.577098      15.724891          -0.000071
          202              C      -0.372542      12.136341       7.394621      -0.090453      31.631824 0.39641992E+03  0.91161663E+04                                 8.669281                            6.640825       0.073630       2.003338                    0.999705      28.529101      81.375982       0.638454       0.417177      -1.062675       0.015460      -0.016590      -0.018866       0.029499      -0.009288      -0.014941       0.000085      -0.017298      -0.103893      -0.039399       0.008764       0.030635              9.795886       7.026037      -2.589820       0.850963       6.879398      -0.009539      15.482224           0.000193
          203              C       0.439213      11.322113       8.163424      -0.039762      35.714247 0.43228527E+03  0.10037222E+05                                 9.253960                            6.822937       0.067211       2.023771                    0.999245      27.085017      74.642807       0.653220       0.403835      -1.084294      -0.010129      -0.007275      -0.054751       0.056154      -0.005465      -0.001035      -0.000310      -0.017855       0.007282      -0.011763       0.002509       0.009254             10.868596       7.483261      -2.952003       0.055835       7.487825       0.683278      17.634701           0.000056
          204              C       0.396490      11.414510       9.682614       0.591420      23.736569 0.26122319E+03  0.54235776E+04                                 7.508539                            5.686876      -0.002998       2.057101                    0.999602      21.823009      59.550040       0.635426       0.464266      -1.032489       0.017445      -0.045305       0.066889       0.082650       0.034350       0.011498      -0.025408       0.016273      -0.215159      -0.080997       0.009495       0.071502              8.627678       6.342098      -2.512669      -0.373228       7.036748       0.792578      12.504187          -0.000000
          205              C       1.280676      10.431546       7.531026      -0.100749      33.393337 0.41708399E+03  0.97126473E+04                                 9.015060                            6.830946       0.089085       2.005337                    0.999702      28.922347      82.980377       0.626935       0.419536      -1.061323      -0.028886       0.000131      -0.024962       0.038177      -0.003877       0.013693      -0.020486      -0.017971      -0.068407      -0.034533       0.003178       0.031355             10.195577       7.739875      -3.148619       0.088040       7.551303       0.747974      15.295553           0.000199
          206              C       1.285182      10.346850       6.150115      -0.086287      33.758783 0.43420867E+03  0.10240467E+05                                 9.130128                            7.001603       0.055622       1.994196                    0.999469      29.373317      85.539568       0.613419       0.423378      -1.056136      -0.031273       0.014009       0.023566       0.041589      -0.005897      -0.017701       0.000266      -0.021199      -0.100561      -0.040320       0.010997       0.029323             10.343721       7.673409      -2.739364       1.046651       7.403285       0.051891      15.954470           0.000550
          207              C       0.780904       0.892513       1.247628       0.498122      20.647087 0.23607122E+03  0.48518670E+04                                 6.918910                            5.427083       0.178519       2.109042                    0.998956      23.281932      66.418395       0.636970       0.467866      -1.014993      -0.004050       0.038516       0.060688       0.071993       0.115554      -0.035130      -0.015536       0.016339      -0.140191      -0.096095      -0.049969       0.146063              7.848226       7.935831      -3.162582       1.546111       7.058191      -0.063055       8.550657           0.020175
          208              C       4.257303       7.412969      18.754369      -0.135352      40.653940 0.55541884E+03  0.13813006E+05                                10.317892                            7.885473      -0.180857       1.919249                    0.998075      30.071195      87.468881       0.586641       0.419823      -1.067381      -0.000897       0.074094      -0.000219       0.074100      -0.011446      -0.005947      -0.000939      -0.016315       0.061106      -0.024962       0.003671       0.021291             12.331929      11.801776       1.077634      -1.309335      19.281870      -0.583122       5.912141           0.005135
          209              C       5.393504       8.205988      18.641998      -0.082580      33.482044 0.43357878E+03  0.10236869E+05                                 9.154584                            7.029064       0.055960       1.997187                    0.999529      29.348222      85.923228       0.607084       0.427325      -1.052147      -0.035506       0.015452      -0.003580       0.038888      -0.017048      -0.002311      -0.005857       0.042764       0.075593      -0.040547       0.014742       0.025805             10.631708      10.284953       1.649597      -1.402859      16.502117      -0.091239       5.108053          -0.000092
          210              C       5.321776       9.581772      18.771225      -0.105579      34.313037 0.45749544E+03  0.10941711E+05                                 9.329180                            7.243293      -0.015816       1.971921                    0.999212      29.723167      87.432139       0.595513       0.430048      -1.051035      -0.020970      -0.014735      -0.005569       0.026227       0.017705       0.002435      -0.003437       0.010651       0.060624      -0.028954       0.008384       0.020569             10.717183      10.400227      -0.074034      -1.166004      16.527018       0.612873       5.224305           0.002616
          211              C       4.078387      10.197071      18.999712      -0.010146      37.730215 0.44196574E+03  0.10347402E+05                                 9.738869                            6.963930       0.019538       2.011007                    0.999287      27.150403      75.812094       0.635787       0.411483      -1.076254      -0.003112      -0.045695      -0.011541       0.047233      -0.004645       0.005862      -0.004687       0.013964       0.049223      -0.016846      -0.002334       0.019180             12.025947      10.588988       0.606724      -1.124197      20.335447       0.992579       5.153405           0.001296
          212              C       4.057958      11.689771      19.220395       0.580955      25.393511 0.26190223E+03  0.54772529E+04                                 7.936067                            5.713631      -0.021996       2.042784                    0.999394      22.624166      63.311366       0.626565       0.467430      -1.023954       0.006853       0.063689       0.014857       0.065757      -0.001455       0.000412      -0.022477       0.019685       0.312511      -0.065000      -0.042161       0.107161              9.647077       9.900382      -0.700995      -0.434584      14.573165       0.997495       4.467685           0.019474
          213              C       2.933783       9.411410      19.085551      -0.101175      34.128225 0.42842216E+03  0.10047173E+05                                 9.169043                            6.925248       0.010252       1.974293                    0.999617      29.295930      84.441179       0.622163       0.419788      -1.060808       0.023276      -0.013172      -0.008835       0.028166      -0.017917      -0.001908       0.002732       0.036079       0.017521      -0.028440       0.005474       0.022966             10.567097      10.019842       1.269596      -0.955171      16.887880       0.128233       4.793569           0.003171
          214              C       3.003892       8.027169      18.961318      -0.103776      34.328978 0.44686943E+03  0.10628471E+05                                 9.265119                            7.114922      -0.000395       1.967718                    0.999431      30.041936      88.220096       0.606213       0.424806      -1.053915       0.027351       0.023238      -0.005260       0.036274       0.018012       0.002715      -0.013898       0.059676       0.022337      -0.042563       0.011373       0.031189             10.592884      10.349843       0.452723      -0.910616      16.393774       0.272451       5.035034           0.000009
          215              C       2.974397       4.815521      18.215926      -0.134486      40.754789 0.57698849E+03  0.14511536E+05                                10.422799                            8.111020      -0.216725       1.912739                    0.997325      30.287584      89.090339       0.569567       0.427578      -1.060694      -0.051874      -0.040041      -0.025603       0.070354      -0.008957      -0.006154       0.001674      -0.004033      -0.069130      -0.024168       0.002856       0.021312             12.373311      13.952028       5.052287       1.575655       9.747392       3.068269      13.420513           0.005356
          216              C       2.833292       4.473580      16.870286      -0.065690      31.699964 0.42453388E+03  0.99815414E+04                                 8.857202                            6.988409      -0.033092       1.977934                    0.998594      29.020426      85.089771       0.603873       0.431395      -1.048509      -0.011663      -0.020127       0.022634       0.032456      -0.018684      -0.019361      -0.017491      -0.009213      -0.019216      -0.037715       0.014983       0.022733             10.109789      11.130595       3.765793       1.086961       7.546066       2.161011      11.652706          -0.000861
          217              C      16.359854       3.768447      16.444525      -0.090812      33.488326 0.44937350E+03  0.10720045E+05                                 9.233107                            7.227844      -0.159688       1.932695                    0.998433      29.558999      87.385684       0.588946       0.435955      -1.045444       0.006806       0.003302       0.028058       0.029060      -0.026371       0.010114      -0.004077      -0.025151      -0.000795      -0.030490      -0.001347       0.031838             10.590409      12.789098       4.324158       0.256989       7.517700       1.037856      11.464429           0.003949
          218              C      15.380747       3.364034      17.348798      -0.029229      36.540059 0.46354540E+03  0.10999741E+05                                 9.550097                            7.164914       0.054371       2.019493                    0.999363      27.635345      78.080838       0.621520       0.415299      -1.072114       0.046219       0.020285       0.013720       0.052306      -0.017270       0.006162      -0.006086      -0.001461       0.012407      -0.019356      -0.000600       0.019956             11.513536      14.172723       5.591839       0.715530       9.168137       2.091149      11.199748           0.000434
          219              C       8.309313      15.786401      16.908679       0.596511      24.392812 0.25893824E+03  0.54204857E+04                                 7.783218                            5.744609      -0.026682       2.045685                    0.999394      22.727850      64.428789       0.612221       0.477921      -1.014417      -0.053538      -0.049477      -0.015930       0.074619      -0.065380       0.022210      -0.049438      -0.032470      -0.056618      -0.064409      -0.035849       0.100258              9.286905      10.930326       3.307915      -0.828070       7.052278       1.477662       9.878110           0.025616
          220              C      15.492977       3.751347      18.691629      -0.125382      34.885575 0.45766573E+03  0.10934512E+05                                 9.353571                            7.193812       0.073198       1.990534                    0.999666      30.035206      87.981099       0.604580       0.424034      -1.055927       0.031257      -0.002530      -0.009667       0.032815      -0.002662      -0.024696      -0.013884      -0.009705       0.033308      -0.030092      -0.000658       0.030749             10.813101      13.205620       4.452083       1.322840       8.615683       2.946967      10.618000           0.004020
          221              C      16.588373       4.470078      19.128938      -0.090303      34.112385 0.44549222E+03  0.10595419E+05                                 9.255139                            7.121155       0.014933       1.978281                    0.999390      29.815704      87.767494       0.603304       0.426866      -1.051858      -0.007674      -0.013165      -0.033553       0.036851      -0.020288      -0.016871      -0.003941      -0.051259       0.092301      -0.051674       0.017122       0.034552             10.720089      12.985952       4.611571       1.123871       8.602746       2.722699      10.571570          -0.001099
          222              C       4.628486       5.184796      20.552613      -0.140327      39.444062 0.56103256E+03  0.14033810E+05                                10.191339                            8.008306      -0.238779       1.904050                    0.997688      30.381773      89.586133       0.571208       0.428671      -1.058343       0.016685      -0.017449       0.064539       0.068907       0.008672      -0.001851      -0.000595       0.042882       0.005728      -0.024085       0.001729       0.022356             11.818335       6.820492      -2.622277       0.206689      11.119356      -0.622609      17.515156           0.001867
          223              C       5.168180       3.946320      20.894096      -0.063141      33.961289 0.45193339E+03  0.10809805E+05                                 9.383549                            7.278023      -0.144693       1.939458                    0.998372      29.528714      87.766349       0.582611       0.439525      -1.042024       0.010284       0.022528       0.032677       0.041001       0.002589      -0.005671       0.022869       0.002759      -0.080537      -0.038153       0.015536       0.022617             10.774503       6.424565      -2.667579       0.155625       9.734662      -0.851454      16.164280          -0.000315
          224              C      -0.699897      16.901322      22.229123      -0.083171      33.443527 0.42104602E+03  0.98584910E+04                                 9.158066                            6.931484      -0.020545       1.980921                    0.999246      28.866845      83.888517       0.611323       0.427912      -1.052837       0.005825       0.021555      -0.014119       0.026418       0.004495       0.001976       0.001938       0.003777      -0.082189      -0.027564       0.008829       0.018734             10.644601       6.014676      -2.359119      -0.481899       8.650490       0.037003      17.268638           0.001753
          225              C       4.816696       4.360905      23.237963      -0.007102      37.853689 0.43117536E+03  0.10039162E+05                                 9.781468                            6.885076      -0.002456       2.005111                    0.999315      27.025766      75.417127       0.638069       0.412282      -1.075027       0.003596       0.013636      -0.038691       0.041181       0.006188      -0.002012      -0.002191       0.020804      -0.033783      -0.011932      -0.006021       0.017952             12.272886       6.020507      -2.353002      -0.173772       9.241645      -1.182102      21.556505          -0.001373
          226              C      -1.067342      17.299648      24.675060       0.562636      26.328212 0.27293867E+03  0.57693910E+04                                 8.169117                            5.835638      -0.103315       2.010164                    0.999391      23.047799      64.920413       0.619296       0.467889      -1.023326      -0.001884      -0.004112       0.063934       0.064094       0.035956      -0.003483       0.014847       0.133350      -0.186423      -0.070982      -0.035841       0.106823             10.067244       5.057538      -1.672762      -0.040354       8.249011      -0.975596      16.895183           0.009725
          227              C       4.262533       5.597366      22.908966      -0.123265      35.112401 0.44602905E+03  0.10564171E+05                                 9.312635                            7.039957       0.073843       1.985131                    0.999585      29.843029      86.397895       0.620620       0.416685      -1.062955       0.007431      -0.018867      -0.024321       0.031665      -0.007930      -0.020089       0.017650      -0.001215      -0.003215      -0.023593      -0.007223       0.030816             10.760645       5.916124      -2.286694       0.168946       9.066254      -1.781805      17.299556           0.001782
          228              C       4.185666       6.014282      21.587049      -0.100193      34.319662 0.43653943E+03  0.10312741E+05                                 9.206405                            6.989785       0.108491       2.001094                    0.999768      29.810843      86.983495       0.617760       0.419697      -1.058083       0.018517      -0.033492       0.010588       0.039708      -0.014789       0.001163       0.008749      -0.021459      -0.134751      -0.046026       0.004679       0.041346             10.648243       5.619516      -1.942436      -0.172020       9.406163      -1.099889      16.919049           0.000266
          229              C       5.533760       9.059998      12.868638      -0.141206      40.462662 0.57105281E+03  0.14314077E+05                                10.323377                            8.037565      -0.148542       1.930755                    0.998155      30.276147      88.682514       0.575990       0.424233      -1.063602       0.019358       0.057012       0.043517       0.074289       0.002727       0.002980       0.007033       0.011282      -0.057838      -0.021365       0.004851       0.016514             12.130215       6.057934       1.342656       1.134318      17.376822       2.723327      12.955889           0.004635
          230              C       5.659756       9.042842      14.267654      -0.070665      31.011316 0.42343078E+03  0.99254211E+04                                 8.669754                            6.947056       0.105097       2.019974                    0.999273      28.839560      83.775671       0.611349       0.427416      -1.053452       0.011865       0.028130      -0.020234       0.036627      -0.005776      -0.010481      -0.035060       0.014016      -0.023892      -0.043135       0.012989       0.030146              9.719186       4.873238       0.784809       0.891450      12.819566       2.387252      11.464755          -0.000320
          231              C       5.754787      10.219071      14.985266      -0.093794      32.647602 0.43750774E+03  0.10336610E+05                                 8.978304                            7.066774      -0.002924       1.980122                    0.999433      29.212041      85.113008       0.605656       0.428044      -1.053369       0.001280       0.000596      -0.026819       0.026857      -0.001678      -0.010162      -0.002259       0.049089       0.015801      -0.027457       0.000727       0.026730             10.170582       4.794160       0.565221       0.529037      14.765191       1.426962      10.952394           0.002896
          232              C       5.748455      11.457312      14.335076      -0.012597      35.331568 0.44152254E+03  0.10340903E+05                                 9.321616                            6.976855       0.110382       2.041511                    0.999360      27.111287      75.872032       0.632561       0.413426      -1.074315       0.004783      -0.041149      -0.018569       0.045398      -0.003000      -0.016931      -0.007091       0.033540      -0.009596      -0.021613      -0.006060       0.027673             11.128907       4.975133       0.748763       0.831717      16.623837       2.671914      11.787750           0.002296
          233              C       5.944871      12.748361      15.124481       0.602630      23.941281 0.25250205E+03  0.52395154E+04                                 7.622510                            5.630594       0.035796       2.069782                    0.999455      22.324720      62.497429       0.626910       0.470841      -1.020751       0.016131       0.059960       0.038444       0.073030      -0.019442      -0.014248      -0.010183       0.159297      -0.150888      -0.066186      -0.042010       0.108196              9.005542       4.377087       0.593635       0.205904      12.129110       0.831448      10.510430           0.023327
          234              C       5.624654      11.484452      12.957910      -0.107099      33.997330 0.45443469E+03  0.10847250E+05                                 9.241442                            7.200623      -0.037425       1.961643                    0.999418      29.801473      87.496720       0.599733       0.427858      -1.052672       0.031418      -0.031373       0.002499       0.044470       0.005756      -0.014647      -0.019003      -0.001810      -0.019279      -0.023918      -0.002586       0.026504             10.490913       5.383838       0.381177       0.990071      14.800958       2.657338      11.287944           0.003346
          235              C       5.496911      10.295235      12.220321      -0.106829      33.357349 0.44031533E+03  0.10404367E+05                                 8.988405                            6.991391       0.217439       2.034004                    0.999792      29.725929      86.203501       0.622672       0.416289      -1.062279       0.028807       0.010244       0.035644       0.046961       0.010182      -0.003658      -0.031453       0.033320       0.108541      -0.048151      -0.000960       0.049111             10.227188       5.163133       0.772852       1.080642      14.885427       2.401632      10.633004           0.000950
          236              C       3.906411       6.695712      12.323640      -0.146791      41.416336 0.56869936E+03  0.14227604E+05                                10.438475                            7.979857      -0.178009       1.916747                    0.998333      30.354542      88.566455       0.583067       0.419893      -1.067297      -0.062611      -0.040820       0.016357       0.076511       0.008227       0.008518      -0.002849       0.033253       0.034945      -0.025007       0.004919       0.020088             12.471585      16.893879       3.557959      -1.225630      14.434111      -2.159749       6.086765           0.003428
          237              C       3.891238       5.315504      12.553375      -0.079352      33.668354 0.43291971E+03  0.10223632E+05                                 9.184969                            7.013667      -0.027524       1.967216                    0.999497      29.498616      86.544942       0.608687       0.426103      -1.052262      -0.031454       0.023890       0.009869       0.040712      -0.027393       0.010446       0.007718       0.016848       0.088626      -0.045491       0.013128       0.032364             10.751981      13.990045       3.198150      -0.821339      13.161686      -2.000642       5.104211          -0.000481
          238              C       2.704201       4.631558      12.735354      -0.095891      34.427585 0.45115094E+03  0.10760851E+05                                 9.380763                            7.214293      -0.128410       1.940538                    0.998708      29.564878      87.073117       0.593587       0.432610      -1.048648       0.000808       0.029452      -0.002398       0.029560       0.006456       0.012347       0.002570      -0.030514       0.103048      -0.035679      -0.001231       0.036910             10.916426      15.763834       2.234674      -0.474991      11.752729      -1.522009       5.232715           0.002321
          239              C       1.483774       5.313714      12.662937       0.002555      36.805910 0.42846184E+03  0.99483369E+04                                 9.578444                            6.860086       0.099650       2.043450                    0.999254      26.633591      73.930105       0.640456       0.411887      -1.076573       0.032651       0.025642      -0.012423       0.043335      -0.007136       0.011998      -0.002715       0.002549       0.087330      -0.022526      -0.010158       0.032684             11.859240      17.586243       3.882176      -0.355430      12.869876      -1.485727       5.121601           0.001845
          240              C      14.841939       4.541077      12.804337       0.589487      24.896889 0.25075312E+03  0.51919450E+04                                 7.823314                            5.600923       0.073291       2.081473                    0.999432      22.294995      62.258516       0.630548       0.469142      -1.022116      -0.054165      -0.032703       0.004762       0.063451      -0.026170      -0.026128       0.057255      -0.036032       0.246190      -0.072936      -0.041193       0.114129              9.530598      13.477064       1.494850       1.013035       9.632288      -2.080333       5.482441           0.016361
          241              C       1.490033       6.686399      12.456612      -0.089378      33.312367 0.41428645E+03  0.96204275E+04                                 8.985994                            6.786253       0.057248       1.995293                    0.999601      28.747831      82.061030       0.632735       0.416860      -1.064222       0.023786      -0.014469      -0.008575       0.029132      -0.021878       0.009018       0.007680       0.032441       0.026681      -0.034454       0.010080       0.024374             10.365714      13.863011       3.195190      -0.746170      12.406399      -1.581664       4.827732           0.001985
          242              C       2.683382       7.394771      12.298668      -0.109192      34.390806 0.44612886E+03  0.10578429E+05                                 9.179919                            7.048711       0.106315       1.996867                    0.999759      29.937392      87.023228       0.618522       0.417629      -1.061219      -0.003073      -0.039229       0.009119       0.040392      -0.023070       0.004709      -0.003010      -0.064805      -0.009286      -0.038590      -0.003148       0.041738             10.495773      14.596401       2.670659      -0.814110      11.778885      -1.448579       5.112034           0.000611
          243              C       5.625699       7.724331      10.237289      -0.124968      39.592326 0.55485238E+03  0.13792545E+05                                10.141468                            7.912092      -0.143706       1.937885                    0.998053      29.767340      86.506592       0.582375       0.423094      -1.065532       0.010593      -0.000617      -0.065977       0.066825       0.010247       0.009037       0.007509      -0.024924      -0.012388      -0.017476      -0.004756       0.022232             11.720315      11.127099      -1.937210      -0.382089       6.301200      -1.182535      17.732646           0.001217
          244              C       6.806928       7.364273       9.557758      -0.066835      32.395765 0.41345705E+03  0.96371308E+04                                 8.924833                            6.860037       0.026545       1.996966                    0.999351      28.657481      83.099088       0.615652       0.426829      -1.053477      -0.024615       0.018634      -0.012382       0.033263       0.009320       0.010940       0.002516       0.022689      -0.108734      -0.038041       0.003480       0.034561             10.147761       9.469011      -1.793424      -0.401725       5.241441      -0.517666      15.732833          -0.000072
          245              C       6.876853       7.429160       8.212430      -0.090974      31.619217 0.39623072E+03  0.91101990E+04                                 8.663520                            6.636034       0.078355       2.004770                    0.999698      28.526557      81.346083       0.639184       0.416774      -1.062993      -0.022807       0.007803       0.019229       0.030835       0.000403      -0.007151       0.013226       0.025459      -0.104902      -0.039662       0.008629       0.031033              9.789369       8.825123      -1.786397       0.353111       5.073416      -0.772206      15.469568           0.000194
          246              C       5.802797       7.839426       7.443627      -0.039045      35.725174 0.43241654E+03  0.10041226E+05                                 9.256110                            6.824326       0.067488       2.023794                    0.999248      27.089338      74.662969       0.653090       0.403876      -1.084245      -0.002596      -0.012135       0.052899       0.054335       0.002074      -0.000327       0.001599       0.019705       0.008736      -0.011705       0.003088       0.008617             10.871015       9.684794      -1.974056      -0.601937       5.290907      -0.328724      17.637343           0.000053
          247              C       5.904581       7.837987       5.924437       0.590104      23.756131 0.26148605E+03  0.54302746E+04                                 7.511303                            5.688876       0.000471       2.058105                    0.999597      21.835345      59.585998       0.635473       0.464126      -1.032591      -0.048466      -0.002417      -0.068242       0.083736       0.017243       0.027688       0.000150      -0.062036      -0.216494      -0.081247       0.009300       0.071946              8.630814       8.792551      -1.423330      -0.877952       4.591166       0.019217      12.508724          -0.000000
          248              C       4.646920       8.245774       8.076025      -0.100542      33.415841 0.41743013E+03  0.97232402E+04                                 9.020379                            6.834553       0.088079       2.005043                    0.999693      28.932876      83.035795       0.626630       0.419631      -1.061207       0.010859      -0.026943       0.025506       0.038657       0.004255       0.024051      -0.003889       0.017468      -0.068341      -0.034314       0.003227       0.031088             10.201738       9.929157      -2.177885      -0.648026       5.371228      -0.384926      15.304828           0.000199
          249              C       4.567719       8.215434       9.456936      -0.087233      33.769224 0.43434382E+03  0.10244579E+05                                 9.133118                            7.003746       0.051458       1.993091                    0.999464      29.378639      85.562426       0.613179       0.423505      -1.056043       0.025198      -0.022789      -0.023662       0.041403       0.004077      -0.008011       0.015934       0.022188      -0.103437      -0.041125       0.011565       0.029559             10.347192       9.486408      -1.933112       0.378877       5.593870      -0.977759      15.961296           0.000551
          250              C      10.779294       3.908308      14.359423       0.499539      20.646230 0.23608092E+03  0.48522005E+04                                 6.918827                            5.427197       0.180355       2.109623                    0.998980      23.282126      66.423638       0.636952       0.467866      -1.014975       0.036148       0.012682      -0.060432       0.071551       0.071009      -0.000165       0.037983      -0.183859      -0.138370      -0.096533      -0.049420       0.145953              7.848024       9.554562      -2.441673       0.686574       5.439636      -1.386420       8.549874           0.020173
          251              C       8.007048       3.639442       3.147318      -0.136295      40.767778 0.55715686E+03  0.13869443E+05                                10.344099                            7.903219      -0.192155       1.915159                    0.998046      30.119942      87.701721       0.585279       0.420399      -1.066831      -0.067569      -0.029958      -0.000326       0.073913      -0.001334      -0.001524       0.005976       0.028393       0.061021      -0.025195       0.003905       0.021290             12.365972      17.296951       3.512975      -0.000188      13.875537       1.437613       5.925426           0.005128
          252              C       7.744890       2.278888       3.034947      -0.083899      33.468747 0.43342424E+03  0.10231029E+05                                 9.145178                            7.021745       0.066333       2.000041                    0.999471      29.347326      85.876320       0.608264       0.426588      -1.052733      -0.028668       0.027081      -0.003333       0.039577      -0.027308       0.005224       0.003811      -0.004453       0.078021      -0.041018       0.014351       0.026667             10.620462      14.231722       3.407483      -0.487723      12.526652       1.317374       5.103012          -0.000095
          253              C       6.458935       1.784676       3.164174      -0.104662      34.264114 0.45665265E+03  0.10916159E+05                                 9.318510                            7.234314      -0.011263       1.973632                    0.999259      29.696954      87.323996       0.596187       0.429774      -1.051238       0.004644       0.027166      -0.005500       0.028104       0.007131       0.004083      -0.000635      -0.032765       0.059554      -0.028148       0.007938       0.020210             10.705121      15.544384       2.226173      -1.032644      11.352848       0.815496       5.218130           0.002620
          254              C       5.390992       2.670174       3.392661      -0.009947      37.720668 0.44177960E+03  0.10342442E+05                                 9.740039                            6.964187       0.017709       2.010390                    0.999323      27.142135      75.798486       0.635510       0.411686      -1.076070       0.039660       0.022461      -0.010984       0.046884      -0.007999       0.006350      -0.003154      -0.001641       0.049318      -0.016485      -0.002426       0.018911             12.028400      18.273785       4.029677      -1.364393      12.657390       0.623505       5.154025           0.001289
          255              C       4.019105       2.081534       3.613344       0.583928      25.337819 0.26122255E+03  0.54597085E+04                                 7.926691                            5.707484      -0.022149       2.043153                    0.999465      22.592426      63.211505       0.626668       0.467638      -1.023799      -0.057039      -0.032773       0.015443       0.067572      -0.007971       0.019985       0.008700      -0.013068       0.310391      -0.064858      -0.041428       0.106287              9.635484      14.301725       1.265885      -1.086688      10.141589      -0.009035       4.463139           0.019462
          256              C       5.643010       4.035410       3.478500      -0.103425      34.249204 0.43024455E+03  0.10101261E+05                                 9.193487                            6.942222       0.004190       1.971901                    0.999634      29.354696      84.675573       0.621059       0.420061      -1.060568       0.020787      -0.015757      -0.008833       0.027539      -0.025997      -0.002731       0.000817       0.002419       0.021184      -0.029601       0.006699       0.022902             10.597562      14.852324       3.422206      -0.506112      12.135146       0.822325       4.805215           0.003175
          257              C       6.936032       4.534542       3.354267      -0.103037      34.255722 0.44560147E+03  0.10589926E+05                                 9.245990                            7.098834       0.005849       1.969975                    0.999457      30.010683      88.070047       0.607717       0.424091      -1.054445      -0.010846      -0.036419      -0.005546       0.038402      -0.010884       0.013730       0.002745      -0.064352       0.022076      -0.041643       0.011344       0.030299             10.571553      15.017047       2.545775      -0.617274      11.672786       0.720102       5.024824           0.000003
          258              C       9.857857       5.868137       2.608875      -0.133350      40.670154 0.57559420E+03  0.14466377E+05                                10.406160                            8.099891      -0.213091       1.914447                    0.997338      30.243579      88.903014       0.570151       0.427438      -1.060879       0.015211       0.063819      -0.025457       0.070373      -0.003978      -0.003255       0.005153       0.014771      -0.069859      -0.024365       0.003877       0.020488             12.351460       6.678237       1.812862      -2.157985      16.977344      -2.677132      13.398800           0.005361
          259              C      10.112809       6.136151       1.263235      -0.065904      31.687161 0.42437167E+03  0.99758486E+04                                 8.851837                            6.984767      -0.031555       1.978604                    0.998632      29.008196      85.020128       0.604385       0.431111      -1.048780       0.014490       0.020515       0.022497       0.033718      -0.009618       0.008480       0.023874       0.032594      -0.017879      -0.036729       0.014513       0.022216             10.103171       5.337506       1.186137      -1.530690      13.327277      -1.870015      11.644728          -0.000873
          260              C      10.302764       7.442803       0.837474      -0.091336      33.499179 0.44948629E+03  0.10723967E+05                                 9.239052                            7.233235      -0.168835       1.930232                    0.998485      29.566670      87.428265       0.588149       0.436496      -1.045065       0.000400      -0.007587       0.026401       0.027472      -0.008155       0.007506      -0.008903       0.057571       0.003766      -0.032414       0.000589       0.031825             10.596879       5.179663       0.934297      -0.843412      15.142628      -0.656834      11.468345           0.003965
          261              C      10.273847       8.501749       1.741747      -0.028279      36.511803 0.46313484E+03  0.10988181E+05                                 9.548769                            7.164262       0.052897       2.019271                    0.999396      27.618637      78.041495       0.621185       0.415592      -1.071865       0.000542      -0.050930       0.012514       0.052448      -0.011159       0.008191      -0.002791       0.025530       0.014333      -0.019347      -0.000264       0.019610             11.511563       5.839895       1.880692      -1.619554      17.495399      -1.506003      11.199394           0.000416
          262              C      -3.950933       9.907455       1.301628       0.597094      24.382614 0.25883106E+03  0.54176127E+04                                 7.781028                            5.743170      -0.026489       2.045666                    0.999413      22.722111      64.406108       0.612345       0.477879      -1.014451       0.024426       0.069718      -0.016194       0.075627      -0.030944       0.053417      -0.000018       0.118283      -0.056966      -0.063635      -0.035577       0.099212              9.284106       5.234217       0.771316      -1.686194      12.742024       0.155955       9.876076           0.025602
          263              C       9.965701       8.241652       3.084578      -0.125027      34.838416 0.45688083E+03  0.10909887E+05                                 9.341157                            7.184403       0.073889       1.990924                    0.999685      30.008002      87.846460       0.605451       0.423652      -1.056281       0.015341      -0.027903      -0.010437       0.033509       0.001669       0.002220       0.028056       0.011062       0.034880      -0.030175      -0.000530       0.030705             10.798597       6.058459       1.270589      -2.151120      15.731663      -2.403735      10.605669           0.004030
          264              C       9.754803       6.948600       3.521887      -0.090834      34.132557 0.44579062E+03  0.10604433E+05                                 9.258404                            7.122845       0.015625       1.978180                    0.999419      29.827687      87.814566       0.603312       0.426783      -1.051896       0.008406       0.011959      -0.032921       0.036021       0.005453      -0.003008       0.017015       0.063700       0.094023      -0.051557       0.016518       0.035040             10.724582       5.902668       1.457366      -2.032008      15.692652      -2.136509      10.578426          -0.001110
          265              C      10.193493       4.206900       4.945562      -0.141270      39.413354 0.56057363E+03  0.14017281E+05                                10.179076                            8.000088      -0.232349       1.906061                    0.997645      30.367990      89.483877       0.572120       0.428142      -1.058835       0.022888      -0.008136       0.064497       0.068920      -0.010619       0.000141       0.001842      -0.041427       0.004421      -0.024026       0.001341       0.022686             11.802759      12.342585      -0.156048       0.650976       5.577052       0.066078      17.488639           0.001867
          266              C      11.544410       4.217763       5.287045      -0.062373      33.938428 0.45151869E+03  0.10797530E+05                                 9.379726                            7.275190      -0.146122       1.939188                    0.998369      29.517841      87.727715       0.582657       0.439586      -1.041975      -0.016183      -0.017855       0.031811       0.039908       0.000485      -0.023655      -0.003438      -0.004800      -0.081990      -0.038714       0.015683       0.023031             10.769827      11.164936      -0.554008       0.834952       4.987842       0.204805      16.156702          -0.000309
          267              C      11.965555       4.307510       6.622072      -0.082810      33.460472 0.42131352E+03  0.98669154E+04                                 9.166993                            6.939315      -0.028238       1.978887                    0.999245      28.866698      83.913801       0.610198       0.428607      -1.052347      -0.017842      -0.014619      -0.014026       0.026996       0.002118      -0.001306      -0.002258      -0.010587      -0.079460      -0.026641       0.007563       0.019078             10.655139       9.968944      -0.599219      -0.233574       4.702550       0.426134      17.293922           0.001751
          268              C      11.022690       4.370174       7.630912      -0.007348      37.863601 0.43132366E+03  0.10043543E+05                                 9.782824                            6.885965      -0.001568       2.005387                    0.999288      27.031322      75.437707       0.638065       0.412247      -1.075043      -0.011398      -0.008396      -0.038475       0.040997      -0.003627       0.001133       0.002398      -0.022519      -0.032804      -0.011532      -0.005935       0.017466             12.274867      10.456514      -0.376883       1.013320       4.805651       0.639811      21.562436          -0.001368
          269              C      11.452194       4.481116       9.068009       0.563334      26.301153 0.27264169E+03  0.57613874E+04                                 8.163384                            5.832171      -0.104419       2.010131                    0.999369      23.033186      64.863746       0.619543       0.467842      -1.023379       0.004625       0.003809       0.064000       0.064280      -0.026004      -0.014692      -0.002552      -0.143077      -0.185126      -0.070515      -0.036457       0.106972             10.059760       8.957767       0.067007       0.877012       4.339980       0.433455      16.881534           0.009716
          270              C       9.667728       4.373347       7.301915      -0.123477      35.104964 0.44592559E+03  0.10561273E+05                                 9.312198                            7.040178       0.067845       1.983456                    0.999621      29.838883      86.388494       0.620463       0.416808      -1.062860       0.019807       0.000474      -0.024348       0.031391      -0.004973      -0.024574       0.010573       0.011741      -0.003227      -0.023613      -0.007103       0.030716             10.759696      10.243950      -0.359055       1.697058       4.738000       0.570608      17.297137           0.001779
          271              C       9.255602       4.273941       5.979998      -0.100174      34.351279 0.43706190E+03  0.10328652E+05                                 9.214421                            6.996146       0.108520       2.000950                    0.999776      29.823890      87.049827       0.617162       0.419958      -1.057869       0.039067      -0.003627       0.010820       0.040699      -0.002169      -0.008153      -0.004313       0.035918      -0.131278      -0.044962       0.004252       0.040710             10.657643      10.229133       0.107815       0.935051       4.806679       0.605833      16.937118           0.000271
          272              C      12.942307       7.466983      28.475689      -0.140270      40.379813 0.56962821E+03  0.14268261E+05                                10.306857                            8.025678      -0.147295       1.931814                    0.998135      30.235227      88.507134       0.576665       0.424036      -1.063814      -0.044122      -0.040971       0.043645       0.074366      -0.002284      -0.005572      -0.006361      -0.011795      -0.056828      -0.021470       0.004828       0.016642             12.109385      14.481200       5.093363      -2.016606       8.912884      -2.136548      12.934071           0.004639
          273              C      13.009242       7.358869      29.874705      -0.072667      31.062182 0.42435980E+03  0.99527194E+04                                 8.678968                            6.954433       0.105081       2.019591                    0.999260      28.870053      83.889452       0.611052       0.427386      -1.053463      -0.020863      -0.021464      -0.020703       0.036395      -0.008847       0.027982       0.023948      -0.001875      -0.022200      -0.043142       0.012582       0.030560              9.729395      10.932194       3.482012      -1.819579       6.778054      -1.786969      11.477937          -0.000334
          274              C      11.973426       6.793513      30.592317      -0.090148      32.501880 0.43498178E+03  0.10261623E+05                                 8.951041                            7.045753      -0.001999       1.981287                    0.999437      29.133333      84.808508       0.606661       0.427972      -1.053458       0.001320      -0.000718      -0.025361       0.025406      -0.018959      -0.001777       0.010197      -0.029048       0.018257      -0.027198       0.001333       0.025866             10.138330      12.647960       4.066397      -1.081217       6.841496      -1.059015      10.925535           0.002910
          275              C      10.839721       6.295520      29.942127      -0.012885      35.357239 0.44195582E+03  0.10353527E+05                                 9.325917                            6.980222       0.116554       2.043164                    0.999379      27.122289      75.910393       0.632420       0.413419      -1.074325       0.040301       0.012144      -0.019229       0.046276      -0.014274      -0.000007       0.018735      -0.017153      -0.008125      -0.022013      -0.005436       0.027449             11.133636      14.144573       4.831630      -2.102620       7.462411      -1.847282      11.793924           0.002281
          276              C       9.740266       5.590835      30.731532       0.602801      23.931893 0.25241216E+03  0.52370105E+04                                 7.619896                            5.629118       0.038006       2.070528                    0.999390      22.319040      62.470968       0.627092       0.470762      -1.020827      -0.047001      -0.039412       0.039000       0.072687      -0.072363       0.004212       0.016962      -0.078327      -0.150038      -0.066794      -0.041473       0.108267              9.001907      10.399466       3.275813      -0.674878       6.098843      -0.525987      10.507411           0.023293
          277              C      10.764559       6.397567      28.564961      -0.108390      34.028458 0.45492266E+03  0.10862493E+05                                 9.249081                            7.206117      -0.043362       1.960043                    0.999448      29.821263      87.587265       0.599263       0.428052      -1.052487       0.041748      -0.015539       0.003229       0.044663       0.004305       0.011292       0.022179      -0.008935      -0.019951      -0.024782      -0.002791       0.027573             10.500008      12.970550       3.757997      -2.028829       7.232200      -1.988411      11.297274           0.003362
          278              C      11.798931       6.998089      27.827372      -0.108335      33.443507 0.44171240E+03  0.10446045E+05                                 9.004001                            7.002409       0.217127       2.033297                    0.999811      29.773975      86.389390       0.622167       0.416281      -1.062244       0.002062      -0.031123       0.036854       0.048282      -0.005647       0.026693       0.016438      -0.036842       0.104963      -0.047263      -0.000796       0.048059             10.245955      12.728463       4.139816      -1.758369       7.360183      -1.968225      10.649220           0.000937
          279              C      14.439987       9.915464      27.930691      -0.147088      41.447859 0.56916287E+03  0.14242100E+05                                10.442811                            7.982455      -0.176898       1.916883                    0.998323      30.369183      88.618189       0.583043       0.419824      -1.067341       0.011289       0.075144       0.016745       0.077811      -0.007923       0.005928      -0.006871      -0.033976       0.034945      -0.025096       0.004603       0.020493             12.477587      12.201233       1.463720       1.474521      19.142657       1.998737       6.088870           0.003434
          280              C      15.694629      10.490860      28.160426      -0.079994      33.703428 0.43347216E+03  0.10240169E+05                                 9.191756                            7.018462      -0.027561       1.966994                    0.999505      29.517136      86.620315       0.608424       0.426142      -1.052214      -0.034841       0.018180       0.009771       0.040495      -0.024935      -0.002526      -0.013028       0.029384       0.087976      -0.045716       0.013308       0.032409             10.760633      10.928706       1.833997       1.494535      16.245664       1.565606       5.107528          -0.000493
          281              C      15.836467      11.853476      28.342405      -0.092852      34.310045 0.44911377E+03  0.10700422E+05                                 9.362064                            7.199739      -0.131370       1.940573                    0.998693      29.500500      86.842761       0.593954       0.432821      -1.048493      -0.025193      -0.012996      -0.001950       0.028414       0.016824       0.002557      -0.011674       0.010742       0.101190      -0.036249       0.000167       0.036082             10.894458      10.737596       0.006640       1.195069      16.723132       1.051068       5.222647           0.002331
          282              C      14.716792      12.690797      28.269988       0.000582      36.874938 0.42942428E+03  0.99756642E+04                                 9.587157                            6.865510       0.101732       2.043517                    0.999261      26.664361      74.019122       0.640561       0.411614      -1.076818      -0.008490      -0.040318      -0.012464       0.043046      -0.005835       0.006979      -0.009997       0.009239       0.087171      -0.022767      -0.009794       0.032562             11.871391      10.773975       0.844041       1.213584      19.714650       0.929830       5.125548           0.001837
          283              C      14.899900      14.178743      28.411388       0.590812      24.868061 0.25040581E+03  0.51832446E+04                                 7.819777                            5.598606       0.071318       2.081076                    0.999470      22.278929      62.215845       0.630380       0.469404      -1.021917       0.007016       0.062917       0.004891       0.063496      -0.003482      -0.062975       0.001126       0.063944       0.242465      -0.072629      -0.040785       0.113414              9.526218       9.154291      -0.429132       2.311472      13.944138      -0.079147       5.480226           0.016364
          284              C      13.465396      12.126604      28.063663      -0.087236      33.257944 0.41341430E+03  0.95952081E+04                                 8.977584                            6.780151       0.059334       1.996305                    0.999612      28.715608      81.950349       0.632867       0.416989      -1.064130       0.023019      -0.014859      -0.008230       0.028608      -0.026047      -0.003463      -0.010990       0.012711       0.025633      -0.033845       0.010048       0.023797             10.355980      10.262542       1.592628       1.139598      15.981889       1.323297       4.823507           0.001990
          285              C      13.303813      10.748285      27.905719      -0.110159      34.411263 0.44641263E+03  0.10587124E+05                                 9.184901                            7.052248       0.101473       1.995276                    0.999762      29.947798      87.069157       0.618180       0.417782      -1.061093       0.033968       0.019003       0.008777       0.039900       0.009321       0.004484      -0.002726       0.076884      -0.009593      -0.038258      -0.003279       0.041537             10.501941      10.265309       0.738006       0.992306      16.125938       1.333384       5.114574           0.000602
          286              C      14.199835       7.926406      25.844340      -0.125898      39.633999 0.55553007E+03  0.13813812E+05                                10.148785                            7.917290      -0.147456       1.936528                    0.998037      29.786201      86.579461       0.582135       0.423133      -1.065492       0.005622      -0.009715      -0.066047       0.066994       0.016310      -0.003096      -0.011462      -0.000170      -0.012479      -0.017553      -0.004967       0.022520             11.729545       8.545376      -3.090634       0.927928       8.893358       0.829930      17.749900           0.001204
          287              C      15.009326       6.993846      25.164809      -0.066891      32.380884 0.41326856E+03  0.96311927E+04                                 8.920712                            6.857656       0.022933       1.996044                    0.999356      28.649334      83.056223       0.615897       0.426727      -1.053589      -0.026915       0.014891      -0.012385       0.033159      -0.002252       0.001827      -0.011463      -0.030009      -0.110118      -0.038584       0.003202       0.035382             10.142636       7.270669      -2.768637       0.309343       7.432255       0.577100      15.724983          -0.000077
          288              C      14.978500       6.903568      23.819481      -0.090452      31.632032 0.39642263E+03  0.91162476E+04                                 8.669323                            6.640850       0.073613       2.003331                    0.999705      28.529238      81.376560       0.638452       0.417177      -1.062674      -0.015461       0.016590       0.018866       0.029499      -0.009290      -0.014941       0.000086      -0.017298      -0.103889      -0.039398       0.008761       0.030636              9.795939       7.026072      -2.589838       0.850970       6.879433      -0.009541      15.482313           0.000187
          289              C      14.166745       7.717796      23.050678      -0.039755      35.714442 0.43228728E+03  0.10037285E+05                                 9.254005                            6.822960       0.067191       2.023764                    0.999245      27.085086      74.643167       0.653218       0.403835      -1.084293       0.010128       0.007274       0.054751       0.056153      -0.005467      -0.001035      -0.000309      -0.017855       0.007287      -0.011765       0.002511       0.009254             10.868658       7.483297      -2.952022       0.055837       7.487861       0.683281      17.634815           0.000046
          290              C      14.209468       7.625399      21.531488       0.591425      23.736679 0.26122429E+03  0.54236090E+04                                 7.508574                            5.686895      -0.003025       2.057091                    0.999602      21.823079      59.550387       0.635423       0.464267      -1.032487      -0.017445       0.045304      -0.066888       0.082649       0.034349       0.011498      -0.025409       0.016273      -0.215165      -0.081000       0.009497       0.071502              8.627724       6.342126      -2.512682      -0.373227       7.036778       0.792580      12.504268          -0.000017
          291              C      13.325282       8.608363      23.683076      -0.100748      33.393568 0.41708702E+03  0.97127388E+04                                 9.015106                            6.830973       0.089069       2.005330                    0.999702      28.922486      82.980962       0.626933       0.419537      -1.061323       0.028885      -0.000131       0.024962       0.038177      -0.003879       0.013694      -0.020486      -0.017970      -0.068403      -0.034532       0.003176       0.031356             10.195634       7.739917      -3.148642       0.088041       7.551343       0.747980      15.295643           0.000192
          292              C      13.320776       8.693059      25.063987      -0.086287      33.758994 0.43421156E+03  0.10240554E+05                                 9.130168                            7.001627       0.055616       1.994192                    0.999469      29.373436      85.540042       0.613418       0.423378      -1.056135       0.031273      -0.014010      -0.023566       0.041589      -0.005900      -0.017702       0.000267      -0.021199      -0.100558      -0.040320       0.010995       0.029324             10.343772       7.673442      -2.739378       1.046658       7.403316       0.051895      15.954559           0.000544
          293              C      13.825054      18.147396      29.966474       0.498121      20.647170 0.23607233E+03  0.48518975E+04                                 6.918934                            5.427100       0.178501       2.109034                    0.998956      23.282032      66.418825       0.636968       0.467866      -1.014992       0.004050      -0.038516      -0.060688       0.071993       0.115554      -0.035132      -0.015536       0.016338      -0.140198      -0.096095      -0.049970       0.146065              7.848256       7.935868      -3.162600       1.546117       7.058220      -0.063056       8.550681           0.020175
          294              C      10.348655      11.626940      12.459733      -0.135352      40.653912 0.55541818E+03  0.13812986E+05                                10.317890                            7.885471      -0.180857       1.919249                    0.998075      30.071175      87.468822       0.586641       0.419823      -1.067380       0.000897      -0.074094       0.000226       0.074100      -0.011446      -0.005947      -0.000941      -0.016315       0.061108      -0.024964       0.003672       0.021292             12.331935      11.801765       1.077634      -1.309333      19.281896      -0.583127       5.912142           0.005135
          295              C       9.212454      10.833921      12.572104      -0.082579      33.482049 0.43357859E+03  0.10236863E+05                                 9.154585                            7.029061       0.055958       1.997187                    0.999529      29.348219      85.923219       0.607084       0.427325      -1.052147       0.035508      -0.015452       0.003587       0.038890      -0.017048      -0.002311      -0.005858       0.042763       0.075593      -0.040547       0.014742       0.025805             10.631714      10.284950       1.649588      -1.402859      16.502139      -0.091238       5.108053          -0.000093
          296              C       9.284182       9.458137      12.442877      -0.105583      34.313170 0.45749718E+03  0.10941763E+05                                 9.329202                            7.243305      -0.015821       1.971918                    0.999212      29.723237      87.432390       0.595512       0.430047      -1.051036       0.020971       0.014734       0.005577       0.026229       0.017705       0.002435      -0.003436       0.010650       0.060620      -0.028953       0.008385       0.020568             10.717217      10.400247      -0.074052      -1.166008      16.527088       0.612878       5.224316           0.002615
          297              C      10.527571       8.842838      12.214390      -0.010140      37.730193 0.44196427E+03  0.10347362E+05                                 9.738880                            6.963927       0.019532       2.011006                    0.999287      27.150352      75.812016       0.635786       0.411484      -1.076253       0.003114       0.045693       0.011549       0.047233      -0.004646       0.005862      -0.004687       0.013965       0.049226      -0.016848      -0.002334       0.019182             12.025977      10.588994       0.606709      -1.124198      20.335529       0.992586       5.153409           0.001293
          298              C      10.548000       7.350138      11.993707       0.580953      25.393796 0.26190524E+03  0.54773380E+04                                 7.936145                            5.713678      -0.022055       2.042761                    0.999394      22.624389      63.312360       0.626559       0.467432      -1.023951      -0.006853      -0.063690      -0.014852       0.065757      -0.001453       0.000413      -0.022477       0.019684       0.312521      -0.065001      -0.042163       0.107164              9.647183       9.900476      -0.701008      -0.434592      14.573346       0.997509       4.467728           0.019471
          299              C      11.672175       9.628499      12.128551      -0.101178      34.128307 0.42842299E+03  0.10047200E+05                                 9.169063                            6.925258       0.010247       1.974291                    0.999617      29.295960      84.441337       0.622162       0.419788      -1.060808      -0.023275       0.013169       0.008844       0.028167      -0.017919      -0.001907       0.002731       0.036074       0.017520      -0.028439       0.005474       0.022966             10.567129      10.019856       1.269597      -0.955171      16.887953       0.128234       4.793578           0.003171
          300              C      11.602066      11.012740      12.252784      -0.103779      34.329009 0.44686974E+03  0.10628478E+05                                 9.265117                            7.114919      -0.000381       1.967722                    0.999432      30.041946      88.220067       0.606214       0.424806      -1.053916      -0.027351      -0.023238       0.005268       0.036274       0.018012       0.002716      -0.013900       0.059675       0.022337      -0.042563       0.011374       0.031189             10.592888      10.349829       0.452718      -0.910612      16.393800       0.272451       5.035033           0.000010
          301              C      11.631561      14.224388      12.998176      -0.134483      40.754695 0.57698693E+03  0.14511487E+05                                10.422785                            8.111011      -0.216727       1.912739                    0.997325      30.287538      89.090178       0.569567       0.427578      -1.060694       0.051873       0.040041       0.025604       0.070353      -0.008957      -0.006155       0.001673      -0.004032      -0.069133      -0.024169       0.002857       0.021312             12.373295      13.952010       5.052282       1.575646       9.747384       3.068261      13.420490           0.005359
          302              C      11.772666      14.566329      14.343816      -0.065681      31.699770 0.42453081E+03  0.99814510E+04                                 8.857170                            6.988386      -0.033092       1.977936                    0.998594      29.020298      85.089313       0.603873       0.431396      -1.048509       0.011662       0.020128      -0.022633       0.032456      -0.018684      -0.019360      -0.017490      -0.009216      -0.019216      -0.037714       0.014981       0.022733             10.109750      11.130550       3.765776       1.086945       7.546039       2.160997      11.652660          -0.000866
          303              C      -1.753896      15.271462      14.769577      -0.090807      33.488233 0.44937215E+03  0.10720005E+05                                 9.233093                            7.227835      -0.159691       1.932695                    0.998433      29.558938      87.385482       0.588946       0.435955      -1.045444      -0.006806      -0.003302      -0.028058       0.029060      -0.026371       0.010112      -0.004077      -0.025151      -0.000797      -0.030489      -0.001348       0.031838             10.590392      12.789074       4.324149       0.256981       7.517688       1.037853      11.464414           0.003954
          304              C      -0.774789      15.675875      13.865304      -0.029230      36.540076 0.46354550E+03  0.10999744E+05                                 9.550103                            7.164916       0.054368       2.019492                    0.999363      27.635354      78.080888       0.621520       0.415299      -1.072114      -0.046219      -0.020285      -0.013720       0.052306      -0.017271       0.006163      -0.006085      -0.001462       0.012407      -0.019357      -0.000599       0.019956             11.513546      14.172736       5.591846       0.715534       9.168145       2.091154      11.199757           0.000426
          305              C       6.296645       3.253508      14.305423       0.596509      24.392874 0.25893887E+03  0.54205026E+04                                 7.783233                            5.744616      -0.026688       2.045683                    0.999394      22.727885      64.428924       0.612220       0.477921      -1.014416       0.053538       0.049477       0.015930       0.074619      -0.065380       0.022209      -0.049438      -0.032469      -0.056623      -0.064409      -0.035849       0.100258              9.286926      10.930357       3.307927      -0.828073       7.052292       1.477666       9.878129           0.025614
          306              C      -0.887019      15.288562      12.522473      -0.125391      34.885800 0.45766899E+03  0.10934611E+05                                 9.353613                            7.193840       0.073189       1.990530                    0.999666      30.035342      87.981629       0.604579       0.424035      -1.055927      -0.031257       0.002529       0.009668       0.032816      -0.002662      -0.024696      -0.013885      -0.009704       0.033305      -0.030092      -0.000657       0.030750             10.813155      13.205693       4.452114       1.322856       8.615728       2.946986      10.618044           0.004024
          307              C      -1.982415      14.569831      12.085164      -0.090311      34.112592 0.44549523E+03  0.10595509E+05                                 9.255175                            7.121178       0.014931       1.978279                    0.999390      29.815832      87.767972       0.603303       0.426866      -1.051858       0.007674       0.013165       0.033554       0.036852      -0.020289      -0.016869      -0.003941      -0.051259       0.092302      -0.051674       0.017122       0.034552             10.720136      12.986019       4.611602       1.123884       8.602786       2.722712      10.571603          -0.001104
          308              C       9.977472      13.855113      10.661489      -0.140324      39.444079 0.56103281E+03  0.14033820E+05                                10.191347                            8.008311      -0.238785       1.904048                    0.997688      30.381781      89.586210       0.571207       0.428672      -1.058343      -0.016687       0.017449      -0.064539       0.068907       0.008672      -0.001851      -0.000593       0.042883       0.005728      -0.024085       0.001729       0.022356             11.818346       6.820499      -2.622280       0.206690      11.119367      -0.622609      17.515173           0.001869
          309              C       9.437778      15.093589      10.320006      -0.063132      33.961136 0.45193112E+03  0.10809738E+05                                 9.383528                            7.278010      -0.144698       1.939458                    0.998372      29.528617      87.766037       0.582611       0.439526      -1.042023      -0.010287      -0.022528      -0.032676       0.041001       0.002587      -0.005670       0.022868       0.002760      -0.080538      -0.038152       0.015537       0.022616             10.774476       6.424554      -2.667577       0.155624       9.734646      -0.851447      16.164228          -0.000319
          310              C      15.305855       2.138587       8.984979      -0.083168      33.443475 0.42104552E+03  0.98584760E+04                                 9.158056                            6.931480      -0.020539       1.980923                    0.999246      28.866810      83.888388       0.611324       0.427912      -1.052837      -0.005828      -0.021555       0.014120       0.026419       0.004493       0.001974       0.001940       0.003777      -0.082190      -0.027564       0.008832       0.018732             10.644587       6.014673      -2.359120      -0.481901       8.650484       0.037006      17.268603           0.001756
          311              C       9.789262      14.679004       7.976139      -0.007109      37.853789 0.43117668E+03  0.10039200E+05                                 9.781478                            6.885082      -0.002452       2.005112                    0.999315      27.025822      75.417283       0.638070       0.412282      -1.075028      -0.003598      -0.013638       0.038691       0.041182       0.006188      -0.002012      -0.002192       0.020804      -0.033781      -0.011932      -0.006020       0.017952             12.272900       6.020513      -2.353005      -0.173770       9.241655      -1.182109      21.556532          -0.001376
          312              C       1.030400       1.740261       6.539042       0.562634      26.328193 0.27293843E+03  0.57693839E+04                                 8.169109                            5.835632      -0.103307       2.010166                    0.999391      23.047790      64.920356       0.619297       0.467888      -1.023326       0.001883       0.004112      -0.063934       0.064094       0.035956      -0.003483       0.014848       0.133350      -0.186422      -0.070982      -0.035841       0.106823             10.067234       5.057533      -1.672760      -0.040352       8.249004      -0.975599      16.895166           0.009725
          313              C      10.343425      13.442543       8.305136      -0.123272      35.112593 0.44603177E+03  0.10564253E+05                                 9.312671                            7.039980       0.073839       1.985129                    0.999585      29.843139      86.398318       0.620619       0.416685      -1.062954      -0.007433       0.018867       0.024321       0.031666      -0.007930      -0.020090       0.017651      -0.001216      -0.003216      -0.023594      -0.007223       0.030817             10.760690       5.916143      -2.286702       0.168951       9.066286      -1.781823      17.299641           0.001786
          314              C      10.420292      13.025627       9.627053      -0.100197      34.319804 0.43654134E+03  0.10312799E+05                                 9.206432                            6.989802       0.108487       2.001092                    0.999768      29.810933      86.983859       0.617759       0.419697      -1.058083      -0.018518       0.033492      -0.010588       0.039708      -0.014788       0.001164       0.008749      -0.021459      -0.134750      -0.046025       0.004679       0.041346             10.648278       5.619529      -1.942442      -0.172017       9.406192      -1.099900      16.919111           0.000262
          315              C       9.072198       9.979911      18.345464      -0.141197      40.462423 0.57104896E+03  0.14313954E+05                                10.323336                            8.037537      -0.148535       1.930758                    0.998155      30.276023      88.682033       0.575991       0.424232      -1.063603      -0.019358      -0.057012      -0.043515       0.074288       0.002727       0.002980       0.007033       0.011286      -0.057832      -0.021364       0.004849       0.016515             12.130160       6.057908       1.342642       1.134313      17.376721       2.723308      12.955852           0.004639
          316              C       8.946202       9.997067      16.946448      -0.070671      31.011508 0.42343378E+03  0.99255103E+04                                 8.669792                            6.947083       0.105088       2.019970                    0.999273      28.839680      83.776143       0.611347       0.427416      -1.053452      -0.011864      -0.028131       0.020234       0.036627      -0.005776      -0.010481      -0.035059       0.014015      -0.023896      -0.043135       0.012990       0.030146              9.719232       4.873256       0.784813       0.891454      12.819631       2.387271      11.464809          -0.000326
          317              C       8.851171       8.820838      16.228836      -0.093803      32.647793 0.43751078E+03  0.10336700E+05                                 8.978339                            7.066800      -0.002929       1.980119                    0.999433      29.212159      85.113448       0.605654       0.428044      -1.053368      -0.001278      -0.000596       0.026820       0.026857      -0.001679      -0.010163      -0.002260       0.049091       0.015805      -0.027458       0.000728       0.026730             10.170623       4.794177       0.565224       0.529038      14.765267       1.426973      10.952426           0.002902
          318              C       8.857503       7.582597      16.879026      -0.012603      35.331625 0.44152337E+03  0.10340927E+05                                 9.321622                            6.976858       0.110383       2.041511                    0.999360      27.111323      75.872135       0.632562       0.413426      -1.074315      -0.004782       0.041150       0.018570       0.045398      -0.003000      -0.016931      -0.007091       0.033537      -0.009598      -0.021612      -0.006061       0.027673             11.128913       4.975135       0.748763       0.831716      16.623853       2.671914      11.787752           0.002287
          319              C       8.661087       6.291548      16.089621       0.602632      23.941289 0.25250218E+03  0.52395191E+04                                 7.622515                            5.630597       0.035783       2.069777                    0.999455      22.324725      62.497466       0.626909       0.470842      -1.020750      -0.016129      -0.059960      -0.038443       0.073029      -0.019443      -0.014249      -0.010183       0.159300      -0.150885      -0.066187      -0.042010       0.108197              9.005548       4.377090       0.593637       0.205901      12.129117       0.831453      10.510437           0.023323
          320              C       8.981304       7.555457      18.256192      -0.107098      33.997265 0.45443389E+03  0.10847225E+05                                 9.241429                            7.200616      -0.037421       1.961645                    0.999418      29.801439      87.496579       0.599733       0.427858      -1.052672      -0.031418       0.031373      -0.002499       0.044470       0.005756      -0.014647      -0.019004      -0.001809      -0.019273      -0.023917      -0.002586       0.026504             10.490895       5.383830       0.381176       0.990070      14.800921       2.657330      11.287934           0.003351
          321              C       9.109047       8.744674      18.993781      -0.106819      33.357113 0.44031164E+03  0.10404258E+05                                 8.988364                            6.991362       0.217442       2.034007                    0.999792      29.725778      86.202950       0.622674       0.416289      -1.062279      -0.028807      -0.010243      -0.035643       0.046959       0.010182      -0.003658      -0.031452       0.033319       0.108533      -0.048149      -0.000959       0.049108             10.227139       5.163110       0.772845       1.080639      14.885335       2.401616      10.632972           0.000944
          322              C      10.699547      12.344197      18.890462      -0.146780      41.416013 0.56869462E+03  0.14227453E+05                                10.438417                            7.979821      -0.178004       1.916750                    0.998333      30.354392      88.565864       0.583068       0.419893      -1.067297       0.062610       0.040820      -0.016350       0.076509       0.008227       0.008520      -0.002848       0.033250       0.034943      -0.025006       0.004917       0.020089             12.471500      16.893734       3.557905      -1.225617      14.434032      -2.159739       6.086735           0.003428
          323              C      10.714720      13.724405      18.660727      -0.079351      33.668352 0.43291994E+03  0.10223638E+05                                 9.184970                            7.013671      -0.027525       1.967216                    0.999497      29.498614      86.544943       0.608687       0.426103      -1.052261       0.031453      -0.023888      -0.009862       0.040709      -0.027392       0.010446       0.007718       0.016850       0.088626      -0.045491       0.013127       0.032364             10.751975      13.990019       3.198143      -0.821340      13.161693      -2.000645       5.104212          -0.000484
          324              C      11.901757      14.408351      18.478748      -0.095891      34.427544 0.45115082E+03  0.10760848E+05                                 9.380755                            7.214293      -0.128406       1.940539                    0.998708      29.564875      87.073108       0.593587       0.432611      -1.048648      -0.000808      -0.029451       0.002404       0.029560       0.006455       0.012347       0.002569      -0.030514       0.103051      -0.035679      -0.001231       0.036910             10.916405      15.763777       2.234667      -0.474993      11.752726      -1.522010       5.232713           0.002323
          325              C      13.122184      13.726195      18.551165       0.002542      36.805992 0.42846401E+03  0.99483963E+04                                 9.578439                            6.860093       0.099658       2.043451                    0.999254      26.633676      73.930287       0.640458       0.411886      -1.076574      -0.032654      -0.025641       0.012428       0.043338      -0.007134       0.011996      -0.002717       0.002547       0.087328      -0.022523      -0.010160       0.032683             11.859213      17.586151       3.882161      -0.355438      12.869887      -1.485734       5.121600           0.001843
          326              C      -0.235981      14.498832      18.409765       0.589488      24.896699 0.25075140E+03  0.51918941E+04                                 7.823248                            5.600886       0.073348       2.081493                    0.999432      22.294839      62.257739       0.630554       0.469139      -1.022119       0.054164       0.032704      -0.004758       0.063450      -0.026171      -0.026126       0.057253      -0.036029       0.246186      -0.072935      -0.041191       0.114126              9.530504      13.476914       1.494829       1.013023       9.632204      -2.080316       5.482395           0.016363
          327              C      13.115925      12.353510      18.757490      -0.089381      33.312427 0.41428767E+03  0.96204623E+04                                 8.986000                            6.786261       0.057248       1.995292                    0.999601      28.747884      82.061183       0.632735       0.416860      -1.064222      -0.023788       0.014469       0.008582       0.029136      -0.021882       0.009018       0.007679       0.032434       0.026685      -0.034455       0.010081       0.024374             10.365712      13.862979       3.195180      -0.746172      12.406420      -1.581672       4.827738           0.001987
          328              C      11.922576      11.645138      18.915434      -0.109187      34.390757 0.44612819E+03  0.10578411E+05                                 9.179914                            7.048709       0.106306       1.996864                    0.999759      29.937367      87.023175       0.618521       0.417629      -1.061218       0.003074       0.039229      -0.009111       0.040391      -0.023069       0.004709      -0.003009      -0.064803      -0.009288      -0.038588      -0.003149       0.041737             10.495761      14.596359       2.670646      -0.814110      11.778892      -1.448584       5.112033           0.000609
          329              C       8.980259      11.315578      20.976813      -0.124960      39.592176 0.55484951E+03  0.13792454E+05                                10.141435                            7.912065      -0.143690       1.937890                    0.998053      29.767267      86.506273       0.582377       0.423093      -1.065533      -0.010593       0.000617       0.065978       0.066826       0.010246       0.009036       0.007508      -0.024923      -0.012379      -0.017475      -0.004755       0.022229             11.720279      11.127067      -1.937208      -0.382083       6.301182      -1.182531      17.732587           0.001203
          330              C       7.799030      11.675636      21.656344      -0.066838      32.396042 0.41346095E+03  0.96372458E+04                                 8.924881                            6.860067       0.026544       1.996962                    0.999351      28.657656      83.099741       0.615650       0.426829      -1.053477       0.024616      -0.018634       0.012382       0.033264       0.009318       0.010942       0.002514       0.022692      -0.108731      -0.038040       0.003479       0.034561             10.147822       9.469056      -1.793434      -0.401727       5.241466      -0.517671      15.732943          -0.000077
          331              C       7.729105      11.610749      23.001672      -0.090973      31.619428 0.39623344E+03  0.91102805E+04                                 8.663560                            6.636058       0.078341       2.004763                    0.999698      28.526700      81.346663       0.639183       0.416774      -1.062993       0.022808      -0.007804      -0.019229       0.030836       0.000402      -0.007153       0.013226       0.025462      -0.104898      -0.039661       0.008628       0.031034              9.789420       8.825167      -1.786408       0.353112       5.073438      -0.772209      15.469655           0.000187
          332              C       8.803161      11.200483      23.770475      -0.039038      35.725318 0.43241801E+03  0.10041273E+05                                 9.256146                            6.824344       0.067473       2.023788                    0.999248      27.089385      74.663240       0.653088       0.403877      -1.084244       0.002596       0.012135      -0.052900       0.054336       0.002073      -0.000327       0.001599       0.019707       0.008740      -0.011706       0.003089       0.008617             10.871063       9.684836      -1.974067      -0.601939       5.290925      -0.328725      17.637430           0.000044
          333              C       8.701377      11.201922      25.289665       0.590111      23.756149 0.26148604E+03  0.54302765E+04                                 7.511315                            5.688881       0.000458       2.058100                    0.999597      21.835358      59.586113       0.635472       0.464127      -1.032590       0.048465       0.002417       0.068242       0.083736       0.017243       0.027689       0.000150      -0.062035      -0.216498      -0.081248       0.009302       0.071946              8.630831       8.792564      -1.423333      -0.877951       4.591172       0.019216      12.508758          -0.000016
          334              C       9.959038      10.794135      23.138077      -0.100539      33.416010 0.41743230E+03  0.97233062E+04                                 9.020413                            6.834573       0.088066       2.005037                    0.999693      28.932979      83.036239       0.626629       0.419631      -1.061206      -0.010860       0.026943      -0.025506       0.038657       0.004253       0.024052      -0.003889       0.017470      -0.068337      -0.034314       0.003225       0.031089             10.201779       9.929200      -2.177898      -0.648027       5.371246      -0.384927      15.304891           0.000194
          335              C      10.038239      10.824475      21.757166      -0.087233      33.769427 0.43434666E+03  0.10244665E+05                                 9.133155                            7.003769       0.051454       1.993087                    0.999464      29.378763      85.562911       0.613178       0.423505      -1.056043      -0.025200       0.022789       0.023662       0.041403       0.004075      -0.008013       0.015934       0.022192      -0.103435      -0.041124       0.011564       0.029560             10.347238       9.486448      -1.933123       0.378879       5.593891      -0.977764      15.961374           0.000545
          336              C       3.826664      15.131601      16.854679       0.499542      20.646104 0.23607908E+03  0.48521483E+04                                 6.918783                            5.427164       0.180403       2.109642                    0.998980      23.281929      66.422757       0.636957       0.467864      -1.014977      -0.036149      -0.012681       0.060432       0.071551       0.071010      -0.000168       0.037979      -0.183853      -0.138364      -0.096533      -0.049416       0.145949              7.847972       9.554486      -2.441646       0.686564       5.439592      -1.386410       8.549837           0.020171
          337              C       7.186714       7.931577      28.770038      -0.276782      21.122995 0.33883484E+03  0.75028204E+04                                 6.496828                            5.954750       0.318126       2.116370                    0.995945      28.054501      78.891626       0.704854       0.392437      -1.077497      -0.047302      -0.049146      -0.072809       0.099769       0.030821       0.075052       0.072870      -0.009523       0.190250      -0.079491      -0.061212       0.140704              6.678070       6.906316      -0.416471       0.508149       6.144283       0.066252       6.983611           0.000046
          338              C       6.946665       7.863055      26.313488      -0.292500      22.324912 0.36440790E+03  0.82099651E+04                                 6.761841                            6.216346       0.306787       2.100620                    0.996830      28.741857      81.292601       0.683658       0.397662      -1.074888      -0.023499      -0.043882       0.095397       0.107603       0.007468      -0.048565      -0.057402      -0.025104       0.330256      -0.082077      -0.058478       0.140555              6.876439       6.232156       0.387419      -0.541781       6.461475      -0.707305       7.935685           0.000817
          339              C      11.838255       4.911220      18.051115      -0.277203      21.161131 0.33978572E+03  0.75297968E+04                                 6.509180                            5.968240       0.310283       2.113773                    0.995917      28.086154      79.033934       0.703087       0.393114      -1.076941      -0.025250      -0.064269       0.072557       0.100162       0.024960      -0.035811      -0.097783      -0.039979       0.195717      -0.078962      -0.062412       0.141375              6.689804       6.588275      -0.562018       0.146330       6.481453      -0.494528       6.999684           0.000044
          340              C      11.873327       4.664063      20.507665      -0.294125      22.365546 0.36535270E+03  0.82366808E+04                                 6.770340                            6.224509       0.308589       2.100769                    0.996809      28.775761      81.418546       0.683183       0.397676      -1.074866      -0.031494      -0.039401      -0.096157       0.108584       0.013642       0.033130       0.068131       0.004652       0.331431      -0.081855      -0.059370       0.141225              6.885046       6.142239       0.345087       0.426940       6.565192       0.786144       7.947708           0.000818
          341              C       7.419244      11.108332       2.444064      -0.276780      21.122951 0.33883395E+03  0.75027949E+04                                 6.496819                            5.954743       0.318126       2.116371                    0.995945      28.054444      78.891413       0.704855       0.392437      -1.077497       0.047302       0.049146       0.072806       0.099767       0.030820       0.075054       0.072873      -0.009523       0.190252      -0.079495      -0.061213       0.140707              6.678061       6.906309      -0.416472       0.508150       6.144273       0.066253       6.983601           0.000046
          342              C       7.659293      11.176854       4.900614      -0.292502      22.324949 0.36440875E+03  0.82099894E+04                                 6.761850                            6.216355       0.306783       2.100618                    0.996830      28.741896      81.292747       0.683657       0.397662      -1.074888       0.023499       0.043882      -0.095398       0.107604       0.007467      -0.048564      -0.057401      -0.025104       0.330254      -0.082076      -0.058477       0.140553              6.876446       6.232165       0.387418      -0.541783       6.461482      -0.707306       7.935693           0.000818
          343              C       2.767703      14.128689      13.162987      -0.277202      21.161133 0.33978574E+03  0.75297972E+04                                 6.509180                            5.968241       0.310286       2.113774                    0.995917      28.086153      79.033920       0.703087       0.393114      -1.076941       0.025252       0.064270      -0.072555       0.100163       0.024961      -0.035812      -0.097784      -0.039977       0.195711      -0.078964      -0.062411       0.141375              6.689805       6.588278      -0.562021       0.146329       6.481456      -0.494529       6.999680           0.000042
          344              C       2.732631      14.375846      10.706437      -0.294127      22.365593 0.36535372E+03  0.82367103E+04                                 6.770350                            6.224518       0.308583       2.100766                    0.996809      28.775819      81.418772       0.683182       0.397676      -1.074865       0.031496       0.039403       0.096158       0.108586       0.013643       0.033130       0.068130       0.004655       0.331422      -0.081855      -0.059367       0.141222              6.885057       6.142250       0.345085       0.426937       6.565205       0.786141       7.947715           0.000818
          345             Cl      13.139280       1.391835       4.003209      -0.573753     136.051896 0.43087615E+04  0.16753656E+06                                17.816645                           17.728586       1.551974       2.128896                    0.998625      75.677840     222.399315       0.575867       0.273544      -1.268155      -0.080498       0.023237       0.138418       0.161801      -0.033773       0.042635       0.069672      -0.023463      -0.049933      -0.100735       0.026974       0.073762             18.241128      20.432423      -2.030669       2.422807      17.252197      -0.214354      17.038765           0.101037
          346             Cl       6.207435      15.400775      11.603842      -0.573588     136.059428 0.43090911E+04  0.16755362E+06                                17.817957                           17.729855       1.546002       2.127363                    0.998629      75.675874     222.400894       0.575814       0.273562      -1.268126       0.054146      -0.063889      -0.138191       0.161587      -0.013897      -0.046094      -0.067230       0.064528      -0.047625      -0.100197       0.026901       0.073296             18.242354      19.290486      -2.539479       1.180622      18.396092      -2.125386      17.040485           0.101002
          347             Cl       1.466678      17.648074      27.210893      -0.573741     136.050953 0.43087234E+04  0.16753470E+06                                17.816564                           17.728511       1.551997       2.128904                    0.998625      75.677573     222.398254       0.575868       0.273544      -1.268155       0.080500      -0.023233      -0.138434       0.161814      -0.033772       0.042635       0.069667      -0.023460      -0.049917      -0.100729       0.026973       0.073756             18.241041      20.432297      -2.030667       2.422780      17.252134      -0.214357      17.038691           0.101031
          348             Cl       8.398523       3.639134      19.610260      -0.573566     136.054986 0.43089003E+04  0.16754434E+06                                17.817558                           17.729449       1.545996       2.127371                    0.998628      75.674614     222.395908       0.575821       0.273562      -1.268127      -0.054145       0.063894       0.138203       0.161599      -0.013900      -0.046088      -0.067225       0.064505      -0.047638      -0.100188       0.026906       0.073282             18.241948      19.290038      -2.539425       1.180591      18.395746      -2.125331      17.040059           0.101012
          349              O      10.692991      18.203454      27.488075      -0.589897      41.426781 0.61813823E+03  0.15402273E+05                                 9.553961                            7.757274       0.113906       2.084623                    0.993961      28.371448      76.167998       0.673353       0.365060      -1.133129      -0.002647      -0.044927      -0.020830       0.049592       0.005472       0.007061      -0.011052      -0.099024       0.134715      -0.072769       0.022449       0.050320             10.861655       9.199577       2.412294       0.137746      16.619894       0.433922       6.765494           0.039913
          350              O      11.561911      16.129386      27.508988      -0.543635      36.623142 0.51434347E+03  0.12210292E+05                                 8.746155                            6.965755       0.378278       2.175703                    0.997102      27.294834      70.952680       0.729321       0.353765      -1.144880      -0.002742       0.016459      -0.003935       0.017143      -0.069108       0.008635       0.013188       0.064037       0.079870      -0.091579       0.028724       0.062854             10.290863      17.068020      -3.689058      -1.012916       8.447035       0.364195       5.357533           0.048168
          351              O      18.031648       9.028535      31.047107      -0.550427      38.856912 0.56958949E+03  0.13896904E+05                                 9.122378                            7.417461       0.197837       2.125059                    0.994568      27.534759      73.003606       0.693059       0.362226      -1.136024      -0.005043       0.004590      -0.027818       0.028641      -0.011368      -0.004371      -0.000840       0.133840       0.089271      -0.082770       0.029005       0.053766             10.353283       6.752261       0.370399      -2.322826       8.115522      -1.883260      16.192064           0.038616
          352              O      18.712790       8.183116      29.085925      -0.613333      45.844493 0.67495430E+03  0.17134981E+05                                10.142103                            8.039112       0.165667       2.098470                    0.992756      28.613686      76.705318       0.671930       0.359065      -1.141601       0.000371       0.028283       0.035959       0.045751      -0.041729       0.023788       0.054358       0.037980       0.004809      -0.086089       0.034921       0.051168             11.991407       8.170940      -0.010405      -0.777284      17.343617       5.664552      10.459663           0.045940
          353              O       1.944157      14.418142      21.830207      -0.526412      29.065198 0.45267040E+03  0.10420904E+05                                 7.421460                            6.530756       0.733884       2.293137                    0.997892      26.895474      69.117131       0.753020       0.353326      -1.143869       0.004096       0.007820      -0.004172       0.009764      -0.011911       0.049745       0.011276      -0.005993      -0.221305      -0.094873       0.038313       0.056560              7.866545      10.580200      -0.204475       1.931447       4.831530       0.270084       8.187904           0.030222
          354              O       4.061013      14.621941      21.232769      -0.613644      44.622235 0.65735750E+03  0.16611406E+05                                10.069369                            7.954198       0.172477       2.091933                    0.996194      28.878116      77.739103       0.671551       0.360930      -1.137859      -0.035233      -0.014451       0.026205       0.046227      -0.013665      -0.066791      -0.011752      -0.038734       0.046445      -0.079461       0.015131       0.064330             11.906594      11.656553      -0.190062      -4.691020       6.087594       0.222236      17.975634           0.035323
          355              O       4.012655      15.845647      28.801876      -0.640128      43.659724 0.69585284E+03  0.17842122E+05                                 9.968618                            8.283154      -0.151612       1.999308                    0.992815      29.031863      78.810240       0.646058       0.369748      -1.130634      -0.002010       0.005707       0.015843       0.016959      -0.012921      -0.024014       0.026651      -0.016926       0.008048      -0.030141      -0.014076       0.044217             11.348959      13.259604      -3.209947      -4.002353      10.731234       3.241429      10.056040           0.036892
          356              O      16.626088       5.725374      30.440929      -0.572891      39.186315 0.57742920E+03  0.14111040E+05                                 9.096169                            7.421832       0.351512       2.165737                    0.995477      27.768605      73.252308       0.700634       0.357729      -1.141626      -0.001465      -0.005882       0.040583       0.041034      -0.058371       0.018280       0.016290      -0.069758       0.079931      -0.086397       0.030658       0.055739             10.164068       7.505824       0.763764      -1.026018       6.038990      -0.869706      16.947391           0.051723
          357              O      11.802509       0.537935       1.140875      -0.600576      44.898773 0.68297613E+03  0.17417948E+05                                10.022763                            8.125661       0.067877       2.059007                    0.994614      28.885366      78.019885       0.662478       0.362529      -1.137031      -0.019395      -0.020618      -0.027898       0.039744      -0.029182       0.041921       0.035796       0.014975      -0.128349      -0.082966       0.028964       0.054002             11.623765      14.878277       4.740709       3.291866      10.838724       2.313368       9.154294           0.037339
          358              O      -1.363245       4.427845       2.313589      -0.567551      42.096321 0.63628675E+03  0.15957080E+05                                 9.646713                            7.877204       0.110364       2.085730                    0.994039      28.205638      75.773174       0.667856       0.365698      -1.133523       0.023798       0.014186       0.009255       0.029210       0.034329      -0.011094       0.018405       0.110656       0.161750      -0.094965       0.036622       0.058343             10.977230      12.620537       3.612459       3.217026      11.590076       2.127537       8.721078           0.042850
          359              O       0.666823       4.153652       3.238151      -0.548829      41.516764 0.54456677E+03  0.13136395E+05                                 9.543490                            7.210521       0.176945       2.110526                    0.996372      27.556528      72.618582       0.709198       0.358025      -1.139483      -0.008730       0.017061      -0.011208       0.022201      -0.061938      -0.012480      -0.028908       0.063332       0.109333      -0.095176       0.041859       0.053317             11.635751      12.207900      -6.583081       2.863762      15.761947      -3.277891       6.937405           0.041527
          360              O      -0.256277      12.220586      10.276931      -0.493825      29.072397 0.41543829E+03  0.93152005E+04                                 7.307011                            6.184853       1.053449       2.408630                    0.999351      25.751194      64.278284       0.791110       0.345290      -1.156095      -0.028367       0.000511      -0.015818       0.032484       0.039787      -0.042271       0.032286       0.002973      -0.287255      -0.117997       0.029873       0.088124              7.945644       7.526467      -2.412034      -2.606365       7.825683       3.144489       8.484782          -0.000030
          361              O       1.169582      10.501784      10.291914      -0.535356      22.805737 0.32469171E+03  0.68786911E+04                                 6.195138                            5.385902       0.787603       2.354347                    0.999425      24.563702      60.550823       0.862968       0.335025      -1.159210      -0.039394       0.016731      -0.046020       0.062846      -0.034921       0.039063      -0.053232      -0.013609       0.233733      -0.074683      -0.040084       0.114768              6.565633       5.714145      -1.984758       1.552940       6.196627      -1.729912       7.786127           0.000016
          362              O      -1.059137      11.524872       3.081768      -0.654194      46.834090 0.73770583E+03  0.19185817E+05                                10.435402                            8.520793      -0.192030       1.980102                    0.992969      29.407844      80.294955       0.638118       0.369069      -1.131605       0.003500       0.000285      -0.008415       0.009118      -0.017328       0.019929      -0.003116       0.015104      -0.018843      -0.023133      -0.008243       0.031376             11.962950      15.726395      -4.575977       3.364689      11.417804      -1.810335       8.744650           0.037817
          363              O      -0.058809       1.776238       0.990111      -0.522599      36.287855 0.53612558E+03  0.12873100E+05                                 8.724705                            7.176604       0.500474       2.213861                    0.997038      27.345150      71.726447       0.708087       0.360249      -1.138538       0.048190      -0.024053       0.016620       0.056365       0.005555       0.014528      -0.054996      -0.002061      -0.326409      -0.126854       0.054639       0.072215             10.071489      12.465566      -5.612972       1.434038      10.620469      -0.986350       7.128433           0.041421
          364              O       1.304067       0.642189       2.396619      -0.561313      41.310566 0.67257175E+03  0.17102878E+05                                 9.538375                            8.081891      -0.069208       2.028590                    0.992829      28.399216      76.829677       0.661389       0.364182      -1.134678      -0.029450       0.033755      -0.043185       0.062222       0.049222       0.045143      -0.049350       0.016095       0.133798      -0.102545       0.027479       0.075065             10.795247      10.892714      -2.408345       3.515427       8.589767      -0.482781      12.903260           0.076783
          365              O      18.357429       7.040910      26.626565      -0.777123      35.648190 0.63139356E+03  0.15777637E+05                                 8.361506                            7.529667       0.173494       2.092637                    0.993334      29.517515      78.727466       0.727917       0.336731      -1.159073      -0.018811       0.001121       0.069641       0.072145      -0.032967       0.013694      -0.030087      -0.155217      -0.071897      -0.073601      -0.030806       0.104406              8.903037       7.462468      -0.662699      -0.687332      10.109516       0.810996       9.137126           0.031707
          366              O       5.152151      12.293287      19.333078      -0.587783      41.334368 0.61643282E+03  0.15348355E+05                                 9.538239                            7.745252       0.119903       2.086829                    0.994061      28.337607      76.035604       0.674083       0.364936      -1.133286      -0.042304      -0.021142       0.020729       0.051636       0.041375       0.012596      -0.001996       0.060378       0.132014      -0.073700       0.024029       0.049672             10.842677      13.574732       4.363800      -0.338923      12.197547      -0.302454       6.755752           0.039874
          367              O       2.903979      12.243210      19.312165      -0.542305      36.582232 0.51366123E+03  0.12190163E+05                                 8.740053                            6.961575       0.371681       2.173974                    0.997128      27.278814      70.901728       0.729464       0.353810      -1.144834       0.017257       0.003543       0.003987       0.018063      -0.070656      -0.008205      -0.013292       0.058909       0.078817      -0.091750       0.028329       0.063422             10.282596      12.606142      -5.666550      -0.744193      12.887198       0.776221       5.354449           0.048225
          368              O       8.428077      15.264312      15.774046      -0.549554      38.793023 0.56844146E+03  0.13861049E+05                                 9.109618                            7.408017       0.204701       2.127332                    0.994559      27.515146      72.916323       0.693819       0.362034      -1.136245       0.006021      -0.002821       0.028268       0.029040      -0.057501      -0.000444       0.004371      -0.072032       0.091708      -0.083160       0.029877       0.053284             10.337781       7.604199       0.752687       0.772959       7.243405       2.883788      16.165739           0.038559
          369              O       7.378671      15.542579      17.735228      -0.613399      45.903360 0.67598261E+03  0.17168892E+05                                10.153369                            8.047377       0.160535       2.096612                    0.992747      28.631153      76.788199       0.671266       0.359256      -1.141364       0.025778       0.011615      -0.036079       0.045838      -0.042317      -0.039926      -0.043273       0.037469       0.004992      -0.085913       0.034317       0.051596             12.005583      15.855205       3.408227      -5.496324       9.692776      -1.595772      10.468767           0.045933
          370              O      13.939201      16.137454      24.990946      -0.525602      29.075774 0.45286535E+03  0.10426902E+05                                 7.424529                            6.533418       0.731461       2.292460                    0.997889      26.894095      69.126982       0.752622       0.353462      -1.143717       0.005343       0.007511       0.004149       0.010109      -0.005881       0.009966      -0.050397       0.021638      -0.222559      -0.095449       0.038468       0.056981              7.869742       5.936550      -2.273929       0.539174       9.480684      -1.874697       8.191990           0.030260
          371              O      19.221570       4.777883      25.588384      -0.613581      44.608320 0.65684932E+03  0.16594977E+05                                10.067110                            7.950232       0.174829       2.092740                    0.996186      28.868369      77.698686       0.671847       0.360849      -1.137948       0.001170      -0.038907      -0.025433       0.046497       0.005648      -0.015756       0.065532       0.045722       0.045249      -0.079040       0.015386       0.063653             11.905072       7.149259      -2.200000      -2.114076      10.598160       4.200691      17.967796           0.035259
          372              O       5.716185       5.231555      18.019277      -0.640557      43.607956 0.69494166E+03  0.17811464E+05                                 9.956756                            8.274673      -0.141096       2.002475                    0.992833      29.022150      78.746685       0.646800       0.369475      -1.130936       0.006200       0.000068      -0.016184       0.017331      -0.002028      -0.033710       0.011081       0.031124       0.008399      -0.029976      -0.013949       0.043925             11.334246      13.519613      -3.079342      -4.581883      10.439666       2.331879      10.043459           0.036927
          373              O       5.982503      12.636454      16.380224      -0.572836      39.212105 0.57784752E+03  0.14124166E+05                                 9.100585                            7.424962       0.346896       2.164115                    0.995505      27.777448      73.289033       0.700406       0.357772      -1.141564      -0.004295      -0.003944      -0.039906       0.040330      -0.013146      -0.008084      -0.021975       0.133957       0.078168      -0.085879       0.029341       0.056538             10.169423       5.716483      -0.034015       0.376985       7.835822       1.293508      16.955964           0.051656
          374              O       5.971268      13.832239      14.466176      -0.600595      44.907358 0.68309386E+03  0.17422430E+05                                10.025843                            8.127762       0.067998       2.059203                    0.994493      28.885463      78.034113       0.662193       0.362654      -1.136886      -0.010563      -0.026040       0.028200       0.039811      -0.025418      -0.015124      -0.053053       0.032876      -0.128275      -0.082961       0.028481       0.054480             11.627634       7.985482       1.670985      -0.774444      17.740139      -3.950444       9.157280           0.037365
          375              O      14.881146       3.387978      13.293462      -0.567152      42.076782 0.63591650E+03  0.15945506E+05                                 9.643887                            7.875139       0.107637       2.085066                    0.994106      28.198015      75.747746       0.667914       0.365719      -1.133504       0.002617       0.027688      -0.009617       0.029427      -0.018362      -0.021436       0.002180      -0.124111       0.161736      -0.094617       0.036449       0.058168             10.973657       9.073366       2.033492      -0.634476      15.129151      -3.802546       8.718456           0.042798
          376              O      13.804742       5.130880      12.368900      -0.548264      41.479865 0.54402712E+03  0.13119896E+05                                 9.537281                            7.206582       0.175894       2.110449                    0.996426      27.545910      72.576842       0.709458       0.357989      -1.139531       0.019655      -0.001058       0.012056       0.023082      -0.064428       0.021647       0.022720       0.050600       0.110622      -0.094939       0.041505       0.053434             11.627020      20.050331      -3.079723       4.155788       7.897555      -1.281245       6.933173           0.041486
          377              O       6.906504       7.569636       5.330120      -0.493439      29.060626 0.41520570E+03  0.93087161E+04                                 7.305535                            6.183322       1.051146       2.407869                    0.999343      25.744595      64.258201       0.791167       0.345312      -1.156072       0.011837      -0.025642       0.016251       0.032584       0.025570      -0.046742       0.025465      -0.061938      -0.286805      -0.117954       0.029549       0.088406              7.944312       9.566766      -1.502164      -3.932499       5.782468       1.102029       8.483703          -0.000025
          378              O       4.756278       8.172861       5.315137      -0.534094      22.791872 0.32441555E+03  0.68714073E+04                                 6.194312                            5.385588       0.780556       2.352405                    0.999429      24.554092      60.521650       0.862514       0.335271      -1.158993       0.031747      -0.029268       0.044775       0.062204      -0.018337       0.064476      -0.013732       0.060841       0.235793      -0.074995      -0.040107       0.115101              6.564605       7.592078      -1.148530       2.211920       4.318827      -0.714811       7.782910           0.000014
          379              O       6.597624       6.553192      12.525283      -0.653464      46.666758 0.73476158E+03  0.19087960E+05                                10.406353                            8.500733      -0.184193       1.983386                    0.993096      29.358532      80.085659       0.639286       0.368806      -1.131937      -0.000961       0.003399       0.008330       0.009048      -0.017042       0.010932      -0.016777       0.016584      -0.019710      -0.023224      -0.008087       0.031310             11.926446      15.478619      -4.643853       3.010122      11.579196      -2.328526       8.721524           0.037812
          380              O      11.928209       3.500777      14.616940      -0.522898      36.297332 0.53629633E+03  0.12878050E+05                                 8.725340                            7.177051       0.501877       2.214041                    0.997114      27.350877      71.740656       0.708178       0.360179      -1.138609      -0.040324       0.034116      -0.016818       0.055433       0.004507       0.056052       0.009690      -0.007869      -0.325660      -0.126672       0.054672       0.072000             10.072199      15.099382      -4.440624       1.485051       7.988119      -0.908919       7.129095           0.041403
          381              O      10.337775       4.284369      13.210432      -0.562411      41.361218 0.67362175E+03  0.17136718E+05                                 9.546355                            8.088481      -0.071630       2.027607                    0.992818      28.420870      76.910979       0.661067       0.364208      -1.134628       0.042403      -0.013406       0.042593       0.061578       0.026899       0.063698      -0.020865      -0.084314       0.130641      -0.102515       0.028155       0.074361             10.804493      10.772603      -2.469285       1.871108       8.728266      -3.016666      12.912611           0.076825
          382              O       6.479851      14.753258      20.194588      -0.776311      35.625369 0.63107509E+03  0.15767007E+05                                 8.359030                            7.529931       0.171765       2.092418                    0.993414      29.499278      78.661037       0.727622       0.336924      -1.158957       0.008568      -0.016440      -0.069388       0.071822       0.036189       0.033148      -0.000300       0.154481      -0.071621      -0.074619      -0.030706       0.105325              8.898981      10.152144       0.538615      -1.012968       7.408683       0.298377       9.136115           0.031680
          383              O       3.912967       0.836455       3.726027      -0.589905      41.426916 0.61814089E+03  0.15402355E+05                                 9.553980                            7.757290       0.113899       2.084620                    0.993961      28.371506      76.168184       0.673353       0.365060      -1.133129       0.002649       0.044929       0.020825       0.049592       0.005471       0.007060      -0.011054      -0.099024       0.134715      -0.072769       0.022447       0.050322             10.861676       9.199602       2.412297       0.137743      16.619922       0.433925       6.765505           0.039912
          384              O       3.044047       2.910523       3.705114      -0.543638      36.623029 0.51434155E+03  0.12210236E+05                                 8.746139                            6.965743       0.378266       2.175701                    0.997102      27.294774      70.952493       0.729322       0.353765      -1.144880       0.002741      -0.016459       0.003927       0.017141      -0.069108       0.008635       0.013187       0.064039       0.079878      -0.091580       0.028727       0.062853             10.290841      17.067978      -3.689052      -1.012915       8.447020       0.364194       5.357525           0.048175
          385              O      -3.425690      10.011374       0.166995      -0.550418      38.856521 0.56958268E+03  0.13896695E+05                                 9.122316                            7.417416       0.197835       2.125061                    0.994568      27.534605      73.003052       0.693061       0.362226      -1.136025       0.005041      -0.004591       0.027814       0.028638      -0.011369      -0.004372      -0.000839       0.133841       0.089272      -0.082771       0.029005       0.053766             10.353206       6.752221       0.370393      -2.322808       8.115461      -1.883239      16.191934           0.038616
          386              O      -4.106832      10.856793       2.128177      -0.613341      45.844534 0.67495535E+03  0.17135013E+05                                10.142107                            8.039118       0.165662       2.098469                    0.992756      28.613706      76.705362       0.671929       0.359065      -1.141601      -0.000374      -0.028283      -0.035964       0.045754      -0.041729       0.023788       0.054357       0.037980       0.004809      -0.086089       0.034921       0.051168             11.991409       8.170942      -0.010401      -0.777282      17.343622       5.664547      10.459664           0.045941
          387              O      12.661801       4.621767       9.383895      -0.526445      29.066755 0.45270050E+03  0.10421781E+05                                 7.421756                            6.530999       0.733821       2.293102                    0.997893      26.896162      69.119739       0.753001       0.353329      -1.143866      -0.004092      -0.007821       0.004170       0.009762      -0.011909       0.049744       0.011273      -0.005992      -0.221354      -0.094884       0.038319       0.056565              7.866871      10.580631      -0.204495       1.931536       4.831697       0.270096       8.188284           0.030223
          388              O      10.544945       4.417968       9.981333      -0.613646      44.623501 0.65737890E+03  0.16612079E+05                                10.069546                            7.954318       0.172538       2.091941                    0.996195      28.878585      77.740636       0.671547       0.360929      -1.137860       0.035235       0.014450      -0.026206       0.046228      -0.013666      -0.066791      -0.011753      -0.038733       0.046429      -0.079461       0.015133       0.064328             11.906823      11.656779      -0.190069      -4.691113       6.087684       0.222258      17.976006           0.035311
          389              O      10.593303       3.194262       2.412226      -0.640129      43.659906 0.69585620E+03  0.17842230E+05                                 9.968646                            8.283175      -0.151606       1.999308                    0.992815      29.031930      78.810480       0.646057       0.369748      -1.130634       0.002008      -0.005705      -0.015849       0.016963      -0.012920      -0.024012       0.026652      -0.016924       0.008052      -0.030139      -0.014077       0.044217             11.348993      13.259632      -3.209957      -4.002370      10.731265       3.241448      10.056082           0.036893
          390              O      -2.020130      13.314535       0.773173      -0.572899      39.186349 0.57742990E+03  0.14111059E+05                                 9.096168                            7.421832       0.351517       2.165739                    0.995477      27.768635      73.252352       0.700635       0.357729      -1.141627       0.001466       0.005884      -0.040586       0.041037      -0.058371       0.018280       0.016290      -0.069760       0.079929      -0.086398       0.030657       0.055740             10.164068       7.505825       0.763766      -1.026025       6.038990      -0.869710      16.947388           0.051724
          391              O       2.803449      18.501974      30.073227      -0.600570      44.898393 0.68296899E+03  0.17417719E+05                                10.022709                            8.125620       0.067867       2.059007                    0.994614      28.885214      78.019353       0.662480       0.362529      -1.137031       0.019396       0.020618       0.027892       0.039741      -0.029182       0.041922       0.035797       0.014975      -0.128348      -0.082967       0.028965       0.054002             11.623700      14.878200       4.740679       3.291849      10.838659       2.313352       9.154241           0.037339
          392              O       1.326303      14.612064      28.900513      -0.567553      42.096344 0.63628702E+03  0.15957091E+05                                 9.646722                            7.877210       0.110348       2.085726                    0.994039      28.205637      75.773217       0.667855       0.365698      -1.133522      -0.023798      -0.014185      -0.009259       0.029211       0.034329      -0.011093       0.018407       0.110653       0.161749      -0.094964       0.036622       0.058343             10.977242      12.620550       3.612468       3.217028      11.590096       2.127543       8.721081           0.042846
          393              O      13.939135      14.886257      27.975951      -0.548824      41.516821 0.54456752E+03  0.13136416E+05                                 9.543495                            7.210522       0.176963       2.110530                    0.996372      27.556562      72.618654       0.709199       0.358025      -1.139483       0.008728      -0.017063       0.011201       0.022199      -0.061937      -0.012477      -0.028907       0.063334       0.109331      -0.095174       0.041856       0.053318             11.635762      12.207907      -6.583091       2.863764      15.761972      -3.277895       6.937406           0.041524
          394              O      14.862235       6.819323      20.937171      -0.493826      29.072700 0.41544352E+03  0.93153470E+04                                 7.307053                            6.184884       1.053469       2.408632                    0.999351      25.751374      64.278825       0.791110       0.345289      -1.156095       0.028367      -0.000510       0.015823       0.032486       0.039788      -0.042272       0.032286       0.002974      -0.287264      -0.117999       0.029873       0.088126              7.945694       7.526512      -2.412055      -2.606387       7.825728       3.144514       8.484842          -0.000039
          395              O      13.436376       8.538125      20.922188      -0.535358      22.805968 0.32469560E+03  0.68787962E+04                                 6.195186                            5.385939       0.787581       2.354337                    0.999425      24.563822      60.551281       0.862963       0.335025      -1.159209       0.039393      -0.016733       0.046021       0.062847      -0.034921       0.039062      -0.053232      -0.013608       0.233738      -0.074684      -0.040084       0.114768              6.565688       5.714191      -1.984781       1.552959       6.196678      -1.729932       7.786194           0.000012
          396              O      15.665095       7.515037      28.132334      -0.654196      46.834335 0.73771001E+03  0.19185956E+05                                10.435442                            8.520819      -0.192033       1.980100                    0.992969      29.407918      80.295264       0.638117       0.369070      -1.131605      -0.003497      -0.000287       0.008409       0.009112      -0.017328       0.019928      -0.003117       0.015105      -0.018847      -0.023132      -0.008244       0.031376             11.963002      15.726461      -4.576005       3.364712      11.417856      -1.810348       8.744690           0.037817
          397              O      14.664767      17.263671      30.223991      -0.522604      36.288125 0.53613000E+03  0.12873237E+05                                 8.724759                            7.176641       0.500448       2.213852                    0.997038      27.345229      71.726810       0.708084       0.360250      -1.138537      -0.048190       0.024053      -0.016626       0.056367       0.005554       0.014527      -0.054997      -0.002062      -0.326415      -0.126855       0.054640       0.072216             10.071558      12.465660      -5.613024       1.434050      10.620542      -0.986358       7.128472           0.041421
          398              O      13.301891      18.397720      28.817483      -0.561310      41.310956 0.67257940E+03  0.17103126E+05                                 9.538441                            8.081942      -0.069202       2.028588                    0.992829      28.399370      76.830282       0.661386       0.364183      -1.134678       0.029448      -0.033752       0.043184       0.062219       0.049221       0.045144      -0.049352       0.016097       0.133797      -0.102546       0.027479       0.075067             10.795328      10.892806      -2.408376       3.515458       8.589834      -0.482783      12.903343           0.076784
          399              O      -3.751471      11.998999       4.587537      -0.777125      35.648283 0.63139558E+03  0.15777701E+05                                 8.361521                            7.529679       0.173490       2.092634                    0.993334      29.517561      78.727637       0.727916       0.336731      -1.159073       0.018809      -0.001123      -0.069642       0.072145      -0.032968       0.013695      -0.030086      -0.155219      -0.071904      -0.073601      -0.030807       0.104408              8.903053       7.462479      -0.662700      -0.687335      10.109539       0.810989       9.137143           0.031705
          400              O       9.453807       6.746622      11.881024      -0.587795      41.335152 0.61644648E+03  0.15348791E+05                                 9.538378                            7.745353       0.119868       2.086814                    0.994061      28.337876      76.036731       0.674076       0.364937      -1.133284       0.042309       0.021139      -0.020725       0.051638       0.041376       0.012598      -0.001995       0.060377       0.132020      -0.073702       0.024028       0.049675             10.842846      13.574948       4.363883      -0.338938      12.197745      -0.302466       6.755844           0.039874
          401              O      11.701979       6.796699      11.901937      -0.542303      36.583644 0.51368415E+03  0.12190844E+05                                 8.740267                            6.961723       0.371714       2.173967                    0.997130      27.279441      70.903787       0.729457       0.353809      -1.144834      -0.017257      -0.003541      -0.003980       0.018060      -0.070653      -0.008201      -0.013290       0.058913       0.078815      -0.091747       0.028327       0.063420             10.282877      12.606479      -5.666747      -0.744220      12.887593       0.776253       5.354560           0.048212
          402              O       6.177881       3.775597      15.440056      -0.549550      38.793078 0.56844233E+03  0.13861077E+05                                 9.109628                            7.408023       0.204702       2.127332                    0.994559      27.515166      72.916415       0.693819       0.362034      -1.136245      -0.006023       0.002822      -0.028267       0.029039      -0.057501      -0.000444       0.004372      -0.072030       0.091713      -0.083161       0.029878       0.053283             10.337793       7.604208       0.752690       0.772957       7.243410       2.883794      16.165759           0.038561
          403              O       7.227287       3.497330      13.478874      -0.613397      45.903304 0.67598108E+03  0.17168841E+05                                10.153356                            8.047363       0.160545       2.096616                    0.992747      28.631128      76.788071       0.671268       0.359256      -1.141365      -0.025775      -0.011616       0.036082       0.045839      -0.042317      -0.039927      -0.043273       0.037472       0.004987      -0.085914       0.034316       0.051598             12.005577      15.855216       3.408234      -5.496328       9.692760      -1.595771      10.468756           0.045933
          404              O       0.666757       2.902455       6.223156      -0.525597      29.075677 0.45286343E+03  0.10426848E+05                                 7.424516                            6.533407       0.731448       2.292458                    0.997889      26.894024      69.126778       0.752622       0.353463      -1.143717      -0.005347      -0.007512      -0.004149       0.010110      -0.005883       0.009966      -0.050398       0.021639      -0.222555      -0.095448       0.038466       0.056983              7.869727       5.936539      -2.273924       0.539172       9.480669      -1.874692       8.191973           0.030262
          405              O      -4.615612      14.262026       5.625718      -0.613588      44.608404 0.65685077E+03  0.16595028E+05                                10.067133                            7.950249       0.174799       2.092731                    0.996186      28.868382      77.698822       0.671845       0.360849      -1.137947      -0.001171       0.038906       0.025432       0.046495       0.005649      -0.015756       0.065534       0.045722       0.045253      -0.079042       0.015386       0.063656             11.905101       7.149274      -2.200005      -2.114078      10.598181       4.200697      17.967847           0.035264
          406              O       8.889773      13.808354      13.194825      -0.640552      43.607782 0.69493856E+03  0.17811361E+05                                 9.956721                            8.274648      -0.141079       2.002481                    0.992833      29.022103      78.746451       0.646802       0.369474      -1.130936      -0.006199      -0.000068       0.016186       0.017333      -0.002029      -0.033710       0.011079       0.031125       0.008402      -0.029975      -0.013951       0.043926             11.334205      13.519556      -3.079330      -4.581858      10.439638       2.331868      10.043421           0.036927
          407              O       8.623455       6.403455      14.833878      -0.572833      39.211915 0.57784428E+03  0.14124063E+05                                 9.100544                            7.424932       0.346922       2.164124                    0.995505      27.777391      73.288746       0.700409       0.357771      -1.141565       0.004300       0.003943       0.039906       0.040331      -0.013147      -0.008085      -0.021974       0.133960       0.078167      -0.085880       0.029340       0.056540             10.169376       5.716462      -0.034018       0.376972       7.835784       1.293502      16.955883           0.051655
          408              O       8.634690       5.207670      16.747926      -0.600593      44.907496 0.68309674E+03  0.17422522E+05                                10.025858                            8.127775       0.068004       2.059203                    0.994493      28.885532      78.034343       0.662193       0.362654      -1.136886       0.010564       0.026043      -0.028198       0.039811      -0.025416      -0.015125      -0.053053       0.032879      -0.128278      -0.082962       0.028484       0.054478             11.627648       7.985501       1.670995      -0.774449      17.740154      -3.950441       9.157288           0.037368
          409              O      -0.275188      15.651931      17.920640      -0.567149      42.076638 0.63591427E+03  0.15945433E+05                                 9.643859                            7.875123       0.107653       2.085071                    0.994106      28.197975      75.747554       0.667915       0.365719      -1.133505      -0.002622      -0.027684       0.009619       0.029425      -0.018362      -0.021436       0.002178      -0.124110       0.161734      -0.094616       0.036449       0.058167             10.973623       9.073348       2.033504      -0.634481      15.129092      -3.802524       8.718430           0.042799
          410              O       0.801216      13.909029      18.845202      -0.548251      41.477734 0.54399589E+03  0.13118951E+05                                 9.536960                            7.206380       0.175858       2.110458                    0.996425      27.545111      72.574151       0.709468       0.357989      -1.139531      -0.019652       0.001061      -0.012048       0.023075      -0.064427       0.021647       0.022717       0.050608       0.110623      -0.094939       0.041502       0.053437             11.626574      20.049460      -3.079613       4.155588       7.897308      -1.281200       6.932953           0.041496
          411              O       7.699454      11.470273      25.883982      -0.493443      29.060887 0.41521023E+03  0.93088438E+04                                 7.305578                            6.183354       1.051148       2.407867                    0.999343      25.744721      64.258618       0.791165       0.345312      -1.156072      -0.011837       0.025642      -0.016254       0.032586       0.025570      -0.046741       0.025466      -0.061939      -0.286810      -0.117956       0.029549       0.088407              7.944363       9.566824      -1.502176      -3.932530       5.782500       1.102039       8.483763          -0.000037
          412              O       9.849680      10.867048      25.898965      -0.534095      22.792006 0.32441778E+03  0.68714676E+04                                 6.194339                            5.385608       0.780548       2.352401                    0.999429      24.554163      60.521914       0.862512       0.335271      -1.158992      -0.031747       0.029268      -0.044776       0.062205      -0.018337       0.064475      -0.013731       0.060840       0.235796      -0.074995      -0.040106       0.115101              6.564636       7.592115      -1.148537       2.211935       4.318843      -0.714816       7.782950           0.000012
          413              O       8.008334      12.486717      18.688819      -0.653467      46.666853 0.73476384E+03  0.19088034E+05                                10.406364                            8.500745      -0.184189       1.983387                    0.993096      29.358578      80.085821       0.639286       0.368806      -1.131937       0.000961      -0.003399      -0.008325       0.009043      -0.017042       0.010933      -0.016776       0.016583      -0.019712      -0.023223      -0.008088       0.031311             11.926454      15.478602      -4.643855       3.010129      11.579215      -2.328535       8.721544           0.037811
          414              O       2.677749      15.539132      16.597162      -0.522899      36.296919 0.53628957E+03  0.12877846E+05                                 8.725272                            7.177006       0.501878       2.214045                    0.997114      27.350716      71.740073       0.708180       0.360179      -1.138609       0.040325      -0.034115       0.016819       0.055433       0.004506       0.056049       0.009685      -0.007870      -0.325645      -0.126666       0.054671       0.071994             10.072109      15.099235      -4.440562       1.485024       7.988048      -0.908906       7.129044           0.041403
          415              O       4.268183      14.755540      18.003670      -0.562372      41.359170 0.67358048E+03  0.17135387E+05                                 9.546010                            8.088208      -0.071629       2.027623                    0.992816      28.420038      76.907831       0.661082       0.364205      -1.134631      -0.042408       0.013406      -0.042587       0.061578       0.026899       0.063693      -0.020868      -0.084300       0.130655      -0.102509       0.028147       0.074362             10.804080      10.772139      -2.469146       1.871063       8.727932      -3.016536      12.912168           0.076823
          416              O       8.126107       4.286651      11.019514      -0.776309      35.625501 0.63107724E+03  0.15767079E+05                                 8.359058                            7.529949       0.171751       2.092413                    0.993414      29.499332      78.661307       0.727620       0.336925      -1.158956      -0.008564       0.016438       0.069389       0.071822       0.036190       0.033151      -0.000300       0.154482      -0.071622      -0.074620      -0.030707       0.105327              8.899016      10.152200       0.538627      -1.012975       7.408703       0.298381       9.136145           0.031679
          417              N       6.548040       7.340340      27.649452      -0.116090      21.332139 0.34665241E+03  0.77416091E+04                                 6.873395                            6.327915      -0.805355       1.824322                    0.993928      25.525642      72.753419       0.633156       0.433170      -1.048263       0.105557       0.102344      -0.007267       0.147205       0.026111       0.005309      -0.009657      -0.009347       0.240790      -0.067373      -0.013772       0.081146              7.123825       6.579458       0.245851       0.145079       6.270888      -0.028445       8.521129          -0.000027
          418              N      11.558008       4.087252      19.171701      -0.115513      21.308945 0.34610525E+03  0.77262712E+04                                 6.866898                            6.321071      -0.804028       1.824985                    0.993933      25.508230      72.687079       0.633782       0.432917      -1.048425       0.050201       0.136982       0.006653       0.146042       0.020801       0.011062      -0.001122      -0.031414       0.237949      -0.066467      -0.013755       0.080222              7.117355       6.135277       0.048350       0.085067       6.704927      -0.119126       8.511861          -0.000027
          419              N       8.057918      11.699569       3.564650      -0.116090      21.332150 0.34665268E+03  0.77416159E+04                                 6.873396                            6.327917      -0.805353       1.824323                    0.993928      25.525642      72.753406       0.633156       0.433170      -1.048263      -0.105557      -0.102343       0.007266       0.147205       0.026111       0.005308      -0.009658      -0.009347       0.240792      -0.067373      -0.013773       0.081146              7.123826       6.579460       0.245850       0.145080       6.270887      -0.028446       8.521131          -0.000026
          420              N       3.047950      14.952657      12.042401      -0.115513      21.308907 0.34610458E+03  0.77262505E+04                                 6.866886                            6.321063      -0.804023       1.824988                    0.993932      25.508160      72.686787       0.633783       0.432916      -1.048426      -0.050199      -0.136980      -0.006652       0.146040       0.020802       0.011063      -0.001121      -0.031416       0.237952      -0.066469      -0.013755       0.080223              7.117343       6.135261       0.048351       0.085067       6.704919      -0.119126       8.511848          -0.000027

******************************************************
Auxiliary information for the entire system
The total spin magnetic moment of the unit cell is   59.875297
The total net atomic charge of the unit cell is   0.000000
Accuracy of reproducing the electrostatic potential in the unit cell:
  The inner radius (bohr) =    5.0000
  The outer radius (bohr) =   12.0000
  Valid grid points have density less than (e/(bohr^3)) =    0.0001
  The number of valid grid points were=       164663
  The rms potential error without charges in kcal/mol is=      7.97007
  The rms potential error with partial charges in kcal/mol is=      1.14395
  The RRMSE value at monopole order=      0.14353
  The rms potential error with partial charges and cloud penetration in kcal/mol is=      1.13449
  The RRMSE value at monopole order with cloud penetration is=      0.14234
  The rms potential error with partial charges and atomic dipoles in kcal/mol is=      0.68129
  The RRMSE value at dipole order=      0.08548
  The rms potential error with partial charges, atomic dipoles and cloud penetration in kcal/mol is=      0.67064
  The RRMSE value at dipole order with cloud penetration=      0.08414

******************************************************
The electron densities and ab initio electrostatic potential were computed in VASP using the PBE functional and
projector augmented wave method. See the main text of the journal article for a description of computational details.
The atomic charges, dipoles, and quadrupoles were computed with the DDEC6 method as described in
(a) T. A. Manz and N. Gabaldon Limas, RSC Adv. 6 (2016) 47771-47801 DOI: 10.1039/c6ra04656h
(b) N. Gabaldon Limas and T. A. Manz, RSC Adv. 8 (2018) 2678-2707 DOI: 10.1039/c7ra11829e.
For each atom in the material, the electron cloud parameters were fit to the spherically averaged atom-in-material
electron density using radial positions for which this density was between 10^-4 and 10^-2 electrons per cubic bohr.
The polarizabilities, dispersion coefficients, and quantum Drude oscillator (QDO) parameters were fit using the MCLF method.
The magnetic structure of the system was optimized in VASP from the default ferromagnetic initial guess using spin polarization.
The atomic spin moments (ASMs) were computed on this optimized magnetic structure using the DDEC6 partition as inputs
to the method of T. A. Manz and D. S. Sholl, J. Chem. Theory Comput. 7 (2011) 4146-4164 DOI: 10.1021/ct200539n.
The RMSE and RRMSE were computed using a uniform grid with Ewald summation.
