# Supplementary material for: A collection of forcefield precursors for metal–organic frameworks
Source: RSC Adv. 2019 Nov 13;9(63):36492–507. doi: 10.1039/c9ra07327b (PMC9075174; doi:10.1039/c9ra07327b)
Supplement: RA-009-C9RA07327B-s3482 [file RA-009-C9RA07327B-s3482.xyz]

   90
jmolscript: load "" {1 1 1} spacegroup "x,y,z" unitcell [{      8.587900     0.000000     0.000000 }, {     -0.699407     8.559372     0.000000 }, {     -3.944158    -4.279590    20.035536 }]
Mg     3.198975     4.656501     6.665021     1.428164
Mg    -0.436171     0.712204    13.370515     1.428164
Mg    -0.086453    -3.567466    16.682789     1.428513
Mg    -1.094990     4.656486     3.352747     1.428514
Mg     3.854983     0.404650    10.017768     1.421748
Mg     8.148889     0.404602     0.000000     1.423355
H     -1.241828    -1.271030     7.605489     0.173511
H      6.615929     0.107886     7.966129     0.186341
H     -1.607093    -0.931216     9.128190     0.187417
H      6.330477     4.379015     8.434961     0.192586
H     -1.509163     2.967574     8.346804     0.176592
H      6.360286     3.572716     7.052509     0.184806
H      3.492323     1.938722     5.081012     0.180368
H      4.519481     1.286493     4.039164     0.177144
H      4.911890     1.402908     5.585907     0.190969
H      5.110007     5.620999    12.430047     0.173511
H      4.375615    -2.322956    12.069407     0.186342
H      4.741574     5.957375    10.907346     0.187418
H      0.095426    -2.386297    11.600575     0.192585
H      0.863711     5.542249    11.688732     0.176591
H      0.901475    -2.350341    12.983027     0.184806
H      2.296471     0.641169    14.954524     0.180369
H      3.030186    -0.329459    15.996372     0.177144
H      2.946116    -0.730045    14.449629     0.190970
H     -3.128166     1.341338    17.623257     0.172639
H      4.025937     1.956759    17.983897     0.187563
H     -3.496586     1.677729    19.145958     0.186593
H     -0.254247     1.893422    18.452729     0.189764
H      1.213444     1.262595    18.364572     0.175700
H      0.551790     1.929364    17.070277     0.184179
H      1.946768     4.920855    15.098780     0.179696
H      2.680474     3.950218    14.056932     0.177435
H      2.596418     3.549646    15.603675     0.190634
H      2.352692     7.288317     2.412279     0.172639
H      2.321953     0.107858     2.051639     0.187563
H      1.987414     7.628117     0.889578     0.186593
H      2.036497     4.378982     1.582807     0.189763
H      2.784758     2.967542     1.670964     0.175699
H      2.066318     3.572696     2.965259     0.184179
H     -0.801628     1.938721     4.936756     0.179698
H      0.225540     1.286502     5.978604     0.177438
H      0.617935     1.402902     4.431861     0.190636
C      5.340988    -1.510862     8.020626     0.772851
C      6.689720    -0.842460     8.194935    -0.615803
C      5.027224     2.783035     8.411719     0.770253
C      6.312359     3.487726     8.028239    -0.619014
C      5.045912     3.203624     4.589741     0.767057
C      4.438666     1.837292     4.846997    -0.614595
C      5.885153    -0.920417    12.014910     0.772851
C      5.328814    -2.319105    11.840601    -0.615804
C      1.579967    -0.957396    11.623817     0.770253
C      0.982279    -2.295652    12.007297    -0.619013
C      1.162297    -1.010274    15.445795     0.767058
C      2.474635    -0.293770    15.188539    -0.614599
C     -3.052423     3.359298    18.038394     0.771183
C     -3.608762     1.960611    18.212703    -0.614818
C      1.230294     3.322323    18.429487     0.770246
C      0.632603     1.984063    18.046007    -0.614025
C      0.812590     3.269408    14.607509     0.770128
C      2.124930     3.985914    14.864765    -0.614161
C      0.347604     7.048481     1.997142     0.771183
C      1.696335     7.716882     1.822833    -0.614818
C      0.733244     2.783002     1.606049     0.770245
C      2.018382     3.487697     1.989529    -0.614024
C      0.751966     3.203628     5.428027     0.770135
C      0.144718     1.837294     5.170771    -0.614173
O      4.558768     6.106034     7.196765    -0.694062
O      4.371739    -1.103860     8.722270    -0.725537
O      3.942788     3.183953     7.896005    -0.724338
O      5.102591     1.835516     9.229971    -0.688824
O      6.044722     3.270383     3.841213    -0.690162
O      4.519128     4.207384     5.161955    -0.726645
O     -1.770145    -0.761123    12.838771    -0.694062
O      5.400567     0.012465    11.313266    -0.725537
O      1.092063     0.090788    12.139531    -0.724339
O      2.530476    -0.955345    10.805565    -0.688825
O      1.177103    -2.011204    16.194323    -0.690162
O      0.118969    -0.566987    14.873581    -0.726645
O     -2.119829     3.518584    17.214533    -0.692601
O     -3.537003     4.292187    18.740038    -0.726015
O      0.742385     4.370501    17.913773    -0.724212
O      2.180810     3.324381    19.247739    -0.690403
O      0.827390     2.268471    13.858981    -0.691895
O     -0.230733     3.712700    15.179723    -0.727768
O      0.264798     6.106013     2.821003    -0.692600
O     -0.621651     7.455476     1.295498    -0.726016
O     -0.351188     3.183925     2.121763    -0.724212
O      0.808604     1.835476     0.787797    -0.690404
O      1.750783     3.270394     6.176555    -0.691893
O      0.225176     4.207383     4.855813    -0.727773

The following XYZ coordinates are in angstroms. Other properties are in atomic units.
The sperically averaged electron density of each atom fit to a function of the form exp(a - br)
eigen_1, eigen_2 and eigen_3 are the three eigenvalues of traceless quadrupole moment tensor
  atom number  atomic symbol              X              Y              Z     net charge C6 coefficient C8 coefficient C10 coefficient fluctuating dipole atomic polarizability isotropic forcefield polarizability              a              b squared Pearson coefficient          <r^3>          <r^4>         wp_QDO          m_QDO          q_QDO       dipole_x       dipole_y       dipole_z         dipole            Qxy            Qxz            Qyz     Q(x^2-y^2)  Q(3z^2 - R^2)        eigen_1        eigen_2        eigen_3 static polarizability      alpha(xx)      alpha(xy)      alpha(xz)      alpha(yy)      alpha(yz)      alpha(zz) atomic spin moment
            1             Mg       3.198975       4.656501       6.665021       1.428164      33.267094 0.51779121E+03  0.12850731E+05                                11.961988                           10.115439      -1.247527       1.721747                    0.999319      19.553030      59.762280       0.333033       0.741048      -0.911806      -0.051798       0.048145       0.004832       0.070882      -0.059936      -0.051097      -0.057045      -0.004643       0.080963      -0.114699       0.045431       0.069268             13.650509      14.351347       2.342705       3.054681      13.914039       3.127894      12.686140          -0.000045
            2             Mg      -0.436171       0.712204      13.370515       1.428164      33.267104 0.51779147E+03  0.12850739E+05                                11.961992                           10.115443      -1.247528       1.721747                    0.999319      19.553033      59.762297       0.333033       0.741048      -0.911806      -0.052203       0.047705      -0.004832       0.070882      -0.058764      -0.052695      -0.055572       0.024041       0.080963      -0.114699       0.045431       0.069268             13.650513      13.536629       2.276139       2.868731      14.728766       3.299279      12.686143          -0.000045
            3             Mg      -0.086453      -3.567466      16.682789       1.428513      33.091100 0.51446268E+03  0.12744588E+05                                11.910291                           10.074891      -1.244991       1.723261                    0.999314      19.506682      59.520403       0.334177       0.739875      -0.912379      -0.052030       0.047666       0.004665       0.070717      -0.059296       0.051985       0.055432       0.024637       0.082451      -0.114755       0.045852       0.068903             13.588650      13.475599       2.262429      -2.851702      14.661507      -3.279827      12.628845          -0.000044
            4             Mg      -1.094990       4.656486       3.352747       1.428514      33.091047 0.51446218E+03  0.12744573E+05                                11.910282                           10.074890      -1.244993       1.723261                    0.999314      19.506657      59.520319       0.334176       0.739875      -0.912379      -0.051744       0.047974      -0.004664       0.070716      -0.060509       0.051015       0.056326      -0.005057       0.082451      -0.114755       0.045852       0.068903             13.588634      14.286342       2.328657      -3.036672      13.850722      -3.109328      12.628837          -0.000044
            5             Mg       3.854983       0.404650      10.017768       1.421748      33.711803 0.52181113E+03  0.12974123E+05                                12.037089                           10.134416      -1.231523       1.723266                    0.999230      19.706920      60.265720       0.333754       0.738100      -0.912816      -0.050835       0.046851       0.000000       0.069132      -0.049341       0.055806       0.060553       0.008063       0.003034      -0.110708       0.049000       0.061708             13.780796      13.336020       1.904394      -3.120457      13.647246      -3.385837      14.359122          -0.000036
            6             Mg       8.148889       0.404602       0.000000       1.423355      33.713290 0.52177490E+03  0.12977213E+05                                12.056833                           10.149179      -1.240596       1.721239                    0.999286      19.691341      60.291285       0.332658       0.740304      -0.911839      -0.050328       0.046383       0.000000       0.068442      -0.048417      -0.054679      -0.059328       0.007913       0.003057      -0.108517       0.048069       0.060448             13.805367      13.359929       1.909689       3.128500      13.672018       3.394571      14.384155          -0.000036
            7              H      -1.241828      -1.271030       7.605489       0.173511       1.022510 0.75035046E+01  0.71329287E+02                                 1.586787                            1.528557      -1.050447       2.390745                    0.999210       3.096376       8.090724       0.551788       1.167698      -0.737187       0.001103      -0.009243      -0.009668       0.013421      -0.000725       0.000284       0.005172      -0.001819       0.003188      -0.004627      -0.001288       0.005915              1.601465       1.683126      -0.204655      -0.332672       1.529490       0.194076       1.591778          -0.000006
            8              H       6.615929       0.107886       7.966129       0.186341       0.916936 0.65668590E+01  0.61785955E+02                                 1.610628                            1.533929      -0.994060       2.429093                    0.999266       3.277492       9.185872       0.484496       1.343643      -0.695560      -0.003826       0.014373      -0.001698       0.014970      -0.001502       0.002977      -0.003653      -0.008122      -0.009324      -0.006099      -0.001457       0.007556              1.652532       1.321121      -0.064793      -0.010403       2.270820      -0.240085       1.365654           0.000001
            9              H      -1.607093      -0.931216       9.128190       0.187417       0.894519 0.65056293E+01  0.60947538E+02                                 1.575558                            1.521655      -0.934027       2.462390                    0.999440       3.200351       8.893514       0.489852       1.334672      -0.698088       0.001757       0.000905       0.014816       0.014947       0.001484       0.002269      -0.002002       0.003235       0.019264      -0.006006      -0.001221       0.007227              1.597586       1.384777      -0.017255       0.228244       1.310050      -0.083922       2.097930           0.000002
           10              H       6.330477       4.379015       8.434961       0.192586       0.903040 0.64553865E+01  0.60045453E+02                                 1.558039                            1.493609      -0.897118       2.481771                    0.999716       3.091402       8.415327       0.508119       1.295933      -0.706928      -0.001639       0.012831       0.003357       0.013364      -0.000825      -0.002922       0.004215      -0.007395      -0.005902      -0.005845      -0.001312       0.007157              1.590936       1.276702      -0.007139       0.004195       2.078422       0.345487       1.417683          -0.000000
           11              H      -1.509163       2.967574       8.346804       0.176592       1.004877 0.74049642E+01  0.70319137E+02                                 1.587331                            1.534377      -0.968606       2.434167                    0.999531       3.067341       8.070070       0.540983       1.192264      -0.731704       0.004536      -0.009648       0.005250       0.011883      -0.001440      -0.001352      -0.003963      -0.001321      -0.003189      -0.004859       0.000646       0.004213              1.598482       1.819486      -0.304733       0.164531       1.571792      -0.128449       1.404166          -0.000005
           12              H       6.360286       3.572716       7.052509       0.184806       0.890642 0.65639675E+01  0.62508944E+02                                 1.650644                            1.590121      -1.213873       2.333782                    0.995996       3.505584      10.285975       0.445251       1.444526      -0.674812      -0.001287       0.001093      -0.015247       0.015340       0.001383       0.000072       0.002002       0.003199       0.014870      -0.004944      -0.000458       0.005401              1.677152       1.406232      -0.001679      -0.083639       1.358597      -0.045589       2.266628           0.000003
           13              H       3.492323       1.938722       5.081012       0.180368       0.988268 0.72594744E+01  0.70177461E+02                                 1.700153                            1.617641      -1.254521       2.302033                    0.997528       3.457600       9.887513       0.468731       1.351731      -0.693122      -0.014671       0.004054       0.005301       0.016117       0.000688      -0.000064      -0.002138       0.004627      -0.012011      -0.004988       0.000554       0.004434              1.744502       2.417554      -0.103917      -0.158596       1.392977       0.034177       1.422975           0.000001
           14              H       4.519481       1.286493       4.039164       0.177144       0.978556 0.71185342E+01  0.66946311E+02                                 1.556081                            1.500600      -0.942350       2.444463                    0.999654       3.065802       8.031121       0.549035       1.186234      -0.732516       0.002955      -0.000837      -0.011305       0.011715       0.002506      -0.003052       0.000852       0.001627       0.014887      -0.005731      -0.000424       0.006155              1.571836       1.343667       0.010582       0.011463       1.563501       0.387604       1.808339          -0.000006
           15              H       4.911890       1.402908       5.585907       0.190969       0.848266 0.60661182E+01  0.55632765E+02                                 1.501834                            1.455004      -0.754127       2.552184                    0.999968       3.053425       8.291665       0.510314       1.308727      -0.704197       0.003887      -0.004031       0.011993       0.013236       0.000411       0.004390      -0.003387       0.002764       0.009734      -0.005640      -0.001286       0.006926              1.519918       1.454809      -0.153046       0.306120       1.403056      -0.254172       1.701888          -0.000002
           16              H       5.110007       5.620999      12.430047       0.173511       1.022509 0.75034983E+01  0.71329211E+02                                 1.586787                            1.528556      -1.050448       2.390745                    0.999210       3.096375       8.090720       0.551788       1.167698      -0.737188       0.009302      -0.000347       0.009668       0.013421      -0.000567       0.005131       0.000704       0.002030       0.003188      -0.004627      -0.001288       0.005915              1.601464       1.563733      -0.214411       0.220525       1.648882      -0.315761       1.591778          -0.000006
           17              H       4.375615      -2.322956      12.069407       0.186342       0.916930 0.65668082E+01  0.61785382E+02                                 1.610625                            1.533925      -0.994060       2.429094                    0.999266       3.277482       9.185849       0.484495       1.343648      -0.695559      -0.014635       0.002643       0.001698       0.014968      -0.000823      -0.003885       0.002670       0.008506      -0.009327      -0.006100      -0.001458       0.007558              1.652528       2.275033       0.013154      -0.238439       1.316899      -0.029921       1.365651           0.000001
           18              H       4.741574       5.957375      10.907346       0.187418       0.894518 0.65056267E+01  0.60947504E+02                                 1.575557                            1.521654      -0.934026       2.462391                    0.999440       3.200350       8.893509       0.489852       1.334671      -0.698088      -0.000759      -0.001825      -0.014816       0.014947       0.001202      -0.002180       0.002099      -0.003674       0.019264      -0.006006      -0.001221       0.007227              1.597585       1.313346      -0.023092      -0.102231       1.381479       0.220651       2.097929           0.000002
           19              H       0.095426      -2.386297      11.600575       0.192585       0.903040 0.64553886E+01  0.60045475E+02                                 1.558040                            1.493609      -0.897118       2.481771                    0.999716       3.091402       8.415326       0.508119       1.295933      -0.706928      -0.012922       0.000589      -0.003357       0.013364      -0.000214       0.004439      -0.002569       0.007565      -0.005902      -0.005845      -0.001312       0.007157              1.590936       2.074264       0.058031       0.343998       1.280861       0.032317       1.417684          -0.000000
           20              H       0.863711       5.542249      11.688732       0.176591       1.004879 0.74049773E+01  0.70319299E+02                                 1.587333                            1.534379      -0.968607       2.434167                    0.999531       3.067342       8.070077       0.540982       1.192265      -0.731704       0.009985      -0.003735      -0.005250       0.011883      -0.001314      -0.003839      -0.001671       0.001771      -0.003190      -0.004859       0.000646       0.004213              1.598484       1.622908      -0.320796      -0.141422       1.768376       0.153524       1.404168          -0.000005
           21              H       0.901475      -2.350341      12.983027       0.184806       0.890643 0.65639780E+01  0.62509064E+02                                 1.650645                            1.590122      -1.213873       2.333782                    0.995996       3.505586      10.285980       0.445251       1.444525      -0.674812      -0.001194       0.001193       0.015247       0.015340       0.001105       0.001989       0.000235      -0.003606       0.014870      -0.004944      -0.000458       0.005401              1.677153       1.359186      -0.005524      -0.038626       1.405644      -0.087073       2.266629           0.000003
           22              H       2.296471       0.641169      14.954524       0.180369       0.988266 0.72594597E+01  0.70177293E+02                                 1.700152                            1.617640      -1.254521       2.302033                    0.997528       3.457598       9.887510       0.468731       1.351732      -0.693122      -0.005235       0.014292      -0.005301       0.016117       0.000304      -0.002126      -0.000238      -0.004789      -0.012011      -0.004988       0.000554       0.004434              1.744501       1.416641      -0.185704       0.046980       2.393886      -0.155286       1.422974           0.000001
           23              H       3.030186      -0.329459      15.996372       0.177144       0.978557 0.71185510E+01  0.66946501E+02                                 1.556082                            1.500601      -0.942361       2.444458                    0.999654       3.065805       8.031128       0.549035       1.186233      -0.732517       0.001075      -0.002877       0.011306       0.011715       0.002341       0.001098      -0.002972      -0.002420       0.014886      -0.005731      -0.000424       0.006154              1.571837       1.560326       0.028285       0.385383       1.346844       0.042992       1.808340          -0.000006
           24              H       2.946116      -0.730045      14.449629       0.190970       0.848258 0.60660481E+01  0.55631981E+02                                 1.501828                            1.454999      -0.754117       2.552188                    0.999968       3.053408       8.291618       0.510313       1.308732      -0.704196       0.004336      -0.003545      -0.011992       0.013236       0.000182      -0.003732       0.004100      -0.002858       0.009731      -0.005639      -0.001285       0.006925              1.519912       1.428239      -0.155216      -0.278257       1.429614       0.284401       1.701881          -0.000002
           25              H      -3.128166       1.341338      17.623257       0.172639       1.024562 0.75225440E+01  0.71558365E+02                                 1.589298                            1.530797      -1.050244       2.390535                    0.999181       3.099966       8.103851       0.551199       1.168158      -0.737086       0.009579      -0.000667      -0.009662       0.013622      -0.000404      -0.005310      -0.000739       0.002211       0.003755      -0.004676      -0.001523       0.006199              1.604056       1.566251      -0.215136      -0.221248       1.651620       0.316701       1.594298          -0.000006
           26              H       4.025937       1.956759      17.983897       0.187563       0.915698 0.65580454E+01  0.61712728E+02                                 1.612581                            1.535587      -1.004123       2.425902                    0.999280       3.277942       9.202661       0.482725       1.348360      -0.694609      -0.014108       0.002648      -0.001726       0.014457      -0.000847       0.003717      -0.002776       0.008178      -0.010118      -0.006211      -0.001203       0.007414              1.654656       2.278813       0.013085       0.239022       1.318159       0.029924       1.366996           0.000001
           27              H      -3.496586       1.677729      19.145958       0.186593       0.896398 0.65220324E+01  0.61134331E+02                                 1.577218                            1.523115      -0.939254       2.459988                    0.999411       3.203556       8.902285       0.489880       1.333871      -0.698254      -0.000613      -0.001941       0.015260       0.015395       0.001259       0.002231      -0.001967      -0.004097       0.019270      -0.006200      -0.000991       0.007191              1.599318       1.314501      -0.023160       0.102500       1.382717      -0.221108       2.100735           0.000002
           28              H      -0.254247       1.893422      18.452729       0.189764       0.910770 0.65209693E+01  0.60780554E+02                                 1.563507                            1.498370      -0.879086       2.487562                    0.999756       3.104846       8.447735       0.508975       1.291091      -0.707921      -0.013577       0.000739       0.004048       0.014187      -0.000067      -0.004451       0.002294       0.008336      -0.005503      -0.005734      -0.001641       0.007375              1.596759       2.083465       0.058362      -0.346292       1.284595      -0.032477       1.422217           0.000000
           29              H       1.213444       1.262595      18.364572       0.175700       1.010236 0.74541422E+01  0.70902830E+02                                 1.592746                            1.539251      -0.979564       2.429093                    0.999535       3.076087       8.099544       0.540241       1.191935      -0.731760       0.009850      -0.003766       0.005232       0.011772      -0.001873       0.003853       0.001652       0.002095      -0.002515      -0.005063       0.000665       0.004398              1.604040       1.628784      -0.322948       0.142390       1.774995      -0.154486       1.408339          -0.000005
           30              H       0.551790       1.929364      17.070277       0.184179       0.894497 0.65967614E+01  0.62880813E+02                                 1.653093                            1.592177      -1.207079       2.335617                    0.996076       3.510858      10.296302       0.445898       1.441063      -0.675418      -0.001332       0.001373      -0.015696       0.015812       0.001078      -0.001966      -0.000083      -0.003493       0.014303      -0.004805      -0.000394       0.005199              1.679764       1.360674      -0.005522       0.038730       1.407188       0.087192       2.271430           0.000003
           31              H       1.946768       4.920855      15.098780       0.179696       0.987313 0.72484159E+01  0.70028074E+02                                 1.697691                            1.615315      -1.236232       2.310114                    0.997706       3.454097       9.867234       0.469650       1.349903      -0.693513      -0.005246       0.014522       0.005539       0.016404       0.000302       0.001773       0.000045      -0.004811      -0.012552      -0.004874       0.000354       0.004520              1.741968       1.414694      -0.185680      -0.046975       2.390203       0.155122       1.421008           0.000001
           32              H       2.680474       3.950218      14.056932       0.177435       0.981070 0.71442270E+01  0.67276377E+02                                 1.561718                            1.505697      -0.956997       2.438149                    0.999623       3.070079       8.058526       0.546572       1.190012      -0.731631       0.000969      -0.002279      -0.011030       0.011304       0.002239      -0.001232       0.003187      -0.002658       0.015053      -0.005811      -0.000560       0.006371              1.577650       1.566056       0.028653      -0.387800       1.351146      -0.043402       1.815747          -0.000006
           33              H       2.596418       3.549646      15.603675       0.190634       0.849273 0.60770949E+01  0.55778352E+02                                 1.505379                            1.458203      -0.753151       2.553398                    0.999963       3.058039       8.317144       0.508587       1.312112      -0.703493       0.004439      -0.003442       0.012030       0.013277      -0.000098       0.003687      -0.004173      -0.002981       0.009842      -0.005495      -0.001573       0.007068              1.523605       1.431447      -0.155747       0.279473       1.432681      -0.285603       1.706686          -0.000002
           34              H       2.352692       7.288317       2.412279       0.172639       1.024563 0.75225550E+01  0.71558489E+02                                 1.589298                            1.530797      -1.050245       2.390535                    0.999181       3.099968       8.103855       0.551200       1.168157      -0.737087       0.001444      -0.009493       0.009662       0.013622      -0.000578      -0.000304      -0.005352      -0.002050       0.003755      -0.004676      -0.001523       0.006198              1.604057       1.685980      -0.205353       0.333668       1.531892      -0.194720       1.594298          -0.000006
           35              H       2.321953       0.107858       2.051639       0.187563       0.915698 0.65580415E+01  0.61712686E+02                                 1.612581                            1.535587      -1.004121       2.425903                    0.999280       3.277942       9.202662       0.482725       1.348360      -0.694608      -0.003788       0.013845       0.001726       0.014457      -0.001500      -0.003069       0.003479      -0.007794      -0.010119      -0.006211      -0.001203       0.007414              1.654656       1.322406      -0.065064       0.010359       2.274565       0.240665       1.366996           0.000001
           36              H       1.987414       7.628117       0.889578       0.186593       0.896398 0.65220347E+01  0.61134360E+02                                 1.577218                            1.523116      -0.939255       2.459988                    0.999411       3.203557       8.902289       0.489880       1.333871      -0.698254       0.001885       0.000769      -0.015260       0.015395       0.001575      -0.002142       0.002063       0.003634       0.019270      -0.006200      -0.000991       0.007191              1.599318       1.386025      -0.017316      -0.228722       1.311194       0.084152       2.100736           0.000002
           37              H       2.036497       4.378982       1.582807       0.189763       0.910770 0.65209670E+01  0.60780532E+02                                 1.563507                            1.498370      -0.879087       2.487562                    0.999756       3.104846       8.447737       0.508975       1.291093      -0.707920      -0.001842       0.013472      -0.004048       0.014187      -0.000743       0.002648      -0.004250      -0.008204      -0.005503      -0.005734      -0.001641       0.007375              1.596760       1.280420      -0.007256      -0.004167       2.087642      -0.347787       1.422218           0.000000
           38              H       2.784758       2.967542       1.670964       0.175699       1.010237 0.74541557E+01  0.70902988E+02                                 1.592748                            1.539252      -0.979566       2.429092                    0.999535       3.076089       8.099550       0.540241       1.191935      -0.731760       0.004556      -0.009510      -0.005232       0.011772      -0.002018       0.001333       0.003975      -0.001459      -0.002515      -0.005063       0.000665       0.004398              1.604041       1.826455      -0.306797      -0.165569       1.577328       0.129335       1.408340          -0.000005
           39              H       2.066318       3.572696       2.965259       0.184179       0.894497 0.65967617E+01  0.62880808E+02                                 1.653093                            1.592176      -1.207077       2.335617                    0.996076       3.510856      10.296291       0.445899       1.441062      -0.675419      -0.001477       0.001216       0.015696       0.015812       0.001348       0.000077      -0.001966       0.003097       0.014303      -0.004805      -0.000394       0.005199              1.679763       1.407775      -0.001673       0.083748       1.360085       0.045702       2.271429           0.000003
           40              H      -0.801628       1.938721       4.936756       0.179698       0.987307 0.72483698E+01  0.70027529E+02                                 1.697686                            1.615311      -1.236226       2.310117                    0.997707       3.454088       9.867207       0.469650       1.349905      -0.693512      -0.014902       0.004045      -0.005539       0.016404       0.000688      -0.000100       0.001771       0.004649      -0.012550      -0.004873       0.000354       0.004519              1.741963       2.413866      -0.104033       0.158431       1.391017      -0.034185       1.421005           0.000001
           41              H       0.225540       1.286502       5.978604       0.177438       0.981062 0.71441592E+01  0.67275611E+02                                 1.561712                            1.505693      -0.956996       2.438152                    0.999623       3.070066       8.058496       0.546571       1.190016      -0.731630       0.002351      -0.000780       0.011029       0.011304       0.002425       0.003276      -0.000968       0.001896       0.015052      -0.005811      -0.000560       0.006371              1.577644       1.347917       0.010828      -0.011675       1.569277      -0.390044       1.815739          -0.000006
           42              H       0.617935       1.402902       4.431861       0.190636       0.849267 0.60770441E+01  0.55777785E+02                                 1.505374                            1.458198      -0.753160       2.553396                    0.999963       3.058027       8.317111       0.508587       1.312116      -0.703493       0.003792      -0.004143      -0.012030       0.013277       0.000145      -0.004459       0.003334       0.002974       0.009841      -0.005495      -0.001572       0.007067              1.523600       1.457952      -0.153579      -0.307412       1.406167       0.255283       1.706680          -0.000002
           43              C       5.340988      -1.510862       8.020626       0.772851      20.775756 0.22333912E+03  0.45156248E+04                                 7.147334                            5.437488      -0.299712       1.978087                    0.999129      20.926306      58.726551       0.610225       0.496436      -1.002584      -0.010951      -0.015401      -0.005768       0.019758      -0.021208       0.010409      -0.071259      -0.048462       0.095622      -0.058143      -0.037634       0.095776              8.180826       7.749041       0.563594      -0.965347       9.130198       3.881973       7.663240           0.000008
           44              C       6.689720      -0.842460       8.194935      -0.615803      29.047624 0.49233782E+03  0.11874756E+05                                 7.839247                            7.043995       0.408602       2.078664                    0.998934      32.967074      94.280599       0.671952       0.377926      -1.096355      -0.015477      -0.001154       0.000969       0.015550       0.003099       0.005726       0.020897      -0.012939       0.031851      -0.015949      -0.012390       0.028339              8.182978       8.699811       1.147037       0.051473       8.556911       0.180704       7.292211           0.000007
           45              C       5.027224       2.783035       8.411719       0.770253      20.709802 0.22358966E+03  0.45193378E+04                                 7.119437                            5.431191      -0.263513       1.989238                    0.999014      20.901267      58.536593       0.612510       0.494732      -1.004028      -0.008748      -0.013575       0.006997       0.017601      -0.010408      -0.000112       0.075760      -0.043761       0.106262      -0.060639      -0.036835       0.097475              8.138010       8.059833       0.008154       0.739563       8.988966      -3.907316       7.365232           0.000008
           46              C       6.312359       3.487726       8.028239      -0.619014      28.845834 0.48998989E+03  0.11803817E+05                                 7.787740                            7.006235       0.474637       2.102403                    0.998852      32.876781      93.960384       0.676795       0.375676      -1.098010      -0.011097      -0.002267       0.001795       0.011467      -0.002216      -0.003070      -0.014811      -0.008155       0.022562      -0.013626      -0.005577       0.019203              8.143887       8.721861       1.002078      -0.736650       8.241624      -0.438468       7.468175           0.000010
           47              C       5.045912       3.203624       4.589741       0.767057      20.477480 0.22655268E+03  0.46035780E+04                                 7.115740                            5.502192      -0.343108       1.963442                    0.999203      21.131463      59.729701       0.601515       0.501110      -0.998805       0.008494       0.014250      -0.010993       0.019901      -0.014800       0.068451      -0.003793       0.039065       0.119536      -0.057111      -0.035045       0.092156              8.073649       9.588091       0.447326      -3.504745       7.791548       0.624465       6.841309           0.000011
           48              C       4.438666       1.837292       4.846997      -0.614595      28.820567 0.48992109E+03  0.11804268E+05                                 7.806773                            7.031574       0.407092       2.080513                    0.998630      32.890919      94.074863       0.671712       0.378452      -1.095757       0.004227       0.013522       0.003204       0.014525       0.007578      -0.015354      -0.005152       0.013854       0.016221      -0.013319      -0.009359       0.022678              8.159702       8.559082       1.165645      -0.000942       8.708282      -0.098848       7.211744           0.000008
           49              C       5.885153      -0.920417      12.014910       0.772851      20.775759 0.22333920E+03  0.45156267E+04                                 7.147335                            5.437489      -0.299712       1.978087                    0.999129      20.926305      58.726547       0.610225       0.496436      -1.002584       0.014458       0.012169       0.005768       0.019758      -0.016993      -0.071870       0.004571       0.054704       0.095622      -0.058143      -0.037634       0.095776              8.180827       9.029543       0.668224       3.947697       7.849698      -0.645991       7.663241           0.000007
           50              C       5.328814      -2.319105      11.840601      -0.615804      29.047639 0.49233836E+03  0.11874772E+05                                 7.839250                            7.044000       0.408602       2.078664                    0.998934      32.967080      94.280620       0.671952       0.377926      -1.096355      -0.000110       0.015519      -0.000969       0.015550       0.004108       0.020362       0.007409       0.011761       0.031850      -0.015949      -0.012389       0.028339              8.182980       8.371646       1.120221       0.175914       8.885080       0.066019       7.292215           0.000008
           51              C       1.579967      -0.957396      11.623817       0.770253      20.709816 0.22358988E+03  0.45193436E+04                                 7.119442                            5.431195      -0.263513       1.989238                    0.999014      20.901275      58.536634       0.612510       0.494732      -1.004028       0.012818       0.009825      -0.006997       0.017601      -0.006718       0.075518       0.006058       0.046559       0.106262      -0.060639      -0.036835       0.097475              8.138016       8.981486       0.083471      -3.954569       8.067327       0.418885       7.365236           0.000009
           52              C       0.982279      -2.295652      12.007297      -0.619013      28.845827 0.48998959E+03  0.11803808E+05                                 7.787738                            7.006232       0.474637       2.102403                    0.998852      32.876770      93.960341       0.676795       0.375676      -1.098010       0.001356       0.011245      -0.001795       0.011467      -0.001525      -0.014512      -0.004266       0.008766       0.022561      -0.013626      -0.005577       0.019203              8.143885       8.082130       0.949804      -0.377018       8.881352      -0.769913       7.468173           0.000009
           53              C       1.162297      -1.010274      15.445795       0.767058      20.477488 0.22655282E+03  0.46035815E+04                                 7.115745                            5.502196      -0.343110       1.963442                    0.999203      21.131451      59.729671       0.601514       0.501111      -0.998805      -0.013510      -0.009626       0.010993       0.019901      -0.017775      -0.009355       0.067915      -0.033742       0.119536      -0.057111      -0.035046       0.092156              8.073656       7.730852       0.295573       0.907818       9.648807      -3.442247       6.841310           0.000011
           54              C       2.474635      -0.293770      15.188539      -0.614599      28.820642 0.48992280E+03  0.11804319E+05                                 7.806782                            7.031583       0.407108       2.080517                    0.998630      32.890983      94.075059       0.671712       0.378451      -1.095757      -0.013134      -0.005314      -0.003204       0.014526       0.006353      -0.003883      -0.015723      -0.016138       0.016226      -0.013322      -0.009357       0.022679              8.159712       8.518075       1.162298      -0.098440       8.749314      -0.008991       7.211749           0.000008
           55              C      -3.052423       3.359298      18.038394       0.771183      20.816284 0.22387086E+03  0.45290624E+04                                 7.155185                            5.443124      -0.295914       1.978710                    0.999154      20.955571      58.825902       0.610050       0.496284      -1.002662       0.013361       0.012137      -0.006020       0.019028      -0.019949       0.072460      -0.004594       0.053638       0.097439      -0.060894      -0.035877       0.096771              8.189900       9.039856       0.668029      -3.952535       7.858407       0.647721       7.671438           0.000007
           56              C      -3.608762       1.960611      18.212703      -0.614818      29.022814 0.49173968E+03  0.11856450E+05                                 7.831602                            7.036297       0.411719       2.079660                    0.998969      32.955925      94.226127       0.672825       0.377559      -1.096646       0.001287       0.015032       0.001475       0.015159       0.002117      -0.021338      -0.007144       0.009117       0.038469      -0.018059      -0.011228       0.029287              8.175119       8.364804       1.116378      -0.174917       8.874302      -0.065002       7.286251           0.000007
           57              C       1.230294       3.322323      18.429487       0.770246      20.727218 0.22382757E+03  0.45258511E+04                                 7.126606                            5.436361      -0.272595       1.986099                    0.999038      20.914610      58.606202       0.611766       0.495147      -1.003706       0.013409       0.010424       0.006973       0.018360      -0.006303      -0.073747      -0.005398       0.047753       0.107845      -0.058477      -0.037711       0.096188              8.146547       8.991883       0.085233       3.959041       8.076005      -0.418497       7.371753           0.000009
           58              C       0.632603       1.984063      18.046007      -0.614025      28.734869 0.48728374E+03  0.11723977E+05                                 7.772299                            6.990146       0.473376       2.103076                    0.998761      32.797639      93.717278       0.677004       0.376029      -1.097603      -0.000751       0.010547       0.003516       0.011143      -0.000496       0.013154       0.004589       0.010923       0.017856      -0.012309      -0.005555       0.017864              8.128484       8.071098       0.944685       0.374042       8.859002       0.766023       7.455353           0.000009
           59              C       0.812590       3.269408      14.607509       0.770128      20.455422 0.22625777E+03  0.45965394E+04                                 7.114305                            5.501189      -0.342476       1.963689                    0.999262      21.117370      59.702213       0.601088       0.501581      -0.998473      -0.013384      -0.010517      -0.011549       0.020570      -0.019082       0.009585      -0.067445      -0.032414       0.121058      -0.057878      -0.034120       0.091998              8.072099       7.730641       0.296433      -0.907125       9.646215       3.440841       6.839441           0.000012
           60              C       2.124930       3.985914      14.864765      -0.614161      28.796988 0.48931771E+03  0.11785409E+05                                 7.798316                            7.022760       0.412340       2.082208                    0.998727      32.876879      93.999485       0.672816       0.377969      -1.096171      -0.013052      -0.004648       0.003716       0.014345       0.004383       0.005019       0.016714      -0.016816       0.017506      -0.012692      -0.010950       0.023642              8.151319       8.507971       1.159465       0.097302       8.736886       0.007067       7.209101           0.000008
           61              C       0.347604       7.048481       1.997142       0.771183      20.816306 0.22387117E+03  0.45290698E+04                                 7.155192                            5.443130      -0.295915       1.978710                    0.999154      20.955568      58.825891       0.610049       0.496284      -1.002661      -0.011009      -0.014305       0.006020       0.019028      -0.024038      -0.010480       0.071845      -0.046450       0.097439      -0.060894      -0.035877       0.096771              8.189908       7.757803       0.563274       0.967465       9.140474      -3.886658       7.671445           0.000007
           62              C       1.696335       7.716882       1.822833      -0.614818      29.022827 0.49173999E+03  0.11856459E+05                                 7.831604                            7.036300       0.411719       2.079660                    0.998969      32.955940      94.226192       0.672825       0.377559      -1.096646      -0.014877      -0.002508      -0.001476       0.015158       0.001349      -0.005382      -0.021850      -0.009684       0.038470      -0.018059      -0.011228       0.029287              8.175121       8.689698       1.142926      -0.050538       8.549412      -0.179627       7.286252           0.000008
           63              C       0.733244       2.783002       1.606049       0.770245      20.727209 0.22382745E+03  0.45258480E+04                                 7.126605                            5.436360      -0.272595       1.986099                    0.999038      20.914604      58.606181       0.611766       0.495147      -1.003706      -0.009298      -0.014214      -0.006973       0.018360      -0.010096       0.000626      -0.073942      -0.045074       0.107845      -0.058477      -0.037711       0.096188              8.146545       8.068244       0.009760      -0.739537       8.999637       3.911805       7.371754           0.000009
           64              C       2.018382       3.487697       1.989529      -0.614024      28.734859 0.48728347E+03  0.11723969E+05                                 7.772296                            6.990144       0.473376       2.103077                    0.998761      32.797633      93.717252       0.677004       0.376029      -1.097603      -0.010574      -0.000110      -0.003516       0.011143      -0.001377       0.003503       0.013484      -0.010618       0.017856      -0.012309      -0.005555       0.017864              8.128482       8.700411       0.996111       0.733014       8.229682       0.435182       7.455352           0.000009
           65              C       0.751966       3.203628       5.428027       0.770135      20.455235 0.22625524E+03  0.45964752E+04                                 7.114266                            5.501161      -0.342479       1.963691                    0.999262      21.117235      59.701744       0.601089       0.501581      -0.998473       0.009378       0.014193       0.011541       0.020557      -0.016193      -0.067991       0.004064       0.038199       0.121048      -0.057863      -0.034127       0.091989              8.072053       9.585336       0.447981       3.503268       7.791420      -0.623881       6.839404           0.000012
           66              C       0.144718       1.837294       5.170771      -0.614173      28.797266 0.48932437E+03  0.11785605E+05                                 7.798355                            7.022799       0.412332       2.082205                    0.998727      32.877079      94.000099       0.672816       0.377968      -1.096172       0.003572       0.013381      -0.003715       0.014339       0.005696       0.016248       0.006368       0.015185       0.017521      -0.012703      -0.010946       0.023649              8.151358       8.547181       1.162678      -0.000876       8.697765       0.097556       7.209129           0.000008
           67              O       4.558768       6.106034       7.196765      -0.694062      44.274583 0.58329863E+03  0.14268404E+05                                 9.907421                            7.343943       0.591771       2.213553                    0.997747      29.010100      76.177595       0.722142       0.346736      -1.152356       0.082711       0.036489       0.008287       0.090781      -0.026462       0.022953       0.004474      -0.151598       0.131727      -0.105888       0.047528       0.058361             12.013851       6.780864       1.673934       1.034941      17.503418       7.878964      11.757271           0.000000
           68              O       4.371739      -1.103860       8.722270      -0.725537      42.161437 0.63877329E+03  0.16034303E+05                                 9.543677                            7.755532       0.166087       2.056821                    0.997131      30.317324      81.471231       0.691027       0.353108      -1.143549       0.031989      -0.049865      -0.004260       0.059397      -0.061008      -0.059238      -0.058814       0.015126       0.123467      -0.124089       0.040382       0.083707             10.814405      10.568887      -3.179392      -4.800183       9.610370       4.331019      12.263959          -0.000001
           69              O       3.942788       3.183953       7.896005      -0.724338      41.466695 0.63867811E+03  0.16034584E+05                                 9.441073                            7.766325       0.163414       2.057744                    0.996608      30.293650      81.468608       0.688890       0.354144      -1.142478       0.033263      -0.049623      -0.000220       0.059740      -0.050193       0.062030       0.073797       0.041244       0.057940      -0.126978       0.042863       0.084116             10.592123      12.141063      -3.659786       4.588685       9.272558      -3.462949      10.362747          -0.000002
           70              O       5.102591       1.835516       9.229971      -0.688824      44.057993 0.57714370E+03  0.14077298E+05                                 9.871237                            7.301451       0.592324       2.216482                    0.997627      28.873084      75.653439       0.724945       0.346390      -1.152902       0.078099       0.037134      -0.021966       0.089224      -0.027760       0.006737      -0.002838      -0.155498       0.138427      -0.105877       0.045296       0.060581             11.982110       6.538968       0.419908      -0.278831      17.021366      -8.154720      12.385997           0.000005
           71              O       6.044722       3.270383       3.841213      -0.690162      43.833977 0.58103990E+03  0.14208737E+05                                 9.856931                            7.343001       0.532887       2.196272                    0.997430      29.001165      76.306453       0.719754       0.347995      -1.150554      -0.035885      -0.081099       0.012411       0.089548      -0.022410      -0.006667      -0.013818       0.149857       0.116943      -0.099250       0.039447       0.059803             11.903376      18.367779       1.847162      -7.097652       6.703895      -0.992213      10.638454           0.000002
           72              O       4.519128       4.207384       5.161955      -0.726645      41.134473 0.64883792E+03  0.16357329E+05                                 9.390060                            7.833404       0.221775       2.075548                    0.997235      30.386131      81.940457       0.685068       0.354647      -1.141845       0.041749      -0.022251      -0.022032       0.052187      -0.067553       0.060722       0.057838      -0.023943       0.093654      -0.128196       0.052073       0.076122             10.431169       9.834920      -3.341835      -3.559652      10.585440       4.047240      10.873146          -0.000002
           73              O      -1.770145      -0.761123      12.838771      -0.694062      44.274600 0.58329905E+03  0.14268416E+05                                 9.907424                            7.343946       0.591771       2.213553                    0.997747      29.010102      76.177604       0.722142       0.346736      -1.152356      -0.029632      -0.085407      -0.008287       0.090781      -0.013806       0.002590       0.023241       0.158179       0.131728      -0.105889       0.047528       0.058361             12.013855      17.160558       2.522086       7.768506       7.123735       1.673176      11.757272           0.000000
           74              O       5.400567       0.012465      11.313266      -0.725537      42.161385 0.63877220E+03  0.16034269E+05                                 9.543667                            7.755524       0.166088       2.056821                    0.997131      30.317315      81.471185       0.691028       0.353108      -1.143549       0.052305      -0.027821       0.004261       0.059397      -0.061427      -0.053794      -0.063831       0.004882       0.123466      -0.124089       0.040382       0.083707             10.814394      10.132862      -3.215016       4.707559      10.046373      -4.431510      12.263947          -0.000002
           75              O       1.092063       0.090788      12.139531      -0.724339      41.466726 0.63867905E+03  0.16034614E+05                                 9.441080                            7.766332       0.163415       2.057744                    0.996608      30.293651      81.468621       0.688890       0.354145      -1.142478       0.052167      -0.029111       0.000220       0.059740      -0.052874       0.068500       0.067834      -0.024401       0.057940      -0.126978       0.042863       0.084116             10.592130       9.885723      -3.844078      -3.825153      11.527915       4.291418      10.362752          -0.000002
           76              O       2.530476      -0.955345      10.805565      -0.688825      44.058073 0.57714491E+03  0.14077335E+05                                 9.871249                            7.301459       0.592317       2.216479                    0.997627      28.873097      75.653496       0.724945       0.346390      -1.152902      -0.030650      -0.080864       0.021966       0.089224      -0.014770      -0.003377       0.006483       0.162448       0.138427      -0.105876       0.045296       0.060581             11.982126      16.883693       1.265205      -8.104935       6.676671      -0.942038      12.386013           0.000005
           77              O       1.177103      -2.011204      16.194323      -0.690162      43.833770 0.58103683E+03  0.14208639E+05                                 9.856890                            7.342972       0.532882       2.196270                    0.997430      29.001124      76.306217       0.719757       0.347994      -1.150555       0.077907       0.042370      -0.012411       0.089548      -0.034276      -0.013229      -0.007771      -0.140593       0.116943      -0.099250       0.039447       0.059803             11.903326       6.481364       0.875903      -0.410883      18.590211      -7.154845      10.638404           0.000002
           78              O       0.118969      -0.566987      14.873581      -0.726645      41.134334 0.64883563E+03  0.16357255E+05                                 9.390032                            7.833385       0.221776       2.075548                    0.997235      30.386109      81.940320       0.685070       0.354646      -1.141845       0.025577      -0.039798       0.022032       0.052187      -0.064714       0.052701       0.065231       0.045559       0.093653      -0.128195       0.052073       0.076122             10.431135      11.122948      -3.236571       4.323680       9.297350      -3.218199      10.873108          -0.000002
           79              O      -2.119829       3.518584      17.214533      -0.692601      44.247790 0.58290011E+03  0.14256383E+05                                 9.903894                            7.342063       0.584938       2.211593                    0.997754      29.002205      76.153653       0.722134       0.346795      -1.152294      -0.030241      -0.084901       0.010285       0.090711      -0.014516      -0.004204      -0.022970       0.157623       0.137102      -0.106541       0.048750       0.057791             12.008728      17.153351       2.517421      -7.764661       7.119749      -1.670317      11.753084           0.000000
           80              O      -3.537003       4.292187      18.740038      -0.726015      42.181262 0.63907949E+03  0.16044359E+05                                 9.547441                            7.757945       0.163422       2.056003                    0.997061      30.322379      81.498266       0.690826       0.353159      -1.143476       0.052457      -0.027322      -0.003381       0.059242      -0.061771       0.054422       0.062973       0.004875       0.121402      -0.124067       0.041234       0.082833             10.819030      10.136823      -3.217597      -4.709823      10.051527       4.434717      12.268740          -0.000002
           81              O       0.742385       4.370501      17.913773      -0.724212      41.451176 0.63842399E+03  0.16026392E+05                                 9.438333                            7.764445       0.169106       2.059353                    0.996608      30.290010      81.450602       0.689028       0.354114      -1.142519       0.052313      -0.028887       0.000603       0.059762      -0.053304      -0.068130      -0.068923      -0.023679       0.057611      -0.127634       0.043024       0.084610             10.588791       9.883071      -3.842479       3.823008      11.524304      -4.289399      10.358997          -0.000002
           82              O       2.180810       3.324381      19.247739      -0.690403      44.109565 0.57796104E+03  0.14102231E+05                                 9.878276                            7.305788       0.652484       2.235886                    0.998023      28.892023      75.716631       0.724853       0.346311      -1.152967      -0.031257      -0.081543      -0.021493       0.089935      -0.014691       0.002984      -0.006315       0.161794       0.139051      -0.105634       0.045656       0.059979             11.991615      16.899421       1.267961       8.112267       6.681338       0.943976      12.394085           0.000005
           83              O       0.827390       2.268471      13.858981      -0.691895      43.891974 0.58195495E+03  0.14236845E+05                                 9.865201                            7.348397       0.537393       2.197512                    0.997419      29.019211      76.371625       0.719539       0.347958      -1.150574       0.077217       0.040435       0.011393       0.087905      -0.035409       0.012247       0.006771      -0.137918       0.118953      -0.098661       0.040191       0.058470             11.914202       6.487182       0.879944       0.412962      18.608264       7.162073      10.647159           0.000001
           84              O      -0.230733       3.712700      15.179723      -0.727768      41.138536 0.64894208E+03  0.16360015E+05                                 9.389448                            7.832920       0.216399       2.073955                    0.997267      30.392439      81.947852       0.685260       0.354546      -1.141968       0.024832      -0.039910      -0.021298       0.051604      -0.064423      -0.052391      -0.065711       0.044869       0.094489      -0.128113       0.051787       0.076326             10.430655      11.121749      -3.236420      -4.322728       9.298113       3.217707      10.872103          -0.000002
           85              O       0.264798       6.106013       2.821003      -0.692600      44.246926 0.58288754E+03  0.14255987E+05                                 9.903729                            7.341954       0.584936       2.211592                    0.997754      29.002053      76.152806       0.722144       0.346793      -1.152297       0.082156       0.037055      -0.010284       0.090711      -0.027118      -0.022551      -0.006062      -0.150821       0.137103      -0.106542       0.048750       0.057792             12.008515       6.777511       1.669564      -1.032391      17.495150      -7.874742      11.752885           0.000000
           86              O      -0.621651       7.455476       1.295498      -0.726016      42.181204 0.63907900E+03  0.16044344E+05                                 9.547429                            7.757941       0.163422       2.056003                    0.997061      30.322380      81.498256       0.690827       0.353158      -1.143476       0.031504      -0.050057       0.003381       0.059242      -0.061348       0.058331       0.059369       0.015245       0.121402      -0.124067       0.041234       0.082833             10.819011      10.574434      -3.181826       4.803547       9.613885      -4.332989      12.268715          -0.000002
           87              O      -0.351188       3.183925       2.121763      -0.724212      41.451149 0.63842333E+03  0.16026371E+05                                 9.438329                            7.764441       0.169110       2.059354                    0.996608      30.289998      81.450551       0.689028       0.354114      -1.142519       0.033052      -0.049787      -0.000603       0.059762      -0.050675      -0.063145      -0.073516       0.040671       0.057612      -0.127633       0.043024       0.084610             10.588787      12.137211      -3.658284      -4.586504       9.270151       3.460972      10.358999          -0.000002
           88              O       0.808604       1.835476       0.787797      -0.690404      44.109565 0.57796106E+03  0.14102232E+05                                 9.878276                            7.305788       0.652484       2.235886                    0.998023      28.892023      75.716635       0.724853       0.346311      -1.152967       0.078727       0.037795       0.021493       0.089935      -0.027629      -0.006536       0.002459      -0.154879       0.139051      -0.105635       0.045656       0.059979             11.991614       6.543269       0.421732       0.280167      17.037483       8.162200      12.394091           0.000005
           89              O       1.750783       3.270394       6.176555      -0.691893      43.891987 0.58195519E+03  0.14236853E+05                                 9.865207                            7.348402       0.537375       2.197507                    0.997419      29.019200      76.371620       0.719539       0.347959      -1.150573      -0.034015      -0.080254      -0.011396       0.087907      -0.023744       0.005753       0.012758       0.147585       0.118952      -0.098661       0.040190       0.058471             11.914209      18.385033       1.852146       7.104652       6.710432       0.994876      10.647162           0.000002
           90              O       0.225176       4.207383       4.855813      -0.727773      41.138677 0.64894538E+03  0.16360117E+05                                 9.389463                            7.832935       0.216429       2.073963                    0.997266      30.392527      81.948115       0.685260       0.354546      -1.141968       0.041802      -0.021494       0.021298       0.051604      -0.067214      -0.061227      -0.057568      -0.023347       0.094503      -0.128117       0.051790       0.076327             10.430669       9.835639      -3.341518       3.559074      10.584255      -4.046311      10.872114          -0.000002

******************************************************
Auxiliary information for the entire system
The total spin magnetic moment of the unit cell is   -0.000084
The total net atomic charge of the unit cell is   0.000005
Accuracy of reproducing the electrostatic potential in the unit cell:
  The inner radius (bohr) =    5.0000
  The outer radius (bohr) =   12.0000
  Valid grid points have density less than (e/(bohr^3)) =    0.0001
  The number of valid grid points were=        20074
  The rms potential error without charges in kcal/mol is=      3.45890
  The rms potential error with partial charges in kcal/mol is=      0.69501
  The RRMSE value at monopole order=      0.20093
  The rms potential error with partial charges and cloud penetration in kcal/mol is=      0.70048
  The RRMSE value at monopole order with cloud penetration is=      0.20252
  The rms potential error with partial charges and atomic dipoles in kcal/mol is=      0.57972
  The RRMSE value at dipole order=      0.16760
  The rms potential error with partial charges, atomic dipoles and cloud penetration in kcal/mol is=      0.57463
  The RRMSE value at dipole order with cloud penetration=      0.16613

******************************************************
The electron densities and ab initio electrostatic potential were computed in VASP using the PBE functional and
projector augmented wave method. See the main text of the journal article for a description of computational details.
The atomic charges, dipoles, and quadrupoles were computed with the DDEC6 method as described in
(a) T. A. Manz and N. Gabaldon Limas, RSC Adv. 6 (2016) 47771-47801 DOI: 10.1039/c6ra04656h
(b) N. Gabaldon Limas and T. A. Manz, RSC Adv. 8 (2018) 2678-2707 DOI: 10.1039/c7ra11829e.
For each atom in the material, the electron cloud parameters were fit to the spherically averaged atom-in-material
electron density using radial positions for which this density was between 10^-4 and 10^-2 electrons per cubic bohr.
The polarizabilities, dispersion coefficients, and quantum Drude oscillator (QDO) parameters were fit using the MCLF method.
The magnetic structure of the system was optimized in VASP from the default ferromagnetic initial guess using spin polarization.
The atomic spin moments (ASMs) were computed on this optimized magnetic structure using the DDEC6 partition as inputs
to the method of T. A. Manz and D. S. Sholl, J. Chem. Theory Comput. 7 (2011) 4146-4164 DOI: 10.1021/ct200539n.
The RMSE and RRMSE were computed using a uniform grid with Ewald summation.
