# Supplementary material for: A collection of forcefield precursors for metal–organic frameworks
Source: RSC Adv. 2019 Nov 13;9(63):36492–507. doi: 10.1039/c9ra07327b (PMC9075174; doi:10.1039/c9ra07327b)
Supplement: RA-009-C9RA07327B-s3483 [file RA-009-C9RA07327B-s3483.xyz]

  106
jmolscript: load "" {1 1 1} spacegroup "x,y,z" unitcell [{      9.005000     0.000000     0.000000 }, {     -4.502420    10.218012     0.000000 }, {      0.000000    -5.764914    15.643572 }]
Zn    -1.753309     2.708953    11.458760     0.837902
Zn     2.749162    -1.138312    12.006598     0.839878
Zn     6.255889     1.744145     4.184812     0.837902
Zn     1.753418     5.591410     3.636974     0.839878
Zn     2.234591    -4.323685    11.732679     1.094251
Zn     6.770409    -1.441228     3.910893     1.094251
H      5.951448     2.861195     7.319627     0.128680
H      2.837544     6.365909     6.626617     0.129909
H      3.935258     6.123387     8.682182     0.120220
H      5.472369     3.189647     1.764595     0.377854
H      3.386816     3.886663     1.919466     0.072449
H      2.735735     1.485082     1.598773     0.164497
H      3.394902     1.080944     3.000437     0.167834
H      2.035154     1.924220     2.969150     0.146102
H     -0.927445     4.191266    12.749511     0.586163
H      1.448941     4.474360     0.502159     0.128566
H      7.339987     0.969646     1.195169     0.129091
H      8.437692    -4.552746    14.783176     0.119902
H      0.969888     4.145908     6.057191     0.379109
H     -1.115675     3.448892     5.902320     0.072910
H     -1.766717     5.850473     6.223013     0.164312
H     -1.107552     6.254611     4.821349     0.167630
H     -2.467314     5.411335     4.852636     0.147044
H      3.574995    -2.620625    10.715847     0.585746
H     -1.448868     1.591903     8.323945     0.128680
H      1.665036    -1.912811     9.016955     0.129910
H      0.567322    -1.670289     6.961390     0.120220
H     -0.969789     1.263451    13.878977     0.377854
H      1.115764     0.566435    13.724106     0.072449
H      1.766845     2.968016    14.044799     0.164498
H      1.107678     3.372154    12.643135     0.167832
H      2.467426     2.528878    12.674422     0.146102
H      5.430025     0.261832     2.894061     0.586162
H      3.053639    -0.021262    15.141413     0.128565
H     -2.837407     3.483452    14.448403     0.129092
H     -3.935112     9.005844     0.860396     0.119902
H      3.532692     0.307190     9.586381     0.379109
H      5.618255     1.004206     9.741252     0.072910
H      6.269297    -1.397375     9.420559     0.164313
H      5.610132    -1.801513    10.822223     0.167629
H      6.969894    -0.958237    10.790936     0.147044
H      0.927585     7.073723     4.927725     0.585745
C      5.348118     3.580133     7.171013    -0.197941
C     -3.254345     4.375850     9.492519     0.604196
C      5.055466     4.503049     8.176895    -0.048938
C      3.474193     5.672910     6.765845    -0.171966
C      4.726771     3.756267     5.955508     0.156164
C      4.033379     3.658712     3.907764     0.292155
C      3.792960     4.764875     5.758399     0.147970
C      4.125257     5.520094     7.973529    -0.115671
C      3.767724     3.182110     2.517051     0.167757
C      2.894228     1.774382     2.521744    -0.475202
C      0.845601     3.755422     0.650773    -0.196837
C      1.248111    -2.805209    13.972839     0.605878
C      0.552928    -2.932408    15.288463    -0.050485
C      7.976645     1.662645     1.055941    -0.172274
C      0.224258     3.579288     1.866278     0.155151
C     -0.469120     3.676843     3.914022     0.295310
C     -0.709568     2.570680     2.063387     0.146645
C     -0.377296    -3.949453    15.491829    -0.113613
C     -0.734760     4.153445     5.304735     0.164512
C     -1.608234     5.561173     5.300042    -0.475192
C     -0.845538     0.872965     8.472559    -0.197941
C      7.756925     0.077248     6.151053     0.604196
C     -0.552886    -0.049951     7.466677    -0.048938
C      1.028387    -1.219812     8.877727    -0.171966
C     -0.224191     0.696831     9.688064     0.156164
C      0.469201     0.794386    11.735808     0.292155
C      0.709620    -0.311777     9.885173     0.147970
C      0.377323    -1.066996     7.670043    -0.115671
C      0.734856     1.270988    13.126521     0.167757
C      1.608352     2.678716    13.121828    -0.475202
C      3.656979     0.697676    14.992799    -0.196836
C      3.254469     7.258307     1.670733     0.605878
C      3.949652     7.385506     0.355109    -0.050485
C     -3.474065     2.790453    14.587631    -0.172275
C      4.278322     0.873810    13.777294     0.155151
C      4.971700     0.776255    11.729550     0.295310
C      5.212148     1.882418    13.580185     0.146645
C      4.879876     8.402551     0.151743    -0.113613
C      5.237340     0.299653    10.338837     0.164512
C      6.110814    -1.108075    10.343530    -0.475192
N      4.875345     3.048465     4.754082    -0.417484
N      3.335501     4.680378     4.434953    -0.444468
N      0.372849     4.287090     3.067704    -0.418347
N     -1.167017     2.655177     3.386833    -0.443555
N     -0.372765     1.404633    10.889490    -0.417484
N      1.167079    -0.227280    11.208619    -0.444468
N      4.129731     0.166008    12.575868    -0.418347
N      5.669597     1.797921    12.256739    -0.443555
O     -3.501973     5.271527    10.356045    -0.589375
O     -1.212003     4.394556    12.214501    -1.105893
O     -2.453808     3.434053     9.680242    -0.555455
O      4.940169     2.590595     2.014892    -0.524620
O      1.000464    -3.700886    13.109313    -0.590448
O      3.290437    -2.823915    11.250857    -1.107024
O      2.048663    -1.863412    13.785116    -0.556052
O      0.437697     4.744960     5.806894    -0.524947
O      8.004553    -0.818429     5.287527    -0.589374
O      5.714583     0.058542     3.429071    -1.105893
O      6.956388     1.019045     5.963330    -0.555455
O     -0.437589     1.862503    13.628680    -0.524620
O      3.502116     8.153984     2.534259    -0.590448
O      1.212143     7.277013     4.392715    -1.107023
O      2.453917     6.316510     1.858456    -0.556052
O      4.064883    -0.291862     9.836678    -0.524947

The following XYZ coordinates are in angstroms. Other properties are in atomic units.
The sperically averaged electron density of each atom fit to a function of the form exp(a - br)
eigen_1, eigen_2 and eigen_3 are the three eigenvalues of traceless quadrupole moment tensor
  atom number  atomic symbol              X              Y              Z     net charge C6 coefficient C8 coefficient C10 coefficient fluctuating dipole atomic polarizability isotropic forcefield polarizability              a              b squared Pearson coefficient          <r^3>          <r^4>         wp_QDO          m_QDO          q_QDO       dipole_x       dipole_y       dipole_z         dipole            Qxy            Qxz            Qyz     Q(x^2-y^2)  Q(3z^2 - R^2)        eigen_1        eigen_2        eigen_3 static polarizability      alpha(xx)      alpha(xy)      alpha(xz)      alpha(yy)      alpha(yz)      alpha(zz) atomic spin moment
            1             Zn      -1.753309       2.708953      11.458760       0.837902      93.026324 0.18945098E+04  0.60462752E+05                                16.748088                           14.210946       0.327743       1.959791                    0.997529      46.911141     128.179891       0.480103       0.399743      -1.144291       0.014230       0.087470      -0.024711       0.092001       0.033522       0.025459       0.040098      -0.029419       0.190661      -0.068388      -0.021642       0.090030             19.215554      19.997310      -2.521193      -1.406884      22.988459      -1.473245      14.660894          -0.000003
            2             Zn       2.749162      -1.138312      12.006598       0.839878      92.836529 0.18894200E+04  0.60258455E+05                                16.725878                           14.191902       0.328210       1.960393                    0.997446      46.853072     127.967656       0.480433       0.399746      -1.144313       0.013675      -0.087519       0.024917       0.092018      -0.033756      -0.025707       0.038870      -0.028663       0.191642      -0.068613      -0.020887       0.089500             19.189977      19.970800       2.510308       1.406559      22.957141      -1.470344      14.641990          -0.000003
            3             Zn       6.255889       1.744145       4.184812       0.837902      93.026327 0.18945099E+04  0.60462755E+05                                16.748089                           14.210946       0.327743       1.959791                    0.997529      46.911142     128.179893       0.480103       0.399743      -1.144291      -0.014231      -0.087470       0.024711       0.092001       0.033522       0.025459       0.040098      -0.029418       0.190661      -0.068388      -0.021642       0.090030             19.215554      19.997309      -2.521195      -1.406884      22.988461      -1.473245      14.660893          -0.000003
            4             Zn       1.753418       5.591410       3.636974       0.839878      92.836540 0.18894204E+04  0.60258471E+05                                16.725879                           14.191903       0.328210       1.960393                    0.997446      46.853077     127.967672       0.480433       0.399746      -1.144313      -0.013675       0.087519      -0.024917       0.092018      -0.033756      -0.025707       0.038870      -0.028663       0.191642      -0.068613      -0.020887       0.089500             19.189978      19.970802       2.510308       1.406559      22.957139      -1.470344      14.641991          -0.000003
            5             Zn       2.234591      -4.323685      11.732679       1.094251      75.482664 0.13978713E+04  0.41336323E+05                                14.777818                           12.328001       0.145838       1.962791                    0.998568      41.079012     107.947362       0.508033       0.407708      -1.138972       0.033829       0.001298      -0.000284       0.033855       0.000851      -0.000324       0.007637       0.048899      -0.114262      -0.039787      -0.003722       0.043508             17.157689      11.125883       0.000893      -0.000872      25.302745       3.481041      15.044439          -0.000002
            6             Zn       6.770409      -1.441228       3.910893       1.094251      75.482678 0.13978716E+04  0.41336336E+05                                14.777820                           12.328002       0.145838       1.962791                    0.998568      41.079017     107.947378       0.508033       0.407708      -1.138972      -0.033829      -0.001298       0.000284       0.033855       0.000851      -0.000324       0.007637       0.048899      -0.114261      -0.039787      -0.003722       0.043508             17.157691      11.125884       0.000886      -0.000868      25.302747       3.481042      15.044441          -0.000002
            7              H       5.951448       2.861195       7.319627       0.128680       1.075868 0.76450419E+01  0.75170191E+02                                 1.802449                            1.663135      -1.414066       2.204428                    0.993950       3.857318      11.272387       0.459128       1.356771      -0.689685       0.019641      -0.027662       0.005397       0.034352      -0.003096       0.004943      -0.001603      -0.004619      -0.006871      -0.006785       0.000026       0.006759              1.882399       1.890801      -0.563103       0.120724       2.058305      -0.197181       1.698090           0.000001
            8              H       2.837544       6.365909       6.626617       0.129909       1.108624 0.80121839E+01  0.78943110E+02                                 1.795761                            1.675207      -0.999456       2.413326                    0.997358       3.499496       9.919303       0.473288       1.313462      -0.702050      -0.023699       0.029508      -0.002425       0.037924      -0.016196       0.002124       0.008005      -0.002453       0.008974      -0.019930       0.003545       0.016385              1.852778       1.947303      -0.500229       0.181709       2.065926      -0.059556       1.545105          -0.000002
            9              H       3.935258       6.123387       8.682182       0.120220       1.153330 0.84266672E+01  0.83379720E+02                                 1.778421                            1.667318      -1.111147       2.352131                    0.996714       3.495447       9.661076       0.500368       1.237122      -0.718629      -0.010478       0.025457       0.030121       0.040806      -0.014076      -0.003062       0.008379      -0.002917       0.010854      -0.016585      -0.000839       0.017424              1.830672       1.487870      -0.179179      -0.074552       1.953591       0.484210       2.050554          -0.000003
           10              H       5.472369       3.189647       1.764595       0.377854       0.503450 0.31808944E+01  0.25170594E+02                                 1.116120                            1.101534      -1.170294       2.476388                    0.999911       2.265195       5.978189       0.541108       1.430468      -0.679238       0.019588       0.024383      -0.012097       0.033535       0.005713      -0.010909      -0.006292      -0.010142      -0.040040      -0.019389       0.001413       0.017977              1.117606       1.302367       0.125034      -0.129028       1.037544      -0.079576       1.012905          -0.000002
           11              H       3.386816       3.886663       1.919466       0.072449       1.174029 0.89891327E+01  0.91375229E+02                                 1.869358                            1.769790      -1.111179       2.326486                    0.994613       3.967939      11.514963       0.461146       1.306642      -0.701258      -0.018574       0.033792      -0.038549       0.054524      -0.002914      -0.003631      -0.006307       0.002666       0.023156      -0.010041      -0.000662       0.010703              1.930650       1.829713      -0.339411       0.379355       1.998829      -0.443131       1.963407           0.000000
           12              H       2.735735       1.485082       1.598773       0.164497       0.964047 0.71716631E+01  0.67828922E+02                                 1.560311                            1.523324      -0.910837       2.460403                    0.999238       3.141415       8.355682       0.533722       1.213377      -0.725620      -0.001689      -0.007211      -0.016676       0.018247       0.005160      -0.000235       0.001782      -0.006209       0.016652      -0.008879       0.002576       0.006303              1.570697       1.400395       0.067890       0.234483       1.382542       0.241883       1.929154          -0.000001
           13              H       3.394902       1.080944       3.000437       0.167834       0.944047 0.68338994E+01  0.63894391E+02                                 1.539836                            1.486014      -1.052398       2.402339                    0.997651       3.128158       8.287409       0.540634       1.211737      -0.725470       0.010067      -0.016676       0.007497       0.020871      -0.000425       0.000076      -0.002443      -0.004459      -0.015454      -0.005719       0.000310       0.005409              1.554261       1.645360      -0.304277       0.244583       1.634904      -0.225318       1.382517          -0.000004
           14              H       2.035154       1.924220       2.969150       0.146102       1.046031 0.80127376E+01  0.78610347E+02                                 1.695124                            1.646968      -1.089778       2.359995                    0.997941       3.472066       9.683145       0.491798       1.269464      -0.711115      -0.016750       0.002737       0.010088       0.019744       0.000678      -0.007573       0.003225       0.005941      -0.005675      -0.008539      -0.000734       0.009273              1.707207       2.242418      -0.159232      -0.252197       1.411764       0.063553       1.467438          -0.000000
           15              H      -0.927445       4.191266      12.749511       0.586163       0.166077 0.75757923E+00  0.42860318E+01                                 0.583303                            0.579812      -1.669100       2.431034                    0.999849       1.375700       3.311320       0.650580       1.664096      -0.639048       0.007485       0.000212       0.009731       0.012279       0.001015       0.005487       0.002342       0.000195       0.019197      -0.005611      -0.003808       0.009419              0.584126       0.584019      -0.026401       0.033575       0.584532      -0.024739       0.583826          -0.000001
           16              H       1.448941       4.474360       0.502159       0.128566       1.077113 0.76556066E+01  0.75299547E+02                                 1.803649                            1.664122      -1.415476       2.203531                    0.993883       3.860213      11.282505       0.459062       1.356508      -0.689723       0.019718       0.027914      -0.005624       0.034635       0.002935      -0.004858      -0.001428      -0.004808      -0.007131      -0.006771       0.000243       0.006529              1.883721       1.892179       0.563760      -0.120864       2.059814      -0.197415       1.699171           0.000001
           17              H       7.339987       0.969646       1.195169       0.129091       1.111363 0.80352633E+01  0.79214759E+02                                 1.797407                            1.676581      -0.999837       2.413094                    0.997362       3.503322       9.927722       0.473609       1.311838      -0.702380      -0.023754      -0.029751       0.002206       0.038135       0.016157      -0.002140       0.007963      -0.002385       0.008793      -0.019862       0.003525       0.016337              1.854558       1.949237       0.501078      -0.181953       2.068097      -0.059627       1.546341          -0.000002
           18              H       8.437692      -4.552746      14.783176       0.119902       1.152279 0.84151715E+01  0.83215044E+02                                 1.775296                            1.664594      -1.101394       2.355845                    0.996815       3.492263       9.640800       0.501629       1.234766      -0.719166      -0.010512      -0.025691      -0.030305       0.041096       0.014082       0.003026       0.008214      -0.002551       0.010843      -0.016557      -0.000707       0.017264              1.827338       1.485521       0.178653       0.074376       1.949906       0.482874       2.046588          -0.000003
           19              H       0.969888       4.145908       6.057191       0.379109       0.502167 0.31702347E+01  0.25064264E+02                                 1.113981                            1.099483      -1.171551       2.476424                    0.999908       2.260963       5.963678       0.541784       1.429936      -0.679326       0.019626      -0.023831       0.012134       0.033171      -0.005649       0.010724      -0.006310      -0.010229      -0.040247      -0.019311       0.001397       0.017914              1.115448       1.299576      -0.124637       0.128580       1.035683      -0.079321       1.011085          -0.000002
           20              H      -1.115675       3.448892       5.902320       0.072910       1.173169 0.89811593E+01  0.91271736E+02                                 1.868343                            1.768922      -1.109446       2.327180                    0.994694       3.965187      11.504660       0.461303       1.306520      -0.701291      -0.018242      -0.033554       0.038496       0.054227       0.002855       0.003772      -0.006255       0.003232       0.022605      -0.010077      -0.000487       0.010565              1.929546       1.828667       0.339022      -0.378945       1.997686      -0.442705       1.962286           0.000000
           21              H      -1.766717       5.850473       6.223013       0.164312       0.963750 0.71682874E+01  0.67782843E+02                                 1.559328                            1.522432      -0.907210       2.461931                    0.999225       3.140980       8.351168       0.534208       1.212528      -0.725813      -0.001835       0.007167       0.016610       0.018183      -0.005456       0.000210       0.001869      -0.006026       0.016637      -0.009094       0.002696       0.006398              1.569677       1.399495      -0.067767      -0.233964       1.381824       0.241733       1.927713          -0.000001
           22              H      -1.107552       6.254611       4.821349       0.167630       0.943162 0.68229623E+01  0.63739624E+02                                 1.535777                            1.482278      -0.985651       2.431988                    0.998201       3.126614       8.268475       0.542940       1.207585      -0.726400       0.010497       0.017062      -0.007729       0.021472       0.000349      -0.000087      -0.002407      -0.005009      -0.014898      -0.005518      -0.000044       0.005562              1.550119       1.640999       0.303111      -0.243521       1.630333      -0.224284       1.379026          -0.000004
           23              H      -2.467314       5.411335       4.852636       0.147044       1.046768 0.80242568E+01  0.78788203E+02                                 1.699275                            1.650873      -1.106616       2.352865                    0.997858       3.475337       9.710972       0.489774       1.273660      -0.710198      -0.016264      -0.002969      -0.009535       0.019085      -0.000918       0.007693       0.003051       0.005808      -0.006255      -0.008693      -0.000588       0.009281              1.711421       2.248640       0.159588       0.253042       1.414866       0.063739       1.470758          -0.000000
           24              H       3.574995      -2.620625      10.715847       0.585746       0.165839 0.75644860E+00  0.42792137E+01                                 0.583559                            0.580074      -1.670447       2.430705                    0.999849       1.375745       3.314240       0.649087       1.668086      -0.638490       0.007282      -0.000682      -0.009750       0.012188      -0.001069      -0.005507       0.002255       0.000135       0.019002      -0.005634      -0.003728       0.009363              0.584383       0.584284       0.026396      -0.033555       0.584825      -0.024712       0.584039          -0.000001
           25              H      -1.448868       1.591903       8.323945       0.128680       1.075868 0.76450499E+01  0.75170286E+02                                 1.802450                            1.663136      -1.414067       2.204428                    0.993950       3.857320      11.272393       0.459128       1.356771      -0.689685      -0.019641       0.027662      -0.005397       0.034352      -0.003096       0.004943      -0.001603      -0.004619      -0.006871      -0.006785       0.000026       0.006759              1.882399       1.890802      -0.563103       0.120724       2.058306      -0.197181       1.698090           0.000001
           26              H       1.665036      -1.912811       9.016955       0.129910       1.108623 0.80121744E+01  0.78942989E+02                                 1.795759                            1.675206      -0.999455       2.413326                    0.997358       3.499494       9.919294       0.473288       1.313461      -0.702051       0.023699      -0.029508       0.002425       0.037924      -0.016196       0.002124       0.008005      -0.002453       0.008974      -0.019930       0.003545       0.016385              1.852776       1.947301      -0.500228       0.181709       2.065923      -0.059556       1.545103          -0.000002
           27              H       0.567322      -1.670289       6.961390       0.120220       1.153330 0.84266670E+01  0.83379720E+02                                 1.778421                            1.667318      -1.111147       2.352132                    0.996714       3.495447       9.661077       0.500367       1.237122      -0.718629       0.010478      -0.025457      -0.030121       0.040806      -0.014076      -0.003062       0.008379      -0.002917       0.010854      -0.016585      -0.000839       0.017424              1.830672       1.487870      -0.179180      -0.074552       1.953591       0.484211       2.050555          -0.000003
           28              H      -0.969789       1.263451      13.878977       0.377854       0.503450 0.31808965E+01  0.25170612E+02                                 1.116120                            1.101534      -1.170294       2.476388                    0.999911       2.265196       5.978190       0.541108       1.430467      -0.679238      -0.019588      -0.024383       0.012097       0.033535       0.005713      -0.010909      -0.006292      -0.010142      -0.040040      -0.019389       0.001413       0.017977              1.117605       1.302367       0.125034      -0.129028       1.037544      -0.079576       1.012905          -0.000002
           29              H       1.115764       0.566435      13.724106       0.072449       1.174029 0.89891327E+01  0.91375229E+02                                 1.869358                            1.769790      -1.111179       2.326486                    0.994613       3.967939      11.514963       0.461146       1.306642      -0.701258       0.018574      -0.033792       0.038549       0.054524      -0.002914      -0.003631      -0.006307       0.002666       0.023156      -0.010041      -0.000662       0.010703              1.930650       1.829713      -0.339411       0.379355       1.998829      -0.443131       1.963407           0.000000
           30              H       1.766845       2.968016      14.044799       0.164498       0.964047 0.71716581E+01  0.67828863E+02                                 1.560310                            1.523323      -0.910835       2.460403                    0.999238       3.141414       8.355678       0.533722       1.213377      -0.725620       0.001689       0.007211       0.016676       0.018247       0.005160      -0.000235       0.001782      -0.006209       0.016653      -0.008879       0.002576       0.006303              1.570696       1.400395       0.067890       0.234483       1.382542       0.241882       1.929153          -0.000001
           31              H       1.107678       3.372154      12.643135       0.167832       0.944049 0.68339182E+01  0.63894609E+02                                 1.539838                            1.486016      -1.052401       2.402337                    0.997651       3.128162       8.287422       0.540634       1.211737      -0.725470      -0.010067       0.016675      -0.007497       0.020871      -0.000425       0.000076      -0.002443      -0.004459      -0.015454      -0.005719       0.000310       0.005409              1.554263       1.645363      -0.304278       0.244584       1.634907      -0.225319       1.382519          -0.000004
           32              H       2.467426       2.528878      12.674422       0.146102       1.046031 0.80127384E+01  0.78610353E+02                                 1.695124                            1.646967      -1.089778       2.359995                    0.997941       3.472066       9.683143       0.491798       1.269463      -0.711115       0.016750      -0.002737      -0.010088       0.019744       0.000678      -0.007573       0.003225       0.005941      -0.005675      -0.008539      -0.000734       0.009273              1.707206       2.242417      -0.159232      -0.252197       1.411764       0.063553       1.467438          -0.000000
           33              H       5.430025       0.261832       2.894061       0.586162       0.166077 0.75758016E+00  0.42860384E+01                                 0.583303                            0.579813      -1.669099       2.431034                    0.999849       1.375701       3.311323       0.650579       1.664096      -0.639048      -0.007485      -0.000212      -0.009731       0.012279       0.001015       0.005487       0.002342       0.000195       0.019197      -0.005611      -0.003808       0.009419              0.584126       0.584020      -0.026401       0.033575       0.584532      -0.024739       0.583827          -0.000001
           34              H       3.053639      -0.021262      15.141413       0.128565       1.077114 0.76556099E+01  0.75299586E+02                                 1.803650                            1.664123      -1.415477       2.203530                    0.993883       3.860214      11.282508       0.459062       1.356508      -0.689723      -0.019718      -0.027914       0.005624       0.034635       0.002935      -0.004858      -0.001428      -0.004808      -0.007131      -0.006771       0.000243       0.006529              1.883722       1.892180       0.563760      -0.120864       2.059815      -0.197415       1.699171           0.000001
           35              H      -2.837407       3.483452      14.448403       0.129092       1.111362 0.80352539E+01  0.79214646E+02                                 1.797406                            1.676580      -0.999837       2.413094                    0.997362       3.503320       9.927716       0.473609       1.311838      -0.702380       0.023754       0.029751      -0.002206       0.038135       0.016157      -0.002140       0.007963      -0.002385       0.008793      -0.019862       0.003525       0.016337              1.854557       1.949236       0.501078      -0.181953       2.068095      -0.059627       1.546340          -0.000002
           36              H      -3.935112       9.005844       0.860396       0.119902       1.152280 0.84151800E+01  0.83215148E+02                                 1.775296                            1.664594      -1.101394       2.355845                    0.996814       3.492265       9.640806       0.501629       1.234766      -0.719166       0.010512       0.025691       0.030305       0.041096       0.014082       0.003026       0.008214      -0.002551       0.010843      -0.016557      -0.000707       0.017264              1.827339       1.485522       0.178653       0.074377       1.949907       0.482874       2.046589          -0.000003
           37              H       3.532692       0.307190       9.586381       0.379109       0.502167 0.31702347E+01  0.25064264E+02                                 1.113981                            1.099483      -1.171551       2.476424                    0.999908       2.260963       5.963678       0.541784       1.429936      -0.679326      -0.019626       0.023831      -0.012134       0.033171      -0.005649       0.010724      -0.006310      -0.010229      -0.040247      -0.019311       0.001397       0.017914              1.115448       1.299576      -0.124637       0.128580       1.035683      -0.079321       1.011085          -0.000002
           38              H       5.618255       1.004206       9.741252       0.072910       1.173169 0.89811602E+01  0.91271744E+02                                 1.868343                            1.768922      -1.109446       2.327180                    0.994694       3.965187      11.504659       0.461303       1.306520      -0.701291       0.018242       0.033554      -0.038496       0.054227       0.002855       0.003772      -0.006255       0.003232       0.022605      -0.010077      -0.000487       0.010565              1.929546       1.828667       0.339022      -0.378945       1.997686      -0.442705       1.962286           0.000000
           39              H       6.269297      -1.397375       9.420559       0.164313       0.963750 0.71682796E+01  0.67782751E+02                                 1.559327                            1.522431      -0.907209       2.461931                    0.999225       3.140978       8.351162       0.534208       1.212528      -0.725813       0.001835      -0.007167      -0.016610       0.018183      -0.005456       0.000210       0.001869      -0.006026       0.016637      -0.009094       0.002696       0.006398              1.569677       1.399494      -0.067767      -0.233963       1.381823       0.241733       1.927712          -0.000001
           40              H       5.610132      -1.801513      10.822223       0.167629       0.943162 0.68229680E+01  0.63739693E+02                                 1.535778                            1.482279      -0.985653       2.431987                    0.998201       3.126615       8.268480       0.542940       1.207586      -0.726399      -0.010497      -0.017062       0.007729       0.021472       0.000349      -0.000087      -0.002407      -0.005009      -0.014898      -0.005518      -0.000044       0.005562              1.550120       1.641000       0.303111      -0.243521       1.630335      -0.224285       1.379027          -0.000004
           41              H       6.969894      -0.958237      10.790936       0.147044       1.046768 0.80242572E+01  0.78788205E+02                                 1.699275                            1.650873      -1.106616       2.352865                    0.997858       3.475337       9.710971       0.489775       1.273660      -0.710198       0.016264       0.002969       0.009535       0.019085      -0.000918       0.007693       0.003051       0.005808      -0.006255      -0.008693      -0.000588       0.009281              1.711421       2.248640       0.159588       0.253042       1.414865       0.063739       1.470758          -0.000000
           42              H       0.927585       7.073723       4.927725       0.585745       0.165840 0.75645135E+00  0.42792324E+01                                 0.583560                            0.580075      -1.670446       2.430705                    0.999849       1.375747       3.314244       0.649087       1.668084      -0.638490      -0.007282       0.000682       0.009750       0.012188      -0.001069      -0.005507       0.002255       0.000135       0.019002      -0.005634      -0.003728       0.009363              0.584383       0.584285       0.026396      -0.033555       0.584825      -0.024712       0.584040          -0.000001
           43              C       5.348118       3.580133       7.171013      -0.197941      40.125885 0.49567595E+03  0.12095747E+05                                10.280189                            7.532173      -0.172500       1.905708                    0.998697      31.234857      92.831122       0.584786       0.429214      -1.051464      -0.000305       0.008299       0.008702       0.012029       0.011835      -0.015715       0.000231      -0.013878      -0.096277      -0.037678       0.006882       0.030795             12.156097       8.816359      -2.984976       2.764927       9.336366       0.979954      18.315566          -0.000007
           44              C      -3.254345       4.375850       9.492519       0.604196      24.888489 0.25218732E+03  0.52155590E+04                                 7.778000                            5.582811       0.045562       2.065945                    0.999506      22.190153      61.407680       0.639020       0.463462      -1.027893       0.026157      -0.002290       0.060267       0.065739       0.045344      -0.061633      -0.023087       0.047398      -0.138063      -0.076785      -0.025763       0.102548              9.339440       6.600306      -2.433120       3.027913       8.960624       0.333690      12.457392           0.000004
           45              C       5.055466       4.503049       8.176895      -0.048938      39.659427 0.45755422E+03  0.10811036E+05                                 9.980726                            7.049988      -0.025497       1.982359                    0.999312      27.924419      78.460542       0.636379       0.407348      -1.078432      -0.024304       0.008281      -0.049496       0.055760      -0.011993      -0.003055       0.013939      -0.010943       0.016878      -0.017475      -0.004381       0.021856             12.220470       9.075373      -3.384712       3.996815       9.513068       0.616768      18.072969          -0.000000
           46              C       3.474193       5.672910       6.765845      -0.171966      36.201896 0.46016153E+03  0.10981918E+05                                 9.460287                            7.152761       0.141913       2.015888                    0.999242      30.020773      87.183084       0.615559       0.416935      -1.063019       0.016939       0.008032       0.014064       0.023436      -0.016005       0.000573      -0.003323      -0.004272      -0.002381      -0.015957      -0.001054       0.017012             10.738700       8.655909      -2.901879       2.402073       9.724415       2.284335      13.835777          -0.000002
           47              C       4.726771       3.756267       5.955508       0.156164      34.087414 0.37366755E+03  0.84818610E+04                                 9.324020                            6.565392      -0.166106       1.960972                    0.999620      26.206665      74.696152       0.623782       0.432581      -1.051228       0.036284      -0.063027      -0.042548       0.084258      -0.001977       0.006423       0.029130      -0.034033       0.045853      -0.027879      -0.013910       0.041789             11.365793       8.901025      -2.487242       3.808404       7.534121       1.013828      17.662233           0.000001
           48              C       4.033379       3.658712       3.907764       0.292155      29.142997 0.34610899E+03  0.77226700E+04                                 8.543029                            6.410569      -0.054097       2.001610                    0.999501      25.232007      71.770264       0.616510       0.445258      -1.041583      -0.001446       0.002548       0.055204       0.055281       0.045381      -0.026914      -0.008448      -0.009809      -0.036350      -0.046796      -0.013303       0.060099              9.996792       8.102956      -2.092163       2.587862       7.703521       2.749346      14.183898           0.000002
           49              C       3.792960       4.764875       5.758399       0.147970      33.364834 0.38579430E+03  0.88182001E+04                                 9.179884                            6.664629      -0.066582       1.988989                    0.999703      26.371045      75.171912       0.620661       0.431745      -1.052825      -0.037260       0.037069      -0.063361       0.082323       0.004451       0.020266       0.001788      -0.010179       0.095953      -0.028688      -0.010346       0.039034             10.868699       8.267701      -2.757536       1.541552       9.235798       3.826369      15.102597           0.000000
           50              C       4.125257       5.520094       7.973529      -0.115671      34.351800 0.44584958E+03  0.10575057E+05                                 9.202708                            7.080528      -0.058728       1.943965                    0.999619      29.980390      87.293791       0.612403       0.421671      -1.058175       0.006000      -0.014375      -0.021236       0.026337      -0.006706      -0.015996       0.011295      -0.011919       0.012844      -0.019102      -0.004733       0.023835             10.381066       8.654121      -3.212032       3.157746       9.381365       0.668724      13.107712          -0.000010
           51              C       3.767724       3.182110       2.517051       0.167757      24.894292 0.36407589E+03  0.81781079E+04                                 7.524722                            6.432272      -0.213741       1.975226                    0.998155      25.107458      70.273824       0.639848       0.426156      -1.059359       0.050857      -0.094979      -0.048567       0.118178      -0.015224      -0.041434      -0.003306       0.021010      -0.112748      -0.058776       0.006189       0.052587              8.201106       8.318988      -0.448268       1.175028       7.240545       0.978151       9.043783          -0.000002
           52              C       2.894228       1.774382       2.521744      -0.475202      27.264411 0.48358707E+03  0.11633031E+05                                 7.644977                            7.121003       0.232076       2.028808                    0.998622      32.189641      92.493693       0.647514       0.393223      -1.083525       0.052858       0.038404      -0.004685       0.065504       0.055001      -0.019123      -0.000777      -0.021833      -0.128301      -0.054369      -0.024442       0.078811              7.892522       9.651788       0.767397       1.184324       7.471999       0.630940       6.553780          -0.000010
           53              C       0.845601       3.755422       0.650773      -0.196837      40.113633 0.49546205E+03  0.12089917E+05                                10.280008                            7.531781      -0.169365       1.906704                    0.998675      31.230762      92.834022       0.584624       0.429355      -1.051317      -0.000768      -0.009201      -0.007880       0.012138      -0.012301       0.014902      -0.000407      -0.014303      -0.095034      -0.036793       0.005668       0.031125             12.155823       8.817306       2.985975      -2.764968       9.336894       0.979206      18.313268          -0.000008
           54              C       1.248111      -2.805209      13.972839       0.605878      24.832766 0.25152525E+03  0.51985388E+04                                 7.768140                            5.576398       0.045030       2.066463                    0.999521      22.158589      61.304171       0.639218       0.463615      -1.027791       0.025443       0.001430      -0.059761       0.064968      -0.045198       0.062259      -0.022270       0.046255      -0.138475      -0.077496      -0.024841       0.102337              9.327059       6.591878       2.429296      -3.022553       8.949199       0.334299      12.440100           0.000004
           55              C       0.552928      -2.932408      15.288463      -0.050485      39.746017 0.45869077E+03  0.10845293E+05                                 9.996094                            7.059501      -0.030282       1.980635                    0.999241      27.963169      78.612321       0.635807       0.407436      -1.078306      -0.024488      -0.008490       0.048952       0.055390       0.012413       0.003046       0.014534      -0.011531       0.014421      -0.017814      -0.004774       0.022588             12.240528       9.088857       3.389532      -4.004995       9.526463       0.617833      18.106263          -0.000000
           56              C       7.976645       1.662645       1.055941      -0.172274      36.198306 0.46006912E+03  0.10979170E+05                                 9.459183                            7.151848       0.167388       2.023918                    0.999334      30.021857      87.184272       0.615623       0.416912      -1.063032       0.015214      -0.009264      -0.011621       0.021268       0.016276       0.000238      -0.003248      -0.003879      -0.004116      -0.016080      -0.001275       0.017355             10.737287       8.657062       2.903904      -2.401929       9.724931       2.282002      13.829869          -0.000002
           57              C       0.224258       3.579288       1.866278       0.155151      34.094574 0.37373359E+03  0.84841291E+04                                 9.327251                            6.567282      -0.169872       1.959964                    0.999629      26.210715      74.722420       0.623477       0.432753      -1.051075       0.036740       0.063241       0.042808       0.084746       0.001782      -0.006402       0.028725      -0.032849       0.044937      -0.027171      -0.013867       0.041038             11.369979       8.904223       2.488276      -3.809743       7.536578       1.014802      17.669136           0.000001
           58              C      -0.469120       3.676843       3.914022       0.295310      29.098348 0.34545703E+03  0.77051282E+04                                 8.539372                            6.408200      -0.063283       1.999292                    0.999499      25.201933      71.690176       0.616043       0.445769      -1.041199      -0.001511      -0.002137      -0.055535       0.055596      -0.044264       0.024953      -0.009320      -0.009067      -0.036330      -0.044196      -0.014432       0.058628              9.992321       8.099083       2.090491      -2.586875       7.699958       2.748513      14.177921           0.000002
           59              C      -0.709568       2.570680       2.063387       0.146645      33.411522 0.38643832E+03  0.88362596E+04                                 9.185932                            6.668677      -0.060352       1.990475                    0.999723      26.394011      75.242000       0.620708       0.431549      -1.052986      -0.036397      -0.036040       0.061987       0.080412      -0.005365      -0.019075       0.001867      -0.009243       0.096054      -0.028058      -0.010382       0.038440             10.876028       8.273874       2.760164      -1.543320       9.241816       3.828500      15.112393           0.000001
           60              C      -0.377296      -3.949453      15.491829      -0.113613      34.325605 0.44543138E+03  0.10562849E+05                                 9.199723                            7.078776      -0.056993       1.944718                    0.999621      29.963010      87.238842       0.612264       0.421859      -1.058039       0.005236       0.014508       0.022817       0.027541       0.006207       0.016607       0.012475      -0.013182       0.014644      -0.020239      -0.004849       0.025088             10.377301       8.652475       3.211235      -3.157596       9.377829       0.666631      13.101597          -0.000010
           61              C      -0.734760       4.153445       5.304735       0.164512      24.945808 0.36503300E+03  0.82033875E+04                                 7.527259                            6.434454      -0.203133       1.978039                    0.998013      25.140937      70.338842       0.640800       0.425327      -1.060082       0.050977       0.094595       0.049360       0.118251       0.015082       0.040228      -0.003711       0.019875      -0.114392      -0.058395       0.007033       0.051362              8.203913       8.322725       0.447789      -1.175764       7.242409       0.978783       9.046604          -0.000001
           62              C      -1.608234       5.561173       5.300042      -0.475192      27.271601 0.48378225E+03  0.11639314E+05                                 7.648140                            7.124019       0.226164       2.027141                    0.998627      32.194642      92.525099       0.647138       0.393397      -1.083367       0.053771      -0.038773       0.005295       0.066504      -0.055663       0.019012      -0.000363      -0.025154      -0.124919      -0.054483      -0.024645       0.079128              7.895870       9.659028      -0.769125      -1.182534       7.473502       0.632472       6.555080          -0.000010
           63              C      -0.845538       0.872965       8.472559      -0.197941      40.125886 0.49567595E+03  0.12095748E+05                                10.280189                            7.532173      -0.172500       1.905708                    0.998697      31.234859      92.831128       0.584786       0.429214      -1.051464       0.000305      -0.008299      -0.008702       0.012029       0.011835      -0.015715       0.000231      -0.013878      -0.096277      -0.037678       0.006882       0.030795             12.156097       8.816359      -2.984976       2.764927       9.336367       0.979954      18.315566          -0.000008
           64              C       7.756925       0.077248       6.151053       0.604196      24.888488 0.25218732E+03  0.52155590E+04                                 7.778000                            5.582811       0.045562       2.065945                    0.999506      22.190153      61.407681       0.639020       0.463462      -1.027893      -0.026157       0.002290      -0.060267       0.065739       0.045344      -0.061633      -0.023087       0.047398      -0.138063      -0.076785      -0.025763       0.102548              9.339440       6.600305      -2.433120       3.027913       8.960623       0.333690      12.457392           0.000004
           65              C      -0.552886      -0.049951       7.466677      -0.048938      39.659432 0.45755428E+03  0.10811038E+05                                 9.980727                            7.049988      -0.025497       1.982359                    0.999312      27.924421      78.460548       0.636379       0.407348      -1.078432       0.024304      -0.008281       0.049496       0.055760      -0.011993      -0.003055       0.013939      -0.010943       0.016878      -0.017475      -0.004381       0.021856             12.220471       9.075373      -3.384712       3.996815       9.513069       0.616768      18.072970          -0.000000
           66              C       1.028387      -1.219812       8.877727      -0.171966      36.201909 0.46016175E+03  0.10981925E+05                                 9.460290                            7.152764       0.141913       2.015888                    0.999242      30.020779      87.183111       0.615559       0.416935      -1.063018      -0.016939      -0.008032      -0.014064       0.023436      -0.016005       0.000573      -0.003324      -0.004272      -0.002381      -0.015957      -0.001054       0.017012             10.738704       8.655911      -2.901878       2.402074       9.724418       2.284337      13.835784          -0.000002
           67              C      -0.224191       0.696831       9.688064       0.156164      34.087415 0.37366755E+03  0.84818610E+04                                 9.324021                            6.565392      -0.166106       1.960972                    0.999620      26.206665      74.696153       0.623782       0.432581      -1.051228      -0.036284       0.063027       0.042548       0.084258      -0.001977       0.006423       0.029130      -0.034033       0.045853      -0.027879      -0.013910       0.041789             11.365794       8.901026      -2.487242       3.808405       7.534121       1.013828      17.662235           0.000001
           68              C       0.469201       0.794386      11.735808       0.292155      29.142999 0.34610901E+03  0.77226706E+04                                 8.543030                            6.410569      -0.054097       2.001610                    0.999501      25.232008      71.770269       0.616510       0.445258      -1.041583       0.001446      -0.002548      -0.055204       0.055281       0.045381      -0.026914      -0.008448      -0.009809      -0.036350      -0.046796      -0.013303       0.060099              9.996792       8.102956      -2.092163       2.587862       7.703522       2.749346      14.183899           0.000002
           69              C       0.709620      -0.311777       9.885173       0.147970      33.364835 0.38579431E+03  0.88182004E+04                                 9.179884                            6.664629      -0.066582       1.988989                    0.999703      26.371046      75.171914       0.620661       0.431745      -1.052825       0.037260      -0.037069       0.063361       0.082323       0.004451       0.020266       0.001788      -0.010179       0.095953      -0.028688      -0.010346       0.039034             10.868699       8.267701      -2.757536       1.541553       9.235797       3.826369      15.102598           0.000000
           70              C       0.377323      -1.066996       7.670043      -0.115671      34.351797 0.44584952E+03  0.10575055E+05                                 9.202707                            7.080527      -0.058728       1.943965                    0.999619      29.980388      87.293785       0.612403       0.421671      -1.058175      -0.006000       0.014375       0.021236       0.026337      -0.006706      -0.015996       0.011295      -0.011918       0.012844      -0.019102      -0.004733       0.023835             10.381065       8.654120      -3.212032       3.157745       9.381365       0.668725      13.107711          -0.000010
           71              C       0.734856       1.270988      13.126521       0.167757      24.894291 0.36407588E+03  0.81781076E+04                                 7.524723                            6.432272      -0.213741       1.975226                    0.998155      25.107458      70.273828       0.639848       0.426156      -1.059359      -0.050857       0.094979       0.048567       0.118178      -0.015224      -0.041434      -0.003306       0.021010      -0.112747      -0.058776       0.006189       0.052587              8.201106       8.318988      -0.448268       1.175028       7.240546       0.978151       9.043784          -0.000002
           72              C       1.608352       2.678716      13.121828      -0.475202      27.264408 0.48358697E+03  0.11633028E+05                                 7.644977                            7.121002       0.232076       2.028808                    0.998622      32.189640      92.493690       0.647514       0.393223      -1.083525      -0.052858      -0.038404       0.004684       0.065504       0.055000      -0.019123      -0.000778      -0.021833      -0.128301      -0.054369      -0.024442       0.078811              7.892522       9.651787       0.767396       1.184325       7.471999       0.630939       6.553780          -0.000010
           73              C       3.656979       0.697676      14.992799      -0.196836      40.113629 0.49546200E+03  0.12089916E+05                                10.280007                            7.531780      -0.169365       1.906704                    0.998675      31.230761      92.834015       0.584624       0.429355      -1.051318       0.000768       0.009201       0.007880       0.012138      -0.012301       0.014902      -0.000407      -0.014303      -0.095034      -0.036793       0.005668       0.031125             12.155821       8.817305       2.985975      -2.764967       9.336894       0.979206      18.313264          -0.000008
           74              C       3.254469       7.258307       1.670733       0.605878      24.832763 0.25152521E+03  0.51985377E+04                                 7.768140                            5.576398       0.045030       2.066463                    0.999521      22.158587      61.304168       0.639218       0.463615      -1.027791      -0.025443      -0.001430       0.059761       0.064968      -0.045198       0.062259      -0.022270       0.046255      -0.138475      -0.077496      -0.024841       0.102337              9.327059       6.591878       2.429297      -3.022553       8.949200       0.334299      12.440099           0.000004
           75              C       3.949652       7.385506       0.355109      -0.050485      39.746016 0.45869077E+03  0.10845293E+05                                 9.996093                            7.059501      -0.030282       1.980635                    0.999241      27.963169      78.612318       0.635807       0.407436      -1.078306       0.024488       0.008490      -0.048952       0.055390       0.012413       0.003046       0.014534      -0.011531       0.014421      -0.017814      -0.004774       0.022588             12.240527       9.088857       3.389532      -4.004995       9.526462       0.617833      18.106261           0.000000
           76              C      -3.474065       2.790453      14.587631      -0.172275      36.198314 0.46006925E+03  0.10979174E+05                                 9.459185                            7.151850       0.167388       2.023918                    0.999334      30.021860      87.184286       0.615623       0.416912      -1.063032      -0.015214       0.009264       0.011621       0.021268       0.016276       0.000238      -0.003248      -0.003879      -0.004116      -0.016080      -0.001275       0.017355             10.737290       8.657064       2.903904      -2.401930       9.724932       2.282003      13.829874          -0.000002
           77              C       4.278322       0.873810      13.777294       0.155151      34.094573 0.37373360E+03  0.84841291E+04                                 9.327250                            6.567281      -0.169871       1.959964                    0.999629      26.210715      74.722415       0.623477       0.432753      -1.051075      -0.036740      -0.063241      -0.042808       0.084746       0.001782      -0.006402       0.028725      -0.032849       0.044937      -0.027171      -0.013867       0.041038             11.369978       8.904222       2.488275      -3.809742       7.536578       1.014802      17.669134           0.000001
           78              C       4.971700       0.776255      11.729550       0.295310      29.098348 0.34545703E+03  0.77051281E+04                                 8.539371                            6.408200      -0.063283       1.999292                    0.999499      25.201933      71.690174       0.616043       0.445768      -1.041199       0.001511       0.002137       0.055535       0.055596      -0.044264       0.024953      -0.009320      -0.009067      -0.036330      -0.044195      -0.014432       0.058628              9.992320       8.099082       2.090491      -2.586875       7.699958       2.748513      14.177920           0.000002
           79              C       5.212148       1.882418      13.580185       0.146645      33.411520 0.38643829E+03  0.88362587E+04                                 9.185931                            6.668677      -0.060352       1.990475                    0.999723      26.394010      75.241997       0.620708       0.431549      -1.052986       0.036397       0.036040      -0.061987       0.080412      -0.005365      -0.019075       0.001867      -0.009243       0.096055      -0.028058      -0.010382       0.038440             10.876027       8.273874       2.760164      -1.543320       9.241816       3.828500      15.112393           0.000000
           80              C       4.879876       8.402551       0.151743      -0.113613      34.325606 0.44543138E+03  0.10562849E+05                                 9.199724                            7.078777      -0.056994       1.944717                    0.999621      29.963011      87.238853       0.612264       0.421859      -1.058039      -0.005236      -0.014508      -0.022817       0.027541       0.006207       0.016607       0.012475      -0.013181       0.014644      -0.020239      -0.004849       0.025088             10.377302       8.652476       3.211235      -3.157596       9.377830       0.666632      13.101599          -0.000010
           81              C       5.237340       0.299653      10.338837       0.164512      24.945807 0.36503299E+03  0.82033874E+04                                 7.527259                            6.434454      -0.203133       1.978039                    0.998013      25.140937      70.338843       0.640800       0.425327      -1.060082      -0.050977      -0.094595      -0.049360       0.118251       0.015082       0.040228      -0.003711       0.019875      -0.114392      -0.058395       0.007033       0.051362              8.203913       8.322725       0.447790      -1.175764       7.242409       0.978783       9.046604          -0.000002
           82              C       6.110814      -1.108075      10.343530      -0.475192      27.271604 0.48378230E+03  0.11639315E+05                                 7.648140                            7.124018       0.226164       2.027141                    0.998627      32.194644      92.525101       0.647139       0.393397      -1.083367      -0.053771       0.038773      -0.005295       0.066504      -0.055663       0.019012      -0.000363      -0.025154      -0.124919      -0.054483      -0.024645       0.079128              7.895870       9.659028      -0.769124      -1.182534       7.473502       0.632471       6.555079          -0.000010
           83              N       4.875345       3.048465       4.754082      -0.417484      43.647266 0.59359461E+03  0.14799743E+05                                10.188807                            7.749706       0.124843       2.036636                    0.998230      30.150367      83.859196       0.647486       0.379413      -1.110270      -0.059331       0.069121       0.062337       0.110380       0.003356       0.040757      -0.001149       0.018631       0.175660      -0.041540      -0.034345       0.075885             11.985543      11.773104      -4.653465       1.358102      10.292952       2.467320      13.890573          -0.000004
           84              N       3.335501       4.680378       4.434953      -0.444468      44.898400 0.63204520E+03  0.15995599E+05                                10.324916                            7.965631       0.183360       2.041071                    0.999023      30.862357      86.271050       0.642880       0.376464      -1.113274       0.074396      -0.036648       0.075740       0.112314       0.004824      -0.006600       0.047818      -0.051521       0.101227      -0.046100      -0.024668       0.070768             12.052194      12.123847      -4.252498       3.865529       9.701615       0.675553      14.331121          -0.000002
           85              N       0.372849       4.287090       3.067704      -0.418347      43.645902 0.59362768E+03  0.14800096E+05                                10.186726                            7.748452       0.132090       2.038545                    0.998273      30.151766      83.849212       0.647752       0.379269      -1.110426      -0.060085      -0.069251      -0.063538       0.111548      -0.002718      -0.041367      -0.000822       0.018508       0.176397      -0.041104      -0.035402       0.076505             11.982784      11.769590       4.651161      -1.357047      10.289682       2.468058      13.889082          -0.000004
           86              N      -1.167017       2.655177       3.386833      -0.443555      44.804707 0.63054014E+03  0.15946313E+05                                10.306830                            7.953299       0.188930       2.043052                    0.998995      30.824598      86.105485       0.643792       0.376195      -1.113591       0.073168       0.034625      -0.076917       0.111663      -0.004617       0.005740       0.048023      -0.050125       0.103219      -0.045360      -0.025625       0.070984             12.029510      12.098975       4.241639      -3.856130       9.683483       0.676375      14.306071          -0.000002
           87              N      -0.372765       1.404633      10.889490      -0.417484      43.647269 0.59359467E+03  0.14799744E+05                                10.188807                            7.749706       0.124843       2.036636                    0.998230      30.150369      83.859200       0.647486       0.379413      -1.110270       0.059331      -0.069121      -0.062337       0.110381       0.003356       0.040757      -0.001149       0.018631       0.175660      -0.041540      -0.034345       0.075885             11.985543      11.773103      -4.653465       1.358103      10.292951       2.467320      13.890573          -0.000004
           88              N       1.167079      -0.227280      11.208619      -0.444468      44.898403 0.63204524E+03  0.15995600E+05                                10.324917                            7.965632       0.183360       2.041071                    0.999023      30.862358      86.271055       0.642880       0.376464      -1.113274      -0.074395       0.036648      -0.075740       0.112314       0.004824      -0.006600       0.047819      -0.051521       0.101227      -0.046100      -0.024668       0.070768             12.052196      12.123848      -4.252499       3.865530       9.701616       0.675553      14.331123          -0.000002
           89              N       4.129731       0.166008      12.575868      -0.418347      43.645906 0.59362775E+03  0.14800098E+05                                10.186727                            7.748453       0.132091       2.038545                    0.998273      30.151768      83.849219       0.647752       0.379269      -1.110426       0.060085       0.069251       0.063538       0.111548      -0.002718      -0.041367      -0.000822       0.018508       0.176397      -0.041104      -0.035402       0.076505             11.982785      11.769591       4.651162      -1.357047      10.289683       2.468058      13.889083          -0.000004
           90              N       5.669597       1.797921      12.256739      -0.443555      44.804710 0.63054017E+03  0.15946314E+05                                10.306830                            7.953299       0.188930       2.043052                    0.998995      30.824599      86.105487       0.643792       0.376195      -1.113591      -0.073168      -0.034625       0.076917       0.111663      -0.004617       0.005740       0.048023      -0.050125       0.103220      -0.045360      -0.025625       0.070984             12.029510      12.098975       4.241639      -3.856130       9.683483       0.676375      14.306072          -0.000002
           91              O      -3.501973       5.271527      10.356045      -0.589375      34.602589 0.49146850E+03  0.11522003E+05                                 8.300441                            6.736353       0.570428       2.230731                    0.998411      27.379031      70.461057       0.754551       0.346246      -1.152374      -0.027472      -0.032812      -0.022493       0.048346       0.023449      -0.037329       0.041711      -0.005032       0.016108      -0.068449       0.020186       0.048263              9.485730       5.741615      -0.045995       1.293252      10.169669       4.955059      12.545904          -0.000004
           92              O      -1.212003       4.394556      12.214501      -1.105893      36.968946 0.66857841E+03  0.17035089E+05                                 8.955799                            8.080966      -0.115400       1.960752                    0.997158      32.183571      88.148228       0.656309       0.366273      -1.129127      -0.025672       0.060623      -0.117001       0.134251       0.040896       0.026089       0.055001      -0.039897       0.057108      -0.056394      -0.032323       0.088718              9.665976       7.682806      -1.843240       1.119569      14.446328      -0.313806       6.868793          -0.000010
           93              O      -2.453808       3.434053       9.680242      -0.555455      37.218773 0.52050285E+03  0.12409495E+05                                 8.865943                            7.064270       0.257387       2.146567                    0.995270      27.153271      71.037460       0.714550       0.359536      -1.138774       0.004422       0.029291       0.005301       0.030093      -0.016134      -0.002370      -0.038922       0.019261      -0.126659      -0.063650       0.018711       0.044939             10.254113       8.568537      -4.735948       2.614704      12.552873      -3.463691       9.640929          -0.000007
           94              O       4.940169       2.590595       2.014892      -0.524620      24.882907 0.39405677E+03  0.88089678E+04                                 6.759225                            6.101934       0.104684       2.117355                    0.996357      25.768320      66.393077       0.773272       0.354330      -1.137025      -0.122224       0.034617       0.056228       0.138920      -0.002581      -0.092601      -0.030634       0.096580      -0.320047      -0.147624       0.010224       0.137399              7.115999      10.242058      -0.836018      -1.788331       5.490363       0.201922       5.615578          -0.000008
           95              O       1.000464      -3.700886      13.109313      -0.590448      34.643264 0.49217073E+03  0.11542770E+05                                 8.307603                            6.741563       0.575810       2.232290                    0.998443      27.394518      70.517745       0.754180       0.346287      -1.152322      -0.027462       0.032369       0.021498       0.047582      -0.023199       0.037191       0.041396      -0.005632       0.015294      -0.067997       0.020045       0.047952              9.494560       5.746190       0.045674      -1.295380      10.178240       4.960270      12.559251          -0.000004
           96              O       3.290437      -2.823915      11.250857      -1.107024      37.061070 0.67068177E+03  0.17102701E+05                                 8.971196                            8.093994      -0.115953       1.959966                    0.997165      32.224446      88.306406       0.655718       0.366303      -1.129065      -0.024130      -0.059183       0.116025       0.132464      -0.041264      -0.026118       0.055078      -0.038882       0.059697      -0.057043      -0.031918       0.088961              9.683248       7.695305       1.846219      -1.121398      14.475632      -0.313251       6.878808          -0.000010
           97              O       2.048663      -1.863412      13.785116      -0.556052      37.247296 0.52102735E+03  0.12424990E+05                                 8.869842                            7.067296       0.326285       2.168623                    0.995649      27.167931      71.081783       0.714485       0.359482      -1.138829       0.003658      -0.030134      -0.004656       0.030710       0.016117       0.002950      -0.038766       0.019331      -0.128860      -0.064109       0.019172       0.044937             10.258824       8.571840       4.737764      -2.616127      12.557916      -3.465558       9.646718          -0.000007
           98              O       0.437697       4.744960       5.806894      -0.524947      24.885544 0.39410006E+03  0.88101043E+04                                 6.760503                            6.103057       0.109605       2.118865                    0.996332      25.767361      66.389443       0.773058       0.354421      -1.136961      -0.124111      -0.033540      -0.057049       0.140652       0.002857       0.092286      -0.030653       0.095865      -0.318623      -0.147132       0.010429       0.136702              7.117491      10.244585       0.837732       1.788142       5.491059       0.202357       5.616830          -0.000008
           99              O       8.004553      -0.818429       5.287527      -0.589374      34.602588 0.49146850E+03  0.11522003E+05                                 8.300441                            6.736353       0.570428       2.230731                    0.998411      27.379030      70.461057       0.754551       0.346246      -1.152374       0.027472       0.032812       0.022493       0.048346       0.023449      -0.037329       0.041711      -0.005032       0.016108      -0.068449       0.020186       0.048263              9.485730       5.741616      -0.045995       1.293253      10.169667       4.955058      12.545906          -0.000004
          100              O       5.714583       0.058542       3.429071      -1.105893      36.968928 0.66857796E+03  0.17035075E+05                                 8.955795                            8.080962      -0.115400       1.960752                    0.997158      32.183567      88.148210       0.656310       0.366273      -1.129127       0.025671      -0.060623       0.117000       0.134251       0.040896       0.026090       0.055001      -0.039897       0.057108      -0.056394      -0.032324       0.088718              9.665971       7.682804      -1.843241       1.119570      14.446319      -0.313808       6.868790          -0.000010
          101              O       6.956388       1.019045       5.963330      -0.555455      37.218773 0.52050286E+03  0.12409496E+05                                 8.865943                            7.064270       0.257387       2.146567                    0.995270      27.153271      71.037461       0.714550       0.359536      -1.138774      -0.004422      -0.029291      -0.005301       0.030093      -0.016134      -0.002370      -0.038922       0.019261      -0.126659      -0.063650       0.018711       0.044939             10.254113       8.568536      -4.735948       2.614704      12.552873      -3.463691       9.640930          -0.000007
          102              O      -0.437589       1.862503      13.628680      -0.524620      24.882909 0.39405680E+03  0.88089687E+04                                 6.759226                            6.101935       0.104684       2.117355                    0.996357      25.768320      66.393081       0.773272       0.354330      -1.137025       0.122224      -0.034617      -0.056228       0.138920      -0.002581      -0.092601      -0.030634       0.096580      -0.320047      -0.147624       0.010224       0.137399              7.116000      10.242059      -0.836018      -1.788331       5.490363       0.201922       5.615579          -0.000008
          103              O       3.502116       8.153984       2.534259      -0.590448      34.643273 0.49217085E+03  0.11542774E+05                                 8.307605                            6.741564       0.575809       2.232290                    0.998443      27.394519      70.517751       0.754180       0.346287      -1.152322       0.027462      -0.032369      -0.021498       0.047582      -0.023199       0.037191       0.041396      -0.005632       0.015294      -0.067997       0.020045       0.047952              9.494563       5.746191       0.045674      -1.295380      10.178245       4.960272      12.559252          -0.000004
          104              O       1.212143       7.277013       4.392715      -1.107023      37.061051 0.67068143E+03  0.17102690E+05                                 8.971193                            8.093992      -0.115953       1.959966                    0.997165      32.224442      88.306390       0.655719       0.366303      -1.129065       0.024130       0.059183      -0.116024       0.132463      -0.041264      -0.026118       0.055078      -0.038882       0.059697      -0.057043      -0.031918       0.088961              9.683245       7.695302       1.846216      -1.121397      14.475627      -0.313251       6.878807          -0.000010
          105              O       2.453917       6.316510       1.858456      -0.556052      37.247297 0.52102734E+03  0.12424990E+05                                 8.869842                            7.067296       0.326285       2.168623                    0.995649      27.167930      71.081781       0.714485       0.359482      -1.138829      -0.003658       0.030134       0.004656       0.030710       0.016117       0.002950      -0.038766       0.019331      -0.128860      -0.064109       0.019172       0.044937             10.258825       8.571840       4.737765      -2.616127      12.557917      -3.465558       9.646718          -0.000007
          106              O       4.064883      -0.291862       9.836678      -0.524947      24.885543 0.39410004E+03  0.88101038E+04                                 6.760503                            6.103057       0.109606       2.118865                    0.996332      25.767360      66.389441       0.773058       0.354421      -1.136961       0.124111       0.033540       0.057049       0.140652       0.002857       0.092286      -0.030653       0.095865      -0.318623      -0.147132       0.010429       0.136702              7.117491      10.244584       0.837732       1.788142       5.491059       0.202357       5.616830          -0.000008

******************************************************
Auxiliary information for the entire system
The total spin magnetic moment of the unit cell is   -0.000307
The total net atomic charge of the unit cell is   -0.000000
Accuracy of reproducing the electrostatic potential in the unit cell:
  The inner radius (bohr) =    5.0000
  The outer radius (bohr) =   12.0000
  Valid grid points have density less than (e/(bohr^3)) =    0.0001
  The number of valid grid points were=        23468
  The rms potential error without charges in kcal/mol is=      4.03015
  The rms potential error with partial charges in kcal/mol is=      1.13931
  The RRMSE value at monopole order=      0.28270
  The rms potential error with partial charges and cloud penetration in kcal/mol is=      1.13412
  The RRMSE value at monopole order with cloud penetration is=      0.28141
  The rms potential error with partial charges and atomic dipoles in kcal/mol is=      0.40871
  The RRMSE value at dipole order=      0.10141
  The rms potential error with partial charges, atomic dipoles and cloud penetration in kcal/mol is=      0.39931
  The RRMSE value at dipole order with cloud penetration=      0.09908

******************************************************
The electron densities and ab initio electrostatic potential were computed in VASP using the PBE functional and
projector augmented wave method. See the main text of the journal article for a description of computational details.
The atomic charges, dipoles, and quadrupoles were computed with the DDEC6 method as described in
(a) T. A. Manz and N. Gabaldon Limas, RSC Adv. 6 (2016) 47771-47801 DOI: 10.1039/c6ra04656h
(b) N. Gabaldon Limas and T. A. Manz, RSC Adv. 8 (2018) 2678-2707 DOI: 10.1039/c7ra11829e.
For each atom in the material, the electron cloud parameters were fit to the spherically averaged atom-in-material
electron density using radial positions for which this density was between 10^-4 and 10^-2 electrons per cubic bohr.
The polarizabilities, dispersion coefficients, and quantum Drude oscillator (QDO) parameters were fit using the MCLF method.
The magnetic structure of the system was optimized in VASP from the default ferromagnetic initial guess using spin polarization.
The atomic spin moments (ASMs) were computed on this optimized magnetic structure using the DDEC6 partition as inputs
to the method of T. A. Manz and D. S. Sholl, J. Chem. Theory Comput. 7 (2011) 4146-4164 DOI: 10.1021/ct200539n.
The RMSE and RRMSE were computed using a uniform grid with Ewald summation.
