# Supplementary material for: A collection of forcefield precursors for metal–organic frameworks
Source: RSC Adv. 2019 Nov 13;9(63):36492–507. doi: 10.1039/c9ra07327b (PMC9075174; doi:10.1039/c9ra07327b)
Supplement: RA-009-C9RA07327B-s3484 [file RA-009-C9RA07327B-s3484.xyz]

  156
jmolscript: load "" {1 1 1} spacegroup "x,y,z" unitcell [{     10.269000     0.000000     0.000000 }, {      0.000000    17.601500     0.000000 }, {      0.000000    -8.800750    15.243346 }]
Zn     9.327435    -3.403778     8.203664     0.727307
Zn     5.904470     0.005720    14.089272     0.727970
Zn     2.481401     3.398058     8.193756     0.727559
Zn     4.192935    12.204528     7.039682     0.727307
Zn     0.769970     8.795030     1.154074     0.727970
Zn     7.615901     5.402692     7.049590     0.727559
H      9.719608     6.897148     8.678037     0.091576
H     10.193009     9.034850     9.356366     0.137180
H      7.023996    10.303038     7.275649     0.133373
H      6.582429     8.124852     6.719267     0.101955
H      8.318917    11.678595     9.307587     0.130462
H      9.850025    11.385530     9.153629     0.111627
H     10.198144    10.934932     6.574455     0.071398
H      8.826205    12.021824     4.996769     0.153345
H      0.066748    12.033265     4.574528     0.175818
H      9.681613    13.321695     5.184262     0.157914
H      8.247034    12.198720     7.132362     0.259062
H      6.296643    12.867577     4.931222     0.094279
H      6.770044    12.386176     2.740754     0.137645
H      3.601030     9.950128     2.682829     0.133995
H      3.159463    10.557380     4.847384     0.100410
H      4.895951    11.022059     0.475592     0.131229
H      6.427059    11.035260     0.806373     0.111076
H      6.775178     9.026929     2.486190     0.071390
H      5.403240     7.117167     2.333756     0.154726
H      6.912783     6.745775     2.534968     0.176207
H      6.258647     6.629605     1.114289     0.158452
H      4.824068     8.878197     1.112764     0.257462
H      2.873574     6.637526     1.634087     0.091790
H      3.346975     4.981225     3.146227     0.137126
H      0.177962     6.149084     5.284868     0.133813
H     10.005395     7.720018     3.676695     0.099432
H      1.472883     3.701595     5.460167     0.131223
H      3.003991     3.981459     5.283344     0.111383
H      3.352110     6.440389     6.182701     0.071531
H      1.980171     7.263259     7.912821     0.153229
H      3.489714     7.623210     8.133849     0.176265
H      2.835579     6.450950     8.944795     0.159432
H      1.401000     5.325334     6.998220     0.259103
H      4.585108     1.903602     6.565309     0.091576
H      5.058509    -0.234100     5.886980     0.137180
H      1.889496    -1.502288     7.967697     0.133373
H      1.447929     0.675898     8.524079     0.101955
H      3.184417    -2.877845     5.935759     0.130462
H      4.715525    -2.584780     6.089717     0.111627
H      5.063644    -2.134182     8.668891     0.071398
H      3.691705    -3.221074    10.246577     0.153345
H      5.201248    -3.232515    10.668818     0.175818
H      4.547113    -4.520945    10.059084     0.157914
H      3.112534    -3.397970     8.110984     0.259061
H      1.162143    -4.066827    10.312124     0.094279
H      1.635544    -3.585426    12.502592     0.137645
H      8.735530    -1.149378    12.560517     0.133995
H      8.293963    -1.756630    10.395962     0.100410
H     10.030451    -2.221309    14.767754     0.131229
H      1.292559    -2.234510    14.436973     0.111076
H      1.640678    -0.226179    12.757156     0.071390
H      0.268740     1.683583    12.909590     0.154726
H      1.778283     2.054975    12.708378     0.176207
H      1.124147     2.171145    14.129057     0.158452
H      9.958568    -0.077447    14.130582     0.257462
H      8.008074     2.163224    13.609259     0.091790
H      8.481475     3.819525    12.097119     0.137125
H      5.312462     2.651666     9.958478     0.133813
H      4.870895     1.080732    11.566651     0.099432
H      6.607383     5.099155     9.783179     0.131223
H      8.138491     4.819291     9.960002     0.111382
H      8.486610     2.360361     9.060645     0.071531
H      7.114671     1.537491     7.330525     0.153229
H      8.624214     1.177540     7.109497     0.176265
H      7.970079     2.349800     6.298551     0.159432
H      6.535500     3.475416     8.245126     0.259103
C      9.160975     7.587127     8.403657     0.084763
C      9.471099     8.872916     8.792362    -0.205034
C      8.685520     9.924606     8.327440     0.166179
C      7.589818     9.626260     7.569846    -0.182282
C      7.326931     8.311428     7.243638     0.107570
C      8.996671    11.357368     8.693280    -0.133829
C     10.086212    11.908295     6.586650     0.041060
C      1.151155    12.547229     7.007366     0.596044
C      9.698044    12.362414     5.211700    -0.488828
C      5.738009    12.284967     4.470873     0.076550
C      6.048133    11.978701     3.162994    -0.202494
C      5.262554    11.050222     2.484665     0.166554
C      4.166852    10.543298     3.121837    -0.183315
C      3.903966    10.918210     4.423619     0.108373
C      5.573705    10.650668     1.060937    -0.134223
C      6.663246     8.550809     1.637135     0.043572
C      7.997189     8.595693     0.873444     0.593874
C      6.275078     7.133008     1.931332    -0.492292
C      2.314941     6.530156     2.368816     0.082430
C      2.625064     5.550633     3.287990    -0.204732
C      1.839486     5.427423     4.431241     0.165498
C      0.743784     6.232691     4.551663    -0.181982
C      0.480897     7.172611     3.576089     0.110298
C      2.150637     4.394214     5.489129    -0.134193
C      3.240178     5.943146     7.019561     0.042886
C      4.574121     5.259328     7.362536     0.594892
C      2.852009     6.906829     8.100314    -0.491745
C      4.026475     1.213623     6.839689     0.084763
C      4.336599    -0.072166     6.450984    -0.205034
C      3.551020    -1.123856     6.915906     0.166179
C      2.455318    -0.825510     7.673500    -0.182282
C      2.192431     0.489322     7.999708     0.107570
C      3.862171    -2.556618     6.550066    -0.133829
C      4.951712    -3.107545     8.656696     0.041060
C      6.285655    -3.746479     8.235980     0.596044
C      4.563544    -3.561664    10.031646    -0.488828
C      0.603509    -3.484217    10.772473     0.076550
C      0.913633    -3.177951    12.080352    -0.202494
C      0.128054    -2.249472    12.758681     0.166554
C      9.301352    -1.742548    12.121509    -0.183315
C      9.038466    -2.117460    10.819727     0.108373
C      0.439205    -1.849918    14.182409    -0.134223
C      1.528746     0.249941    13.606211     0.043572
C      2.862689     0.205057    14.369902     0.593874
C      1.140578     1.667742    13.312014    -0.492292
C      7.449441     2.270593    12.874530     0.082430
C      7.759564     3.250117    11.955356    -0.204732
C      6.973986     3.373327    10.812105     0.165498
C      5.878284     2.568059    10.691683    -0.181982
C      5.615397     1.628139    11.667257     0.110298
C      7.285137     4.406536     9.754217    -0.134193
C      8.374678     2.857604     8.223785     0.042886
C      9.708621     3.541422     7.880810     0.594892
C      7.986509     1.893921     7.143032    -0.491746
N      9.051097    12.240963     7.556127    -0.346399
N      8.103268     7.282621     7.653684    -0.205046
N      5.628131     9.224066     0.864298    -0.345526
N      4.680302    11.787725     5.109570    -0.201002
N      2.205062     4.937221     6.822922    -0.346880
N      1.257234     7.331905     2.480092    -0.203458
N      3.916597    -3.440213     7.687219    -0.346399
N      2.968768     1.518129     7.589662    -0.205046
N      0.493631    -0.423316    14.379048    -0.345526
N      9.814802    -2.986975    10.133776    -0.201002
N      7.339562     3.863529     8.420424    -0.346880
N      6.391734     1.468845    12.763254    -0.203458
Cl     9.365328    -1.624530     6.864536    -0.572118
Cl     5.942362    -2.043622    13.217963    -0.572289
Cl     2.519294     3.668153    10.404193    -0.572159
Cl     4.230828    10.425280     8.378810    -0.572118
Cl     0.807862    10.844372     2.025383    -0.572289
Cl     7.653794     5.132597     4.839153    -0.572159
O      2.178055    12.066708     6.492141    -0.551703
O      1.092622    -4.085308     7.807642    -0.561711
O      9.024089     8.389755     1.547200    -0.551108
O      7.938656     0.003520    14.877506    -0.561492
O      5.601021     5.945787     7.204005    -0.550776
O      4.515587     4.081788     7.801544    -0.561670
O      7.312555    -3.265958     8.751205    -0.551703
O      6.227122    12.886058     7.435704    -0.561711
O      3.889589     0.410995    13.696146    -0.551108
O      2.804156     8.797230     0.365840    -0.561492
O      0.466521     2.854963     8.039341    -0.550776
O      9.650087     4.718962     7.441802    -0.561670

The following XYZ coordinates are in angstroms. Other properties are in atomic units.
The sperically averaged electron density of each atom fit to a function of the form exp(a - br)
eigen_1, eigen_2 and eigen_3 are the three eigenvalues of traceless quadrupole moment tensor
  atom number  atomic symbol              X              Y              Z     net charge C6 coefficient C8 coefficient C10 coefficient fluctuating dipole atomic polarizability isotropic forcefield polarizability              a              b squared Pearson coefficient          <r^3>          <r^4>         wp_QDO          m_QDO          q_QDO       dipole_x       dipole_y       dipole_z         dipole            Qxy            Qxz            Qyz     Q(x^2-y^2)  Q(3z^2 - R^2)        eigen_1        eigen_2        eigen_3 static polarizability      alpha(xx)      alpha(xy)      alpha(xz)      alpha(yy)      alpha(yz)      alpha(zz) atomic spin moment
            1             Zn       9.327435      -3.403778       8.203664       0.727307     104.228158 0.22088376E+04  0.73357387E+05                                18.359964                           15.607939       0.304020       1.930699                    0.996118      49.990189     139.992838       0.445931       0.413579      -1.132973      -0.013473       0.038839      -0.021273       0.046288      -0.036774      -0.036423      -0.017441       0.088249      -0.077734      -0.067600      -0.010993       0.078593             22.245530      24.112228       0.107398      -0.864470      24.023093       6.115633      18.601269           0.000003
            2             Zn       5.904470       0.005720      14.089272       0.727970     104.042473 0.22044016E+04  0.73162029E+05                                18.322149                           15.578762       0.314048       1.934151                    0.996145      49.926788     139.699231       0.446997       0.412863      -1.133638      -0.014015      -0.038185      -0.023100       0.046777      -0.013862       0.050013       0.006597       0.070591      -0.140809      -0.069091      -0.010785       0.079876             22.196607      24.053542      -0.801230       0.336130      14.632016      -0.708989      27.904262           0.000003
            3             Zn       2.481401       3.398058       8.193756       0.727559     104.193517 0.22080361E+04  0.73323267E+05                                18.354150                           15.603759       0.303754       1.930745                    0.996081      49.983805     139.962533       0.446053       0.413508      -1.133035      -0.014118      -0.001802       0.043835       0.046087       0.049420      -0.013131       0.011911       0.099210      -0.043631      -0.067623      -0.010306       0.077929             22.237719      24.094322       0.693989       0.527151      25.251772      -5.405850      17.367064           0.000003
            4             Zn       4.192935      12.204528       7.039682       0.727307     104.228161 0.22088377E+04  0.73357390E+05                                18.359965                           15.607940       0.304020       1.930699                    0.996118      49.990190     139.992843       0.445931       0.413579      -1.132973      -0.013473      -0.038839       0.021273       0.046288       0.036774       0.036423      -0.017441       0.088249      -0.077734      -0.067600      -0.010993       0.078593             22.245531      24.112229      -0.107398       0.864470      24.023094       6.115633      18.601269           0.000003
            5             Zn       0.769970       8.795030       1.154074       0.727970     104.042477 0.22044016E+04  0.73162028E+05                                18.322150                           15.578762       0.314048       1.934151                    0.996145      49.926788     139.699232       0.446997       0.412863      -1.133638      -0.014015       0.038185       0.023100       0.046777       0.013862      -0.050013       0.006597       0.070591      -0.140809      -0.069091      -0.010785       0.079876             22.196608      24.053543       0.801230      -0.336131      14.632016      -0.708989      27.904264           0.000003
            6             Zn       7.615901       5.402692       7.049590       0.727559     104.193526 0.22080363E+04  0.73323277E+05                                18.354150                           15.603760       0.303754       1.930745                    0.996081      49.983808     139.962541       0.446053       0.413508      -1.133035      -0.014118       0.001802      -0.043835       0.046087      -0.049420       0.013131       0.011911       0.099210      -0.043631      -0.067623      -0.010306       0.077929             22.237720      24.094323      -0.693989      -0.527151      25.251772      -5.405850      17.367065           0.000003
            7              H       9.719608       6.897148       8.678037       0.091576       1.270983 0.90106848E+01  0.90770665E+02                                 1.913073                            1.733940      -1.009140       2.390429                    0.997914       3.587879      10.044084       0.485933       1.251243      -0.715755       0.030645      -0.030792       0.015655       0.046177      -0.005069       0.016068      -0.001608       0.003695      -0.013410      -0.017019      -0.000852       0.017871              2.043385       2.017310      -0.576341       0.137151       2.614501      -0.230514       1.498343          -0.000000
            8              H      10.193009       9.034850       9.356366       0.137180       1.089402 0.80135789E+01  0.77415166E+02                                 1.659581                            1.591810      -0.811459       2.508969                    0.999787       3.095203       8.144188       0.534711       1.185733      -0.734613       0.027842       0.005411       0.023496       0.036831      -0.002853       0.014665       0.001592      -0.006546      -0.015512      -0.018157       0.006037       0.012120              1.661183       1.835091       0.091086       0.364873       1.584713       0.100441       1.563746          -0.000002
            9              H       7.023996      10.303038       7.275649       0.133373       0.980189 0.69532827E+01  0.67115631E+02                                 1.736392                            1.621993      -1.323336       2.264749                    0.993953       3.723657      10.966911       0.447232       1.418859      -0.678465      -0.023250       0.024366      -0.007179       0.034435      -0.000073       0.011811       0.000562      -0.007888      -0.008356      -0.014490       0.005316       0.009174              1.814174       1.841928      -0.407210       0.192682       2.209270      -0.161652       1.391324          -0.000000
           10              H       6.582429       8.124852       6.719267       0.101955       1.198622 0.86633350E+01  0.86844959E+02                                 1.867379                            1.722223      -1.201588       2.311613                    0.995176       3.636407      10.319794       0.475906       1.283882      -0.707667      -0.040545      -0.004181      -0.026531       0.048634      -0.006502       0.017766      -0.002085       0.002418      -0.001713      -0.017880      -0.002204       0.020084              1.949390       2.309881       0.332509       0.486587       1.822519       0.123341       1.715770          -0.000000
           11              H       8.318917      11.678595       9.307587       0.130462       1.195029 0.92821040E+01  0.93880153E+02                                 1.842978                            1.767763      -0.755128       2.530789                    0.999283       3.331864       9.242448       0.479673       1.262505      -0.716596      -0.030464       0.012163       0.021366       0.039148      -0.005109      -0.009927      -0.002090       0.009419       0.026739      -0.013343      -0.002117       0.015460              1.893836       1.992169      -0.294414      -0.404720       1.839701       0.317970       1.849640          -0.000001
           12              H       9.850025      11.385530       9.153629       0.111627       1.169533 0.92535842E+01  0.94005311E+02                                 1.837513                            1.779120      -0.889926       2.455085                    0.997563       3.537504      10.002327       0.470037       1.282719      -0.710069       0.030228      -0.000501       0.011165       0.032228       0.000980       0.003943      -0.007052       0.008627       0.005451      -0.010227       0.002135       0.008092              1.876167       2.172067       0.188963       0.341339       1.765642       0.130661       1.690792          -0.000000
           13              H      10.198144      10.934932       6.574455       0.071398       1.224481 0.10124116E+02  0.10529418E+03                                 1.880583                            1.847898      -1.048019       2.356851                    0.995647       3.872395      11.115614       0.465617       1.264824      -0.711841       0.003142      -0.039260      -0.009657       0.040552      -0.006568      -0.001714       0.004978      -0.009927       0.013721      -0.010554       0.000019       0.010535              1.916690       1.686882       0.007140      -0.095801       2.467849       0.014624       1.595338          -0.000000
           14              H       8.826205      12.021824       4.996769       0.153345       0.926032 0.66034482E+01  0.61918136E+02                                 1.593273                            1.517754      -0.736954       2.539542                    0.999661       3.258288       8.974382       0.499339       1.308167      -0.703604      -0.008983      -0.005204      -0.000587       0.010398       0.001495       0.000063      -0.005570       0.002093       0.001430      -0.006242       0.000817       0.005425              1.645081       2.149772       0.292213       0.259502       1.354002       0.118387       1.431469          -0.000001
           15              H       0.066748      12.033265       4.574528       0.175818       0.947035 0.67750232E+01  0.64305851E+02                                 1.650084                            1.561641      -1.198661       2.338274                    0.996456       3.349619       9.459056       0.478061       1.349843      -0.694090       0.015008      -0.006033      -0.010808       0.019454      -0.002240      -0.004023      -0.003757       0.001551       0.006389      -0.006763       0.001141       0.005622              1.699126       1.794275      -0.231337      -0.430910       1.425363       0.310888       1.877739          -0.000000
           16              H       9.681613      13.321695       5.184262       0.157914       1.171687 0.93708862E+01  0.95703276E+02                                 1.859163                            1.807427      -1.089894       2.371805                    0.998108       3.462119       9.884520       0.458762       1.307291      -0.705187       0.004750       0.013240       0.000291       0.014070       0.003798       0.001769      -0.002304       0.003915       0.014159      -0.007326       0.001888       0.005438              1.870817       1.561606       0.009559       0.030722       2.496133       0.073898       1.554712           0.000000
           17              H       8.247034      12.198720       7.132362       0.259062       0.632814 0.43373220E+01  0.37826484E+02                                 1.390671                            1.353680      -1.324337       2.321007                    0.995786       3.231815       9.549774       0.443293       1.584314      -0.649186      -0.024209      -0.005577      -0.017731       0.030522       0.004206       0.001309      -0.006803       0.005550       0.034831      -0.012671      -0.001017       0.013688              1.438332       1.778112      -0.074863       0.092248       1.254949      -0.008449       1.281934          -0.000000
           18              H       6.296643      12.867577       4.931222       0.094279       1.256140 0.88893190E+01  0.89219466E+02                                 1.895413                            1.720189      -0.991808       2.398673                    0.998133       3.568895       9.963275       0.488877       1.248290      -0.716383       0.030409       0.028125       0.018471       0.045353       0.016326      -0.003474       0.002678       0.005562      -0.006427      -0.016751      -0.000927       0.017677              2.023007       1.997577       0.399301       0.422785       1.957326       0.588413       2.114118          -0.000000
           19              H       6.770044      12.386176       2.740754       0.137645       1.091264 0.80313118E+01  0.77655181E+02                                 1.664563                            1.596064      -0.821678       2.505757                    0.999759       3.094375       8.154467       0.532570       1.189448      -0.733795       0.027498       0.017436      -0.016181       0.036359       0.014186      -0.004781       0.004170       0.002949       0.014216      -0.018352       0.006360       0.011992              1.666303       1.841467       0.272116      -0.263082       1.486054      -0.041633       1.671389          -0.000002
           20              H       3.601030       9.950128       2.682829       0.133995       0.977590 0.69291510E+01  0.66801866E+02                                 1.731000                            1.617411      -1.301253       2.274154                    0.994100       3.713347      10.917795       0.448751       1.415767      -0.679066      -0.023285      -0.018829      -0.017429       0.034648       0.009938      -0.005620       0.003079      -0.001449       0.011484      -0.014051       0.005214       0.008836              1.808223       1.835924       0.368486       0.254809       1.730249       0.432618       1.858496          -0.000000
           21              H       3.159463      10.557380       4.847384       0.100410       1.196726 0.86447632E+01  0.86584131E+02                                 1.862962                            1.718533      -1.177268       2.321290                    0.995574       3.633274      10.295513       0.477339       1.281133      -0.708276      -0.041639      -0.021401       0.017425       0.049954       0.018493      -0.002887       0.000810       0.000164      -0.007310      -0.017723      -0.002087       0.019810              1.944576       2.303540       0.254027      -0.529163       1.632129      -0.015371       1.898060          -0.000000
           22              H       4.895951      11.022059       0.475592       0.131229       1.192361 0.92592583E+01  0.93626261E+02                                 1.843902                            1.768610      -0.762985       2.529258                    0.999207       3.325938       9.236110       0.478151       1.266833      -0.715716      -0.030070       0.012735      -0.020806       0.038721      -0.005923       0.009408      -0.006872      -0.005649      -0.019116      -0.013312      -0.002082       0.015393              1.894797       1.993260      -0.203417       0.457713       1.572460      -0.163361       2.118671          -0.000001
           23              H       6.427059      11.035260       0.806373       0.111076       1.172944 0.92864765E+01  0.94408344E+02                                 1.839593                            1.781030      -0.891336       2.453901                    0.997535       3.543009      10.016407       0.470353       1.280923      -0.710429       0.030595       0.010090      -0.005274       0.032645       0.002868      -0.002694       0.000427      -0.002921      -0.028478      -0.010099       0.002068       0.008031              1.878340       2.174720       0.201490      -0.335007       1.597975      -0.032933       1.862324          -0.000000
           24              H       6.775178       9.026929       2.486190       0.071390       1.224390 0.10123433E+02  0.10529655E+03                                 1.881500                            1.848649      -1.048396       2.356794                    0.995565       3.872308      11.119745       0.465165       1.265938      -0.711608       0.003169       0.011137       0.038713       0.040408       0.001560       0.006525      -0.003358      -0.006908       0.022207      -0.010372      -0.000164       0.010536              1.917666       1.687534      -0.086521       0.041968       1.801484       0.371006       2.263980          -0.000000
           25              H       5.403240       7.117167       2.333756       0.154726       0.921020 0.65651723E+01  0.61520568E+02                                 1.593313                            1.518050      -0.757999       2.532573                    0.999570       3.254712       8.985898       0.496563       1.316308      -0.701934      -0.008832       0.002578       0.004883       0.010416      -0.000316      -0.000921       0.001977      -0.004278      -0.016739      -0.006047       0.000710       0.005337              1.645020       2.148575       0.079018      -0.382390       1.310145      -0.092985       1.476340          -0.000001
           26              H       6.912783       6.745775       2.534968       0.176207       0.941254 0.67195871E+01  0.63584086E+02                                 1.636185                            1.549619      -1.155582       2.356416                    0.996808       3.332758       9.365826       0.483016       1.340105      -0.696055       0.015338      -0.006586       0.010816       0.019890      -0.002394       0.003866      -0.000009      -0.004781      -0.012008      -0.006618       0.000952       0.005666              1.684218       1.778442      -0.253747       0.409548       1.483377      -0.346012       1.790836          -0.000000
           27              H       6.258647       6.629605       1.114289       0.158452       1.166121 0.93171542E+01  0.95022731E+02                                 1.853710                            1.802669      -1.074834       2.378917                    0.998122       3.454808       9.858477       0.459179       1.307916      -0.705066       0.004956      -0.006053      -0.011906       0.014246      -0.000284      -0.004069      -0.002721      -0.005161      -0.012128      -0.007232       0.001685       0.005547              1.865136       1.558151       0.021455      -0.024158       1.721631       0.368500       2.315625          -0.000000
           28              H       4.824068       8.878197       1.112764       0.257462       0.633588 0.43434414E+01  0.37888657E+02                                 1.391317                            1.354278      -1.324673       2.320630                    0.995826       3.233462       9.552004       0.443422       1.583482      -0.649349      -0.024716      -0.012360       0.014043       0.030998      -0.000880      -0.004126      -0.005154      -0.015711      -0.027186      -0.012233      -0.001327       0.013561              1.439015       1.779082       0.117555       0.018711       1.283078      -0.007496       1.254886          -0.000000
           29              H       2.873574       6.637526       1.634087       0.091790       1.269819 0.90011465E+01  0.90636445E+02                                 1.910401                            1.731865      -1.003218       2.392448                    0.997998       3.586756      10.033718       0.486788       1.249572      -0.716106       0.030664       0.001910      -0.034067       0.045875      -0.011270      -0.012707      -0.001254       0.008281       0.001940      -0.017092      -0.000856       0.017948              2.040317       2.014248       0.168900      -0.566046       1.575920      -0.367158       2.530782          -0.000000
           30              H       3.346975       4.981225       3.146227       0.137126       1.088091 0.80014930E+01  0.77270769E+02                                 1.658436                            1.590761      -0.810972       2.509027                    0.999784       3.093659       8.139193       0.534801       1.185960      -0.734564       0.027822      -0.022656      -0.007023       0.036560      -0.011306      -0.009699      -0.005589       0.000127       0.004268      -0.018091       0.006013       0.012079              1.660056       1.833671      -0.361111      -0.103408       1.654859      -0.059260       1.491637          -0.000002
           31              H       0.177962       6.149084       5.284868       0.133813       0.981038 0.69628351E+01  0.67253351E+02                                 1.739689                            1.624846      -1.333307       2.260610                    0.993770       3.729284      10.999189       0.445973       1.421902      -0.677875      -0.023257      -0.005778       0.024846       0.034520      -0.010015      -0.005795      -0.003756      -0.002565       0.007374      -0.014145       0.005043       0.009102              1.817744       1.845659       0.036937      -0.450522       1.458227      -0.274173       2.149347          -0.000000
           32              H      10.005395       7.720018       3.676695       0.099432       1.203839 0.87073817E+01  0.87383206E+02                                 1.871553                            1.725660      -1.199903       2.311082                    0.995169       3.644927      10.344275       0.475896       1.282490      -0.707972      -0.041675       0.025868       0.009663       0.049994      -0.011875      -0.014920       0.001259       0.004051       0.003178      -0.017953      -0.002357       0.020309              1.953947       2.315814      -0.590044       0.044854       1.853551      -0.108303       1.692475          -0.000000
           33              H       1.472883       3.701595       5.460167       0.131223       1.186855 0.91987154E+01  0.92777557E+02                                 1.829694                            1.755845      -0.746437       2.533570                    0.999326       3.322191       9.186739       0.483186       1.256829      -0.717786      -0.030479      -0.024341      -0.000352       0.039007       0.011242       0.000637       0.008915      -0.002426      -0.009172      -0.013358      -0.002318       0.015675              1.879681       1.977424       0.491801      -0.052033       2.105378      -0.152596       1.556240          -0.000001
           34              H       3.003991       3.981459       5.283344       0.111383       1.171074 0.92722203E+01  0.94267206E+02                                 1.841464                            1.782851      -0.898137       2.452166                    0.997398       3.540159      10.022433       0.468653       1.285517      -0.709493       0.030433      -0.009645      -0.005929       0.032470      -0.003478      -0.001186       0.006397       0.009382       0.008332      -0.009932       0.002096       0.007835              1.880299       2.176149      -0.391740      -0.006713       1.827336      -0.098237       1.637412          -0.000000
           35              H       3.352110       6.440389       6.182701       0.071531       1.227241 0.10154809E+02  0.10571402E+03                                 1.884938                            1.851883      -1.053734       2.354217                    0.995527       3.878071      11.144324       0.464578       1.266446      -0.711473       0.003343       0.027866      -0.028904       0.040288       0.004438      -0.004891      -0.001658      -0.015669      -0.003465      -0.010502       0.000148       0.010354              1.921254       1.690272       0.079690       0.054198       1.830293      -0.387086       2.243198          -0.000000
           36              H       1.980171       7.263259       7.912821       0.153229       0.927231 0.66151670E+01  0.62057423E+02                                 1.594656                            1.519113      -0.741830       2.537227                    0.999621       3.261687       8.986773       0.499095       1.308189      -0.703579      -0.009304       0.003090      -0.004664       0.010856      -0.000747       0.001051       0.003458       0.005208       0.012692      -0.006068       0.000542       0.005526              1.646500       2.151414      -0.371256       0.123225       1.516162      -0.025571       1.271923          -0.000001
           37              H       3.489714       7.623210       8.133849       0.176265       0.945673 0.67601767E+01  0.64087596E+02                                 1.643645                            1.556091      -1.171286       2.349298                    0.996650       3.342815       9.413909       0.481002       1.343208      -0.695402       0.014890       0.012456       0.000597       0.019422       0.004561       0.000118       0.003418       0.001884       0.006276      -0.006521       0.001074       0.005446              1.692201       1.787043       0.485487       0.015046       2.024350       0.040180       1.265209          -0.000000
           38              H       2.835579       6.450950       8.944795       0.159432       1.167446 0.93320049E+01  0.95240293E+02                                 1.857692                            1.806192      -1.094523       2.370997                    0.998196       3.455315       9.872893       0.457800       1.310944      -0.704450       0.004497      -0.007068       0.010722       0.013606      -0.003505       0.002494       0.005244      -0.000538      -0.000220      -0.007580       0.002063       0.005517              1.869260       1.560831      -0.031576      -0.006773       1.852297      -0.443526       2.194653           0.000000
           39              H       1.401000       5.325334       6.998220       0.259103       0.632075 0.43311963E+01  0.37762992E+02                                 1.390198                            1.353227      -1.328498       2.319719                    0.995778       3.230469       9.547228       0.443081       1.585494      -0.649009      -0.024126       0.018448       0.003561       0.030579      -0.003099       0.002965       0.011989      -0.003932       0.007775      -0.012407      -0.001252       0.013659              1.437818       1.777373      -0.042451      -0.110969       1.267485       0.015905       1.268596          -0.000000
           40              H       4.585108       1.903602       6.565309       0.091576       1.270983 0.90106863E+01  0.90770682E+02                                 1.913073                            1.733940      -1.009140       2.390429                    0.997914       3.587879      10.044083       0.485933       1.251243      -0.715755       0.030645       0.030792      -0.015655       0.046177       0.005069      -0.016068      -0.001608       0.003695      -0.013410      -0.017019      -0.000852       0.017871              2.043385       2.017310       0.576341      -0.137151       2.614501      -0.230514       1.498343          -0.000000
           41              H       5.058509      -0.234100       5.886980       0.137180       1.089401 0.80135721E+01  0.77415076E+02                                 1.659579                            1.591808      -0.811459       2.508969                    0.999787       3.095203       8.144184       0.534712       1.185732      -0.734613       0.027842      -0.005411      -0.023496       0.036831       0.002853      -0.014665       0.001591      -0.006546      -0.015512      -0.018157       0.006037       0.012120              1.661182       1.835089      -0.091086      -0.364872       1.584711       0.100441       1.563744          -0.000002
           42              H       1.889496      -1.502288       7.967697       0.133373       0.980189 0.69532827E+01  0.67115631E+02                                 1.736392                            1.621993      -1.323336       2.264749                    0.993953       3.723657      10.966911       0.447232       1.418859      -0.678465      -0.023250      -0.024366       0.007179       0.034435       0.000073      -0.011811       0.000562      -0.007888      -0.008356      -0.014490       0.005316       0.009174              1.814174       1.841928       0.407210      -0.192682       2.209270      -0.161652       1.391324          -0.000000
           43              H       1.447929       0.675898       8.524079       0.101955       1.198622 0.86633340E+01  0.86844944E+02                                 1.867379                            1.722223      -1.201588       2.311613                    0.995176       3.636407      10.319793       0.475907       1.283881      -0.707667      -0.040545       0.004181       0.026531       0.048634       0.006502      -0.017766      -0.002085       0.002418      -0.001713      -0.017880      -0.002204       0.020084              1.949390       2.309881      -0.332509      -0.486586       1.822518       0.123341       1.715770          -0.000000
           44              H       3.184417      -2.877845       5.935759       0.130462       1.195028 0.92821008E+01  0.93880120E+02                                 1.842979                            1.767764      -0.755127       2.530789                    0.999283       3.331863       9.242448       0.479673       1.262506      -0.716596      -0.030464      -0.012163      -0.021366       0.039148       0.005109       0.009927      -0.002090       0.009419       0.026739      -0.013343      -0.002117       0.015460              1.893837       1.992169       0.294414       0.404720       1.839701       0.317970       1.849640          -0.000001
           45              H       4.715525      -2.584780       6.089717       0.111627       1.169533 0.92535854E+01  0.94005331E+02                                 1.837513                            1.779120      -0.889926       2.455085                    0.997563       3.537504      10.002329       0.470037       1.282720      -0.710069       0.030228       0.000501      -0.011165       0.032228      -0.000980      -0.003943      -0.007052       0.008627       0.005451      -0.010227       0.002135       0.008092              1.876168       2.172068      -0.188963      -0.341339       1.765642       0.130661       1.690793          -0.000000
           46              H       5.063644      -2.134182       8.668891       0.071398       1.224481 0.10124115E+02  0.10529418E+03                                 1.880583                            1.847898      -1.048019       2.356851                    0.995647       3.872395      11.115615       0.465617       1.264825      -0.711841       0.003142       0.039260       0.009657       0.040552       0.006568       0.001714       0.004978      -0.009927       0.013721      -0.010554       0.000019       0.010535              1.916690       1.686882      -0.007140       0.095801       2.467849       0.014625       1.595338          -0.000000
           47              H       3.691705      -3.221074      10.246577       0.153345       0.926031 0.66034427E+01  0.61918078E+02                                 1.593273                            1.517754      -0.736954       2.539542                    0.999661       3.258287       8.974382       0.499339       1.308169      -0.703603      -0.008983       0.005204       0.000587       0.010398      -0.001495      -0.000063      -0.005570       0.002093       0.001430      -0.006242       0.000817       0.005425              1.645081       2.149772      -0.292213      -0.259502       1.354002       0.118387       1.431469          -0.000001
           48              H       5.201248      -3.232515      10.668818       0.175818       0.947035 0.67750238E+01  0.64305855E+02                                 1.650084                            1.561641      -1.198661       2.338274                    0.996456       3.349619       9.459055       0.478061       1.349842      -0.694090       0.015008       0.006033       0.010808       0.019454       0.002240       0.004023      -0.003757       0.001551       0.006389      -0.006763       0.001141       0.005622              1.699125       1.794275       0.231337       0.430910       1.425363       0.310888       1.877738          -0.000000
           49              H       4.547113      -4.520945      10.059084       0.157914       1.171687 0.93708862E+01  0.95703274E+02                                 1.859163                            1.807427      -1.089893       2.371805                    0.998108       3.462119       9.884519       0.458763       1.307290      -0.705187       0.004750      -0.013240      -0.000291       0.014070      -0.003798      -0.001769      -0.002304       0.003915       0.014159      -0.007326       0.001888       0.005438              1.870817       1.561606      -0.009559      -0.030722       2.496132       0.073898       1.554712          -0.000000
           50              H       3.112534      -3.397970       8.110984       0.259061       0.632814 0.43373208E+01  0.37826472E+02                                 1.390671                            1.353680      -1.324337       2.321007                    0.995786       3.231815       9.549774       0.443292       1.584315      -0.649186      -0.024209       0.005577       0.017731       0.030522      -0.004206      -0.001309      -0.006803       0.005550       0.034831      -0.012671      -0.001017       0.013688              1.438332       1.778112       0.074863      -0.092248       1.254949      -0.008449       1.281934          -0.000000
           51              H       1.162143      -4.066827      10.312124       0.094279       1.256140 0.88893232E+01  0.89219519E+02                                 1.895414                            1.720190      -0.991808       2.398673                    0.998133       3.568896       9.963278       0.488877       1.248289      -0.716383       0.030409      -0.028125      -0.018471       0.045353      -0.016326       0.003474       0.002678       0.005562      -0.006427      -0.016751      -0.000927       0.017677              2.023007       1.997577      -0.399301      -0.422785       1.957326       0.588413       2.114119          -0.000000
           52              H       1.635544      -3.585426      12.502592       0.137645       1.091265 0.80313235E+01  0.77655330E+02                                 1.664565                            1.596066      -0.821679       2.505757                    0.999759       3.094376       8.154474       0.532569       1.189449      -0.733795       0.027498      -0.017436       0.016181       0.036359      -0.014186       0.004781       0.004170       0.002949       0.014216      -0.018352       0.006360       0.011992              1.666305       1.841470      -0.272116       0.263083       1.486055      -0.041633       1.671391          -0.000002
           53              H       8.735530      -1.149378      12.560517       0.133995       0.977590 0.69291501E+01  0.66801858E+02                                 1.731000                            1.617411      -1.301253       2.274154                    0.994100       3.713347      10.917796       0.448751       1.415767      -0.679066      -0.023285       0.018829       0.017429       0.034648      -0.009938       0.005620       0.003079      -0.001449       0.011484      -0.014051       0.005214       0.008836              1.808223       1.835925      -0.368486      -0.254809       1.730249       0.432618       1.858496          -0.000000
           54              H       8.293963      -1.756630      10.395962       0.100410       1.196726 0.86447632E+01  0.86584131E+02                                 1.862962                            1.718533      -1.177267       2.321290                    0.995574       3.633274      10.295513       0.477339       1.281133      -0.708276      -0.041639       0.021401      -0.017425       0.049954      -0.018493       0.002887       0.000810       0.000164      -0.007310      -0.017723      -0.002087       0.019810              1.944576       2.303540      -0.254027       0.529163       1.632129      -0.015371       1.898060          -0.000000
           55              H      10.030451      -2.221309      14.767754       0.131229       1.192361 0.92592562E+01  0.93626230E+02                                 1.843901                            1.768610      -0.762985       2.529258                    0.999207       3.325938       9.236108       0.478151       1.266833      -0.715717      -0.030070      -0.012735       0.020806       0.038721       0.005923      -0.009408      -0.006872      -0.005649      -0.019116      -0.013312      -0.002082       0.015393              1.894796       1.993259       0.203416      -0.457713       1.572459      -0.163361       2.118671          -0.000001
           56              H       1.292559      -2.234510      14.436973       0.111076       1.172944 0.92864777E+01  0.94408364E+02                                 1.839593                            1.781031      -0.891337       2.453901                    0.997535       3.543009      10.016409       0.470353       1.280923      -0.710429       0.030595      -0.010090       0.005274       0.032645      -0.002868       0.002694       0.000427      -0.002921      -0.028478      -0.010099       0.002068       0.008031              1.878340       2.174721      -0.201490       0.335007       1.597975      -0.032933       1.862325          -0.000000
           57              H       1.640678      -0.226179      12.757156       0.071390       1.224389 0.10123429E+02  0.10529650E+03                                 1.881500                            1.848649      -1.048395       2.356794                    0.995565       3.872307      11.119743       0.465165       1.265939      -0.711608       0.003169      -0.011137      -0.038713       0.040408      -0.001560      -0.006525      -0.003358      -0.006908       0.022207      -0.010372      -0.000164       0.010536              1.917666       1.687534       0.086521      -0.041968       1.801484       0.371006       2.263980          -0.000000
           58              H       0.268740       1.683583      12.909590       0.154726       0.921020 0.65651718E+01  0.61520564E+02                                 1.593314                            1.518050      -0.757999       2.532573                    0.999570       3.254712       8.985899       0.496563       1.316308      -0.701934      -0.008832      -0.002578      -0.004883       0.010416       0.000316       0.000921       0.001977      -0.004278      -0.016739      -0.006047       0.000710       0.005337              1.645020       2.148575      -0.079018       0.382390       1.310145      -0.092985       1.476340          -0.000001
           59              H       1.778283       2.054975      12.708378       0.176207       0.941254 0.67195865E+01  0.63584081E+02                                 1.636185                            1.549620      -1.155582       2.356416                    0.996808       3.332758       9.365827       0.483016       1.340105      -0.696055       0.015338       0.006586      -0.010816       0.019890       0.002394      -0.003866      -0.000009      -0.004781      -0.012008      -0.006618       0.000952       0.005666              1.684219       1.778442       0.253747      -0.409548       1.483377      -0.346012       1.790837          -0.000000
           60              H       1.124147       2.171145      14.129057       0.158452       1.166121 0.93171542E+01  0.95022729E+02                                 1.853710                            1.802669      -1.074834       2.378917                    0.998122       3.454808       9.858476       0.459179       1.307916      -0.705066       0.004956       0.006053       0.011906       0.014246       0.000284       0.004069      -0.002721      -0.005161      -0.012128      -0.007232       0.001685       0.005547              1.865135       1.558151      -0.021455       0.024158       1.721631       0.368500       2.315624          -0.000000
           61              H       9.958568      -0.077447      14.130582       0.257462       0.633588 0.43434406E+01  0.37888650E+02                                 1.391317                            1.354279      -1.324673       2.320630                    0.995826       3.233462       9.552005       0.443422       1.583483      -0.649349      -0.024716       0.012360      -0.014043       0.030997       0.000880       0.004126      -0.005154      -0.015711      -0.027186      -0.012233      -0.001327       0.013561              1.439015       1.779082      -0.117555      -0.018711       1.283078      -0.007496       1.254886          -0.000000
           62              H       8.008074       2.163224      13.609259       0.091790       1.269819 0.90011468E+01  0.90636450E+02                                 1.910401                            1.731865      -1.003218       2.392448                    0.997998       3.586756      10.033719       0.486788       1.249572      -0.716106       0.030664      -0.001910       0.034067       0.045875       0.011270       0.012707      -0.001254       0.008281       0.001940      -0.017092      -0.000856       0.017948              2.040317       2.014249      -0.168900       0.566046       1.575920      -0.367158       2.530782          -0.000000
           63              H       8.481475       3.819525      12.097119       0.137125       1.088092 0.80014983E+01  0.77270832E+02                                 1.658437                            1.590761      -0.810972       2.509027                    0.999784       3.093660       8.139196       0.534801       1.185960      -0.734563       0.027822       0.022656       0.007023       0.036560       0.011306       0.009699      -0.005589       0.000127       0.004268      -0.018091       0.006013       0.012079              1.660056       1.833671       0.361111       0.103408       1.654860      -0.059260       1.491638          -0.000002
           64              H       5.312462       2.651666       9.958478       0.133813       0.981038 0.69628367E+01  0.67253367E+02                                 1.739689                            1.624846      -1.333307       2.260610                    0.993770       3.729284      10.999187       0.445973       1.421902      -0.677875      -0.023257       0.005778      -0.024846       0.034520       0.010015       0.005795      -0.003756      -0.002565       0.007374      -0.014145       0.005043       0.009102              1.817744       1.845659      -0.036937       0.450522       1.458227      -0.274173       2.149347          -0.000000
           65              H       4.870895       1.080732      11.566651       0.099432       1.203839 0.87073770E+01  0.87383151E+02                                 1.871553                            1.725660      -1.199903       2.311082                    0.995169       3.644926      10.344273       0.475895       1.282490      -0.707972      -0.041675      -0.025868      -0.009663       0.049994       0.011875       0.014920       0.001259       0.004051       0.003178      -0.017953      -0.002357       0.020309              1.953947       2.315814       0.590044      -0.044854       1.853551      -0.108303       1.692475          -0.000000
           66              H       6.607383       5.099155       9.783179       0.131223       1.186854 0.91987095E+01  0.92777480E+02                                 1.829693                            1.755844      -0.746437       2.533570                    0.999326       3.322190       9.186735       0.483186       1.256829      -0.717786      -0.030479       0.024341       0.000352       0.039007      -0.011242      -0.000637       0.008915      -0.002426      -0.009172      -0.013358      -0.002318       0.015675              1.879680       1.977423      -0.491800       0.052033       2.105377      -0.152596       1.556240          -0.000001
           67              H       8.138491       4.819291       9.960002       0.111382       1.171074 0.92722212E+01  0.94267222E+02                                 1.841465                            1.782852      -0.898137       2.452166                    0.997398       3.540159      10.022435       0.468653       1.285518      -0.709492       0.030433       0.009645       0.005929       0.032470       0.003478       0.001186       0.006397       0.009382       0.008332      -0.009932       0.002096       0.007835              1.880300       2.176150       0.391741       0.006713       1.827337      -0.098237       1.637412          -0.000000
           68              H       8.486610       2.360361       9.060645       0.071531       1.227241 0.10154809E+02  0.10571402E+03                                 1.884938                            1.851883      -1.053734       2.354217                    0.995527       3.878071      11.144324       0.464578       1.266446      -0.711473       0.003343      -0.027866       0.028904       0.040288      -0.004438       0.004891      -0.001658      -0.015669      -0.003465      -0.010502       0.000148       0.010354              1.921254       1.690272      -0.079690      -0.054198       1.830293      -0.387086       2.243198          -0.000000
           69              H       7.114671       1.537491       7.330525       0.153229       0.927231 0.66151670E+01  0.62057422E+02                                 1.594656                            1.519113      -0.741830       2.537227                    0.999621       3.261687       8.986773       0.499095       1.308189      -0.703579      -0.009304      -0.003090       0.004664       0.010856       0.000747      -0.001051       0.003458       0.005208       0.012692      -0.006068       0.000542       0.005526              1.646500       2.151414       0.371256      -0.123225       1.516162      -0.025571       1.271923          -0.000001
           70              H       8.624214       1.177540       7.109497       0.176265       0.945673 0.67601761E+01  0.64087591E+02                                 1.643645                            1.556091      -1.171286       2.349298                    0.996650       3.342815       9.413910       0.481002       1.343208      -0.695402       0.014890      -0.012456      -0.000597       0.019422      -0.004561      -0.000118       0.003418       0.001884       0.006276      -0.006521       0.001074       0.005446              1.692201       1.787043      -0.485487      -0.015046       2.024351       0.040180       1.265209          -0.000000
           71              H       7.970079       2.349800       6.298551       0.159432       1.167446 0.93320050E+01  0.95240288E+02                                 1.857692                            1.806191      -1.094523       2.370997                    0.998196       3.455315       9.872891       0.457801       1.310943      -0.704450       0.004497       0.007068      -0.010722       0.013606       0.003505      -0.002494       0.005244      -0.000538      -0.000220      -0.007580       0.002063       0.005517              1.869260       1.560831       0.031576       0.006773       1.852296      -0.443526       2.194653          -0.000000
           72              H       6.535500       3.475416       8.245126       0.259103       0.632075 0.43311971E+01  0.37762999E+02                                 1.390198                            1.353227      -1.328498       2.319720                    0.995778       3.230469       9.547227       0.443081       1.585493      -0.649009      -0.024126      -0.018448      -0.003561       0.030579       0.003099      -0.002965       0.011989      -0.003932       0.007775      -0.012407      -0.001252       0.013659              1.437818       1.777373       0.042451       0.110969       1.267484       0.015905       1.268596          -0.000000
           73              C       9.160975       7.587127       8.403657       0.084763      27.137033 0.32658323E+03  0.71613661E+04                                 7.891986                            6.047425       0.235056       2.085943                    0.999782      26.021346      72.689244       0.665159       0.419931      -1.059986      -0.039166       0.014012      -0.030410       0.051528      -0.017912      -0.006906      -0.012754       0.034014       0.053774      -0.037433       0.015480       0.021953              9.248557       8.208271      -0.079559       1.886891      14.377341       0.640456       5.160060          -0.000001
           74              C       9.471099       8.872916       8.792362      -0.205034      32.309207 0.41472339E+03  0.95917601E+04                                 8.660294                            6.680912       0.388326       2.097135                    0.999852      29.037270      81.565769       0.656179       0.403594      -1.077487      -0.000359      -0.010046       0.007696       0.012660       0.006433       0.015010       0.009813       0.023157      -0.000550      -0.017374      -0.007766       0.025139             10.133555       7.708838      -0.424681       1.934388      16.942149       0.460726       5.749678          -0.000003
           75              C       8.685520       9.924606       8.327440       0.166179      31.021322 0.37269123E+03  0.83835370E+04                                 8.730704                            6.507202       0.066876       2.053004                    0.999083      24.868926      68.655915       0.639083       0.426060      -1.064118       0.001101       0.025821       0.010328       0.027832       0.007780      -0.014011       0.002298      -0.026163       0.007270      -0.023995       0.009580       0.014415             10.945743       8.240673       1.477912       2.053682      18.929256       0.885388       5.667299           0.000000
           76              C       7.589818       9.626260       7.569846      -0.182282      34.443941 0.44813566E+03  0.10655620E+05                                 9.355939                            7.167195      -0.039784       1.973044                    0.998310      29.616296      86.678501       0.599262       0.429853      -1.051844      -0.021787      -0.003072       0.010454       0.024360      -0.001268      -0.018393      -0.007265      -0.008504       0.022975      -0.021427       0.000206       0.021221             11.162412       9.955872       1.580381       2.541977      17.492118       1.417142       6.039245          -0.000000
           77              C       7.326931       8.311428       7.243638       0.107570      28.346537 0.33142375E+03  0.73092074E+04                                 8.223487                            6.150714       0.000959       2.019188                    0.999351      25.922844      73.107764       0.648815       0.428054      -1.052768       0.026276      -0.021486       0.038016       0.050963      -0.007446      -0.015765      -0.013446       0.051600       0.076611      -0.043297       0.006365       0.036931              9.906303       8.616430       0.665385       2.237653      15.609897       0.507369       5.492582           0.000000
           78              C       8.996671      11.357368       8.693280      -0.133829      25.613509 0.36782463E+03  0.83779465E+04                                 7.737584                            6.431229      -0.292369       1.913890                    0.997130      28.638394      83.760711       0.637721       0.421676      -1.050188      -0.009870       0.025308      -0.092888       0.096779      -0.002865      -0.001119      -0.048892       0.024355       0.082000      -0.055081      -0.001321       0.056403              9.054108       6.917967       1.586489      -0.295319      13.381238       0.577386       6.863117          -0.000000
           79              C      10.086212      11.908295       6.586650       0.041060      25.267165 0.37653075E+03  0.85613296E+04                                 7.621649                            6.496663      -0.197713       1.966308                    0.998823      26.369627      75.171233       0.640846       0.420350      -1.059021      -0.100931       0.037871      -0.038030       0.114313      -0.030643      -0.041858      -0.000781       0.007030       0.153325      -0.064338      -0.007309       0.071648              8.669295      10.756983       1.404455      -0.647497       7.017569       0.312405       8.233334           0.000001
           80              C       1.151155      12.547229       7.007366       0.596044      23.681967 0.24612869E+03  0.50874635E+04                                 7.684107                            5.628417       0.013530       2.075635                    0.999370      22.081732      62.204436       0.613939       0.482660      -1.011904       0.063816       0.040524       0.007324       0.075949      -0.007809       0.013255      -0.079361      -0.067895       0.163087      -0.062717      -0.052030       0.114747              9.567685      14.078985       0.268390      -1.384901       7.995086       3.113736       6.628985           0.000002
           81              C       9.698044      12.362414       5.211700      -0.488828      25.390401 0.42304032E+03  0.99213289E+04                                 7.365617                            6.663844       0.149885       2.014922                    0.997438      31.916990      92.963603       0.663466       0.393640      -1.074560       0.022442      -0.024744       0.070502       0.078016       0.001130       0.008883      -0.037599       0.003682       0.122138      -0.040817      -0.018203       0.059020              7.696957       7.674574       0.124298       0.545970       6.384042       0.718425       9.032255           0.000000
           82              C       5.738009      12.284967       4.470873       0.076550      27.406576 0.33068917E+03  0.72759820E+04                                 7.953972                            6.095137       0.221395       2.079403                    0.999820      26.177032      73.310328       0.660779       0.421287      -1.058856      -0.039512      -0.033223       0.002358       0.051677       0.001581       0.018597      -0.014132      -0.012542      -0.079015      -0.037881       0.013333       0.024549              9.322876       8.269836       1.675765      -0.899307       6.955629       3.699850      12.743162          -0.000001
           83              C       6.048133      11.978701       3.162994      -0.202494      32.211093 0.41311744E+03  0.95454764E+04                                 8.640390                            6.665430       0.402415       2.102351                    0.999806      28.988053      81.391950       0.657307       0.403287      -1.077678      -0.001662       0.010832       0.006751       0.012871       0.010263      -0.012978      -0.009426       0.022931       0.001017      -0.017262      -0.007822       0.025083             10.108236       7.695964       1.883755      -0.605238       8.126501       4.596062      14.502242          -0.000003
           84              C       5.262554      11.050222       2.484665       0.166554      31.031737 0.37282009E+03  0.83876432E+04                                 8.734831                            6.510074       0.063503       2.051652                    0.999067      24.871893      68.681958       0.638648       0.426289      -1.063914      -0.000388      -0.005082      -0.027690       0.028156      -0.014264       0.000593       0.002899      -0.017682       0.033480      -0.022472       0.008995       0.013478             10.951640       8.242341       1.039105      -2.307799       8.219811       5.304520      16.392768           0.000000
           85              C       4.166852      10.543298       3.121837      -0.183315      34.467188 0.44863026E+03  0.10670391E+05                                 9.360821                            7.172512      -0.035887       1.973969                    0.998344      29.630615      86.734479       0.598865       0.430017      -1.051737      -0.021551       0.011745      -0.001612       0.024597      -0.015214       0.010049      -0.000774      -0.019858      -0.010048      -0.020786      -0.000377       0.021163             11.167009       9.960524       1.409804      -2.643413       7.677112       4.250802      15.863390          -0.000000
           86              C       3.903966      10.918210       4.423619       0.108373      28.364801 0.33171219E+03  0.73179782E+04                                 8.232863                            6.158579      -0.009078       2.016231                    0.999398      25.925077      73.152818       0.647509       0.428776      -1.052207       0.024752       0.043959       0.000331       0.050449      -0.009035       0.014723      -0.021370      -0.008759      -0.103962      -0.044086       0.007303       0.036783              9.917057       8.625710       1.606258      -1.696913       7.590965       4.132487      13.534497           0.000000
           87              C       5.573705      10.650668       1.060937      -0.134223      25.623085 0.36801518E+03  0.83830080E+04                                 7.736396                            6.430215      -0.290687       1.914432                    0.997042      28.648943      83.783285       0.638198       0.421324      -1.050453      -0.008954      -0.094457       0.024322       0.097949       0.001807       0.003876       0.001540      -0.058254      -0.166220      -0.055701      -0.001210       0.056911              9.052405       6.917553      -1.047858      -1.226078       7.990618       2.532461      12.249045          -0.000000
           88              C       6.663246       8.550809       1.637135       0.043572      25.212717 0.37549977E+03  0.85315809E+04                                 7.609019                            6.486250      -0.195799       1.967579                    0.998754      26.329596      75.016279       0.641619       0.420154      -1.059202      -0.100164      -0.053417      -0.014661       0.114460      -0.020769       0.047251      -0.033816      -0.052273      -0.027452      -0.063584      -0.007212       0.070796              8.653973      10.736471      -1.257475      -0.891318       7.644874      -0.679159       7.580573           0.000001
           89              C       7.997189       8.595693       0.873444       0.593874      23.708903 0.24644656E+03  0.50955646E+04                                 7.689351                            5.631668       0.011654       2.074916                    0.999382      22.096254      62.250187       0.613838       0.482595      -1.011961       0.063859      -0.013199      -0.039640       0.076312       0.015404       0.000976       0.019409      -0.172908      -0.152709      -0.062422      -0.053111       0.115533              9.574781      14.090100      -1.334954       0.461217       4.276619      -0.966400      10.357624           0.000002
           90              C       6.275078       7.133008       1.931332      -0.492292      25.496440 0.42560260E+03  0.99966564E+04                                 7.390667                            6.689483       0.142326       2.011784                    0.997455      31.994015      93.263808       0.661369       0.394287      -1.074103       0.023170       0.071900      -0.013864       0.076803       0.007883      -0.004324      -0.008398      -0.078126      -0.117922      -0.040666      -0.019615       0.060281              7.722287       7.698732       0.419140      -0.389861       7.779246      -1.514373       7.688885           0.000000
           91              C       2.314941       6.530156       2.368816       0.082430      27.199217 0.32747509E+03  0.71863497E+04                                 7.906272                            6.057781       0.233846       2.085075                    0.999826      26.058121      72.836995       0.664195       0.420223      -1.059724      -0.037617       0.018671       0.027220       0.050045       0.014218      -0.012321       0.026372       0.011129      -0.009895      -0.037812       0.014878       0.022934              9.266353       8.222148      -1.598903      -1.010740       8.035315      -4.322193      11.541595          -0.000001
           92              C       2.625064       5.550633       3.287990      -0.204732      32.315013 0.41473769E+03  0.95930775E+04                                 8.665403                            6.684061       0.387196       2.096919                    0.999837      29.032393      81.581372       0.655516       0.403960      -1.077141      -0.001265      -0.001446      -0.013269       0.013407      -0.017677      -0.002097      -0.000234       0.006120      -0.053518      -0.018143      -0.008764       0.026907             10.140497       7.712162      -1.463884      -1.334553       8.952360      -5.081556      13.756967          -0.000003
           93              C       1.839486       5.427423       4.431241       0.165498      31.037178 0.37287072E+03  0.83889662E+04                                 8.734689                            6.509560       0.061010       2.051075                    0.999072      24.877491      68.695470       0.638822       0.426163      -1.064005       0.001791      -0.021839       0.015890       0.027067       0.009256       0.011954      -0.005159      -0.019913       0.023706      -0.023022       0.009603       0.013419             10.951128       8.246772      -2.520928       0.255519       9.751734      -6.186889      14.854877           0.000000
           94              C       0.743784       6.232691       4.551663      -0.181982      34.435225 0.44804582E+03  0.10652803E+05                                 9.352843                            7.164851      -0.037697       1.973776                    0.998208      29.613906      86.664838       0.599572       0.429658      -1.051978      -0.020497      -0.008176      -0.008788       0.023753       0.015909       0.009167       0.006533      -0.007152       0.021801      -0.020333      -0.000885       0.021218             11.158037       9.954944      -2.990296       0.095237      10.124222      -5.663351      13.394947          -0.000000
           95              C       0.480897       7.172611       3.576089       0.110298      28.294698 0.33068438E+03  0.72885427E+04                                 8.211995                            6.142567       0.000331       2.019473                    0.999421      25.894507      72.996607       0.649474       0.427875      -1.052920       0.024881      -0.020374      -0.038201       0.049935       0.016123      -0.000147       0.034647       0.016619      -0.032303      -0.043834       0.008676       0.035158              9.891291       8.607432      -2.269849      -0.542278       8.449132      -4.624028      12.617311           0.000000
           96              C       2.150637       4.394214       5.489129      -0.134193      25.645131 0.36840886E+03  0.83942736E+04                                 7.744095                            6.437105      -0.295365       1.912881                    0.997131      28.655185      83.814798       0.637339       0.421777      -1.050164      -0.008792       0.068959       0.067756       0.097075       0.001903      -0.003306       0.047346       0.026088       0.089980      -0.054757      -0.001815       0.056572              9.062442       6.921873      -0.545952       1.524883       8.997976      -3.117251      11.267476          -0.000000
           97              C       3.240178       5.943146       7.019561       0.042886      25.200893 0.37531249E+03  0.85247945E+04                                 7.600106                            6.479590      -0.189563       1.969504                    0.998705      26.316462      74.925584       0.642809       0.419501      -1.059796      -0.102073       0.013761       0.052854       0.115766       0.051260      -0.006016       0.034981      -0.053717      -0.025422      -0.064397      -0.007202       0.071600              8.642792      10.718070      -0.143510       1.531207       8.175340       0.366099       7.034967           0.000001
           98              C       4.574121       5.259328       7.362536       0.594892      23.708570 0.24643664E+03  0.50958302E+04                                 7.693160                            5.634430       0.005944       2.073169                    0.999374      22.095584      62.272002       0.613155       0.483088      -1.011599       0.063610      -0.026785       0.031241       0.075761      -0.006700      -0.013491       0.060134      -0.034016       0.262269      -0.062082      -0.052468       0.114550              9.579490      14.096253       1.067312       0.926121       9.680074      -2.151457       4.962144           0.000002
           99              C       2.852009       6.906829       8.100314      -0.491745      25.445796 0.42430776E+03  0.99584377E+04                                 7.377777                            6.676140       0.145827       2.013384                    0.997465      31.959572      93.120304       0.662513       0.393914      -1.074380       0.022609      -0.047178      -0.057370       0.077642      -0.009091      -0.004590       0.046750      -0.010698       0.077083      -0.041524      -0.018223       0.059747              7.709270       7.687214      -0.541129      -0.166657       9.005880       0.791478       6.434715           0.000000
          100              C       4.026475       1.213623       6.839689       0.084763      27.137034 0.32658324E+03  0.71613663E+04                                 7.891986                            6.047425       0.235056       2.085943                    0.999782      26.021347      72.689245       0.665159       0.419931      -1.059986      -0.039166      -0.014012       0.030410       0.051528       0.017912       0.006906      -0.012754       0.034014       0.053774      -0.037433       0.015480       0.021953              9.248557       8.208271       0.079560      -1.886891      14.377341       0.640455       5.160060          -0.000001
          101              C       4.336599      -0.072166       6.450984      -0.205034      32.309213 0.41472347E+03  0.95917626E+04                                 8.660295                            6.680913       0.388326       2.097135                    0.999852      29.037272      81.565775       0.656179       0.403594      -1.077487      -0.000359       0.010047      -0.007696       0.012661      -0.006433      -0.015011       0.009812       0.023157      -0.000550      -0.017374      -0.007766       0.025139             10.133557       7.708839       0.424682      -1.934388      16.942153       0.460725       5.749679          -0.000003
          102              C       3.551020      -1.123856       6.915906       0.166179      31.021322 0.37269123E+03  0.83835371E+04                                 8.730705                            6.507202       0.066876       2.053004                    0.999083      24.868926      68.655919       0.639083       0.426060      -1.064118       0.001101      -0.025821      -0.010328       0.027832      -0.007780       0.014011       0.002298      -0.026163       0.007270      -0.023995       0.009580       0.014415             10.945744       8.240674      -1.477913      -2.053682      18.929259       0.885388       5.667300           0.000000
          103              C       2.455318      -0.825510       7.673500      -0.182282      34.443940 0.44813564E+03  0.10655619E+05                                 9.355939                            7.167195      -0.039785       1.973044                    0.998310      29.616295      86.678501       0.599262       0.429853      -1.051844      -0.021787       0.003072      -0.010454       0.024359       0.001268       0.018393      -0.007265      -0.008504       0.022975      -0.021427       0.000206       0.021221             11.162412       9.955872      -1.580381      -2.541977      17.492119       1.417142       6.039245          -0.000000
          104              C       2.192431       0.489322       7.999708       0.107570      28.346537 0.33142375E+03  0.73092075E+04                                 8.223487                            6.150714       0.000959       2.019188                    0.999351      25.922844      73.107763       0.648815       0.428054      -1.052768       0.026276       0.021486      -0.038016       0.050963       0.007446       0.015765      -0.013446       0.051600       0.076612      -0.043297       0.006365       0.036931              9.906303       8.616429      -0.665385      -2.237652      15.609897       0.507368       5.492582           0.000000
          105              C       3.862171      -2.556618       6.550066      -0.133829      25.613509 0.36782463E+03  0.83779465E+04                                 7.737584                            6.431229      -0.292369       1.913890                    0.997130      28.638394      83.760714       0.637721       0.421676      -1.050188      -0.009870      -0.025308       0.092888       0.096779       0.002865       0.001119      -0.048892       0.024355       0.082000      -0.055081      -0.001321       0.056403              9.054108       6.917967      -1.586489       0.295319      13.381238       0.577386       6.863117          -0.000000
          106              C       4.951712      -3.107545       8.656696       0.041060      25.267162 0.37653071E+03  0.85613283E+04                                 7.621648                            6.496662      -0.197713       1.966308                    0.998823      26.369625      75.171225       0.640846       0.420350      -1.059021      -0.100931      -0.037871       0.038030       0.114313       0.030643       0.041858      -0.000781       0.007030       0.153325      -0.064338      -0.007309       0.071648              8.669295      10.756982      -1.404454       0.647496       7.017569       0.312405       8.233333           0.000001
          107              C       6.285655      -3.746479       8.235980       0.596044      23.681967 0.24612870E+03  0.50874636E+04                                 7.684107                            5.628417       0.013530       2.075635                    0.999370      22.081732      62.204435       0.613939       0.482660      -1.011904       0.063816      -0.040524      -0.007324       0.075949       0.007809      -0.013255      -0.079361      -0.067895       0.163087      -0.062717      -0.052030       0.114747              9.567685      14.078984      -0.268390       1.384901       7.995086       3.113736       6.628985           0.000002
          108              C       4.563544      -3.561664      10.031646      -0.488828      25.390402 0.42304034E+03  0.99213295E+04                                 7.365617                            6.663844       0.149885       2.014922                    0.997438      31.916990      92.963601       0.663466       0.393640      -1.074560       0.022442       0.024744      -0.070502       0.078016      -0.001130      -0.008883      -0.037599       0.003682       0.122138      -0.040817      -0.018203       0.059020              7.696957       7.674574      -0.124298      -0.545970       6.384042       0.718424       9.032255           0.000000
          109              C       0.603509      -3.484217      10.772473       0.076550      27.406574 0.33068913E+03  0.72759811E+04                                 7.953972                            6.095136       0.221395       2.079403                    0.999820      26.177031      73.310325       0.660779       0.421287      -1.058856      -0.039512       0.033223      -0.002358       0.051677      -0.001581      -0.018597      -0.014133      -0.012542      -0.079015      -0.037881       0.013333       0.024549              9.322876       8.269836      -1.675764       0.899307       6.955629       3.699850      12.743162          -0.000001
          110              C       0.913633      -3.177951      12.080352      -0.202494      32.211095 0.41311745E+03  0.95454769E+04                                 8.640391                            6.665430       0.402415       2.102351                    0.999806      28.988055      81.391961       0.657307       0.403287      -1.077678      -0.001662      -0.010832      -0.006751       0.012871      -0.010263       0.012978      -0.009426       0.022931       0.001017      -0.017262      -0.007822       0.025083             10.108236       7.695965      -1.883755       0.605239       8.126501       4.596061      14.502242          -0.000003
          111              C       0.128054      -2.249472      12.758681       0.166554      31.031739 0.37282012E+03  0.83876440E+04                                 8.734832                            6.510075       0.063502       2.051652                    0.999067      24.871894      68.681964       0.638648       0.426289      -1.063914      -0.000388       0.005082       0.027690       0.028156       0.014264      -0.000593       0.002899      -0.017682       0.033480      -0.022473       0.008995       0.013478             10.951641       8.242342      -1.039106       2.307799       8.219812       5.304521      16.392769           0.000000
          112              C       9.301352      -1.742548      12.121509      -0.183315      34.467188 0.44863026E+03  0.10670391E+05                                 9.360821                            7.172513      -0.035887       1.973970                    0.998344      29.630615      86.734480       0.598865       0.430017      -1.051737      -0.021551      -0.011745       0.001612       0.024597       0.015214      -0.010049      -0.000773      -0.019858      -0.010048      -0.020786      -0.000377       0.021163             11.167009       9.960524      -1.409804       2.643413       7.677112       4.250802      15.863390          -0.000000
          113              C       9.038466      -2.117460      10.819727       0.108373      28.364801 0.33171219E+03  0.73179782E+04                                 8.232863                            6.158579      -0.009078       2.016231                    0.999398      25.925077      73.152818       0.647509       0.428776      -1.052207       0.024752      -0.043959      -0.000331       0.050449       0.009035      -0.014723      -0.021370      -0.008758      -0.103962      -0.044086       0.007303       0.036783              9.917057       8.625710      -1.606258       1.696913       7.590964       4.132487      13.534497           0.000000
          114              C       0.439205      -1.849918      14.182409      -0.134223      25.623085 0.36801518E+03  0.83830080E+04                                 7.736396                            6.430215      -0.290687       1.914432                    0.997042      28.648943      83.783285       0.638198       0.421324      -1.050453      -0.008954       0.094457      -0.024322       0.097949      -0.001807      -0.003876       0.001540      -0.058254      -0.166220      -0.055701      -0.001210       0.056911              9.052405       6.917553       1.047858       1.226078       7.990618       2.532461      12.249045          -0.000000
          115              C       1.528746       0.249941      13.606211       0.043572      25.212717 0.37549976E+03  0.85315807E+04                                 7.609019                            6.486250      -0.195798       1.967579                    0.998754      26.329595      75.016274       0.641619       0.420154      -1.059202      -0.100164       0.053417       0.014661       0.114460       0.020769      -0.047251      -0.033816      -0.052273      -0.027452      -0.063584      -0.007212       0.070796              8.653972      10.736470       1.257475       0.891318       7.644874      -0.679159       7.580573           0.000001
          116              C       2.862689       0.205057      14.369902       0.593874      23.708902 0.24644654E+03  0.50955643E+04                                 7.689350                            5.631668       0.011654       2.074916                    0.999382      22.096253      62.250184       0.613838       0.482595      -1.011961       0.063859       0.013199       0.039640       0.076312      -0.015404      -0.000976       0.019409      -0.172908      -0.152709      -0.062422      -0.053111       0.115533              9.574781      14.090100       1.334954      -0.461217       4.276619      -0.966400      10.357624           0.000002
          117              C       1.140578       1.667742      13.312014      -0.492292      25.496441 0.42560262E+03  0.99966571E+04                                 7.390667                            6.689482       0.142326       2.011784                    0.997455      31.994016      93.263809       0.661369       0.394287      -1.074103       0.023170      -0.071900       0.013864       0.076803      -0.007883       0.004324      -0.008398      -0.078126      -0.117922      -0.040666      -0.019615       0.060281              7.722288       7.698732      -0.419140       0.389861       7.779246      -1.514373       7.688885           0.000000
          118              C       7.449441       2.270593      12.874530       0.082430      27.199212 0.32747509E+03  0.71863499E+04                                 7.906271                            6.057781       0.233846       2.085075                    0.999826      26.058123      72.837002       0.664195       0.420223      -1.059724      -0.037617      -0.018671      -0.027220       0.050045      -0.014218       0.012321       0.026372       0.011129      -0.009895      -0.037812       0.014878       0.022934              9.266350       8.222152       1.598904       1.010742       8.035311      -4.322187      11.541587          -0.000001
          119              C       7.759564       3.250117      11.955356      -0.204732      32.315019 0.41473796E+03  0.95930853E+04                                 8.665405                            6.684063       0.387195       2.096919                    0.999837      29.032397      81.581387       0.655516       0.403960      -1.077141      -0.001265       0.001446       0.013269       0.013407       0.017677       0.002097      -0.000234       0.006120      -0.053518      -0.018143      -0.008764       0.026907             10.140497       7.712164       1.463884       1.334554       8.952361      -5.081555      13.756965          -0.000003
          120              C       6.973986       3.373327      10.812105       0.165498      31.037174 0.37287072E+03  0.83889659E+04                                 8.734688                            6.509560       0.061010       2.051075                    0.999072      24.877491      68.695470       0.638822       0.426163      -1.064005       0.001791       0.021839      -0.015890       0.027067      -0.009256      -0.011954      -0.005159      -0.019913       0.023706      -0.023022       0.009603       0.013419             10.951126       8.246772       2.520928      -0.255520       9.751732      -6.186888      14.854874           0.000000
          121              C       5.878284       2.568059      10.691683      -0.181982      34.435221 0.44804576E+03  0.10652801E+05                                 9.352842                            7.164850      -0.037696       1.973776                    0.998208      29.613904      86.664829       0.599572       0.429658      -1.051978      -0.020497       0.008176       0.008788       0.023753      -0.015909      -0.009167       0.006533      -0.007153       0.021801      -0.020333      -0.000885       0.021218             11.158037       9.954943       2.990295      -0.095237      10.124221      -5.663351      13.394946          -0.000000
          122              C       5.615397       1.628139      11.667257       0.110298      28.294697 0.33068433E+03  0.72885415E+04                                 8.211995                            6.142566       0.000331       2.019473                    0.999421      25.894504      72.996596       0.649474       0.427875      -1.052920       0.024881       0.020374       0.038201       0.049935      -0.016123       0.000147       0.034647       0.016619      -0.032303      -0.043834       0.008676       0.035158              9.891291       8.607432       2.269848       0.542280       8.449132      -4.624028      12.617311           0.000000
          123              C       7.285137       4.406536       9.754217      -0.134193      25.645129 0.36840885E+03  0.83942733E+04                                 7.744094                            6.437105      -0.295365       1.912881                    0.997131      28.655184      83.814793       0.637339       0.421776      -1.050164      -0.008792      -0.068959      -0.067756       0.097075      -0.001903       0.003306       0.047346       0.026088       0.089980      -0.054757      -0.001815       0.056572              9.062441       6.921873       0.545953      -1.524883       8.997975      -3.117250      11.267474          -0.000000
          124              C       8.374678       2.857604       8.223785       0.042886      25.200891 0.37531245E+03  0.85247936E+04                                 7.600106                            6.479590      -0.189563       1.969504                    0.998705      26.316461      74.925582       0.642809       0.419501      -1.059796      -0.102073      -0.013761      -0.052854       0.115766      -0.051260       0.006016       0.034981      -0.053717      -0.025422      -0.064397      -0.007202       0.071600              8.642792      10.718069       0.143510      -1.531207       8.175340       0.366099       7.034966           0.000001
          125              C       9.708621       3.541422       7.880810       0.594892      23.708570 0.24643664E+03  0.50958302E+04                                 7.693160                            5.634430       0.005944       2.073169                    0.999374      22.095584      62.272002       0.613155       0.483088      -1.011599       0.063610       0.026785      -0.031241       0.075761       0.006700       0.013491       0.060134      -0.034016       0.262269      -0.062082      -0.052468       0.114550              9.579490      14.096253      -1.067312      -0.926121       9.680074      -2.151457       4.962144           0.000002
          126              C       7.986509       1.893921       7.143032      -0.491746      25.445797 0.42430779E+03  0.99584385E+04                                 7.377778                            6.676141       0.145827       2.013384                    0.997465      31.959573      93.120309       0.662513       0.393914      -1.074380       0.022609       0.047178       0.057370       0.077642       0.009091       0.004590       0.046750      -0.010698       0.077083      -0.041524      -0.018223       0.059747              7.709271       7.687215       0.541129       0.166657       9.005881       0.791479       6.434716           0.000000
          127              N       9.051097      12.240963       7.556127      -0.346399      32.251423 0.52550478E+03  0.12950037E+05                                 9.015780                            7.772528      -0.721278       1.782753                    0.997968      30.289377      89.055926       0.576544       0.431101      -1.055366       0.062590      -0.126336       0.016723       0.141979      -0.009053      -0.037487      -0.070673       0.087887       0.216347      -0.112021       0.002140       0.109881             10.310327      11.536836       0.677710      -2.660629      10.295755      -0.434448       9.098390           0.000000
          128              N       8.103268       7.282621       7.653684      -0.205046      35.684676 0.48700799E+03  0.11555100E+05                                 9.032094                            7.123957       0.044475       2.055680                    0.998333      26.953106      73.110395       0.660588       0.390785      -1.102200       0.022602       0.124766       0.034807       0.131488      -0.026013       0.013854      -0.018037       0.097655       0.007169      -0.059882       0.000057       0.059824             10.644848      10.440569      -0.023765       2.535787      15.441805      -0.250802       6.052171           0.000001
          129              N       5.628131       9.224066       0.864298      -0.345526      32.261979 0.52572448E+03  0.12955935E+05                                 9.015284                            7.772515      -0.725567       1.781311                    0.997969      30.291511      89.044342       0.576766       0.430920      -1.055548       0.061279       0.076942       0.101103       0.141057      -0.025941       0.025801      -0.030624      -0.086437      -0.309363      -0.111785       0.003474       0.108312             10.309297      11.534663      -2.641056       0.742412       9.774023       0.735760       9.619205           0.000000
          130              N       4.680302      11.787725       5.109570      -0.201002      35.495184 0.48391244E+03  0.11462589E+05                                 8.997914                            7.099207       0.053504       2.059781                    0.998444      26.869414      72.806768       0.662073       0.390557      -1.102435       0.023757      -0.031760      -0.126882       0.132936       0.026917       0.014601      -0.013388       0.042812      -0.161287      -0.060585      -0.001174       0.061759             10.601091      10.401554       2.198174      -1.244693       8.581268       4.167184      12.820451           0.000001
          131              N       2.205062       4.937221       6.822922      -0.346880      32.273650 0.52602715E+03  0.12965519E+05                                 9.017733                            7.775150      -0.722063       1.782443                    0.997932      30.298633      89.078386       0.576612       0.430964      -1.055500       0.062227       0.047558      -0.117463       0.141179       0.036831       0.010134       0.101982       0.033814       0.057139      -0.112525       0.002216       0.110309             10.312119      11.536707       1.963162       1.913631       9.023675      -0.305064      10.375975           0.000000
          132              N       1.257234       7.331905       2.480092      -0.203458      35.620005 0.48593938E+03  0.11524211E+05                                 9.026034                            7.119770       0.042493       2.055702                    0.998515      26.916150      73.009081       0.660231       0.391184      -1.101842       0.022970      -0.093029       0.089456       0.131089       0.000274      -0.030609       0.031257       0.073504      -0.062304      -0.059344      -0.001098       0.060443             10.636962      10.434891      -2.184035      -1.287412       8.176443      -3.935374      13.299551           0.000001
          133              N       3.916597      -3.440213       7.687219      -0.346399      32.251423 0.52550477E+03  0.12950037E+05                                 9.015780                            7.772528      -0.721278       1.782753                    0.997968      30.289376      89.055921       0.576544       0.431101      -1.055367       0.062590       0.126336      -0.016723       0.141979       0.009053       0.037487      -0.070673       0.087887       0.216347      -0.112021       0.002140       0.109881             10.310327      11.536835      -0.677709       2.660628      10.295755      -0.434448       9.098390           0.000000
          134              N       2.968768       1.518129       7.589662      -0.205046      35.684675 0.48700798E+03  0.11555100E+05                                 9.032093                            7.123957       0.044475       2.055680                    0.998333      26.953106      73.110394       0.660588       0.390785      -1.102200       0.022602      -0.124766      -0.034807       0.131488       0.026013      -0.013854      -0.018037       0.097655       0.007169      -0.059882       0.000057       0.059824             10.644848      10.440569       0.023765      -2.535787      15.441805      -0.250802       6.052171           0.000001
          135              N       0.493631      -0.423316      14.379048      -0.345526      32.261979 0.52572449E+03  0.12955936E+05                                 9.015284                            7.772515      -0.725567       1.781311                    0.997969      30.291511      89.044342       0.576766       0.430920      -1.055548       0.061279      -0.076942      -0.101103       0.141057       0.025941      -0.025801      -0.030624      -0.086437      -0.309363      -0.111785       0.003474       0.108312             10.309297      11.534663       2.641056      -0.742412       9.774023       0.735760       9.619205           0.000000
          136              N       9.814802      -2.986975      10.133776      -0.201002      35.495185 0.48391244E+03  0.11462590E+05                                 8.997915                            7.099208       0.053505       2.059781                    0.998444      26.869414      72.806770       0.662073       0.390557      -1.102435       0.023757       0.031760       0.126882       0.132936      -0.026918      -0.014601      -0.013388       0.042812      -0.161287      -0.060585      -0.001174       0.061759             10.601092      10.401555      -2.198175       1.244693       8.581268       4.167184      12.820452           0.000001
          137              N       7.339562       3.863529       8.420424      -0.346880      32.273650 0.52602715E+03  0.12965519E+05                                 9.017733                            7.775150      -0.722063       1.782443                    0.997932      30.298633      89.078386       0.576612       0.430964      -1.055500       0.062227      -0.047558       0.117463       0.141179      -0.036831      -0.010134       0.101982       0.033814       0.057138      -0.112525       0.002216       0.110309             10.312119      11.536707      -1.963162      -1.913631       9.023675      -0.305064      10.375974           0.000000
          138              N       6.391734       1.468845      12.763254      -0.203458      35.619999 0.48593917E+03  0.11524205E+05                                 9.026033                            7.119768       0.042493       2.055702                    0.998515      26.916150      73.009081       0.660231       0.391184      -1.101842       0.022970       0.093029      -0.089456       0.131089      -0.000274       0.030609       0.031257       0.073504      -0.062304      -0.059344      -0.001098       0.060443             10.636960      10.434893       2.184035       1.287413       8.176440      -3.935372      13.299548           0.000001
          139             Cl       9.365328      -1.624530       6.864536      -0.572118     129.238192 0.39065928E+04  0.14860132E+06                                17.135505                           16.789219       1.629593       2.127916                    0.999736      76.552645     224.373360       0.595097       0.270579      -1.268381       0.009239       0.134310      -0.078828       0.156008       0.003713      -0.018861      -0.115388      -0.165077      -0.182503      -0.121738      -0.049390       0.171128             17.589878      16.094135       0.772601      -0.028446      24.279708      -2.317375      12.395792          -0.000004
          140             Cl       5.942362      -2.043622      13.217963      -0.572289     129.257238 0.39073842E+04  0.14863834E+06                                17.137824                           16.791417       1.624758       2.126785                    0.999733      76.555850     224.384921       0.595034       0.270595      -1.268368       0.009642      -0.135039      -0.076620       0.155561      -0.018148       0.006059       0.132863      -0.135144      -0.093648      -0.121925      -0.049338       0.171263             17.592739      16.096654      -0.411285      -0.655136      17.375633       6.305785      19.305930          -0.000004
          141             Cl       2.519294       3.668153      10.404193      -0.572159     129.303856 0.39094075E+04  0.14873673E+06                                17.142419                           16.796481       1.628744       2.127637                    0.999735      76.564695     224.437738       0.594897       0.270618      -1.268322       0.009649       0.001088       0.155567       0.155870       0.014391       0.012593      -0.017145       0.065168       0.508605      -0.121682      -0.049491       0.171173             17.596488      16.100775      -0.362679       0.684568      13.365072      -3.987641      23.323617          -0.000004
          142             Cl       4.230828      10.425280       8.378810      -0.572118     129.238173 0.39065920E+04  0.14860128E+06                                17.135503                           16.789217       1.629594       2.127916                    0.999736      76.552642     224.373343       0.595097       0.270579      -1.268381       0.009240      -0.134310       0.078828       0.156008      -0.003713       0.018862      -0.115388      -0.165077      -0.182503      -0.121738      -0.049390       0.171128             17.589876      16.094133      -0.772601       0.028446      24.279705      -2.317375      12.395790          -0.000004
          143             Cl       0.807862      10.844372       2.025383      -0.572289     129.257221 0.39073835E+04  0.14863830E+06                                17.137822                           16.791415       1.624758       2.126785                    0.999733      76.555848     224.384907       0.595034       0.270595      -1.268368       0.009642       0.135039       0.076620       0.155561       0.018148      -0.006059       0.132863      -0.135144      -0.093648      -0.121925      -0.049338       0.171263             17.592737      16.096652       0.411285       0.655136      17.375632       6.305784      19.305928          -0.000004
          144             Cl       7.653794       5.132597       4.839153      -0.572159     129.303853 0.39094074E+04  0.14873672E+06                                17.142419                           16.796480       1.628744       2.127637                    0.999735      76.564696     224.437739       0.594897       0.270618      -1.268322       0.009648      -0.001088      -0.155568       0.155870      -0.014390      -0.012592      -0.017145       0.065168       0.508605      -0.121682      -0.049491       0.171173             17.596487      16.100774       0.362679      -0.684568      13.365072      -3.987641      23.323616          -0.000005
          145              O       2.178055      12.066708       6.492141      -0.551703      44.576691 0.57124695E+03  0.13952126E+05                                10.078987                            7.440150       0.171902       2.109341                    0.996316      27.660656      73.456305       0.690111       0.363388      -1.134737       0.004920       0.022888       0.017811       0.029416      -0.054780      -0.018843      -0.026758       0.064698       0.005282      -0.077844       0.014924       0.062920             12.802384      22.107358      -3.238749      -4.654037       8.012571       2.598611       8.287224           0.000000
          146              O       1.092622      -4.085308       7.807642      -0.561711      39.694432 0.59669347E+03  0.14696195E+05                                 9.267504                            7.589255       0.224894       2.136829                    0.992927      27.500973      72.737321       0.687028       0.361975      -1.138709       0.000600      -0.003191      -0.022559       0.022792      -0.022068      -0.018287       0.013027      -0.068613       0.072177      -0.055362       0.010262       0.045101             11.128903      11.557584      -0.015416      -1.610883      12.314516       5.243560       9.514608           0.000001
          147              O       9.024089       8.389755       1.547200      -0.551108      44.511997 0.57029935E+03  0.13922170E+05                                10.066543                            7.431739       0.172296       2.109601                    0.996321      27.646282      73.382400       0.690864       0.363169      -1.134992       0.004143       0.003917      -0.028789       0.029348       0.011095       0.056755      -0.001995       0.015172      -0.144020      -0.078033       0.015196       0.062837             12.785509      22.074320      -2.408127       5.127654       5.961512      -1.416792      10.320695           0.000000
          148              O       7.938656       0.003520      14.877506      -0.561492      39.718422 0.59714228E+03  0.14710428E+05                                 9.272133                            7.593029       0.225512       2.136752                    0.993104      27.508889      72.772823       0.686713       0.362063      -1.138608       0.001577      -0.018317       0.014940       0.023690      -0.004720       0.027767      -0.007689      -0.059119       0.104799      -0.055623       0.009897       0.045727             11.134538      11.563907      -1.388568       0.819700       5.676463      -1.410639      16.163244           0.000001
          149              O       5.601021       5.945787       7.204005      -0.550776      44.483675 0.56991897E+03  0.13910581E+05                                10.062035                            7.428969       0.173094       2.110041                    0.996316      27.638539      73.356079       0.691033       0.363141      -1.135012       0.003823      -0.027302       0.011425       0.029842       0.044701      -0.038561       0.028234       0.061874      -0.004204      -0.078584       0.014611       0.063974             12.778664      22.062057       5.640944      -0.478063      10.452476      -1.177918       5.821460           0.000000
          150              O       4.515587       4.081788       7.801544      -0.561670      39.700747 0.59683481E+03  0.14700310E+05                                 9.267377                            7.589223       0.221328       2.135636                    0.993209      27.504412      72.744156       0.687166       0.361886      -1.138798       0.000970       0.021115       0.008648       0.022838       0.027019      -0.010495      -0.006181      -0.081187       0.034810      -0.055592       0.010208       0.045384             11.128430      11.554883       1.402573       0.792202      14.756696      -3.834335       7.073711           0.000001
          151              O       7.312555      -3.265958       8.751205      -0.551703      44.576688 0.57124692E+03  0.13952125E+05                                10.078986                            7.440149       0.171902       2.109341                    0.996316      27.660656      73.456302       0.690111       0.363388      -1.134737       0.004920      -0.022888      -0.017811       0.029415       0.054780       0.018843      -0.026758       0.064698       0.005282      -0.077844       0.014924       0.062920             12.802383      22.107356       3.238748       4.654037       8.012570       2.598611       8.287224           0.000000
          152              O       6.227122      12.886058       7.435704      -0.561711      39.694434 0.59669351E+03  0.14696196E+05                                 9.267504                            7.589255       0.224894       2.136829                    0.992927      27.500974      72.737324       0.687028       0.361975      -1.138709       0.000600       0.003191       0.022559       0.022792       0.022068       0.018287       0.013027      -0.068613       0.072177      -0.055362       0.010262       0.045101             11.128903      11.557585       0.015416       1.610883      12.314517       5.243560       9.514608           0.000001
          153              O       3.889589       0.410995      13.696146      -0.551108      44.511991 0.57029926E+03  0.13922167E+05                                10.066542                            7.431739       0.172296       2.109601                    0.996321      27.646280      73.382393       0.690864       0.363169      -1.134992       0.004143      -0.003917       0.028789       0.029348      -0.011095      -0.056755      -0.001995       0.015172      -0.144020      -0.078033       0.015196       0.062837             12.785508      22.074318       2.408127      -5.127653       5.961512      -1.416791      10.320694           0.000000
          154              O       2.804156       8.797230       0.365840      -0.561492      39.718422 0.59714227E+03  0.14710428E+05                                 9.272133                            7.593029       0.225512       2.136753                    0.993104      27.508889      72.772822       0.686713       0.362063      -1.138608       0.001577       0.018317      -0.014940       0.023690       0.004720      -0.027767      -0.007689      -0.059119       0.104799      -0.055623       0.009897       0.045726             11.134538      11.563907       1.388568      -0.819699       5.676463      -1.410639      16.163244           0.000001
          155              O       0.466521       2.854963       8.039341      -0.550776      44.483674 0.56991896E+03  0.13910581E+05                                10.062035                            7.428970       0.173094       2.110041                    0.996316      27.638538      73.356078       0.691033       0.363141      -1.135012       0.003823       0.027302      -0.011425       0.029842      -0.044701       0.038561       0.028234       0.061874      -0.004204      -0.078584       0.014611       0.063974             12.778665      22.062057      -5.640944       0.478063      10.452476      -1.177918       5.821461           0.000000
          156              O       9.650087       4.718962       7.441802      -0.561670      39.700749 0.59683484E+03  0.14700310E+05                                 9.267377                            7.589224       0.221328       2.135636                    0.993209      27.504413      72.744158       0.687166       0.361886      -1.138798       0.000970      -0.021115      -0.008648       0.022838      -0.027019       0.010495      -0.006181      -0.081187       0.034810      -0.055592       0.010208       0.045384             11.128430      11.554883      -1.402573      -0.792202      14.756696      -3.834335       7.073711           0.000001

******************************************************
Auxiliary information for the entire system
The total spin magnetic moment of the unit cell is   -0.000028
The total net atomic charge of the unit cell is   -0.000002
Accuracy of reproducing the electrostatic potential in the unit cell:
  The inner radius (bohr) =    5.0000
  The outer radius (bohr) =   12.0000
  Valid grid points have density less than (e/(bohr^3)) =    0.0001
  The number of valid grid points were=       224718
  The rms potential error without charges in kcal/mol is=      4.73641
  The rms potential error with partial charges in kcal/mol is=      0.64505
  The RRMSE value at monopole order=      0.13619
  The rms potential error with partial charges and cloud penetration in kcal/mol is=      0.63943
  The RRMSE value at monopole order with cloud penetration is=      0.13500
  The rms potential error with partial charges and atomic dipoles in kcal/mol is=      0.22293
  The RRMSE value at dipole order=      0.04707
  The rms potential error with partial charges, atomic dipoles and cloud penetration in kcal/mol is=      0.22019
  The RRMSE value at dipole order with cloud penetration=      0.04649

******************************************************
The electron densities and ab initio electrostatic potential were computed in VASP using the PBE functional and
projector augmented wave method. See the main text of the journal article for a description of computational details.
The atomic charges, dipoles, and quadrupoles were computed with the DDEC6 method as described in
(a) T. A. Manz and N. Gabaldon Limas, RSC Adv. 6 (2016) 47771-47801 DOI: 10.1039/c6ra04656h
(b) N. Gabaldon Limas and T. A. Manz, RSC Adv. 8 (2018) 2678-2707 DOI: 10.1039/c7ra11829e.
For each atom in the material, the electron cloud parameters were fit to the spherically averaged atom-in-material
electron density using radial positions for which this density was between 10^-4 and 10^-2 electrons per cubic bohr.
The polarizabilities, dispersion coefficients, and quantum Drude oscillator (QDO) parameters were fit using the MCLF method.
The magnetic structure of the system was optimized in VASP from the default ferromagnetic initial guess using spin polarization.
The atomic spin moments (ASMs) were computed on this optimized magnetic structure using the DDEC6 partition as inputs
to the method of T. A. Manz and D. S. Sholl, J. Chem. Theory Comput. 7 (2011) 4146-4164 DOI: 10.1021/ct200539n.
The RMSE and RRMSE were computed using a uniform grid with Ewald summation.
