# Supplementary material for: A collection of forcefield precursors for metal–organic frameworks
Source: RSC Adv. 2019 Nov 13;9(63):36492–507. doi: 10.1039/c9ra07327b (PMC9075174; doi:10.1039/c9ra07327b)
Supplement: RA-009-C9RA07327B-s3485 [file RA-009-C9RA07327B-s3485.xyz]

  156
jmolscript: load "" {1 1 1} spacegroup "x,y,z" unitcell [{     10.265200     0.000000     0.000000 }, {      0.000000    17.528500     0.000000 }, {      0.000000    -8.764250    15.180126 }]
Zn     0.070317     0.036722    14.035393     0.725017
Zn     6.913818     3.372396     8.130627     0.724877
Zn     3.492016    -3.409118     8.194232     0.725155
Zn     5.202917     8.727528     1.144733     0.725017
Zn     1.781218     5.391854     7.049499     0.724877
Zn     8.624616    12.173368     6.985894     0.725155
H     10.007543     4.661705     4.886483     0.095431
H      9.551769     5.157761     2.712689     0.136763
H      2.324041     7.783530     2.761265     0.133073
H      2.794187     7.114818     4.891037     0.103767
H      1.138411     6.584581     0.462994     0.134231
H      9.868963     6.546018     0.778740     0.112819
H      9.497363     8.537256     2.509275     0.075220
H      0.438324    10.538134     2.462216     0.153513
H      9.182221    10.900974     2.352920     0.176522
H     10.086586    10.917626     1.073235     0.157709
H      1.172286     8.751104     1.106631     0.262274
H      6.585844    10.665216     8.699730     0.095333
H      6.130069     8.534627     9.357030     0.137172
H      9.167542     7.263810     7.058759     0.131981
H      9.637688     9.442603     6.572995     0.103731
H      7.981912     5.872924     9.246215     0.132822
H      6.447264     6.165650     9.121738     0.113456
H      6.075664     6.668718     6.532008     0.074639
H      7.281825     5.627525     4.822726     0.153362
H      5.760522     5.351451     4.563146     0.176901
H      6.664886     4.234886     5.188567     0.158404
H      8.015787     5.347069     7.048133     0.260105
H      3.164043    10.965830     1.593913     0.095046
H      2.708268    12.600362     3.110408     0.136531
H      5.745740    11.245409     5.360102     0.133624
H      6.215887     9.735329     3.716095     0.101984
H      4.560110    13.835245     5.470917     0.132276
H      3.025462    13.581082     5.279648     0.113007
H      2.653862    11.086776     6.138843     0.074702
H      3.860023    10.127091     7.895184     0.153183
H      2.338721    10.040325     8.264061     0.176666
H      3.243085    11.140238     8.918324     0.158687
H      4.593985    12.194577     7.025362     0.260626
H      4.874943     4.102545    10.293643     0.095430
H      4.419169     3.606489    12.467437     0.136763
H      7.456641     0.980720    12.418861     0.133073
H      7.926787     1.649432    10.289089     0.103767
H      6.271011     2.179669    14.717132     0.134231
H      4.736363     2.218232    14.401386     0.112818
H      4.364763     0.226994    12.670851     0.075220
H      5.570924    -1.773884    12.717910     0.153513
H      4.049621    -2.136724    12.827206     0.176522
H      4.953986    -2.153376    14.106891     0.157709
H      6.304886     0.013146    14.073495     0.262274
H      1.453244    -1.900966     6.480396     0.095333
H      0.997469     0.229623     5.823096     0.137172
H      4.034942     1.500440     8.121367     0.131981
H      4.505088    -0.678353     8.607131     0.103731
H      2.849312     2.891326     5.933911     0.132822
H      1.314664     2.598600     6.058388     0.113456
H      0.943064     2.095532     8.648118     0.074639
H      2.149225     3.136725    10.357400     0.153362
H      0.627922     3.412799    10.616980     0.176901
H      1.532286     4.529364     9.991559     0.158404
H      2.883187     3.417181     8.131993     0.260105
H      8.296643    -2.201580    13.586213     0.095046
H      7.840868    -3.836112    12.069718     0.136530
H      0.613140    -2.481159     9.820024     0.133624
H      1.083287    -0.971079    11.464031     0.101984
H      9.692710    -5.070995     9.709209     0.132277
H      8.158062    -4.816832     9.900478     0.113007
H      7.786462    -2.322526     9.041283     0.074702
H      8.992623    -1.362841     7.284942     0.153183
H      7.471321    -1.276075     6.916065     0.176666
H      8.375685    -2.375988     6.261802     0.158687
H      9.726585    -3.430327     8.154764     0.260625
C      0.281266     5.276955     4.443223     0.083969
C     -0.009239     5.583704     3.146840    -0.202353
C      0.753466     6.534625     2.474361     0.164173
C      1.804622     7.126212     3.168092    -0.180517
C      2.067411     6.736203     4.450813     0.106088
C      0.449616     6.941286     1.044393    -0.135856
C      9.588723     9.009649     1.654634     0.032522
C      8.264513     8.934276     0.874375     0.597001
C      9.920289    10.478537     1.909660    -0.489559
C      7.124767     9.973717     8.388538     0.084478
C      6.834262     8.697642     8.771077    -0.205749
C      7.596967     7.639797     8.283795     0.167444
C      8.648123     7.944793     7.424600    -0.179717
C      8.910912     9.250666     7.120997     0.107881
C      7.293117     6.198078     8.646600    -0.137468
C      6.167024     5.692380     6.550224     0.034540
C      4.842813     5.054343     7.005628     0.598253
C      6.498590     5.178795     5.150617    -0.491301
C      3.702966    11.042079     2.348365     0.082818
C      3.412460    12.011405     3.262209    -0.202434
C      4.175165    12.118328     4.421971     0.164580
C      5.226321    11.221746     4.587434    -0.182382
C      5.489110    10.305882     3.608316     0.110688
C      3.871315    13.153386     5.489134    -0.133820
C      2.745222    11.590721     6.975268     0.036615
C      1.421012    12.304131     7.300123     0.595738
C      3.076788    10.635417     8.119849    -0.491156
C      5.413866     3.487295    10.736903     0.083969
C      5.123361     3.180546    12.033286    -0.202353
C      5.886066     2.229625    12.705765     0.164173
C      6.937222     1.638038    12.012034    -0.180517
C      7.200011     2.028047    10.729313     0.106088
C      5.582216     1.822964    14.135733    -0.135856
C      4.456123    -0.245399    13.525492     0.032522
C      3.131913    -0.170026    14.305751     0.597001
C      4.787689    -1.714287    13.270466    -0.489559
C      1.992167    -1.209466     6.791588     0.084478
C      1.701662     0.066608     6.409049    -0.205749
C      2.464367     1.124453     6.896331     0.167444
C      3.515523     0.819457     7.755526    -0.179717
C      3.778312    -0.486416     8.059129     0.107881
C      2.160517     2.566172     6.533526    -0.137467
C      1.034424     3.071870     8.629902     0.034540
C      9.975413     3.709907     8.174498     0.598253
C      1.365990     3.585455    10.029509    -0.491301
C      8.835566    -2.277829    12.831761     0.082818
C      8.545060    -3.247155    11.917917    -0.202434
C      9.307765    -3.354078    10.758155     0.164580
C      0.093721    -2.457496    10.592692    -0.182382
C      0.356510    -1.541632    11.571810     0.110688
C      9.003915    -4.389136     9.690992    -0.133820
C      7.877822    -2.826471     8.204858     0.036615
C      6.553612    -3.539881     7.880003     0.595738
C      8.209388    -1.871167     7.060277    -0.491156
N      0.374680     8.389140     0.859195    -0.346404
N      1.309840     5.821215     5.106594    -0.207985
N      7.218181     5.313765     7.485320    -0.343288
N      8.153340    10.276083     7.585509    -0.208862
N      3.796379    12.589845     6.835611    -0.347207
N      4.731539    10.195452     2.488023    -0.208030
N      5.507280     0.375110    14.320931    -0.346404
N      6.442440     2.943035    10.073532    -0.207985
N      2.085581     3.450485     7.694806    -0.343288
N      3.020740    -1.511833     7.594617    -0.208862
N      8.928979    -3.825595     8.344515    -0.347207
N      9.864139    -1.431202    12.692103    -0.208030
Cl    -0.030796     2.110081    13.214907    -0.572992
Cl     6.812705     1.625155     6.745289    -0.572830
Cl     3.390904    -3.735236    10.400056    -0.572827
Cl     5.101804     6.654169     1.965219    -0.572992
Cl     1.680105     7.139095     8.434837    -0.572830
Cl     8.523504    12.499486     4.780070    -0.572827
O      7.226701     9.078887     1.577215    -0.567249
O      8.308653    -0.020158    14.832501    -0.547412
O      3.805002     5.590715     6.528972    -0.567682
O      4.886954     4.091152     7.781333    -0.548489
O      0.383200    11.623148     7.073939    -0.567120
O      1.465152    -4.070994     7.746418    -0.546712
O      2.094101    -0.314637    13.602911    -0.567249
O      3.176053     8.784408     0.347625    -0.547412
O      8.937602     3.173535     8.651154    -0.567682
O     10.019554     4.673098     7.398793    -0.548489
O      5.515800    -2.858898     8.106187    -0.567120
O      6.597752    12.835244     7.433708    -0.546712

The following XYZ coordinates are in angstroms. Other properties are in atomic units.
The sperically averaged electron density of each atom fit to a function of the form exp(a - br)
eigen_1, eigen_2 and eigen_3 are the three eigenvalues of traceless quadrupole moment tensor
  atom number  atomic symbol              X              Y              Z     net charge C6 coefficient C8 coefficient C10 coefficient fluctuating dipole atomic polarizability isotropic forcefield polarizability              a              b squared Pearson coefficient          <r^3>          <r^4>         wp_QDO          m_QDO          q_QDO       dipole_x       dipole_y       dipole_z         dipole            Qxy            Qxz            Qyz     Q(x^2-y^2)  Q(3z^2 - R^2)        eigen_1        eigen_2        eigen_3 static polarizability      alpha(xx)      alpha(xy)      alpha(xz)      alpha(yy)      alpha(yz)      alpha(zz) atomic spin moment
            1             Zn       0.070317       0.036722      14.035393       0.725017     103.881111 0.22085148E+04  0.73353002E+05                                18.359187                           15.638074       0.308623       1.930864                    0.996224      50.073549     140.288666       0.444111       0.415238      -1.131700       0.015548       0.038354      -0.024341       0.048013      -0.011668      -0.052903      -0.011299       0.068958      -0.119086      -0.067762      -0.010722       0.078484             22.197649      24.043577      -0.910048      -0.426653      14.616754       0.745819      27.932617           0.000003
            2             Zn       6.913818       3.372396       8.130627       0.724877     103.907678 0.22091882E+04  0.73380731E+05                                18.362480                           15.640463       0.306389       1.930162                    0.996111      50.079297     140.308449       0.444078       0.415239      -1.131704       0.015629      -0.040700      -0.020310       0.048096      -0.039952       0.036914       0.016614       0.078761      -0.089149      -0.067956      -0.010569       0.078525             22.201665      24.035396       0.086074       1.002571      23.969422      -6.144777      18.600178           0.000003
            3             Zn       3.492016      -3.409118       8.194232       0.725155     103.896965 0.22089564E+04  0.73374169E+05                                18.365431                           15.643230       0.301964       1.928969                    0.996188      50.083523     140.340528       0.443867       0.415429      -1.131527       0.015370       0.002396       0.045349       0.047943       0.051707       0.015838      -0.005581       0.097551      -0.034274      -0.067721      -0.010781       0.078503             22.204976      24.031665       0.820062      -0.576458      25.272871       5.401921      17.310392           0.000003
            4             Zn       5.202917       8.727528       1.144733       0.725017     103.881115 0.22085149E+04  0.73353006E+05                                18.359188                           15.638074       0.308623       1.930864                    0.996224      50.073551     140.288674       0.444110       0.415238      -1.131700       0.015548      -0.038354       0.024340       0.048013       0.011668       0.052903      -0.011299       0.068958      -0.119087      -0.067762      -0.010722       0.078484             22.197650      24.043578       0.910048       0.426653      14.616755       0.745819      27.932618           0.000003
            5             Zn       1.781218       5.391854       7.049499       0.724877     103.907672 0.22091880E+04  0.73380724E+05                                18.362480                           15.640462       0.306389       1.930162                    0.996111      50.079296     140.308448       0.444078       0.415239      -1.131704       0.015629       0.040700       0.020310       0.048096       0.039952      -0.036913       0.016614       0.078761      -0.089149      -0.067956      -0.010569       0.078525             22.201665      24.035395      -0.086074      -1.002571      23.969422      -6.144778      18.600179           0.000003
            6             Zn       8.624616      12.173368       6.985894       0.725155     103.896958 0.22089564E+04  0.73374169E+05                                18.365430                           15.643230       0.301964       1.928969                    0.996188      50.083523     140.340528       0.443867       0.415429      -1.131527       0.015370      -0.002396      -0.045349       0.047943      -0.051707      -0.015838      -0.005581       0.097551      -0.034274      -0.067721      -0.010781       0.078503             22.204974      24.031664      -0.820062       0.576458      25.272868       5.401921      17.310391           0.000003
            7              H      10.007543       4.661705       4.886483       0.095431       1.244774 0.87945165E+01  0.87971516E+02                                 1.882161                            1.710091      -0.951630       2.419431                    0.998436       3.523833       9.799036       0.491042       1.246975      -0.717062      -0.030386      -0.030268       0.016997       0.046134       0.016575       0.003641      -0.003065       0.003506      -0.007407      -0.016966      -0.000957       0.017923              2.007091       1.929578       0.399580      -0.389883       2.005192      -0.601960       2.086502          -0.000000
            8              H       9.551769       5.157761       2.712689       0.136763       1.080226 0.79308256E+01  0.76363086E+02                                 1.646133                            1.580251      -0.812854       2.508852                    0.999782       3.077378       8.065254       0.538736       1.180769      -0.735905      -0.026781      -0.017449      -0.015900       0.035700       0.013773       0.005146      -0.004060       0.002432       0.015054      -0.018145       0.006607       0.011539              1.646184       1.790045       0.269690       0.265982       1.483787       0.054975       1.664719          -0.000002
            9              H       2.324041       7.783530       2.761265       0.133073       0.970081 0.68925162E+01  0.66329760E+02                                 1.721885                            1.613525      -1.268037       2.291893                    0.994323       3.673168      10.773583       0.449335       1.416461      -0.679299       0.021853       0.022113      -0.015779       0.034865       0.010333       0.006370      -0.003415      -0.005047       0.009530      -0.015020       0.005576       0.009444              1.794757       1.765870       0.363221      -0.206265       1.792323      -0.431236       1.826079          -0.000000
           10              H       2.794187       7.114818       4.891037       0.103767       1.155832 0.83110117E+01  0.82516505E+02                                 1.829112                            1.691858      -1.080055       2.368804                    0.996695       3.595817      10.181338       0.477655       1.291531      -0.706071       0.041111       0.021669       0.017658       0.049714       0.018476       0.003289      -0.001139      -0.001944      -0.007358      -0.017927      -0.001895       0.019822              1.905420       2.217672       0.256273       0.515149       1.627140       0.036267       1.871448           0.000000
           11              H       1.138411       6.584581       0.462994       0.134231       1.179577 0.91323321E+01  0.92116235E+02                                 1.836113                            1.760574      -0.770705       2.526687                    0.999161       3.327681       9.259617       0.477083       1.272794      -0.714167       0.030228      -0.012026      -0.021075       0.038762      -0.005656      -0.010244       0.006932      -0.006136      -0.018248      -0.014019      -0.001636       0.015655              1.888159       2.015668      -0.192079      -0.466597       1.551180       0.149258       2.097630          -0.000001
           12              H       9.868963       6.546018       0.778740       0.112819       1.156999 0.91415111E+01  0.92630586E+02                                 1.827540                            1.770823      -0.894787       2.454118                    0.997458       3.531930       9.990151       0.469901       1.286362      -0.709211      -0.030416      -0.011311      -0.005679       0.032944       0.003131       0.002859      -0.000135      -0.002518      -0.030191      -0.010665       0.002133       0.008532              1.866518       2.149729       0.196735       0.338815       1.587101       0.040585       1.862723          -0.000001
           13              H       9.497363       8.537256       2.509275       0.075220       1.209033 0.99088295E+01  0.10254944E+03                                 1.866585                            1.829716      -1.046241       2.357542                    0.995926       3.860080      11.069467       0.467110       1.266999      -0.711212      -0.003913      -0.011468       0.039502       0.041319       0.001214      -0.007354       0.002662      -0.007375       0.025352      -0.011150      -0.000472       0.011622              1.905637       1.674062      -0.096340      -0.020690       1.769737      -0.370367       2.273111          -0.000000
           14              H       0.438324      10.538134       2.462216       0.153513       0.945262 0.67976675E+01  0.64122224E+02                                 1.608135                            1.535029      -0.747566       2.534353                    0.999711       3.254576       8.954219       0.499520       1.299883      -0.705608       0.006714      -0.001258       0.007841       0.010399      -0.000650       0.002661      -0.003025      -0.005569      -0.009121      -0.005442      -0.000300       0.005743              1.657162       2.003729       0.099392       0.462997       1.321618       0.120583       1.646141          -0.000000
           15              H       9.182221      10.900974       2.352920       0.176522       0.998446 0.72684773E+01  0.70084776E+02                                 1.702908                            1.613970      -1.152932       2.360376                    0.997059       3.331917       9.427093       0.472658       1.343936      -0.696120      -0.016138       0.007703       0.007836       0.019523      -0.003834      -0.002509      -0.000564      -0.003190      -0.015735      -0.006475      -0.000375       0.006850              1.748048       2.008574      -0.325244      -0.377436       1.555296       0.305894       1.680275          -0.000000
           16              H      10.086586      10.917626       1.073235       0.157709       1.145437 0.91011269E+01  0.92497642E+02                                 1.841582                            1.788181      -1.127570       2.351207                    0.997960       3.516022      10.094264       0.457416       1.317525      -0.702097      -0.000758       0.006350      -0.012616       0.014144       0.000476       0.001595       0.002983      -0.006481      -0.012822      -0.005570      -0.000765       0.006335              1.857692       1.572585       0.076654      -0.129919       1.650873      -0.309977       2.349617           0.000000
           17              H       1.172286       8.751104       1.106631       0.262274       0.624452 0.42524323E+01  0.36874294E+02                                 1.375689                            1.338609      -1.293911       2.339316                    0.996170       3.176395       9.335125       0.447011       1.580162      -0.650124       0.024037       0.014771       0.014196       0.031583       0.000125       0.004144       0.006071      -0.016601      -0.027141      -0.012455      -0.002017       0.014472              1.422674       1.761061       0.119607      -0.017466       1.260741       0.005950       1.246221          -0.000000
           18              H       6.585844      10.665216       8.699730       0.095333       1.247798 0.88202142E+01  0.88322823E+02                                 1.888234                            1.714872      -0.961895       2.415884                    0.998364       3.528064       9.826893       0.489212       1.250303      -0.716342      -0.030351       0.030018       0.018312       0.046450      -0.004897      -0.016099       0.002153       0.003162      -0.011838      -0.016839      -0.001032       0.017870              2.014101       1.936057      -0.540689      -0.152160       2.597864       0.267388       1.508382          -0.000000
           19              H       6.130069       8.534627       9.357030       0.137172       1.074081 0.78729294E+01  0.75638625E+02                                 1.636422                            1.571659      -0.795262       2.515918                    0.999778       3.072589       8.034015       0.541860       1.176553      -0.736838      -0.027110      -0.004765       0.022981       0.035858      -0.002343      -0.014476      -0.001817      -0.007443      -0.014217      -0.017973       0.006387       0.011586              1.636361       1.778381       0.094361      -0.362392       1.563379      -0.104681       1.567325          -0.000002
           20              H       9.167542       7.263810       7.058759       0.131981       0.974158 0.69289079E+01  0.66774805E+02                                 1.727261                            1.618185      -1.276549       2.287867                    0.994095       3.683726      10.815928       0.448472       1.417173      -0.679142       0.022228      -0.025007      -0.011722       0.035452       0.000449      -0.012184       0.000704      -0.009683      -0.004732      -0.015093       0.005649       0.009444              1.800575       1.771519      -0.362252      -0.212511       2.199019       0.202073       1.431186          -0.000000
           21              H       9.637688       9.442603       6.572995       0.103731       1.159107 0.83399281E+01  0.82889333E+02                                 1.833775                            1.695700      -1.092263       2.363493                    0.996510       3.601595      10.208526       0.476653       1.292906      -0.705766       0.040698       0.004445      -0.027274       0.049193      -0.006353      -0.017963       0.002570       0.000571      -0.000321      -0.018259      -0.001811       0.020070              1.910488       2.224276       0.319481      -0.481830       1.783284      -0.124572       1.723903           0.000000
           22              H       7.981912       5.872924       9.246215       0.132822       1.178857 0.91225992E+01  0.91956470E+02                                 1.831920                            1.756852      -0.763065       2.528846                    0.999247       3.328326       9.246133       0.478916       1.268770      -0.715021       0.030574      -0.012096       0.021462       0.039265      -0.006180       0.010036       0.001743       0.009131       0.027072      -0.014112      -0.001576       0.015688              1.883664       2.010769      -0.306770       0.397939       1.827399      -0.310014       1.812825          -0.000001
           23              H       6.447264       6.165650       9.121738       0.113456       1.157151 0.91445964E+01  0.92681743E+02                                 1.828771                            1.772009      -0.899829       2.452349                    0.997386       3.531541       9.994376       0.469329       1.287653      -0.708941      -0.030190       0.000961       0.012490       0.032686       0.000804      -0.004172       0.007206       0.009475       0.005555      -0.010620       0.002083       0.008537              1.867802       2.150867       0.195374      -0.340042       1.760066      -0.139870       1.692473          -0.000001
           24              H       6.075664       6.668718       6.532008       0.074639       1.211713 0.99409837E+01  0.10300861E+03                                 1.872753                            1.835427      -1.061396       2.351506                    0.995709       3.868555      11.115744       0.465142       1.270797      -0.710383      -0.004197       0.039716      -0.009326       0.041011      -0.006864       0.002317      -0.005456      -0.012273       0.011124      -0.011062      -0.000669       0.011731              1.912123       1.679210       0.030452       0.094276       2.477860      -0.033083       1.579300          -0.000000
           25              H       7.281825       5.627525       4.822726       0.153362       0.948071 0.68181387E+01  0.64308600E+02                                 1.604987                            1.532266      -0.730298       2.540067                    0.999800       3.253999       8.927156       0.502886       1.291320      -0.707380       0.006959       0.007541      -0.003075       0.010712       0.002612      -0.000678       0.004901      -0.002227      -0.000533      -0.005577      -0.000250       0.005827              1.653743       1.998702       0.350168      -0.316560       1.458108      -0.200291       1.504418          -0.000000
           26              H       5.760522       5.351451       4.563146       0.176901       0.995157 0.72362428E+01  0.69667053E+02                                 1.696034                            1.607912      -1.134049       2.368342                    0.997168       3.324049       9.384672       0.474842       1.339809      -0.696950      -0.016193       0.002643      -0.011002       0.019754      -0.000596       0.004242       0.004242       0.003344       0.002991      -0.006394       0.000161       0.006233              1.740756       1.999559      -0.163351       0.467331       1.379340      -0.205810       1.843370          -0.000000
           27              H       6.664886       4.234886       5.188567       0.158404       1.146503 0.91159417E+01  0.92722771E+02                                 1.846079                            1.792411      -1.138629       2.347245                    0.997866       3.517302      10.115138       0.455634       1.321616      -0.701274      -0.000635      -0.013728       0.000654       0.013759       0.001368      -0.001202       0.002563       0.003520       0.016710      -0.005717      -0.000567       0.006285              1.862233       1.576051      -0.151257      -0.001568       2.449950      -0.147726       1.560698           0.000000
           28              H       8.015787       5.347069       7.048133       0.260105       0.624784 0.42540935E+01  0.36882893E+02                                 1.375134                            1.338104      -1.284671       2.342733                    0.996250       3.174740       9.321757       0.447594       1.578353      -0.650476       0.024407       0.004617      -0.020162       0.031993       0.003555      -0.002140       0.006468       0.005304       0.038079      -0.012586      -0.001960       0.014546              1.422042       1.760187      -0.074861      -0.094884       1.244209       0.003307       1.261729          -0.000000
           29              H       3.164043      10.965830       1.593913       0.095046       1.245015 0.87988489E+01  0.88055549E+02                                 1.885438                            1.712859      -0.959973       2.416520                    0.998384       3.525780       9.817587       0.489471       1.250399      -0.716328      -0.030486       0.000395      -0.034983       0.046404      -0.011570       0.012477       0.000549       0.008008       0.004686      -0.016938      -0.001150       0.018089              2.010807       1.933104       0.138138       0.542227       1.547474       0.337156       2.551843          -0.000000
           30              H       2.708268      12.600362       3.110408       0.136531       1.077566 0.79058448E+01  0.76058622E+02                                 1.643159                            1.577560      -0.806417       2.511563                    0.999793       3.073877       8.051340       0.539325       1.180470      -0.735989      -0.027000       0.022558      -0.007083       0.035889      -0.011232       0.009245       0.005745      -0.000593       0.006252      -0.017969       0.006574       0.011395              1.643211       1.786581      -0.364040       0.100207       1.664078       0.050785       1.478974          -0.000002
           31              H       5.745740      11.245409       5.360102       0.133624       0.968145 0.68796764E+01  0.66201394E+02                                 1.722486                            1.614306      -1.281612       2.287077                    0.994100       3.674143      10.789915       0.448097       1.420480      -0.678551       0.021985       0.002128       0.027062       0.034932      -0.010516       0.005401       0.002897      -0.003833       0.013279      -0.014785       0.005787       0.008998              1.795270       1.766518      -0.003128       0.417411       1.444887       0.230239       2.174404          -0.000000
           32              H       6.215887       9.735329       3.716095       0.101984       1.163353 0.83746633E+01  0.83316628E+02                                 1.837844                            1.698891      -1.087349       2.364596                    0.996575       3.608899      10.232479       0.476373       1.292394      -0.705874       0.041489      -0.026245       0.009577       0.050018      -0.012121       0.014680      -0.001536       0.002504       0.005656      -0.018114      -0.002030       0.020144              1.915027       2.230342      -0.579653      -0.035854       1.850982       0.088254       1.663758          -0.000000
           33              H       4.560110      13.835245       5.470917       0.132276       1.183563 0.91656426E+01  0.92487410E+02                                 1.835629                            1.760010      -0.763042       2.527803                    0.999220       3.334140       9.263310       0.478947       1.267356      -0.715311       0.030767       0.024873      -0.000069       0.039564       0.011761       0.000166      -0.008748      -0.002797      -0.008967      -0.014040      -0.001681       0.015721              1.887661       2.015227       0.500249       0.066930       2.089822       0.161946       1.557933          -0.000001
           34              H       3.025462      13.581082       5.279648       0.113007       1.156480 0.91341287E+01  0.92523990E+02                                 1.825815                            1.769165      -0.889457       2.455809                    0.997595       3.529724       9.977582       0.470563       1.284993      -0.709500      -0.030243       0.010584      -0.007100       0.032819      -0.003812       0.001355      -0.006776       0.010213       0.006853      -0.010506       0.002174       0.008332              1.864709       2.147887      -0.391483       0.001054       1.827092       0.098821       1.619149          -0.000001
           35              H       2.653862      11.086776       6.138843       0.074702       1.214579 0.99701555E+01  0.10339367E+03                                 1.876157                            1.838407      -1.062122       2.350981                    0.995675       3.873518      11.136952       0.464624       1.271197      -0.710278      -0.003861      -0.028261      -0.029800       0.041251       0.005620       0.004778       0.002723      -0.016440      -0.002029      -0.011084      -0.000590       0.011674              1.915767       1.681694       0.066601      -0.073705       1.835962       0.407426       2.229646          -0.000000
           36              H       3.860023      10.127091       7.895184       0.153183       0.947058 0.68094242E+01  0.64207972E+02                                 1.604221                            1.531607      -0.730871       2.540102                    0.999810       3.252302       8.922173       0.502820       1.291860      -0.707283       0.006938      -0.006131      -0.004991       0.010519      -0.002132      -0.001951      -0.001789       0.002589       0.015402      -0.005655      -0.000175       0.005830              1.652919       1.997714      -0.448724      -0.144857       1.665310       0.079995       1.295734          -0.000000
           37              H       2.338721      10.040325       8.264061       0.176666       0.995772 0.72430968E+01  0.69760529E+02                                 1.697897                            1.609609      -1.138464       2.366871                    0.997230       3.326451       9.398137       0.474103       1.341368      -0.696638      -0.016487      -0.010894       0.003616       0.020089       0.003913      -0.001598      -0.003502       0.004182       0.006708      -0.006199       0.000030       0.006169              1.742712       2.001847       0.487087      -0.092307       1.907883      -0.098193       1.318406          -0.000000
           38              H       3.243085      11.140238       8.918324       0.158687       1.145776 0.91102850E+01  0.92665713E+02                                 1.846677                            1.792975      -1.141226       2.346367                    0.997810       3.516655      10.118602       0.455063       1.323268      -0.700942      -0.000606       0.007378       0.011409       0.013601      -0.001892      -0.000569      -0.005734      -0.001561       0.000448      -0.005906      -0.000400       0.006307              1.862857       1.576720       0.074372       0.131920       1.911577       0.459001       2.100276           0.000000
           39              H       4.593985      12.194577       7.025362       0.260626       0.624205 0.42462155E+01  0.36769664E+02                                 1.370019                            1.333458      -1.261204       2.352603                    0.996530       3.163414       9.259886       0.450433       1.570320      -0.651800       0.024771      -0.019841       0.006112       0.032321      -0.003945      -0.002125      -0.012702      -0.005880       0.006637      -0.012806      -0.002007       0.014813              1.416523       1.751808      -0.044100       0.111306       1.250393      -0.009181       1.247368          -0.000000
           40              H       4.874943       4.102545      10.293643       0.095430       1.244775 0.87945207E+01  0.87971562E+02                                 1.882161                            1.710091      -0.951630       2.419431                    0.998436       3.523834       9.799037       0.491042       1.246974      -0.717062      -0.030386       0.030268      -0.016997       0.046134      -0.016575      -0.003641      -0.003065       0.003506      -0.007407      -0.016966      -0.000957       0.017923              2.007091       1.929578      -0.399580       0.389883       2.005192      -0.601960       2.086502          -0.000000
           41              H       4.419169       3.606489      12.467437       0.136763       1.080226 0.79308206E+01  0.76363027E+02                                 1.646133                            1.580250      -0.812854       2.508852                    0.999782       3.077377       8.065251       0.538736       1.180769      -0.735905      -0.026781       0.017449       0.015900       0.035700      -0.013773      -0.005146      -0.004060       0.002432       0.015054      -0.018145       0.006607       0.011539              1.646183       1.790044      -0.269690      -0.265982       1.483787       0.054975       1.664718          -0.000002
           42              H       7.456641       0.980720      12.418861       0.133073       0.970081 0.68925162E+01  0.66329760E+02                                 1.721885                            1.613525      -1.268037       2.291893                    0.994323       3.673168      10.773583       0.449335       1.416461      -0.679299       0.021853      -0.022113       0.015779       0.034865      -0.010333      -0.006370      -0.003415      -0.005047       0.009530      -0.015020       0.005576       0.009444              1.794757       1.765870      -0.363221       0.206265       1.792323      -0.431236       1.826079          -0.000000
           43              H       7.926787       1.649432      10.289089       0.103767       1.155832 0.83110075E+01  0.82516460E+02                                 1.829113                            1.691858      -1.080055       2.368804                    0.996695       3.595816      10.181338       0.477654       1.291533      -0.706071       0.041111      -0.021669      -0.017658       0.049714      -0.018476      -0.003289      -0.001139      -0.001944      -0.007358      -0.017927      -0.001895       0.019822              1.905421       2.217673      -0.256274      -0.515149       1.627140       0.036267       1.871449           0.000000
           44              H       6.271011       2.179669      14.717132       0.134231       1.179577 0.91323359E+01  0.92116289E+02                                 1.836114                            1.760575      -0.770705       2.526687                    0.999161       3.327681       9.259620       0.477082       1.272794      -0.714167       0.030228       0.012026       0.021075       0.038762       0.005656       0.010244       0.006932      -0.006136      -0.018248      -0.014019      -0.001636       0.015655              1.888161       2.015669       0.192079       0.466598       1.551181       0.149258       2.097632          -0.000001
           45              H       4.736363       2.218232      14.401386       0.112818       1.157000 0.91415154E+01  0.92630637E+02                                 1.827540                            1.770823      -0.894787       2.454118                    0.997458       3.531931       9.990153       0.469901       1.286362      -0.709211      -0.030416       0.011311       0.005679       0.032944      -0.003131      -0.002859      -0.000135      -0.002518      -0.030191      -0.010665       0.002133       0.008532              1.866518       2.149730      -0.196735      -0.338815       1.587101       0.040585       1.862724          -0.000001
           46              H       4.364763       0.226994      12.670851       0.075220       1.209033 0.99088242E+01  0.10254938E+03                                 1.866585                            1.829716      -1.046241       2.357542                    0.995926       3.860079      11.069465       0.467109       1.267000      -0.711211      -0.003913       0.011468      -0.039502       0.041319      -0.001214       0.007354       0.002662      -0.007375       0.025352      -0.011150      -0.000472       0.011622              1.905637       1.674062       0.096340       0.020690       1.769737      -0.370367       2.273111          -0.000000
           47              H       5.570924      -1.773884      12.717910       0.153513       0.945262 0.67976670E+01  0.64122221E+02                                 1.608135                            1.535029      -0.747566       2.534353                    0.999711       3.254576       8.954220       0.499520       1.299884      -0.705608       0.006714       0.001258      -0.007841       0.010399       0.000650      -0.002661      -0.003025      -0.005569      -0.009121      -0.005442      -0.000300       0.005743              1.657163       2.003729      -0.099392      -0.462997       1.321618       0.120583       1.646141          -0.000000
           48              H       4.049621      -2.136724      12.827206       0.176522       0.998446 0.72684736E+01  0.70084736E+02                                 1.702909                            1.613970      -1.152932       2.360376                    0.997059       3.331916       9.427092       0.472658       1.343937      -0.696120      -0.016138      -0.007703      -0.007836       0.019523       0.003834       0.002509      -0.000564      -0.003190      -0.015735      -0.006475      -0.000375       0.006850              1.748049       2.008574       0.325244       0.377436       1.555296       0.305894       1.680276          -0.000000
           49              H       4.953986      -2.153376      14.106891       0.157709       1.145437 0.91011256E+01  0.92497623E+02                                 1.841581                            1.788180      -1.127570       2.351207                    0.997960       3.516022      10.094263       0.457416       1.317525      -0.702097      -0.000758      -0.006350       0.012616       0.014144      -0.000476      -0.001595       0.002983      -0.006481      -0.012822      -0.005570      -0.000765       0.006335              1.857691       1.572585      -0.076654       0.129919       1.650873      -0.309977       2.349616           0.000000
           50              H       6.304886       0.013146      14.073495       0.262274       0.624452 0.42524323E+01  0.36874294E+02                                 1.375689                            1.338609      -1.293911       2.339316                    0.996170       3.176395       9.335125       0.447011       1.580162      -0.650124       0.024037      -0.014771      -0.014196       0.031583      -0.000125      -0.004144       0.006071      -0.016601      -0.027141      -0.012455      -0.002017       0.014472              1.422674       1.761061      -0.119607       0.017466       1.260741       0.005950       1.246221          -0.000000
           51              H       1.453244      -1.900966       6.480396       0.095333       1.247799 0.88202247E+01  0.88322949E+02                                 1.888235                            1.714872      -0.961896       2.415884                    0.998364       3.528065       9.826895       0.489212       1.250303      -0.716342      -0.030351      -0.030018      -0.018312       0.046450       0.004897       0.016099       0.002153       0.003162      -0.011838      -0.016839      -0.001032       0.017870              2.014102       1.936057       0.540689       0.152160       2.597866       0.267388       1.508382          -0.000000
           52              H       0.997469       0.229623       5.823096       0.137172       1.074082 0.78729359E+01  0.75638702E+02                                 1.636423                            1.571660      -0.795262       2.515918                    0.999778       3.072590       8.034018       0.541860       1.176553      -0.736838      -0.027110       0.004765      -0.022981       0.035858       0.002343       0.014476      -0.001817      -0.007443      -0.014217      -0.017973       0.006388       0.011586              1.636362       1.778381      -0.094361       0.362393       1.563379      -0.104681       1.567326          -0.000002
           53              H       4.034942       1.500440       8.121367       0.131981       0.974158 0.69289078E+01  0.66774805E+02                                 1.727261                            1.618185      -1.276549       2.287867                    0.994095       3.683726      10.815928       0.448472       1.417173      -0.679142       0.022228       0.025007       0.011722       0.035452      -0.000449       0.012184       0.000704      -0.009683      -0.004732      -0.015093       0.005649       0.009444              1.800575       1.771519       0.362252       0.212511       2.199019       0.202073       1.431186          -0.000000
           54              H       4.505088      -0.678353       8.607131       0.103731       1.159107 0.83399239E+01  0.82889288E+02                                 1.833775                            1.695700      -1.092263       2.363493                    0.996510       3.601594      10.208526       0.476653       1.292907      -0.705766       0.040698      -0.004445       0.027274       0.049193       0.006353       0.017963       0.002570       0.000571      -0.000321      -0.018259      -0.001811       0.020070              1.910488       2.224276      -0.319481       0.481830       1.783285      -0.124572       1.723903           0.000000
           55              H       2.849312       2.891326       5.933911       0.132822       1.178857 0.91225972E+01  0.91956440E+02                                 1.831919                            1.756851      -0.763065       2.528846                    0.999247       3.328326       9.246131       0.478916       1.268769      -0.715021       0.030574       0.012096      -0.021462       0.039265       0.006180      -0.010036       0.001743       0.009131       0.027072      -0.014112      -0.001576       0.015688              1.883664       2.010769       0.306770      -0.397939       1.827398      -0.310013       1.812824          -0.000001
           56              H       1.314664       2.598600       6.058388       0.113456       1.157151 0.91445977E+01  0.92681761E+02                                 1.828771                            1.772010      -0.899830       2.452349                    0.997386       3.531541       9.994377       0.469329       1.287653      -0.708941      -0.030190      -0.000961      -0.012490       0.032686      -0.000804       0.004172       0.007206       0.009475       0.005555      -0.010620       0.002083       0.008537              1.867802       2.150867      -0.195374       0.340042       1.760067      -0.139870       1.692473          -0.000001
           57              H       0.943064       2.095532       8.648118       0.074639       1.211712 0.99409794E+01  0.10300856E+03                                 1.872753                            1.835428      -1.061396       2.351506                    0.995709       3.868554      11.115743       0.465142       1.270798      -0.710383      -0.004197      -0.039716       0.009326       0.041011       0.006864      -0.002317      -0.005456      -0.012273       0.011124      -0.011062      -0.000669       0.011731              1.912123       1.679210      -0.030452      -0.094276       2.477860      -0.033083       1.579300          -0.000000
           58              H       2.149225       3.136725      10.357400       0.153362       0.948071 0.68181387E+01  0.64308600E+02                                 1.604987                            1.532266      -0.730298       2.540067                    0.999800       3.253999       8.927156       0.502886       1.291320      -0.707380       0.006959      -0.007541       0.003075       0.010712      -0.002612       0.000678       0.004901      -0.002227      -0.000533      -0.005577      -0.000250       0.005827              1.653743       1.998702      -0.350168       0.316560       1.458108      -0.200291       1.504418          -0.000000
           59              H       0.627922       3.412799      10.616980       0.176901       0.995157 0.72362437E+01  0.69667065E+02                                 1.696034                            1.607913      -1.134049       2.368342                    0.997168       3.324049       9.384673       0.474842       1.339809      -0.696950      -0.016193      -0.002643       0.011002       0.019754       0.000596      -0.004242       0.004242       0.003344       0.002991      -0.006394       0.000161       0.006233              1.740757       1.999559       0.163351      -0.467331       1.379340      -0.205810       1.843371          -0.000000
           60              H       1.532286       4.529364       9.991559       0.158404       1.146503 0.91159413E+01  0.92722771E+02                                 1.846079                            1.792412      -1.138628       2.347245                    0.997866       3.517302      10.115140       0.455634       1.321616      -0.701274      -0.000635       0.013728      -0.000654       0.013759      -0.001368       0.001202       0.002563       0.003520       0.016710      -0.005717      -0.000567       0.006285              1.862233       1.576052       0.151257       0.001568       2.449950      -0.147726       1.560698           0.000000
           61              H       2.883187       3.417181       8.131993       0.260105       0.624784 0.42540926E+01  0.36882882E+02                                 1.375134                            1.338104      -1.284671       2.342733                    0.996250       3.174740       9.321757       0.447594       1.578353      -0.650476       0.024407      -0.004617       0.020162       0.031993      -0.003555       0.002140       0.006468       0.005304       0.038079      -0.012586      -0.001960       0.014546              1.422042       1.760187       0.074861       0.094884       1.244209       0.003307       1.261729          -0.000000
           62              H       8.296643      -2.201580      13.586213       0.095046       1.245015 0.87988501E+01  0.88055567E+02                                 1.885438                            1.712859      -0.959973       2.416519                    0.998384       3.525780       9.817588       0.489471       1.250399      -0.716328      -0.030486      -0.000395       0.034983       0.046404       0.011570      -0.012477       0.000549       0.008009       0.004686      -0.016938      -0.001150       0.018089              2.010808       1.933105      -0.138138      -0.542228       1.547475       0.337156       2.551843          -0.000000
           63              H       7.840868      -3.836112      12.069718       0.136530       1.077566 0.79058473E+01  0.76058654E+02                                 1.643160                            1.577561      -0.806417       2.511563                    0.999793       3.073877       8.051341       0.539325       1.180471      -0.735989      -0.027000      -0.022558       0.007083       0.035889       0.011232      -0.009245       0.005745      -0.000593       0.006252      -0.017969       0.006574       0.011395              1.643212       1.786582       0.364041      -0.100207       1.664079       0.050785       1.478975          -0.000002
           64              H       0.613140      -2.481159       9.820024       0.133624       0.968145 0.68796756E+01  0.66201386E+02                                 1.722487                            1.614306      -1.281612       2.287077                    0.994100       3.674143      10.789916       0.448097       1.420480      -0.678551       0.021985      -0.002128      -0.027062       0.034932       0.010516      -0.005401       0.002897      -0.003833       0.013279      -0.014785       0.005787       0.008998              1.795270       1.766518       0.003128      -0.417411       1.444888       0.230239       2.174404          -0.000000
           65              H       1.083287      -0.971079      11.464031       0.101984       1.163352 0.83746599E+01  0.83316589E+02                                 1.837843                            1.698891      -1.087349       2.364596                    0.996575       3.608898      10.232477       0.476373       1.292394      -0.705874       0.041489       0.026245      -0.009577       0.050018       0.012121      -0.014680      -0.001536       0.002504       0.005656      -0.018114      -0.002030       0.020144              1.915027       2.230342       0.579653       0.035854       1.850982       0.088254       1.663758           0.000000
           66              H       9.692710      -5.070995       9.709209       0.132277       1.183563 0.91656422E+01  0.92487402E+02                                 1.835629                            1.760009      -0.763042       2.527803                    0.999220       3.334140       9.263309       0.478948       1.267355      -0.715311       0.030767      -0.024873       0.000069       0.039564      -0.011761      -0.000166      -0.008748      -0.002797      -0.008967      -0.014040      -0.001681       0.015721              1.887660       2.015226      -0.500249      -0.066930       2.089821       0.161946       1.557933          -0.000001
           67              H       8.158062      -4.816832       9.900478       0.113007       1.156480 0.91341287E+01  0.92523990E+02                                 1.825815                            1.769165      -0.889457       2.455809                    0.997595       3.529724       9.977582       0.470563       1.284993      -0.709500      -0.030243      -0.010584       0.007100       0.032819       0.003812      -0.001355      -0.006776       0.010213       0.006853      -0.010506       0.002174       0.008332              1.864709       2.147887       0.391483      -0.001054       1.827092       0.098821       1.619149          -0.000001
           68              H       7.786462      -2.322526       9.041283       0.074702       1.214579 0.99701555E+01  0.10339367E+03                                 1.876157                            1.838407      -1.062122       2.350981                    0.995675       3.873518      11.136952       0.464624       1.271197      -0.710278      -0.003861       0.028261       0.029800       0.041251      -0.005620      -0.004778       0.002723      -0.016440      -0.002029      -0.011084      -0.000590       0.011674              1.915767       1.681694      -0.066601       0.073705       1.835962       0.407426       2.229646          -0.000000
           69              H       8.992623      -1.362841       7.284942       0.153183       0.947058 0.68094238E+01  0.64207970E+02                                 1.604221                            1.531607      -0.730871       2.540102                    0.999810       3.252302       8.922174       0.502820       1.291860      -0.707283       0.006938       0.006131       0.004991       0.010519       0.002132       0.001951      -0.001789       0.002589       0.015402      -0.005655      -0.000175       0.005830              1.652920       1.997714       0.448724       0.144857       1.665310       0.079995       1.295734          -0.000000
           70              H       7.471321      -1.276075       6.916065       0.176666       0.995772 0.72431009E+01  0.69760578E+02                                 1.697897                            1.609610      -1.138465       2.366870                    0.997230       3.326452       9.398140       0.474103       1.341368      -0.696638      -0.016487       0.010894      -0.003616       0.020089      -0.003913       0.001598      -0.003502       0.004182       0.006708      -0.006199       0.000030       0.006169              1.742712       2.001847      -0.487087       0.092307       1.907883      -0.098193       1.318407          -0.000000
           71              H       8.375685      -2.375988       6.261802       0.158687       1.145776 0.91102862E+01  0.92665732E+02                                 1.846678                            1.792975      -1.141226       2.346367                    0.997810       3.516655      10.118604       0.455063       1.323268      -0.700942      -0.000606      -0.007378      -0.011409       0.013601       0.001892       0.000569      -0.005734      -0.001561       0.000448      -0.005906      -0.000400       0.006306              1.862858       1.576720      -0.074372      -0.131920       1.911578       0.459001       2.100276           0.000000
           72              H       9.726585      -3.430327       8.154764       0.260625       0.624205 0.42462144E+01  0.36769653E+02                                 1.370019                            1.333458      -1.261204       2.352603                    0.996530       3.163414       9.259886       0.450433       1.570321      -0.651800       0.024771       0.019841      -0.006112       0.032321       0.003945       0.002125      -0.012702      -0.005880       0.006637      -0.012806      -0.002007       0.014813              1.416523       1.751808       0.044100      -0.111306       1.250393      -0.009181       1.247368          -0.000000
           73              C       0.281266       5.276955       4.443223       0.083969      26.958141 0.32464659E+03  0.71067716E+04                                 7.851396                            6.028454       0.258580       2.094357                    0.999810      25.942430      72.355477       0.666519       0.419790      -1.060306       0.037228       0.034103       0.003361       0.050599       0.003450      -0.016839       0.013778      -0.005231      -0.089172      -0.039177       0.017679       0.021497              9.187455       7.813856       1.694081       0.916737       7.107553      -3.681777      12.640957          -0.000001
           74              C      -0.009239       5.583704       3.146840      -0.202353      31.967721 0.40757378E+03  0.93879961E+04                                 8.596509                            6.622248       0.405183       2.103884                    0.999825      28.909266      81.110698       0.659027       0.403493      -1.077269       0.001937      -0.009412       0.007311       0.012074       0.009259       0.013293       0.009825       0.021653      -0.004594      -0.016520      -0.008271       0.024790             10.058593       7.409757       1.845761       0.655961       8.239312      -4.598935      14.526709          -0.000003
           75              C       0.753466       6.534625       2.474361       0.164173      31.475415 0.38325841E+03  0.86795701E+04                                 8.826885                            6.608265       0.054438       2.047752                    0.999195      25.035161      69.292355       0.632973       0.427282      -1.063619       0.003334       0.002344      -0.028145       0.028439      -0.014606       0.000684      -0.003422      -0.009288       0.036858      -0.021534       0.007230       0.014304             11.050953       7.959406       1.116031       2.256135       8.450420      -5.295766      16.743033           0.000000
           76              C       1.804622       7.126212       3.168092      -0.180517      34.553114 0.45582544E+03  0.10879834E+05                                 9.368665                            7.226047      -0.024312       1.976412                    0.998387      29.697554      86.955885       0.597376       0.429570      -1.052484       0.021261      -0.009426      -0.003687       0.023548      -0.012129      -0.010435      -0.000977      -0.008687      -0.026102      -0.018107      -0.000257       0.018364             11.137643       9.485527       1.456894       2.719329       8.032856      -4.227911      15.894548           0.000000
           77              C       2.067411       6.736203       4.450813       0.106088      28.232251 0.33149356E+03  0.73130666E+04                                 8.204405                            6.157167       0.010135       2.021870                    0.999429      25.943196      73.240033       0.647386       0.428863      -1.051994      -0.020630      -0.047221       0.000230       0.051531      -0.009050      -0.016126       0.020493      -0.010131      -0.104632      -0.044369       0.007236       0.037133              9.852948       8.377411       1.629621       1.726539       7.822735      -4.116963      13.358697           0.000000
           78              C       0.449616       6.941286       1.044393      -0.135856      25.944514 0.37695102E+03  0.86349783E+04                                 7.809430                            6.517060      -0.299056       1.910934                    0.996958      28.773659      84.281800       0.632820       0.422522      -1.050100       0.005365       0.094688       0.027026       0.098616       0.002804      -0.002737      -0.000728      -0.069245      -0.167275      -0.055913      -0.006708       0.062621              9.126351       7.039244      -1.061473       1.171677       7.917082      -2.473116      12.422727          -0.000000
           79              C       9.588723       9.009649       1.654634       0.032522      25.634782 0.38689953E+03  0.88509279E+04                                 7.684190                            6.581632      -0.208227       1.960710                    0.998708      26.561043      75.777295       0.637698       0.419856      -1.060064       0.097757       0.053796      -0.012433       0.112272      -0.020369      -0.051347       0.033185      -0.052186      -0.041427      -0.068659      -0.003631       0.072290              8.721354      10.786702      -1.342455       0.818602       7.605080       0.570754       7.772281           0.000001
           80              C       8.264513       8.934276       0.874375       0.597001      23.374978 0.24485732E+03  0.50571228E+04                                 7.625755                            5.618823       0.002550       2.072074                    0.999351      22.092597      62.310104       0.613348       0.483514      -1.010960      -0.062841       0.013744      -0.037467       0.074442       0.011152      -0.001667      -0.018743      -0.172453      -0.160617      -0.060221      -0.055583       0.115804              9.456476      13.707969      -1.054077      -0.429300       4.179091       0.900754      10.482368           0.000002
           81              C       9.920289      10.478537       1.909660      -0.489559      25.522115 0.42989854E+03  0.10125041E+05                                 7.401213                            6.728936       0.114693       2.002490                    0.997305      32.112065      93.798639       0.658442       0.394964      -1.073419      -0.022287      -0.072387      -0.010908       0.076522       0.007989       0.002182       0.004798      -0.093936      -0.117114      -0.039543      -0.027850       0.067393              7.709380       7.653832       0.275828       0.278758       7.724112       1.512883       7.750197           0.000000
           82              C       7.124767       9.973717       8.388538       0.084478      26.934593 0.32424880E+03  0.70955539E+04                                 7.842514                            6.020521       0.261907       2.095606                    0.999789      25.936657      72.315449       0.667694       0.419200      -1.060730       0.036157      -0.014715      -0.030414       0.049486      -0.016751       0.007724       0.012808       0.041367       0.051932      -0.039088       0.016238       0.022851              9.177597       7.805274      -0.059471      -1.923237      14.431252      -0.550267       5.296266          -0.000001
           83              C       6.834262       8.697642       8.771077      -0.205749      32.116649 0.40984589E+03  0.94543978E+04                                 8.629277                            6.646215       0.399057       2.101283                    0.999820      28.979584      81.394888       0.656952       0.404166      -1.076714       0.001190       0.011814       0.005189       0.012959       0.007431      -0.014348      -0.008702       0.025155       0.005175      -0.017437      -0.007689       0.025126             10.100584       7.430670      -0.359537      -1.927728      17.026063      -0.422201       5.845020          -0.000003
           84              C       7.596967       7.639797       8.283795       0.167444      31.402062 0.38214244E+03  0.86484132E+04                                 8.816177                            6.600392       0.054524       2.048218                    0.999156      24.996213      69.172074       0.633067       0.427509      -1.063426       0.001196      -0.025714       0.013615       0.029121       0.007957       0.011607      -0.003766      -0.024209      -0.004486      -0.021266       0.006026       0.015240             11.037313       7.950683       1.394102      -2.092087      19.230338      -0.941273       5.930916           0.000000
           85              C       8.648123       7.944793       7.424600      -0.179717      34.526578 0.45540663E+03  0.10866967E+05                                 9.362202                            7.221099      -0.023837       1.976694                    0.998385      29.683971      86.894892       0.597804       0.429377      -1.052639       0.021454       0.000394       0.010003       0.023675      -0.003448       0.015777       0.007402       0.001686       0.008445      -0.018319       0.000759       0.017560             11.129327       9.479804       1.620919      -2.620607      17.575489      -1.286679       6.332688           0.000000
           86              C       8.910912       9.250666       7.120997       0.107881      28.151179 0.33037225E+03  0.72813956E+04                                 8.184900                            6.143304       0.013203       2.023433                    0.999475      25.900143      73.058704       0.648729       0.428383      -1.052398      -0.021142       0.023563       0.041674       0.052335      -0.009071       0.014792       0.014396       0.051479       0.077572      -0.044333       0.008087       0.036246              9.827903       8.360353       0.678560      -2.271500      15.493283      -0.338266       5.630074           0.000000
           87              C       7.293117       6.198078       8.646600      -0.137468      25.988395 0.37774411E+03  0.86576529E+04                                 7.818716                            6.524525      -0.301635       1.909772                    0.996873      28.803667      84.390362       0.632371       0.422602      -1.050056       0.007113      -0.025809      -0.092938       0.096717      -0.004035       0.000448       0.051103       0.020305       0.095814      -0.056139      -0.005583       0.061721              9.138458       7.045421       1.549913       0.331834      13.461504      -0.715125       6.908447          -0.000000
           88              C       6.167024       5.692380       6.550224       0.034540      25.579374 0.38592037E+03  0.88239906E+04                                 7.676808                            6.576056      -0.215606       1.958707                    0.998677      26.529100      75.696225       0.637491       0.420208      -1.059715       0.097762      -0.037557      -0.041138       0.112518      -0.034212       0.044972       0.002657       0.010122       0.151814      -0.069145      -0.004929       0.074075              8.711564      10.769636       1.376635       0.751711       7.234824      -0.356517       8.130234           0.000001
           89              C       4.842813       5.054343       7.005628       0.598253      23.338823 0.24444388E+03  0.50460880E+04                                 7.617257                            5.613718       0.002186       2.072422                    0.999365      22.065526      62.203734       0.613730       0.483452      -1.011065      -0.063921      -0.041074       0.006858       0.076289      -0.006200      -0.008543       0.080372      -0.061115       0.166610      -0.058971      -0.055426       0.114397              9.444481      13.686841       0.155552       1.126117       8.118802      -3.176284       6.527800           0.000002
           90              C       6.498590       5.178795       5.150617      -0.491301      25.533296 0.43014410E+03  0.10131460E+05                                 7.401500                            6.730555       0.116811       2.003089                    0.997435      32.120433      93.801483       0.658459       0.394929      -1.073529      -0.021379       0.027686       0.068103       0.076561      -0.001682      -0.007401       0.042715      -0.011844       0.133855      -0.038731      -0.028440       0.067170              7.708701       7.648857       0.102291      -0.380257       6.437607      -0.765733       9.039641          -0.000000
           91              C       3.702966      11.042079       2.348365       0.082818      27.024413 0.32558378E+03  0.71332237E+04                                 7.866047                            6.037959       0.259062       2.093890                    0.999816      25.986011      72.533712       0.665785       0.419903      -1.060117       0.035233      -0.018247       0.026850       0.047909       0.014748       0.011884      -0.027761       0.017951      -0.016340      -0.040434       0.017756       0.022678              9.206523       7.828384      -1.643579       1.011046       8.084604       4.248213      11.706581          -0.000001
           92              C       3.412460      12.011405       3.262209      -0.202434      31.999597 0.40799778E+03  0.94005711E+04                                 8.604173                            6.626944       0.406068       2.103826                    0.999842      28.921356      81.167058       0.658582       0.403645      -1.077125       0.002000      -0.001824      -0.011643       0.011954      -0.016690       0.002194      -0.002609       0.007908      -0.050738      -0.017228      -0.008641       0.025869             10.069248       7.414903      -1.490189       1.272526       8.980188       5.029924      13.812655          -0.000003
           93              C       4.175165      12.118328       4.421971       0.164580      31.462180 0.38304767E+03  0.86742273E+04                                 8.827289                            6.608330       0.050980       2.046793                    0.999254      25.028675      69.288366       0.632654       0.427525      -1.063391       0.003064       0.023549       0.015722       0.028480       0.005537      -0.012736       0.007307      -0.015099       0.015819      -0.020215       0.005910       0.014305             11.051744       7.959893      -2.510928      -0.159846      10.083108       6.238456      15.112231           0.000000
           94              C       5.226321      11.221746       4.587434      -0.182382      34.658968 0.45772352E+03  0.10937456E+05                                 9.390459                            7.243338      -0.029401       1.974109                    0.998294      29.755392      87.199387       0.596331       0.429839      -1.052227       0.020387       0.008893      -0.006264       0.023107       0.015272      -0.005633      -0.006164       0.005282       0.013835      -0.017863      -0.000373       0.018236             11.163726       9.510181      -3.093273      -0.100465      10.292005       5.531515      13.688992           0.000000
           95              C       5.489110      10.305882       3.608316       0.110688      28.063965 0.32909649E+03  0.72460281E+04                                 8.166988                            6.130196       0.010171       2.023476                    0.999415      25.850856      72.875429       0.649640       0.428210      -1.052539      -0.020041       0.022498      -0.041545       0.051320       0.016331       0.000717      -0.035078       0.015981      -0.028481      -0.044016       0.008738       0.035278              9.804935       8.347887      -2.305755       0.547201       8.370755       4.423801      12.696162           0.000000
           96              C       3.871315      13.153386       5.489134      -0.133820      25.869494 0.37557187E+03  0.85950025E+04                                 7.793830                            6.504838      -0.295721       1.912967                    0.996953      28.718982      84.064580       0.633493       0.422485      -1.050185       0.007453      -0.069141       0.068482       0.097600       0.001656       0.003088      -0.050263       0.020303       0.099860      -0.055489      -0.006364       0.061853              9.107005       7.027531      -0.482753      -1.501043       9.136901       3.179578      11.156582          -0.000000
           97              C       2.745222      11.590721       6.975268       0.036615      25.503736 0.38442966E+03  0.87791310E+04                                 7.652334                            6.555697      -0.203219       1.963262                    0.998704      26.468769      75.413945       0.639763       0.419230      -1.060608       0.098265      -0.015618       0.053260       0.112856       0.055875       0.006845      -0.036763      -0.045531      -0.026345      -0.068550      -0.005375       0.073925              8.682178      10.726221      -0.038136      -1.559333       8.188877      -0.206666       7.131436           0.000001
           98              C       1.421012      12.304131       7.300123       0.595738      23.396679 0.24513876E+03  0.50640456E+04                                 7.629563                            5.621842      -0.002112       2.070610                    0.999376      22.097872      62.317977       0.613259       0.483478      -1.011047      -0.063600       0.025393       0.030569       0.074995      -0.004215       0.009852      -0.062878      -0.029821       0.260872      -0.059054      -0.056184       0.115239              9.460662      13.712208       0.900403      -0.699274       9.692682       2.280776       4.977096           0.000002
           99              C       3.076788      10.635417       8.119849      -0.491156      25.553359 0.43061763E+03  0.10145870E+05                                 7.407336                            6.735665       0.115602       2.002543                    0.997331      32.133981      93.870216       0.657973       0.395094      -1.073368      -0.021248       0.044544      -0.058531       0.076560      -0.005851       0.005360      -0.047527      -0.020854       0.105322      -0.038416      -0.028205       0.066621              7.715018       7.655400      -0.379653       0.101769       9.059708      -0.745970       6.429947          -0.000000
          100              C       5.413866       3.487295      10.736903       0.083969      26.958136 0.32464650E+03  0.71067692E+04                                 7.851395                            6.028453       0.258581       2.094358                    0.999810      25.942427      72.355463       0.666519       0.419790      -1.060306       0.037228      -0.034103      -0.003361       0.050599      -0.003450       0.016839       0.013778      -0.005231      -0.089172      -0.039177       0.017679       0.021497              9.187454       7.813855      -1.694081      -0.916737       7.107551      -3.681776      12.640954          -0.000001
          101              C       5.123361       3.180546      12.033286      -0.202353      31.967717 0.40757373E+03  0.93879945E+04                                 8.596508                            6.622248       0.405184       2.103884                    0.999825      28.909263      81.110686       0.659027       0.403493      -1.077269       0.001937       0.009412      -0.007311       0.012074      -0.009259      -0.013293       0.009825       0.021653      -0.004595      -0.016519      -0.008271       0.024790             10.058592       7.409756      -1.845760      -0.655961       8.239311      -4.598935      14.526708          -0.000003
          102              C       5.886066       2.229625      12.705765       0.164173      31.475412 0.38325836E+03  0.86795689E+04                                 8.826885                            6.608265       0.054439       2.047752                    0.999195      25.035159      69.292351       0.632973       0.427282      -1.063619       0.003334      -0.002344       0.028145       0.028439       0.014606      -0.000684      -0.003422      -0.009287       0.036858      -0.021534       0.007230       0.014304             11.050953       7.959406      -1.116031      -2.256135       8.450419      -5.295766      16.743034           0.000000
          103              C       6.937222       1.638038      12.012034      -0.180517      34.553113 0.45582541E+03  0.10879834E+05                                 9.368665                            7.226047      -0.024312       1.976412                    0.998387      29.697553      86.955883       0.597376       0.429570      -1.052484       0.021261       0.009426       0.003687       0.023548       0.012129       0.010435      -0.000977      -0.008687      -0.026102      -0.018107      -0.000257       0.018364             11.137644       9.485527      -1.456893      -2.719329       8.032855      -4.227911      15.894549           0.000000
          104              C       7.200011       2.028047      10.729313       0.106088      28.232250 0.33149355E+03  0.73130663E+04                                 8.204404                            6.157167       0.010135       2.021870                    0.999429      25.943195      73.240029       0.647386       0.428862      -1.051994      -0.020630       0.047221      -0.000230       0.051531       0.009050       0.016126       0.020493      -0.010131      -0.104632      -0.044369       0.007236       0.037133              9.852947       8.377410      -1.629621      -1.726539       7.822734      -4.116963      13.358697           0.000000
          105              C       5.582216       1.822964      14.135733      -0.135856      25.944514 0.37695103E+03  0.86349787E+04                                 7.809429                            6.517060      -0.299056       1.910934                    0.996958      28.773661      84.281807       0.632820       0.422522      -1.050100       0.005365      -0.094688      -0.027026       0.098616      -0.002804       0.002737      -0.000728      -0.069245      -0.167275      -0.055913      -0.006708       0.062621              9.126351       7.039245       1.061473      -1.171677       7.917082      -2.473116      12.422726          -0.000000
          106              C       4.456123      -0.245399      13.525492       0.032522      25.634782 0.38689953E+03  0.88509279E+04                                 7.684189                            6.581632      -0.208227       1.960710                    0.998708      26.561042      75.777289       0.637698       0.419856      -1.060064       0.097757      -0.053796       0.012433       0.112272       0.020369       0.051347       0.033185      -0.052186      -0.041427      -0.068659      -0.003631       0.072290              8.721354      10.786702       1.342455      -0.818602       7.605080       0.570754       7.772280           0.000001
          107              C       3.131913      -0.170026      14.305751       0.597001      23.374977 0.24485731E+03  0.50571225E+04                                 7.625755                            5.618822       0.002550       2.072074                    0.999351      22.092596      62.310100       0.613348       0.483514      -1.010960      -0.062841      -0.013744       0.037467       0.074442      -0.011152       0.001667      -0.018743      -0.172453      -0.160616      -0.060221      -0.055583       0.115804              9.456476      13.707969       1.054077       0.429300       4.179091       0.900754      10.482368           0.000002
          108              C       4.787689      -1.714287      13.270466      -0.489559      25.522114 0.42989851E+03  0.10125041E+05                                 7.401213                            6.728935       0.114693       2.002490                    0.997305      32.112063      93.798631       0.658442       0.394964      -1.073419      -0.022287       0.072387       0.010908       0.076522      -0.007989      -0.002182       0.004798      -0.093936      -0.117113      -0.039543      -0.027850       0.067393              7.709380       7.653831      -0.275828      -0.278758       7.724111       1.512883       7.750197           0.000000
          109              C       1.992167      -1.209466       6.791588       0.084478      26.934607 0.32424886E+03  0.70955554E+04                                 7.842516                            6.020521       0.261907       2.095606                    0.999789      25.936657      72.315447       0.667694       0.419200      -1.060730       0.036157       0.014715       0.030414       0.049486       0.016751      -0.007724       0.012808       0.041367       0.051932      -0.039088       0.016238       0.022851              9.177602       7.805273       0.059466       1.923236      14.431266      -0.550271       5.296266          -0.000001
          110              C       1.701662       0.066608       6.409049      -0.205749      32.116639 0.40984553E+03  0.94543875E+04                                 8.629275                            6.646212       0.399057       2.101283                    0.999820      28.979581      81.394878       0.656952       0.404166      -1.076714       0.001190      -0.011814      -0.005189       0.012958      -0.007431       0.014348      -0.008702       0.025155       0.005175      -0.017437      -0.007689       0.025126             10.100583       7.430668       0.359534       1.927728      17.026060      -0.422203       5.845019          -0.000003
          111              C       2.464367       1.124453       6.896331       0.167444      31.402062 0.38214240E+03  0.86484118E+04                                 8.816176                            6.600391       0.054525       2.048218                    0.999156      24.996211      69.172064       0.633067       0.427509      -1.063426       0.001196       0.025714      -0.013615       0.029121      -0.007957      -0.011607      -0.003766      -0.024209      -0.004486      -0.021266       0.006026       0.015240             11.037313       7.950683      -1.394101       2.092087      19.230341      -0.941272       5.930916           0.000000
          112              C       3.515523       0.819457       7.755526      -0.179717      34.526576 0.45540663E+03  0.10866967E+05                                 9.362201                            7.221099      -0.023837       1.976694                    0.998385      29.683971      86.894887       0.597804       0.429377      -1.052639       0.021454      -0.000394      -0.010003       0.023675       0.003448      -0.015777       0.007402       0.001686       0.008445      -0.018319       0.000759       0.017560             11.129326       9.479803      -1.620918       2.620607      17.575486      -1.286679       6.332688           0.000000
          113              C       3.778312      -0.486416       8.059129       0.107881      28.151172 0.33037221E+03  0.72813946E+04                                 8.184898                            6.143304       0.013203       2.023433                    0.999475      25.900141      73.058697       0.648729       0.428383      -1.052398      -0.021142      -0.023563      -0.041674       0.052335       0.009071      -0.014792       0.014396       0.051479       0.077572      -0.044333       0.008087       0.036246              9.827901       8.360352      -0.678561       2.271500      15.493277      -0.338266       5.630073           0.000000
          114              C       2.160517       2.566172       6.533526      -0.137467      25.988395 0.37774410E+03  0.86576526E+04                                 7.818716                            6.524525      -0.301635       1.909772                    0.996873      28.803666      84.390357       0.632371       0.422602      -1.050056       0.007113       0.025809       0.092938       0.096717       0.004035      -0.000448       0.051103       0.020305       0.095814      -0.056139      -0.005583       0.061721              9.138458       7.045421      -1.549914      -0.331833      13.461504      -0.715125       6.908447          -0.000000
          115              C       1.034424       3.071870       8.629902       0.034540      25.579373 0.38592037E+03  0.88239905E+04                                 7.676808                            6.576056      -0.215607       1.958707                    0.998677      26.529100      75.696228       0.637491       0.420208      -1.059715       0.097762       0.037557       0.041138       0.112518       0.034212      -0.044972       0.002657       0.010122       0.151814      -0.069145      -0.004929       0.074075              8.711565      10.769636      -1.376635      -0.751711       7.234824      -0.356517       8.130234           0.000001
          116              C       9.975413       3.709907       8.174498       0.598253      23.338824 0.24444389E+03  0.50460884E+04                                 7.617257                            5.613719       0.002186       2.072422                    0.999365      22.065527      62.203738       0.613730       0.483452      -1.011065      -0.063921       0.041074      -0.006858       0.076289       0.006200       0.008543       0.080372      -0.061115       0.166610      -0.058971      -0.055426       0.114397              9.444482      13.686842      -0.155552      -1.126117       8.118802      -3.176284       6.527801           0.000002
          117              C       1.365990       3.585455      10.029509      -0.491301      25.533298 0.43014414E+03  0.10131461E+05                                 7.401500                            6.730555       0.116811       2.003089                    0.997435      32.120435      93.801492       0.658459       0.394929      -1.073529      -0.021379      -0.027686      -0.068103       0.076561       0.001682       0.007401       0.042715      -0.011844       0.133855      -0.038731      -0.028440       0.067170              7.708702       7.648857      -0.102291       0.380257       6.437607      -0.765733       9.039641          -0.000000
          118              C       8.835566      -2.277829      12.831761       0.082818      27.024411 0.32558375E+03  0.71332229E+04                                 7.866047                            6.037958       0.259063       2.093890                    0.999816      25.986010      72.533705       0.665785       0.419903      -1.060117       0.035233       0.018247      -0.026851       0.047909      -0.014748      -0.011884      -0.027761       0.017951      -0.016340      -0.040434       0.017756       0.022678              9.206522       7.828383       1.643579      -1.011046       8.084603       4.248212      11.706580          -0.000001
          119              C       8.545060      -3.247155      11.917917      -0.202434      31.999590 0.40799767E+03  0.94005679E+04                                 8.604171                            6.626942       0.406068       2.103827                    0.999842      28.921353      81.167043       0.658582       0.403645      -1.077125       0.002000       0.001824       0.011643       0.011954       0.016690      -0.002194      -0.002609       0.007908      -0.050738      -0.017228      -0.008641       0.025869             10.069246       7.414902       1.490189      -1.272526       8.980186       5.029922      13.812651          -0.000003
          120              C       9.307765      -3.354078      10.758155       0.164580      31.462181 0.38304769E+03  0.86742280E+04                                 8.827289                            6.608330       0.050980       2.046793                    0.999254      25.028676      69.288367       0.632654       0.427525      -1.063391       0.003064      -0.023549      -0.015722       0.028480      -0.005537       0.012736       0.007307      -0.015099       0.015819      -0.020215       0.005910       0.014305             11.051743       7.959893       2.510928       0.159846      10.083107       6.238456      15.112230           0.000000
          121              C       0.093721      -2.457496      10.592692      -0.182382      34.658972 0.45772358E+03  0.10937458E+05                                 9.390460                            7.243338      -0.029402       1.974109                    0.998294      29.755394      87.199394       0.596331       0.429839      -1.052227       0.020387      -0.008893       0.006264       0.023107      -0.015272       0.005633      -0.006164       0.005283       0.013835      -0.017863      -0.000373       0.018236             11.163727       9.510182       3.093273       0.100465      10.292006       5.531515      13.688993           0.000000
          122              C       0.356510      -1.541632      11.571810       0.110688      28.063964 0.32909648E+03  0.72460277E+04                                 8.166988                            6.130196       0.010172       2.023476                    0.999415      25.850855      72.875425       0.649640       0.428210      -1.052539      -0.020041      -0.022498       0.041545       0.051320      -0.016331      -0.000717      -0.035078       0.015981      -0.028482      -0.044016       0.008738       0.035278              9.804934       8.347887       2.305755      -0.547201       8.370754       4.423801      12.696162           0.000000
          123              C       9.003915      -4.389136       9.690992      -0.133820      25.869495 0.37557190E+03  0.85950033E+04                                 7.793830                            6.504838      -0.295721       1.912967                    0.996953      28.718983      84.064582       0.633493       0.422485      -1.050185       0.007453       0.069141      -0.068482       0.097600      -0.001656      -0.003088      -0.050263       0.020303       0.099860      -0.055489      -0.006364       0.061853              9.107005       7.027531       0.482753       1.501043       9.136901       3.179578      11.156583          -0.000000
          124              C       7.877822      -2.826471       8.204858       0.036615      25.503735 0.38442964E+03  0.87791302E+04                                 7.652333                            6.555697      -0.203219       1.963262                    0.998704      26.468768      75.413941       0.639763       0.419230      -1.060608       0.098265       0.015618      -0.053260       0.112856      -0.055875      -0.006845      -0.036763      -0.045531      -0.026345      -0.068550      -0.005375       0.073925              8.682178      10.726220       0.038136       1.559333       8.188877      -0.206666       7.131436           0.000001
          125              C       6.553612      -3.539881       7.880003       0.595738      23.396678 0.24513876E+03  0.50640454E+04                                 7.629563                            5.621842      -0.002112       2.070610                    0.999376      22.097871      62.317972       0.613259       0.483478      -1.011047      -0.063600      -0.025393      -0.030569       0.074995       0.004215      -0.009852      -0.062878      -0.029821       0.260872      -0.059054      -0.056184       0.115239              9.460661      13.712207      -0.900403       0.699274       9.692682       2.280776       4.977096           0.000002
          126              C       8.209388      -1.871167       7.060277      -0.491156      25.553362 0.43061771E+03  0.10145873E+05                                 7.407336                            6.735666       0.115602       2.002543                    0.997331      32.133985      93.870233       0.657973       0.395094      -1.073368      -0.021248      -0.044544       0.058531       0.076560       0.005851      -0.005360      -0.047526      -0.020853       0.105322      -0.038416      -0.028205       0.066621              7.715019       7.655400       0.379653      -0.101769       9.059709      -0.745970       6.429948           0.000000
          127              N       0.374680       8.389140       0.859195      -0.346404      32.312990 0.53019360E+03  0.13090664E+05                                 9.038272                            7.817207      -0.712145       1.786708                    0.997869      30.285513      89.041805       0.573956       0.432215      -1.055005      -0.059239      -0.077537       0.098865       0.138908      -0.026751      -0.029786       0.031769      -0.090009      -0.303836      -0.111925       0.001787       0.110139             10.337851      11.821621      -2.547691      -0.822580       9.488529      -0.689055       9.703402           0.000001
          128              N       1.309840       5.821215       5.106594      -0.207985      35.864595 0.49466832E+03  0.11778592E+05                                 9.061543                            7.180659       0.059903       2.059215                    0.998495      27.033703      73.374875       0.658084       0.390882      -1.102519      -0.019979       0.035215      -0.130356       0.136499       0.031244      -0.014146       0.015061       0.041751      -0.157958      -0.060901      -0.003260       0.064162             10.651298      10.129815       2.305051       1.255165       8.967757      -4.207382      12.856324           0.000001
          129              N       7.218181       5.313765       7.485320      -0.343288      32.259072 0.52916325E+03  0.13059972E+05                                 9.032782                            7.813455      -0.712835       1.786714                    0.997956      30.257593      88.966307       0.573622       0.432641      -1.054657      -0.056352       0.125131       0.016735       0.138251      -0.012340       0.037134       0.068403       0.089185       0.221995      -0.112631       0.003483       0.109147             10.330306      11.810089       0.558891       2.613620      10.241290       0.250523       8.939538           0.000001
          130              N       8.153340      10.276083       7.585509      -0.208862      35.930185 0.49578622E+03  0.11812221E+05                                 9.073437                            7.189701       0.061379       2.059219                    0.998478      27.062764      73.482590       0.657522       0.390984      -1.102415      -0.020384      -0.129191       0.034479       0.135257      -0.025678      -0.019012       0.017549       0.098586       0.012123      -0.060225      -0.002299       0.062524             10.665823      10.144098      -0.063733      -2.628247      15.549835       0.419983       6.303537           0.000001
          131              N       3.796379      12.589845       6.835611      -0.347207      32.433265 0.53273233E+03  0.13170871E+05                                 9.069186                            7.844034      -0.721792       1.782167                    0.998027      30.367702      89.382984       0.572004       0.433113      -1.054314      -0.056613      -0.046913      -0.116860       0.138066       0.038679      -0.007381      -0.101621       0.030821       0.054599      -0.112613       0.002902       0.109711             10.374671      11.854417       1.996316      -1.803752       9.090940       0.448600      10.178656           0.000001
          132              N       4.731539      10.195452       2.488023      -0.208030      35.885850 0.49506794E+03  0.11790109E+05                                 9.064302                            7.182877       0.061464       2.059634                    0.998517      27.042906      73.398388       0.658097       0.390808      -1.102607      -0.021793       0.095325       0.094136       0.135733      -0.003390       0.032778      -0.032438       0.071413      -0.066462      -0.060092      -0.002710       0.062801             10.654450      10.136617      -2.242574       1.369483       8.242233       3.786625      13.584498           0.000001
          133              N       5.507280       0.375110      14.320931      -0.346404      32.312988 0.53019357E+03  0.13090663E+05                                 9.038272                            7.817207      -0.712145       1.786708                    0.997869      30.285512      89.041803       0.573956       0.432215      -1.055005      -0.059239       0.077537      -0.098865       0.138908       0.026751       0.029786       0.031769      -0.090009      -0.303836      -0.111925       0.001787       0.110139             10.337851      11.821621       2.547691       0.822580       9.488529      -0.689055       9.703402           0.000001
          134              N       6.442440       2.943035      10.073532      -0.207985      35.864595 0.49466832E+03  0.11778592E+05                                 9.061543                            7.180659       0.059903       2.059215                    0.998495      27.033703      73.374873       0.658084       0.390882      -1.102519      -0.019979      -0.035215       0.130356       0.136499      -0.031244       0.014146       0.015061       0.041751      -0.157958      -0.060901      -0.003260       0.064162             10.651298      10.129814      -2.305051      -1.255165       8.967757      -4.207382      12.856323           0.000001
          135              N       2.085581       3.450485       7.694806      -0.343288      32.259073 0.52916326E+03  0.13059972E+05                                 9.032782                            7.813455      -0.712835       1.786714                    0.997956      30.257593      88.966308       0.573622       0.432641      -1.054657      -0.056352      -0.125131      -0.016735       0.138251       0.012340      -0.037134       0.068403       0.089185       0.221995      -0.112631       0.003483       0.109147             10.330306      11.810089      -0.558891      -2.613620      10.241290       0.250523       8.939538           0.000001
          136              N       3.020740      -1.511833       7.594617      -0.208862      35.930189 0.49578630E+03  0.11812223E+05                                 9.073437                            7.189701       0.061379       2.059219                    0.998478      27.062764      73.482588       0.657522       0.390984      -1.102415      -0.020384       0.129191      -0.034479       0.135257       0.025678       0.019012       0.017549       0.098586       0.012123      -0.060225      -0.002299       0.062524             10.665824      10.144097       0.063728       2.628246      15.549839       0.419980       6.303537           0.000001
          137              N       8.928979      -3.825595       8.344515      -0.347207      32.433265 0.53273233E+03  0.13170872E+05                                 9.069186                            7.844034      -0.721792       1.782167                    0.998027      30.367702      89.382984       0.572004       0.433113      -1.054314      -0.056613       0.046913       0.116860       0.138066      -0.038679       0.007381      -0.101621       0.030821       0.054599      -0.112613       0.002902       0.109711             10.374671      11.854417      -1.996316       1.803752       9.090940       0.448600      10.178656           0.000001
          138              N       9.864139      -1.431202      12.692103      -0.208030      35.885849 0.49506791E+03  0.11790108E+05                                 9.064302                            7.182877       0.061464       2.059634                    0.998517      27.042905      73.398385       0.658097       0.390808      -1.102607      -0.021793      -0.095325      -0.094136       0.135733       0.003390      -0.032778      -0.032438       0.071413      -0.066462      -0.060092      -0.002710       0.062801             10.654449      10.136617       2.242574      -1.369483       8.242233       3.786625      13.584498           0.000001
          139             Cl      -0.030796       2.110081      13.214907      -0.572992     128.911246 0.39255298E+04  0.14951252E+06                                17.108674                           16.837483       1.623150       2.125741                    0.999724      76.656617     224.871885       0.593799       0.270824      -1.268007      -0.009575       0.137066      -0.074344       0.156224      -0.023383      -0.010909      -0.124402      -0.146981      -0.081537      -0.115585      -0.052101       0.167686             17.488780      15.863995      -0.532711       0.736721      17.376896      -6.141021      19.225448          -0.000004
          140             Cl       6.812705       1.625155       6.745289      -0.572830     128.900962 0.39250853E+04  0.14949162E+06                                17.108189                           16.836783       1.624658       2.126095                    0.999734      76.651238     224.854421       0.593797       0.270832      -1.267995      -0.009557      -0.132836      -0.081257       0.156011       0.002168       0.025830       0.112007      -0.169118      -0.147132      -0.115815      -0.052147       0.167961             17.488238      15.862145       0.903152       0.092720      24.081156       2.269567      12.521414          -0.000004
          141             Cl       3.390904      -3.735236      10.400056      -0.572827     128.912071 0.39253605E+04  0.14950410E+06                                17.109232                           16.837179       1.624192       2.126028                    0.999721      76.651482     224.853604       0.593803       0.270826      -1.268008      -0.009316      -0.004078       0.155709       0.156041       0.021268      -0.014723       0.012535       0.046484       0.500414      -0.115936      -0.052275       0.168211             17.490043      15.862781      -0.371767      -0.828923      13.446341       3.872301      23.161006          -0.000004
          142             Cl       5.101804       6.654169       1.965219      -0.572992     128.911265 0.39255306E+04  0.14951256E+06                                17.108676                           16.837485       1.623149       2.125741                    0.999724      76.656619     224.871900       0.593799       0.270824      -1.268007      -0.009575      -0.137066       0.074344       0.156224       0.023383       0.010909      -0.124402      -0.146981      -0.081537      -0.115585      -0.052101       0.167686             17.488782      15.863997       0.532712      -0.736721      17.376898      -6.141021      19.225450          -0.000004
          143             Cl       1.680105       7.139095       8.434837      -0.572830     128.901032 0.39250881E+04  0.14949175E+06                                17.108196                           16.836790       1.624657       2.126095                    0.999734      76.651249     224.854483       0.593797       0.270832      -1.267995      -0.009556       0.132836       0.081257       0.156011      -0.002168      -0.025830       0.112007      -0.169118      -0.147134      -0.115815      -0.052147       0.167962             17.488246      15.862152      -0.903153      -0.092720      24.081168       2.269569      12.521419          -0.000004
          144             Cl       8.523504      12.499486       4.780070      -0.572827     128.912076 0.39253608E+04  0.14950412E+06                                17.109233                           16.837180       1.624193       2.126029                    0.999721      76.651479     224.853601       0.593803       0.270826      -1.268008      -0.009317       0.004078      -0.155709       0.156041      -0.021268       0.014723       0.012535       0.046485       0.500414      -0.115936      -0.052275       0.168211             17.490044      15.862782       0.371767       0.828923      13.446342       3.872302      23.161007          -0.000004
          145              O       7.226701       9.078887       1.577215      -0.567249      45.248761 0.59082032E+03  0.14539896E+05                                10.154942                            7.547109       0.203680       2.112758                    0.996745      27.970385      74.354291       0.688435       0.361524      -1.137161      -0.005858      -0.005692      -0.029613       0.030718       0.009925      -0.061915       0.002251       0.027621      -0.133321      -0.078566       0.007984       0.070581             12.845648      22.129576      -2.040844      -5.192164       5.884231       1.241890      10.523137           0.000000
          146              O       8.308653      -0.020158      14.832501      -0.547412      38.965928 0.58005387E+03  0.14202718E+05                                 9.180436                            7.507491       0.159778       2.120645                    0.992703      27.277354      72.216363       0.686516       0.364378      -1.135466      -0.002687       0.018460       0.015486       0.024245      -0.004295      -0.024921       0.004115      -0.063028       0.074470      -0.052121       0.017441       0.034680             11.020413      11.442084      -1.261540      -0.708324       5.542324       1.290731      16.076833           0.000001
          147              O       3.805002       5.590715       6.528972      -0.567682      45.207707 0.59035882E+03  0.14524772E+05                                10.146096                            7.542226       0.204162       2.112902                    0.996797      27.965883      74.317163       0.688967       0.361339      -1.137380      -0.006091      -0.021855       0.020117       0.030322      -0.058375       0.023407       0.021832       0.069882      -0.007186      -0.079093       0.008471       0.070621             12.831989      22.101913      -3.471690       4.359092       8.281073      -2.627011       8.112981           0.000000
          148              O       4.886954       4.091152       7.781333      -0.548489      38.950518 0.57982945E+03  0.14194589E+05                                 9.174247                            7.503194       0.163728       2.121842                    0.992999      27.278851      72.192685       0.687164       0.364102      -1.135782      -0.003123       0.003510      -0.023275       0.023745      -0.018935       0.016913      -0.004149      -0.064268       0.074794      -0.052782       0.017959       0.034823             11.011834      11.430957       0.018461       1.444776      12.318222      -5.202545       9.286324           0.000001
          149              O       0.383200      11.623148       7.073939      -0.567120      45.182147 0.58996997E+03  0.14512800E+05                                10.141833                            7.539542       0.203520       2.112725                    0.996747      27.958805      74.291962       0.689118       0.361319      -1.137396      -0.005403       0.028756       0.010003       0.030921       0.049203       0.040154      -0.023548       0.065025      -0.019060      -0.078907       0.007747       0.071160             12.825602      22.089670       5.508241       0.826507      10.425668       1.385262       5.961467           0.000000
          150              O       1.465152      -4.070994       7.746418      -0.546712      38.866468 0.57834273E+03  0.14148468E+05                                 9.159232                            7.492251       0.168471       2.123743                    0.992957      27.249948      72.080759       0.687878       0.363974      -1.135933      -0.003367      -0.022863       0.007928       0.024432       0.023790       0.008167       0.000088      -0.070864       0.050386      -0.051959       0.017324       0.034635             10.991999      11.406152       1.240787      -0.735875      14.526723       3.906144       7.043123           0.000001
          151              O       2.094101      -0.314637      13.602911      -0.567249      45.248752 0.59082019E+03  0.14539892E+05                                10.154941                            7.547108       0.203681       2.112758                    0.996745      27.970383      74.354281       0.688435       0.361524      -1.137161      -0.005858       0.005692       0.029612       0.030718      -0.009926       0.061915       0.002251       0.027621      -0.133321      -0.078566       0.007984       0.070581             12.845646      22.129571       2.040843       5.192163       5.884230       1.241889      10.523135           0.000000
          152              O       3.176053       8.784408       0.347625      -0.547412      38.965927 0.58005386E+03  0.14202717E+05                                 9.180436                            7.507491       0.159778       2.120645                    0.992703      27.277354      72.216362       0.686516       0.364378      -1.135466      -0.002687      -0.018460      -0.015486       0.024245       0.004295       0.024921       0.004115      -0.063028       0.074470      -0.052121       0.017441       0.034680             11.020413      11.442084       1.261540       0.708324       5.542323       1.290731      16.076832           0.000001
          153              O       8.937602       3.173535       8.651154      -0.567682      45.207711 0.59035887E+03  0.14524774E+05                                10.146097                            7.542227       0.204162       2.112902                    0.996797      27.965884      74.317168       0.688967       0.361339      -1.137380      -0.006091       0.021855      -0.020117       0.030322       0.058376      -0.023407       0.021832       0.069882      -0.007186      -0.079093       0.008471       0.070621             12.831990      22.101915       3.471690      -4.359092       8.281073      -2.627011       8.112982           0.000000
          154              O      10.019554       4.673098       7.398793      -0.548489      38.950519 0.57982946E+03  0.14194589E+05                                 9.174248                            7.503195       0.163728       2.121842                    0.992999      27.278851      72.192687       0.687164       0.364102      -1.135782      -0.003123      -0.003510       0.023275       0.023745       0.018935      -0.016913      -0.004149      -0.064268       0.074794      -0.052782       0.017959       0.034823             11.011835      11.430957      -0.018461      -1.444776      12.318222      -5.202545       9.286324           0.000001
          155              O       5.515800      -2.858898       8.106187      -0.567120      45.182142 0.58996990E+03  0.14512798E+05                                10.141832                            7.539542       0.203520       2.112725                    0.996747      27.958804      74.291956       0.689118       0.361319      -1.137396      -0.005403      -0.028756      -0.010003       0.030921      -0.049203      -0.040154      -0.023548       0.065025      -0.019060      -0.078907       0.007747       0.071160             12.825600      22.089667      -5.508241      -0.826507      10.425667       1.385262       5.961467           0.000000
          156              O       6.597752      12.835244       7.433708      -0.546712      38.866464 0.57834268E+03  0.14148466E+05                                 9.159232                            7.492251       0.168472       2.123743                    0.992957      27.249947      72.080754       0.687878       0.363974      -1.135933      -0.003367       0.022863      -0.007928       0.024432      -0.023790      -0.008167       0.000088      -0.070864       0.050386      -0.051959       0.017324       0.034635             10.991998      11.406151      -1.240787       0.735875      14.526722       3.906144       7.043123           0.000001

******************************************************
Auxiliary information for the entire system
The total spin magnetic moment of the unit cell is   -0.000020
The total net atomic charge of the unit cell is   -0.000010
Accuracy of reproducing the electrostatic potential in the unit cell:
  The inner radius (bohr) =    5.0000
  The outer radius (bohr) =   12.0000
  Valid grid points have density less than (e/(bohr^3)) =    0.0001
  The number of valid grid points were=       219940
  The rms potential error without charges in kcal/mol is=      4.95647
  The rms potential error with partial charges in kcal/mol is=      0.64031
  The RRMSE value at monopole order=      0.12919
  The rms potential error with partial charges and cloud penetration in kcal/mol is=      0.63477
  The RRMSE value at monopole order with cloud penetration is=      0.12807
  The rms potential error with partial charges and atomic dipoles in kcal/mol is=      0.21599
  The RRMSE value at dipole order=      0.04358
  The rms potential error with partial charges, atomic dipoles and cloud penetration in kcal/mol is=      0.21379
  The RRMSE value at dipole order with cloud penetration=      0.04313

******************************************************
The electron densities and ab initio electrostatic potential were computed in VASP using the PBE functional and
projector augmented wave method. See the main text of the journal article for a description of computational details.
The atomic charges, dipoles, and quadrupoles were computed with the DDEC6 method as described in
(a) T. A. Manz and N. Gabaldon Limas, RSC Adv. 6 (2016) 47771-47801 DOI: 10.1039/c6ra04656h
(b) N. Gabaldon Limas and T. A. Manz, RSC Adv. 8 (2018) 2678-2707 DOI: 10.1039/c7ra11829e.
For each atom in the material, the electron cloud parameters were fit to the spherically averaged atom-in-material
electron density using radial positions for which this density was between 10^-4 and 10^-2 electrons per cubic bohr.
The polarizabilities, dispersion coefficients, and quantum Drude oscillator (QDO) parameters were fit using the MCLF method.
The magnetic structure of the system was optimized in VASP from the default ferromagnetic initial guess using spin polarization.
The atomic spin moments (ASMs) were computed on this optimized magnetic structure using the DDEC6 partition as inputs
to the method of T. A. Manz and D. S. Sholl, J. Chem. Theory Comput. 7 (2011) 4146-4164 DOI: 10.1021/ct200539n.
The RMSE and RRMSE were computed using a uniform grid with Ewald summation.
