# Supplementary material for: A collection of forcefield precursors for metal–organic frameworks
Source: RSC Adv. 2019 Nov 13;9(63):36492–507. doi: 10.1039/c9ra07327b (PMC9075174; doi:10.1039/c9ra07327b)
Supplement: RA-009-C9RA07327B-s3486 [file RA-009-C9RA07327B-s3486.xyz]

  144
jmolscript: load "" {1 1 1} spacegroup "x,y,z" unitcell [{     10.148600     0.000000     0.000000 }, {      0.000000    17.580600     0.000000 }, {      0.000000    -8.790300    15.225246 }]
Zn     9.744483     0.064785    14.103602     0.761054
Zn     6.361650     3.391386     8.117340     0.760942
Zn     2.978716    -3.456170     8.229550     0.761428
Zn     4.670183     8.725515     1.121644     0.761054
Zn     1.287350     5.398914     7.107906     0.760943
Zn     8.053016    12.246470     6.995696     0.761428
H      0.169482    12.810104     4.971043     0.093792
H      6.830008    11.036222     4.636087     0.099617
H      0.676912    12.367952     2.834941     0.125338
H      7.335408    10.468368     2.446697     0.131102
H      9.661467     7.636134     3.137923     0.152959
H      0.615005     6.905660     2.295967     0.141421
H      9.345846     7.158820     1.677822     0.148820
H      8.838416    11.339487     0.319730     0.116868
H      0.214135    11.317511     0.704929     0.074535
H      0.555128     9.478580     2.452787     0.071850
H      6.935249     6.690297     1.645849     0.095613
H      3.447175     7.287159     3.349554     0.101597
H      7.442679     5.061455     3.096815     0.125303
H      3.952575     5.675018     4.936025     0.131074
H      6.278634     7.689754     7.043199     0.153534
H      7.380772     7.325836     8.096786     0.142386
H      5.963013     6.663926     8.186615     0.150143
H      5.455583     3.397451     5.245097     0.118269
H      6.979903     3.742031     5.071529     0.076683
H      7.320896     6.175186     5.790161     0.071370
H      3.552314     6.870498     8.608354     0.094606
H      0.064241     8.047520     7.239604     0.099914
H      4.059744     8.941493     9.293490     0.125932
H      0.569641    10.227514     7.842524     0.131709
H      2.895700    11.045012     5.044124     0.152475
H      3.997838    12.139404     4.832493     0.141915
H      2.580079    12.548153     5.360809     0.150272
H      2.072649    11.633962     9.660419     0.119303
H      3.596968    11.311358     9.448788     0.076881
H      3.937961    10.717134     6.982298     0.071116
H      5.243782    -4.019804    10.254203     0.093792
H      1.755708    -2.245922    10.589159     0.099617
H      5.751212    -3.577652    12.390305     0.125335
H      2.261108    -1.678068    12.778549     0.131102
H      4.587167     1.154166    12.087323     0.152957
H      5.689305     1.884640    12.929279     0.141417
H      4.271546     1.631480    13.547424     0.148818
H      3.764116    -2.549187    14.905516     0.116865
H      5.288435    -2.527211    14.520317     0.074533
H      5.629428    -0.688280    12.772459     0.071850
H      1.860949     2.100003    13.579397     0.095613
H      8.521475     1.503141    11.875692     0.101597
H      2.368379     3.728845    12.128431     0.125300
H      9.026875     3.115282    10.289221     0.131075
H      1.204334     1.100546     8.182047     0.153534
H      2.306472     1.464464     7.128460     0.142385
H      0.888713     2.126374     7.038631     0.150143
H      0.381283     5.392849     9.980149     0.118270
H      1.905603     5.048269    10.153717     0.076682
H      2.246596     2.615114     9.435085     0.071370
H      8.626614     1.919802     6.616892     0.094606
H      5.138541     0.742780     7.985642     0.099914
H      9.134044    -0.151193     5.931756     0.125931
H      5.643941    -1.437214     7.382722     0.131709
H      7.970000    -2.254712    10.181122     0.152475
H      9.072138    -3.349104    10.392753     0.141913
H      7.654379    -3.757853     9.864437     0.150272
H      7.146949    -2.843662     5.564827     0.119303
H      8.671268    -2.521058     5.776458     0.076881
H      9.012261    -1.926834     8.242948     0.071116
C      9.705106    12.336307     4.457952     0.083240
C      7.652044    11.284987     4.281339     0.070318
C     10.011594    12.076993     3.177509    -0.217429
C      9.136785    11.383439     2.356868     0.196719
C      7.944324    10.965020     2.944563    -0.192208
C     10.023772     7.515706     2.256381    -0.491490
C      1.621746     8.642623     0.892199     0.605066
C      9.487926    10.972052     0.940920    -0.155852
C      0.358246     8.874687     1.708273     0.021793
C      6.322273     6.482846     2.312715     0.079343
C      4.269212     6.855555     3.311491     0.063222
C      6.628761     5.503607     3.177509    -0.216716
C      5.753952     5.139688     4.188465     0.197229
C      4.561491     5.857856     4.256979    -0.188510
C      6.640939     6.986530     7.588263    -0.495786
C      8.387513     5.241656     7.294415     0.599953
C      6.105093     4.119135     5.252710    -0.162360
C      7.124013     5.832364     6.685406     0.025742
C      2.939339     7.551747     8.454579     0.081597
C      0.886277     8.230358     7.632416     0.067193
C      3.245827     8.790300     8.870228    -0.217086
C      2.371017     9.847773     8.679913     0.195909
C      1.178557     9.548024     8.023705    -0.191227
C      3.258005    11.868663     5.380602    -0.493405
C      5.004579    12.486621     7.038631     0.602250
C      2.722159    11.279713     9.031616    -0.162494
C      3.741078    11.663849     6.831568     0.023805
C      4.630806    -3.546007    10.767294     0.083239
C      2.577744    -2.494687    10.943907     0.070317
C      4.937294    -3.286693    12.047737    -0.217430
C      4.062485    -2.593138    12.868378     0.196718
C      2.870024    -2.174720    12.280683    -0.192209
C      4.949472     1.274593    12.968865    -0.491490
C      6.696046     0.147677    14.333047     0.605066
C      4.413626    -2.181752    14.284326    -0.155850
C      5.432546    -0.084387    13.516973     0.021794
C      1.247973     2.307454    12.912531     0.079342
C      9.343512     1.934745    11.913755     0.063222
C      1.554461     3.286693    12.047737    -0.216714
C      0.679652     3.650612    11.036781     0.197229
C      9.635791     2.932444    10.968267    -0.188510
C      1.566639     1.803770     7.636983    -0.495786
C      3.313213     3.548644     7.930831     0.599953
C      1.030793     4.671165     9.972536    -0.162361
C      2.049713     2.957936     8.539840     0.025743
C      8.013639     1.238553     6.770667     0.081597
C      5.960577     0.559942     7.592830     0.067193
C      8.320127     0.000000     6.355018    -0.217086
C      7.445317    -1.057473     6.545333     0.195909
C      6.252857    -0.757724     7.201541    -0.191228
C      8.332305    -3.078363     9.844644    -0.493405
C     10.078879    -3.696321     8.186615     0.602250
C      7.796459    -2.489413     6.193630    -0.162494
C      8.815378    -2.873549     8.393678     0.023804
N      9.488941     9.474185     0.849569    -0.505683
N      8.524824    11.934590     5.053259    -0.225840
N      6.106108     4.788955     6.595577    -0.505780
N      5.141991     7.199256     2.362958    -0.221136
N      2.723174    12.107759     7.780101    -0.505726
N      1.759057     7.237054     7.809029    -0.222754
N      4.414641    -0.683885    14.375677    -0.505684
N      3.450524    -3.144290    10.171987    -0.225841
N      1.031808     4.001345     8.629669    -0.505780
N      0.067691     1.591044    12.862288    -0.221136
N      7.797474    -3.317459     7.445145    -0.505725
N      6.833357     1.553246     7.416217    -0.222754
O      1.568974    -0.148556    14.870498    -0.526233
O      2.675171     8.432535     1.587993    -0.580085
O      8.334741     4.162207     7.918650    -0.523949
O      9.440938     5.949275     7.128460    -0.577895
O      4.951806    -4.013651     7.661344    -0.525143
O      6.058004    11.989090     6.508793    -0.578400
O      6.643274     8.938856     0.354748    -0.526234
O      7.749471     0.357765    13.637253    -0.580084
O      3.260441     4.628093     7.306596    -0.523949
O      4.366638     2.841025     8.096786    -0.577894
O     10.026106    12.803951     7.563902    -0.525143
O      0.983704    -3.198790     8.716453    -0.578399

The following XYZ coordinates are in angstroms. Other properties are in atomic units.
The sperically averaged electron density of each atom fit to a function of the form exp(a - br)
eigen_1, eigen_2 and eigen_3 are the three eigenvalues of traceless quadrupole moment tensor
  atom number  atomic symbol              X              Y              Z     net charge C6 coefficient C8 coefficient C10 coefficient fluctuating dipole atomic polarizability isotropic forcefield polarizability              a              b squared Pearson coefficient          <r^3>          <r^4>         wp_QDO          m_QDO          q_QDO       dipole_x       dipole_y       dipole_z         dipole            Qxy            Qxz            Qyz     Q(x^2-y^2)  Q(3z^2 - R^2)        eigen_1        eigen_2        eigen_3 static polarizability      alpha(xx)      alpha(xy)      alpha(xz)      alpha(yy)      alpha(yz)      alpha(zz) atomic spin moment
            1             Zn       9.744483       0.064785      14.103602       0.761054      90.777857 0.18588358E+04  0.59203893E+05                                16.666806                           14.197650       0.411615       1.970674                    0.997304      48.484666     133.526910       0.472905       0.406652      -1.136301      -0.014257      -0.114553      -0.081543       0.141332      -0.041619       0.031137       0.096111      -0.119562      -0.231296      -0.137505      -0.007340       0.144846             20.016352      24.048580      -0.008424       1.654908      12.110602      -2.152168      23.889873          -0.000001
            2             Zn       6.361650       3.391386       8.117340       0.760942      90.861931 0.18608873E+04  0.59287872E+05                                16.679894                           14.207912       0.412737       1.970834                    0.997291      48.496732     133.598010       0.472594       0.406791      -1.136160      -0.014316      -0.013781       0.139752       0.141157       0.047335       0.020616       0.028171       0.095895       0.412003      -0.137284      -0.007310       0.144594             20.032826      24.061415       1.433298      -0.816043      22.830936      -4.030979      13.206128          -0.000000
            3             Zn       2.978716      -3.456170       8.229550       0.761428      90.702058 0.18570271E+04  0.59131361E+05                                16.656468                           14.189941       0.416290       1.972184                    0.997304      48.468595     133.461896       0.473077       0.406606      -1.136344      -0.013695       0.127484      -0.057980       0.140717      -0.005682      -0.051115      -0.123803      -0.069874      -0.087038      -0.137061      -0.007197       0.144258             20.002503      24.028080      -1.423149      -0.830053      19.071998       6.170719      16.907432          -0.000000
            4             Zn       4.670183       8.725515       1.121644       0.761054      90.777904 0.18588372E+04  0.59203947E+05                                16.666811                           14.197655       0.411614       1.970674                    0.997304      48.484682     133.526972       0.472905       0.406652      -1.136301      -0.014257       0.114552       0.081543       0.141332       0.041619      -0.031137       0.096111      -0.119562      -0.231298      -0.137506      -0.007340       0.144845             20.016357      24.048583       0.008426      -1.654912      12.110606      -2.152169      23.889882          -0.000001
            5             Zn       1.287350       5.398914       7.107906       0.760943      90.862014 0.18608893E+04  0.59287951E+05                                16.679904                           14.207919       0.412736       1.970833                    0.997291      48.496757     133.598103       0.472594       0.406791      -1.136160      -0.014316       0.013781      -0.139750       0.141156      -0.047335      -0.020616       0.028171       0.095895       0.412001      -0.137283      -0.007309       0.144593             20.032838      24.061434      -1.433303       0.816043      22.830948      -4.030980      13.206132          -0.000000
            6             Zn       8.053016      12.246470       6.995696       0.761428      90.702019 0.18570263E+04  0.59131330E+05                                16.656462                           14.189937       0.416290       1.972184                    0.997304      48.468592     133.461875       0.473078       0.406606      -1.136344      -0.013695      -0.127484       0.057980       0.140717       0.005682       0.051114      -0.123803      -0.069873      -0.087036      -0.137061      -0.007197       0.144258             20.002494      24.028072       1.423151       0.830056      19.071991       6.170713      16.907419          -0.000001
            7              H       0.169482      12.810104       4.971043       0.093792       1.289178 0.92406177E+01  0.94164805E+02                                 1.969500                            1.784936      -1.049509       2.374668                    0.997053       3.687930      10.562111       0.464882       1.292932      -0.706223       0.033302       0.022321       0.022869       0.046155       0.013956      -0.001941       0.006949       0.013561       0.004290      -0.018632       0.003490       0.015143              2.101660       2.170385       0.335046       0.519793       1.855818       0.558581       2.278777          -0.000001
            8              H       6.830008      11.036222       4.636087       0.099617       1.162786 0.80812262E+01  0.79167165E+02                                 1.789415                            1.630819      -1.068707       2.363703                    0.997624       3.519723       9.694869       0.506609       1.234142      -0.718718      -0.043137      -0.012392       0.012936       0.046709       0.015093       0.004431       0.005597       0.015422      -0.013092      -0.015389      -0.005530       0.020919              1.888952       2.388651       0.166118      -0.551902       1.476981       0.056124       1.801225           0.000000
            9              H       0.676912      12.367952       2.834941       0.125338       1.260274 0.97653014E+01  0.99952673E+02                                 1.895106                            1.809691      -0.912287       2.451498                    0.999018       3.373941       9.391938       0.475820       1.257635      -0.717831       0.028863       0.007101      -0.009798       0.031297       0.009654      -0.001611       0.007995       0.016871       0.001894      -0.016785       0.003934       0.012851              1.904337       2.257180       0.254121      -0.287905       1.591260       0.022660       1.864572          -0.000001
           10              H       7.335408      10.468368       2.446697       0.131102       1.067207 0.76345687E+01  0.74447828E+02                                 1.749591                            1.633215      -1.269026       2.285582                    0.995531       3.562998      10.103678       0.479408       1.310188      -0.701283      -0.017454      -0.022410      -0.021286       0.035495       0.011625      -0.003476       0.000400       0.012661       0.018400      -0.016505       0.004880       0.011625              1.824556       1.868620       0.362989       0.324257       1.682624       0.429097       1.922425          -0.000001
           11              H       9.661467       7.636134       3.137923       0.152959       0.962024 0.70500595E+01  0.66737790E+02                                 1.592334                            1.537727      -0.780946       2.517228                    0.999850       3.197610       8.653534       0.514435       1.257757      -0.715432      -0.004177       0.012166       0.010738       0.016756      -0.000372      -0.000576       0.005104      -0.005074       0.007195      -0.003801      -0.003241       0.007042              1.627376       1.496304       0.023811      -0.338100       1.314838      -0.004350       2.070985          -0.000000
           12              H       0.615005       6.905660       2.295967       0.141421       1.130591 0.84995717E+01  0.83547638E+02                                 1.713826                            1.641016      -0.930075       2.430161                    0.999414       3.281775       8.785698       0.524456       1.188119      -0.732311       0.016857      -0.001582      -0.004829       0.017607      -0.002300      -0.002150       0.002658       0.006234      -0.006635      -0.004771      -0.001260       0.006031              1.742598       2.124465      -0.416615       0.011385       1.686224      -0.100281       1.417106           0.000001
           13              H       9.345846       7.158820       1.677822       0.148820       1.170135 0.90674122E+01  0.91702609E+02                                 1.834089                            1.757010      -1.111209       2.354393                    0.997545       3.519697       9.949358       0.474364       1.276722      -0.710472      -0.012314       0.002790      -0.010379       0.016344       0.006968       0.002425       0.001024       0.002748      -0.012543      -0.005587      -0.004067       0.009654              1.872220       2.238430       0.335394       0.390370       1.593014       0.113630       1.785215          -0.000001
           14              H       8.838416      11.339487       0.319730       0.116868       1.375221 0.10944406E+02  0.11541907E+03                                 2.031375                            1.925318      -0.908910       2.447089                    0.997695       3.530972      10.022132       0.457274       1.270117      -0.715072      -0.028354       0.003505      -0.022182       0.036170      -0.003229       0.007390      -0.003874      -0.000950      -0.014050      -0.009691      -0.000282       0.009973              2.097575       2.132626      -0.217088       0.510936       1.694109      -0.205950       2.465992          -0.000002
           15              H       0.214135      11.317511       0.704929       0.074535       1.501072 0.12860065E+02  0.14184028E+03                                 2.152752                            2.080939      -1.232616       2.263717                    0.994808       4.097343      12.069809       0.439787       1.262720      -0.712896       0.025276      -0.009373      -0.004828       0.027387      -0.010817      -0.000216       0.003247       0.013416       0.002802      -0.013709       0.001172       0.012537              2.201272       2.534283       0.203507      -0.427832       1.820526      -0.054100       2.249006          -0.000001
           16              H       0.555128       9.478580       2.452787       0.071850       1.264057 0.10471006E+02  0.11025653E+03                                 1.944874                            1.895910      -1.169980       2.296145                    0.994558       4.036071      11.808242       0.451868       1.287295      -0.705927      -0.003819       0.023031       0.027582       0.036136       0.002614       0.001419      -0.004027      -0.013709       0.009739      -0.009346       0.000872       0.008473              1.991555       1.709821      -0.073898       0.053339       2.058751       0.473416       2.206092          -0.000000
           17              H       6.935249       6.690297       1.645849       0.095613       1.282373 0.91847525E+01  0.93474021E+02                                 1.964640                            1.781117      -1.059662       2.371756                    0.997011       3.678325      10.535228       0.464658       1.295236      -0.705756       0.032938       0.008895      -0.030273       0.045612      -0.008785      -0.011098      -0.007266       0.012464       0.001964      -0.018598       0.003565       0.015033              2.096153       2.164409       0.281247      -0.547199       1.685637      -0.460426       2.438411          -0.000001
           18              H       3.447175       7.287159       3.349554       0.101597       1.152246 0.79972510E+01  0.78129547E+02                                 1.777587                            1.621684      -1.061977       2.367771                    0.997631       3.503426       9.632448       0.508403       1.233171      -0.718957      -0.042812       0.017300       0.004692       0.046413      -0.003554      -0.014863      -0.003312       0.018984      -0.001068      -0.015022      -0.005352       0.020374              1.875514       2.368182      -0.553692       0.130634       1.660808      -0.166808       1.597553           0.000000
           19              H       7.442679       5.061455       3.096815       0.125303       1.253882 0.96999908E+01  0.99086872E+02                                 1.885863                            1.801356      -0.899585       2.456758                    0.999127       3.366781       9.353161       0.477972       1.254467      -0.718508       0.029118      -0.012282      -0.001492       0.031637      -0.006131      -0.007432      -0.008159       0.016451       0.002445      -0.016725       0.004150       0.012575              1.894929       2.245018      -0.373432      -0.075573       1.768204      -0.128506       1.671565          -0.000001
           20              H       3.952575       5.675018       4.936025       0.131074       1.070550 0.76649069E+01  0.74865462E+02                                 1.758221                            1.640254      -1.283729       2.279554                    0.995229       3.571635      10.157521       0.476415       1.316274      -0.700025      -0.016969      -0.007294       0.029457       0.034769      -0.008865      -0.008560      -0.006950       0.001550      -0.015676      -0.016720       0.004957       0.011762              1.834168       1.878469       0.100697      -0.481443       1.497211      -0.321376       2.126824          -0.000001
           21              H       6.278634       7.689754       7.043199       0.153534       0.960227 0.70348070E+01  0.66559793E+02                                 1.590578                            1.536261      -0.779669       2.518052                    0.999857       3.195205       8.645876       0.514561       1.258083      -0.715359      -0.003773       0.003351      -0.015718       0.016509      -0.000496       0.000585      -0.003009      -0.001295       0.018365      -0.003914      -0.003208       0.007122              1.625459       1.494814      -0.303828       0.148036       1.883010      -0.324404       1.498553          -0.000000
           22              H       7.380772       7.325836       8.096786       0.142386       1.129984 0.84985148E+01  0.83571753E+02                                 1.716785                            1.643797      -0.935639       2.428433                    0.999403       3.281085       8.798417       0.522402       1.192297      -0.731344       0.016323      -0.003302       0.003382       0.016993      -0.000850       0.003425      -0.001249       0.008876       0.001244      -0.004937      -0.001475       0.006413              1.745663       2.128492       0.218639       0.355611       1.574074       0.167002       1.534422           0.000001
           23              H       5.963013       6.663926       8.186615       0.150143       1.169808 0.90706751E+01  0.91801184E+02                                 1.838854                            1.761431      -1.129459       2.347581                    0.997483       3.521057       9.977095       0.471818       1.282694      -0.709200      -0.011863      -0.010239       0.002338       0.015844      -0.001392      -0.007335       0.001594       0.007279       0.001470      -0.005619      -0.004121       0.009740              1.877182       2.245035       0.170744      -0.487169       1.642875      -0.140184       1.743635          -0.000000
           24              H       5.455583       3.397451       5.245097       0.118269       1.368279 0.10883709E+02  0.11466296E+03                                 2.028014                            1.922839      -0.912684       2.446850                    0.997678       3.523466      10.008161       0.456373       1.273915      -0.714268      -0.027992      -0.020595       0.007952       0.035650       0.008152      -0.000996       0.005317       0.001345      -0.007472      -0.009932      -0.000215       0.010146              2.093854       2.127552       0.547799      -0.066988       2.447031      -0.230663       1.706979          -0.000001
           25              H       6.979903       3.742031       5.071529       0.076683       1.482027 0.12655091E+02  0.13899339E+03                                 2.132889                            2.063045      -1.211927       2.273626                    0.994987       4.071257      11.960282       0.442175       1.261199      -0.713247       0.025057       0.000152       0.010538       0.027183       0.005425       0.009463      -0.005242       0.009783      -0.006427      -0.013847       0.001445       0.012402              2.180358       2.508125      -0.464320       0.037160       2.168253      -0.156065       1.864695          -0.000001
           26              H       7.320896       6.175186       5.790161       0.071370       1.269823 0.10530371E+02  0.11104493E+03                                 1.951062                            1.901412      -1.175386       2.293390                    0.994551       4.045953      11.848128       0.451140       1.287478      -0.705861      -0.003567       0.012382      -0.033744       0.036121      -0.000019      -0.002804       0.002915      -0.015502       0.003832      -0.009179       0.000785       0.008394              1.998094       1.714469       0.083574       0.037305       1.764121      -0.302701       2.515691          -0.000001
           27              H       3.552314       6.870498       8.608354       0.094606       1.286446 0.92180236E+01  0.93887663E+02                                 1.967820                            1.783586      -1.055571       2.372715                    0.996902       3.683828      10.551609       0.464680       1.294140      -0.705979       0.032930      -0.031011       0.007426       0.045839      -0.005191       0.013121       0.000516       0.001058      -0.033674      -0.018642       0.003533       0.015109              2.099776       2.168359      -0.616728       0.030195       2.654115      -0.095969       1.476854          -0.000001
           28              H       0.064241       8.047520       7.239604       0.099914       1.155558 0.80228310E+01  0.78439638E+02                                 1.780922                            1.624210      -1.059510       2.368415                    0.997602       3.508536       9.649230       0.508054       1.233071      -0.718994      -0.043517      -0.004602      -0.017501       0.047129      -0.011153       0.010636      -0.002219       0.009243      -0.029640      -0.015110      -0.005320       0.020430              1.879339       2.374128       0.391410       0.415840       1.760881       0.111254       1.503008           0.000000
           29              H       4.059744       8.941493       9.293490       0.125932       1.256344 0.97250286E+01  0.99415552E+02                                 1.888932                            1.804141      -0.905904       2.454167                    0.999098       3.369659       9.367321       0.477377       1.255108      -0.718352       0.028809       0.004852       0.011431       0.031371      -0.003486       0.008882      -0.000009       0.002107      -0.040778      -0.016856       0.004229       0.012627              1.898014       2.249084       0.121550       0.362159       1.809860       0.106419       1.635098          -0.000001
           30              H       0.569641      10.227514       7.842524       0.131709       1.068421 0.76463464E+01  0.74622918E+02                                 1.754144                            1.636925      -1.278551       2.281701                    0.995407       3.566977      10.133012       0.477588       1.314119      -0.700462      -0.016887       0.029046      -0.008785       0.034727      -0.002963       0.011724       0.006683       0.000584      -0.017930      -0.016637       0.005128       0.011509              1.829636       1.873878      -0.464946       0.152910       2.241277      -0.111356       1.373755          -0.000001
           31              H       2.895700      11.045012       5.044124       0.152475       0.962340 0.70502497E+01  0.66708448E+02                                 1.589267                            1.534983      -0.770598       2.520830                    0.999868       3.196702       8.635692       0.516530       1.253240      -0.716415      -0.004416      -0.015664       0.004885       0.016992       0.000770      -0.000001      -0.002090      -0.010168      -0.008410      -0.003783      -0.003204       0.006987              1.624118       1.493649       0.279942       0.188952       1.874094       0.328317       1.504611          -0.000000
           32              H       3.997838      12.139404       4.832493       0.141915       1.130462 0.85024365E+01  0.83621737E+02                                 1.717654                            1.644520      -0.940681       2.426326                    0.999429       3.280758       8.798751       0.522112       1.192797      -0.731251       0.016787       0.005109       0.001071       0.017580       0.003047      -0.000827      -0.001414       0.003765      -0.013321      -0.004827      -0.001167       0.005995              1.746592       2.129837       0.198829      -0.367624       1.400208      -0.066426       1.709732           0.000001
           33              H       2.580079      12.548153       5.360809       0.150272       1.169755 0.90680759E+01  0.91752910E+02                                 1.837312                            1.759963      -1.127462       2.347855                    0.997374       3.520308       9.968315       0.472583       1.280923      -0.709564      -0.011971       0.007256       0.007791       0.016020      -0.005582       0.004886      -0.002658       0.005502      -0.003827      -0.005641      -0.004037       0.009678              1.875614       2.243286      -0.506879       0.095612       1.838258       0.026427       1.545298          -0.000000
           34              H       2.072649      11.633962       9.660419       0.119303       1.368941 0.10888391E+02  0.11472047E+03                                 2.028183                            1.922777      -0.912363       2.446725                    0.997691       3.523385      10.007106       0.456566       1.273285      -0.714382      -0.027674       0.017097       0.013386       0.035176      -0.004744      -0.006623      -0.001404       0.007888       0.013220      -0.009758      -0.000323       0.010080              2.094079       2.128680      -0.332538      -0.441629       2.091491       0.435846       2.062066          -0.000001
           35              H       3.596968      11.311358       9.448788       0.076881       1.492010 0.12768597E+02  0.14062457E+03                                 2.147297                            2.076158      -1.237211       2.263187                    0.994820       4.084776      12.036312       0.439318       1.265928      -0.712219       0.024282       0.008960      -0.005712       0.026505       0.005459      -0.009395       0.001962       0.004143      -0.024286      -0.013919       0.001477       0.012442              2.195512       2.526526       0.267636       0.388052       2.090056       0.211803       1.969955          -0.000001
           36              H       3.937961      10.717134       6.982298       0.071116       1.266724 0.10497009E+02  0.11058292E+03                                 1.946312                            1.897184      -1.164027       2.298309                    0.994543       4.039759      11.816269       0.452167       1.285834      -0.706230      -0.002949      -0.035833       0.006138       0.036474      -0.002301       0.001410       0.001205      -0.008744       0.025369      -0.009324       0.000627       0.008697              1.993060       1.710912      -0.009276      -0.090752       2.581739      -0.173250       1.686530          -0.000000
           37              H       5.243782      -4.019804      10.254203       0.093792       1.289177 0.92406158E+01  0.94164775E+02                                 1.969499                            1.784936      -1.049507       2.374669                    0.997053       3.687930      10.562108       0.464882       1.292931      -0.706223       0.033302      -0.022321      -0.022869       0.046155      -0.013956       0.001941       0.006949       0.013561       0.004290      -0.018632       0.003490       0.015143              2.101659       2.170383      -0.335045      -0.519792       1.855817       0.558581       2.278776          -0.000001
           38              H       1.755708      -2.245922      10.589159       0.099617       1.162785 0.80812156E+01  0.79167036E+02                                 1.789414                            1.630818      -1.068704       2.363704                    0.997624       3.519721       9.694862       0.506609       1.234143      -0.718718      -0.043137       0.012392      -0.012936       0.046709      -0.015093      -0.004431       0.005597       0.015422      -0.013092      -0.015389      -0.005530       0.020919              1.888951       2.388650      -0.166118       0.551901       1.476980       0.056124       1.801225           0.000000
           39              H       5.751212      -3.577652      12.390305       0.125335       1.260291 0.97654750E+01  0.99954983E+02                                 1.895131                            1.809714      -0.912293       2.451495                    0.999018       3.373965       9.392057       0.475814       1.257644      -0.717829       0.028863      -0.007101       0.009798       0.031297      -0.009654       0.001610       0.007995       0.016872       0.001894      -0.016785       0.003934       0.012851              1.904363       2.257212      -0.254127       0.287911       1.591279       0.022661       1.864597          -0.000001
           40              H       2.261108      -1.678068      12.778549       0.131102       1.067208 0.76345771E+01  0.74447941E+02                                 1.749592                            1.633217      -1.269023       2.285583                    0.995531       3.563001      10.103693       0.479407       1.310189      -0.701283      -0.017454       0.022410       0.021286       0.035495      -0.011625       0.003476       0.000400       0.012661       0.018400      -0.016505       0.004880       0.011625              1.824558       1.868622      -0.362989      -0.324257       1.682625       0.429098       1.922427          -0.000001
           41              H       4.587167       1.154166      12.087323       0.152957       0.962023 0.70500439E+01  0.66737597E+02                                 1.592332                            1.537725      -0.780944       2.517229                    0.999850       3.197606       8.653517       0.514435       1.257757      -0.715432      -0.004177      -0.012166      -0.010738       0.016756       0.000372       0.000576       0.005104      -0.005074       0.007195      -0.003801      -0.003241       0.007042              1.627374       1.496303      -0.023811       0.338099       1.314836      -0.004350       2.070983          -0.000000
           42              H       5.689305       1.884640      12.929279       0.141417       1.130605 0.84997094E+01  0.83549389E+02                                 1.713846                            1.641035      -0.930083       2.430157                    0.999414       3.281795       8.785793       0.524450       1.188127      -0.732309       0.016857       0.001582       0.004829       0.017607       0.002300       0.002150       0.002657       0.006235      -0.006634      -0.004771      -0.001260       0.006031              1.742620       2.124493       0.416623      -0.011386       1.686244      -0.100284       1.417121           0.000001
           43              H       4.271546       1.631480      13.547424       0.148818       1.170144 0.90675012E+01  0.91703782E+02                                 1.834103                            1.757022      -1.111210       2.354391                    0.997545       3.519712       9.949432       0.474360       1.276728      -0.710470      -0.012314      -0.002790       0.010379       0.016344      -0.006968      -0.002425       0.001024       0.002748      -0.012542      -0.005588      -0.004067       0.009654              1.872234       2.238450      -0.335399      -0.390375       1.593025       0.113631       1.785228          -0.000001
           44              H       3.764116      -2.549187      14.905516       0.116865       1.375232 0.10944523E+02  0.11542067E+03                                 2.031392                            1.925333      -0.908913       2.447088                    0.997695       3.530985      10.022202       0.457271       1.270124      -0.715071      -0.028354      -0.003505       0.022182       0.036170       0.003229      -0.007390      -0.003874      -0.000949      -0.014049      -0.009691      -0.000282       0.009973              2.097594       2.132645       0.217091      -0.510944       1.694121      -0.205952       2.466016          -0.000002
           45              H       5.288435      -2.527211      14.520317       0.074533       1.501080 0.12860167E+02  0.14184187E+03                                 2.152773                            2.080958      -1.232617       2.263716                    0.994808       4.097361      12.069934       0.439781       1.262733      -0.712893       0.025276       0.009373       0.004828       0.027387       0.010817       0.000216       0.003248       0.013417       0.002803      -0.013709       0.001172       0.012537              2.201294       2.534311      -0.203510       0.427839       1.820542      -0.054100       2.249029          -0.000001
           46              H       5.629428      -0.688280      12.772459       0.071850       1.264054 0.10470975E+02  0.11025612E+03                                 1.944871                            1.895908      -1.169979       2.296146                    0.994558       4.036064      11.808217       0.451869       1.287296      -0.705927      -0.003819      -0.023031      -0.027582       0.036136      -0.002614      -0.001419      -0.004027      -0.013709       0.009740      -0.009346       0.000872       0.008473              1.991552       1.709819       0.073898      -0.053340       2.058749       0.473416       2.206089          -0.000001
           47              H       1.860949       2.100003      13.579397       0.095613       1.282373 0.91847521E+01  0.93474006E+02                                 1.964639                            1.781116      -1.059663       2.371756                    0.997011       3.678324      10.535221       0.464659       1.295235      -0.705756       0.032938      -0.008895       0.030273       0.045612       0.008785       0.011098      -0.007266       0.012464       0.001964      -0.018597       0.003565       0.015033              2.096151       2.164408      -0.281247       0.547199       1.685636      -0.460426       2.438409          -0.000001
           48              H       8.521475       1.503141      11.875692       0.101597       1.152243 0.79972285E+01  0.78129270E+02                                 1.777584                            1.621682      -1.061975       2.367773                    0.997631       3.503421       9.632430       0.508404       1.233171      -0.718957      -0.042812      -0.017300      -0.004692       0.046413       0.003554       0.014863      -0.003312       0.018984      -0.001068      -0.015022      -0.005352       0.020374              1.875512       2.368179       0.553691      -0.130633       1.660806      -0.166808       1.597551           0.000000
           49              H       2.368379       3.728845      12.128431       0.125300       1.253899 0.97001624E+01  0.99089149E+02                                 1.885889                            1.801380      -0.899591       2.456756                    0.999127       3.366799       9.353262       0.477965       1.254477      -0.718506       0.029118       0.012282       0.001492       0.031637       0.006131       0.007431      -0.008159       0.016451       0.002446      -0.016725       0.004150       0.012575              1.894956       2.245053       0.373441       0.075575       1.768227      -0.128509       1.671587          -0.000001
           50              H       9.026875       3.115282      10.289221       0.131075       1.070548 0.76648966E+01  0.74865337E+02                                 1.758219                            1.640252      -1.283727       2.279555                    0.995229       3.571632      10.157511       0.476415       1.316274      -0.700025      -0.016969       0.007294      -0.029457       0.034769       0.008865       0.008560      -0.006950       0.001550      -0.015676      -0.016720       0.004957       0.011763              1.834167       1.878468      -0.100697       0.481442       1.497210      -0.321375       2.126823          -0.000001
           51              H       1.204334       1.100546       8.182047       0.153534       0.960226 0.70347976E+01  0.66559677E+02                                 1.590576                            1.536260      -0.779667       2.518052                    0.999857       3.195203       8.645867       0.514562       1.258082      -0.715359      -0.003773      -0.003352       0.015719       0.016509       0.000496      -0.000585      -0.003009      -0.001295       0.018365      -0.003914      -0.003208       0.007122              1.625458       1.494813       0.303828      -0.148036       1.883008      -0.324404       1.498552          -0.000000
           52              H       2.306472       1.464464       7.128460       0.142385       1.129991 0.84985800E+01  0.83572601E+02                                 1.716796                            1.643807      -0.935641       2.428431                    0.999403       3.281094       8.798468       0.522399       1.192303      -0.731342       0.016323       0.003302      -0.003382       0.016993       0.000850      -0.003425      -0.001249       0.008876       0.001243      -0.004937      -0.001475       0.006413              1.745674       2.128508      -0.218641      -0.355614       1.574084       0.167004       1.534431           0.000001
           53              H       0.888713       2.126374       7.038631       0.150143       1.169811 0.90707130E+01  0.91801682E+02                                 1.838860                            1.761436      -1.129460       2.347580                    0.997483       3.521064       9.977128       0.471817       1.282696      -0.709200      -0.011863       0.010239      -0.002338       0.015844       0.001392       0.007335       0.001594       0.007279       0.001470      -0.005619      -0.004121       0.009740              1.877188       2.245044      -0.170745       0.487171       1.642880      -0.140185       1.743640          -0.000000
           54              H       0.381283       5.392849       9.980149       0.118270       1.368273 0.10883651E+02  0.11466217E+03                                 2.028005                            1.922831      -0.912683       2.446851                    0.997678       3.523461      10.008129       0.456375       1.273911      -0.714269      -0.027992       0.020595      -0.007952       0.035650      -0.008152       0.000996       0.005317       0.001345      -0.007472      -0.009932      -0.000215       0.010146              2.093845       2.127543      -0.547796       0.066988       2.447019      -0.230661       1.706972          -0.000002
           55              H       1.905603       5.048269      10.153717       0.076682       1.482027 0.12655098E+02  0.13899350E+03                                 2.132891                            2.063048      -1.211927       2.273627                    0.994987       4.071259      11.960298       0.442174       1.261201      -0.713246       0.025057      -0.000152      -0.010538       0.027183      -0.005425      -0.009463      -0.005242       0.009783      -0.006427      -0.013848       0.001445       0.012403              2.180360       2.508127       0.464320      -0.037160       2.168255      -0.156066       1.864697          -0.000001
           56              H       2.246596       2.615114       9.435085       0.071370       1.269820 0.10530340E+02  0.11104452E+03                                 1.951059                            1.901409      -1.175383       2.293392                    0.994551       4.045946      11.848099       0.451140       1.287478      -0.705861      -0.003567      -0.012382       0.033744       0.036121       0.000019       0.002804       0.002915      -0.015502       0.003832      -0.009179       0.000785       0.008394              1.998090       1.714466      -0.083574      -0.037304       1.764118      -0.302701       2.515687          -0.000000
           57              H       8.626614       1.919802       6.616892       0.094606       1.286447 0.92180326E+01  0.93887773E+02                                 1.967820                            1.783586      -1.055572       2.372714                    0.996902       3.683830      10.551614       0.464680       1.294140      -0.705979       0.032930       0.031011      -0.007426       0.045839       0.005191      -0.013121       0.000516       0.001058      -0.033674      -0.018642       0.003532       0.015109              2.099776       2.168359       0.616728      -0.030195       2.654116      -0.095969       1.476854          -0.000001
           58              H       5.138541       0.742780       7.985642       0.099914       1.155555 0.80228023E+01  0.78439288E+02                                 1.780919                            1.624208      -1.059507       2.368416                    0.997602       3.508529       9.649207       0.508055       1.233071      -0.718994      -0.043517       0.004602       0.017501       0.047129       0.011153      -0.010636      -0.002219       0.009243      -0.029640      -0.015110      -0.005320       0.020430              1.879336       2.374124      -0.391409      -0.415839       1.760877       0.111253       1.503006           0.000000
           59              H       9.134044      -0.151193       5.931756       0.125931       1.256363 0.97252267E+01  0.99418196E+02                                 1.888962                            1.804168      -0.905908       2.454165                    0.999098       3.369680       9.367443       0.477369       1.255120      -0.718349       0.028809      -0.004852      -0.011430       0.031371       0.003486      -0.008881      -0.000009       0.002107      -0.040779      -0.016856       0.004229       0.012627              1.898045       2.249124      -0.121553      -0.362168       1.809889       0.106421       1.635122          -0.000001
           60              H       5.643941      -1.437214       7.382722       0.131709       1.068420 0.76463402E+01  0.74622863E+02                                 1.754146                            1.636926      -1.278549       2.281702                    0.995407       3.566977      10.133021       0.477587       1.314122      -0.700462      -0.016887      -0.029046       0.008785       0.034727       0.002963      -0.011724       0.006683       0.000584      -0.017930      -0.016637       0.005128       0.011509              1.829638       1.873880       0.464946      -0.152911       2.241278      -0.111356       1.373756          -0.000001
           61              H       7.970000      -2.254712      10.181122       0.152475       0.962338 0.70502319E+01  0.66708231E+02                                 1.589265                            1.534981      -0.770595       2.520832                    0.999868       3.196697       8.635672       0.516531       1.253239      -0.716415      -0.004416       0.015664      -0.004885       0.016992      -0.000770       0.000001      -0.002090      -0.010168      -0.008410      -0.003784      -0.003204       0.006987              1.624115       1.493646      -0.279941      -0.188952       1.874090       0.328316       1.504609          -0.000000
           62              H       9.072138      -3.349104      10.392753       0.141913       1.130465 0.85024696E+01  0.83622160E+02                                 1.717659                            1.644525      -0.940683       2.426325                    0.999429       3.280763       8.798775       0.522111       1.192799      -0.731251       0.016787      -0.005109      -0.001071       0.017580      -0.003047       0.000827      -0.001414       0.003765      -0.013322      -0.004828      -0.001167       0.005995              1.746598       2.129844      -0.198830       0.367626       1.400212      -0.066427       1.709738           0.000001
           63              H       7.654379      -3.757853       9.864437       0.150272       1.169754 0.90680652E+01  0.91752766E+02                                 1.837310                            1.759961      -1.127460       2.347856                    0.997374       3.520306       9.968304       0.472584       1.280922      -0.709564      -0.011971      -0.007256      -0.007791       0.016020       0.005582      -0.004886      -0.002658       0.005502      -0.003827      -0.005641      -0.004037       0.009678              1.875612       2.243284       0.506879      -0.095612       1.838256       0.026427       1.545297          -0.000000
           64              H       7.146949      -2.843662       5.564827       0.119303       1.368944 0.10888420E+02  0.11472087E+03                                 2.028187                            1.922781      -0.912364       2.446724                    0.997691       3.523388      10.007122       0.456565       1.273286      -0.714382      -0.027674      -0.017097      -0.013386       0.035176       0.004744       0.006623      -0.001404       0.007888       0.013220      -0.009758      -0.000323       0.010080              2.094083       2.128684       0.332539       0.441631       2.091495       0.435848       2.062070          -0.000001
           65              H       8.671268      -2.521058       5.776458       0.076881       1.492013 0.12768636E+02  0.14062513E+03                                 2.147302                            2.076163      -1.237212       2.263186                    0.994820       4.084783      12.036345       0.439317       1.265929      -0.712219       0.024281      -0.008960       0.005712       0.026505      -0.005459       0.009396       0.001962       0.004143      -0.024286      -0.013919       0.001477       0.012442              2.195517       2.526531      -0.267637      -0.388053       2.090061       0.211804       1.969958          -0.000001
           66              H       9.012261      -1.926834       8.242948       0.071116       1.266724 0.10497004E+02  0.11058285E+03                                 1.946311                            1.897184      -1.164026       2.298310                    0.994543       4.039758      11.816263       0.452167       1.285833      -0.706230      -0.002949       0.035833      -0.006138       0.036474       0.002302      -0.001410       0.001205      -0.008744       0.025369      -0.009324       0.000627       0.008697              1.993059       1.710911       0.009276       0.090752       2.581737      -0.173250       1.686530          -0.000000
           67              C       9.705106      12.336307       4.457952       0.083240      28.572023 0.34302870E+03  0.76432645E+04                                 8.289166                            6.278029       0.126453       2.050015                    0.999725      26.572878      75.738857       0.637985       0.430871      -1.049290      -0.052460      -0.031497       0.008994       0.061847       0.001217       0.017326      -0.002241       0.016823      -0.088871      -0.034948       0.006539       0.028410              9.790339       9.150977       1.181192      -0.986767       6.499048       3.812486      13.720990          -0.000000
           68              C       7.652044      11.284987       4.281339       0.070318      29.023822 0.34090342E+03  0.75495507E+04                                 8.248448                            6.171458       0.163684       2.054807                    0.999713      26.435337      74.004009       0.660147       0.418963      -1.061506       0.039008       0.030133       0.009832       0.050262       0.001960      -0.005864      -0.001253      -0.009094      -0.117524      -0.039818       0.015184       0.024635              9.915456       9.586035       1.190006      -2.031178       6.720666       3.818253      13.439666           0.000002
           69              C      10.011594      12.076993       3.177509      -0.217429      33.492036 0.42272933E+03  0.98940387E+04                                 9.013488                            6.830253       0.216482       2.038298                    0.999665      29.936792      86.587349       0.632343       0.413850      -1.063144       0.004467      -0.009000       0.007124       0.012317       0.004870      -0.015052      -0.001093       0.019067      -0.041760      -0.020151      -0.003457       0.023608             10.668184       8.532984       1.528310      -0.391848       7.538371       4.851710      15.933197          -0.000001
           70              C       9.136785      11.383439       2.356868       0.196719      31.988233 0.38251592E+03  0.86869257E+04                                 9.023696                            6.661273      -0.142737       1.982315                    0.999083      25.186388      70.557995       0.620002       0.435007      -1.055407       0.015226      -0.032971      -0.013625       0.038789      -0.017081       0.005210      -0.000665      -0.044841      -0.014244      -0.026827      -0.003884       0.030710             11.380319       8.904251       0.707239      -2.243621       7.724985       5.341481      17.511721          -0.000001
           71              C       7.944324      10.965020       2.944563      -0.192208      34.863464 0.45701427E+03  0.10889080E+05                                 9.334696                            7.170238       0.129942       2.014515                    0.999413      29.928665      86.870170       0.609363       0.421860      -1.059808       0.010292      -0.023223       0.006750       0.026282      -0.003881       0.013596       0.010100      -0.011200       0.023565      -0.020284       0.001717       0.018567             11.100453      10.397520       1.091806      -2.729123       7.242515       4.134761      15.661324           0.000001
           72              C      10.023772       7.515706       2.256381      -0.491490      27.166937 0.45570337E+03  0.10902416E+05                                 7.780917                            6.992890       0.017101       1.947792                    0.998655      33.343508      98.517713       0.636214       0.402404      -1.067242       0.022168       0.097846      -0.036604       0.106795       0.008335      -0.001633      -0.002091      -0.031239      -0.057477      -0.019388      -0.008022       0.027410              8.209900       8.777926       0.898563      -0.849456       7.961392      -1.734398       7.890381           0.000003
           73              C       1.621746       8.642623       0.892199       0.605066      24.260293 0.25553345E+03  0.53312792E+04                                 7.818463                            5.736216      -0.077666       2.034792                    0.999611      22.358429      63.265120       0.607978       0.482875      -1.011854       0.074542      -0.023526      -0.044900       0.090144       0.021033      -0.003401      -0.018413      -0.183918      -0.210931      -0.072173      -0.059047       0.131220              9.684438      13.575211      -2.361185       0.065629       4.668703      -0.390422      10.809401          -0.000001
           74              C       9.487926      10.972052       0.940920      -0.155852      27.384616 0.40061417E+03  0.93498132E+04                                 8.044078                            6.659480      -0.304049       1.878104                    0.997948      30.698939      91.786566       0.632184       0.415131      -1.051131      -0.020818      -0.101355       0.025206       0.106497      -0.009977       0.023184       0.002381       0.026886      -0.028294      -0.025684      -0.007043       0.032727              9.407927       7.094507      -1.101725      -1.317390       7.884375       1.960401      13.244899          -0.000001
           75              C       0.358246       8.874687       1.708273       0.021793      26.606897 0.39753392E+03  0.91748694E+04                                 7.829453                            6.635845      -0.377708       1.890826                    0.998320      27.536142      79.437461       0.638897       0.415384      -1.060727      -0.112860      -0.046744       0.010405       0.122600       0.007615       0.014435      -0.023431      -0.086169      -0.026973      -0.047366      -0.008715       0.056081              8.898594      10.113824      -1.467535      -1.268510       8.267636      -0.589063       8.314321           0.000000
           76              C       6.322273       6.482846       2.312715       0.079343      28.703841 0.34506390E+03  0.77002155E+04                                 8.314912                            6.297417       0.120527       2.047048                    0.999709      26.648306      76.018363       0.636863       0.430979      -1.049194      -0.052602       0.022426       0.024287       0.062127       0.014010      -0.008241       0.017261       0.041948      -0.012580      -0.034844       0.007191       0.027653              9.821901       9.177485      -1.450223      -0.529092       8.640961      -5.052157      11.647256          -0.000001
           77              C       4.269212       6.855555       3.311491       0.063222      29.287203 0.34472307E+03  0.76568430E+04                                 8.306024                            6.213276       0.156589       2.050592                    0.999711      26.573232      74.545361       0.656636       0.419954      -1.060684       0.038919      -0.006220      -0.031178       0.050253      -0.004787       0.002226       0.029124       0.037095       0.023463      -0.040641       0.015103       0.025538              9.988877       9.635748      -2.362417      -0.014197       8.515262      -4.869250      11.815621           0.000001
           78              C       6.628761       5.503607       3.177509      -0.216716      33.498410 0.42277368E+03  0.98957013E+04                                 9.018839                            6.834048       0.214892       2.038201                    0.999690      29.930722      86.582956       0.631667       0.414266      -1.062837       0.004402       0.011031       0.004335       0.012643      -0.015061       0.003730       0.005384       0.025321      -0.015958      -0.019882      -0.002498       0.022381             10.676035       8.532584      -1.100237      -1.129266       9.638915      -6.068490      13.856607          -0.000001
           79              C       5.753952       5.139688       4.188465       0.197229      31.996891 0.38249073E+03  0.86868344E+04                                 9.028148                            6.662901      -0.147767       1.981218                    0.999021      25.184470      70.571126       0.619624       0.435248      -1.055185       0.015992       0.002290       0.036015       0.039473       0.012661       0.012750       0.012016      -0.024705       0.051129      -0.027544      -0.002619       0.030163             11.388100       8.905314      -2.295787       0.509828      10.444867      -6.916458      14.814119          -0.000001
           80              C       4.561491       5.857856       4.256979      -0.188510      34.682540 0.45402804E+03  0.10799352E+05                                 9.296712                            7.140567       0.138331       2.018253                    0.999413      29.839784      86.515271       0.611473       0.421128      -1.060353       0.011006       0.018210       0.015884       0.026553       0.013071      -0.003390      -0.008679      -0.005800       0.037637      -0.019925       0.000669       0.019256             11.053893      10.352194      -2.888010       0.405267       9.931092      -5.686951      12.878393           0.000001
           81              C       6.640939       6.986530       7.588263      -0.495786      27.267348 0.45800537E+03  0.10971867E+05                                 7.800395                            7.010229       0.019553       1.947399                    0.998634      33.426818      98.845257       0.635435       0.402370      -1.067209       0.022276      -0.080523      -0.066527       0.106800      -0.006360      -0.005706       0.019923       0.001227       0.038896      -0.019841      -0.007433       0.027274              8.230888       8.802487      -1.187962      -0.356093       9.433443       0.904125       6.456735           0.000004
           82              C       8.387513       5.241656       7.294415       0.599953      24.359789 0.25677093E+03  0.53628335E+04                                 7.833705                            5.746388      -0.083119       2.032217                    0.999617      22.413629      63.426756       0.608110       0.482253      -1.012319       0.073949      -0.027266       0.042682       0.089631      -0.013763      -0.016498       0.096163      -0.051571       0.187502      -0.073677      -0.059247       0.132924              9.704190      13.604080       1.238845       2.018139       9.632077      -2.468988       5.876413          -0.000001
           83              C       6.105093       4.119135       5.252710      -0.162360      27.607699 0.40472237E+03  0.94704322E+04                                 8.092381                            6.698101      -0.311008       1.874058                    0.997927      30.850019      92.378601       0.629674       0.415697      -1.050705      -0.021556       0.073129       0.076436       0.107958       0.027306      -0.002457      -0.000338       0.027928      -0.020502      -0.027300      -0.006911       0.034212              9.469745       7.121746      -0.595037       1.630562      10.272862      -3.337180      11.014626          -0.000001
           84              C       7.124013       5.832364       6.685406       0.025742      26.465743 0.39482840E+03  0.90944483E+04                                 7.793544                            6.606431      -0.368506       1.895271                    0.998213      27.424974      78.969576       0.641478       0.414531      -1.061557      -0.113132       0.032428       0.035540       0.122937       0.008392      -0.013618       0.036839      -0.064519       0.039639      -0.047408      -0.009447       0.056855              8.855463      10.057160      -0.364752       1.889829       8.768153       0.271950       7.741077           0.000000
           85              C       2.939339       7.551747       8.454579       0.081597      28.623707 0.34384208E+03  0.76656438E+04                                 8.297653                            6.284607       0.123876       2.048721                    0.999735      26.601755      75.833107       0.637805       0.430753      -1.049401      -0.051616       0.009660      -0.031479       0.061224      -0.015431      -0.007380      -0.015578       0.045973      -0.000118      -0.035817       0.007832       0.027984              9.800689       9.159631       0.262574       1.517213      15.235251       1.221530       5.007185          -0.000000
           86              C       0.886277       8.230358       7.632416       0.067193      29.188536 0.34325063E+03  0.76159524E+04                                 8.287414                            6.199435       0.161824       2.052841                    0.999716      26.516940      74.346506       0.657460       0.419879      -1.060736       0.038490      -0.023407       0.020975       0.049692       0.004488       0.004138      -0.026890       0.039911       0.028325      -0.040097       0.015623       0.024474              9.965708       9.619707       1.168117       2.050579      15.163709       1.004159       5.113708           0.000001
           87              C       3.245827       8.790300       8.870228      -0.217086      33.479797 0.42254083E+03  0.98880621E+04                                 9.010989                            6.828811       0.215321       2.038198                    0.999664      29.927432      86.540212       0.632428       0.413859      -1.063187       0.002948      -0.000505      -0.012108       0.012472       0.010377       0.010435      -0.004774       0.027327      -0.013357      -0.019564      -0.002622       0.022186             10.665579       8.527127      -0.427375       1.516972      18.036180       1.207746       5.433431          -0.000001
           88              C       2.371017       9.847773       8.679913       0.195909      32.031318 0.38298547E+03  0.87009570E+04                                 9.034143                            6.667043      -0.148172       1.980885                    0.999007      25.204534      70.641057       0.619449       0.435227      -1.055189       0.014903       0.029919      -0.020835       0.039387       0.004709      -0.018096      -0.011753      -0.022567       0.056107      -0.027693      -0.003539       0.031232             11.395965       8.912948       1.595141       1.735450      19.724057       1.569062       5.550890          -0.000001
           89              C       1.178557       9.548024       8.023705      -0.191227      34.778461 0.45558182E+03  0.10845897E+05                                 9.315562                            7.154690       0.131933       2.015873                    0.999460      29.889540      86.706405       0.610605       0.421353      -1.060179       0.011408       0.005388      -0.023098       0.026319      -0.009726      -0.010201      -0.002239      -0.024795      -0.017901      -0.020300       0.001490       0.018810             11.077597      10.375108       1.807165       2.303990      17.103513       1.572902       5.754170           0.000001
           90              C       3.258005      11.868663       5.380602      -0.493405      27.219168 0.45688300E+03  0.10938164E+05                                 7.791227                            7.001873       0.018485       1.947532                    0.998620      33.388432      98.697922       0.635787       0.402397      -1.067202       0.022925      -0.019124       0.102955       0.107197      -0.001740       0.008626      -0.017734       0.002550       0.051271      -0.019131      -0.008822       0.027953              8.220996       8.792816       0.285267       1.204050       6.410778       0.835507       9.459394           0.000004
           91              C       5.004579      12.486621       7.038631       0.602250      24.327471 0.25635932E+03  0.53524253E+04                                 7.828877                            5.743044      -0.077741       2.034036                    0.999571      22.396488      63.380510       0.608048       0.482466      -1.012144       0.074224       0.050463       0.001935       0.089775      -0.006073       0.020484      -0.077365      -0.020368       0.281838      -0.073396      -0.058825       0.132221              9.698094      13.596690       1.127054      -2.080754       8.947185       2.858109       6.550408          -0.000001
           92              C       2.722159      11.279713       9.031616      -0.162494      27.546442 0.40359384E+03  0.94367745E+04                                 8.073947                            6.682863      -0.306831       1.875884                    0.997891      30.815936      92.220052       0.631270       0.414965      -1.051241      -0.020935       0.028009      -0.102917       0.108696      -0.015538      -0.020428      -0.001464       0.025785      -0.031274      -0.025859      -0.007246       0.033105              9.446116       7.113595       1.704313      -0.296606      13.672869       1.344625       7.551884          -0.000001
           93              C       3.741078      11.663849       6.831568       0.023805      26.552384 0.39647310E+03  0.91441270E+04                                 7.818738                            6.626930      -0.377975       1.891371                    0.998289      27.497923      79.295860       0.639345       0.415377      -1.060749      -0.114036       0.013199      -0.045506       0.123488      -0.015358      -0.001477      -0.012846      -0.023346       0.164233      -0.047162      -0.009867       0.057029              8.885727      10.097703       1.828710      -0.634984       7.782242       0.311318       8.777235           0.000000
           94              C       4.630806      -3.546007      10.767294       0.083239      28.572018 0.34302856E+03  0.76432611E+04                                 8.289168                            6.278029       0.126456       2.050016                    0.999725      26.572872      75.738845       0.637984       0.430871      -1.049290      -0.052460       0.031497      -0.008994       0.061847      -0.001217      -0.017326      -0.002241       0.016823      -0.088872      -0.034949       0.006539       0.028410              9.790342       9.150978      -1.181189       0.986776       6.499047       3.812486      13.721000          -0.000000
           95              C       2.577744      -2.494687      10.943907       0.070317      29.023831 0.34090348E+03  0.75495528E+04                                 8.248452                            6.171460       0.163683       2.054807                    0.999713      26.435337      74.004024       0.660147       0.418963      -1.061506       0.039008      -0.030132      -0.009832       0.050262      -0.001960       0.005864      -0.001253      -0.009094      -0.117525      -0.039819       0.015184       0.024635              9.915462       9.586040      -1.190005       2.031184       6.720669       3.818255      13.439678           0.000001
           96              C       4.937294      -3.286693      12.047737      -0.217430      33.492035 0.42272921E+03  0.98940390E+04                                 9.013497                            6.830257       0.216479       2.038297                    0.999665      29.936798      86.587487       0.632341       0.413850      -1.063143       0.004467       0.009000      -0.007124       0.012317      -0.004870       0.015052      -0.001092       0.019068      -0.041759      -0.020151      -0.003457       0.023608             10.668195       8.533001      -1.528315       0.391857       7.538375       4.851709      15.933207          -0.000001
           97              C       4.062485      -2.593138      12.868378       0.196718      31.988290 0.38251650E+03  0.86869451E+04                                 9.023719                            6.661286      -0.142736       1.982315                    0.999083      25.186406      70.558143       0.620000       0.435008      -1.055406       0.015225       0.032971       0.013626       0.038788       0.017081      -0.005210      -0.000665      -0.044841      -0.014243      -0.026827      -0.003883       0.030710             11.380352       8.904276      -0.707241       2.243634       7.725002       5.341496      17.511779          -0.000001
           98              C       2.870024      -2.174720      12.280683      -0.192209      34.863500 0.45701465E+03  0.10889093E+05                                 9.334709                            7.170245       0.129940       2.014515                    0.999413      29.928678      86.870273       0.609362       0.421861      -1.059807       0.010292       0.023223      -0.006750       0.026282       0.003881      -0.013596       0.010100      -0.011200       0.023565      -0.020284       0.001717       0.018567             11.100470      10.397539      -1.091806       2.729134       7.242522       4.134766      15.661348           0.000001
           99              C       4.949472       1.274593      12.968865      -0.491490      27.166905 0.45570240E+03  0.10902389E+05                                 7.780912                            6.992880       0.017100       1.947792                    0.998655      33.343496      98.517722       0.636214       0.402404      -1.067241       0.022168      -0.097846       0.036604       0.106794      -0.008335       0.001633      -0.002092      -0.031238      -0.057476      -0.019388      -0.008022       0.027410              8.209895       8.777925      -0.898557       0.849448       7.961392      -1.734395       7.890369           0.000004
          100              C       6.696046       0.147677      14.333047       0.605066      24.260285 0.25553340E+03  0.53312781E+04                                 7.818462                            5.736216      -0.077666       2.034792                    0.999611      22.358425      63.265110       0.607978       0.482875      -1.011854       0.074542       0.023526       0.044900       0.090144      -0.021033       0.003401      -0.018413      -0.183918      -0.210930      -0.072173      -0.059047       0.131220              9.684436      13.575206       2.361183      -0.065632       4.668702      -0.390424      10.809400          -0.000001
          101              C       4.413626      -2.181752      14.284326      -0.155850      27.384534 0.40061260E+03  0.93497703E+04                                 8.044063                            6.659465      -0.304048       1.878105                    0.997948      30.698912      91.786547       0.632185       0.415131      -1.051131      -0.020818       0.101355      -0.025206       0.106497       0.009977      -0.023184       0.002381       0.026887      -0.028292      -0.025683      -0.007043       0.032727              9.407909       7.094503       1.101719       1.317382       7.884352       1.960385      13.244870          -0.000001
          102              C       5.432546      -0.084387      13.516973       0.021794      26.606849 0.39753300E+03  0.91748410E+04                                 7.829438                            6.635833      -0.377702       1.890828                    0.998320      27.536096      79.437245       0.638898       0.415383      -1.060728      -0.112860       0.046744      -0.010405       0.122600      -0.007615      -0.014436      -0.023431      -0.086168      -0.026972      -0.047366      -0.008714       0.056080              8.898574      10.113792       1.467528       1.268506       8.267630      -0.589064       8.314301           0.000000
          103              C       1.247973       2.307454      12.912531       0.079342      28.703850 0.34506406E+03  0.77002189E+04                                 8.314911                            6.297416       0.120529       2.047048                    0.999709      26.648310      76.018345       0.636864       0.430979      -1.049194      -0.052602      -0.022426      -0.024288       0.062127      -0.014010       0.008241       0.017261       0.041949      -0.012581      -0.034844       0.007191       0.027654              9.821898       9.177487       1.450229       0.529086       8.640963      -5.052156      11.647244          -0.000000
          104              C       9.343512       1.934745      11.913755       0.063222      29.287181 0.34472279E+03  0.76568351E+04                                 8.306019                            6.213273       0.156590       2.050592                    0.999711      26.573217      74.545298       0.656636       0.419954      -1.060684       0.038919       0.006220       0.031178       0.050253       0.004787      -0.002226       0.029124       0.037096       0.023462      -0.040641       0.015103       0.025538              9.988871       9.635745       2.362416       0.014198       8.515256      -4.869245      11.815612           0.000001
          105              C       1.554461       3.286693      12.047737      -0.216714      33.498275 0.42277158E+03  0.98956395E+04                                 9.018806                            6.834023       0.214895       2.038202                    0.999690      29.930672      86.582748       0.631669       0.414265      -1.062838       0.004403      -0.011032      -0.004335       0.012644       0.015060      -0.003730       0.005384       0.025320      -0.015958      -0.019882      -0.002498       0.022380             10.675993       8.532571       1.100244       1.129262       9.638876      -6.068453      13.856532          -0.000001
          106              C       0.679652       3.650612      11.036781       0.197229      31.996883 0.38249074E+03  0.86868336E+04                                 9.028142                            6.662899      -0.147766       1.981219                    0.999021      25.184468      70.571086       0.619625       0.435248      -1.055185       0.015992      -0.002291      -0.036016       0.039473      -0.012661      -0.012750       0.012016      -0.024705       0.051128      -0.027544      -0.002619       0.030163             11.388089       8.905314       2.295783      -0.509820      10.444851      -6.916443      14.814101          -0.000001
          107              C       9.635791       2.932444      10.968267      -0.188510      34.682529 0.45402790E+03  0.10799347E+05                                 9.296708                            7.140565       0.138332       2.018254                    0.999413      29.839779      86.515230       0.611473       0.421128      -1.060353       0.011006      -0.018211      -0.015884       0.026553      -0.013071       0.003390      -0.008679      -0.005800       0.037636      -0.019924       0.000669       0.019256             11.053888      10.352193       2.888009      -0.405266       9.931087      -5.686946      12.878385           0.000001
          108              C       1.566639       1.803770       7.636983      -0.495786      27.267343 0.45800522E+03  0.10971864E+05                                 7.800395                            7.010228       0.019552       1.947398                    0.998634      33.426826      98.845323       0.635435       0.402370      -1.067209       0.022276       0.080523       0.066528       0.106800       0.006360       0.005707       0.019923       0.001227       0.038894      -0.019841      -0.007433       0.027273              8.230889       8.802492       1.187957       0.356091       9.433440       0.904126       6.456735           0.000004
          109              C       3.313213       3.548644       7.930831       0.599953      24.359780 0.25677088E+03  0.53628318E+04                                 7.833702                            5.746387      -0.083118       2.032218                    0.999617      22.413622      63.426723       0.608110       0.482253      -1.012319       0.073949       0.027266      -0.042682       0.089631       0.013764       0.016498       0.096163      -0.051571       0.187502      -0.073676      -0.059247       0.132924              9.704185      13.604072      -1.238845      -2.018136       9.632074      -2.468987       5.876410          -0.000001
          110              C       1.030793       4.671165       9.972536      -0.162361      27.607701 0.40472253E+03  0.94704363E+04                                 8.092380                            6.698102      -0.311008       1.874058                    0.997927      30.850017      92.378583       0.629674       0.415698      -1.050705      -0.021556      -0.073129      -0.076436       0.107958      -0.027306       0.002457      -0.000338       0.027928      -0.020502      -0.027300      -0.006911       0.034212              9.469742       7.121744       0.595039      -1.630560      10.272855      -3.337177      11.014626          -0.000001
          111              C       2.049713       2.957936       8.539840       0.025743      26.465713 0.39482793E+03  0.90944336E+04                                 7.793535                            6.606425      -0.368503       1.895272                    0.998213      27.424946      78.969452       0.641478       0.414530      -1.061557      -0.113132      -0.032428      -0.035539       0.122937      -0.008392       0.013619       0.036839      -0.064519       0.039639      -0.047408      -0.009447       0.056855              8.855452      10.057142       0.364752      -1.889823       8.768144       0.271952       7.741070           0.000000
          112              C       8.013639       1.238553       6.770667       0.081597      28.623730 0.34384233E+03  0.76656508E+04                                 8.297659                            6.284610       0.123877       2.048721                    0.999735      26.601766      75.833153       0.637805       0.430753      -1.049401      -0.051616      -0.009660       0.031479       0.061224       0.015431       0.007380      -0.015578       0.045973      -0.000119      -0.035817       0.007832       0.027985              9.800697       9.159638      -0.262585      -1.517217      15.235266       1.221536       5.007189          -0.000000
          113              C       5.960577       0.559942       7.592830       0.067193      29.188495 0.34325011E+03  0.76159374E+04                                 8.287406                            6.199430       0.161826       2.052842                    0.999716      26.516913      74.346400       0.657460       0.419879      -1.060736       0.038490       0.023407      -0.020975       0.049692      -0.004488      -0.004138      -0.026890       0.039910       0.028326      -0.040097       0.015623       0.024474              9.965697       9.619699      -1.168115      -2.050578      15.163688       1.004156       5.113704           0.000002
          114              C       8.320127       0.000000       6.355018      -0.217086      33.479793 0.42254059E+03  0.98880575E+04                                 9.010989                            6.828807       0.215319       2.038197                    0.999664      29.927453      86.540348       0.632428       0.413859      -1.063187       0.002948       0.000505       0.012108       0.012472      -0.010377      -0.010434      -0.004774       0.027326      -0.013359      -0.019564      -0.002622       0.022186             10.665578       8.527141       0.427370      -1.516981      18.036160       1.207747       5.433431          -0.000001
          115              C       7.445317      -1.057473       6.545333       0.195909      32.031343 0.38298578E+03  0.87009665E+04                                 9.034150                            6.667048      -0.148173       1.980885                    0.999007      25.204545      70.641119       0.619449       0.435227      -1.055189       0.014903      -0.029919       0.020835       0.039387      -0.004709       0.018096      -0.011753      -0.022567       0.056106      -0.027693      -0.003538       0.031232             11.395974       8.912960      -1.595133      -1.735454      19.724068       1.569059       5.550893          -0.000001
          116              C       6.252857      -0.757724       7.201541      -0.191228      34.778466 0.45558194E+03  0.10845901E+05                                 9.315567                            7.154694       0.131934       2.015873                    0.999460      29.889538      86.706428       0.610605       0.421354      -1.060179       0.011408      -0.005388       0.023098       0.026319       0.009726       0.010200      -0.002239      -0.024795      -0.017901      -0.020300       0.001490       0.018810             11.077602      10.375118      -1.807163      -2.303993      17.103515       1.572900       5.754173           0.000001
          117              C       8.332305      -3.078363       9.844644      -0.493405      27.219136 0.45688228E+03  0.10938142E+05                                 7.791221                            7.001867       0.018486       1.947533                    0.998620      33.388403      98.697815       0.635788       0.402397      -1.067202       0.022924       0.019124      -0.102955       0.107196       0.001740      -0.008626      -0.017734       0.002550       0.051272      -0.019131      -0.008822       0.027954              8.220989       8.792811      -0.285267      -1.204046       6.410771       0.835504       9.459386           0.000004
          118              C      10.078879      -3.696321       8.186615       0.602250      24.327471 0.25635934E+03  0.53524259E+04                                 7.828876                            5.743044      -0.077740       2.034036                    0.999571      22.396489      63.380511       0.608049       0.482466      -1.012144       0.074224      -0.050463      -0.001935       0.089775       0.006073      -0.020484      -0.077365      -0.020369       0.281838      -0.073396      -0.058825       0.132221              9.698093      13.596688      -1.127053       2.080755       8.947184       2.858108       6.550408          -0.000001
          119              C       7.796459      -2.489413       6.193630      -0.162494      27.546443 0.40359387E+03  0.94367761E+04                                 8.073947                            6.682863      -0.306831       1.875883                    0.997891      30.815949      92.220116       0.631270       0.414965      -1.051241      -0.020935      -0.028009       0.102918       0.108696       0.015538       0.020428      -0.001464       0.025786      -0.031273      -0.025859      -0.007246       0.033105              9.446115       7.113595      -1.704309       0.296607      13.672867       1.344624       7.551883          -0.000001
          120              C       8.815378      -2.873549       8.393678       0.023804      26.552386 0.39647316E+03  0.91441286E+04                                 7.818738                            6.626930      -0.377974       1.891371                    0.998289      27.497923      79.295853       0.639345       0.415377      -1.060749      -0.114036      -0.013199       0.045506       0.123488       0.015358       0.001477      -0.012846      -0.023346       0.164232      -0.047162      -0.009867       0.057029              8.885726      10.097701      -1.828710       0.634985       7.782241       0.311317       8.777236           0.000000
          121              N       9.488941       9.474185       0.849569      -0.505683      47.712050 0.88202971E+03  0.24255398E+05                                10.940212                            9.553032      -0.137317       1.913797                    0.998779      33.737694      98.225767       0.574051       0.387999      -1.105188       0.133293       0.125990       0.085403       0.202322      -0.121496       0.097260      -0.040609      -0.232863      -0.060569      -0.192601      -0.012836       0.205436             12.337435      11.807816      -3.454122       1.929658      12.527946       0.690528      12.676543           0.000005
          122              N       8.524824      11.934590       5.053259      -0.225840      36.411649 0.50650251E+03  0.12121940E+05                                 9.118893                            7.240327       0.064001       2.053154                    0.998595      27.338414      74.192354       0.659401       0.388120      -1.105380       0.021576      -0.009755      -0.135371       0.137426       0.025308      -0.000124       0.008876       0.066452      -0.146766      -0.051098      -0.015195       0.066292             10.700487      11.262030       1.682803      -1.315278       7.809190       4.018938      13.030241           0.000001
          123              N       6.106108       4.788955       6.595577      -0.505780      47.750428 0.88285039E+03  0.24284325E+05                                10.946277                            9.557565      -0.146183       1.910847                    0.998802      33.756881      98.303922       0.573890       0.388006      -1.105151       0.132929       0.009817      -0.152157       0.202283       0.144125       0.056995       0.084192      -0.158286       0.164539      -0.192026      -0.013409       0.205435             12.344739      11.814089       3.398599       2.032265      12.045570      -0.411830      13.174558           0.000006
          124              N       5.141991       7.199256       2.362958      -0.221136      36.180565 0.50263436E+03  0.12004857E+05                                 9.076393                            7.209199       0.068247       2.055741                    0.998676      27.239840      73.819872       0.661375       0.387751      -1.105779       0.020904      -0.113717       0.077458       0.139170      -0.012838      -0.023588       0.012940       0.104700      -0.033130      -0.051279      -0.016175       0.067455             10.646823      11.207620      -1.967316      -0.801224       8.204632      -4.243182      12.528217           0.000001
          125              N       2.723174      12.107759       7.780101      -0.505726      47.735714 0.88249526E+03  0.24271985E+05                                10.943788                            9.555408      -0.146707       1.910782                    0.998760      33.751075      98.280104       0.573979       0.387987      -1.105170       0.133124      -0.136535       0.067183       0.202182      -0.023116      -0.153237      -0.042946      -0.087051       0.376654      -0.191820      -0.013547       0.205367             12.341782      11.811749       0.058506      -3.958500      13.243651      -0.284052      11.969945           0.000006
          126              N       1.759057       7.237054       7.809029      -0.222754      36.267265 0.50407061E+03  0.12048382E+05                                 9.092746                            7.221006       0.070115       2.055891                    0.998644      27.275068      73.956273       0.660592       0.387914      -1.105605       0.020503       0.123472       0.059784       0.138708      -0.014854       0.022443      -0.022136       0.088694      -0.080481      -0.051295      -0.016154       0.067449             10.667920      11.227705       0.292132       2.107588      15.156733       0.249760       5.619323           0.000001
          127              N       4.414641      -0.683885      14.375677      -0.505684      47.712073 0.88203024E+03  0.24255415E+05                                10.940213                            9.553033      -0.137313       1.913798                    0.998779      33.737701      98.225774       0.574051       0.387999      -1.105188       0.133293      -0.125990      -0.085404       0.202322       0.121496      -0.097260      -0.040609      -0.232863      -0.060569      -0.192600      -0.012836       0.205436             12.337436      11.807806       3.454124      -1.929655      12.527960       0.690527      12.676542           0.000006
          128              N       3.450524      -3.144290      10.171987      -0.225841      36.411646 0.50650237E+03  0.12121936E+05                                 9.118893                            7.240326       0.064003       2.053155                    0.998595      27.338410      74.192342       0.659401       0.388120      -1.105380       0.021576       0.009755       0.135371       0.137426      -0.025308       0.000124       0.008875       0.066452      -0.146766      -0.051098      -0.015194       0.066292             10.700489      11.262030      -1.682801       1.315283       7.809189       4.018938      13.030248           0.000001
          129              N       1.031808       4.001345       8.629669      -0.505780      47.750440 0.88285083E+03  0.24284340E+05                                10.946278                            9.557568      -0.146182       1.910847                    0.998802      33.756889      98.303950       0.573890       0.388006      -1.105151       0.132930      -0.009817       0.152157       0.202283      -0.144126      -0.056995       0.084192      -0.158286       0.164539      -0.192026      -0.013409       0.205435             12.344739      11.814086      -3.398598      -2.032263      12.045571      -0.411830      13.174559           0.000006
          130              N       0.067691       1.591044      12.862288      -0.221136      36.180572 0.50263445E+03  0.12004860E+05                                 9.076393                            7.209199       0.068248       2.055741                    0.998676      27.239844      73.819873       0.661376       0.387751      -1.105779       0.020904       0.113717      -0.077458       0.139170       0.012838       0.023588       0.012940       0.104700      -0.033131      -0.051279      -0.016175       0.067455             10.646823      11.207625       1.967317       0.801224       8.204632      -4.243180      12.528212           0.000001
          131              N       7.797474      -3.317459       7.445145      -0.505725      47.735703 0.88249503E+03  0.24271977E+05                                10.943786                            9.555406      -0.146707       1.910782                    0.998760      33.751071      98.280085       0.573979       0.387987      -1.105170       0.133124       0.136535      -0.067183       0.202182       0.023115       0.153236      -0.042946      -0.087051       0.376654      -0.191820      -0.013547       0.205367             12.341778      11.811744      -0.058506       3.958499      13.243648      -0.284055      11.969943           0.000005
          132              N       6.833357       1.553246       7.416217      -0.222754      36.267246 0.50407027E+03  0.12048371E+05                                 9.092741                            7.221002       0.070117       2.055892                    0.998644      27.275059      73.956225       0.660593       0.387914      -1.105605       0.020503      -0.123472      -0.059784       0.138708       0.014854      -0.022443      -0.022136       0.088694      -0.080480      -0.051295      -0.016154       0.067449             10.667915      11.227701      -0.292136      -2.107589      15.156722       0.249760       5.619322           0.000001
          133              O       1.568974      -0.148556      14.870498      -0.526233      37.473862 0.56368589E+03  0.13709081E+05                                 8.916098                            7.380190       0.412740       2.185479                    0.997686      27.468830      72.574158       0.695033       0.362351      -1.136591       0.017731       0.010526       0.020599       0.029146       0.000771       0.041007      -0.015557      -0.097164       0.082867      -0.078633       0.024505       0.054128             10.490155      10.311824      -1.820171       0.587185       5.753676      -0.487365      15.404966          -0.000000
          134              O       2.675171       8.432535       1.587993      -0.580085      45.100479 0.57669945E+03  0.14077752E+05                                10.070372                            7.380131       0.246688       2.119044                    0.997456      28.014391      73.671943       0.708455       0.354168      -1.145380      -0.004834      -0.040152      -0.054737       0.068057       0.000911       0.051922      -0.036100       0.066089      -0.121809      -0.080402       0.001730       0.078672             12.830044      22.065337      -3.975348       4.428743       6.578319      -1.589046       9.846475           0.000002
          135              O       8.334741       4.162207       7.918650      -0.523949      37.425759 0.56275908E+03  0.13681141E+05                                 8.909407                            7.375026       0.417396       2.187311                    0.997686      27.446381      72.504508       0.695137       0.362440      -1.136502       0.017665       0.014519      -0.020315       0.030587       0.034841      -0.021252       0.010371      -0.106992       0.057479      -0.078972       0.024226       0.054745             10.481429      10.301006       1.416015       1.282110      13.403936      -3.931979       7.739345          -0.000000
          136              O       9.440938       5.949275       7.128460      -0.577895      45.006477 0.57530571E+03  0.14034971E+05                                10.055545                            7.370883       0.243436       2.118558                    0.997397      27.986394      73.570804       0.708960       0.354137      -1.145426      -0.005931      -0.028338       0.062294       0.068694       0.044792      -0.026753       0.030465       0.056932      -0.153498      -0.080954       0.001633       0.079321             12.808458      22.023961       5.812134       1.224848      10.390580      -0.619548       6.010832           0.000002
          137              O       4.951806      -4.013651       7.661344      -0.525143      37.419389 0.56267913E+03  0.13677943E+05                                 8.905882                            7.372501       0.421384       2.188489                    0.997669      27.450728      72.499356       0.695578       0.362243      -1.136720       0.017246      -0.023890      -0.001275       0.029492      -0.034836      -0.019425       0.004480      -0.078494       0.139378      -0.077934       0.024311       0.053623             10.476857      10.296273       0.402096      -1.866179      12.555730       4.416936       8.578567          -0.000000
          138              O       6.058004      11.989090       6.508793      -0.578400      45.063545 0.57609768E+03  0.14059602E+05                                10.065799                            7.377111       0.245992       2.119038                    0.997440      27.999089      73.626243       0.708470       0.354248      -1.145298      -0.005861       0.068292      -0.006300       0.068831      -0.045748      -0.025779       0.006068       0.119543       0.034502      -0.081092       0.001379       0.079714             12.823611      22.055581      -1.846071      -5.653443       7.648790       2.207685       8.766463           0.000002
          139              O       6.643274       8.938856       0.354748      -0.526234      37.473908 0.56368678E+03  0.13709109E+05                                 8.916105                            7.380196       0.412740       2.185478                    0.997686      27.468850      72.574230       0.695033       0.362351      -1.136591       0.017731      -0.010526      -0.020600       0.029147      -0.000771      -0.041008      -0.015557      -0.097165       0.082866      -0.078633       0.024505       0.054128             10.490164      10.311833       1.820173      -0.587186       5.753681      -0.487367      15.404978          -0.000001
          140              O       7.749471       0.357765      13.637253      -0.580084      45.100413 0.57669852E+03  0.14077723E+05                                10.070362                            7.380124       0.246690       2.119045                    0.997456      28.014372      73.671870       0.708456       0.354168      -1.145380      -0.004835       0.040152       0.054736       0.068056      -0.000911      -0.051922      -0.036100       0.066089      -0.121808      -0.080402       0.001730       0.078672             12.830030      22.065313       3.975341      -4.428740       6.578312      -1.589045       9.846465           0.000002
          141              O       3.260441       4.628093       7.306596      -0.523949      37.425780 0.56275949E+03  0.13681154E+05                                 8.909411                            7.375029       0.417396       2.187311                    0.997686      27.446389      72.504539       0.695137       0.362440      -1.136502       0.017665      -0.014519       0.020315       0.030587      -0.034841       0.021251       0.010371      -0.106992       0.057479      -0.078971       0.024226       0.054745             10.481433      10.301012      -1.416016      -1.282112      13.403940      -3.931980       7.739347          -0.000000
          142              O       4.366638       2.841025       8.096786      -0.577894      45.006351 0.57530399E+03  0.14034917E+05                                10.055524                            7.370871       0.243440       2.118560                    0.997397      27.986361      73.570671       0.708961       0.354137      -1.145427      -0.005931       0.028338      -0.062294       0.068693      -0.044792       0.026753       0.030465       0.056932      -0.153497      -0.080953       0.001633       0.079321             12.808429      22.023908      -5.812119      -1.224842      10.390558      -0.619548       6.010822           0.000002
          143              O      10.026106      12.803951       7.563902      -0.525143      37.419414 0.56267960E+03  0.13677957E+05                                 8.905886                            7.372504       0.421383       2.188489                    0.997669      27.450739      72.499395       0.695578       0.362243      -1.136720       0.017246       0.023890       0.001275       0.029492       0.034836       0.019425       0.004480      -0.078493       0.139378      -0.077934       0.024311       0.053623             10.476861      10.296279      -0.402096       1.866180      12.555735       4.416938       8.578570          -0.000000
          144              O       0.983704      -3.198790       8.716453      -0.578399      45.063512 0.57609717E+03  0.14059587E+05                                10.065795                            7.377108       0.245992       2.119038                    0.997440      27.999077      73.626201       0.708470       0.354248      -1.145298      -0.005861      -0.068291       0.006300       0.068831       0.045748       0.025779       0.006068       0.119543       0.034502      -0.081092       0.001379       0.079714             12.823606      22.055571       1.846072       5.653443       7.648786       2.207685       8.766461           0.000002

******************************************************
Auxiliary information for the entire system
The total spin magnetic moment of the unit cell is   0.000023
The total net atomic charge of the unit cell is   0.000003
Accuracy of reproducing the electrostatic potential in the unit cell:
  The inner radius (bohr) =    5.0000
  The outer radius (bohr) =   12.0000
  Valid grid points have density less than (e/(bohr^3)) =    0.0001
  The number of valid grid points were=       247282
  The rms potential error without charges in kcal/mol is=      1.69686
  The rms potential error with partial charges in kcal/mol is=      0.77380
  The RRMSE value at monopole order=      0.45602
  The rms potential error with partial charges and cloud penetration in kcal/mol is=      0.77049
  The RRMSE value at monopole order with cloud penetration is=      0.45407
  The rms potential error with partial charges and atomic dipoles in kcal/mol is=      0.18613
  The RRMSE value at dipole order=      0.10969
  The rms potential error with partial charges, atomic dipoles and cloud penetration in kcal/mol is=      0.18645
  The RRMSE value at dipole order with cloud penetration=      0.10988

******************************************************
The electron densities and ab initio electrostatic potential were computed in VASP using the PBE functional and
projector augmented wave method. See the main text of the journal article for a description of computational details.
The atomic charges, dipoles, and quadrupoles were computed with the DDEC6 method as described in
(a) T. A. Manz and N. Gabaldon Limas, RSC Adv. 6 (2016) 47771-47801 DOI: 10.1039/c6ra04656h
(b) N. Gabaldon Limas and T. A. Manz, RSC Adv. 8 (2018) 2678-2707 DOI: 10.1039/c7ra11829e.
For each atom in the material, the electron cloud parameters were fit to the spherically averaged atom-in-material
electron density using radial positions for which this density was between 10^-4 and 10^-2 electrons per cubic bohr.
The polarizabilities, dispersion coefficients, and quantum Drude oscillator (QDO) parameters were fit using the MCLF method.
The magnetic structure of the system was optimized in VASP from the default ferromagnetic initial guess using spin polarization.
The atomic spin moments (ASMs) were computed on this optimized magnetic structure using the DDEC6 partition as inputs
to the method of T. A. Manz and D. S. Sholl, J. Chem. Theory Comput. 7 (2011) 4146-4164 DOI: 10.1021/ct200539n.
The RMSE and RRMSE were computed using a uniform grid with Ewald summation.
