# Supplementary material for: A collection of forcefield precursors for metal–organic frameworks
Source: RSC Adv. 2019 Nov 13;9(63):36492–507. doi: 10.1039/c9ra07327b (PMC9075174; doi:10.1039/c9ra07327b)
Supplement: RA-009-C9RA07327B-s3487 [file RA-009-C9RA07327B-s3487.xyz]

  144
jmolscript: load "" {1 1 1} spacegroup "x,y,z" unitcell [{     10.171600     0.000000     0.000000 }, {      0.000000    17.591100     0.000000 }, {      0.000000    -8.795550    15.234339 }]
Zn     8.813285     3.353919     8.103754     0.757301
Zn     5.422785    -3.454452     8.277883     0.757614
Zn     2.032184     0.100533    14.087041     0.757641
Zn     3.727485     5.441631     7.130585     0.757302
Zn     0.336985    12.250002     6.956456     0.757613
Zn     7.117984     8.695017     1.147298     0.757642
H      5.932077     7.274799     3.404875     0.101568
H      9.426022     6.734753     1.686441     0.097788
H      8.018272     3.387166     5.275652     0.116196
H      9.526721     3.802316     5.126355     0.074398
H      9.790165     6.243081     5.898736     0.069147
H      9.929516     5.046887     3.132180     0.125095
H      6.391833     5.500737     4.862801     0.130549
H      8.140331     7.126155     7.473967     0.155767
H      9.565373     7.778784     7.492248     0.144351
H      9.172749     6.724198     8.581503     0.140115
H      2.541578     8.106858     7.231741     0.100475
H      6.035522     6.888675     8.558652     0.098514
H      4.627773    11.670815     9.663141     0.116902
H      6.136221    11.333946     9.378259     0.073882
H      6.399666    10.782465     6.878304     0.069183
H      6.539016     8.984654     9.297517     0.123796
H      3.001334    10.256491     8.039161     0.130069
H      4.749832    11.705118     5.325925     0.155574
H      6.174873    11.394635     4.751590     0.145287
H      5.782249    12.865251     5.120261     0.140208
H      9.322577    11.004992     4.597724     0.100867
H      2.644921    12.763223     4.989246     0.097410
H      1.237172    11.328668     0.295546     0.115992
H      2.745620    11.250388     0.729725     0.073452
H      3.009064     9.361104     2.457299     0.069328
H      3.148415    12.355109     2.804642     0.125516
H      9.782333    10.629422     2.332377     0.129373
H      1.359231     7.555377     2.434447     0.155479
H      2.784272     7.213231     2.990501     0.143648
H      2.391648     6.797201     1.532575     0.139748
H      0.846277     1.520751    11.829464     0.101568
H      4.340222     2.060797    13.547898     0.097789
H      2.932472     5.408384     9.958687     0.116198
H      4.440921     4.993234    10.107984     0.074399
H      4.704365     2.552469     9.335603     0.069148
H      4.843716     3.748663    12.102159     0.125097
H      1.306033     3.294813    10.371538     0.130549
H      3.054531     1.669395     7.760372     0.155767
H      4.479573     1.016766     7.742091     0.144353
H      4.086949     2.071352     6.652836     0.140117
H      7.627378     0.688692     8.002598     0.100475
H      0.949722     1.906875     6.675687     0.098514
H      9.713573    -2.875265     5.571198     0.116902
H      1.050421    -2.538396     5.856080     0.073883
H      1.313866    -1.986915     8.356035     0.069183
H      1.453216    -0.189104     5.936822     0.123798
H      8.087134    -1.460941     7.195178     0.130069
H      9.835632    -2.909568     9.908414     0.155575
H      1.089073    -2.599085    10.482749     0.145287
H      0.696449    -4.069701    10.114078     0.140209
H      4.236777    -2.209442    10.636615     0.100868
H      7.730721    -3.967673    10.245093     0.097410
H      6.322972    -2.533118    14.938793     0.115992
H      7.831420    -2.454838    14.504614     0.073451
H      8.094864    -0.565554    12.777040     0.069328
H      8.234215    -3.559559    12.429697     0.125516
H      4.696533    -1.833872    12.901962     0.129373
H      6.445031     1.240173    12.799892     0.155479
H      7.870072     1.582319    12.243838     0.143648
H      7.477448     1.998349    13.701764     0.139748
C      6.739702     6.818310     3.333273     0.063100
C      8.803520     6.497273     2.335424     0.074307
C      8.632637     4.138306     5.293933    -0.156410
C      9.582664     5.876307     6.783851     0.033009
C      9.117822     5.493701     3.217492    -0.215702
C      0.681497     5.243907     7.373420     0.600792
C      7.034679     5.764603     4.244287    -0.185111
C      8.253236     5.135722     4.224482     0.197736
C      9.068999     6.973992     7.661349    -0.487318
C      3.349203     8.273094     7.662873     0.063611
C      5.413020     7.569450     8.439824     0.075188
C      5.242137    11.311077     9.003494    -0.157141
C      6.192165    11.732384     6.753382     0.033475
C      5.727323     8.835130     8.867909    -0.216013
C      7.462598    12.559166     7.006273     0.600508
C      3.644179     9.588909     8.119903    -0.184235
C      4.862737     9.886198     8.674433     0.198322
C      5.678499    11.943477     5.364011    -0.488750
C     10.130202    11.295245     4.238193     0.061459
C      2.022419    12.319927     4.459091     0.075962
C      1.851536    10.937266     0.936912    -0.154891
C      2.801564     8.777959     1.697105     0.029543
C      2.336722    12.057819     3.148938    -0.216077
C      4.071997     8.583577     0.854646     0.602074
C      0.253578    11.033138     2.870149    -0.179970
C      1.472136    11.364730     2.335424     0.194665
C      2.287898     7.469181     2.208979    -0.485376
C      1.653902     1.977240    11.901066     0.063101
C      3.717720     2.298277    12.898915     0.074307
C      3.546837     4.657244     9.940406    -0.156411
C      4.496864     2.919243     8.450488     0.033010
C      4.032022     3.301849    12.016847    -0.215701
C      5.767297     3.551643     7.860919     0.600792
C      1.948879     3.030947    10.990052    -0.185111
C      3.167436     3.659828    11.009857     0.197736
C      3.983199     1.821558     7.572990    -0.487318
C      8.435003     0.522456     7.571466     0.063611
C      0.327220     1.226100     6.794515     0.075188
C      0.156337    -2.515527     6.230845    -0.157141
C      1.106365    -2.936834     8.480957     0.033475
C      0.641523    -0.039580     6.366430    -0.216015
C      2.376798    -3.763616     8.228066     0.600508
C      8.729979    -0.793359     7.114436    -0.184236
C      9.948537    -1.090648     6.559906     0.198322
C      0.592699    -3.147927     9.870328    -0.488750
C      5.044402    -2.499695    10.996146     0.061459
C      7.108219    -3.524377    10.775248     0.075962
C      6.937336    -2.141716    14.297427    -0.154890
C      7.887364     0.017591    13.537234     0.029543
C      7.422522    -3.262269    12.085401    -0.216078
C      9.157797     0.211973    14.379693     0.602074
C      5.339378    -2.237588    12.364190    -0.179970
C      6.557936    -2.569180    12.898915     0.194665
C      7.373698     1.326369    13.025360    -0.485376
N      8.584830     4.791816     6.636078    -0.513439
N      7.609374     7.158698     2.378080    -0.218038
N      5.194331    12.146655     7.766466    -0.513643
N      4.218875     7.275679     7.845685    -0.217897
N      1.803730     9.448180     0.831795    -0.512159
N      0.828273    11.952273     5.010574    -0.218453
N      3.499030     4.003734     8.598261    -0.513440
N      2.523574     1.636852    12.856259    -0.218038
N      0.108531    -3.351105     7.467873    -0.513643
N      9.304675     1.519871     7.388654    -0.217897
N      6.889530    -0.652630    14.402544    -0.512160
N      5.914073    -3.156723    10.223765    -0.218453
O      0.618433     4.146222     7.958419    -0.525607
O      1.731206     5.966901     7.230217    -0.579615
O      7.399534    -3.976468     7.664396    -0.526007
O      8.512307    12.073651     6.451743    -0.578825
O      4.008933    -0.169754    14.845863    -0.526150
O      5.121706     8.346097     1.552379    -0.579165
O      5.704233     4.649328     7.275920    -0.525606
O      6.817006     2.828649     8.004122    -0.579614
O      2.313734    12.772018     7.569943    -0.526007
O      3.426507    -3.278101     8.782596    -0.578825
O      9.094733     8.965304     0.388476    -0.526150
O      0.035906     0.449453    13.681960    -0.579165

The following XYZ coordinates are in angstroms. Other properties are in atomic units.
The sperically averaged electron density of each atom fit to a function of the form exp(a - br)
eigen_1, eigen_2 and eigen_3 are the three eigenvalues of traceless quadrupole moment tensor
  atom number  atomic symbol              X              Y              Z     net charge C6 coefficient C8 coefficient C10 coefficient fluctuating dipole atomic polarizability isotropic forcefield polarizability              a              b squared Pearson coefficient          <r^3>          <r^4>         wp_QDO          m_QDO          q_QDO       dipole_x       dipole_y       dipole_z         dipole            Qxy            Qxz            Qyz     Q(x^2-y^2)  Q(3z^2 - R^2)        eigen_1        eigen_2        eigen_3 static polarizability      alpha(xx)      alpha(xy)      alpha(xz)      alpha(yy)      alpha(yz)      alpha(zz) atomic spin moment
            1             Zn       8.813285       3.353919       8.103754       0.757301      91.781830 0.18853810E+04  0.60284978E+05                                16.809753                           14.315119       0.393236       1.964222                    0.997292      48.685010     134.504469       0.469974       0.407589      -1.135227      -0.016726      -0.017314       0.130586       0.132786       0.045773       0.017743       0.025545       0.109030       0.425254      -0.143205      -0.004052       0.147257             20.200917      24.197696       1.304093      -0.554233      23.215671      -4.010919      13.189385          -0.000005
            2             Zn       5.422785      -3.454452       8.277883       0.757614      91.820526 0.18863144E+04  0.60324373E+05                                16.817121                           14.321014       0.387842       1.962797                    0.997274      48.685917     134.532806       0.469745       0.407723      -1.135094      -0.016578       0.121672      -0.049650       0.132454      -0.007912      -0.049688      -0.127540      -0.069202      -0.108584      -0.143094      -0.003425       0.146520             20.210534      24.209733      -1.131976      -0.852142      19.175562       6.350557      17.246309          -0.000006
            3             Zn       2.032184       0.100533      14.087041       0.757641      91.674769 0.18827692E+04  0.60179142E+05                                16.795497                           14.304129       0.391089       1.963927                    0.997289      48.660559     134.401308       0.470219       0.407528      -1.135297      -0.016855      -0.104276      -0.080355       0.132720      -0.038541       0.031497       0.102383      -0.113692      -0.242193      -0.143325      -0.003655       0.146980             20.182553      24.174010      -0.170894       1.404371      12.212825      -2.333580      24.160823          -0.000005
            4             Zn       3.727485       5.441631       7.130585       0.757302      91.781938 0.18853832E+04  0.60285071E+05                                16.809769                           14.315130       0.393233       1.964221                    0.997292      48.685024     134.504549       0.469974       0.407589      -1.135226      -0.016726       0.017313      -0.130585       0.132785      -0.045773      -0.017744       0.025545       0.109028       0.425247      -0.143204      -0.004052       0.147256             20.200940      24.197735      -1.304093       0.554232      23.215692      -4.010921      13.189394          -0.000007
            5             Zn       0.336985      12.250002       6.956456       0.757613      91.820525 0.18863144E+04  0.60324372E+05                                16.817123                           14.321016       0.387842       1.962798                    0.997274      48.685910     134.532791       0.469745       0.407723      -1.135094      -0.016578      -0.121672       0.049651       0.132454       0.007912       0.049688      -0.127540      -0.069202      -0.108583      -0.143094      -0.003426       0.146519             20.210537      24.209736       1.131975       0.852141      19.175567       6.350557      17.246308          -0.000006
            6             Zn       7.117984       8.695017       1.147298       0.757642      91.674749 0.18827685E+04  0.60179116E+05                                16.795494                           14.304125       0.391090       1.963927                    0.997289      48.660555     134.401287       0.470219       0.407528      -1.135297      -0.016855       0.104276       0.080355       0.132720       0.038541      -0.031497       0.102383      -0.113692      -0.242193      -0.143325      -0.003655       0.146981             20.182550      24.174003       0.170892      -1.404367      12.212826      -2.333582      24.160821          -0.000005
            7              H       5.932077       7.274799       3.404875       0.101568       1.177467 0.82506166E+01  0.81122197E+02                                 1.793679                            1.640611      -1.085167       2.356900                    0.997393       3.508205       9.632367       0.509210       1.223365      -0.721402      -0.041829       0.020286       0.007271       0.047053      -0.004362      -0.015590      -0.002701       0.013009      -0.003540      -0.015580      -0.003641       0.019221              1.885399       2.358404      -0.559722       0.082747       1.692586      -0.140420       1.605207          -0.000001
            8              H       9.426022       6.734753       1.686441       0.097788       1.283335 0.91935086E+01  0.93691944E+02                                 1.974361                            1.788789      -1.068605       2.368840                    0.996814       3.689122      10.612785       0.460487       1.305173      -0.703608       0.034904       0.011268      -0.031058       0.048061      -0.008365      -0.012462      -0.008802       0.015613      -0.003326      -0.020578       0.003434       0.017144              2.107221       2.214582       0.313624      -0.540722       1.709540      -0.470460       2.397541          -0.000000
            9              H       8.018272       3.387166       5.275652       0.116196       1.373710 0.10968673E+02  0.11581391E+03                                 2.033536                            1.929902      -0.923493       2.439654                    0.997534       3.551938      10.109020       0.455567       1.273349      -0.714156      -0.027953      -0.021579       0.007052       0.036010       0.007715       0.000042       0.005771       0.000887      -0.007047      -0.009375      -0.000902       0.010277              2.100216       2.078058       0.531810      -0.053344       2.508296      -0.232783       1.714294          -0.000000
           10              H       9.526721       3.802316       5.126355       0.074398       1.511396 0.12998137E+02  0.14381391E+03                                 2.164965                            2.093770      -1.245780       2.256845                    0.994559       4.128277      12.198730       0.437702       1.264760      -0.712273       0.024178       0.002193       0.011375       0.026810       0.005612       0.010378      -0.005396       0.008540      -0.003342      -0.014464       0.001702       0.012762              2.213217       2.592068      -0.440148       0.050713       2.143964      -0.165063       1.903619          -0.000002
           11              H       9.790165       6.243081       5.898736       0.069147       1.288598 0.10760737E+02  0.11388284E+03                                 1.959146                            1.913797      -1.156605       2.302472                    0.994452       4.020647      11.725467       0.453429       1.276383      -0.708675      -0.003771       0.015622      -0.032967       0.036675      -0.002249      -0.003224       0.002000      -0.015797       0.000675      -0.009256       0.000429       0.008827              2.001021       1.718684       0.090899       0.006151       1.788050      -0.297087       2.496331           0.000000
           12              H       9.929516       5.046887       3.132180       0.125095       1.262013 0.97965742E+01  0.10037299E+03                                 1.896977                            1.812677      -0.912625       2.449831                    0.999010       3.386605       9.438054       0.475298       1.257760      -0.717670       0.028054      -0.013970      -0.002572       0.031445      -0.005877      -0.008382      -0.007354       0.014748       0.002147      -0.015903       0.003056       0.012847              1.905601       2.257469      -0.366059      -0.093963       1.773950      -0.127362       1.685383          -0.000001
           13              H       6.391833       5.500737       4.862801       0.130549       1.108777 0.79857449E+01  0.78604592E+02                                 1.785176                            1.663545      -1.266312       2.287818                    0.995356       3.549257      10.049920       0.478838       1.299526      -0.704042      -0.018496      -0.013324       0.025465       0.034178      -0.006468      -0.006845      -0.008711       0.001248      -0.026249      -0.016987       0.006054       0.010933              1.862663       1.961842       0.166118      -0.488102       1.551531      -0.365682       2.074617          -0.000000
           14              H       8.140331       7.126155       7.473967       0.155767       1.011118 0.73158916E+01  0.70667747E+02                                 1.708917                            1.610857      -1.117820       2.360664                    0.997225       3.471482       9.835734       0.476732       1.330081      -0.697817      -0.014847      -0.006173      -0.009577       0.018715      -0.001861      -0.001261      -0.000308       0.011453       0.012452      -0.008117       0.002857       0.005260              1.778977       2.507195      -0.277665       0.085484       1.474292       0.004525       1.355443          -0.000000
           15              H       9.565373       7.778784       7.492248       0.144351       1.017187 0.74006305E+01  0.70378686E+02                                 1.602582                            1.535049      -0.859168       2.468918                    0.999605       3.193794       8.452243       0.539419       1.194008      -0.730283       0.010358       0.005575      -0.011289       0.016304       0.002694      -0.003788      -0.003383       0.001920       0.003076      -0.003832      -0.002957       0.006789              1.638624       1.612488       0.362531      -0.077737       2.024851      -0.107818       1.278534          -0.000001
           16              H       9.172749       6.724198       8.581503       0.140115       1.239930 0.10059806E+02  0.10343563E+03                                 1.857672                            1.817092      -0.900321       2.448044                    0.999208       3.385186       9.355982       0.483983       1.230822      -0.723796       0.005445      -0.010413       0.007544       0.013964      -0.004512       0.003248      -0.000137       0.002940       0.003151      -0.005799      -0.000050       0.005849              1.852540       1.641887      -0.109096       0.101104       1.638029      -0.226324       2.277704           0.000000
           17              H       2.541578       8.106858       7.231741       0.100475       1.177198 0.82474616E+01  0.81067119E+02                                 1.791950                            1.639216      -1.078655       2.359668                    0.997503       3.507502       9.622685       0.510033       1.221752      -0.721785      -0.042285      -0.003952      -0.021499       0.047601      -0.011479       0.011456      -0.000619       0.006787      -0.021775      -0.015684      -0.003558       0.019241              1.883454       2.355550       0.350914       0.442594       1.747025       0.107847       1.547787          -0.000001
           18              H       6.035522       6.888675       8.558652       0.098514       1.283337 0.91929018E+01  0.93682883E+02                                 1.974063                            1.788446      -1.068034       2.369191                    0.996926       3.688932      10.611583       0.460647       1.304759      -0.703674       0.034666      -0.032142       0.005542       0.047598      -0.006676       0.013578       0.001675       0.002970      -0.040211      -0.020728       0.003548       0.017179              2.106947       2.214212      -0.625145      -0.001181       2.632719      -0.062755       1.473909          -0.000000
           19              H       4.627773      11.670815       9.663141       0.116902       1.380848 0.11043695E+02  0.11686605E+03                                 2.045786                            1.940669      -0.944172       2.431542                    0.997340       3.557897      10.154601       0.452598       1.278851      -0.713014      -0.027215       0.016059       0.014843       0.034913      -0.004203      -0.006949      -0.001339       0.008476       0.015079      -0.009728      -0.000939       0.010667              2.113389       2.090504      -0.315124      -0.438072       2.128119       0.464811       2.121544          -0.000001
           20              H       6.136221      11.333946       9.378259       0.073882       1.511353 0.12995545E+02  0.14376663E+03                                 2.164394                            2.093112      -1.243078       2.257546                    0.994534       4.127613      12.192811       0.437946       1.264217      -0.712407       0.024382       0.008822      -0.007604       0.027020       0.006031      -0.010080       0.001624       0.001699      -0.023745      -0.014586       0.001930       0.012657              2.212646       2.592391       0.263642       0.355519       2.105545       0.186361       1.940003          -0.000001
           21              H       6.399666      10.782465       6.878304       0.069183       1.290484 0.10782602E+02  0.11419205E+03                                 1.962559                            1.916948      -1.177301       2.294275                    0.994316       4.024439      11.747208       0.452549       1.277992      -0.708329      -0.004042      -0.036552       0.003175       0.036912      -0.001657       0.003738       0.002389      -0.007845       0.023462      -0.009191       0.000087       0.009104              2.004609       1.721481      -0.040132      -0.082094       2.581792      -0.158550       1.710553          -0.000000
           22              H       6.539016       8.984654       9.297517       0.123796       1.258701 0.97605024E+01  0.99860790E+02                                 1.888793                            1.805428      -0.897165       2.455288                    0.999159       3.386167       9.414562       0.478039       1.252332      -0.718809       0.028420       0.004953       0.014115       0.032116      -0.004241       0.009285       0.000013       0.002453      -0.035779      -0.015823       0.002951       0.012872              1.897240       2.246340       0.100812       0.361194       1.810342       0.101285       1.635039          -0.000001
           23              H       3.001334      10.256491       8.039161       0.130069       1.106878 0.79678944E+01  0.78365620E+02                                 1.781202                            1.660211      -1.255068       2.292632                    0.995586       3.546040      10.028647       0.480076       1.297222      -0.704528      -0.019241       0.029176      -0.001199       0.034970      -0.002436       0.008847       0.009892       0.002925      -0.019975      -0.016757       0.005760       0.010997              1.858284       1.957017      -0.503708       0.099838       2.254673      -0.043468       1.363160          -0.000000
           24              H       4.749832      11.705118       5.325925       0.155574       1.009784 0.73049174E+01  0.70543967E+02                                 1.708540                            1.610557      -1.121027       2.360004                    0.997255       3.469977       9.834194       0.476314       1.331583      -0.697534      -0.014955      -0.005288       0.009877       0.018686      -0.000111       0.002064      -0.004996       0.002086      -0.014614      -0.007907       0.002851       0.005057              1.778563       2.506504       0.212654       0.197576       1.380940       0.049166       1.448244           0.000000
           25              H       6.174873      11.394635       4.751590       0.145287       1.015793 0.73915595E+01  0.70305434E+02                                 1.604869                            1.537148      -0.868964       2.465492                    0.999548       3.191763       8.461229       0.537188       1.198745      -0.729202       0.010122      -0.012212       0.001167       0.015905      -0.004606      -0.000403       0.000591      -0.002953      -0.011475      -0.003874      -0.002924       0.006797              1.641023       1.614811      -0.249058      -0.275656       1.560629       0.377891       1.747630          -0.000001
           26              H       5.782249      12.865251       5.120261       0.140208       1.239197 0.10053152E+02  0.10335585E+03                                 1.857495                            1.816939      -0.907503       2.445278                    0.999210       3.384270       9.354632       0.483798       1.231429      -0.723667       0.005621       0.011921       0.005175       0.014159       0.005212       0.002464      -0.001257       0.000682      -0.003601      -0.006043       0.000084       0.005959              1.852368       1.641776       0.141984       0.043955       2.313523      -0.163712       1.601805           0.000000
           27              H       9.322577      11.004992       4.597724       0.100867       1.176501 0.82436844E+01  0.81034301E+02                                 1.792566                            1.639867      -1.082676       2.358129                    0.997349       3.507418       9.627983       0.509368       1.223283      -0.721439      -0.042280      -0.016637       0.014447       0.047677       0.015405       0.004178       0.003422       0.011752      -0.007306      -0.015287      -0.003767       0.019054              1.884068       2.356187       0.207834      -0.525270       1.504751       0.032487       1.791266          -0.000001
           28              H       2.644921      12.763223       4.989246       0.097410       1.280869 0.91720257E+01  0.93418271E+02                                 1.971982                            1.786853      -1.060153       2.372459                    0.996991       3.686096      10.600943       0.460677       1.305400      -0.703578       0.034773       0.021253       0.025505       0.048076       0.014992      -0.000979       0.007158       0.018962       0.005475      -0.020687       0.003387       0.017300              2.104517       2.211579       0.310892       0.540944       1.816014       0.532179       2.285956          -0.000000
           29              H       1.237172      11.328668       0.295546       0.115992       1.378076 0.11011759E+02  0.11638483E+03                                 2.037829                            1.933670      -0.921208       2.440252                    0.997545       3.557430      10.130265       0.455121       1.273324      -0.714148      -0.027798       0.004840      -0.022110       0.035847      -0.003832       0.006763      -0.004382      -0.001741      -0.015505      -0.009587      -0.000817       0.010404              2.104836       2.082268      -0.220474       0.488864       1.714548      -0.228221       2.517692          -0.000001
           30              H       2.745620      11.250388       0.729725       0.073452       1.509475 0.12974248E+02  0.14345746E+03                                 2.161492                            2.090544      -1.237863       2.259619                    0.994627       4.126004      12.180850       0.438528       1.263188      -0.712625       0.024671      -0.011019      -0.003810       0.027288      -0.011645      -0.000284       0.003712       0.011051       0.005044      -0.014295       0.001775       0.012520              2.209585       2.587962       0.175718      -0.405352       1.817942      -0.021460       2.222851          -0.000002
           31              H       3.009064       9.361104       2.457299       0.069328       1.289398 0.10770009E+02  0.11399742E+03                                 1.959252                            1.914056      -1.165207       2.299121                    0.994241       4.021432      11.725881       0.453631       1.275629      -0.708830      -0.003777       0.020852       0.030053       0.036773       0.003953      -0.000391      -0.004408      -0.011860       0.011889      -0.009177       0.000231       0.008946              2.001103       1.719055      -0.050939       0.075493       2.062055       0.454769       2.222199          -0.000000
           32              H       3.148415      12.355109       2.804642       0.125516       1.261855 0.97973276E+01  0.10040842E+03                                 1.899456                            1.814882      -0.928199       2.444271                    0.998911       3.384530       9.441490       0.474049       1.260725      -0.717064       0.027756       0.009531      -0.011160       0.031397       0.009942      -0.000609       0.007517       0.014763       0.002134      -0.015758       0.002942       0.012815              1.908138       2.260840       0.265005      -0.270611       1.599116       0.025376       1.864459          -0.000001
           33              H       9.782333      10.629422       2.332377       0.129373       1.112513 0.80159912E+01  0.78972322E+02                                 1.788860                            1.666421      -1.266425       2.287645                    0.995470       3.553920      10.065675       0.478569       1.299103      -0.704140      -0.018907      -0.015528      -0.024539       0.034652       0.009201      -0.002283      -0.001219       0.018252       0.024635      -0.017067       0.005938       0.011129              1.866806       1.966385       0.341297       0.390035       1.630420       0.411198       2.003615          -0.000000
           34              H       1.359231       7.555377       2.434447       0.155479       1.014189 0.73428811E+01  0.71003896E+02                                 1.713323                            1.614498      -1.123742       2.357749                    0.997151       3.478186       9.864559       0.475829       1.331189      -0.697572      -0.014850       0.011314      -0.000940       0.018692       0.001842      -0.001293       0.005371       0.002906      -0.013108      -0.008133       0.003212       0.004921              1.783871       2.516036       0.064919      -0.284670       1.391872      -0.053939       1.443705          -0.000000
           35              H       2.784272       7.213231       2.990501       0.143648       1.020925 0.74340004E+01  0.70780951E+02                                 1.607154                            1.538979      -0.866624       2.465178                    0.999552       3.199381       8.474211       0.538441       1.194741      -0.730116       0.010362       0.007096       0.010609       0.016440       0.001933       0.004329       0.002733       0.003015       0.006537      -0.003839      -0.003053       0.006892              1.643511       1.617254      -0.114670       0.355081       1.375067      -0.270758       1.938213          -0.000001
           36              H       2.391648       6.797201       1.532575       0.139748       1.242792 0.10087188E+02  0.10378240E+03                                 1.860296                            1.819343      -0.905096       2.445880                    0.999245       3.387685       9.364276       0.483796       1.230525      -0.723877       0.005732      -0.001266      -0.013083       0.014339      -0.000297      -0.005675       0.001331       0.000543      -0.003865      -0.006078       0.000268       0.005810              1.855220       1.643596      -0.033263      -0.145564       1.924640       0.391703       1.997425           0.000000
           37              H       0.846277       1.520751      11.829464       0.101568       1.177468 0.82506183E+01  0.81122213E+02                                 1.793679                            1.640611      -1.085168       2.356900                    0.997393       3.508205       9.632365       0.509210       1.223365      -0.721402      -0.041829      -0.020285      -0.007271       0.047053       0.004362       0.015590      -0.002701       0.013009      -0.003540      -0.015580      -0.003641       0.019221              1.885399       2.358404       0.559721      -0.082747       1.692585      -0.140420       1.605207          -0.000001
           38              H       4.340222       2.060797      13.547898       0.097789       1.283336 0.91935103E+01  0.93691956E+02                                 1.974360                            1.788788      -1.068606       2.368840                    0.996814       3.689121      10.612778       0.460487       1.305172      -0.703608       0.034904      -0.011268       0.031058       0.048061       0.008365       0.012462      -0.008802       0.015613      -0.003326      -0.020578       0.003434       0.017144              2.107220       2.214582      -0.313624       0.540722       1.709539      -0.470459       2.397540          -0.000000
           39              H       2.932472       5.408384       9.958687       0.116198       1.373698 0.10968549E+02  0.11581223E+03                                 2.033519                            1.929887      -0.923490       2.439656                    0.997535       3.551923      10.108945       0.455570       1.273344      -0.714157      -0.027953       0.021579      -0.007052       0.036010      -0.007715      -0.000042       0.005772       0.000887      -0.007046      -0.009376      -0.000901       0.010277              2.100198       2.078040      -0.531803       0.053343       2.508273      -0.232780       1.714281          -0.000001
           40              H       4.440921       4.993234      10.107984       0.074399       1.511385 0.12998004E+02  0.14381194E+03                                 2.164946                            2.093752      -1.245775       2.256848                    0.994559       4.128253      12.198601       0.437706       1.264751      -0.712275       0.024178      -0.002193      -0.011375       0.026810      -0.005612      -0.010378      -0.005396       0.008540      -0.003341      -0.014464       0.001702       0.012762              2.213197       2.592043       0.440142      -0.050712       2.143945      -0.165061       1.903603          -0.000002
           41              H       4.704365       2.552469       9.335603       0.069148       1.288598 0.10760737E+02  0.11388284E+03                                 1.959146                            1.913797      -1.156606       2.302472                    0.994452       4.020646      11.725465       0.453429       1.276383      -0.708675      -0.003771      -0.015622       0.032967       0.036676       0.002249       0.003224       0.002000      -0.015798       0.000676      -0.009256       0.000429       0.008827              2.001022       1.718684      -0.090899      -0.006151       1.788050      -0.297087       2.496330          -0.000000
           42              H       4.843716       3.748663      12.102159       0.125097       1.261997 0.97964133E+01  0.10037084E+03                                 1.896953                            1.812655      -0.912620       2.449834                    0.999010       3.386584       9.437944       0.475304       1.257751      -0.717672       0.028054       0.013970       0.002572       0.031445       0.005877       0.008382      -0.007354       0.014747       0.002146      -0.015902       0.003056       0.012847              1.905576       2.257438       0.366052       0.093961       1.773928      -0.127359       1.685363          -0.000001
           43              H       1.306033       3.294813      10.371538       0.130549       1.108775 0.79857271E+01  0.78604360E+02                                 1.785173                            1.663543      -1.266311       2.287819                    0.995356       3.549252      10.049897       0.478839       1.299525      -0.704042      -0.018496       0.013324      -0.025465       0.034178       0.006468       0.006845      -0.008711       0.001248      -0.026249      -0.016987       0.006054       0.010933              1.862660       1.961839      -0.166118       0.488101       1.551529      -0.365681       2.074613          -0.000000
           44              H       3.054531       1.669395       7.760372       0.155767       1.011117 0.73158846E+01  0.70667655E+02                                 1.708915                            1.610856      -1.117821       2.360664                    0.997225       3.471480       9.835724       0.476732       1.330080      -0.697817      -0.014847       0.006173       0.009577       0.018715       0.001861       0.001261      -0.000308       0.011453       0.012452      -0.008117       0.002857       0.005260              1.778975       2.507191       0.277664      -0.085483       1.474291       0.004526       1.355442          -0.000000
           45              H       4.479573       1.016766       7.742091       0.144353       1.017184 0.74006044E+01  0.70378363E+02                                 1.602578                            1.535045      -0.859165       2.468919                    0.999605       3.193788       8.452218       0.539421       1.194006      -0.730283       0.010358      -0.005575       0.011289       0.016304      -0.002694       0.003788      -0.003383       0.001920       0.003076      -0.003832      -0.002957       0.006789              1.638620       1.612484      -0.362530       0.077736       2.024844      -0.107817       1.278531          -0.000001
           46              H       4.086949       2.071352       6.652836       0.140117       1.239914 0.10059635E+02  0.10343338E+03                                 1.857652                            1.817072      -0.900313       2.448049                    0.999209       3.385165       9.355885       0.483988       1.230817      -0.723797       0.005445       0.010413      -0.007544       0.013964       0.004512      -0.003248      -0.000137       0.002940       0.003152      -0.005799      -0.000050       0.005849              1.852519       1.641870       0.109094      -0.101102       1.638012      -0.226321       2.277676           0.000001
           47              H       7.627378       0.688692       8.002598       0.100475       1.177200 0.82474730E+01  0.81067252E+02                                 1.791950                            1.639216      -1.078657       2.359667                    0.997503       3.507504       9.622689       0.510034       1.221751      -0.721786      -0.042285       0.003952       0.021499       0.047601       0.011479      -0.011456      -0.000619       0.006787      -0.021775      -0.015683      -0.003558       0.019241              1.883454       2.355551      -0.350914      -0.442595       1.747026       0.107847       1.547787          -0.000001
           48              H       0.949722       1.906875       6.675687       0.098514       1.283339 0.91929171E+01  0.93683100E+02                                 1.974066                            1.788449      -1.068034       2.369191                    0.996926       3.688936      10.611606       0.460646       1.304761      -0.703673       0.034666       0.032142      -0.005542       0.047598       0.006676      -0.013578       0.001675       0.002970      -0.040211      -0.020728       0.003548       0.017179              2.106951       2.214216       0.625147       0.001181       2.632725      -0.062756       1.473912          -0.000000
           49              H       9.713573      -2.875265       5.571198       0.116902       1.380849 0.11043710E+02  0.11686626E+03                                 2.045789                            1.940672      -0.944173       2.431542                    0.997340       3.557897      10.154609       0.452597       1.278853      -0.713013      -0.027215      -0.016059      -0.014843       0.034913       0.004203       0.006949      -0.001339       0.008476       0.015079      -0.009728      -0.000938       0.010667              2.113393       2.090507       0.315124       0.438073       2.128123       0.464812       2.121548          -0.000000
           50              H       1.050421      -2.538396       5.856080       0.073883       1.511350 0.12995510E+02  0.14376609E+03                                 2.164388                            2.093106      -1.243077       2.257547                    0.994534       4.127606      12.192769       0.437948       1.264213      -0.712407       0.024382      -0.008822       0.007604       0.027020      -0.006031       0.010080       0.001623       0.001699      -0.023744      -0.014586       0.001929       0.012657              2.212639       2.592383      -0.263641      -0.355517       2.105538       0.186360       1.939997          -0.000001
           51              H       1.313866      -1.986915       8.356035       0.069183       1.290486 0.10782616E+02  0.11419224E+03                                 1.962561                            1.916949      -1.177302       2.294274                    0.994316       4.024442      11.747221       0.452549       1.277993      -0.708329      -0.004042       0.036552      -0.003175       0.036912       0.001657      -0.003738       0.002389      -0.007845       0.023462      -0.009191       0.000087       0.009104              2.004610       1.721483       0.040132       0.082094       2.581794      -0.158550       1.710554          -0.000000
           52              H       1.453216      -0.189104       5.936822       0.123798       1.258690 0.97603903E+01  0.99859313E+02                                 1.888777                            1.805415      -0.897160       2.455291                    0.999159       3.386153       9.414494       0.478043       1.252328      -0.718810       0.028420      -0.004953      -0.014115       0.032116       0.004241      -0.009286       0.000014       0.002454      -0.035778      -0.015823       0.002951       0.012872              1.897224       2.246319      -0.100810      -0.361189       1.810328       0.101283       1.635026          -0.000001
           53              H       8.087134      -1.460941       7.195178       0.130069       1.106877 0.79678932E+01  0.78365605E+02                                 1.781202                            1.660211      -1.255068       2.292632                    0.995586       3.546040      10.028647       0.480076       1.297222      -0.704528      -0.019241      -0.029176       0.001199       0.034970       0.002436      -0.008847       0.009892       0.002925      -0.019975      -0.016757       0.005760       0.010997              1.858283       1.957017       0.503707      -0.099838       2.254673      -0.043468       1.363160          -0.000000
           54              H       9.835632      -2.909568       9.908414       0.155575       1.009783 0.73049086E+01  0.70543865E+02                                 1.708539                            1.610556      -1.121027       2.360004                    0.997255       3.469975       9.834189       0.476314       1.331583      -0.697534      -0.014955       0.005288      -0.009877       0.018686       0.000111      -0.002064      -0.004996       0.002086      -0.014614      -0.007907       0.002851       0.005057              1.778562       2.506502      -0.212653      -0.197576       1.380939       0.049166       1.448244           0.000000
           55              H       1.089073      -2.599085      10.482749       0.145287       1.015793 0.73915603E+01  0.70305441E+02                                 1.604869                            1.537148      -0.868964       2.465492                    0.999548       3.191763       8.461228       0.537188       1.198745      -0.729202       0.010122       0.012212      -0.001167       0.015904       0.004606       0.000403       0.000591      -0.002953      -0.011475      -0.003874      -0.002924       0.006797              1.641023       1.614811       0.249057       0.275656       1.560628       0.377890       1.747630          -0.000001
           56              H       0.696449      -4.069701      10.114078       0.140209       1.239188 0.10053057E+02  0.10335459E+03                                 1.857482                            1.816927      -0.907499       2.445280                    0.999210       3.384260       9.354579       0.483801       1.231425      -0.723668       0.005621      -0.011921      -0.005175       0.014159      -0.005212      -0.002463      -0.001258       0.000682      -0.003600      -0.006043       0.000085       0.005958              1.852355       1.641765      -0.141983      -0.043955       2.313506      -0.163710       1.601795           0.000000
           57              H       4.236777      -2.209442      10.636615       0.100868       1.176503 0.82436984E+01  0.81034472E+02                                 1.792567                            1.639867      -1.082677       2.358129                    0.997349       3.507421       9.627993       0.509368       1.223282      -0.721439      -0.042280       0.016636      -0.014447       0.047677      -0.015405      -0.004178       0.003422       0.011752      -0.007305      -0.015287      -0.003767       0.019054              1.884069       2.356188      -0.207834       0.525271       1.504751       0.032487       1.791267          -0.000001
           58              H       7.730721      -3.967673      10.245093       0.097410       1.280869 0.91720277E+01  0.93418313E+02                                 1.971984                            1.786854      -1.060152       2.372459                    0.996991       3.686097      10.600953       0.460676       1.305401      -0.703578       0.034773      -0.021253      -0.025505       0.048076      -0.014992       0.000979       0.007159       0.018962       0.005475      -0.020687       0.003387       0.017300              2.104519       2.211581      -0.310893      -0.540945       1.816016       0.532180       2.285959          -0.000000
           59              H       6.322972      -2.533118      14.938793       0.115992       1.378078 0.11011779E+02  0.11638512E+03                                 2.037833                            1.933673      -0.921208       2.440252                    0.997545       3.557431      10.130278       0.455120       1.273327      -0.714147      -0.027798      -0.004840       0.022110       0.035847       0.003832      -0.006763      -0.004382      -0.001741      -0.015505      -0.009587      -0.000817       0.010404              2.104840       2.082272       0.220474      -0.488866       1.714551      -0.228222       2.517698          -0.000001
           60              H       7.831420      -2.454838      14.504614       0.073451       1.509475 0.12974252E+02  0.14345754E+03                                 2.161494                            2.090546      -1.237862       2.259620                    0.994627       4.126005      12.180861       0.438527       1.263190      -0.712624       0.024672       0.011019       0.003810       0.027288       0.011645       0.000284       0.003712       0.011052       0.005044      -0.014295       0.001775       0.012520              2.209587       2.587965      -0.175718       0.405353       1.817943      -0.021460       2.222853          -0.000001
           61              H       8.094864      -0.565554      12.777040       0.069328       1.289398 0.10770014E+02  0.11399749E+03                                 1.959253                            1.914057      -1.165208       2.299120                    0.994241       4.021433      11.725887       0.453631       1.275630      -0.708830      -0.003777      -0.020852      -0.030053       0.036773      -0.003953       0.000391      -0.004408      -0.011860       0.011889      -0.009177       0.000231       0.008946              2.001104       1.719056       0.050939      -0.075493       2.062056       0.454770       2.222201          -0.000000
           62              H       8.234215      -3.559559      12.429697       0.125516       1.261850 0.97972757E+01  0.10040773E+03                                 1.899448                            1.814875      -0.928198       2.444272                    0.998911       3.384525       9.441460       0.474051       1.260722      -0.717064       0.027756      -0.009531       0.011160       0.031398      -0.009942       0.000609       0.007517       0.014763       0.002134      -0.015758       0.002942       0.012816              1.908130       2.260830      -0.265003       0.270609       1.599110       0.025376       1.864451          -0.000001
           63              H       4.696533      -1.833872      12.901962       0.129373       1.112513 0.80159929E+01  0.78972335E+02                                 1.788859                            1.666420      -1.266426       2.287645                    0.995470       3.553920      10.065671       0.478570       1.299102      -0.704140      -0.018907       0.015528       0.024539       0.034652      -0.009201       0.002283      -0.001219       0.018252       0.024635      -0.017067       0.005938       0.011129              1.866806       1.966384      -0.341297      -0.390035       1.630419       0.411198       2.003614          -0.000000
           64              H       6.445031       1.240173      12.799892       0.155479       1.014190 0.73428899E+01  0.71004003E+02                                 1.713325                            1.614499      -1.123743       2.357749                    0.997151       3.478188       9.864567       0.475829       1.331189      -0.697572      -0.014850      -0.011314       0.000940       0.018692      -0.001842       0.001293       0.005371       0.002906      -0.013108      -0.008133       0.003212       0.004921              1.783872       2.516038      -0.064919       0.284670       1.391873      -0.053939       1.443706          -0.000000
           65              H       7.870072       1.582319      12.243838       0.143648       1.020925 0.74339961E+01  0.70780893E+02                                 1.607153                            1.538978      -0.866624       2.465177                    0.999552       3.199380       8.474204       0.538442       1.194740      -0.730116       0.010362      -0.007096      -0.010609       0.016440      -0.001933      -0.004329       0.002733       0.003014       0.006537      -0.003839      -0.003053       0.006892              1.643510       1.617253       0.114669      -0.355080       1.375066      -0.270757       1.938212          -0.000001
           66              H       7.477448       1.998349      13.701764       0.139748       1.242793 0.10087202E+02  0.10378259E+03                                 1.860298                            1.819345      -0.905098       2.445879                    0.999245       3.387686       9.364283       0.483795       1.230525      -0.723877       0.005732       0.001266       0.013083       0.014339       0.000297       0.005675       0.001331       0.000543      -0.003865      -0.006077       0.000268       0.005810              1.855222       1.643598       0.033263       0.145564       1.924642       0.391704       1.997427           0.000000
           67              C       6.739702       6.818310       3.333273       0.063100      29.220348 0.34783173E+03  0.77355293E+04                                 8.274154                            6.227592       0.176553       2.056978                    0.999735      26.560802      74.314377       0.658693       0.418121      -1.062904       0.039134      -0.005031      -0.030019       0.049578      -0.004685       0.003226       0.023869       0.041629       0.012992      -0.037398       0.018016       0.019382              9.902517       9.548477      -2.336675      -0.216802       8.642621      -4.769577      11.516454          -0.000001
           68              C       8.803520       6.497273       2.335424       0.074307      29.027353 0.35145518E+03  0.78739421E+04                                 8.365501                            6.343779       0.112355       2.042570                    0.999727      26.773855      76.370438       0.636688       0.429395      -1.050822      -0.052572       0.019013       0.021547       0.059913       0.012478      -0.010267       0.012974       0.037035      -0.002426      -0.030196       0.005666       0.024530              9.884366       9.510194      -1.275258      -0.597093       8.607929      -5.058269      11.534973          -0.000000
           69              C       8.632637       4.138306       5.293933      -0.156410      27.323500 0.39867954E+03  0.92991819E+04                                 8.039397                            6.646486      -0.330653       1.869655                    0.997920      30.752598      92.106611       0.631966       0.415520      -1.050233      -0.026579       0.074774       0.073819       0.108383       0.027886       0.001913       0.000154       0.029189      -0.018444      -0.028434      -0.006187       0.034621              9.419808       7.070724      -0.681296       1.677025      10.009881      -3.332677      11.178818          -0.000002
           70              C       9.582664       5.876307       6.783851       0.033009      26.278746 0.39169686E+03  0.90025279E+04                                 7.749064                            6.571079      -0.360377       1.897502                    0.998508      27.329853      78.556724       0.644670       0.413385      -1.062509      -0.115575       0.031046       0.034623       0.124580       0.010933      -0.011276       0.028469      -0.058214       0.034977      -0.042802      -0.003745       0.046548              8.771098       9.809489      -0.686421       1.531609       8.975163       0.476727       7.528643           0.000001
           71              C       9.117822       5.493701       3.217492      -0.215702      33.857350 0.43074467E+03  0.10122424E+05                                 9.076871                            6.890501       0.220433       2.037738                    0.999663      30.018069      86.810932       0.630563       0.413345      -1.064168       0.000198       0.009673      -0.001197       0.009749      -0.016411       0.004446       0.003915       0.021190      -0.024117      -0.018502      -0.005185       0.023687             10.751700       8.670800      -1.027145      -1.264046       9.666030      -6.089335      13.918270          -0.000002
           72              C       0.681497       5.243907       7.373420       0.600792      24.432303 0.25930194E+03  0.54295152E+04                                 7.852511                            5.779619      -0.114600       2.021353                    0.999467      22.493616      63.754333       0.605518       0.483085      -1.011785       0.078105      -0.030107       0.038978       0.092336      -0.010589      -0.011433       0.094817      -0.048755       0.200890      -0.073615      -0.058723       0.132338              9.698102      13.621346       1.268924       1.948281       9.757905      -2.361138       5.715054          -0.000000
           73              C       7.034679       5.764603       4.244287      -0.185111      34.149709 0.44719984E+03  0.10597137E+05                                 9.198999                            7.083779       0.132046       2.017320                    0.999449      29.718465      86.013256       0.614270       0.420784      -1.060527       0.005944       0.013325       0.012111       0.018962       0.017134      -0.003881      -0.005179      -0.021169       0.042102      -0.027175       0.007159       0.020016             10.892597      10.627327      -2.571360       0.375088       9.849048      -5.668084      12.201417           0.000002
           74              C       8.253236       5.135722       4.224482       0.197736      31.472803 0.37080641E+03  0.83612410E+04                                 8.922574                            6.555946      -0.104206       1.994035                    0.998744      25.031411      70.023187       0.624925       0.434665      -1.054928       0.014420       0.004447       0.038252       0.041120       0.014122       0.011693       0.016324      -0.028793       0.044137      -0.028167      -0.005338       0.033505             11.242636       9.115428      -2.243297       0.615020       9.944686      -6.742625      14.667794          -0.000001
           75              C       9.068999       6.973992       7.661349      -0.487318      26.882066 0.44230781E+03  0.10515502E+05                                 7.734803                            6.882837       0.016747       1.949734                    0.998612      33.179502      98.096292       0.641445       0.401644      -1.066507       0.025056      -0.077763      -0.064753       0.104249      -0.007368      -0.008058       0.007100      -0.013599       0.053521      -0.019572      -0.003147       0.022719              8.200144       8.705390      -1.439465      -0.402689       9.375938       0.989409       6.519103           0.000004
           76              C       3.349203       8.273094       7.662873       0.063611      29.226823 0.34791599E+03  0.77383346E+04                                 8.278026                            6.230700       0.176292       2.056853                    0.999755      26.561670      74.335807       0.658116       0.418437      -1.062640       0.037872      -0.023752       0.019098       0.048612       0.005397       0.002969      -0.023745       0.042671       0.014049      -0.037822       0.018156       0.019666              9.907263       9.551150       0.981974       2.132335      14.938064       1.140908       5.232574          -0.000001
           77              C       5.413020       7.569450       8.439824       0.075188      29.008208 0.35117077E+03  0.78660750E+04                                 8.362380                            6.341674       0.114367       2.043167                    0.999736      26.761824      76.331939       0.636716       0.429458      -1.050771      -0.053185       0.011545      -0.026685       0.060613      -0.014573      -0.005894      -0.014059       0.035271      -0.011216      -0.029879       0.005106       0.024773              9.880576       9.505790       0.117617       1.401667      15.178761       1.259944       4.957176          -0.000000
           78              C       5.242137      11.311077       9.003494      -0.157141      27.313264 0.39846162E+03  0.92925534E+04                                 8.033430                            6.640546      -0.322788       1.871712                    0.997913      30.752202      92.088856       0.632856       0.415004      -1.050590      -0.025586       0.027783      -0.101835       0.108614      -0.014327      -0.024169      -0.001953       0.025752      -0.032636      -0.028555      -0.006610       0.035164              9.412837       7.067686       1.787417      -0.251873      13.757515       1.162830       7.413309          -0.000002
           79              C       6.192165      11.732384       6.753382       0.033475      26.278508 0.39166045E+03  0.90010793E+04                                 7.746411                            6.568383      -0.358971       1.897852                    0.998507      27.329524      78.541628       0.645183       0.413084      -1.062750      -0.116213       0.014347      -0.044993       0.125442      -0.015338      -0.005793      -0.009602      -0.025077       0.135443      -0.043382      -0.003517       0.046899              8.768271       9.804336       1.668754      -0.171209       7.476906       0.387972       9.023571           0.000001
           80              C       5.727323       8.835130       8.867909      -0.216013      33.902144 0.43143213E+03  0.10143239E+05                                 9.090291                            6.901033       0.215878       2.036147                    0.999681      30.033391      86.892462       0.629354       0.413949      -1.063716       0.002206      -0.004784      -0.006880       0.008665       0.011856       0.012322      -0.001990       0.027808      -0.011620      -0.019345      -0.005170       0.024514             10.768803       8.677852      -0.584427       1.520263      18.166421       1.205094       5.462136          -0.000002
           81              C       7.462598      12.559166       7.006273       0.600508      24.437882 0.25936330E+03  0.54313047E+04                                 7.854657                            5.780981      -0.115016       2.021172                    0.999523      22.498039      63.776870       0.605319       0.483199      -1.011692       0.077020       0.048594       0.006919       0.091331      -0.004055       0.014652      -0.080683      -0.024668       0.277298      -0.073732      -0.059173       0.132905              9.701162      13.626509       1.053924      -2.074147       8.772877       2.931720       6.704101          -0.000000
           82              C       3.644179       9.588909       8.119903      -0.184235      34.162142 0.44743359E+03  0.10604409E+05                                 9.203331                            7.087921       0.136373       2.018651                    0.999483      29.720601      86.035667       0.613773       0.421057      -1.060321       0.006537       0.003551      -0.016999       0.018556      -0.011543      -0.011252      -0.001641      -0.033646       0.007893      -0.026118       0.006802       0.019316             10.897640      10.629902       1.614911       2.040275      16.531703       1.817267       5.531316           0.000002
           83              C       4.862737       9.886198       8.674433       0.198322      31.445441 0.37041191E+03  0.83502741E+04                                 8.918573                            6.553101      -0.099173       1.995906                    0.998797      25.016994      69.978306       0.624957       0.434750      -1.054857       0.014527       0.031840      -0.023068       0.041916       0.002358      -0.016984      -0.010551      -0.020839       0.070880      -0.027884      -0.004750       0.032635             11.238232       9.107341       1.653959       1.633492      19.322629       1.329293       5.284726          -0.000000
           84              C       5.678499      11.943477       5.364011      -0.488750      26.916949 0.44309543E+03  0.10538557E+05                                 7.738811                            6.886176       0.023097       1.950991                    0.998586      33.209851      98.195356       0.641700       0.401320      -1.066759       0.023699      -0.016678       0.099663       0.103791      -0.003501       0.009498      -0.011954      -0.022028       0.025811      -0.018648      -0.003380       0.022028              8.204620       8.709415       0.370439       1.448680       6.379142       0.743188       9.525302           0.000004
           85              C      10.130202      11.295245       4.238193       0.061459      29.280744 0.34874153E+03  0.77610162E+04                                 8.286158                            6.236437       0.175696       2.056112                    0.999698      26.596042      74.444039       0.658098       0.418216      -1.062819       0.037856       0.028718       0.012256       0.049071       0.000060      -0.005012       0.000154       0.000100      -0.116304      -0.039197       0.019331       0.019866              9.917887       9.558688       1.356725      -1.917306       6.678228       3.638558      13.516744          -0.000001
           86              C       2.022419      12.319927       4.459091       0.075962      29.007061 0.35114587E+03  0.78653628E+04                                 8.362803                            6.341873       0.114779       2.043360                    0.999694      26.758069      76.320007       0.636643       0.429515      -1.050738      -0.052413      -0.028685       0.005090       0.059965       0.003917       0.017532       0.001209       0.012914      -0.076468      -0.031547       0.005441       0.026106              9.881279       9.506768       1.152905      -0.808765       6.420086       3.794902      13.716984          -0.000000
           87              C       1.851536      10.937266       0.936912      -0.154891      27.291141 0.39805124E+03  0.92814778E+04                                 8.035923                            6.643591      -0.330507       1.869877                    0.997883      30.730607      92.045418       0.631728       0.415813      -1.049978      -0.025914      -0.100683       0.027567       0.107557      -0.014192       0.023805       0.002756       0.026400      -0.030307      -0.028465      -0.006232       0.034696              9.415467       7.066954      -1.112285      -1.424136       7.997539       2.170069      13.181910          -0.000002
           88              C       2.801564       8.777959       1.697105       0.029543      26.370384 0.39343428E+03  0.90530690E+04                                 7.767729                            6.586391      -0.359603       1.896842                    0.998507      27.401996      78.827303       0.643767       0.413480      -1.062378      -0.115884      -0.046230       0.011339       0.125280       0.004732       0.014534      -0.019055      -0.076481      -0.012342      -0.043420      -0.003937       0.047357              8.793279       9.836730      -0.988215      -1.365059       8.322427      -0.869136       8.220680           0.000001
           89              C       2.336722      12.057819       3.148938      -0.216077      33.875935 0.43104722E+03  0.10130914E+05                                 9.076435                            6.889727       0.221540       2.037847                    0.999677      30.035061      86.854851       0.631062       0.412962      -1.064457       0.000311      -0.004629       0.007851       0.009120       0.004184      -0.015052      -0.002523       0.019404      -0.033392      -0.017976      -0.004982       0.022957             10.751384       8.671424       1.607609      -0.260117       7.580868       4.884951      16.001861          -0.000002
           90              C       4.071997       8.583577       0.854646       0.602074      24.399973 0.25890481E+03  0.54191693E+04                                 7.846302                            5.775544      -0.110936       2.022659                    0.999520      22.475636      63.693223       0.605671       0.483144      -1.011746       0.076540      -0.018233      -0.045145       0.090713       0.014726      -0.004706      -0.014446      -0.188977      -0.215232      -0.073722      -0.058846       0.132569              9.690084      13.609247      -2.319541       0.123568       4.677520      -0.568901      10.783487          -0.000001
           91              C       0.253578      11.033138       2.870149      -0.179970      33.978151 0.44437928E+03  0.10512882E+05                                 9.166114                            7.058953       0.139477       2.020655                    0.999519      29.627236      85.657674       0.615715       0.420492      -1.060790       0.006689      -0.016043       0.006621       0.018600      -0.004221       0.016352       0.008418      -0.023636       0.036114      -0.026708       0.005021       0.021687             10.852248      10.589565       0.960849      -2.398109       6.681540       3.837164      15.285639           0.000002
           92              C       1.472136      11.364730       2.335424       0.194665      31.554834 0.37195613E+03  0.83934498E+04                                 8.936130                            6.565007      -0.101228       1.994522                    0.998742      25.072386      70.158353       0.624665       0.434520      -1.055042       0.014610      -0.036252      -0.016245       0.042327      -0.017579       0.007135      -0.005899      -0.050699      -0.014897      -0.029449      -0.005410       0.034859             11.261246       9.127830       0.589569      -2.253644       7.660479       5.428214      16.995428          -0.000001
           93              C       2.287898       7.469181       2.208979      -0.485376      26.795502 0.44030575E+03  0.10455142E+05                                 7.711509                            6.860555       0.025991       1.952851                    0.998596      33.119914      97.833002       0.643480       0.400862      -1.067118       0.025470       0.094568      -0.033994       0.103669       0.010469      -0.001431       0.004467      -0.035176      -0.009432      -0.019313      -0.003329       0.022642              8.175508       8.681485       1.060813      -1.038624       8.061812      -1.721445       7.783228           0.000003
           94              C       1.653902       1.977240      11.901066       0.063101      29.220327 0.34783146E+03  0.77355214E+04                                 8.274149                            6.227589       0.176554       2.056978                    0.999735      26.560790      74.314328       0.658693       0.418121      -1.062904       0.039134       0.005031       0.030019       0.049577       0.004685      -0.003227       0.023869       0.041628       0.012992      -0.037398       0.018016       0.019382              9.902511       9.548470       2.336671       0.216804       8.642614      -4.769573      11.516448          -0.000000
           95              C       3.717720       2.298277      12.898915       0.074307      29.027348 0.35145522E+03  0.78739426E+04                                 8.365496                            6.343778       0.112353       2.042569                    0.999727      26.773856      76.370418       0.636688       0.429395      -1.050822      -0.052572      -0.019013      -0.021547       0.059913      -0.012478       0.010266       0.012974       0.037035      -0.002426      -0.030196       0.005666       0.024530              9.884358       9.510191       1.275252       0.597099       8.607919      -5.058261      11.534966           0.000000
           96              C       3.546837       4.657244       9.940406      -0.156411      27.323528 0.39868013E+03  0.92991958E+04                                 8.039400                            6.646491      -0.330652       1.869655                    0.997920      30.752580      92.106454       0.631966       0.415520      -1.050233      -0.026579      -0.074774      -0.073819       0.108383      -0.027886      -0.001913       0.000155       0.029189      -0.018441      -0.028434      -0.006186       0.034620              9.419811       7.070720       0.681300      -1.677029      10.009881      -3.332680      11.178831          -0.000002
           97              C       4.496864       2.919243       8.450488       0.033010      26.278748 0.39169688E+03  0.90025286E+04                                 7.749064                            6.571078      -0.360376       1.897502                    0.998508      27.329854      78.556723       0.644670       0.413385      -1.062509      -0.115575      -0.031046      -0.034623       0.124580      -0.010934       0.011276       0.028469      -0.058214       0.034978      -0.042803      -0.003745       0.046548              8.771098       9.809492       0.686422      -1.531610       8.975163       0.476721       7.528639           0.000001
           98              C       4.032022       3.301849      12.016847      -0.215701      33.857298 0.43074405E+03  0.10122402E+05                                 9.076855                            6.890493       0.220438       2.037739                    0.999663      30.018029      86.810681       0.630564       0.413345      -1.064169       0.000198      -0.009673       0.001197       0.009748       0.016411      -0.004446       0.003916       0.021188      -0.024118      -0.018503      -0.005184       0.023687             10.751679       8.670776       1.027136       1.264045       9.666011      -6.089324      13.918250          -0.000001
           99              C       5.767297       3.551643       7.860919       0.600792      24.432308 0.25930199E+03  0.54295160E+04                                 7.852510                            5.779618      -0.114598       2.021353                    0.999467      22.493615      63.754314       0.605518       0.483085      -1.011786       0.078105       0.030107      -0.038978       0.092337       0.010590       0.011434       0.094817      -0.048755       0.200891      -0.073615      -0.058723       0.132338              9.698101      13.621344      -1.268922      -1.948282       9.757904      -2.361139       5.715054          -0.000000
          100              C       1.948879       3.030947      10.990052      -0.185111      34.149677 0.44719943E+03  0.10597124E+05                                 9.198989                            7.083774       0.132046       2.017320                    0.999449      29.718450      86.013162       0.614271       0.420784      -1.060528       0.005944      -0.013325      -0.012111       0.018962      -0.017134       0.003881      -0.005178      -0.021169       0.042102      -0.027175       0.007159       0.020016             10.892585      10.627311       2.571354      -0.375087       9.849037      -5.668079      12.201406           0.000001
          101              C       3.167436       3.659828      11.009857       0.197736      31.472756 0.37080594E+03  0.83612255E+04                                 8.922555                            6.555935      -0.104206       1.994035                    0.998744      25.031392      70.023049       0.624927       0.434664      -1.054929       0.014419      -0.004446      -0.038251       0.041120      -0.014122      -0.011693       0.016324      -0.028794       0.044136      -0.028167      -0.005338       0.033505             11.242609       9.115406       2.243290      -0.615020       9.944660      -6.742605      14.667759          -0.000001
          102              C       3.983199       1.821558       7.572990      -0.487318      26.882085 0.44230828E+03  0.10515514E+05                                 7.734807                            6.882842       0.016748       1.949734                    0.998612      33.179488      98.096196       0.641444       0.401644      -1.066507       0.025056       0.077764       0.064753       0.104249       0.007367       0.008058       0.007100      -0.013599       0.053522      -0.019572      -0.003148       0.022720              8.200148       8.705399       1.439470       0.402690       9.375946       0.989413       6.519097           0.000003
          103              C       8.435003       0.522456       7.571466       0.063611      29.226821 0.34791596E+03  0.77383339E+04                                 8.278025                            6.230699       0.176293       2.056853                    0.999755      26.561671      74.335809       0.658116       0.418437      -1.062640       0.037872       0.023752      -0.019098       0.048612      -0.005397      -0.002969      -0.023745       0.042671       0.014049      -0.037822       0.018156       0.019666              9.907262       9.551148      -0.981972      -2.132334      14.938063       1.140906       5.232574          -0.000001
          104              C       0.327220       1.226100       6.794515       0.075188      29.008218 0.35117088E+03  0.78660793E+04                                 8.362386                            6.341678       0.114365       2.043167                    0.999736      26.761831      76.332007       0.636715       0.429458      -1.050770      -0.053185      -0.011545       0.026685       0.060614       0.014573       0.005894      -0.014059       0.035270      -0.011217      -0.029879       0.005105       0.024773              9.880584       9.505794      -0.117611      -1.401666      15.178781       1.259941       4.957178          -0.000000
          105              C       0.156337      -2.515527       6.230845      -0.157141      27.313263 0.39846153E+03  0.92925503E+04                                 8.033429                            6.640545      -0.322788       1.871713                    0.997913      30.752195      92.088817       0.632857       0.415004      -1.050590      -0.025586      -0.027782       0.101835       0.108613       0.014327       0.024169      -0.001953       0.025752      -0.032635      -0.028554      -0.006609       0.035164              9.412838       7.067684      -1.787417       0.251875      13.757519       1.162831       7.413310          -0.000002
          106              C       1.106365      -2.936834       8.480957       0.033475      26.278518 0.39166061E+03  0.90010842E+04                                 7.746414                            6.568384      -0.358971       1.897852                    0.998507      27.329534      78.541670       0.645183       0.413084      -1.062750      -0.116213      -0.014347       0.044993       0.125442       0.015338       0.005793      -0.009602      -0.025077       0.135443      -0.043382      -0.003517       0.046899              8.768275       9.804343      -1.668756       0.171210       7.476910       0.387974       9.023572           0.000000
          107              C       0.641523      -0.039580       6.366430      -0.216015      33.902227 0.43143340E+03  0.10143276E+05                                 9.090311                            6.901047       0.215877       2.036146                    0.999681      30.033420      86.892584       0.629353       0.413950      -1.063715       0.002206       0.004784       0.006879       0.008665      -0.011856      -0.012323      -0.001990       0.027808      -0.011621      -0.019345      -0.005170       0.024515             10.768830       8.677859       0.584433      -1.520260      18.166484       1.205095       5.462146          -0.000002
          108              C       2.376798      -3.763616       8.228066       0.600508      24.437889 0.25936336E+03  0.54313063E+04                                 7.854658                            5.780982      -0.115016       2.021172                    0.999523      22.498043      63.776883       0.605319       0.483199      -1.011692       0.077020      -0.048594      -0.006919       0.091331       0.004055      -0.014652      -0.080683      -0.024668       0.277299      -0.073732      -0.059173       0.132905              9.701164      13.626512      -1.053926       2.074147       8.772880       2.931721       6.704102          -0.000000
          109              C       8.729979      -0.793359       7.114436      -0.184236      34.162154 0.44743382E+03  0.10604416E+05                                 9.203336                            7.087925       0.136373       2.018650                    0.999483      29.720606      86.035707       0.613773       0.421057      -1.060321       0.006537      -0.003551       0.016999       0.018556       0.011543       0.011252      -0.001641      -0.033647       0.007893      -0.026118       0.006802       0.019316             10.897646      10.629905      -1.614910      -2.040276      16.531714       1.817266       5.531319           0.000001
          110              C       9.948537      -1.090648       6.559906       0.198322      31.445441 0.37041185E+03  0.83502730E+04                                 8.918575                            6.553102      -0.099173       1.995906                    0.998797      25.016994      69.978324       0.624957       0.434751      -1.054857       0.014527      -0.031840       0.023068       0.041916      -0.002358       0.016984      -0.010551      -0.020839       0.070880      -0.027884      -0.004750       0.032635             11.238237       9.107338      -1.653961      -1.633490      19.322645       1.329295       5.284728          -0.000001
          111              C       0.592699      -3.147927       9.870328      -0.488750      26.916956 0.44309560E+03  0.10538562E+05                                 7.738813                            6.886179       0.023098       1.950991                    0.998586      33.209841      98.195302       0.641700       0.401320      -1.066759       0.023699       0.016678      -0.099663       0.103791       0.003501      -0.009498      -0.011955      -0.022028       0.025812      -0.018648      -0.003380       0.022028              8.204623       8.709421      -0.370439      -1.448682       6.379138       0.743190       9.525309           0.000003
          112              C       5.044402      -2.499695      10.996146       0.061459      29.280775 0.34874193E+03  0.77610276E+04                                 8.286165                            6.236441       0.175695       2.056111                    0.999698      26.596061      74.444114       0.658098       0.418216      -1.062818       0.037855      -0.028718      -0.012256       0.049071      -0.000060       0.005013       0.000154       0.000100      -0.116304      -0.039197       0.019330       0.019867              9.917895       9.558695      -1.356726       1.917309       6.678232       3.638562      13.516757          -0.000001
          113              C       7.108219      -3.524377      10.775248       0.075962      29.007057 0.35114580E+03  0.78653613E+04                                 8.362803                            6.341873       0.114779       2.043360                    0.999694      26.758067      76.320014       0.636643       0.429516      -1.050737      -0.052413       0.028685      -0.005090       0.059965      -0.003917      -0.017532       0.001209       0.012914      -0.076468      -0.031547       0.005441       0.026106              9.881280       9.506768      -1.152906       0.808762       6.420088       3.794903      13.716985          -0.000000
          114              C       6.937336      -2.141716      14.297427      -0.154890      27.291114 0.39805073E+03  0.92814633E+04                                 8.035918                            6.643586      -0.330506       1.869878                    0.997882      30.730590      92.045370       0.631728       0.415813      -1.049978      -0.025914       0.100683      -0.027567       0.107557       0.014192      -0.023805       0.002756       0.026400      -0.030307      -0.028465      -0.006232       0.034696              9.415462       7.066952       1.112284       1.424135       7.997532       2.170065      13.181903          -0.000002
          115              C       7.887364       0.017591      13.537234       0.029543      26.370373 0.39343408E+03  0.90530632E+04                                 7.767726                            6.586388      -0.359603       1.896842                    0.998507      27.401989      78.827275       0.643767       0.413479      -1.062378      -0.115884       0.046230      -0.011339       0.125280      -0.004732      -0.014534      -0.019055      -0.076481      -0.012342      -0.043420      -0.003937       0.047357              8.793276       9.836726       0.988214       1.365058       8.322425      -0.869135       8.220678           0.000001
          116              C       7.422522      -3.262269      12.085401      -0.216078      33.875959 0.43104760E+03  0.10130926E+05                                 9.076442                            6.889733       0.221540       2.037847                    0.999677      30.035065      86.854875       0.631061       0.412963      -1.064457       0.000311       0.004629      -0.007851       0.009120      -0.004185       0.015052      -0.002523       0.019404      -0.033392      -0.017976      -0.004982       0.022957             10.751394       8.671425      -1.607608       0.260115       7.580875       4.884959      16.001882          -0.000001
          117              C       9.157797       0.211973      14.379693       0.602074      24.399970 0.25890477E+03  0.54191683E+04                                 7.846301                            5.775544      -0.110936       2.022659                    0.999520      22.475634      63.693219       0.605671       0.483144      -1.011746       0.076540       0.018233       0.045145       0.090713      -0.014727       0.004706      -0.014446      -0.188977      -0.215232      -0.073722      -0.058846       0.132569              9.690084      13.609245       2.319541      -0.123568       4.677520      -0.568901      10.783487          -0.000001
          118              C       5.339378      -2.237588      12.364190      -0.179970      33.978152 0.44437927E+03  0.10512882E+05                                 9.166114                            7.058953       0.139477       2.020655                    0.999519      29.627238      85.657676       0.615715       0.420492      -1.060790       0.006689       0.016043      -0.006621       0.018600       0.004221      -0.016352       0.008418      -0.023636       0.036114      -0.026708       0.005021       0.021687             10.852248      10.589563      -0.960848       2.398110       6.681539       3.837164      15.285643           0.000001
          119              C       6.557936      -2.569180      12.898915       0.194665      31.554836 0.37195613E+03  0.83934501E+04                                 8.936132                            6.565008      -0.101227       1.994522                    0.998742      25.072386      70.158360       0.624665       0.434520      -1.055042       0.014610       0.036252       0.016245       0.042327       0.017580      -0.007135      -0.005899      -0.050699      -0.014897      -0.029449      -0.005410       0.034859             11.261249       9.127829      -0.589567       2.253647       7.660479       5.428216      16.995440          -0.000001
          120              C       7.373698       1.326369      13.025360      -0.485376      26.795512 0.44030596E+03  0.10455149E+05                                 7.711510                            6.860556       0.025990       1.952851                    0.998596      33.119927      97.833047       0.643480       0.400862      -1.067118       0.025470      -0.094568       0.033994       0.103670      -0.010469       0.001431       0.004467      -0.035176      -0.009432      -0.019312      -0.003329       0.022642              8.175509       8.681485      -1.060812       1.038625       8.061814      -1.721445       7.783229           0.000003
          121              N       8.584830       4.791816       6.636078      -0.513439      48.028391 0.89514029E+03  0.24708716E+05                                10.993740                            9.627439      -0.179007       1.900115                    0.998707      33.902668      98.915668       0.571459       0.388295      -1.104896       0.135194       0.012793      -0.144567       0.198345       0.140611       0.048690       0.092082      -0.172586       0.196310      -0.197724      -0.010491       0.208215             12.363891      11.557179       3.308226       2.024458      12.268384      -0.203743      13.266109           0.000006
          122              N       7.609374       7.158698       2.378080      -0.218038      36.186463 0.50015965E+03  0.11940205E+05                                 9.091696                            7.201708       0.039239       2.045840                    0.998544      27.292657      74.131935       0.659795       0.388860      -1.104139       0.021030      -0.116746       0.072453       0.139002      -0.008507      -0.021183       0.013639       0.105228      -0.013791      -0.054142      -0.008883       0.063024             10.675548      11.418345      -1.914938      -0.766091       8.078442      -4.238723      12.529856           0.000000
          123              N       5.194331      12.146655       7.766466      -0.513643      48.008692 0.89460368E+03  0.24689301E+05                                10.990000                            9.623836      -0.177969       1.900609                    0.998701      33.891818      98.863001       0.571651       0.388237      -1.104978       0.135401      -0.131169       0.060817       0.198085      -0.028082      -0.145449      -0.051387      -0.100889       0.407341      -0.196842      -0.010650       0.207492             12.359934      11.554117       0.100249      -3.878134      13.184883      -0.330104      12.340803           0.000006
          124              N       4.218875       7.275679       7.845685      -0.217897      36.170433 0.49992338E+03  0.11932612E+05                                 9.086799                            7.198448       0.035999       2.045090                    0.998528      27.286788      74.098914       0.660189       0.388692      -1.104309       0.020433       0.121283       0.064139       0.138712      -0.014953       0.017878      -0.026916       0.082113      -0.082015      -0.054321      -0.008905       0.063226             10.669321      11.410617       0.294097       2.039763      15.079695       0.191794       5.517651           0.000000
          125              N       1.803730       9.448180       0.831795      -0.512159      48.006395 0.89458340E+03  0.24690277E+05                                10.991600                            9.625336      -0.177490       1.900580                    0.998602      33.894700      98.896402       0.571424       0.388367      -1.104811       0.136567       0.118462       0.084513       0.199565      -0.111825       0.097857      -0.040883      -0.262007      -0.069438      -0.198073      -0.010011       0.208084             12.361546      11.555753      -3.408377       1.853054      12.838297       0.533444      12.690589           0.000007
          126              N       0.828273      11.952273       5.010574      -0.218453      36.223655 0.50075388E+03  0.11958729E+05                                 9.099333                            7.207024       0.035258       2.044374                    0.998558      27.310684      74.210347       0.659366       0.388972      -1.103987       0.020558      -0.004443      -0.136817       0.138424       0.023986       0.003723       0.012835       0.057476      -0.156411      -0.055312      -0.008730       0.064042             10.685561      11.426654       1.620606      -1.278651       7.753105       4.052340      12.876926           0.000001
          127              N       3.499030       4.003734       8.598261      -0.513440      48.028445 0.89514157E+03  0.24708758E+05                                10.993743                            9.627441      -0.179008       1.900115                    0.998707      33.902695      98.915730       0.571460       0.388295      -1.104897       0.135195      -0.012793       0.144567       0.198345      -0.140612      -0.048689       0.092082      -0.172588       0.196313      -0.197726      -0.010491       0.208216             12.363893      11.557187      -3.308228      -2.024457      12.268387      -0.203752      13.266105           0.000006
          128              N       2.523574       1.636852      12.856259      -0.218038      36.186450 0.50015953E+03  0.11940202E+05                                 9.091693                            7.201707       0.039238       2.045840                    0.998544      27.292653      74.131917       0.659795       0.388860      -1.104139       0.021030       0.116746      -0.072453       0.139001       0.008507       0.021183       0.013639       0.105228      -0.013791      -0.054142      -0.008883       0.063025             10.675543      11.418341       1.914933       0.766095       8.078437      -4.238719      12.529851           0.000000
          129              N       0.108531      -3.351105       7.467873      -0.513643      48.008702 0.89460381E+03  0.24689305E+05                                10.990001                            9.623836      -0.177969       1.900609                    0.998701      33.891821      98.863004       0.571651       0.388237      -1.104978       0.135401       0.131169      -0.060817       0.198084       0.028083       0.145449      -0.051387      -0.100889       0.407342      -0.196842      -0.010650       0.207492             12.359936      11.554120      -0.100250       3.878136      13.184886      -0.330103      12.340802           0.000006
          130              N       9.304675       1.519871       7.388654      -0.217897      36.170417 0.49992316E+03  0.11932606E+05                                 9.086797                            7.198447       0.036000       2.045090                    0.998528      27.286780      74.098896       0.660189       0.388692      -1.104309       0.020433      -0.121283      -0.064140       0.138712       0.014953      -0.017878      -0.026916       0.082113      -0.082015      -0.054321      -0.008905       0.063226             10.669319      11.410611      -0.294095      -2.039762      15.079695       0.191792       5.517650           0.000000
          131              N       6.889530      -0.652630      14.402544      -0.512160      48.006427 0.89458417E+03  0.24690304E+05                                10.991607                            9.625342      -0.177492       1.900580                    0.998602      33.894714      98.896469       0.571424       0.388367      -1.104810       0.136567      -0.118462      -0.084513       0.199565       0.111825      -0.097857      -0.040883      -0.262006      -0.069438      -0.198072      -0.010011       0.208084             12.361555      11.555760       3.408380      -1.853054      12.838304       0.533443      12.690599           0.000007
          132              N       5.914073      -3.156723      10.223765      -0.218453      36.223667 0.50075406E+03  0.11958735E+05                                 9.099336                            7.207026       0.035257       2.044373                    0.998558      27.310689      74.210375       0.659366       0.388973      -1.103987       0.020558       0.004443       0.136817       0.138424      -0.023986      -0.003723       0.012835       0.057476      -0.156411      -0.055312      -0.008730       0.064042             10.685565      11.426657      -1.620606       1.278651       7.753107       4.052342      12.876932           0.000000
          133              O       0.618433       4.146222       7.958419      -0.525607      37.796694 0.57167114E+03  0.13954159E+05                                 8.966927                            7.438280       0.314225       2.152240                    0.997100      27.546807      72.945527       0.691383       0.362936      -1.135978       0.017899       0.013185      -0.021340       0.030816       0.038976      -0.019551       0.012982      -0.103900       0.067823      -0.081206       0.026243       0.054963             10.517364      10.364202       1.463247       1.346054      13.594134      -3.722032       7.593757           0.000002
          134              O       1.731206       5.966901       7.230217      -0.579615      45.287500 0.58126703E+03  0.14219528E+05                                10.102733                            7.415838       0.264360       2.125806                    0.996982      28.047969      73.877326       0.705701       0.354794      -1.144692      -0.004352      -0.029833       0.062689       0.069562       0.045652      -0.030031       0.031813       0.056888      -0.136225      -0.081670       0.004080       0.077591             12.840969      22.137301       5.806018       1.246517      10.405588      -0.595309       5.980018           0.000002
          135              O       7.399534      -3.976468       7.664396      -0.526007      37.844597 0.57256242E+03  0.13982245E+05                                 8.976429                            7.445751       0.317240       2.152914                    0.997156      27.563260      73.020757       0.690759       0.363099      -1.135778       0.017736      -0.024933      -0.000571       0.030604      -0.036031      -0.024164       0.000936      -0.079328       0.142567      -0.081201       0.026291       0.054910             10.529058      10.378501       0.434554      -1.944075      12.328953       4.463779       8.879720           0.000002
          136              O       8.512307      12.073651       6.451743      -0.578825      45.247788 0.58064898E+03  0.14200210E+05                                10.096028                            7.411073       0.268542       2.127294                    0.996892      28.034311      73.823291       0.706066       0.354715      -1.144789      -0.004422       0.069853      -0.004543       0.070140      -0.049473      -0.024919       0.001651       0.114592       0.036715      -0.082380       0.004087       0.078293             12.832582      22.122081      -1.822703      -5.648790       7.597096       2.212404       8.778569           0.000002
          137              O       4.008933      -0.169754      14.845863      -0.526150      37.833789 0.57237114E+03  0.13976079E+05                                 8.974487                            7.444230       0.316182       2.152567                    0.997144      27.558540      72.998754       0.690884       0.363072      -1.135826       0.017689       0.011733       0.021755       0.030395      -0.002499       0.043330      -0.014581      -0.101190       0.075223      -0.080943       0.025848       0.055095             10.526847      10.374906      -1.899627       0.592284       5.874886      -0.737063      15.330751           0.000001
          138              O       5.121706       8.346097       1.552379      -0.579165      45.249274 0.58074426E+03  0.14202827E+05                                10.095530                            7.411100       0.262527       2.125354                    0.996987      28.039179      73.831829       0.706162       0.354660      -1.144858      -0.004313      -0.038927      -0.057717       0.069751       0.002900       0.054964      -0.033105       0.059245      -0.128809      -0.081702       0.003714       0.077988             12.831520      22.120306      -3.979923       4.401580       6.566641      -1.617287       9.807614           0.000002
          139              O       5.704233       4.649328       7.275920      -0.525606      37.796681 0.57167088E+03  0.13954151E+05                                 8.966926                            7.438278       0.314222       2.152240                    0.997100      27.546800      72.945506       0.691383       0.362936      -1.135978       0.017899      -0.013185       0.021340       0.030816      -0.038976       0.019551       0.012982      -0.103900       0.067823      -0.081206       0.026243       0.054964             10.517362      10.364202      -1.463246      -1.346055      13.594128      -3.722032       7.593756           0.000002
          140              O       6.817006       2.828649       8.004122      -0.579614      45.287437 0.58126619E+03  0.14219501E+05                                10.102720                            7.415831       0.264362       2.125806                    0.996982      28.047958      73.877267       0.705701       0.354794      -1.144692      -0.004352       0.029833      -0.062690       0.069563      -0.045652       0.030031       0.031813       0.056888      -0.136223      -0.081671       0.004080       0.077591             12.840950      22.137264      -5.806008      -1.246515      10.405575      -0.595310       5.980012           0.000003
          141              O       2.313734      12.772018       7.569943      -0.526007      37.844594 0.57256235E+03  0.13982243E+05                                 8.976429                            7.445750       0.317239       2.152913                    0.997156      27.563259      73.020752       0.690759       0.363099      -1.135778       0.017737       0.024933       0.000571       0.030604       0.036031       0.024164       0.000936      -0.079328       0.142567      -0.081201       0.026291       0.054910             10.529057      10.378500      -0.434554       1.944074      12.328953       4.463779       8.879719           0.000002
          142              O       3.426507      -3.278101       8.782596      -0.578825      45.247815 0.58064933E+03  0.14200221E+05                                10.096032                            7.411076       0.268541       2.127294                    0.996892      28.034318      73.823320       0.706066       0.354715      -1.144789      -0.004422      -0.069853       0.004543       0.070140       0.049473       0.024919       0.001651       0.114593       0.036715      -0.082380       0.004087       0.078293             12.832588      22.122093       1.822703       5.648794       7.597098       2.212405       8.778574           0.000003
          143              O       9.094733       8.965304       0.388476      -0.526150      37.833783 0.57237104E+03  0.13976076E+05                                 8.974486                            7.444229       0.316182       2.152567                    0.997144      27.558538      72.998746       0.690884       0.363072      -1.135826       0.017689      -0.011733      -0.021755       0.030395       0.002499      -0.043330      -0.014581      -0.101190       0.075223      -0.080943       0.025849       0.055095             10.526846      10.374903       1.899627      -0.592284       5.874886      -0.737064      15.330750           0.000001
          144              O       0.035906       0.449453      13.681960      -0.579165      45.249285 0.58074446E+03  0.14202833E+05                                10.095531                            7.411101       0.262527       2.125354                    0.996987      28.039184      73.831846       0.706162       0.354660      -1.144858      -0.004313       0.038927       0.057717       0.069751      -0.002900      -0.054964      -0.033105       0.059245      -0.128810      -0.081702       0.003714       0.077988             12.831521      22.120307       3.979922      -4.401579       6.566642      -1.617287       9.807615           0.000002

******************************************************
Auxiliary information for the entire system
The total spin magnetic moment of the unit cell is   -0.000001
The total net atomic charge of the unit cell is   0.000000
Accuracy of reproducing the electrostatic potential in the unit cell:
  The inner radius (bohr) =    5.0000
  The outer radius (bohr) =   12.0000
  Valid grid points have density less than (e/(bohr^3)) =    0.0001
  The number of valid grid points were=       243682
  The rms potential error without charges in kcal/mol is=      1.67449
  The rms potential error with partial charges in kcal/mol is=      0.69461
  The RRMSE value at monopole order=      0.41482
  The rms potential error with partial charges and cloud penetration in kcal/mol is=      0.69133
  The RRMSE value at monopole order with cloud penetration is=      0.41286
  The rms potential error with partial charges and atomic dipoles in kcal/mol is=      0.19323
  The RRMSE value at dipole order=      0.11540
  The rms potential error with partial charges, atomic dipoles and cloud penetration in kcal/mol is=      0.19546
  The RRMSE value at dipole order with cloud penetration=      0.11673

******************************************************
The electron densities and ab initio electrostatic potential were computed in VASP using the PBE functional and
projector augmented wave method. See the main text of the journal article for a description of computational details.
The atomic charges, dipoles, and quadrupoles were computed with the DDEC6 method as described in
(a) T. A. Manz and N. Gabaldon Limas, RSC Adv. 6 (2016) 47771-47801 DOI: 10.1039/c6ra04656h
(b) N. Gabaldon Limas and T. A. Manz, RSC Adv. 8 (2018) 2678-2707 DOI: 10.1039/c7ra11829e.
For each atom in the material, the electron cloud parameters were fit to the spherically averaged atom-in-material
electron density using radial positions for which this density was between 10^-4 and 10^-2 electrons per cubic bohr.
The polarizabilities, dispersion coefficients, and quantum Drude oscillator (QDO) parameters were fit using the MCLF method.
The magnetic structure of the system was optimized in VASP from the default ferromagnetic initial guess using spin polarization.
The atomic spin moments (ASMs) were computed on this optimized magnetic structure using the DDEC6 partition as inputs
to the method of T. A. Manz and D. S. Sholl, J. Chem. Theory Comput. 7 (2011) 4146-4164 DOI: 10.1021/ct200539n.
The RMSE and RRMSE were computed using a uniform grid with Ewald summation.
