# Supplementary material for: A collection of forcefield precursors for metal–organic frameworks
Source: RSC Adv. 2019 Nov 13;9(63):36492–507. doi: 10.1039/c9ra07327b (PMC9075174; doi:10.1039/c9ra07327b)
Supplement: RA-009-C9RA07327B-s3488 [file RA-009-C9RA07327B-s3488.xyz]

  156
jmolscript: load "" {1 1 1} spacegroup "x,y,z" unitcell [{     10.171600     0.000000     0.000000 }, {      0.000000    17.744000     0.000000 }, {      0.000000    -8.872000    15.366755 }]
Zn     8.830068     5.386724     7.008777     0.693975
Zn     5.439568    12.248417     7.197327     0.694448
Zn     2.048967     8.980859     1.160651     0.693060
Zn     3.744268     3.485276     8.357978     0.693975
Zn     0.353768    -3.376417     8.169428     0.694448
Zn     7.134767    -0.108859    14.206104     0.693060
H      9.860349     3.342082     8.026056     0.260123
H      9.603008     2.860333     5.824000     0.129252
H      8.092525     2.564895     6.120579     0.112526
H      7.846372     2.168317     8.672997     0.078707
H      8.276631    -1.941194     6.758299     0.093027
H      0.935787     1.513563     7.618837     0.129771
H      7.659215     0.191635     6.131335     0.137634
H      1.466745    -0.662738     8.219677     0.100278
H      9.377198     3.057291    10.243479     0.151715
H      7.906385     3.306594    10.724458     0.174025
H      8.727233     4.475037    10.077518     0.156674
H      6.469850    -3.592273     8.459399     0.259147
H      6.212508    -5.258434     9.977634     0.128810
H      4.702026    -4.853871    10.085201     0.111761
H      4.455873    -2.445123     9.152439     0.078875
H      4.886131    -2.048545    13.668729     0.092160
H      7.716888    -3.030675    10.246552     0.129630
H      4.268715    -3.657926    12.135126     0.135683
H      8.247845    -1.422182    11.830865     0.100044
H      5.986699    -1.529533     7.597324     0.153387
H      4.515885    -1.237644     7.140931     0.175084
H      5.336733    -2.382132     6.452500     0.157371
H      3.079248     0.250190    14.248055     0.257851
H      2.821907     2.398102    14.931876     0.129425
H      1.311424     2.288976    14.527730     0.111096
H      1.065272     0.276806    12.908074     0.079338
H      1.495530     3.989738    10.306483     0.092553
H      4.326287     1.517112    12.868121     0.128341
H      0.878114     3.466290    12.467048     0.135566
H      4.857244     2.084920    10.682968     0.098884
H      2.596097    -1.527758    12.892707     0.150889
H      1.125284    -2.068950    12.868121     0.173869
H      1.946132    -2.092905    14.203492     0.156787
H      4.774549     5.529918     7.340699     0.260123
H      4.517208     6.011667     9.542755     0.129252
H      3.006725     6.307105     9.246176     0.112526
H      2.760572     6.703683     6.693758     0.078707
H      3.190831    10.813194     8.608456     0.093027
H      6.021587     7.358437     7.747918     0.129771
H      2.573415     8.680365     9.235420     0.137634
H      6.552545     9.534738     7.147078     0.100278
H      4.291398     5.814709     5.123276     0.151715
H      2.820585     5.565406     4.642297     0.174025
H      3.641433     4.396963     5.289237     0.156674
H      1.384050    12.464273     6.907356     0.259147
H      1.126708    14.130434     5.389121     0.128810
H      9.787826    13.725871     5.281554     0.111761
H      9.541673    11.317123     6.214316     0.078875
H      9.971931    10.920545     1.698026     0.092160
H      2.631088    11.902675     5.120203     0.129630
H      9.354515    12.529926     3.231629     0.135683
H      3.162045    10.294182     3.535890     0.100044
H      0.900899    10.401533     7.769431     0.153387
H      9.601685    10.109644     8.225824     0.175084
H      0.250933    11.254132     8.914255     0.157371
H      8.165048     8.621810     1.118700     0.257851
H      7.907707     6.473898     0.434879     0.129425
H      6.397224     6.583024     0.839025     0.111096
H      6.151072     8.595194     2.458681     0.079338
H      6.581330     4.882262     5.060272     0.092553
H      9.412087     7.354888     2.498634     0.128341
H      5.963914     5.405710     2.899707     0.135566
H      9.943044     6.787080     4.683787     0.098884
H      7.681897    10.399758     2.474048     0.150889
H      6.211084    10.940950     2.498634     0.173869
H      7.031932    10.964905     1.163263     0.156787
C      9.331426     1.109000     6.838206     0.163228
C      6.754960     3.903680     8.368735     0.593334
C      8.985591     2.537392     6.500137    -0.130837
C      8.039633     3.128267     8.679143     0.039274
C      8.850309    -1.234095     6.944237     0.080551
C      0.333628     0.827758     7.442119    -0.187424
C      8.470908     0.046134     6.561604    -0.203570
C      0.654034    -0.487073     7.801702     0.107361
C      8.561436     3.529282    10.059078    -0.488418
C      5.940926    -3.504440    10.987230     0.163294
C      3.364460    -3.576303     7.801702     0.592428
C      5.595092    -4.511412     9.919240    -0.128999
C      4.649133    -2.919775     8.318024     0.041271
C      5.459810    -2.241067    12.963395     0.080736
C      7.114729    -2.840814    10.928836    -0.189413
C      5.080409    -3.212551    12.045999    -0.201223
C      7.435134    -1.871992    11.887722     0.110718
C      5.170936    -1.925224     7.280769    -0.492970
C      2.550325     2.395440    12.908074     0.165154
C     -0.026141    -0.327377    14.563074     0.589745
C      2.204491     1.974020    14.314132    -0.130799
C      1.258532    -0.208492    13.736342     0.035923
C      2.069209     3.475162    10.825879     0.082337
C      3.724128     2.013057    12.362554    -0.186741
C      1.689808     3.166417    12.125906    -0.203067
C      4.044533     2.359065    11.044087     0.109719
C      1.780335    -1.604058    13.393664    -0.486455
C      4.245626     7.763000     8.528549     0.163228
C      1.669160     4.968320     6.998020     0.593334
C      3.899791     6.334608     8.866618    -0.130837
C      2.953833     5.743733     6.687612     0.039274
C      3.764509    10.106095     8.422518     0.080551
C      5.419428     8.044242     7.924636    -0.187424
C      3.385108     8.825866     8.805151    -0.203570
C      5.739834     9.359073     7.565053     0.107361
C      3.475636     5.342718     5.307677    -0.488417
C      0.855126    12.376440     4.379525     0.163294
C      8.450260    12.448303     7.565053     0.592428
C      0.509292    13.383412     5.447515    -0.128999
C      9.734933    11.791775     7.048731     0.041271
C      0.374010    11.113067     2.403360     0.080736
C      2.028929    11.712814     4.437919    -0.189413
C     -0.005391    12.084551     3.320756    -0.201223
C      2.349334    10.743992     3.479033     0.110718
C      0.085136    10.797224     8.085986    -0.492970
C      7.636125     6.476560     2.458681     0.165154
C      5.059659     9.199377     0.803681     0.589745
C      7.290291     6.897980     1.052623    -0.130799
C      6.344332     9.080492     1.630413     0.035923
C      7.155009     5.396838     4.540876     0.082337
C      8.809928     6.858943     3.004201    -0.186741
C      6.775608     5.705583     3.240849    -0.203067
C      9.130333     6.512935     4.322668     0.109719
C      6.866135    10.476058     1.973091    -0.486455
Br     9.138877     7.198830     8.473382    -0.540024
Br     5.748378    12.610750     4.895694    -0.540149
Br     2.357777     6.806421     1.997678    -0.540105
Br     4.053077     1.673170     6.893373    -0.540024
Br     0.662578    -3.738750    10.471061    -0.540149
Br     7.443577     2.065579    13.369077    -0.540105
N      9.036449     3.425479     7.648034    -0.343697
N      9.988511    -1.489609     7.558907    -0.193699
N      5.645950    -3.961348     8.576186    -0.343925
N      6.598012    -1.580990    12.877341    -0.194513
N      2.255349     0.535869    14.509290    -0.338482
N      3.207411     3.070599    10.297263    -0.195149
N      3.950649     5.446521     7.718721    -0.343697
N      4.902711    10.361609     7.807848    -0.193699
N      0.560150    12.833348     6.790569    -0.343925
N      1.512212    10.452990     2.489414    -0.194513
N      7.341149     8.336131     0.857465    -0.338482
N      8.293211     5.801401     5.069492    -0.195149
O      6.796663     4.828409     7.523102    -0.550745
O      5.739834     3.559446     9.032579    -0.563014
O      3.406164    12.972993     7.423679    -0.550592
O      2.349334    -2.829281     7.767895    -0.562837
O      0.015563     8.814598     0.419973    -0.548769
O      9.130333    -0.730166    13.933037    -0.561224
O      1.710863     4.043591     7.843653    -0.550745
O      0.654034     5.312554     6.334176    -0.563014
O      8.491964    -4.100993     7.943076    -0.550592
O      7.435134    11.701281     7.598860    -0.562837
O      5.101363     0.057402    14.946782    -0.548769
O      4.044533     9.602166     1.433718    -0.561224

The following XYZ coordinates are in angstroms. Other properties are in atomic units.
The sperically averaged electron density of each atom fit to a function of the form exp(a - br)
eigen_1, eigen_2 and eigen_3 are the three eigenvalues of traceless quadrupole moment tensor
  atom number  atomic symbol              X              Y              Z     net charge C6 coefficient C8 coefficient C10 coefficient fluctuating dipole atomic polarizability isotropic forcefield polarizability              a              b squared Pearson coefficient          <r^3>          <r^4>         wp_QDO          m_QDO          q_QDO       dipole_x       dipole_y       dipole_z         dipole            Qxy            Qxz            Qyz     Q(x^2-y^2)  Q(3z^2 - R^2)        eigen_1        eigen_2        eigen_3 static polarizability      alpha(xx)      alpha(xy)      alpha(xz)      alpha(yy)      alpha(yz)      alpha(zz) atomic spin moment
            1             Zn       8.830068       5.386724       7.008777       0.693975     104.475168 0.22739698E+04  0.76145891E+05                                18.563584                           15.977744       0.324386       1.926362                    0.996514      51.051730     144.017580       0.434477       0.420996      -1.126843       0.015094       0.020246       0.007143       0.026244       0.024741      -0.043395       0.022377       0.110377      -0.084194      -0.073342      -0.014301       0.087643             22.277151      24.256841       0.504830      -0.553553      23.427179      -5.931348      19.147432           0.000004
            2             Zn       5.439568      12.248417       7.197327       0.694448     104.440832 0.22731076E+04  0.76108145E+05                                18.557437                           15.972987       0.324269       1.926210                    0.996493      51.037571     143.958994       0.434622       0.420904      -1.126928       0.014635      -0.003674      -0.020482       0.025440      -0.048796       0.000244      -0.016769       0.118623      -0.055798      -0.072130      -0.014309       0.086439             22.269224      24.255206      -0.732273      -0.161127      25.340039       4.815384      17.212428           0.000004
            3             Zn       2.048967       8.980859       1.160651       0.693060     104.527263 0.22760685E+04  0.76229527E+05                                18.563026                           15.979951       0.325512       1.926453                    0.996517      51.061795     144.032559       0.434682       0.420724      -1.127087       0.014694      -0.016503       0.013370       0.025827       0.024531       0.042785      -0.006131       0.080587      -0.169465      -0.072709      -0.013862       0.086571             22.273305      24.258009       0.228094       0.715616      15.082377       1.114382      27.479527           0.000004
            4             Zn       3.744268       3.485276       8.357978       0.693975     104.475166 0.22739697E+04  0.76145888E+05                                18.563583                           15.977744       0.324386       1.926362                    0.996514      51.051729     144.017576       0.434477       0.420996      -1.126843       0.015094      -0.020246      -0.007143       0.026244      -0.024741       0.043395       0.022377       0.110377      -0.084194      -0.073342      -0.014301       0.087643             22.277150      24.256840      -0.504830       0.553552      23.427178      -5.931348      19.147432           0.000004
            5             Zn       0.353768      -3.376417       8.169428       0.694448     104.440837 0.22731077E+04  0.76108150E+05                                18.557438                           15.972988       0.324269       1.926210                    0.996493      51.037573     143.959003       0.434622       0.420905      -1.126928       0.014635       0.003674       0.020482       0.025440       0.048796      -0.000244      -0.016768       0.118623      -0.055798      -0.072130      -0.014309       0.086439             22.269226      24.255208       0.732273       0.161127      25.340040       4.815384      17.212429           0.000004
            6             Zn       7.134767      -0.108859      14.206104       0.693060     104.527272 0.22760687E+04  0.76229537E+05                                18.563027                           15.979952       0.325512       1.926453                    0.996517      51.061798     144.032567       0.434682       0.420724      -1.127087       0.014694       0.016503      -0.013370       0.025827      -0.024531      -0.042784      -0.006131       0.080587      -0.169465      -0.072709      -0.013862       0.086571             22.273305      24.258010      -0.228094      -0.715616      15.082378       1.114382      27.479528           0.000004
            7              H       9.860349       3.342082       8.026056       0.260123       0.622299 0.42404843E+01  0.36786983E+02                                 1.377162                            1.340133      -1.320164       2.324235                    0.995882       3.217166       9.492523       0.444545       1.588224      -0.648553       0.024978      -0.006988       0.016116       0.030536      -0.003863       0.000854       0.005744       0.005654       0.036945      -0.012198      -0.001568       0.013766              1.425038       1.763107       0.060582       0.085206       1.247434       0.014522       1.264574           0.000000
            8              H       9.603008       2.860333       5.824000       0.129252       1.198279 0.93209070E+01  0.94250623E+02                                 1.838530                            1.765597      -0.758172       2.528191                    0.999290       3.315382       9.157402       0.482974       1.254170      -0.718700       0.026967       0.010822      -0.023969       0.037668       0.003310      -0.008371       0.001903       0.010087       0.032394      -0.012375      -0.002905       0.015280              1.886465       1.877439       0.257709      -0.389339       1.854275      -0.349284       1.927682          -0.000001
            9              H       8.092525       2.564895       6.120579       0.112526       1.199649 0.95816170E+01  0.98342716E+02                                 1.878984                            1.818543      -0.950548       2.427738                    0.996511       3.598723      10.280168       0.461066       1.294313      -0.707367      -0.030485      -0.000429      -0.009414       0.031908      -0.001730       0.003007       0.007431       0.003302       0.009816      -0.009185       0.000754       0.008431              1.918009       2.280856      -0.186040       0.309780       1.799396      -0.117570       1.673777          -0.000000
           10              H       7.846372       2.168317       8.672997       0.078707       1.220648 0.10100315E+02  0.10499524E+03                                 1.880184                            1.849756      -0.972557       2.396876                    0.996348       3.826006      10.983318       0.463816       1.270355      -0.710994      -0.005826      -0.040376       0.007279       0.041438       0.005904      -0.002544      -0.004512      -0.010113       0.012793      -0.009920      -0.000244       0.010164              1.913277       1.688166       0.072657      -0.087577       2.448880       0.015223       1.602785          -0.000000
           11              H       8.276631      -1.941194       6.758299       0.093027       1.243938 0.87422130E+01  0.88027115E+02                                 1.931091                            1.740301      -1.077402       2.358832                    0.996956       3.715425      10.643462       0.468222       1.299149      -0.704034      -0.029548      -0.031611      -0.011241       0.044707       0.005101       0.012441      -0.000211       0.005293      -0.022248      -0.015240       0.000211       0.015029              2.072448       2.119670       0.617073       0.074584       2.647393       0.139390       1.450281          -0.000000
           12              H       0.935787       1.513563       7.618837       0.129771       1.002746 0.71290712E+01  0.69218493E+02                                 1.756530                            1.636500      -1.376687       2.235033                    0.993455       3.792813      11.190417       0.447803       1.408738      -0.679923       0.021281       0.024838       0.003825       0.032930       0.000163       0.010000      -0.003185      -0.005770      -0.010645      -0.012764       0.003985       0.008778              1.839253       1.899087       0.444334       0.131872       2.275150       0.101393       1.343523           0.000000
           13              H       7.659215       0.191635       6.131335       0.137634       1.181008 0.89052932E+01  0.89147951E+02                                 1.813171                            1.725637      -0.946157       2.447218                    0.998743       3.310520       9.138592       0.487934       1.253955      -0.717756      -0.030740       0.004058      -0.017920       0.035812       0.004906       0.012641      -0.001966      -0.003061      -0.024566      -0.017382       0.004980       0.012402              1.827226       2.202308      -0.083949       0.346978       1.727185      -0.088157       1.552184          -0.000002
           14              H       1.466745      -0.662738       8.219677       0.100278       1.298843 0.93955547E+01  0.96218766E+02                                 1.975342                            1.796937      -1.266989       2.275872                    0.994438       3.763556      10.833437       0.464082       1.288767      -0.706233       0.043568      -0.005186       0.019880       0.048170       0.006118       0.015245       0.001482       0.007248      -0.011954      -0.015621      -0.002870       0.018491              2.081642       2.643572      -0.397926       0.470105       1.938845      -0.107726       1.662509          -0.000001
           15              H       9.377198       3.057291      10.243479       0.151715       0.983082 0.71257459E+01  0.68312022E+02                                 1.678430                            1.592106      -0.823210       2.498671                    0.998909       3.376491       9.499834       0.478955       1.333967      -0.697996       0.009504      -0.007719       0.000814       0.012271      -0.001916       0.001026       0.006215      -0.000323       0.000606      -0.006756       0.000349       0.006407              1.742156       2.222842      -0.387664       0.279409       1.506149      -0.152031       1.497478          -0.000001
           16              H       7.906385       3.306594      10.724458       0.174025       0.982436 0.71294151E+01  0.68698764E+02                                 1.707161                            1.614728      -1.216417       2.327836                    0.996303       3.427271       9.826725       0.463484       1.371438      -0.689720      -0.014937      -0.003323       0.012249       0.019601       0.001841      -0.003588       0.003921       0.002431       0.013948      -0.006884      -0.000270       0.007154              1.755510       1.917466       0.175647      -0.454716       1.401737      -0.256796       1.947326          -0.000001
           17              H       8.727233       4.475037      10.077518       0.156674       1.153985 0.92544210E+01  0.94609131E+02                                 1.864905                            1.814662      -1.107398       2.361781                    0.997909       3.546817      10.269190       0.449003       1.334361      -0.698688      -0.002031       0.013265       0.000255       0.013422      -0.002553       0.002875       0.001730       0.004328       0.015277      -0.006582       0.000223       0.006359              1.878562       1.630428       0.150564       0.037290       2.444626      -0.090221       1.560631          -0.000000
           18              H       6.469850      -3.592273       8.459399       0.259147       0.625075 0.42658642E+01  0.37073671E+02                                 1.382790                            1.345314      -1.330654       2.318941                    0.995726       3.230421       9.549668       0.442972       1.591006      -0.648072       0.024975       0.016761      -0.002153       0.030155       0.003134       0.003049      -0.012080      -0.005238       0.003796      -0.012520      -0.001192       0.013712              1.431110       1.771748       0.043777      -0.095894       1.252426      -0.014654       1.269156           0.000000
           19              H       6.212508      -5.258434       9.977634       0.128810       1.198719 0.93201445E+01  0.94191445E+02                                 1.834103                            1.761505      -0.749755       2.530476                    0.999344       3.317437       9.144855       0.485446       1.248465      -0.719898       0.027469      -0.026496       0.002306       0.038235      -0.008739       0.001516      -0.010286      -0.004143      -0.009643      -0.012268      -0.003010       0.015278              1.881795       1.873294      -0.464641      -0.028440       2.205737       0.142151       1.566353          -0.000001
           20              H       4.702026      -4.853871      10.085201       0.111761       1.206127 0.96475010E+01  0.99198905E+02                                 1.886410                            1.825282      -0.956749       2.424351                    0.996374       3.609312      10.323249       0.459979       1.295020      -0.707198      -0.030514      -0.007999       0.005087       0.031953       0.003598      -0.000089      -0.006611       0.004793       0.014389      -0.009267       0.000729       0.008538              1.925821       2.290835       0.364058       0.006286       1.814237       0.113934       1.672391          -0.000000
           21              H       4.455873      -2.445123       9.152439       0.078875       1.222655 0.10123643E+02  0.10532836E+03                                 1.884659                            1.853834      -1.060364       2.358508                    0.995289       3.830119      11.010066       0.462447       1.273022      -0.710420      -0.005790       0.026590       0.031001       0.041250      -0.004905      -0.003856       0.001634      -0.015016      -0.001720      -0.009853      -0.000114       0.009967              1.917998       1.691755      -0.112729      -0.019353       1.805364       0.360696       2.256874          -0.000000
           22              H       4.886131      -2.048545      13.668729       0.092160       1.246569 0.87623041E+01  0.88242989E+02                                 1.930250                            1.739604      -1.066930       2.362707                    0.997058       3.716480      10.632704       0.469603       1.295131      -0.704876      -0.029718       0.006497       0.033249       0.045065       0.008141      -0.010405       0.003772       0.011255      -0.003925      -0.015029       0.000282       0.014748              2.071468       2.119121      -0.243807      -0.571384       1.628086       0.448183       2.467197          -0.000000
           23              H       7.716888      -3.030675      10.246552       0.129630       1.001301 0.71140428E+01  0.68986001E+02                                 1.749478                            1.630730      -1.345143       2.247672                    0.993737       3.781695      11.124185       0.450591       1.401777      -0.681260       0.021171      -0.009401      -0.023603       0.033071       0.008619      -0.005301       0.005079      -0.002163       0.000127      -0.012875       0.004193       0.008682              1.831363       1.890809      -0.106852      -0.446859       1.483413       0.350232       2.119867           0.000000
           24              H       4.268715      -3.657926      12.135126       0.135683       1.184830 0.89375825E+01  0.89520078E+02                                 1.813974                            1.726269      -0.938197       2.449123                    0.998854       3.317151       9.148677       0.489078       1.250340      -0.718532      -0.031376      -0.017921       0.005279       0.036517       0.008623      -0.010726       0.006942       0.005567       0.001496      -0.017553       0.004974       0.012578              1.828085       2.203722       0.342893      -0.100914       1.672965       0.119910       1.607567          -0.000002
           25              H       8.247845      -1.422182      11.830865       0.100044       1.306334 0.94603198E+01  0.97100101E+02                                 1.987628                            1.806621      -1.295599       2.264126                    0.993987       3.775338      10.898467       0.461246       1.293778      -0.705173       0.043453       0.019648      -0.005355       0.047988       0.010070      -0.012957       0.000426       0.010335      -0.002227      -0.015697      -0.002725       0.018422              2.095489       2.664111       0.612915       0.110715       1.835906       0.175241       1.786450          -0.000001
           26              H       5.986699      -1.529533       7.597324       0.153387       0.976618 0.70707058E+01  0.67666744E+02                                 1.672604                            1.587267      -0.826934       2.498448                    0.998929       3.365771       9.467689       0.478988       1.336191      -0.697564       0.008816       0.004300       0.005962       0.011479       0.001953       0.001136      -0.003200       0.005269       0.015971      -0.006885       0.000617       0.006269              1.735729       2.213099       0.432667       0.194079       1.625896       0.078846       1.368194          -0.000001
           27              H       4.515885      -1.237644       7.140931       0.175084       0.978567 0.70957559E+01  0.68280898E+02                                 1.701149                            1.609765      -1.201744       2.334459                    0.996277       3.419573       9.792003       0.464781       1.369486      -0.690094      -0.014912       0.012376      -0.003245       0.019648      -0.003941      -0.000064      -0.005356      -0.000235       0.005683      -0.006849      -0.000002       0.006851              1.748972       1.909690      -0.477766       0.074881       2.024860      -0.107347       1.312365          -0.000001
           28              H       5.336733      -2.382132       6.452500       0.157371       1.143932 0.91524799E+01  0.93294761E+02                                 1.853021                            1.803887      -1.099158       2.366298                    0.997995       3.531619      10.205487       0.450689       1.333248      -0.698935      -0.001902      -0.006220      -0.011540       0.013247       0.003847       0.000839      -0.005014      -0.001514      -0.002456      -0.006598       0.000288       0.006310              1.866357       1.621362      -0.042406      -0.147249       1.847501       0.422842       2.130208          -0.000000
           29              H       3.079248       0.250190      14.248055       0.257851       0.628008 0.42894411E+01  0.37317969E+02                                 1.385072                            1.347341      -1.325586       2.319966                    0.995760       3.235802       9.560578       0.443612       1.587031      -0.648686       0.025485      -0.010371      -0.013907       0.030830       0.001086      -0.004303       0.006568      -0.015688      -0.026175      -0.012740      -0.001358       0.014098              1.433577       1.775991      -0.105463       0.009678       1.279292       0.000134       1.245447           0.000000
           30              H       2.821907       2.398102      14.931876       0.129425       1.197957 0.93157909E+01  0.94155445E+02                                 1.834951                            1.762447      -0.745215       2.532816                    0.999432       3.316561       9.148856       0.484660       1.250385      -0.719476       0.027405       0.015321       0.021689       0.038160       0.005687       0.006637       0.008159      -0.007664      -0.020876      -0.012161      -0.003033       0.015194              1.882650       1.873725       0.207636       0.416398       1.603996       0.205798       2.170227          -0.000001
           31              H       1.311424       2.288976      14.527730       0.111096       1.204821 0.96296649E+01  0.98915835E+02                                 1.880266                            1.819717      -0.941642       2.429699                    0.996727       3.606984      10.293072       0.462406       1.289520      -0.708336      -0.030915       0.008325       0.004093       0.032277      -0.001970      -0.003322      -0.001023      -0.008187      -0.025214      -0.009693       0.000944       0.008749              1.919360       2.282287      -0.175479      -0.316373       1.604538       0.004443       1.871257          -0.000000
           32              H       1.065272       0.276806      12.908074       0.079338       1.218021 0.10075717E+02  0.10469125E+03                                 1.878748                            1.848564      -0.971939       2.397691                    0.996336       3.822959      10.977361       0.463497       1.271816      -0.710684      -0.005781       0.013651      -0.038344       0.041110      -0.000984       0.006289       0.002784      -0.007272       0.021942      -0.009996      -0.000167       0.010163              1.911762       1.687328       0.039603       0.106374       1.826178      -0.373131       2.221781          -0.000000
           33              H       1.495530       3.989738      10.306483       0.092553       1.247675 0.87710512E+01  0.88376751E+02                                 1.933632                            1.742122      -1.140566       2.329617                    0.996267       3.719122      10.652316       0.468471       1.297588      -0.704353      -0.029628       0.025707      -0.021605       0.044782      -0.013179      -0.001730      -0.003528       0.012166      -0.001120      -0.015347       0.000631       0.014715              2.075447       2.123076      -0.374480       0.498738       1.872746      -0.589555       2.230521          -0.000000
           34              H       4.326287       1.517112      12.868121       0.128341       1.010604 0.71961165E+01  0.70024984E+02                                 1.764337                            1.643028      -1.378686       2.232401                    0.993434       3.808873      11.246015       0.447433       1.406770      -0.680240       0.021752      -0.016301       0.019879       0.033675      -0.008691      -0.005145      -0.001888       0.003463       0.016037      -0.012793       0.003702       0.009091              1.847921       1.908132      -0.338991       0.321548       1.671560      -0.457736       1.964071           0.000000
           35              H       0.878114       3.466290      12.467048       0.135566       1.180081 0.88926180E+01  0.88936780E+02                                 1.806922                            1.720178      -0.924753       2.454572                    0.999021       3.312994       9.123457       0.490801       1.247810      -0.719063      -0.031499       0.013589       0.012727       0.036589      -0.013393      -0.002375      -0.005045       0.008970       0.011085      -0.017398       0.004986       0.012412              1.820806       2.193528      -0.256956      -0.244495       1.514979      -0.031655       1.753911          -0.000002
           36              H       4.857244       2.084920      10.682968       0.098884       1.300688 0.94090638E+01  0.96340887E+02                                 1.972573                            1.794734      -1.251206       2.281311                    0.994506       3.764100      10.815436       0.465969       1.283764      -0.707293       0.044137      -0.015265      -0.014607       0.048933      -0.016045      -0.002295      -0.001595       0.007949      -0.010851      -0.015331      -0.003038       0.018369              2.078518       2.639150      -0.207623      -0.578292       1.636217      -0.065691       1.960187          -0.000001
           37              H       2.596097      -1.527758      12.892707       0.150889       0.985930 0.71510670E+01  0.68618689E+02                                 1.682016                            1.595189      -0.831718       2.494731                    0.998846       3.381812       9.520646       0.478354       1.334396      -0.697908       0.009435       0.002667      -0.006834       0.011951       0.000187      -0.002472      -0.003025      -0.005564      -0.016169      -0.006979       0.000610       0.006369              1.746107       2.228895      -0.048317      -0.477223       1.370480       0.072592       1.638947          -0.000001
           38              H       1.125284      -2.068950      12.868121       0.173869       0.984987 0.71528945E+01  0.68992203E+02                                 1.711115                            1.618147      -1.222769       2.325170                    0.996227       3.432914       9.852605       0.462596       1.372731      -0.689452      -0.014908      -0.009695      -0.008820       0.019850       0.002071       0.003466       0.001432      -0.006409      -0.013459      -0.006614       0.000005       0.006609              1.759742       1.922492       0.307335       0.380929       1.592195       0.366119       1.764538          -0.000001
           39              H       1.946132      -2.092905      14.203492       0.156787       1.151131 0.92227275E+01  0.94188010E+02                                 1.860511                            1.810471      -1.098972       2.365571                    0.997985       3.541484      10.242681       0.450002       1.332770      -0.699018      -0.001783      -0.006772       0.011241       0.013243      -0.000888      -0.003697       0.003370      -0.004209      -0.011375      -0.006680       0.000591       0.006089              1.874143       1.626609      -0.107108       0.111452       1.699372      -0.336731       2.296448          -0.000000
           40              H       4.774549       5.529918       7.340699       0.260123       0.622299 0.42404843E+01  0.36786983E+02                                 1.377162                            1.340133      -1.320164       2.324235                    0.995882       3.217166       9.492523       0.444545       1.588224      -0.648553       0.024978       0.006988      -0.016116       0.030536       0.003863      -0.000854       0.005744       0.005654       0.036945      -0.012198      -0.001568       0.013766              1.425038       1.763107      -0.060582      -0.085206       1.247434       0.014522       1.264574           0.000000
           41              H       4.517208       6.011667       9.542755       0.129252       1.198278 0.93209048E+01  0.94250598E+02                                 1.838530                            1.765597      -0.758172       2.528191                    0.999290       3.315381       9.157400       0.482974       1.254170      -0.718700       0.026967      -0.010822       0.023969       0.037668      -0.003310       0.008371       0.001903       0.010087       0.032394      -0.012375      -0.002905       0.015280              1.886466       1.877439      -0.257709       0.389339       1.854275      -0.349284       1.927683          -0.000001
           42              H       3.006725       6.307105       9.246176       0.112526       1.199649 0.95816187E+01  0.98342735E+02                                 1.878984                            1.818543      -0.950548       2.427738                    0.996511       3.598723      10.280167       0.461066       1.294313      -0.707367      -0.030485       0.000429       0.009414       0.031908       0.001730      -0.003007       0.007431       0.003302       0.009816      -0.009185       0.000754       0.008431              1.918009       2.280856       0.186040      -0.309780       1.799396      -0.117570       1.673777          -0.000000
           43              H       2.760572       6.703683       6.693758       0.078707       1.220648 0.10100315E+02  0.10499524E+03                                 1.880184                            1.849756      -0.972557       2.396876                    0.996348       3.826006      10.983318       0.463816       1.270355      -0.710994      -0.005826       0.040376      -0.007279       0.041438      -0.005904       0.002544      -0.004512      -0.010113       0.012793      -0.009920      -0.000244       0.010164              1.913277       1.688166      -0.072657       0.087577       2.448880       0.015223       1.602785          -0.000000
           44              H       3.190831      10.813194       8.608456       0.093027       1.243938 0.87422170E+01  0.88027160E+02                                 1.931091                            1.740301      -1.077402       2.358832                    0.996956       3.715426      10.643463       0.468223       1.299148      -0.704034      -0.029548       0.031611       0.011241       0.044707      -0.005101      -0.012441      -0.000211       0.005293      -0.022248      -0.015240       0.000211       0.015029              2.072448       2.119670      -0.617073      -0.074584       2.647393       0.139390       1.450281          -0.000000
           45              H       6.021587       7.358437       7.747918       0.129771       1.002746 0.71290699E+01  0.69218482E+02                                 1.756530                            1.636500      -1.376687       2.235033                    0.993455       3.792813      11.190420       0.447802       1.408739      -0.679923       0.021281      -0.024838      -0.003825       0.032930      -0.000163      -0.010000      -0.003185      -0.005770      -0.010645      -0.012764       0.003985       0.008778              1.839254       1.899088      -0.444334      -0.131872       2.275151       0.101393       1.343523           0.000000
           46              H       2.573415       8.680365       9.235420       0.137634       1.181007 0.89052839E+01  0.89147830E+02                                 1.813169                            1.725636      -0.946157       2.447218                    0.998743       3.310519       9.138586       0.487934       1.253954      -0.717756      -0.030740      -0.004058       0.017920       0.035812      -0.004906      -0.012641      -0.001966      -0.003061      -0.024566      -0.017382       0.004980       0.012402              1.827224       2.202306       0.083949      -0.346978       1.727183      -0.088157       1.552183          -0.000001
           47              H       6.552545       9.534738       7.147078       0.100278       1.298843 0.93955547E+01  0.96218766E+02                                 1.975342                            1.796937      -1.266989       2.275872                    0.994438       3.763556      10.833437       0.464082       1.288767      -0.706233       0.043568       0.005186      -0.019880       0.048170      -0.006118      -0.015245       0.001482       0.007248      -0.011954      -0.015621      -0.002870       0.018491              2.081642       2.643572       0.397926      -0.470105       1.938845      -0.107726       1.662509          -0.000001
           48              H       4.291398       5.814709       5.123276       0.151715       0.983082 0.71257459E+01  0.68312022E+02                                 1.678430                            1.592106      -0.823210       2.498671                    0.998909       3.376491       9.499834       0.478955       1.333967      -0.697996       0.009504       0.007719      -0.000814       0.012271       0.001916      -0.001026       0.006215      -0.000323       0.000606      -0.006756       0.000349       0.006407              1.742156       2.222842       0.387665      -0.279409       1.506149      -0.152031       1.497478          -0.000001
           49              H       2.820585       5.565406       4.642297       0.174025       0.982436 0.71294152E+01  0.68698769E+02                                 1.707161                            1.614729      -1.216417       2.327836                    0.996303       3.427271       9.826727       0.463484       1.371439      -0.689720      -0.014937       0.003323      -0.012249       0.019601      -0.001841       0.003588       0.003921       0.002431       0.013948      -0.006884      -0.000270       0.007154              1.755510       1.917467      -0.175647       0.454716       1.401737      -0.256796       1.947327          -0.000001
           50              H       3.641433       4.396963       5.289237       0.156674       1.153985 0.92544243E+01  0.94609167E+02                                 1.864905                            1.814662      -1.107398       2.361781                    0.997909       3.546818      10.269191       0.449003       1.334360      -0.698688      -0.002031      -0.013265      -0.000255       0.013422       0.002553      -0.002875       0.001730       0.004328       0.015277      -0.006582       0.000223       0.006359              1.878561       1.630428      -0.150564      -0.037290       2.444625      -0.090221       1.560631          -0.000000
           51              H       1.384050      12.464273       6.907356       0.259147       0.625075 0.42658642E+01  0.37073671E+02                                 1.382790                            1.345314      -1.330654       2.318941                    0.995726       3.230421       9.549668       0.442972       1.591006      -0.648072       0.024975      -0.016761       0.002153       0.030155      -0.003134      -0.003049      -0.012080      -0.005238       0.003796      -0.012520      -0.001192       0.013712              1.431110       1.771748      -0.043777       0.095894       1.252426      -0.014654       1.269156           0.000000
           52              H       1.126708      14.130434       5.389121       0.128810       1.198719 0.93201369E+01  0.94191348E+02                                 1.834102                            1.761504      -0.749755       2.530476                    0.999344       3.317436       9.144851       0.485446       1.248465      -0.719898       0.027469       0.026496      -0.002306       0.038235       0.008739      -0.001516      -0.010286      -0.004143      -0.009643      -0.012268      -0.003010       0.015278              1.881794       1.873293       0.464641       0.028440       2.205736       0.142151       1.566353          -0.000001
           53              H       9.787826      13.725871       5.281554       0.111761       1.206127 0.96474976E+01  0.99198868E+02                                 1.886410                            1.825282      -0.956750       2.424351                    0.996374       3.609311      10.323248       0.459978       1.295021      -0.707198      -0.030514       0.007999      -0.005087       0.031953      -0.003598       0.000089      -0.006612       0.004793       0.014389      -0.009268       0.000729       0.008538              1.925821       2.290836      -0.364058      -0.006286       1.814238       0.113934       1.672391          -0.000000
           54              H       9.541673      11.317123       6.214316       0.078875       1.222654 0.10123637E+02  0.10532829E+03                                 1.884659                            1.853834      -1.060364       2.358508                    0.995289       3.830118      11.010065       0.462446       1.273023      -0.710420      -0.005790      -0.026590      -0.031001       0.041250       0.004905       0.003856       0.001634      -0.015016      -0.001720      -0.009853      -0.000114       0.009967              1.917998       1.691755       0.112729       0.019353       1.805364       0.360696       2.256874          -0.000000
           55              H       9.971931      10.920545       1.698026       0.092160       1.246570 0.87623085E+01  0.88243044E+02                                 1.930251                            1.739604      -1.066930       2.362707                    0.997058       3.716481      10.632707       0.469603       1.295131      -0.704876      -0.029718      -0.006497      -0.033249       0.045065      -0.008141       0.010405       0.003772       0.011255      -0.003925      -0.015030       0.000282       0.014748              2.071469       2.119121       0.243807       0.571385       1.628087       0.448183       2.467198          -0.000000
           56              H       2.631088      11.902675       5.120203       0.129630       1.001301 0.71140428E+01  0.68986001E+02                                 1.749478                            1.630730      -1.345143       2.247672                    0.993737       3.781695      11.124185       0.450591       1.401777      -0.681260       0.021171       0.009401       0.023603       0.033071      -0.008619       0.005301       0.005079      -0.002163       0.000127      -0.012875       0.004193       0.008682              1.831363       1.890809       0.106852       0.446859       1.483413       0.350232       2.119867           0.000000
           57              H       9.354515      12.529926       3.231629       0.135683       1.184830 0.89375829E+01  0.89520085E+02                                 1.813974                            1.726269      -0.938197       2.449123                    0.998854       3.317151       9.148678       0.489077       1.250340      -0.718532      -0.031376       0.017921      -0.005279       0.036517      -0.008623       0.010726       0.006942       0.005567       0.001496      -0.017553       0.004974       0.012578              1.828085       2.203722      -0.342893       0.100914       1.672965       0.119910       1.607567          -0.000001
           58              H       3.162045      10.294182       3.535890       0.100044       1.306334 0.94603198E+01  0.97100101E+02                                 1.987628                            1.806621      -1.295599       2.264126                    0.993987       3.775338      10.898467       0.461246       1.293778      -0.705173       0.043453      -0.019648       0.005355       0.047988      -0.010070       0.012957       0.000426       0.010335      -0.002227      -0.015697      -0.002725       0.018422              2.095489       2.664111      -0.612915      -0.110715       1.835906       0.175241       1.786450          -0.000001
           59              H       0.900899      10.401533       7.769431       0.153387       0.976618 0.70707058E+01  0.67666744E+02                                 1.672604                            1.587267      -0.826934       2.498448                    0.998929       3.365771       9.467689       0.478988       1.336191      -0.697564       0.008816      -0.004300      -0.005962       0.011479      -0.001953      -0.001136      -0.003200       0.005269       0.015971      -0.006885       0.000617       0.006269              1.735729       2.213099      -0.432667      -0.194079       1.625896       0.078846       1.368194          -0.000001
           60              H       9.601685      10.109644       8.225824       0.175084       0.978567 0.70957594E+01  0.68280937E+02                                 1.701149                            1.609765      -1.201744       2.334458                    0.996277       3.419574       9.792005       0.464781       1.369485      -0.690094      -0.014912      -0.012376       0.003245       0.019648       0.003941       0.000064      -0.005356      -0.000235       0.005683      -0.006849      -0.000002       0.006851              1.748972       1.909690       0.477766      -0.074881       2.024860      -0.107347       1.312365          -0.000001
           61              H       0.250933      11.254132       8.914255       0.157371       1.143932 0.91524845E+01  0.93294816E+02                                 1.853021                            1.803887      -1.099158       2.366298                    0.997995       3.531620      10.205489       0.450689       1.333248      -0.698935      -0.001902       0.006220       0.011540       0.013247      -0.003847      -0.000839      -0.005014      -0.001514      -0.002456      -0.006598       0.000288       0.006310              1.866357       1.621362       0.042406       0.147249       1.847501       0.422842       2.130208          -0.000000
           62              H       8.165048       8.621810       1.118700       0.257851       0.628008 0.42894411E+01  0.37317969E+02                                 1.385072                            1.347341      -1.325586       2.319966                    0.995760       3.235802       9.560578       0.443612       1.587031      -0.648686       0.025485       0.010371       0.013907       0.030830      -0.001086       0.004303       0.006568      -0.015688      -0.026175      -0.012740      -0.001358       0.014098              1.433577       1.775991       0.105463      -0.009678       1.279292       0.000134       1.245447           0.000000
           63              H       7.907707       6.473898       0.434879       0.129425       1.197957 0.93157863E+01  0.94155377E+02                                 1.834949                            1.762446      -0.745215       2.532816                    0.999432       3.316561       9.148852       0.484660       1.250383      -0.719477       0.027405      -0.015321      -0.021689       0.038160      -0.005687      -0.006637       0.008159      -0.007664      -0.020876      -0.012161      -0.003033       0.015194              1.882648       1.873724      -0.207636      -0.416397       1.603995       0.205798       2.170226          -0.000001
           64              H       6.397224       6.583024       0.839025       0.111096       1.204821 0.96296650E+01  0.98915834E+02                                 1.880266                            1.819717      -0.941643       2.429699                    0.996727       3.606984      10.293071       0.462406       1.289519      -0.708336      -0.030915      -0.008325      -0.004093       0.032277       0.001970       0.003322      -0.001023      -0.008187      -0.025215      -0.009693       0.000944       0.008749              1.919360       2.282287       0.175479       0.316373       1.604537       0.004443       1.871257          -0.000000
           65              H       6.151072       8.595194       2.458681       0.079338       1.218021 0.10075717E+02  0.10469125E+03                                 1.878748                            1.848564      -0.971939       2.397691                    0.996336       3.822959      10.977361       0.463497       1.271816      -0.710684      -0.005781      -0.013651       0.038344       0.041110       0.000984      -0.006289       0.002784      -0.007272       0.021942      -0.009996      -0.000167       0.010163              1.911762       1.687328      -0.039603      -0.106374       1.826178      -0.373131       2.221781          -0.000000
           66              H       6.581330       4.882262       5.060272       0.092553       1.247675 0.87710552E+01  0.88376796E+02                                 1.933632                            1.742122      -1.140567       2.329617                    0.996267       3.719123      10.652317       0.468471       1.297588      -0.704353      -0.029628      -0.025707       0.021605       0.044782       0.013179       0.001730      -0.003528       0.012166      -0.001120      -0.015347       0.000631       0.014715              2.075447       2.123076       0.374480      -0.498738       1.872745      -0.589555       2.230520          -0.000000
           67              H       9.412087       7.354888       2.498634       0.128341       1.010603 0.71961124E+01  0.70024937E+02                                 1.764337                            1.643028      -1.378686       2.232401                    0.993434       3.808872      11.246013       0.447433       1.406770      -0.680240       0.021752       0.016301      -0.019879       0.033675       0.008691       0.005145      -0.001888       0.003463       0.016037      -0.012793       0.003702       0.009091              1.847921       1.908132       0.338991      -0.321548       1.671560      -0.457736       1.964071           0.000000
           68              H       5.963914       5.405710       2.899707       0.135566       1.180081 0.88926119E+01  0.88936701E+02                                 1.806921                            1.720177      -0.924753       2.454572                    0.999021       3.312993       9.123452       0.490802       1.247810      -0.719063      -0.031499      -0.013589      -0.012727       0.036589       0.013393       0.002375      -0.005045       0.008970       0.011085      -0.017398       0.004986       0.012412              1.820805       2.193526       0.256956       0.244495       1.514978      -0.031655       1.753910          -0.000002
           69              H       9.943044       6.787080       4.683787       0.098884       1.300688 0.94090590E+01  0.96340829E+02                                 1.972573                            1.794734      -1.251206       2.281311                    0.994506       3.764099      10.815434       0.465969       1.283764      -0.707293       0.044137       0.015265       0.014607       0.048933       0.016045       0.002296      -0.001595       0.007949      -0.010851      -0.015331      -0.003038       0.018369              2.078518       2.639150       0.207623       0.578292       1.636216      -0.065691       1.960187          -0.000001
           70              H       7.681897      10.399758       2.474048       0.150889       0.985930 0.71510715E+01  0.68618737E+02                                 1.682016                            1.595189      -0.831718       2.494731                    0.998846       3.381813       9.520646       0.478355       1.334395      -0.697908       0.009435      -0.002667       0.006834       0.011951      -0.000187       0.002472      -0.003025      -0.005564      -0.016169      -0.006979       0.000610       0.006369              1.746107       2.228894       0.048317       0.477223       1.370480       0.072592       1.638946          -0.000001
           71              H       6.211084      10.940950       2.498634       0.173869       0.984987 0.71528940E+01  0.68992198E+02                                 1.711115                            1.618147      -1.222769       2.325170                    0.996227       3.432914       9.852606       0.462596       1.372732      -0.689452      -0.014908       0.009695       0.008820       0.019850      -0.002071      -0.003466       0.001432      -0.006409      -0.013459      -0.006614       0.000005       0.006609              1.759742       1.922492      -0.307335      -0.380929       1.592195       0.366119       1.764538          -0.000001
           72              H       7.031932      10.964905       1.163263       0.156787       1.151132 0.92227323E+01  0.94188066E+02                                 1.860511                            1.810471      -1.098972       2.365571                    0.997985       3.541485      10.242682       0.450003       1.332769      -0.699018      -0.001783       0.006772      -0.011241       0.013243       0.000888       0.003697       0.003370      -0.004209      -0.011375      -0.006680       0.000591       0.006089              1.874143       1.626609       0.107108      -0.111452       1.699372      -0.336731       2.296448          -0.000000
           73              C       9.331426       1.109000       6.838206       0.163228      30.797265 0.36524248E+03  0.81750995E+04                                 8.676974                            6.429165       0.071902       2.054387                    0.998929      24.792496      68.287576       0.644815       0.424384      -1.065104      -0.005233       0.026844      -0.009956       0.029105      -0.005721      -0.010310      -0.002728      -0.032571       0.033887      -0.025941       0.011333       0.014608             10.905173       8.783365      -1.273464       1.727867      18.775462      -1.023059       5.156692           0.000000
           74              C       6.754960       3.903680       8.368735       0.593334      24.043888 0.25366596E+03  0.52922662E+04                                 7.813580                            5.741328      -0.117376       2.027782                    0.999123      22.458214      63.926935       0.602466       0.487297      -1.007711      -0.059154       0.048178      -0.001994       0.076317       0.023135       0.030156       0.074743      -0.056474       0.123655      -0.058028      -0.052086       0.110115              9.713459      13.976089      -1.120597      -1.853365       8.021448      -3.022645       7.142841           0.000002
           75              C       8.985591       2.537392       6.500137      -0.130837      25.605023 0.36746611E+03  0.83671827E+04                                 7.736882                            6.428839      -0.275431       1.921647                    0.997066      28.555085      83.485920       0.637771       0.421773      -1.050197       0.019895       0.026359       0.093299       0.098971       0.005043       0.002718       0.049683       0.018838       0.084992      -0.053855      -0.004958       0.058813              9.056992       6.751337      -1.508899      -0.152836      13.498411      -0.503416       6.921228          -0.000001
           76              C       8.039633       3.128267       8.679143       0.039274      25.522165 0.38309670E+03  0.87564625E+04                                 7.717018                            6.589754      -0.208324       1.965167                    0.998627      26.515106      76.014363       0.630412       0.425071      -1.055091       0.107133       0.026226       0.032172       0.114892       0.032212      -0.037804       0.000543       0.017233       0.177867      -0.067780      -0.007727       0.075507              8.788111      10.747652      -1.592485      -0.547274       7.261380      -0.260911       8.355301           0.000001
           77              C       8.850309      -1.234095       6.944237       0.080551      27.686263 0.32914857E+03  0.72403651E+04                                 8.037752                            6.090842       0.228104       2.085785                    0.999789      26.099080      73.305661       0.658785       0.422663      -1.057010       0.044163       0.015187       0.022224       0.051719       0.015762      -0.010594       0.011494       0.026436       0.064937      -0.035322       0.008543       0.026779              9.484516       9.261999       0.007916       1.684620      14.369437      -0.790696       4.822114          -0.000001
           78              C       0.333628       0.827758       7.442119      -0.187424      34.705281 0.44659237E+03  0.10608863E+05                                 9.403605                            7.145751      -0.014005       1.979933                    0.998418      29.665112      86.756005       0.601358       0.428761      -1.052603       0.013146      -0.008553      -0.004878       0.016424       0.003918      -0.017469       0.008127      -0.027989       0.039097      -0.029237       0.006329       0.022908             11.276173      10.632321      -1.796645       2.180685      17.638922      -1.529453       5.557276          -0.000001
           79              C       8.470908       0.046134       6.561604      -0.203570      33.241431 0.42641880E+03  0.99533745E+04                                 8.883165                            6.805710       0.319006       2.074700                    0.999652      29.387406      83.540015       0.644214       0.407326      -1.072600       0.003126      -0.009350      -0.002001       0.010060      -0.006700       0.013464      -0.006982       0.019829       0.014860      -0.015120      -0.007277       0.022397             10.458382       8.930682       0.502472       1.703946      17.150810      -0.772008       5.293654          -0.000002
           80              C       0.654034      -0.487073       7.801702       0.107361      28.677101 0.32972750E+03  0.72725994E+04                                 8.318972                            6.153157      -0.042414       2.006946                    0.999343      26.002378      73.670544       0.644911       0.430598      -1.049747      -0.030445      -0.020509      -0.029568       0.047136       0.001030      -0.016277       0.019200       0.039311       0.088027      -0.040349      -0.000937       0.041286             10.053976       9.641486      -0.883752       2.041168      15.454446      -0.839778       5.065996          -0.000001
           81              C       8.561436       3.529282      10.059078      -0.488418      26.072252 0.43369630E+03  0.10237403E+05                                 7.499504                            6.734635       0.106969       2.000440                    0.997011      32.147457      94.020235       0.661650       0.392169      -1.075282      -0.030195      -0.020699      -0.069004       0.078114       0.002452       0.019372       0.037118       0.006896       0.140405      -0.043632      -0.022747       0.066379              7.924577       8.289832      -0.184855       0.954968       6.366405      -0.844616       9.117494          -0.000002
           82              C       5.940926      -3.504440      10.987230       0.163294      30.795427 0.36528513E+03  0.81757506E+04                                 8.673520                            6.427369       0.070246       2.053802                    0.998921      24.794251      68.276354       0.645275       0.424098      -1.065355      -0.004203      -0.021952      -0.018075       0.028745      -0.005834       0.010182       0.001316      -0.034364       0.023856      -0.025289       0.011081       0.014208             10.899992       8.781087       2.133922       0.240900       9.443507       6.404354      14.475382           0.000000
           83              C       3.364460      -3.576303       7.801702       0.592428      24.058956 0.25385289E+03  0.52973278E+04                                 7.817926                            5.744165      -0.114395       2.028326                    0.999188      22.468439      63.970409       0.602183       0.487420      -1.007612      -0.060751      -0.024990      -0.040480       0.077161       0.013841      -0.034478      -0.052444      -0.016317       0.241095      -0.057083      -0.052682       0.109765              9.719414      13.984731      -1.044938       1.898635       9.986320       1.893429       5.187192           0.000002
           84              C       5.595092      -4.511412       9.919240      -0.128999      25.550938 0.36651314E+03  0.83397052E+04                                 7.725043                            6.419878      -0.279600       1.920992                    0.996949      28.519439      83.341003       0.638337       0.421692      -1.050294       0.019186       0.067218      -0.069534       0.098597       0.000684      -0.006344      -0.047670       0.024320       0.099305      -0.054734      -0.004818       0.059552              9.041517       6.745869       0.625087       1.378641       8.985571       3.090389      11.393110          -0.000001
           85              C       4.649133      -2.919775       8.318024       0.041271      25.451497 0.38172350E+03  0.87158867E+04                                 7.697044                            6.572938      -0.200575       1.968314                    0.998707      26.460210      75.778415       0.632036       0.424426      -1.055656       0.106185       0.015225      -0.040194       0.114554      -0.048716      -0.008199      -0.042854      -0.054176      -0.033596      -0.067448      -0.007421       0.074869              8.764542      10.715459       0.321603       1.645381       8.285888      -0.338106       7.292281           0.000000
           86              C       5.459810      -2.241067      12.963395       0.080736      27.672088 0.32890568E+03  0.72335946E+04                                 8.034699                            6.088781       0.233867       2.087628                    0.999831      26.092593      73.277149       0.658874       0.422689      -1.057008       0.043314       0.011547      -0.023771       0.050740      -0.017300      -0.008635      -0.025077       0.004837      -0.005464      -0.035526       0.009734       0.025792              9.480436       9.260964       1.455352      -0.848341       7.890556       4.525788      11.289788          -0.000001
           87              C       7.114729      -2.840814      10.928836      -0.189413      34.799431 0.44804156E+03  0.10653082E+05                                 9.428231                            7.164684      -0.023518       1.976409                    0.998333      29.706787      86.949026       0.599573       0.429642      -1.051948       0.013426      -0.000006       0.007980       0.015618      -0.017954       0.005227      -0.007254      -0.025021       0.046906      -0.029738       0.005987       0.023751             11.307250      10.661828       2.801868       0.478216       9.933158       6.015826      13.326763          -0.000001
           88              C       5.080409      -3.212551      12.045999      -0.201223      33.177552 0.42537944E+03  0.99228388E+04                                 8.871789                            6.797803       0.312931       2.073602                    0.999678      29.352521      83.408453       0.644547       0.407373      -1.072593       0.001015       0.001405       0.010375       0.010518       0.015535      -0.000987      -0.004266       0.003031      -0.042331      -0.015365      -0.007649       0.023014             10.443665       8.922388       1.224793      -1.285059       8.914373       5.509410      13.494235          -0.000002
           89              C       7.435134      -1.871992      11.887722       0.110718      28.557741 0.32805148E+03  0.72255030E+04                                 8.288020                            6.130227      -0.014777       2.016321                    0.999230      25.944026      73.423302       0.647348       0.429578      -1.050502      -0.031368      -0.016678       0.032593       0.048212      -0.014064       0.006523      -0.036300       0.007521      -0.005408      -0.039353      -0.000648       0.040001             10.014330       9.619002       2.208654      -0.253833       8.357568       4.888805      12.066420          -0.000001
           90              C       5.170936      -1.925224       7.280769      -0.492970      26.193173 0.43656862E+03  0.10322129E+05                                 7.527995                            6.763226       0.103424       1.998371                    0.997074      32.227989      94.330268       0.659330       0.392904      -1.074789      -0.029883      -0.050136       0.051912       0.078112       0.015531      -0.010766      -0.049945      -0.015872       0.076049      -0.043678      -0.022497       0.066175              7.954309       8.319231       0.929136      -0.321733       9.200762      -0.780882       6.342933          -0.000001
           91              C       2.550325       2.395440      12.908074       0.165154      30.744379 0.36458242E+03  0.81563183E+04                                 8.666381                            6.422971       0.067010       2.053220                    0.998815      24.765921      68.188944       0.645209       0.424334      -1.065177      -0.005991      -0.003893       0.028298       0.029186       0.010472       0.000524       0.001225      -0.030521       0.040081      -0.025189       0.011064       0.014125             10.889741       8.775573      -0.859252      -1.964233       7.664586      -5.374639      16.229065          -0.000000
           92              C      -0.026141      -0.327377      14.563074       0.589745      24.121569 0.25456825E+03  0.53162792E+04                                 7.831866                            5.752614      -0.119166       2.026194                    0.999222      22.506111      64.113148       0.601652       0.487481      -1.007526      -0.058820      -0.022638       0.041142       0.075266      -0.038570       0.005878      -0.022370      -0.146714      -0.145511      -0.058645      -0.051850       0.110495              9.738676      14.015675       2.170543      -0.045237       4.754136       1.133167      10.446219           0.000002
           93              C       2.204491       1.974020      14.314132      -0.130799      25.609780 0.36757810E+03  0.83706327E+04                                 7.742467                            6.434140      -0.276210       1.921548                    0.996922      28.555311      83.499623       0.636847       0.422340      -1.049812       0.017691      -0.093414      -0.022859       0.097783      -0.006819       0.001977      -0.002322      -0.063792      -0.163984      -0.054776      -0.005226       0.060003              9.063427       6.754949       0.886121      -1.232221       8.137591      -2.599257      12.297739          -0.000001
           94              C       1.258532      -0.208492      13.736342       0.035923      25.606535 0.38468353E+03  0.88024280E+04                                 7.735901                            6.604873      -0.216437       1.961864                    0.998710      26.573786      76.241665       0.629435       0.425262      -1.054900       0.104810      -0.040631       0.006966       0.112625       0.015095       0.045367       0.041055      -0.056823      -0.042959      -0.066621      -0.006737       0.073358              8.811822      10.783528       1.277024      -1.111271       7.872942       0.607506       7.778997           0.000001
           95              C       2.069209       3.475162      10.825879       0.082337      27.598743 0.32785945E+03  0.72041492E+04                                 8.016402                            6.075444       0.234297       2.088525                    0.999797      26.051349      73.105637       0.660255       0.422182      -1.057427       0.044293      -0.026968       0.001607       0.051882       0.002149       0.019691       0.012335      -0.017716      -0.069261      -0.035500       0.008946       0.026554              9.457774       9.239249      -1.461968      -0.827634       6.507828      -3.726620      12.626246          -0.000001
           96              C       3.724128       2.013057      12.362554      -0.186741      34.652737 0.44562848E+03  0.10579728E+05                                 9.390793                            7.135144      -0.013285       1.980487                    0.998331      29.642120      86.649278       0.602200       0.428414      -1.052868       0.014187       0.007482      -0.004483       0.016654       0.013875       0.012687      -0.001253      -0.039317       0.006767      -0.030027       0.006702       0.023325             11.260847      10.617350      -0.993068      -2.633712       7.245859      -4.462883      15.919333          -0.000001
           97              C       1.689808       3.166417      12.125906      -0.203067      33.276176 0.42696102E+03  0.99698592E+04                                 8.895244                            6.815679       0.315467       2.073603                    0.999668      29.395461      83.597088       0.642901       0.408001      -1.072085      -0.000179       0.008505      -0.006222       0.010540      -0.009251      -0.013690       0.010740       0.014823      -0.010646      -0.015813      -0.008378       0.024191             10.473209       8.939207      -1.727883      -0.414609       7.600806      -4.758580      14.879614          -0.000002
           98              C       4.044533       2.359065      11.044087       0.109719      28.650894 0.32929474E+03  0.72612645E+04                                 8.318293                            6.152900      -0.046409       2.006021                    0.999276      25.984300      73.629942       0.644277       0.431128      -1.049338      -0.029553       0.036551      -0.002870       0.047091       0.013063       0.008802       0.017355      -0.024181      -0.104352      -0.039845      -0.000380       0.040226             10.053617       9.636641      -1.324936      -1.782759       6.936783      -4.081443      13.587427          -0.000001
           99              C       1.780335      -1.604058      13.393664      -0.486455      26.027781 0.43266932E+03  0.10207316E+05                                 7.491104                            6.726311       0.112112       2.002190                    0.997030      32.113325      93.899716       0.662097       0.392129      -1.075287      -0.029981       0.072491       0.015226       0.079910      -0.018231      -0.009010       0.011757      -0.079285      -0.121950      -0.044205      -0.021453       0.065658              7.916252       8.284781      -0.731677      -0.637629       7.686703       1.611717       7.777273          -0.000001
          100              C       4.245626       7.763000       8.528549       0.163228      30.797269 0.36524253E+03  0.81751008E+04                                 8.676975                            6.429165       0.071902       2.054387                    0.998929      24.792498      68.287583       0.644815       0.424384      -1.065104      -0.005233      -0.026844       0.009956       0.029105       0.005721       0.010310      -0.002728      -0.032571       0.033887      -0.025941       0.011333       0.014608             10.905174       8.783366       1.273464      -1.727867      18.775464      -1.023060       5.156693           0.000000
          101              C       1.669160       4.968320       6.998020       0.593334      24.043887 0.25366595E+03  0.52922657E+04                                 7.813580                            5.741328      -0.117375       2.027783                    0.999123      22.458213      63.926930       0.602466       0.487297      -1.007711      -0.059154      -0.048178       0.001994       0.076317      -0.023135      -0.030156       0.074743      -0.056474       0.123655      -0.058028      -0.052086       0.110115              9.713459      13.976088       1.120597       1.853365       8.021447      -3.022644       7.142841           0.000002
          102              C       3.899791       6.334608       8.866618      -0.130837      25.605021 0.36746607E+03  0.83671814E+04                                 7.736881                            6.428839      -0.275431       1.921648                    0.997066      28.555083      83.485910       0.637771       0.421773      -1.050197       0.019895      -0.026359      -0.093299       0.098971      -0.005043      -0.002718       0.049683       0.018838       0.084992      -0.053855      -0.004958       0.058813              9.056991       6.751336       1.508899       0.152836      13.498409      -0.503416       6.921228          -0.000001
          103              C       2.953833       5.743733       6.687612       0.039274      25.522170 0.38309680E+03  0.87564655E+04                                 7.717019                            6.589755      -0.208325       1.965166                    0.998627      26.515110      76.014377       0.630412       0.425071      -1.055091       0.107133      -0.026226      -0.032171       0.114892      -0.032212       0.037804       0.000543       0.017233       0.177867      -0.067780      -0.007727       0.075507              8.788112      10.747654       1.592486       0.547275       7.261381      -0.260911       8.355302           0.000001
          104              C       3.764509      10.106095       8.422518       0.080551      27.686264 0.32914858E+03  0.72403653E+04                                 8.037752                            6.090843       0.228104       2.085785                    0.999789      26.099081      73.305665       0.658785       0.422663      -1.057010       0.044163      -0.015187      -0.022224       0.051719      -0.015762       0.010593       0.011494       0.026436       0.064937      -0.035322       0.008543       0.026779              9.484517       9.261999      -0.007916      -1.684620      14.369437      -0.790695       4.822114          -0.000001
          105              C       5.419428       8.044242       7.924636      -0.187424      34.705287 0.44659246E+03  0.10608866E+05                                 9.403607                            7.145752      -0.014005       1.979933                    0.998418      29.665115      86.756020       0.601358       0.428761      -1.052603       0.013146       0.008553       0.004878       0.016424      -0.003918       0.017469       0.008127      -0.027989       0.039097      -0.029237       0.006329       0.022908             11.276175      10.632322       1.796645      -2.180685      17.638925      -1.529453       5.557277          -0.000001
          106              C       3.385108       8.825866       8.805151      -0.203570      33.241436 0.42641889E+03  0.99533770E+04                                 8.883166                            6.805711       0.319006       2.074700                    0.999652      29.387408      83.540021       0.644214       0.407326      -1.072600       0.003126       0.009350       0.002001       0.010060       0.006700      -0.013464      -0.006982       0.019829       0.014860      -0.015120      -0.007277       0.022397             10.458384       8.930682      -0.502472      -1.703946      17.150813      -0.772008       5.293655          -0.000002
          107              C       5.739834       9.359073       7.565053       0.107361      28.677101 0.32972750E+03  0.72725993E+04                                 8.318973                            6.153157      -0.042414       2.006946                    0.999343      26.002378      73.670546       0.644910       0.430598      -1.049747      -0.030445       0.020509       0.029568       0.047136      -0.001030       0.016277       0.019200       0.039311       0.088028      -0.040349      -0.000938       0.041286             10.053977       9.641486       0.883752      -2.041168      15.454447      -0.839778       5.065996          -0.000001
          108              C       3.475636       5.342718       5.307677      -0.488417      26.072251 0.43369626E+03  0.10237402E+05                                 7.499503                            6.734635       0.106969       2.000440                    0.997011      32.147456      94.020229       0.661650       0.392169      -1.075282      -0.030195       0.020699       0.069004       0.078114      -0.002452      -0.019372       0.037118       0.006896       0.140405      -0.043632      -0.022747       0.066379              7.924576       8.289831       0.184855      -0.954968       6.366405      -0.844616       9.117493          -0.000002
          109              C       0.855126      12.376440       4.379525       0.163294      30.795427 0.36528512E+03  0.81757504E+04                                 8.673520                            6.427369       0.070246       2.053802                    0.998921      24.794251      68.276353       0.645275       0.424098      -1.065355      -0.004203       0.021952       0.018075       0.028745       0.005834      -0.010182       0.001316      -0.034364       0.023856      -0.025289       0.011081       0.014208             10.899991       8.781086      -2.133922      -0.240900       9.443506       6.404353      14.475382          -0.000000
          110              C       8.450260      12.448303       7.565053       0.592428      24.058956 0.25385289E+03  0.52973278E+04                                 7.817926                            5.744165      -0.114395       2.028326                    0.999188      22.468439      63.970408       0.602183       0.487420      -1.007612      -0.060751       0.024990       0.040480       0.077161      -0.013841       0.034478      -0.052444      -0.016317       0.241095      -0.057083      -0.052682       0.109765              9.719414      13.984731       1.044938      -1.898635       9.986319       1.893428       5.187192           0.000002
          111              C       0.509292      13.383412       5.447515      -0.128999      25.550939 0.36651315E+03  0.83397055E+04                                 7.725042                            6.419878      -0.279600       1.920992                    0.996949      28.519438      83.340996       0.638337       0.421692      -1.050294       0.019186      -0.067218       0.069534       0.098597      -0.000684       0.006344      -0.047670       0.024320       0.099305      -0.054734      -0.004818       0.059552              9.041516       6.745869      -0.625088      -1.378641       8.985570       3.090389      11.393109          -0.000001
          112              C       9.734933      11.791775       7.048731       0.041271      25.451496 0.38172351E+03  0.87158866E+04                                 7.697044                            6.572938      -0.200574       1.968314                    0.998707      26.460209      75.778409       0.632036       0.424425      -1.055656       0.106185      -0.015225       0.040194       0.114554       0.048716       0.008199      -0.042854      -0.054176      -0.033596      -0.067448      -0.007421       0.074869              8.764542      10.715458      -0.321603      -1.645381       8.285887      -0.338106       7.292280           0.000001
          113              C       0.374010      11.113067       2.403360       0.080736      27.672088 0.32890567E+03  0.72335943E+04                                 8.034700                            6.088781       0.233867       2.087628                    0.999831      26.092593      73.277152       0.658874       0.422689      -1.057008       0.043314      -0.011547       0.023771       0.050740       0.017300       0.008635      -0.025077       0.004837      -0.005464      -0.035526       0.009734       0.025792              9.480436       9.260965      -1.455352       0.848341       7.890556       4.525788      11.289788          -0.000001
          114              C       2.028929      11.712814       4.437919      -0.189413      34.799435 0.44804162E+03  0.10653084E+05                                 9.428232                            7.164684      -0.023518       1.976409                    0.998333      29.706789      86.949034       0.599573       0.429642      -1.051948       0.013426       0.000006      -0.007980       0.015618       0.017954      -0.005227      -0.007254      -0.025021       0.046906      -0.029738       0.005987       0.023750             11.307251      10.661829      -2.801868      -0.478216       9.933159       6.015827      13.326765          -0.000001
          115              C      -0.005391      12.084551       3.320756      -0.201223      33.177555 0.42537948E+03  0.99228401E+04                                 8.871790                            6.797804       0.312931       2.073602                    0.999678      29.352522      83.408460       0.644547       0.407373      -1.072593       0.001015      -0.001404      -0.010375       0.010518      -0.015535       0.000987      -0.004266       0.003031      -0.042331      -0.015365      -0.007649       0.023014             10.443666       8.922389      -1.224794       1.285059       8.914374       5.509410      13.494236          -0.000002
          116              C       2.349334      10.743992       3.479033       0.110718      28.557741 0.32805148E+03  0.72255030E+04                                 8.288020                            6.130227      -0.014777       2.016321                    0.999230      25.944026      73.423303       0.647348       0.429578      -1.050502      -0.031368       0.016678      -0.032593       0.048212       0.014064      -0.006523      -0.036300       0.007522      -0.005408      -0.039353      -0.000648       0.040001             10.014330       9.619002      -2.208654       0.253833       8.357568       4.888805      12.066421          -0.000001
          117              C       0.085136      10.797224       8.085986      -0.492970      26.193174 0.43656863E+03  0.10322129E+05                                 7.527995                            6.763226       0.103424       1.998371                    0.997074      32.227991      94.330275       0.659330       0.392904      -1.074789      -0.029883       0.050136      -0.051912       0.078112      -0.015531       0.010766      -0.049945      -0.015872       0.076049      -0.043678      -0.022497       0.066175              7.954309       8.319231      -0.929136       0.321733       9.200762      -0.780882       6.342934          -0.000002
          118              C       7.636125       6.476560       2.458681       0.165154      30.744377 0.36458240E+03  0.81563175E+04                                 8.666380                            6.422971       0.067010       2.053220                    0.998815      24.765920      68.188938       0.645209       0.424334      -1.065177      -0.005991       0.003893      -0.028298       0.029186      -0.010472      -0.000524       0.001225      -0.030521       0.040081      -0.025189       0.011064       0.014125             10.889740       8.775572       0.859252       1.964234       7.664585      -5.374638      16.229063           0.000000
          119              C       5.059659       9.199377       0.803681       0.589745      24.121569 0.25456825E+03  0.53162792E+04                                 7.831865                            5.752614      -0.119166       2.026194                    0.999222      22.506111      64.113145       0.601652       0.487481      -1.007526      -0.058820       0.022638      -0.041142       0.075266       0.038570      -0.005878      -0.022370      -0.146714      -0.145511      -0.058645      -0.051850       0.110495              9.738676      14.015674      -2.170543       0.045237       4.754135       1.133166      10.446218           0.000002
          120              C       7.290291       6.897980       1.052623      -0.130799      25.609781 0.36757812E+03  0.83706334E+04                                 7.742467                            6.434141      -0.276210       1.921548                    0.996922      28.555311      83.499621       0.636846       0.422340      -1.049812       0.017691       0.093414       0.022859       0.097783       0.006819      -0.001977      -0.002322      -0.063792      -0.163984      -0.054777      -0.005226       0.060003              9.063427       6.754950      -0.886121       1.232222       8.137592      -2.599257      12.297740          -0.000001
          121              C       6.344332       9.080492       1.630413       0.035923      25.606539 0.38468361E+03  0.88024302E+04                                 7.735902                            6.604874      -0.216437       1.961864                    0.998710      26.573789      76.241677       0.629435       0.425262      -1.054900       0.104810       0.040631      -0.006966       0.112625      -0.015095      -0.045367       0.041055      -0.056823      -0.042959      -0.066621      -0.006737       0.073358              8.811823      10.783529      -1.277024       1.111271       7.872943       0.607507       7.778998           0.000001
          122              C       7.155009       5.396838       4.540876       0.082337      27.598741 0.32785942E+03  0.72041482E+04                                 8.016401                            6.075444       0.234297       2.088525                    0.999797      26.051348      73.105632       0.660255       0.422182      -1.057427       0.044293       0.026968      -0.001607       0.051882      -0.002149      -0.019690       0.012335      -0.017716      -0.069261      -0.035500       0.008946       0.026554              9.457773       9.239248       1.461968       0.827633       6.507828      -3.726620      12.626245          -0.000001
          123              C       8.809928       6.858943       3.004201      -0.186741      34.652737 0.44562850E+03  0.10579728E+05                                 9.390792                            7.135144      -0.013285       1.980487                    0.998331      29.642120      86.649275       0.602200       0.428414      -1.052868       0.014187      -0.007482       0.004483       0.016654      -0.013875      -0.012687      -0.001253      -0.039317       0.006767      -0.030027       0.006702       0.023325             11.260847      10.617349       0.993068       2.633711       7.245859      -4.462883      15.919332          -0.000001
          124              C       6.775608       5.705583       3.240849      -0.203067      33.276172 0.42696096E+03  0.99698572E+04                                 8.895242                            6.815678       0.315467       2.073603                    0.999668      29.395459      83.597072       0.642901       0.408001      -1.072085      -0.000179      -0.008505       0.006222       0.010540       0.009251       0.013690       0.010740       0.014822      -0.010646      -0.015813      -0.008378       0.024191             10.473207       8.939205       1.727882       0.414609       7.600805      -4.758579      14.879611          -0.000002
          125              C       9.130333       6.512935       4.322668       0.109719      28.650892 0.32929473E+03  0.72612642E+04                                 8.318292                            6.152900      -0.046409       2.006021                    0.999276      25.984299      73.629937       0.644277       0.431128      -1.049338      -0.029553      -0.036551       0.002870       0.047091      -0.013063      -0.008801       0.017355      -0.024181      -0.104352      -0.039845      -0.000380       0.040226             10.053616       9.636640       1.324936       1.782759       6.936783      -4.081443      13.587426          -0.000001
          126              C       6.866135      10.476058       1.973091      -0.486455      26.027776 0.43266920E+03  0.10207312E+05                                 7.491103                            6.726311       0.112112       2.002190                    0.997030      32.113322      93.899704       0.662097       0.392129      -1.075287      -0.029981      -0.072491      -0.015226       0.079910       0.018231       0.009010       0.011757      -0.079285      -0.121950      -0.044205      -0.021453       0.065658              7.916251       8.284780       0.731677       0.637629       7.686702       1.611717       7.777273          -0.000002
          127             Br       9.138877       7.198830       8.473382      -0.540024     212.559492 0.74866070E+04  0.33118233E+06                                22.711431                           22.281396       1.769287       2.048162                    0.999282     106.850218     325.104848       0.556792       0.248674      -1.310629       0.014787       0.158098       0.105457       0.190617       0.027988       0.009143       0.160250      -0.201779      -0.225993      -0.161321      -0.065844       0.227164             23.293445      21.808326       0.612718       0.637294      32.034918       2.891713      16.037092          -0.000001
          128             Br       5.748378      12.610750       4.895694      -0.540149     212.630507 0.74899768E+04  0.33137103E+06                                22.717596                           22.287486       1.770086       2.048341                    0.999282     106.860964     325.164518       0.556672       0.248698      -1.310588       0.014532       0.012280      -0.189674       0.190626      -0.005585      -0.028305       0.012287       0.097884       0.670807      -0.161363      -0.065431       0.226793             23.299985      21.815162       0.245773      -0.850769      17.536582       5.483670      30.548210          -0.000001
          129             Br       2.357777       6.806421       1.997678      -0.540105     212.630556 0.74902022E+04  0.33138290E+06                                22.716845                           22.287391       1.763985       2.046784                    0.999289     106.864790     325.175216       0.556690       0.248689      -1.310603       0.014466      -0.170321       0.084259       0.190573      -0.022186       0.019528      -0.172543      -0.180272      -0.162628      -0.161400      -0.065709       0.227109             23.298373      21.813779      -0.858989       0.212452      22.544823      -8.372671      25.536517          -0.000001
          130             Br       4.053077       1.673170       6.893373      -0.540024     212.559514 0.74866080E+04  0.33118239E+06                                22.711433                           22.281398       1.769287       2.048162                    0.999282     106.850220     325.104863       0.556792       0.248674      -1.310629       0.014787      -0.158098      -0.105457       0.190617      -0.027988      -0.009142       0.160250      -0.201779      -0.225995      -0.161321      -0.065843       0.227164             23.293448      21.808328      -0.612718      -0.637294      32.034921       2.891714      16.037094          -0.000002
          131             Br       0.662578      -3.738750      10.471061      -0.540149     212.630517 0.74899773E+04  0.33137105E+06                                22.717597                           22.287487       1.770086       2.048341                    0.999282     106.860965     325.164525       0.556672       0.248698      -1.310588       0.014532      -0.012279       0.189674       0.190626       0.005585       0.028305       0.012287       0.097884       0.670808      -0.161363      -0.065431       0.226794             23.299986      21.815163      -0.245773       0.850769      17.536582       5.483671      30.548211          -0.000001
          132             Br       7.443577       2.065579      13.369077      -0.540105     212.630543 0.74902016E+04  0.33138287E+06                                22.716844                           22.287390       1.763985       2.046784                    0.999289     106.864787     325.175203       0.556690       0.248689      -1.310603       0.014466       0.170321      -0.084259       0.190573       0.022187      -0.019528      -0.172543      -0.180272      -0.162628      -0.161400      -0.065709       0.227109             23.298372      21.813778       0.858989      -0.212452      22.544822      -8.372671      25.536516          -0.000002
          133              N       9.036449       3.425479       7.648034      -0.343697      31.920166 0.52556455E+03  0.12952666E+05                                 8.989584                            7.806814      -0.728194       1.783014                    0.997877      30.220283      88.874391       0.571505       0.434863      -1.053012      -0.068288      -0.118905      -0.016547       0.138114       0.012160      -0.032302       0.067178       0.085574       0.228371      -0.110244       0.002533       0.107711             10.220791      11.015791      -0.542399      -2.466231      10.371340       0.662447       9.275242           0.000001
          134              N       9.988511      -1.489609       7.558907      -0.193699      35.259290 0.46966628E+03  0.11059623E+05                                 8.985752                            7.011647       0.010949       2.047878                    0.998314      26.779962      72.721049       0.662633       0.392538      -1.099320      -0.027308       0.122688      -0.039995       0.131900       0.026493       0.002268       0.021345       0.100389       0.000459      -0.063294       0.005617       0.057677             10.600704      11.469125       0.158768       2.236058      14.845109      -0.074083       5.487880           0.000001
          135              N       5.645950      -3.961348       8.576186      -0.343925      31.930653 0.52580872E+03  0.12959848E+05                                 8.988774                            7.806186      -0.727807       1.783076                    0.997854      30.227720      88.892645       0.571811       0.434592      -1.053205      -0.067004       0.046655       0.111275       0.138016      -0.031592       0.005553      -0.102095       0.027242       0.049244      -0.110392       0.003234       0.107158             10.220019      11.019622      -1.860694       1.698350       8.974465       0.144552      10.665969           0.000001
          136              N       6.598012      -1.580990      12.877341      -0.194513      35.343264 0.47094958E+03  0.11099160E+05                                 9.006144                            7.026170       0.000904       2.044013                    0.998247      26.812269      72.876878       0.661144       0.393092      -1.098760      -0.029235      -0.094968      -0.084865       0.130674      -0.009600      -0.022715      -0.032944       0.081396      -0.058438      -0.062981       0.005811       0.057170             10.626396      11.498460       1.862919      -1.257588       7.909759       4.100220      12.470970           0.000001
          137              N       2.255349       0.535869      14.509290      -0.338482      31.716367 0.52130923E+03  0.12818705E+05                                 8.941513                            7.766360      -0.708771       1.791079                    0.997524      30.079559      88.292797       0.574098       0.433881      -1.053854      -0.067690       0.072211      -0.096794       0.138440       0.021085       0.025753       0.034710      -0.089349      -0.304056      -0.111458       0.003810       0.107647             10.163352      10.966028       2.386550       0.757547      10.066742      -0.794914       9.457286           0.000001
          138              N       3.207411       3.070599      10.297263      -0.195149      35.373523 0.47143994E+03  0.11113330E+05                                 9.008732                            7.027942       0.001635       2.044160                    0.998233      26.829059      72.925160       0.661343       0.392881      -1.098934      -0.026895      -0.027681       0.124939       0.130765      -0.014961       0.021127       0.011202       0.044574      -0.168677      -0.063082       0.005485       0.057596             10.630190      11.497230      -2.018487      -0.985250       7.783178      -4.029973      12.610162           0.000001
          139              N       3.950649       5.446521       7.718721      -0.343697      31.920165 0.52556454E+03  0.12952665E+05                                 8.989584                            7.806814      -0.728194       1.783014                    0.997877      30.220283      88.874392       0.571505       0.434863      -1.053012      -0.068288       0.118905       0.016547       0.138114      -0.012160       0.032302       0.067178       0.085574       0.228371      -0.110244       0.002533       0.107711             10.220791      11.015791       0.542399       2.466231      10.371340       0.662447       9.275242           0.000001
          140              N       4.902711      10.361609       7.807848      -0.193699      35.259292 0.46966632E+03  0.11059625E+05                                 8.985753                            7.011647       0.010949       2.047878                    0.998314      26.779963      72.721054       0.662633       0.392538      -1.099320      -0.027308      -0.122688       0.039995       0.131900      -0.026493      -0.002268       0.021345       0.100389       0.000459      -0.063294       0.005617       0.057677             10.600705      11.469125      -0.158768      -2.236058      14.845110      -0.074083       5.487880           0.000001
          141              N       0.560150      12.833348       6.790569      -0.343925      31.930653 0.52580871E+03  0.12959848E+05                                 8.988774                            7.806186      -0.727807       1.783076                    0.997854      30.227720      88.892647       0.571811       0.434592      -1.053205      -0.067004      -0.046655      -0.111275       0.138016       0.031592      -0.005553      -0.102095       0.027242       0.049244      -0.110392       0.003234       0.107158             10.220019      11.019622       1.860694      -1.698350       8.974465       0.144552      10.665969           0.000001
          142              N       1.512212      10.452990       2.489414      -0.194513      35.343266 0.47094961E+03  0.11099161E+05                                 9.006145                            7.026170       0.000904       2.044013                    0.998247      26.812270      72.876881       0.661144       0.393092      -1.098760      -0.029234       0.094968       0.084865       0.130674       0.009600       0.022715      -0.032944       0.081396      -0.058438      -0.062981       0.005811       0.057170             10.626397      11.498461      -1.862919       1.257588       7.909759       4.100220      12.470971           0.000001
          143              N       7.341149       8.336131       0.857465      -0.338482      31.716365 0.52130919E+03  0.12818704E+05                                 8.941513                            7.766360      -0.708770       1.791079                    0.997524      30.079558      88.292794       0.574098       0.433881      -1.053854      -0.067690      -0.072211       0.096794       0.138440      -0.021085      -0.025753       0.034710      -0.089349      -0.304056      -0.111458       0.003810       0.107647             10.163352      10.966028      -2.386550      -0.757547      10.066741      -0.794914       9.457286           0.000001
          144              N       8.293211       5.801401       5.069492      -0.195149      35.373524 0.47143997E+03  0.11113331E+05                                 9.008732                            7.027942       0.001635       2.044160                    0.998233      26.829060      72.925161       0.661343       0.392881      -1.098934      -0.026895       0.027681      -0.124939       0.130765       0.014961      -0.021127       0.011202       0.044574      -0.168677      -0.063082       0.005485       0.057596             10.630190      11.497230       2.018487       0.985250       7.783178      -4.029973      12.610161           0.000001
          145              O       6.796663       4.828409       7.523102      -0.550745      39.324773 0.59428981E+03  0.14627818E+05                                 9.216293                            7.577216       0.195086       2.129435                    0.992712      27.396394      72.528439       0.686867       0.362287      -1.138029      -0.000388      -0.004682       0.018375       0.018967       0.027154      -0.009665      -0.015525      -0.050217       0.088253      -0.051782       0.007447       0.044335             10.993295      11.376446      -0.276475      -1.695073      11.721302      -5.061962       9.882137           0.000002
          146              O       5.739834       3.559446       9.032579      -0.563014      44.719139 0.58810942E+03  0.14481048E+05                                10.146510                            7.570794       0.126051       2.091873                    0.995766      27.995510      74.854132       0.680625       0.365474      -1.132158      -0.002472       0.021881      -0.015637       0.027008       0.056769      -0.020512       0.022010       0.075294       0.014187      -0.080465       0.013661       0.066804             12.824646      21.673226       2.276325      -5.346629       7.558287      -2.486988       9.242427          -0.000000
          147              O       3.406164      12.972993       7.423679      -0.550592      39.399742 0.59562384E+03  0.14670858E+05                                 9.233395                            7.589874       0.176443       2.123886                    0.992692      27.416413      72.638776       0.685637       0.362684      -1.137564      -0.000161       0.018459      -0.005299       0.019206      -0.021005      -0.018564      -0.000547      -0.077125       0.006615      -0.051187       0.007938       0.043249             11.015507      11.404795      -1.333446       1.089655      14.752377       3.333740       6.889348           0.000002
          148              O       2.349334      -2.829281       7.767895      -0.562837      44.661908 0.58724687E+03  0.14454272E+05                                10.137676                            7.564887       0.131099       2.093350                    0.995862      27.979225      74.792330       0.680950       0.365439      -1.132202      -0.001841      -0.025572      -0.011062       0.027923      -0.047121      -0.038922      -0.030260       0.062219      -0.030807      -0.081174       0.013094       0.068080             12.812697      21.649044      -5.763865       0.699959      10.968198       0.514086       5.820849          -0.000000
          149              O       0.015563       8.814598       0.419973      -0.548769      39.253586 0.59287130E+03  0.14584365E+05                                 9.206600                            7.568816       0.185921       2.127473                    0.992785      27.365406      72.428104       0.687151       0.362349      -1.137967      -0.000366      -0.013936      -0.014629       0.020208      -0.004963       0.028849       0.016060      -0.050793       0.086916      -0.052061       0.007148       0.044913             10.981784      11.360217       1.602359       0.603754       5.951933       1.731886      15.633201           0.000002
          150              O       9.130333      -0.730166      13.933037      -0.561224      44.630228 0.58666285E+03  0.14436251E+05                                10.132848                            7.560797       0.134819       2.094819                    0.995920      27.966688      74.748453       0.681181       0.365408      -1.132231      -0.001144       0.003370       0.028539       0.028760      -0.010391       0.060387       0.007822       0.026152      -0.145257      -0.081105       0.012067       0.069038             12.807201      21.643097       3.486544       4.639912       6.659018       1.969680      10.119487          -0.000000
          151              O       1.710863       4.043591       7.843653      -0.550745      39.324771 0.59428978E+03  0.14627817E+05                                 9.216293                            7.577216       0.195086       2.129435                    0.992712      27.396393      72.528437       0.686867       0.362287      -1.138029      -0.000388       0.004682      -0.018375       0.018967      -0.027154       0.009665      -0.015525      -0.050217       0.088253      -0.051782       0.007447       0.044335             10.993295      11.376446       0.276475       1.695073      11.721302      -5.061962       9.882137           0.000002
          152              O       0.654034       5.312554       6.334176      -0.563014      44.719138 0.58810941E+03  0.14481048E+05                                10.146511                            7.570794       0.126052       2.091873                    0.995766      27.995509      74.854131       0.680625       0.365474      -1.132158      -0.002472      -0.021881       0.015637       0.027008      -0.056769       0.020512       0.022010       0.075294       0.014187      -0.080465       0.013661       0.066804             12.824647      21.673226      -2.276325       5.346629       7.558287      -2.486988       9.242427          -0.000000
          153              O       8.491964      -4.100993       7.943076      -0.550592      39.399743 0.59562385E+03  0.14670858E+05                                 9.233395                            7.589874       0.176443       2.123886                    0.992692      27.416413      72.638778       0.685637       0.362684      -1.137564      -0.000161      -0.018459       0.005299       0.019206       0.021005       0.018564      -0.000547      -0.077125       0.006615      -0.051187       0.007938       0.043249             11.015507      11.404795       1.333446      -1.089655      14.752378       3.333740       6.889349           0.000002
          154              O       7.435134      11.701281       7.598860      -0.562837      44.661907 0.58724685E+03  0.14454271E+05                                10.137676                            7.564887       0.131099       2.093350                    0.995862      27.979224      74.792328       0.680950       0.365439      -1.132202      -0.001841       0.025572       0.011062       0.027923       0.047121       0.038922      -0.030260       0.062219      -0.030807      -0.081174       0.013094       0.068080             12.812697      21.649044       5.763865      -0.699959      10.968198       0.514086       5.820849          -0.000000
          155              O       5.101363       0.057402      14.946782      -0.548769      39.253586 0.59287130E+03  0.14584365E+05                                 9.206600                            7.568816       0.185921       2.127473                    0.992785      27.365406      72.428105       0.687151       0.362349      -1.137967      -0.000366       0.013936       0.014629       0.020208       0.004963      -0.028849       0.016060      -0.050793       0.086916      -0.052061       0.007148       0.044913             10.981784      11.360218      -1.602359      -0.603754       5.951933       1.731886      15.633201           0.000002
          156              O       4.044533       9.602166       1.433718      -0.561224      44.630227 0.58666283E+03  0.14436250E+05                                10.132848                            7.560797       0.134819       2.094819                    0.995920      27.966687      74.748451       0.681181       0.365408      -1.132231      -0.001144      -0.003370      -0.028539       0.028760       0.010391      -0.060387       0.007822       0.026152      -0.145257      -0.081105       0.012067       0.069038             12.807201      21.643097      -3.486544      -4.639912       6.659018       1.969680      10.119487          -0.000000

******************************************************
Auxiliary information for the entire system
The total spin magnetic moment of the unit cell is   -0.000023
The total net atomic charge of the unit cell is   -0.000001
Accuracy of reproducing the electrostatic potential in the unit cell:
  The inner radius (bohr) =    5.0000
  The outer radius (bohr) =   12.0000
  Valid grid points have density less than (e/(bohr^3)) =    0.0001
  The number of valid grid points were=       225674
  The rms potential error without charges in kcal/mol is=      4.03046
  The rms potential error with partial charges in kcal/mol is=      0.71481
  The RRMSE value at monopole order=      0.17735
  The rms potential error with partial charges and cloud penetration in kcal/mol is=      0.71187
  The RRMSE value at monopole order with cloud penetration is=      0.17662
  The rms potential error with partial charges and atomic dipoles in kcal/mol is=      0.23557
  The RRMSE value at dipole order=      0.05845
  The rms potential error with partial charges, atomic dipoles and cloud penetration in kcal/mol is=      0.23612
  The RRMSE value at dipole order with cloud penetration=      0.05858

******************************************************
The electron densities and ab initio electrostatic potential were computed in VASP using the PBE functional and
projector augmented wave method. See the main text of the journal article for a description of computational details.
The atomic charges, dipoles, and quadrupoles were computed with the DDEC6 method as described in
(a) T. A. Manz and N. Gabaldon Limas, RSC Adv. 6 (2016) 47771-47801 DOI: 10.1039/c6ra04656h
(b) N. Gabaldon Limas and T. A. Manz, RSC Adv. 8 (2018) 2678-2707 DOI: 10.1039/c7ra11829e.
For each atom in the material, the electron cloud parameters were fit to the spherically averaged atom-in-material
electron density using radial positions for which this density was between 10^-4 and 10^-2 electrons per cubic bohr.
The polarizabilities, dispersion coefficients, and quantum Drude oscillator (QDO) parameters were fit using the MCLF method.
The magnetic structure of the system was optimized in VASP from the default ferromagnetic initial guess using spin polarization.
The atomic spin moments (ASMs) were computed on this optimized magnetic structure using the DDEC6 partition as inputs
to the method of T. A. Manz and D. S. Sholl, J. Chem. Theory Comput. 7 (2011) 4146-4164 DOI: 10.1021/ct200539n.
The RMSE and RRMSE were computed using a uniform grid with Ewald summation.
