# Supplementary material for: A collection of forcefield precursors for metal–organic frameworks
Source: RSC Adv. 2019 Nov 13;9(63):36492–507. doi: 10.1039/c9ra07327b (PMC9075174; doi:10.1039/c9ra07327b)
Supplement: RA-009-C9RA07327B-s3489 [file RA-009-C9RA07327B-s3489.xyz]

  156
jmolscript: load "" {1 1 1} spacegroup "x,y,z" unitcell [{     10.244800     0.000000     0.000000 }, {      0.000000    17.458700     0.000000 }, {      0.000000    -8.729350    15.119678 }]
Zn     8.663925     3.343952     8.060754     0.726107
Zn     5.249026    -3.420509     8.193354     0.725847
Zn     1.834024     0.076556    13.985249     0.725325
Zn     3.541525     5.385398     7.058924     0.726107
Zn     0.126626    12.149859     6.926324     0.725848
Zn     6.956424     8.652794     1.134429     0.725325
H      9.775588     5.321412     6.976219     0.262004
H      9.012351     5.604243     4.765723     0.155430
H      7.479728     5.384263     4.517760     0.176481
H      8.352585     4.226751     5.116499     0.159299
H      7.847517     6.656129     6.490878     0.072370
H      7.950989     8.488420     9.359081     0.138985
H      8.392540    10.636713     8.698351     0.095000
H      0.696646     7.243615     6.964124     0.132941
H      1.091071     9.435554     6.424351     0.101563
H      9.805298     5.832952     9.177645     0.134556
H      8.266529     6.125385     9.106582     0.112627
H      6.360689    12.110227     7.023090     0.261414
H      5.597451    10.054465     7.883400     0.154613
H      4.064829     9.949713     8.197889     0.175745
H      4.937686    11.046992     8.900954     0.158297
H      4.432618    11.022550     6.109862     0.071774
H      4.536090    12.590342     3.088950     0.138305
H      4.977641    10.943986     1.558839     0.096897
H      7.526547    11.138651     5.364462     0.133703
H      7.920972     9.575224     3.736072     0.100884
H      6.390399    13.760947     5.479371     0.134497
H      4.851630    13.553189     5.261648     0.113625
H      2.945687     8.756411     1.120368     0.262065
H      2.182450    10.529342     2.470555     0.153919
H      0.649828    10.854074     2.404029     0.176883
H      1.522685    10.914306     1.102225     0.159501
H      1.017616     8.509370     2.518938     0.072199
H      1.121088     5.109289     2.671647     0.138580
H      1.562639     4.607351     4.862488     0.095097
H      4.111546     7.805785     2.791093     0.133293
H      4.505970     7.177272     4.959254     0.102312
H      2.975397     6.594151     0.462662     0.135291
H      1.436628     6.509476     0.751448     0.113749
H      4.653188     3.407938     8.143459     0.262004
H      3.889951     3.125107    10.353955     0.155430
H      2.357328     3.345087    10.601918     0.176481
H      3.230185     4.502599    10.003179     0.159299
H      2.725117     2.073221     8.628800     0.072370
H      2.828589     0.240930     5.760597     0.138985
H      3.270140    -1.907363     6.421327     0.095000
H      5.819046     1.485735     8.155554     0.132941
H      6.213471    -0.706204     8.695327     0.101563
H      4.682898     2.896398     5.942033     0.134557
H      3.144129     2.603965     6.013096     0.112627
H      1.238289    -3.380877     8.096588     0.261414
H      0.475051    -1.325115     7.236278     0.154613
H      9.187229    -1.220363     6.921789     0.175745
H     10.060086    -2.317642     6.218724     0.158297
H      9.555018    -2.293200     9.009816     0.071774
H      9.658490    -3.860992    12.030728     0.138305
H     10.100041    -2.214636    13.560839     0.096896
H      2.404147    -2.409301     9.755216     0.133702
H      2.798572    -0.845874    11.383606     0.100884
H      1.267999    -5.031597     9.640307     0.134497
H      9.974030    -4.823839     9.858030     0.113625
H      8.068087    -0.027061    13.999310     0.262065
H      7.304850    -1.799992    12.649123     0.153919
H      5.772228    -2.124724    12.715649     0.176883
H      6.645085    -2.184956    14.017453     0.159501
H      6.140016     0.219980    12.600740     0.072199
H      6.243488     3.620061    12.448031     0.138580
H      6.685039     4.121999    10.257190     0.095097
H      9.233946     0.923565    12.328585     0.133293
H      9.628370     1.552078    10.160424     0.102312
H      8.097797     2.135199    14.657016     0.135291
H      6.559028     2.219874    14.368230     0.113749
C      8.218379     5.177377     5.096843    -0.490849
C      7.919230     5.679315     6.507509     0.038629
C      8.636366     8.656023     8.754294    -0.205146
C      8.915025     9.945348     8.362694     0.083604
C      6.599700     5.090084     6.998899     0.592546
C      9.387310     7.605010     8.237201     0.163545
C      0.175186     7.917520     7.336068    -0.180877
C      0.400572     9.234779     7.014019     0.108349
C      9.095333     6.163794     8.604609    -0.133131
C      4.803479    10.554657     8.087516    -0.487537
C      4.504331    11.525361     6.947492     0.038414
C      5.221467    11.982779     3.246195    -0.203760
C      5.500126    10.998981     2.325406     0.079779
C      3.184801    12.245532     7.212086     0.593054
C      5.972411    12.060470     4.414946     0.165351
C      7.005087    11.123811     4.594870    -0.181083
C      7.230472    10.186279     3.615115     0.106578
C      5.680434    13.099263     5.479371    -0.135149
C      1.388478    10.456015     1.935319    -0.490272
C      1.089330     8.983374     1.664677     0.040927
C      1.806466     5.549248     3.119190    -0.202425
C      2.085124     5.243721     4.431578     0.081732
C     10.014599     8.852434     0.908693     0.591488
C      2.557409     6.522570     2.467531     0.163519
C      3.590085     7.146719     3.188740    -0.180256
C      3.815471     6.766992     4.490544     0.106156
C      2.265433     6.924993     1.035698    -0.136045
C      3.095979     3.551973    10.022835    -0.490849
C      2.796830     3.050035     8.612169     0.038629
C      3.513966     0.073327     6.365384    -0.205146
C      3.792625    -1.215998     6.756984     0.083604
C      1.477300     3.639266     8.120779     0.592546
C      4.264910     1.124340     6.882477     0.163545
C      5.297586     0.811830     7.783610    -0.180877
C      5.522972    -0.505429     8.105659     0.108349
C      3.972933     2.565556     6.515069    -0.133131
C      9.925879    -1.825307     7.032162    -0.487537
C      9.626731    -2.796011     8.172186     0.038414
C      0.099067    -3.253429    11.873483    -0.203759
C      0.377726    -2.269631    12.794272     0.079779
C      8.307201    -3.516182     7.907592     0.593054
C      0.850011    -3.331120    10.704732     0.165351
C      1.882687    -2.394461    10.524808    -0.181083
C      2.108072    -1.456929    11.504563     0.106577
C      0.558034    -4.369913     9.640307    -0.135149
C      6.510878    -1.726665    13.184359    -0.490271
C      6.211730    -0.254024    13.455001     0.040927
C      6.928866     3.180102    12.000488    -0.202425
C      7.207524     3.485629    10.688100     0.081732
C      4.892199    -0.123084    14.210985     0.591488
C      7.679809     2.206780    12.652147     0.163519
C      8.712485     1.582631    11.930938    -0.180256
C      8.937871     1.962358    10.629134     0.106156
C      7.387833     1.804357    14.083980    -0.136045
N      8.985714     5.293740     7.426332    -0.349529
N      9.914917    10.245813     7.512968    -0.207252
N      5.570815    12.513872     6.821999    -0.348819
N      6.500018    10.112865     2.490060    -0.204724
N      2.155813     8.380438     0.871347    -0.350946
N      3.085017     5.829373     5.116650    -0.206541
N      3.863314     3.435610     7.693346    -0.349529
N      4.792517    -1.516463     7.606710    -0.207252
N      0.448415    -3.784522     8.297679    -0.348819
N      1.377618    -1.383515    12.629618    -0.204724
N      7.278213     0.348912    14.248331    -0.350946
N      8.207417     2.899977    10.003028    -0.206541
Cl     8.500418     1.628897     6.628164    -0.573558
Cl     5.085519    -3.803640    10.394930    -0.573368
Cl     1.670517     2.174743    13.216262    -0.573263
Cl     3.378018     7.100453     8.491514    -0.573558
Cl    10.207919    12.532990     4.724748    -0.573368
Cl     6.792917     6.554607     1.903416    -0.573264
O      6.646826     4.091796     7.764559    -0.555977
O      5.552682     5.627725     6.557556    -0.557652
O      3.231927    -4.050942     7.693799    -0.556681
O      2.137782    11.594497     6.967148    -0.557487
O     10.061725    -0.040853    14.780997    -0.556189
O      8.967581     8.965828     1.594975    -0.556333
O      1.524426     4.637554     7.355119    -0.555977
O      0.430282     3.101625     8.562122    -0.557652
O      8.354327    12.780292     7.425879    -0.556681
O      7.260182    -2.865147     8.152530    -0.557487
O      4.939325     8.770203     0.338681    -0.556189
O      3.845181    -0.236478    13.524703    -0.556333

The following XYZ coordinates are in angstroms. Other properties are in atomic units.
The sperically averaged electron density of each atom fit to a function of the form exp(a - br)
eigen_1, eigen_2 and eigen_3 are the three eigenvalues of traceless quadrupole moment tensor
  atom number  atomic symbol              X              Y              Z     net charge C6 coefficient C8 coefficient C10 coefficient fluctuating dipole atomic polarizability isotropic forcefield polarizability              a              b squared Pearson coefficient          <r^3>          <r^4>         wp_QDO          m_QDO          q_QDO       dipole_x       dipole_y       dipole_z         dipole            Qxy            Qxz            Qyz     Q(x^2-y^2)  Q(3z^2 - R^2)        eigen_1        eigen_2        eigen_3 static polarizability      alpha(xx)      alpha(xy)      alpha(xz)      alpha(yy)      alpha(yz)      alpha(zz) atomic spin moment
            1             Zn       8.663925       3.343952       8.060754       0.726107     103.480470 0.21992929E+04  0.72971879E+05                                18.325231                           15.617390       0.317472       1.933486                    0.996046      50.032667     140.112002       0.443883       0.415877      -1.131241       0.015258      -0.040336      -0.021853       0.048346      -0.039757       0.036891       0.018881       0.074639      -0.087471      -0.069176      -0.007117       0.076294             22.138266      24.366501       0.096332       1.123798      23.621964      -6.039901      18.426332           0.000003
            2             Zn       5.249026      -3.420509       8.193354       0.725847     103.510702 0.22002800E+04  0.73015648E+05                                18.331926                           15.623998       0.307166       1.930622                    0.996155      50.047221     140.181052       0.443640       0.416042      -1.131085       0.014988       0.001327       0.045549       0.047970       0.051510       0.015586      -0.006413       0.095985      -0.025703      -0.068597      -0.007731       0.076328             22.145292      24.385148       0.928576      -0.645252      24.954886       5.268335      17.095842           0.000003
            3             Zn       1.834024       0.076556      13.985249       0.725325     103.570980 0.22017183E+04  0.73080546E+05                                18.346519                           15.635040       0.304006       1.929722                    0.996223      50.064927     140.279909       0.443199       0.416359      -1.130790       0.014425       0.039161      -0.023401       0.047847      -0.011890      -0.052523      -0.012402       0.064160      -0.120596      -0.068607      -0.007706       0.076313             22.164378      24.396797      -1.023629      -0.480634      14.508573       0.765115      27.587764           0.000003
            4             Zn       3.541525       5.385398       7.058924       0.726107     103.480470 0.21992929E+04  0.72971880E+05                                18.325231                           15.617390       0.317471       1.933486                    0.996046      50.032667     140.112002       0.443883       0.415877      -1.131241       0.015258       0.040336       0.021853       0.048346       0.039757      -0.036891       0.018881       0.074639      -0.087471      -0.069176      -0.007117       0.076294             22.138266      24.366501      -0.096332      -1.123798      23.621964      -6.039901      18.426332           0.000003
            5             Zn       0.126626      12.149859       6.926324       0.725848     103.510689 0.22002797E+04  0.73015634E+05                                18.331924                           15.623997       0.307165       1.930622                    0.996155      50.047216     140.181032       0.443640       0.416042      -1.131085       0.014988      -0.001327      -0.045549       0.047970      -0.051510      -0.015586      -0.006413       0.095985      -0.025702      -0.068597      -0.007731       0.076328             22.145289      24.385146      -0.928575       0.645252      24.954884       5.268334      17.095839           0.000003
            6             Zn       6.956424       8.652794       1.134429       0.725325     103.570978 0.22017183E+04  0.73080543E+05                                18.346518                           15.635040       0.304006       1.929722                    0.996223      50.064927     140.279908       0.443199       0.416359      -1.130790       0.014425      -0.039161       0.023401       0.047847       0.011890       0.052523      -0.012402       0.064160      -0.120597      -0.068607      -0.007706       0.076313             22.164378      24.396797       1.023629       0.480634      14.508573       0.765115      27.587762           0.000003
            7              H       9.775588       5.321412       6.976219       0.262004       0.625024 0.42610172E+01  0.36958109E+02                                 1.375256                            1.339077      -1.287302       2.342205                    0.996241       3.171867       9.315373       0.447487       1.578079      -0.650501       0.024199       0.004330      -0.020474       0.031993       0.003880      -0.002254       0.006523       0.006172       0.038374      -0.013167      -0.001472       0.014639              1.421433       1.756395      -0.075285      -0.097021       1.242833       0.000678       1.265071          -0.000000
            8              H       9.012351       5.604243       4.765723       0.155430       0.933916 0.67084521E+01  0.63057607E+02                                 1.593623                            1.523872      -0.743903       2.537106                    0.999713       3.235058       8.878200       0.501978       1.298094      -0.706012       0.006872       0.006389      -0.003200       0.009914       0.002593      -0.000808       0.004620      -0.001887       0.001128      -0.005426      -0.000049       0.005475              1.639557       1.988075       0.334717      -0.310187       1.435370      -0.192149       1.495226          -0.000000
            9              H       7.479728       5.384263       4.517760       0.176481       0.980571 0.71147231E+01  0.68270139E+02                                 1.683177                            1.596936      -1.148600       2.360360                    0.997085       3.341097       9.445341       0.474881       1.344151      -0.695750      -0.016191       0.002807      -0.011070       0.019813      -0.000555       0.003832       0.004363       0.003593       0.002763      -0.006331       0.000369       0.005963              1.728016       1.972903      -0.186355       0.459766       1.386933      -0.224061       1.824211          -0.000000
           10              H       8.352585       4.226751       5.116499       0.159299       1.140501 0.90619997E+01  0.92054569E+02                                 1.840751                            1.788024      -1.132601       2.350169                    0.997844       3.513015      10.102395       0.455754       1.322983      -0.700962      -0.001445      -0.014049       0.000372       0.014128       0.001425      -0.001146       0.002503       0.003143       0.016244      -0.005520      -0.000589       0.006109              1.855304       1.555551      -0.117505      -0.004396       2.457731      -0.135042       1.552629           0.000000
           11              H       7.847517       6.656129       6.490878       0.072370       1.209429 0.99276931E+01  0.10292335E+03                                 1.875225                            1.837553      -1.085688       2.339371                    0.995510       3.898450      11.235441       0.463210       1.275448      -0.709135      -0.002944       0.039023      -0.009333       0.040231      -0.006899       0.002302      -0.005409      -0.012253       0.012196      -0.011260      -0.000452       0.011712              1.915389       1.683953       0.052169       0.091233       2.482125      -0.038955       1.580088          -0.000000
           12              H       7.950989       8.488420       9.359081       0.138985       1.056971 0.77284136E+01  0.73906432E+02                                 1.620204                            1.558392      -0.797069       2.518129                    0.999775       3.043264       7.938664       0.543526       1.178404      -0.736555      -0.026338      -0.005629       0.023877       0.035993      -0.002332      -0.014134      -0.001554      -0.008364      -0.013440      -0.017709       0.006626       0.011083              1.618254       1.731802       0.092734      -0.357840       1.548033      -0.106190       1.574927          -0.000002
           13              H       8.392540      10.636713       8.698351       0.095000       1.246660 0.88322030E+01  0.88427184E+02                                 1.882905                            1.713195      -0.953226       2.418682                    0.998545       3.522743       9.794647       0.490923       1.246165      -0.717307      -0.030178       0.030403       0.019549       0.047087      -0.004834      -0.016974       0.002904       0.002896      -0.008241      -0.017216      -0.001659       0.018874              2.006068       1.899107      -0.515608      -0.160955       2.591613       0.293173       1.527484          -0.000000
           14              H       0.696646       7.243615       6.964124       0.132941       0.962408 0.68444652E+01  0.65798888E+02                                 1.716953                            1.611404      -1.286357       2.284601                    0.994107       3.679770      10.812353       0.447844       1.422658      -0.678077       0.023138      -0.025165      -0.011241       0.035986       0.000256      -0.011980       0.000169      -0.010858      -0.004658      -0.015187       0.006209       0.008978              1.787554       1.767577      -0.359003      -0.215670       2.160746       0.196129       1.434338           0.000000
           15              H       1.091071       9.435554       6.424351       0.101563       1.133954 0.81623670E+01  0.80772053E+02                                 1.815310                            1.683841      -1.076838       2.370870                    0.996782       3.593055      10.196254       0.475164       1.302619      -0.703725       0.038475       0.005614      -0.029730       0.048946      -0.006898      -0.017655       0.002009      -0.001369       0.004202      -0.018488      -0.001191       0.019679              1.885532       2.131900       0.295366      -0.486603       1.753095      -0.130410       1.771602           0.000000
           16              H       9.805298       5.832952       9.177645       0.134556       1.175815 0.90893618E+01  0.91665559E+02                                 1.837514                            1.760249      -0.777570       2.523000                    0.999091       3.345774       9.339271       0.475102       1.278339      -0.712685       0.031062      -0.012112       0.020663       0.039224      -0.006838       0.010357       0.001259       0.008126       0.026035      -0.014319      -0.001492       0.015811              1.891933       2.056995      -0.327556       0.394806       1.833481      -0.303452       1.785324          -0.000001
           17              H       8.266529       6.125385       9.106582       0.112627       1.147825 0.90392231E+01  0.91332952E+02                                 1.816822                            1.759964      -0.888780       2.456025                    0.997612       3.525605       9.956663       0.471739       1.285014      -0.709427      -0.029603       0.000690       0.014241       0.032858       0.000627      -0.004248       0.007039       0.009359       0.007236      -0.010439       0.001681       0.008758              1.855726       2.115689       0.198389      -0.350266       1.750440      -0.151189       1.701049          -0.000001
           18              H       6.360689      12.110227       7.023090       0.261414       0.627255 0.42784219E+01  0.37132249E+02                                 1.376150                            1.339861      -1.277183       2.345546                    0.996439       3.173202       9.310194       0.448509       1.573501      -0.651231       0.024697      -0.019912       0.006443       0.032372      -0.003996      -0.002163      -0.012895      -0.004890       0.006123      -0.013150      -0.001570       0.014720              1.422404       1.758096      -0.046564       0.113967       1.259566      -0.010092       1.249550          -0.000000
           19              H       5.597451      10.054465       7.883400       0.154613       0.936784 0.67333396E+01  0.63355858E+02                                 1.597602                            1.527203      -0.745521       2.536222                    0.999773       3.240658       8.900699       0.501136       1.298955      -0.705832       0.006994      -0.006197      -0.004079       0.010196      -0.001847      -0.001792      -0.001979       0.002395       0.014423      -0.005278      -0.000263       0.005540              1.643905       1.994520      -0.438377      -0.135814       1.650730       0.070712       1.286466          -0.000000
           20              H       4.064829       9.949713       8.197889       0.175745       0.986820 0.71697602E+01  0.68932855E+02                                 1.690379                            1.603050      -1.158461       2.355252                    0.997016       3.351808       9.485756       0.473984       1.344067      -0.695741      -0.016086      -0.010760       0.003356       0.019642       0.003889      -0.001535      -0.003550       0.004916       0.006537      -0.006423       0.000253       0.006170              1.735767       1.982761       0.495609      -0.068900       1.918073      -0.077843       1.306468          -0.000000
           21              H       4.937686      11.046992       8.900954       0.158297       1.147246 0.91280717E+01  0.92894253E+02                                 1.848068                            1.794533      -1.139654       2.346231                    0.997829       3.522418      10.138616       0.454926       1.322986      -0.700962      -0.001621       0.007502       0.012077       0.014310      -0.001799      -0.000629      -0.005504      -0.002016       0.001140      -0.005579      -0.000632       0.006211              1.862879       1.560680       0.055557       0.104930       1.903975       0.463130       2.123980           0.000000
           22              H       4.432618      11.022550       6.109862       0.071774       1.213084 0.99613800E+01  0.10330983E+03                                 1.874585                            1.837040      -1.068075       2.345724                    0.995653       3.902411      11.231026       0.464874       1.270425      -0.710180      -0.003050      -0.027794      -0.029299       0.040500       0.005409       0.004851       0.002889      -0.016705      -0.002020      -0.011135      -0.000616       0.011751              1.914666       1.683532       0.052911      -0.090770       1.838614       0.409546       2.221851          -0.000000
           23              H       4.536090      12.590342       3.088950       0.138305       1.059448 0.77486911E+01  0.74131000E+02                                 1.620585                            1.558678      -0.797831       2.516706                    0.999797       3.048205       7.946927       0.544527       1.175751      -0.737148      -0.026425       0.023380      -0.007622       0.036097      -0.011338       0.009094       0.005460      -0.001763       0.005792      -0.017838       0.006469       0.011368              1.618636       1.732274      -0.356593       0.098609       1.660639       0.041407       1.462996          -0.000002
           24              H       4.977641      10.943986       1.558839       0.096897       1.240725 0.87845171E+01  0.87851279E+02                                 1.879007                            1.710171      -0.957781       2.418118                    0.998521       3.514163       9.772757       0.490550       1.248511      -0.716802      -0.030012       0.001870      -0.035661       0.046647      -0.012261       0.012300      -0.000292       0.007018       0.005237      -0.016993      -0.001491       0.018484              2.001580       1.894905       0.117945       0.524637       1.537013       0.313066       2.572823          -0.000000
           25              H       7.526547      11.138651       5.364462       0.133703       0.959947 0.68192703E+01  0.65463906E+02                                 1.710624                            1.605787      -1.271573       2.291252                    0.994335       3.667430      10.751098       0.449959       1.417977      -0.678971       0.023193       0.002757       0.027418       0.036018      -0.010386       0.005737       0.003383      -0.004955       0.012861      -0.015074       0.006223       0.008851              1.780749       1.760844      -0.007188       0.416359       1.441172       0.215199       2.140232           0.000000
           26              H       7.920972       9.575224       3.736072       0.100884       1.131483 0.81390723E+01  0.80434487E+02                                 1.807876                            1.677787      -1.055026       2.379579                    0.997126       3.585979      10.148983       0.477869       1.296971      -0.704924       0.039077      -0.028662       0.010086       0.049500      -0.011823       0.014946      -0.001834      -0.001143       0.005736      -0.018550      -0.001286       0.019836              1.877406       2.121703      -0.564471      -0.012439       1.871613       0.056893       1.638901           0.000000
           27              H       6.390399      13.760947       5.479371       0.134497       1.174014 0.90749594E+01  0.91509757E+02                                 1.838376                            1.761112      -0.785161       2.520670                    0.999018       3.342896       9.339271       0.473939       1.281624      -0.712027       0.031201       0.024315       0.000288       0.039558       0.012081       0.000632      -0.008023      -0.003839      -0.008679      -0.014033      -0.001527       0.015559              1.892823       2.057787       0.505865       0.086303       2.061212       0.172688       1.559470          -0.000001
           28              H       4.851630      13.553189       5.261648       0.113625       1.144416 0.90065673E+01  0.90928967E+02                                 1.814081                            1.757498      -0.887076       2.457325                    0.997604       3.519722       9.938959       0.471739       1.286061      -0.709218      -0.029365       0.011494      -0.007910       0.032511      -0.004072       0.001414      -0.006856       0.009055       0.006341      -0.010200       0.001724       0.008476              1.852831       2.112119      -0.401324       0.003346       1.841432       0.096718       1.604943          -0.000001
           29              H       2.945687       8.756411       1.120368       0.262065       0.626523 0.42733247E+01  0.37085591E+02                                 1.376354                            1.340076      -1.280342       2.344379                    0.996315       3.174308       9.320219       0.447860       1.575885      -0.650833       0.024178       0.015549       0.014198       0.032061       0.000101       0.004602       0.006371      -0.016585      -0.028662      -0.013249      -0.001582       0.014831              1.422620       1.758086       0.121849      -0.016868       1.261035       0.009294       1.248739          -0.000000
           30              H       2.182450      10.529342       2.470555       0.153919       0.938117 0.67403582E+01  0.63373770E+02                                 1.591760                            1.522175      -0.726591       2.542436                    0.999841       3.237021       8.857786       0.505361       1.289073      -0.707902       0.007414      -0.000425       0.007807       0.010775      -0.000750       0.002515      -0.002517      -0.005471      -0.009788      -0.005241      -0.000224       0.005465              1.637554       1.985981       0.101056       0.444042       1.312395       0.121730       1.614286          -0.000000
           31              H       0.649828      10.854074       2.404029       0.176883       0.983382 0.71418730E+01  0.68618117E+02                                 1.688590                            1.601723      -1.160433       2.355446                    0.996984       3.346896       9.477771       0.473245       1.347081      -0.695146      -0.015778       0.007671       0.007618       0.019126      -0.003341      -0.002502      -0.000652      -0.002515      -0.015619      -0.006363       0.000115       0.006248              1.733735       1.979757      -0.306780      -0.393244       1.525791       0.303145       1.695656          -0.000000
           32              H       1.522685      10.914306       1.102225       0.159501       1.137289 0.90249492E+01  0.91551677E+02                                 1.834447                            1.782051      -1.121811       2.354761                    0.998033       3.505874      10.063166       0.457570       1.319553      -0.701667      -0.001310       0.006817      -0.012134       0.013979       0.000263       0.002001       0.002886      -0.005851      -0.011427      -0.005457      -0.000355       0.005812              1.848908       1.550654       0.062302      -0.099459       1.656300      -0.322899       2.339771           0.000000
           33              H       1.017616       8.509370       2.518938       0.072199       1.214978 0.99888732E+01  0.10374529E+03                                 1.882788                            1.844623      -1.095779       2.334652                    0.995300       3.911286      11.292769       0.461662       1.277409      -0.708668      -0.002868      -0.011159       0.038221       0.039920       0.001357      -0.007129       0.002542      -0.007617       0.026955      -0.011298      -0.000550       0.011849              1.923321       1.690187      -0.105866      -0.000355       1.778672      -0.373638       2.301103          -0.000000
           34              H       1.121088       5.109289       2.671647       0.138580       1.061923 0.77730965E+01  0.74446637E+02                                 1.626023                            1.563502      -0.807932       2.512909                    0.999793       3.048423       7.960147       0.542277       1.179327      -0.736355      -0.026415      -0.017770      -0.016477       0.035847       0.013570       0.005099      -0.003871       0.000848       0.015346      -0.017878       0.006658       0.011221              1.624127       1.738583       0.265405       0.261219       1.481216       0.065461       1.652582          -0.000002
           35              H       1.562639       4.607351       4.862488       0.095097       1.242258 0.87958486E+01  0.87952247E+02                                 1.876528                            1.708224      -0.946095       2.421995                    0.998650       3.516961       9.765080       0.492372       1.244065      -0.717774      -0.030841      -0.032388       0.016685       0.047734       0.016739       0.004606      -0.002419       0.002302      -0.009887      -0.016913      -0.001653       0.018565              1.998688       1.892337       0.394399      -0.363600       2.039745      -0.603585       2.063983          -0.000000
           36              H       4.111546       7.805785       2.791093       0.133293       0.961502 0.68339918E+01  0.65649896E+02                                 1.713395                            1.608237      -1.274494       2.289712                    0.994273       3.672928      10.775859       0.449252       1.419243      -0.678724       0.023141       0.022215      -0.016273       0.035970       0.010207       0.006315      -0.003335      -0.005400       0.012680      -0.015226       0.006200       0.009026              1.783748       1.763865       0.365079      -0.202412       1.781995      -0.411230       1.805384           0.000000
           37              H       4.505970       7.177272       4.959254       0.102312       1.129667 0.81218548E+01  0.80212980E+02                                 1.804973                            1.675231      -1.055330       2.379843                    0.997090       3.580869      10.127618       0.478621       1.295762      -0.705166       0.038596       0.022868       0.019338       0.048853       0.018845       0.002818      -0.000184      -0.004219      -0.003987      -0.018586      -0.001186       0.019772              1.874307       2.118063       0.270875       0.494014       1.645228       0.072343       1.859631           0.000000
           38              H       2.975397       6.594151       0.462662       0.135291       1.171989 0.90523280E+01  0.91187009E+02                                 1.832324                            1.755684      -0.776742       2.523316                    0.999142       3.340713       9.315793       0.476178       1.276920      -0.712976       0.031148      -0.011777      -0.021034       0.039386      -0.005498      -0.010942       0.006570      -0.006344      -0.015598      -0.014230      -0.001347       0.015576              1.886353       2.050728      -0.177196      -0.478636       1.530782       0.130257       2.077547          -0.000001
           39              H       1.436628       6.509476       0.751448       0.113749       1.146700 0.90312452E+01  0.91253089E+02                                 1.817416                            1.760650      -0.898042       2.452977                    0.997467       3.524221       9.960240       0.470952       1.287151      -0.708970      -0.029186      -0.012693      -0.006524       0.032489       0.003229       0.002612       0.000099      -0.002912      -0.029364      -0.010301       0.001738       0.008563              1.856298       2.115790       0.204024       0.347029       1.583122       0.054238       1.869980          -0.000001
           40              H       4.653188       3.407938       8.143459       0.262004       0.625024 0.42610172E+01  0.36958109E+02                                 1.375256                            1.339077      -1.287302       2.342205                    0.996241       3.171867       9.315373       0.447487       1.578079      -0.650501       0.024199      -0.004330       0.020474       0.031993      -0.003880       0.002254       0.006523       0.006172       0.038374      -0.013167      -0.001472       0.014639              1.421433       1.756395       0.075285       0.097021       1.242833       0.000678       1.265071          -0.000000
           41              H       3.889951       3.125107      10.353955       0.155430       0.933916 0.67084520E+01  0.63057607E+02                                 1.593623                            1.523872      -0.743903       2.537106                    0.999713       3.235058       8.878200       0.501978       1.298094      -0.706012       0.006872      -0.006389       0.003200       0.009914      -0.002593       0.000808       0.004620      -0.001887       0.001128      -0.005426      -0.000049       0.005475              1.639557       1.988075      -0.334717       0.310187       1.435370      -0.192149       1.495226          -0.000000
           42              H       2.357328       3.345087      10.601918       0.176481       0.980571 0.71147241E+01  0.68270146E+02                                 1.683177                            1.596935      -1.148600       2.360360                    0.997085       3.341097       9.445339       0.474882       1.344151      -0.695750      -0.016191      -0.002807       0.011070       0.019813       0.000555      -0.003832       0.004363       0.003593       0.002763      -0.006331       0.000369       0.005963              1.728016       1.972903       0.186355      -0.459766       1.386933      -0.224061       1.824211          -0.000000
           43              H       3.230185       4.502599      10.003179       0.159299       1.140500 0.90619893E+01  0.92054441E+02                                 1.840750                            1.788024      -1.132601       2.350169                    0.997844       3.513013      10.102390       0.455754       1.322983      -0.700962      -0.001445       0.014049      -0.000372       0.014128      -0.001425       0.001146       0.002503       0.003143       0.016244      -0.005520      -0.000589       0.006109              1.855303       1.555550       0.117505       0.004396       2.457730      -0.135042       1.552629           0.000000
           44              H       2.725117       2.073221       8.628800       0.072370       1.209429 0.99276926E+01  0.10292335E+03                                 1.875225                            1.837553      -1.085688       2.339371                    0.995510       3.898450      11.235442       0.463210       1.275448      -0.709135      -0.002944      -0.039023       0.009333       0.040231       0.006899      -0.002302      -0.005409      -0.012253       0.012196      -0.011260      -0.000452       0.011712              1.915389       1.683953      -0.052169      -0.091233       2.482125      -0.038955       1.580088          -0.000000
           45              H       2.828589       0.240930       5.760597       0.138985       1.056971 0.77284178E+01  0.73906479E+02                                 1.620204                            1.558392      -0.797069       2.518129                    0.999775       3.043265       7.938666       0.543526       1.178404      -0.736556      -0.026338       0.005629      -0.023877       0.035993       0.002332       0.014134      -0.001554      -0.008364      -0.013440      -0.017709       0.006626       0.011083              1.618254       1.731802      -0.092734       0.357840       1.548033      -0.106190       1.574927          -0.000002
           46              H       3.270140      -1.907363       6.421327       0.095000       1.246661 0.88322085E+01  0.88427253E+02                                 1.882905                            1.713195      -0.953226       2.418682                    0.998545       3.522744       9.794650       0.490923       1.246165      -0.717307      -0.030178      -0.030403      -0.019549       0.047087       0.004834       0.016974       0.002904       0.002896      -0.008241      -0.017216      -0.001659       0.018874              2.006069       1.899107       0.515608       0.160955       2.591614       0.293173       1.527485          -0.000000
           47              H       5.819046       1.485735       8.155554       0.132941       0.962408 0.68444660E+01  0.65798896E+02                                 1.716953                            1.611404      -1.286357       2.284601                    0.994107       3.679770      10.812352       0.447844       1.422658      -0.678077       0.023138       0.025165       0.011241       0.035986      -0.000256       0.011980       0.000169      -0.010858      -0.004658      -0.015187       0.006209       0.008978              1.787554       1.767577       0.359003       0.215670       2.160746       0.196129       1.434338           0.000000
           48              H       6.213471      -0.706204       8.695327       0.101563       1.133954 0.81623674E+01  0.80772057E+02                                 1.815310                            1.683841      -1.076838       2.370870                    0.996782       3.593055      10.196253       0.475164       1.302618      -0.703725       0.038475      -0.005614       0.029730       0.048947       0.006898       0.017655       0.002009      -0.001369       0.004202      -0.018488      -0.001191       0.019679              1.885532       2.131900      -0.295366       0.486603       1.753094      -0.130410       1.771602           0.000000
           49              H       4.682898       2.896398       5.942033       0.134557       1.175814 0.90893601E+01  0.91665539E+02                                 1.837514                            1.760248      -0.777570       2.523000                    0.999091       3.345774       9.339271       0.475103       1.278339      -0.712685       0.031062       0.012112      -0.020663       0.039224       0.006838      -0.010357       0.001259       0.008125       0.026035      -0.014319      -0.001492       0.015811              1.891933       2.056995       0.327555      -0.394806       1.833480      -0.303452       1.785324          -0.000001
           50              H       3.144129       2.603965       6.013096       0.112627       1.147825 0.90392239E+01  0.91332970E+02                                 1.816822                            1.759965      -0.888780       2.456025                    0.997612       3.525605       9.956666       0.471739       1.285014      -0.709427      -0.029603      -0.000690      -0.014241       0.032858      -0.000627       0.004248       0.007039       0.009359       0.007235      -0.010439       0.001681       0.008758              1.855727       2.115690      -0.198389       0.350266       1.750441      -0.151189       1.701050          -0.000001
           51              H       1.238289      -3.380877       8.096588       0.261414       0.627256 0.42784260E+01  0.37132290E+02                                 1.376150                            1.339861      -1.277183       2.345546                    0.996439       3.173203       9.310195       0.448509       1.573500      -0.651231       0.024697       0.019912      -0.006443       0.032372       0.003996       0.002163      -0.012895      -0.004890       0.006123      -0.013150      -0.001570       0.014720              1.422404       1.758096       0.046564      -0.113967       1.259567      -0.010092       1.249550          -0.000000
           52              H       0.475051      -1.325115       7.236278       0.154613       0.936784 0.67333396E+01  0.63355858E+02                                 1.597602                            1.527203      -0.745521       2.536221                    0.999773       3.240658       8.900699       0.501136       1.298955      -0.705832       0.006994       0.006197       0.004079       0.010196       0.001847       0.001792      -0.001979       0.002395       0.014423      -0.005278      -0.000263       0.005540              1.643905       1.994520       0.438377       0.135814       1.650729       0.070712       1.286466          -0.000000
           53              H       9.187229      -1.220363       6.921789       0.175745       0.986820 0.71697602E+01  0.68932855E+02                                 1.690379                            1.603050      -1.158462       2.355252                    0.997016       3.351808       9.485756       0.473984       1.344067      -0.695741      -0.016086       0.010760      -0.003356       0.019642      -0.003889       0.001535      -0.003550       0.004916       0.006537      -0.006423       0.000253       0.006170              1.735767       1.982761      -0.495609       0.068900       1.918073      -0.077843       1.306468          -0.000000
           54              H      10.060086      -2.317642       6.218724       0.158297       1.147246 0.91280716E+01  0.92894252E+02                                 1.848068                            1.794533      -1.139654       2.346231                    0.997829       3.522418      10.138616       0.454926       1.322986      -0.700962      -0.001621      -0.007502      -0.012077       0.014310       0.001799       0.000629      -0.005504      -0.002016       0.001140      -0.005579      -0.000632       0.006211              1.862879       1.560680      -0.055557      -0.104930       1.903975       0.463130       2.123980           0.000000
           55              H       9.555018      -2.293200       9.009816       0.071774       1.213084 0.99613761E+01  0.10330978E+03                                 1.874585                            1.837040      -1.068075       2.345725                    0.995653       3.902410      11.231024       0.464873       1.270426      -0.710180      -0.003050       0.027794       0.029299       0.040500      -0.005409      -0.004851       0.002889      -0.016705      -0.002020      -0.011135      -0.000616       0.011751              1.914666       1.683532      -0.052911       0.090770       1.838614       0.409546       2.221851          -0.000000
           56              H       9.658490      -3.860992      12.030728       0.138305       1.059447 0.77486847E+01  0.74130919E+02                                 1.620584                            1.558677      -0.797831       2.516706                    0.999797       3.048204       7.946922       0.544527       1.175751      -0.737149      -0.026425      -0.023380       0.007622       0.036097       0.011338      -0.009094       0.005460      -0.001763       0.005792      -0.017838       0.006469       0.011368              1.618635       1.732272       0.356593      -0.098609       1.660637       0.041407       1.462995          -0.000002
           57              H      10.100041      -2.214636      13.560839       0.096896       1.240726 0.87845214E+01  0.87851324E+02                                 1.879007                            1.710171      -0.957781       2.418118                    0.998521       3.514164       9.772757       0.490551       1.248510      -0.716803      -0.030012      -0.001870       0.035661       0.046647       0.012261      -0.012300      -0.000292       0.007018       0.005237      -0.016993      -0.001491       0.018484              2.001580       1.894905      -0.117945      -0.524637       1.537013       0.313066       2.572823          -0.000000
           58              H       2.404147      -2.409301       9.755216       0.133702       0.959947 0.68192691E+01  0.65463893E+02                                 1.710624                            1.605787      -1.271573       2.291252                    0.994335       3.667430      10.751098       0.449959       1.417978      -0.678971       0.023193      -0.002757      -0.027418       0.036018       0.010386      -0.005737       0.003383      -0.004955       0.012861      -0.015074       0.006223       0.008851              1.780749       1.760844       0.007187      -0.416359       1.441172       0.215199       2.140232           0.000000
           59              H       2.798572      -0.845874      11.383606       0.100884       1.131483 0.81390723E+01  0.80434487E+02                                 1.807876                            1.677787      -1.055026       2.379579                    0.997126       3.585979      10.148983       0.477869       1.296971      -0.704924       0.039077       0.028662      -0.010086       0.049500       0.011823      -0.014946      -0.001834      -0.001143       0.005736      -0.018550      -0.001286       0.019836              1.877406       2.121703       0.564471       0.012439       1.871613       0.056893       1.638901           0.000000
           60              H       1.267999      -5.031597       9.640307       0.134497       1.174014 0.90749577E+01  0.91509734E+02                                 1.838376                            1.761112      -0.785161       2.520670                    0.999018       3.342896       9.339270       0.473940       1.281623      -0.712027       0.031201      -0.024315      -0.000288       0.039558      -0.012081      -0.000632      -0.008023      -0.003839      -0.008679      -0.014033      -0.001527       0.015559              1.892823       2.057787      -0.505865      -0.086303       2.061212       0.172688       1.559469          -0.000001
           61              H       9.974030      -4.823839       9.858030       0.113625       1.144416 0.90065675E+01  0.90928968E+02                                 1.814081                            1.757497      -0.887076       2.457325                    0.997604       3.519722       9.938958       0.471739       1.286060      -0.709218      -0.029365      -0.011494       0.007910       0.032511       0.004072      -0.001414      -0.006856       0.009055       0.006341      -0.010200       0.001724       0.008476              1.852831       2.112119       0.401324      -0.003346       1.841431       0.096718       1.604943          -0.000001
           62              H       8.068087      -0.027061      13.999310       0.262065       0.626523 0.42733247E+01  0.37085591E+02                                 1.376354                            1.340076      -1.280342       2.344379                    0.996315       3.174308       9.320219       0.447860       1.575885      -0.650833       0.024178      -0.015550      -0.014198       0.032061      -0.000101      -0.004602       0.006371      -0.016585      -0.028662      -0.013249      -0.001582       0.014831              1.422620       1.758086      -0.121849       0.016868       1.261035       0.009294       1.248739          -0.000000
           63              H       7.304850      -1.799992      12.649123       0.153919       0.938117 0.67403541E+01  0.63373723E+02                                 1.591760                            1.522175      -0.726590       2.542436                    0.999841       3.237020       8.857783       0.505361       1.289074      -0.707902       0.007414       0.000425      -0.007807       0.010775       0.000749      -0.002515      -0.002517      -0.005471      -0.009788      -0.005241      -0.000224       0.005465              1.637554       1.985980      -0.101056      -0.444041       1.312395       0.121730       1.614286          -0.000000
           64              H       5.772228      -2.124724      12.715649       0.176883       0.983382 0.71418721E+01  0.68618105E+02                                 1.688589                            1.601722      -1.160433       2.355446                    0.996984       3.346896       9.477770       0.473245       1.347081      -0.695146      -0.015778      -0.007671      -0.007618       0.019126       0.003341       0.002502      -0.000652      -0.002515      -0.015619      -0.006363       0.000115       0.006248              1.733734       1.979757       0.306779       0.393243       1.525790       0.303145       1.695656          -0.000000
           65              H       6.645085      -2.184956      14.017453       0.159501       1.137289 0.90249480E+01  0.91551658E+02                                 1.834447                            1.782051      -1.121811       2.354761                    0.998033       3.505874      10.063164       0.457570       1.319552      -0.701667      -0.001310      -0.006817       0.012134       0.013979      -0.000263      -0.002001       0.002886      -0.005851      -0.011427      -0.005457      -0.000355       0.005812              1.848908       1.550654      -0.062302       0.099459       1.656299      -0.322899       2.339770           0.000000
           66              H       6.140016       0.219980      12.600740       0.072199       1.214978 0.99888727E+01  0.10374528E+03                                 1.882788                            1.844623      -1.095779       2.334652                    0.995300       3.911286      11.292770       0.461662       1.277409      -0.708668      -0.002868       0.011159      -0.038221       0.039920      -0.001357       0.007129       0.002542      -0.007617       0.026955      -0.011298      -0.000550       0.011849              1.923321       1.690187       0.105866       0.000355       1.778672      -0.373638       2.301103          -0.000000
           67              H       6.243488       3.620061      12.448031       0.138580       1.061923 0.77730957E+01  0.74446625E+02                                 1.626022                            1.563502      -0.807932       2.512909                    0.999793       3.048423       7.960146       0.542277       1.179326      -0.736355      -0.026415       0.017770       0.016477       0.035847      -0.013570      -0.005099      -0.003871       0.000848       0.015346      -0.017878       0.006658       0.011221              1.624127       1.738582      -0.265405      -0.261219       1.481216       0.065461       1.652581          -0.000002
           68              H       6.685039       4.121999      10.257190       0.095097       1.242258 0.87958501E+01  0.87952262E+02                                 1.876528                            1.708224      -0.946095       2.421995                    0.998650       3.516961       9.765079       0.492373       1.244065      -0.717774      -0.030841       0.032388      -0.016685       0.047734      -0.016739      -0.004606      -0.002419       0.002302      -0.009887      -0.016913      -0.001653       0.018565              1.998688       1.892337      -0.394399       0.363600       2.039745      -0.603585       2.063982          -0.000000
           69              H       9.233946       0.923565      12.328585       0.133293       0.961502 0.68339918E+01  0.65649896E+02                                 1.713395                            1.608237      -1.274494       2.289712                    0.994273       3.672928      10.775859       0.449252       1.419243      -0.678724       0.023141      -0.022215       0.016273       0.035970      -0.010207      -0.006315      -0.003335      -0.005400       0.012680      -0.015226       0.006200       0.009026              1.783748       1.763865      -0.365079       0.202412       1.781995      -0.411230       1.805384           0.000000
           70              H       9.628370       1.552078      10.160424       0.102312       1.129667 0.81218540E+01  0.80212967E+02                                 1.804973                            1.675230      -1.055330       2.379843                    0.997090       3.580869      10.127617       0.478621       1.295762      -0.705166       0.038596      -0.022868      -0.019338       0.048853      -0.018845      -0.002818      -0.000184      -0.004219      -0.003987      -0.018586      -0.001186       0.019772              1.874307       2.118062      -0.270875      -0.494014       1.645228       0.072343       1.859631           0.000000
           71              H       8.097797       2.135199      14.657016       0.135291       1.171989 0.90523321E+01  0.91187057E+02                                 1.832324                            1.755684      -0.776742       2.523316                    0.999142       3.340714       9.315795       0.476178       1.276920      -0.712976       0.031148       0.011777       0.021034       0.039386       0.005498       0.010942       0.006570      -0.006343      -0.015598      -0.014230      -0.001347       0.015576              1.886353       2.050728       0.177197       0.478636       1.530782       0.130257       2.077547          -0.000001
           72              H       6.559028       2.219874      14.368230       0.113749       1.146701 0.90312509E+01  0.91253162E+02                                 1.817417                            1.760650      -0.898043       2.452977                    0.997467       3.524222       9.960244       0.470952       1.287151      -0.708970      -0.029186       0.012693       0.006524       0.032489      -0.003229      -0.002612       0.000099      -0.002912      -0.029364      -0.010301       0.001738       0.008563              1.856298       2.115791      -0.204024      -0.347029       1.583123       0.054238       1.869981          -0.000001
           73              C       8.218379       5.177377       5.096843      -0.490849      25.661267 0.43439134E+03  0.10256422E+05                                 7.435633                            6.774563       0.105584       1.999333                    0.997229      32.161242      94.027824       0.654755       0.396198      -1.072694      -0.019642       0.025580       0.069480       0.076600       0.000220      -0.006821       0.041910      -0.007165       0.138797      -0.040671      -0.026362       0.067033              7.732505       7.570328       0.091659      -0.308440       6.494180      -0.796972       9.133008           0.000000
           74              C       7.919230       5.679315       6.507509       0.038629      25.506887 0.38248392E+03  0.87262932E+04                                 7.653372                            6.538388      -0.216683       1.958598                    0.998732      26.461746      75.433030       0.640516       0.419140      -1.060340       0.095734      -0.042876      -0.042860       0.113316      -0.032888       0.044595       0.002666       0.010761       0.140139      -0.066296      -0.004887       0.071183              8.695022      10.831439       1.353636       0.678658       7.145597      -0.441790       8.108030           0.000001
           75              C       8.636366       8.656023       8.754294      -0.205146      32.033623 0.41268542E+03  0.95325304E+04                                 8.607391                            6.663231       0.413214       2.104811                    0.999820      29.008668      81.424065       0.657257       0.403443      -1.077627       0.001310       0.011811       0.006620       0.013603       0.006840      -0.015405      -0.009329       0.021243       0.001535      -0.016291      -0.008739       0.025030             10.039689       7.252322      -0.373788      -1.931018      16.913167      -0.384457       5.953579          -0.000003
           76              C       8.915025       9.945348       8.362694       0.083604      27.132601 0.33051668E+03  0.72656624E+04                                 7.889136                            6.085450       0.263344       2.094593                    0.999798      26.036857      72.702630       0.663133       0.420168      -1.060374       0.034784      -0.013100      -0.031178       0.048514      -0.016232       0.003594       0.013217       0.043924       0.041058      -0.037788       0.017173       0.020615              9.211223       7.623891      -0.108136      -1.971067      14.529977      -0.481250       5.479800          -0.000000
           77              C       6.599700       5.090084       6.998899       0.592546      23.727460 0.24861321E+03  0.51518277E+04                                 7.694573                            5.654772       0.014238       2.074725                    0.999438      22.156003      62.496167       0.612818       0.482322      -1.012064      -0.063632      -0.038517       0.010031       0.075055      -0.001817      -0.002019       0.080410      -0.063369       0.170325      -0.060130      -0.054688       0.114817              9.559422      14.069145       0.077080       0.964976       8.166245      -3.142303       6.442877           0.000002
           78              C       9.387310       7.605010       8.237201       0.163545      31.606816 0.38930792E+03  0.88541726E+04                                 8.862373                            6.669778       0.023695       2.036942                    0.999217      25.170940      69.894234       0.628479       0.428510      -1.062494       0.003645      -0.025278       0.013097       0.028702       0.007828       0.011545      -0.003761      -0.022259      -0.006226      -0.020549       0.005904       0.014645             11.048094       7.822011       1.336859      -2.107468      19.245963      -0.941877       6.076307           0.000001
           79              C       0.175186       7.917520       7.336068      -0.180877      34.993919 0.46945522E+03  0.11284676E+05                                 9.452487                            7.340466      -0.033991       1.970880                    0.998330      29.912689      87.811662       0.592007       0.430412      -1.052279       0.023511      -0.000695       0.012604       0.026685      -0.001734       0.012958       0.008932       0.001890       0.001168      -0.016379       0.001084       0.015295             11.194538       9.382050       1.387078      -2.641548      17.673416      -1.386853       6.528149           0.000000
           80              C       0.400572       9.234779       7.014019       0.108349      27.774667 0.32759723E+03  0.72021329E+04                                 8.089345                            6.101557       0.056270       2.037394                    0.999585      25.818194      72.640898       0.653752       0.426160      -1.054191      -0.018213       0.022826       0.042465       0.051537      -0.007935       0.014904       0.012703       0.055459       0.069737      -0.043804       0.008428       0.035377              9.669286       7.963713       0.466689      -2.290140      15.242805      -0.292672       5.801340           0.000001
           81              C       9.095333       6.163794       8.604609      -0.133131      25.907766 0.37803876E+03  0.86667929E+04                                 7.809079                            6.533491      -0.312422       1.907647                    0.996789      28.763157      84.305441       0.630955       0.423434      -1.049455       0.003055      -0.023221      -0.093325       0.096219      -0.004584       0.000594       0.051014       0.015626       0.103900      -0.054773      -0.009143       0.063916              9.102706       7.100030       1.492504       0.353139      13.313966      -0.800062       6.894121          -0.000000
           82              C       4.803479      10.554657       8.087516      -0.487537      25.558673 0.43189206E+03  0.10182428E+05                                 7.410914                            6.749318       0.106700       2.000746                    0.997229      32.087567      93.734921       0.656832       0.395527      -1.073179      -0.019564       0.047121      -0.056992       0.076493      -0.005477       0.004251      -0.049054      -0.019395       0.099703      -0.040198      -0.026429       0.066628              7.707628       7.550504      -0.307877       0.073018       9.128977      -0.734240       6.443404           0.000000
           83              C       4.504331      11.525361       6.947492       0.038414      25.521780 0.38278664E+03  0.87358310E+04                                 7.661481                            6.545483      -0.229857       1.954559                    0.998683      26.475019      75.507751       0.639441       0.419718      -1.059865       0.097222      -0.014530       0.058448       0.114365       0.055775       0.005536      -0.033773      -0.043525      -0.022191      -0.066443      -0.005322       0.071766              8.704779      10.845901      -0.088713      -1.514474       8.258483      -0.197310       7.009954           0.000001
           84              C       5.221467      11.982779       3.246195      -0.203760      31.980722 0.41183619E+03  0.95081633E+04                                 8.599076                            6.657603       0.409030       2.104054                    0.999814      28.979237      81.325248       0.657342       0.403592      -1.077511       0.000392      -0.000480      -0.013499       0.013513      -0.016827       0.001843       0.000238       0.003987      -0.049020      -0.016626      -0.008525       0.025151             10.028850       7.245589      -1.485183       1.286625       9.018095       4.931110      13.822866          -0.000003
           85              C       5.500126      10.998981       2.325406       0.079779      27.230079 0.33208958E+03  0.73086514E+04                                 7.905984                            6.098886       0.263136       2.093547                    0.999770      26.097008      72.904175       0.662593       0.420027      -1.060500       0.036039      -0.019932       0.028508       0.050088       0.012443       0.012569      -0.025437       0.022729      -0.021666      -0.038748       0.017940       0.020808              9.230786       7.639010      -1.658229       1.077868       8.178381       4.170363      11.874966          -0.000000
           86              C       3.184801      12.245532       7.212086       0.593054      23.708430 0.24839382E+03  0.51463728E+04                                 7.691656                            5.652964       0.018393       2.075872                    0.999410      22.148581      62.478736       0.612777       0.482440      -1.011958      -0.063523       0.027553       0.027461       0.074488      -0.001453       0.002110      -0.061936      -0.033640       0.261049      -0.060400      -0.053873       0.114273              9.555584      14.063692       0.797261      -0.548493       9.591016       2.315931       5.012044           0.000002
           87              C       5.972411      12.060470       4.414946       0.165351      31.559954 0.38865613E+03  0.88354852E+04                                 8.854319                            6.664596       0.022211       2.036742                    0.999301      25.145241      69.803452       0.628677       0.428562      -1.062482       0.003336       0.023982       0.015985       0.029013       0.004121      -0.012243       0.008032      -0.014599       0.017048      -0.019239       0.004025       0.015214             11.037276       7.813195      -2.489859      -0.104425      10.175359       6.168239      15.123273           0.000000
           88              C       7.005087      11.123811       4.594870      -0.181083      34.951752 0.46874594E+03  0.11262830E+05                                 9.444682                            7.335276      -0.031058       1.972092                    0.998280      29.886943      87.703734       0.592201       0.430454      -1.052303       0.023445       0.010032      -0.007409       0.026556       0.012767      -0.006142      -0.004502       0.006512       0.018838      -0.016317       0.000319       0.015999             11.184514       9.372109      -2.977554       0.117506      10.507380       5.515539      13.674053           0.000001
           89              C       7.230472      10.186279       3.615115       0.106578      27.905575 0.32943394E+03  0.72545688E+04                                 8.125358                            6.128009       0.039699       2.031513                    0.999585      25.888575      72.962774       0.650670       0.427466      -1.053105      -0.016576       0.024384      -0.040652       0.050218       0.016561      -0.000753      -0.034222       0.017917      -0.038890      -0.044165       0.008323       0.035842              9.714317       7.993844      -2.221351       0.744041       8.450572       4.261369      12.698536           0.000001
           90              C       5.680434      13.099263       5.479371      -0.135149      25.958023 0.37901625E+03  0.86944812E+04                                 7.817797                            6.540651      -0.308501       1.908342                    0.996799      28.795555      84.415482       0.630819       0.423268      -1.049598       0.003747      -0.068681       0.067973       0.096702       0.003323       0.002290      -0.051978       0.015475       0.102371      -0.055436      -0.008975       0.064410              9.113353       7.105707      -0.439429      -1.471664       9.201968       3.185114      11.032383          -0.000000
           91              C       1.388478      10.456015       1.935319      -0.490272      25.615409 0.43325818E+03  0.10222331E+05                                 7.426465                            6.766090       0.107381       2.000560                    0.997244      32.118991      93.850873       0.655153       0.396242      -1.072733      -0.017748      -0.072708      -0.011653       0.075744       0.005949       0.004247       0.008356      -0.092329      -0.119539      -0.041458      -0.025705       0.067163              7.722905       7.563385       0.217615       0.229905       7.774038       1.539896       7.831290           0.000000
           92              C       1.089330       8.983374       1.664677       0.040927      25.434834 0.38116094E+03  0.86893300E+04                                 7.641930                            6.529077      -0.223914       1.957083                    0.998787      26.417780      75.299565       0.640622       0.419398      -1.060085       0.097114       0.058799      -0.017258       0.114832      -0.022413      -0.051490       0.031551      -0.049844      -0.038632      -0.067593      -0.004516       0.072110              8.681226      10.808444      -1.262377       0.830855       7.473084       0.634322       7.762151           0.000001
           93              C       1.806466       5.549248       3.119190      -0.202425      31.905260 0.41064064E+03  0.94728431E+04                                 8.580835                            6.643642       0.414606       2.106213                    0.999852      28.942156      81.164878       0.658728       0.403071      -1.077953       0.002409      -0.010971       0.006954       0.013211       0.010195       0.013850       0.009677       0.020745       0.003732      -0.016687      -0.008665       0.025353             10.006322       7.233691       1.854630       0.645566       8.332406      -4.529792      14.452868          -0.000003
           94              C       2.085124       5.243721       4.431578       0.081732      27.214293 0.33182906E+03  0.73020785E+04                                 7.906997                            6.100261       0.252188       2.090704                    0.999832      26.084759      72.885111       0.661851       0.420546      -1.060087       0.034933       0.033698       0.004158       0.048716       0.005165      -0.016175       0.011980      -0.000163      -0.089774      -0.038317       0.017630       0.020687              9.231696       7.639835       1.760932       0.900068       7.338167      -3.684841      12.717087          -0.000000
           95              C      10.014599       8.852434       0.908693       0.591488      23.725928 0.24861808E+03  0.51518437E+04                                 7.693689                            5.654507       0.011694       2.073817                    0.999447      22.155090      62.488708       0.612898       0.482268      -1.012114      -0.062947       0.009843      -0.038295       0.074336       0.002882       0.000069      -0.017258      -0.173709      -0.157723      -0.060635      -0.054331       0.114967              9.557912      14.065318      -0.875081      -0.414483       4.151926       0.824674      10.456491           0.000002
           96              C       2.557409       6.522570       2.467531       0.163519      31.603221 0.38927553E+03  0.88529128E+04                                 8.860396                            6.668723       0.024252       2.036996                    0.999264      25.168308      69.876121       0.628662       0.428410      -1.062597       0.003791       0.002262      -0.028930       0.029265      -0.013439       0.001846      -0.004722      -0.006646       0.037701      -0.020194       0.004623       0.015571             11.045467       7.820041       1.154857       2.212770       8.551397      -5.231063      16.764963           0.000000
           97              C       3.590085       7.146719       3.188740      -0.180256      34.979046 0.46912265E+03  0.11275572E+05                                 9.454095                            7.341449      -0.036606       1.970100                    0.998308      29.901954      87.798429       0.591487       0.430832      -1.051939       0.024010      -0.010712      -0.005253       0.026811      -0.011439      -0.007611      -0.003947      -0.006793      -0.022833      -0.016363       0.000530       0.015832             11.197201       9.382025       1.592465       2.521898       8.115058      -4.135786      16.094519           0.000001
           98              C       3.815471       6.766992       4.490544       0.106156      27.869992 0.32891567E+03  0.72396763E+04                                 8.116110                            6.121380       0.038984       2.031787                    0.999541      25.866766      72.863112       0.651368       0.427214      -1.053352      -0.018920      -0.048457      -0.000679       0.052024      -0.009876      -0.014650       0.020963      -0.003169      -0.103543      -0.043758       0.007336       0.036422              9.703325       7.983774       1.752165       1.549689       7.937379      -3.965693      13.188820           0.000001
           99              C       2.265433       6.924993       1.035698      -0.136045      25.976158 0.37934986E+03  0.87041933E+04                                 7.821393                            6.544031      -0.310708       1.907245                    0.996707      28.814934      84.486889       0.630573       0.423333      -1.049540       0.003335       0.093422       0.026346       0.097123       0.000816      -0.003392      -0.001139      -0.074501      -0.164593      -0.055128      -0.009575       0.064703              9.117618       7.108439      -1.054031       1.121802       7.819801      -2.387573      12.424612          -0.000000
          100              C       3.095979       3.551973      10.022835      -0.490849      25.661269 0.43439138E+03  0.10256423E+05                                 7.435633                            6.774563       0.105584       1.999333                    0.997229      32.161242      94.027821       0.654755       0.396198      -1.072694      -0.019642      -0.025580      -0.069480       0.076600      -0.000220       0.006821       0.041910      -0.007165       0.138797      -0.040671      -0.026362       0.067033              7.732505       7.570328      -0.091659       0.308440       6.494179      -0.796972       9.133008           0.000000
          101              C       2.796830       3.050035       8.612169       0.038629      25.506883 0.38248385E+03  0.87262912E+04                                 7.653371                            6.538387      -0.216682       1.958598                    0.998732      26.461743      75.433018       0.640516       0.419140      -1.060340       0.095734       0.042876       0.042860       0.113316       0.032888      -0.044595       0.002666       0.010761       0.140139      -0.066296      -0.004887       0.071183              8.695021      10.831437      -1.353636      -0.678658       7.145596      -0.441790       8.108029           0.000001
          102              C       3.513966       0.073327       6.365384      -0.205146      32.033619 0.41268535E+03  0.95325281E+04                                 8.607391                            6.663230       0.413214       2.104811                    0.999820      29.008666      81.424056       0.657257       0.403443      -1.077627       0.001310      -0.011811      -0.006620       0.013603      -0.006840       0.015405      -0.009329       0.021243       0.001536      -0.016291      -0.008739       0.025030             10.039688       7.252322       0.373788       1.931018      16.913165      -0.384457       5.953578          -0.000003
          103              C       3.792625      -1.215998       6.756984       0.083604      27.132604 0.33051671E+03  0.72656632E+04                                 7.889136                            6.085450       0.263344       2.094593                    0.999798      26.036859      72.702636       0.663134       0.420168      -1.060374       0.034784       0.013100       0.031178       0.048514       0.016232      -0.003594       0.013217       0.043924       0.041058      -0.037788       0.017173       0.020615              9.211223       7.623891       0.108136       1.971067      14.529978      -0.481250       5.479800          -0.000000
          104              C       1.477300       3.639266       8.120779       0.592546      23.727462 0.24861324E+03  0.51518283E+04                                 7.694573                            5.654772       0.014238       2.074725                    0.999438      22.156004      62.496169       0.612818       0.482322      -1.012064      -0.063632       0.038517      -0.010031       0.075055       0.001817       0.002019       0.080410      -0.063369       0.170325      -0.060129      -0.054688       0.114817              9.559423      14.069145      -0.077080      -0.964976       8.166245      -3.142303       6.442877           0.000002
          105              C       4.264910       1.124340       6.882477       0.163545      31.606814 0.38930789E+03  0.88541716E+04                                 8.862373                            6.669777       0.023695       2.036942                    0.999217      25.170939      69.894227       0.628479       0.428510      -1.062494       0.003645       0.025278      -0.013097       0.028702      -0.007828      -0.011545      -0.003761      -0.022259      -0.006226      -0.020549       0.005904       0.014645             11.048093       7.822011      -1.336859       2.107468      19.245961      -0.941877       6.076307           0.000000
          106              C       5.297586       0.811830       7.783610      -0.180877      34.993917 0.46945519E+03  0.11284675E+05                                 9.452486                            7.340466      -0.033991       1.970880                    0.998330      29.912688      87.811657       0.592007       0.430412      -1.052279       0.023511       0.000695      -0.012604       0.026685       0.001734      -0.012958       0.008932       0.001890       0.001168      -0.016379       0.001083       0.015295             11.194538       9.382050      -1.387078       2.641548      17.673415      -1.386853       6.528149           0.000001
          107              C       5.522972      -0.505429       8.105659       0.108349      27.774665 0.32759720E+03  0.72021322E+04                                 8.089344                            6.101557       0.056270       2.037394                    0.999585      25.818193      72.640893       0.653752       0.426160      -1.054191      -0.018213      -0.022826      -0.042465       0.051537       0.007935      -0.014904       0.012703       0.055459       0.069737      -0.043804       0.008428       0.035377              9.669286       7.963713      -0.466689       2.290140      15.242804      -0.292672       5.801340           0.000001
          108              C       3.972933       2.565556       6.515069      -0.133131      25.907768 0.37803881E+03  0.86667943E+04                                 7.809080                            6.533492      -0.312422       1.907647                    0.996789      28.763159      84.305448       0.630955       0.423434      -1.049455       0.003055       0.023221       0.093325       0.096219       0.004584      -0.000594       0.051014       0.015626       0.103900      -0.054773      -0.009143       0.063915              9.102706       7.100030      -1.492505      -0.353138      13.313966      -0.800062       6.894121          -0.000000
          109              C       9.925879      -1.825307       7.032162      -0.487537      25.558677 0.43189213E+03  0.10182430E+05                                 7.410914                            6.749319       0.106700       2.000746                    0.997229      32.087570      93.734933       0.656832       0.395527      -1.073179      -0.019564      -0.047121       0.056992       0.076493       0.005477      -0.004251      -0.049054      -0.019395       0.099703      -0.040198      -0.026429       0.066628              7.707629       7.550505       0.307877      -0.073018       9.128978      -0.734240       6.443404           0.000000
          110              C       9.626731      -2.796011       8.172186       0.038414      25.521780 0.38278665E+03  0.87358313E+04                                 7.661481                            6.545483      -0.229857       1.954559                    0.998683      26.475019      75.507751       0.639441       0.419718      -1.059865       0.097222       0.014530      -0.058448       0.114365      -0.055775      -0.005536      -0.033773      -0.043525      -0.022191      -0.066443      -0.005322       0.071766              8.704779      10.845901       0.088713       1.514474       8.258483      -0.197310       7.009954           0.000001
          111              C       0.099067      -3.253429      11.873483      -0.203759      31.980708 0.41183599E+03  0.95081574E+04                                 8.599073                            6.657601       0.409031       2.104054                    0.999814      28.979229      81.325213       0.657342       0.403592      -1.077511       0.000392       0.000480       0.013499       0.013513       0.016827      -0.001843       0.000238       0.003987      -0.049020      -0.016626      -0.008525       0.025151             10.028846       7.245586       1.485182      -1.286625       9.018092       4.931107      13.822860          -0.000003
          112              C       0.377726      -2.269631      12.794272       0.079779      27.230074 0.33208952E+03  0.73086496E+04                                 7.905982                            6.098885       0.263137       2.093547                    0.999770      26.097006      72.904163       0.662593       0.420027      -1.060500       0.036039       0.019932      -0.028508       0.050088      -0.012443      -0.012569      -0.025437       0.022729      -0.021666      -0.038748       0.017940       0.020808              9.230784       7.639008       1.658229      -1.077868       8.178379       4.170362      11.874964          -0.000000
          113              C       8.307201      -3.516182       7.907592       0.593054      23.708428 0.24839379E+03  0.51463720E+04                                 7.691655                            5.652963       0.018393       2.075872                    0.999410      22.148579      62.478729       0.612777       0.482440      -1.011958      -0.063523      -0.027554      -0.027461       0.074488       0.001453      -0.002110      -0.061936      -0.033640       0.261049      -0.060400      -0.053873       0.114273              9.555584      14.063691      -0.797261       0.548493       9.591015       2.315931       5.012044           0.000002
          114              C       0.850011      -3.331120      10.704732       0.165351      31.559954 0.38865614E+03  0.88354857E+04                                 8.854319                            6.664596       0.022211       2.036742                    0.999301      25.145241      69.803454       0.628677       0.428562      -1.062482       0.003336      -0.023982      -0.015985       0.029013      -0.004121       0.012243       0.008032      -0.014599       0.017048      -0.019239       0.004025       0.015214             11.037276       7.813196       2.489860       0.104425      10.175359       6.168239      15.123273           0.000000
          115              C       1.882687      -2.394461      10.524808      -0.181083      34.951756 0.46874599E+03  0.11262832E+05                                 9.444682                            7.335276      -0.031058       1.972092                    0.998280      29.886945      87.703741       0.592201       0.430454      -1.052303       0.023445      -0.010032       0.007409       0.026556      -0.012767       0.006142      -0.004502       0.006512       0.018838      -0.016317       0.000319       0.015999             11.184515       9.372109       2.977554      -0.117506      10.507381       5.515540      13.674054           0.000001
          116              C       2.108072      -1.456929      11.504563       0.106577      27.905580 0.32943400E+03  0.72545705E+04                                 8.125359                            6.128010       0.039699       2.031513                    0.999585      25.888578      72.962786       0.650670       0.427466      -1.053105      -0.016576      -0.024384       0.040652       0.050218      -0.016561       0.000753      -0.034222       0.017918      -0.038890      -0.044165       0.008323       0.035842              9.714319       7.993845       2.221351      -0.744041       8.450574       4.261370      12.698539           0.000001
          117              C       0.558034      -4.369913       9.640307      -0.135149      25.958018 0.37901617E+03  0.86944787E+04                                 7.817796                            6.540651      -0.308500       1.908343                    0.996799      28.795551      84.415464       0.630819       0.423268      -1.049598       0.003747       0.068680      -0.067973       0.096702      -0.003323      -0.002290      -0.051978       0.015475       0.102371      -0.055436      -0.008975       0.064410              9.113351       7.105706       0.439429       1.471664       9.201967       3.185113      11.032381          -0.000000
          118              C       6.510878      -1.726665      13.184359      -0.490271      25.615406 0.43325811E+03  0.10222329E+05                                 7.426464                            6.766089       0.107381       2.000560                    0.997244      32.118987      93.850853       0.655153       0.396241      -1.072733      -0.017748       0.072708       0.011653       0.075744      -0.005949      -0.004247       0.008356      -0.092329      -0.119539      -0.041458      -0.025705       0.067163              7.722904       7.563384      -0.217615      -0.229905       7.774037       1.539895       7.831289           0.000000
          119              C       6.211730      -0.254024      13.455001       0.040927      25.434835 0.38116095E+03  0.86893305E+04                                 7.641930                            6.529077      -0.223914       1.957083                    0.998787      26.417780      75.299562       0.640622       0.419398      -1.060085       0.097114      -0.058799       0.017258       0.114832       0.022413       0.051490       0.031551      -0.049844      -0.038631      -0.067593      -0.004516       0.072110              8.681226      10.808444       1.262377      -0.830855       7.473083       0.634322       7.762151           0.000001
          120              C       6.928866       3.180102      12.000488      -0.202425      31.905256 0.41064058E+03  0.94728414E+04                                 8.580833                            6.643641       0.414606       2.106213                    0.999852      28.942155      81.164867       0.658728       0.403071      -1.077953       0.002409       0.010971      -0.006954       0.013211      -0.010195      -0.013850       0.009677       0.020745       0.003732      -0.016687      -0.008665       0.025353             10.006320       7.233690      -1.854630      -0.645566       8.332404      -4.529791      14.452865          -0.000003
          121              C       7.207524       3.485629      10.688100       0.081732      27.214289 0.33182901E+03  0.73020771E+04                                 7.906997                            6.100260       0.252188       2.090704                    0.999832      26.084757      72.885103       0.661851       0.420546      -1.060087       0.034933      -0.033698      -0.004158       0.048716      -0.005165       0.016175       0.011980      -0.000163      -0.089774      -0.038317       0.017630       0.020687              9.231696       7.639835      -1.760932      -0.900068       7.338166      -3.684841      12.717086          -0.000000
          122              C       4.892199      -0.123084      14.210985       0.591488      23.725929 0.24861810E+03  0.51518441E+04                                 7.693689                            5.654508       0.011694       2.073817                    0.999447      22.155091      62.488712       0.612898       0.482268      -1.012114      -0.062947      -0.009843       0.038295       0.074336      -0.002882      -0.000069      -0.017258      -0.173709      -0.157723      -0.060635      -0.054331       0.114967              9.557912      14.065318       0.875081       0.414483       4.151927       0.824674      10.456492           0.000002
          123              C       7.679809       2.206780      12.652147       0.163519      31.603222 0.38927554E+03  0.88529131E+04                                 8.860396                            6.668723       0.024252       2.036996                    0.999264      25.168308      69.876121       0.628662       0.428410      -1.062597       0.003791      -0.002262       0.028930       0.029265       0.013439      -0.001846      -0.004722      -0.006646       0.037701      -0.020194       0.004623       0.015571             11.045467       7.820041      -1.154857      -2.212770       8.551397      -5.231063      16.764963           0.000000
          124              C       8.712485       1.582631      11.930938      -0.180256      34.979044 0.46912262E+03  0.11275572E+05                                 9.454095                            7.341448      -0.036606       1.970100                    0.998308      29.901953      87.798425       0.591487       0.430832      -1.051939       0.024010       0.010712       0.005253       0.026810       0.011439       0.007611      -0.003947      -0.006794      -0.022833      -0.016363       0.000530       0.015832             11.197200       9.382024      -1.592465      -2.521898       8.115058      -4.135785      16.094519           0.000001
          125              C       8.937871       1.962358      10.629134       0.106156      27.869991 0.32891566E+03  0.72396759E+04                                 8.116110                            6.121380       0.038985       2.031787                    0.999541      25.866765      72.863109       0.651368       0.427214      -1.053352      -0.018920       0.048457       0.000679       0.052024       0.009876       0.014650       0.020963      -0.003169      -0.103544      -0.043758       0.007336       0.036422              9.703325       7.983774      -1.752165      -1.549689       7.937379      -3.965693      13.188821           0.000001
          126              C       7.387833       1.804357      14.083980      -0.136045      25.976153 0.37934977E+03  0.87041911E+04                                 7.821393                            6.544031      -0.310707       1.907245                    0.996707      28.814932      84.486884       0.630573       0.423333      -1.049540       0.003335      -0.093422      -0.026346       0.097123      -0.000816       0.003392      -0.001139      -0.074501      -0.164593      -0.055128      -0.009575       0.064703              9.117617       7.108439       1.054031      -1.121802       7.819801      -2.387573      12.424611          -0.000000
          127              N       8.985714       5.293740       7.426332      -0.349529      32.619706 0.53661935E+03  0.13286891E+05                                 9.097307                            7.867362      -0.712967       1.785397                    0.997873      30.375391      89.380082       0.571907       0.432537      -1.054999      -0.057306       0.124914       0.019852       0.138858      -0.013158       0.039520       0.069569       0.093259       0.227736      -0.116234       0.003911       0.112324             10.413288      12.127120       0.596918       2.697186      10.181776       0.184407       8.930968           0.000001
          128              N       9.914917      10.245813       7.512968      -0.207252      35.732220 0.49419077E+03  0.11770426E+05                                 9.049025                            7.187494       0.048945       2.055662                    0.998473      27.060945      73.582201       0.656020       0.392005      -1.101163      -0.017557      -0.129307       0.036829       0.135591      -0.023306      -0.019996       0.018787       0.097976       0.020506      -0.060764      -0.000629       0.061392             10.605291       9.890473      -0.213261      -2.697753      15.433348       0.591688       6.492053           0.000001
          129              N       5.570815      12.513872       6.821999      -0.348819      32.548786 0.53515007E+03  0.13240332E+05                                 9.081486                            7.854333      -0.710218       1.786912                    0.997860      30.329649      89.186988       0.572675       0.432289      -1.055238      -0.056350      -0.045283      -0.118187       0.138543       0.040439      -0.009298      -0.103723       0.032655       0.048853      -0.115213       0.002924       0.112289             10.393977      12.108976       2.032973      -1.860890       9.064740       0.444576      10.008216           0.000001
          130              N       6.500018      10.112865       2.490060      -0.204724      35.599154 0.49196599E+03  0.11703007E+05                                 9.022149                            7.167764       0.052750       2.057857                    0.998462      27.005675      73.361711       0.657476       0.391619      -1.101549      -0.017961       0.096513       0.093507       0.135576      -0.005774       0.030138      -0.035818       0.069356      -0.062439      -0.061235      -0.000038       0.061273             10.571044       9.860004      -2.220833       1.531955       8.188836       3.559642      13.664293           0.000001
          131              N       2.155813       8.380438       0.871347      -0.350946      32.633966 0.53692428E+03  0.13296933E+05                                 9.101351                            7.870598      -0.712985       1.785045                    0.997960      30.393956      89.456335       0.571655       0.432647      -1.054884      -0.056083      -0.080535       0.097952       0.138657      -0.028038      -0.030491       0.033427      -0.088154      -0.311737      -0.114908       0.002944       0.111964             10.418327      12.134153      -2.633035      -0.833009       9.404847      -0.635163       9.715982           0.000001
          132              N       3.085017       5.829373       5.116650      -0.206541      35.693089 0.49350245E+03  0.11749739E+05                                 9.040337                            7.180747       0.045779       2.055026                    0.998489      27.047792      73.528963       0.656577       0.391815      -1.101315      -0.017745       0.031689      -0.129973       0.134952       0.029233      -0.010927       0.016980       0.036389      -0.163881      -0.062034       0.000272       0.061762             10.594783       9.877891       2.438227       1.162517       9.230768      -4.164150      12.675690           0.000001
          133              N       3.863314       3.435610       7.693346      -0.349529      32.619706 0.53661935E+03  0.13286892E+05                                 9.097307                            7.867362      -0.712967       1.785397                    0.997873      30.375391      89.380082       0.571907       0.432537      -1.054999      -0.057306      -0.124914      -0.019852       0.138858       0.013158      -0.039521       0.069569       0.093259       0.227736      -0.116234       0.003911       0.112324             10.413288      12.127119      -0.596918      -2.697186      10.181776       0.184407       8.930968           0.000001
          134              N       4.792517      -1.516463       7.606710      -0.207252      35.732220 0.49419077E+03  0.11770426E+05                                 9.049025                            7.187494       0.048945       2.055662                    0.998473      27.060945      73.582200       0.656020       0.392005      -1.101163      -0.017557       0.129307      -0.036829       0.135591       0.023306       0.019996       0.018787       0.097976       0.020506      -0.060764      -0.000629       0.061392             10.605291       9.890472       0.213261       2.697753      15.433348       0.591688       6.492053           0.000001
          135              N       0.448415      -3.784522       8.297679      -0.348819      32.548789 0.53515012E+03  0.13240334E+05                                 9.081486                            7.854333      -0.710218       1.786912                    0.997860      30.329651      89.186993       0.572675       0.432289      -1.055238      -0.056350       0.045284       0.118187       0.138543      -0.040439       0.009298      -0.103723       0.032655       0.048853      -0.115213       0.002924       0.112289             10.393978      12.108976      -2.032973       1.860890       9.064741       0.444576      10.008217           0.000001
          136              N       1.377618      -1.383515      12.629618      -0.204724      35.599154 0.49196599E+03  0.11703007E+05                                 9.022149                            7.167764       0.052750       2.057857                    0.998462      27.005675      73.361711       0.657476       0.391619      -1.101549      -0.017961      -0.096513      -0.093507       0.135576       0.005774      -0.030138      -0.035818       0.069356      -0.062439      -0.061235      -0.000038       0.061273             10.571045       9.860004       2.220833      -1.531956       8.188836       3.559642      13.664294           0.000001
          137              N       7.278213       0.348912      14.248331      -0.350946      32.633966 0.53692429E+03  0.13296933E+05                                 9.101351                            7.870598      -0.712985       1.785045                    0.997960      30.393956      89.456335       0.571655       0.432647      -1.054884      -0.056083       0.080535      -0.097952       0.138657       0.028038       0.030491       0.033427      -0.088154      -0.311737      -0.114908       0.002944       0.111964             10.418327      12.134153       2.633034       0.833009       9.404847      -0.635163       9.715982           0.000001
          138              N       8.207417       2.899977      10.003028      -0.206541      35.693089 0.49350245E+03  0.11749739E+05                                 9.040337                            7.180747       0.045779       2.055026                    0.998489      27.047792      73.528962       0.656578       0.391815      -1.101315      -0.017745      -0.031689       0.129973       0.134952      -0.029233       0.010927       0.016980       0.036389      -0.163881      -0.062034       0.000272       0.061762             10.594783       9.877890      -2.438226      -1.162517       9.230768      -4.164150      12.675690           0.000001
          139             Cl       8.500418       1.628897       6.628164      -0.573558     128.227260 0.39270348E+04  0.14958523E+06                                17.046496                           16.845554       1.634402       2.129089                    0.999737      76.660326     224.899499       0.593397       0.270980      -1.267816      -0.016442      -0.127819      -0.087405       0.155717       0.002440       0.029571       0.111330      -0.163187      -0.127264      -0.114361      -0.049933       0.164293             17.352161      15.778580       1.031677       0.154256      23.659729       2.205983      12.618172          -0.000002
          140             Cl       5.085519      -3.803640      10.394930      -0.573368     128.190648 0.39255674E+04  0.14951488E+06                                17.042799                           16.841855       1.635423       2.129351                    0.999752      76.653320     224.865759       0.593493       0.270962      -1.267841      -0.016595      -0.011943       0.154005       0.155356       0.024538      -0.016946       0.007077       0.042415       0.489194      -0.114626      -0.049820       0.164446             17.348385      15.774078      -0.382056      -0.971487      13.466496       3.678657      22.804581          -0.000002
          141             Cl       1.670517       2.174743      13.216262      -0.573263     128.173445 0.39248816E+04  0.14948285E+06                                17.041163                           16.840393       1.635448       2.129450                    0.999735      76.648782     224.851017       0.593516       0.270962      -1.267835      -0.016758       0.139035      -0.066865       0.155185      -0.027016      -0.013021      -0.119143      -0.151357      -0.090149      -0.115136      -0.049935       0.165070             17.346378      15.773681      -0.649438       0.816564      17.284141      -5.882490      18.981312          -0.000002
          142             Cl       3.378018       7.100453       8.491514      -0.573558     128.227262 0.39270349E+04  0.14958523E+06                                17.046496                           16.845554       1.634402       2.129089                    0.999737      76.660327     224.899503       0.593397       0.270980      -1.267816      -0.016442       0.127819       0.087405       0.155717      -0.002440      -0.029570       0.111330      -0.163187      -0.127263      -0.114361      -0.049933       0.164293             17.352161      15.778580      -1.031677      -0.154256      23.659729       2.205984      12.618173          -0.000002
          143             Cl      10.207919      12.532990       4.724748      -0.573368     128.190622 0.39255663E+04  0.14951483E+06                                17.042795                           16.841851       1.635423       2.129351                    0.999752      76.653322     224.865748       0.593493       0.270962      -1.267841      -0.016595       0.011942      -0.154005       0.155356      -0.024538       0.016947       0.007077       0.042414       0.489194      -0.114625      -0.049820       0.164446             17.348381      15.774075       0.382056       0.971487      13.466493       3.678656      22.804576          -0.000002
          144             Cl       6.792917       6.554607       1.903416      -0.573264     128.173484 0.39248832E+04  0.14948293E+06                                17.041168                           16.840397       1.635447       2.129450                    0.999735      76.648790     224.851055       0.593515       0.270962      -1.267835      -0.016758      -0.139035       0.066865       0.155185       0.027016       0.013021      -0.119143      -0.151357      -0.090148      -0.115136      -0.049935       0.165070             17.346382      15.773685       0.649438      -0.816565      17.284146      -5.882492      18.981317          -0.000002
          145              O       6.646826       4.091796       7.764559      -0.555977      39.903188 0.60064227E+03  0.14826449E+05                                 9.324542                            7.632647       0.159506       2.116695                    0.993076      27.512431      72.986661       0.682212       0.363719      -1.136684      -0.003926       0.001299      -0.024853       0.025194      -0.016940       0.018364      -0.010857      -0.071645       0.065536      -0.053852       0.012495       0.041357             11.216214      11.727526      -0.040539       1.442002      12.622923      -5.260589       9.298194           0.000001
          146              O       5.552682       5.627725       6.557556      -0.557652      44.760054 0.58144521E+03  0.14255555E+05                                10.084610                            7.489325       0.190960       2.110607                    0.996837      27.822853      73.882329       0.690594       0.361749      -1.136706      -0.006683      -0.026899       0.018807       0.033495      -0.055029       0.021919       0.027229       0.070463      -0.006002      -0.079641       0.012667       0.066974             12.744244      22.123898      -3.505113       4.093910       8.278839      -2.521363       7.829995           0.000000
          147              O       3.231927      -4.050942       7.693799      -0.556681      39.968360 0.60182710E+03  0.14863934E+05                                 9.336484                            7.641740       0.157504       2.115595                    0.993003      27.534436      73.080028       0.681554       0.363868      -1.136497      -0.003564      -0.021866       0.010891       0.024687       0.024148       0.005317       0.007140      -0.078627       0.045689      -0.053900       0.012702       0.041197             11.231564      11.747594       1.273338      -0.685918      14.703685       4.074445       7.243415           0.000001
          148              O       2.137782      11.594497       6.967148      -0.557487      44.781004 0.58173762E+03  0.14264974E+05                                10.089644                            7.492301       0.190361       2.110578                    0.996798      27.824717      73.900836       0.690284       0.361855      -1.136587      -0.005860       0.030117       0.014462       0.033919       0.046664       0.037116      -0.027262       0.070214      -0.010014      -0.079666       0.011919       0.067747             12.751966      22.139311       5.301884       0.989794      10.131276       1.455953       5.985310           0.000000
          149              O      10.061725      -0.040853      14.780997      -0.556189      39.974045 0.60192887E+03  0.14867559E+05                                 9.338850                            7.643433       0.158904       2.116007                    0.992847      27.535330      73.092894       0.681316       0.363968      -1.136382      -0.004219       0.020948       0.014068       0.025584      -0.007597      -0.023924       0.004266      -0.059283       0.102418      -0.053842       0.011863       0.041979             11.234567      11.751101      -1.231488      -0.757130       5.581113       1.191932      16.371485           0.000001
          150              O       8.967581       8.965828       1.594975      -0.556333      44.688150 0.58041278E+03  0.14223401E+05                                10.072902                            7.481840       0.191965       2.111293                    0.996773      27.800119      73.795384       0.691080       0.361669      -1.136811      -0.006257      -0.002402      -0.033827       0.034485       0.008738      -0.059508       0.000070       0.024140      -0.146965      -0.079678       0.011525       0.068153             12.727791      22.091326      -1.791140      -5.075510       5.752785       1.065787      10.339264           0.000000
          151              O       1.524426       4.637554       7.355119      -0.555977      39.903187 0.60064224E+03  0.14826448E+05                                 9.324542                            7.632647       0.159506       2.116695                    0.993076      27.512430      72.986659       0.682212       0.363719      -1.136683      -0.003926      -0.001299       0.024853       0.025194       0.016940      -0.018364      -0.010857      -0.071645       0.065536      -0.053852       0.012495       0.041357             11.216214      11.727526       0.040539      -1.442002      12.622923      -5.260589       9.298194           0.000001
          152              O       0.430282       3.101625       8.562122      -0.557652      44.760055 0.58144523E+03  0.14255556E+05                                10.084610                            7.489325       0.190960       2.110607                    0.996837      27.822853      73.882331       0.690594       0.361749      -1.136706      -0.006683       0.026899      -0.018807       0.033495       0.055029      -0.021919       0.027229       0.070463      -0.006002      -0.079641       0.012667       0.066974             12.744245      22.123899       3.505113      -4.093911       8.278840      -2.521364       7.829996           0.000000
          153              O       8.354327      12.780292       7.425879      -0.556681      39.968358 0.60182708E+03  0.14863934E+05                                 9.336484                            7.641740       0.157504       2.115596                    0.993003      27.534436      73.080026       0.681554       0.363868      -1.136497      -0.003564       0.021866      -0.010891       0.024687      -0.024148      -0.005317       0.007140      -0.078627       0.045689      -0.053900       0.012702       0.041197             11.231564      11.747593      -1.273338       0.685918      14.703684       4.074445       7.243414           0.000001
          154              O       7.260182      -2.865147       8.152530      -0.557487      44.780997 0.58173752E+03  0.14264971E+05                                10.089643                            7.492300       0.190361       2.110578                    0.996798      27.824715      73.900828       0.690284       0.361855      -1.136587      -0.005860      -0.030117      -0.014462       0.033919      -0.046664      -0.037115      -0.027262       0.070214      -0.010014      -0.079666       0.011919       0.067747             12.751964      22.139308      -5.301883      -0.989794      10.131274       1.455953       5.985310           0.000000
          155              O       4.939325       8.770203       0.338681      -0.556189      39.974048 0.60192892E+03  0.14867561E+05                                 9.338850                            7.643433       0.158904       2.116007                    0.992847      27.535331      73.092898       0.681316       0.363968      -1.136382      -0.004219      -0.020948      -0.014068       0.025584       0.007597       0.023924       0.004266      -0.059283       0.102418      -0.053842       0.011863       0.041979             11.234567      11.751101       1.231488       0.757130       5.581114       1.191932      16.371486           0.000001
          156              O       3.845181      -0.236478      13.524703      -0.556333      44.688152 0.58041281E+03  0.14223402E+05                                10.072902                            7.481840       0.191965       2.111293                    0.996773      27.800120      73.795387       0.691080       0.361669      -1.136811      -0.006257       0.002402       0.033827       0.034485      -0.008738       0.059508       0.000070       0.024140      -0.146965      -0.079678       0.011525       0.068153             12.727792      22.091326       1.791140       5.075511       5.752785       1.065788      10.339264           0.000000

******************************************************
Auxiliary information for the entire system
The total spin magnetic moment of the unit cell is   0.000007
The total net atomic charge of the unit cell is   -0.000000
Accuracy of reproducing the electrostatic potential in the unit cell:
  The inner radius (bohr) =    5.0000
  The outer radius (bohr) =   12.0000
  Valid grid points have density less than (e/(bohr^3)) =    0.0001
  The number of valid grid points were=       215392
  The rms potential error without charges in kcal/mol is=      5.08869
  The rms potential error with partial charges in kcal/mol is=      0.64649
  The RRMSE value at monopole order=      0.12704
  The rms potential error with partial charges and cloud penetration in kcal/mol is=      0.64051
  The RRMSE value at monopole order with cloud penetration is=      0.12587
  The rms potential error with partial charges and atomic dipoles in kcal/mol is=      0.22744
  The RRMSE value at dipole order=      0.04469
  The rms potential error with partial charges, atomic dipoles and cloud penetration in kcal/mol is=      0.22434
  The RRMSE value at dipole order with cloud penetration=      0.04409

******************************************************
The electron densities and ab initio electrostatic potential were computed in VASP using the PBE functional and
projector augmented wave method. See the main text of the journal article for a description of computational details.
The atomic charges, dipoles, and quadrupoles were computed with the DDEC6 method as described in
(a) T. A. Manz and N. Gabaldon Limas, RSC Adv. 6 (2016) 47771-47801 DOI: 10.1039/c6ra04656h
(b) N. Gabaldon Limas and T. A. Manz, RSC Adv. 8 (2018) 2678-2707 DOI: 10.1039/c7ra11829e.
For each atom in the material, the electron cloud parameters were fit to the spherically averaged atom-in-material
electron density using radial positions for which this density was between 10^-4 and 10^-2 electrons per cubic bohr.
The polarizabilities, dispersion coefficients, and quantum Drude oscillator (QDO) parameters were fit using the MCLF method.
The magnetic structure of the system was optimized in VASP from the default ferromagnetic initial guess using spin polarization.
The atomic spin moments (ASMs) were computed on this optimized magnetic structure using the DDEC6 partition as inputs
to the method of T. A. Manz and D. S. Sholl, J. Chem. Theory Comput. 7 (2011) 4146-4164 DOI: 10.1021/ct200539n.
The RMSE and RRMSE were computed using a uniform grid with Ewald summation.
