# Supplementary material for: A collection of forcefield precursors for metal–organic frameworks
Source: RSC Adv. 2019 Nov 13;9(63):36492–507. doi: 10.1039/c9ra07327b (PMC9075174; doi:10.1039/c9ra07327b)
Supplement: RA-009-C9RA07327B-s3490 [file RA-009-C9RA07327B-s3490.xyz]

  186
jmolscript: load "" {1 1 1} spacegroup "x,y,z" unitcell [{     10.395300     0.000000     0.000000 }, {      0.000000    17.454200     0.000000 }, {      0.000000    -8.727100    15.115781 }]
Zn     9.195578     0.039970    14.037421     0.368638
Zn     5.730513     3.409678     8.062455     0.369255
Zn     2.265344    -3.449648     8.131686     0.367872
Zn     3.997928     8.687130     1.078360     0.368641
Zn     0.532863     5.317422     7.053326     0.369254
Zn     7.462994    12.176748     6.984095     0.367872
H      8.201892     8.952259     1.224378     0.261629
H     10.090718    12.377646     2.710260     0.121450
H     10.317335     9.595446     2.383759     0.087024
H      9.596941    12.799165     4.930768     0.083537
H      8.096899    11.062472     0.323478     0.122534
H      9.621890    11.227414     0.657536     0.109023
H      6.606213    10.438484     2.410967     0.103776
H      6.209113    10.885312     4.629964     0.093013
H      8.693589     6.773102     1.068686     0.129167
H      9.007527     5.768613     2.231089     0.154078
H     10.125022     6.147369     1.200193     0.150990
H      0.231815     7.356945     2.998971     0.060127
H      9.120836     8.597066     4.255092     0.154818
H      8.682155     7.092514     4.215791     0.149432
H      7.947207     8.145875     3.319426     0.145864
H      4.736826     5.311313     6.750708     0.261232
H      6.625652     4.885431     3.041295     0.123652
H      6.852270     5.993772     5.614001     0.087731
H      6.131876     6.597688     1.565995     0.084584
H      4.631834     3.476004     5.373660     0.121309
H      6.156824     3.682836     5.063787     0.110781
H      3.141148     5.595817     4.870305     0.103576
H      2.744047     7.294110     3.373842     0.092537
H      5.228524     6.266058     8.715759     0.128055
H      5.542462     7.774973     9.004471     0.154306
H      6.659957     6.692813     9.191906     0.150942
H      7.162050     7.645812     7.244994     0.061185
H      5.655771     8.113585     5.542957     0.155793
H      5.217089     8.831825     6.865588     0.150421
H      4.482142     7.528869     6.401533     0.145887
H      1.271657    11.917728     7.140695     0.260937
H      3.160483     8.918223     9.364226     0.122308
H      3.387101    10.592081     7.118021     0.087823
H      2.666706     6.784448     8.619018     0.085161
H      1.166665    11.642824     9.418643     0.122387
H      2.691655    11.271050     9.394458     0.108962
H     10.071278    10.146999     7.834509     0.103533
H      9.674178     8.001878     7.111975     0.093040
H      1.763355    13.142140     5.331336     0.128083
H      2.077293    12.637714     3.880221     0.154052
H      3.194788    13.341118     4.723682     0.150292
H      3.696881    11.178542     4.871816     0.060782
H      2.190602     9.470649     5.317732     0.156926
H      1.751920    10.256961     4.034402     0.151030
H      1.016972    10.506556     5.394822     0.145071
H      3.004242    -0.225159    13.891403     0.261629
H      4.893068    -3.650546    12.405521     0.121451
H      5.119685    -0.868346    12.732022     0.087024
H      4.399291    -4.072065    10.185013     0.083537
H      2.899249    -2.335372    14.792303     0.122535
H      4.424240    -2.500314    14.458245     0.109023
H      1.408563    -1.711384    12.704814     0.103776
H      1.011463    -2.158212    10.485817     0.093013
H      3.495939     1.953998    14.047095     0.129167
H      3.809877     2.958487    12.884692     0.154078
H      4.927372     2.579731    13.915588     0.150990
H      5.429465     1.370155    12.116810     0.060127
H      3.923186     0.130034    10.860689     0.154818
H      3.484505     1.634586    10.899990     0.149432
H      2.749557     0.581225    11.796355     0.145864
H      9.934476     3.415787     8.365073     0.261232
H      1.428002     3.841669    12.074486     0.123652
H      1.654620     2.733328     9.501780     0.087731
H      0.934226     2.129412    13.549786     0.084584
H      9.829484     5.251096     9.742121     0.121309
H      0.959174     5.044264    10.051994     0.110781
H      8.338798     3.131283    10.245476     0.103576
H      7.941697     1.432990    11.741939     0.092537
H      0.030874     2.461042     6.400022     0.128055
H      0.344812     0.952127     6.111310     0.154306
H      1.462307     2.034287     5.923875     0.150943
H      1.964400     1.081288     7.870787     0.061185
H      0.458121     0.613515     9.572824     0.155793
H      0.019439    -0.104725     8.250193     0.150421
H      9.679792     1.198231     8.714248     0.145887
H      6.469307    -3.190628     7.975086     0.260937
H      8.358133    -0.191123     5.751555     0.122308
H      8.584751    -1.864981     7.997760     0.087823
H      7.864356     1.942652     6.496763     0.085162
H      6.364315    -2.915724     5.697138     0.122388
H      7.889305    -2.543950     5.721323     0.108962
H      4.873628    -1.419899     7.281272     0.103533
H      4.476528     0.725222     8.003806     0.093040
H      6.961005    -4.415040     9.784445     0.128083
H      7.274943    -3.910614    11.235560     0.154052
H      8.392438    -4.614018    10.392099     0.150292
H      8.894531    -2.451442    10.243965     0.060782
H      7.388252    -0.743549     9.798049     0.156926
H      6.949570    -1.529861    11.081379     0.151030
H      6.214622    -1.779456     9.720959     0.145071
C      0.942854     8.659029     0.870669     0.574319
C      9.310031    12.041653     3.086642    -0.220029
C     10.107350     8.874588     1.754942    -0.068069
C      9.000251    12.303466     4.419854     0.045947
C      8.440984    11.276286     2.332365     0.118073
C      8.797542    10.801532     0.941713    -0.126730
C      7.244485    10.889675     2.914323    -0.215394
C      7.002274    11.177670     4.241488     0.063756
C      9.365126     6.473763     1.686921    -0.516368
C      9.789254     7.629231     2.569683     0.115912
C      8.792345     7.890171     3.692785    -0.502000
C      7.873088     5.151607     7.181508     0.577864
C      5.844965     5.379384     3.144082    -0.222969
C      6.642285     5.809630     6.552691    -0.070226
C      5.535185     6.403073     2.250740     0.044811
C      4.975918     5.108844     4.184048     0.118947
C      5.332477     4.141882     5.290523    -0.126953
C      3.779419     5.806140     4.227884    -0.214831
C      3.537209     6.811502     3.314891     0.064208
C      5.900060     6.951135     8.665877    -0.514480
C      6.324189     7.137895     7.223832     0.113272
C      5.327279     7.980060     6.436300    -0.503280
C      4.407919    12.370664     7.063604     0.578206
C      2.379796     8.760263     8.885056    -0.220575
C      3.177116    11.497082     6.808148    -0.071523
C      2.070016     7.474761     8.445187     0.043126
C      1.510749     9.796170     8.599368     0.118720
C      1.867308    11.237887     8.883544    -0.124936
C      0.314250     9.485485     7.973574    -0.213635
C      0.072039     8.192129     7.559402     0.063147
C      2.434891    12.756402     4.762983    -0.514338
C      2.859019    11.414174     5.322266     0.114887
C      1.862110    10.311069     4.986696    -0.504927
C      6.140504     0.068071    14.245112     0.574319
C      4.112381    -3.314553    12.029139    -0.220029
C      4.909700    -0.147488    13.360839    -0.068069
C      3.802601    -3.576366    10.695927     0.045947
C      3.243334    -2.549186    12.783416     0.118073
C      3.599892    -2.074432    14.174068    -0.126730
C      2.046835    -2.162575    12.201458    -0.215394
C      1.804624    -2.450570    10.874293     0.063756
C      4.167476     2.253337    13.428860    -0.516368
C      4.591604     1.097869    12.546098     0.115912
C      3.594695     0.836929    11.422996    -0.502000
C      2.675438     3.575493     7.934273     0.577864
C      0.647315     3.347716    11.971699    -0.222969
C      1.444635     2.917470     8.563090    -0.070226
C      0.337535     2.324027    12.865041     0.044812
C     10.173568     3.618256    10.931733     0.118949
C      0.134827     4.585218     9.825258    -0.126953
C      8.977069     2.920960    10.887897    -0.214831
C      8.734859     1.915598    11.800890     0.064208
C      0.702410     1.775965     6.449904    -0.514481
C      1.126539     1.589205     7.891949     0.113272
C      0.129629     0.747040     8.679481    -0.503280
C      9.605569    -3.643564     8.052177     0.578206
C      7.577446    -0.033163     6.230725    -0.220575
C      8.374766    -2.769982     8.307633    -0.071523
C      7.267666     1.252339     6.670594     0.043126
C      6.708399    -1.069070     6.516413     0.118719
C      7.064958    -2.510787     6.232237    -0.124936
C      5.511900    -0.758385     7.142207    -0.213634
C      5.269689     0.534971     7.556379     0.063147
C      7.632541    -4.029302    10.352798    -0.514338
C      8.056669    -2.687074     9.793515     0.114887
C      7.059760    -1.583969    10.129085    -0.504927
N      7.877558    11.861002     4.983673    -0.201402
N      8.963867     9.332761     0.906947    -0.301878
N      4.412493     7.112587     2.352016    -0.202312
N      5.498802     4.846159     6.579899    -0.301582
N      0.947324     7.207712     7.780092    -0.200644
N      2.033633    12.002381     7.628935    -0.302048
N      2.679908    -3.133902    10.132108    -0.201403
N      3.766217    -0.605661    14.208834    -0.301879
N      9.610143     1.614514    12.763765    -0.202311
N      0.301152     3.880941     8.535882    -0.301581
N      6.144974     1.519388     7.335689    -0.200645
N      7.231283    -3.275281     7.486846    -0.302048
O      2.003174     8.452196     1.500997    -0.538411
O      0.842019    -0.021818    14.730329    -0.522728
O      8.933409     5.800903     7.045466    -0.539886
O      7.772254     4.040647     7.769511    -0.524552
O      5.468240    11.928200     6.569318    -0.538647
O      4.307085    -4.018830     7.731722    -0.524448
O      7.200824     0.274904    13.614784    -0.538411
O      6.039669     8.748918     0.385452    -0.522728
O      3.735759     2.926197     8.070315    -0.539886
O      2.574604     4.686453     7.346270    -0.524552
O      0.270590    -3.201100     8.546463    -0.538647
O      9.504735    12.745930     7.384059    -0.524448

The following XYZ coordinates are in angstroms. Other properties are in atomic units.
The sperically averaged electron density of each atom fit to a function of the form exp(a - br)
eigen_1, eigen_2 and eigen_3 are the three eigenvalues of traceless quadrupole moment tensor
  atom number  atomic symbol              X              Y              Z     net charge C6 coefficient C8 coefficient C10 coefficient fluctuating dipole atomic polarizability isotropic forcefield polarizability              a              b squared Pearson coefficient          <r^3>          <r^4>         wp_QDO          m_QDO          q_QDO       dipole_x       dipole_y       dipole_z         dipole            Qxy            Qxz            Qyz     Q(x^2-y^2)  Q(3z^2 - R^2)        eigen_1        eigen_2        eigen_3 static polarizability      alpha(xx)      alpha(xy)      alpha(xz)      alpha(yy)      alpha(yz)      alpha(zz) atomic spin moment
            1             Zn       9.195578       0.039970      14.037421       0.368638     171.647201 0.40086069E+04  0.15618174E+06                                25.638039                           21.124843      -0.016428       1.714098                    0.999795      66.243633     208.080023       0.376569       0.417470      -1.118288      -0.022723       0.270343       0.105700       0.291160      -0.027904       0.079519      -0.212657       0.739580       0.140757      -0.479223       0.103673       0.375550             31.880606      38.636198      -0.253322       2.861192      17.152818      -4.038558      39.852803           0.435667
            2             Zn       5.730513       3.409678       8.062455       0.369255     171.287776 0.39972231E+04  0.15561542E+06                                25.596691                           21.089589      -0.011594       1.715769                    0.999805      66.173478     207.724937       0.377053       0.417262      -1.118514      -0.022707      -0.042165      -0.285707       0.289693       0.083347      -0.015007      -0.084614       0.227798      -1.390459      -0.475563       0.100674       0.374890             31.831000      38.597587       2.616315      -1.212443      37.601502      -7.791852      19.293911           0.435004
            3             Zn       2.265344      -3.449648       8.131686       0.367872     171.574686 0.40064160E+04  0.15606837E+06                                25.625566                           21.114708      -0.017002       1.714017                    0.999819      66.240526     208.022518       0.376792       0.417297      -1.118451      -0.023053      -0.226225       0.179963       0.289993      -0.055314      -0.064239       0.293694       0.590022      -0.296906      -0.474966       0.101007       0.373959             31.866571      38.627307      -2.358646      -1.658381      30.655549      11.844891      26.316857           0.435350
            4             Zn       3.997928       8.687130       1.078360       0.368641     171.645844 0.40085669E+04  0.15617979E+06                                25.637920                           21.124749      -0.016430       1.714099                    0.999795      66.243294     208.078676       0.376569       0.417470      -1.118288      -0.022723      -0.270332      -0.105697       0.291149       0.027904      -0.079519      -0.212651       0.739561       0.140746      -0.479210       0.103668       0.375542             31.880457      38.636000       0.253317      -2.861171      17.152747      -4.038544      39.852623           0.435657
            5             Zn       0.532863       5.317422       7.053326       0.369254     171.288256 0.39972369E+04  0.15561610E+06                                25.596735                           21.089623      -0.011595       1.715768                    0.999805      66.173590     207.725400       0.377053       0.417262      -1.118514      -0.022707       0.042166       0.285711       0.289697      -0.083347       0.015007      -0.084615       0.227799      -1.390473      -0.475568       0.100676       0.374893             31.831057      38.597664      -2.616324       1.212446      37.601565      -7.791865      19.293941           0.435007
            6             Zn       7.462994      12.176748       6.984095       0.367872     171.574645 0.40064149E+04  0.15606832E+06                                25.625562                           21.114705      -0.017001       1.714017                    0.999819      66.240517     208.022479       0.376792       0.417297      -1.118451      -0.023053       0.226225      -0.179963       0.289993       0.055314       0.064239       0.293694       0.590022      -0.296906      -0.474965       0.101007       0.373959             31.866565      38.627301       2.358645       1.658380      30.655546      11.844888      26.316849           0.435350
            7              H       8.201892       8.952259       1.224378       0.261629       0.591141 0.40700350E+01  0.35035217E+02                                 1.343851                            1.324892      -1.305601       2.330395                    0.996592       3.201914       9.487834       0.439952       1.617313      -0.644010      -0.026131      -0.013161       0.014911       0.032839       0.000595      -0.003616      -0.010600      -0.007838      -0.025655      -0.014305       0.000632       0.013673              1.374748       1.573058       0.121936      -0.017687       1.281106      -0.060719       1.270080          -0.000988
            8              H      10.090718      12.377646       2.710260       0.121450       1.223088 0.94746782E+01  0.96581523E+02                                 1.874613                            1.794976      -0.975246       2.418745                    0.998541       3.439362       9.662942       0.471186       1.275217      -0.712876       0.026754       0.012545      -0.014148       0.032761       0.011045      -0.003870       0.004383       0.008466       0.023488      -0.017095       0.007613       0.009482              1.875559       2.196796       0.286635      -0.231290       1.615578      -0.005937       1.814302           0.000390
            9              H      10.317335       9.595446       2.383759       0.087024       1.071793 0.86905061E+01  0.88327300E+02                                 1.811945                            1.782461      -1.309348       2.233318                    0.992435       4.090420      12.196030       0.439572       1.370965      -0.687152       0.005196       0.024035       0.025160       0.035181       0.003332       0.007350      -0.003193      -0.005857       0.011400      -0.010749       0.002534       0.008215              1.852506       1.674300       0.001565       0.097248       1.907848       0.390110       1.975370           0.001379
           10              H       9.596941      12.799165       4.930768       0.083537       1.273487 0.91586083E+01  0.93568270E+02                                 1.978682                            1.794795      -1.155122       2.311845                    0.995930       3.862637      11.251229       0.454544       1.318959      -0.699357       0.031354       0.019228       0.023496       0.043645       0.012614      -0.004679       0.005994       0.019873       0.003875      -0.019387       0.003774       0.015613              2.111383       2.203932       0.365571       0.488346       1.919840       0.588114       2.210376           0.003671
           11              H       8.096899      11.062472       0.323478       0.122534       1.189313 0.91381329E+01  0.92519241E+02                                 1.866831                            1.775787      -0.776415       2.516434                    0.998829       3.432912       9.682576       0.467494       1.294064      -0.708678      -0.028994       0.008436      -0.021577       0.037113      -0.005194       0.008492      -0.005445      -0.004552      -0.014466      -0.011309      -0.001792       0.013100              1.938811       2.026104      -0.133994       0.519515       1.510078      -0.121617       2.280250           0.001683
           12              H       9.621890      11.227414       0.657536       0.109023       1.182119 0.94728854E+01  0.97078919E+02                                 1.870451                            1.815995      -0.929922       2.434716                    0.996762       3.613608      10.359809       0.457810       1.305505      -0.704907       0.027945       0.012621      -0.006775       0.031403      -0.000550      -0.001104       0.002134      -0.005833      -0.030018      -0.010342       0.002098       0.008245              1.905214       2.111036       0.232863      -0.351102       1.620192      -0.098022       1.984413           0.000600
           13              H       6.606213      10.438484       2.410967       0.103776       1.448091 0.11375621E+02  0.12435784E+03                                 2.237567                            2.060809      -1.770081       2.022875                    0.989250       4.560596      14.361070       0.400200       1.400011      -0.679769      -0.004047      -0.018621      -0.017026       0.025554       0.016215      -0.014931       0.006386      -0.035058       0.071014      -0.039862       0.012028       0.027833              2.353747       2.479227       0.445498       0.514745       2.029413       0.572172       2.552600           0.018041
           14              H       6.209113      10.885312       4.629964       0.093013       1.122155 0.78672902E+01  0.78227168E+02                                 1.891474                            1.717078      -1.232795       2.285277                    0.994648       3.931730      11.707959       0.438316       1.405355      -0.680888      -0.036092      -0.014991       0.017748       0.042923       0.013566      -0.004013       0.002553       0.007021      -0.012732      -0.013970      -0.002297       0.016266              2.004021       2.532555       0.213404      -0.615946       1.590048       0.006399       1.889459           0.002836
           15              H       8.693589       6.773102       1.068686       0.129167       1.456539 0.12305174E+02  0.13680118E+03                                 2.252208                            2.144687      -1.571617       2.118956                    0.992445       4.381405      13.785803       0.393036       1.401753      -0.681476      -0.010585       0.012497       0.009487       0.018927      -0.001638       0.004466      -0.006861      -0.000357      -0.099108      -0.034315       0.014894       0.019421              2.301821       2.564933      -0.253023       0.606935       1.937636      -0.303422       2.402893           0.013774
           16              H       9.007527       5.768613       2.231089       0.154078       1.151975 0.87053061E+01  0.87530454E+02                                 1.871537                            1.768789      -0.787096       2.517360                    0.999661       3.367379       9.627905       0.451993       1.347719      -0.697862      -0.005746      -0.002400       0.009588       0.011433       0.006655      -0.005519       0.006974       0.001638      -0.006793      -0.012957       0.005064       0.007893              1.909063       1.750835       0.356178      -0.336919       2.039554      -0.487418       1.936799           0.002637
           17              H      10.125022       6.147369       1.200193       0.150990       1.352511 0.10820103E+02  0.11513634E+03                                 2.103439                            1.987634      -1.011924       2.405813                    0.997986       3.613004      10.706764       0.420390       1.369218      -0.693517       0.018055      -0.001332       0.001141       0.018140      -0.000408      -0.008129       0.003370       0.011630      -0.055666      -0.020837       0.003784       0.017053              2.152905       2.613317      -0.313675      -0.629419       1.771156       0.223062       2.074242           0.004197
           18              H       0.231815       7.356945       2.998971       0.060127       1.191365 0.96256628E+01  0.99559136E+02                                 1.890986                            1.836800      -1.014615       2.369754                    0.994066       4.010075      11.748554       0.450538       1.314390      -0.700042       0.032088      -0.013100       0.016578       0.038420      -0.001738       0.003335       0.014519       0.016910      -0.012914      -0.020265       0.008607       0.011657              1.939015       2.446299      -0.181759       0.317447       1.554016      -0.126825       1.816731           0.005908
           19              H       9.120836       8.597066       4.255092       0.154818       0.842390 0.62159369E+01  0.57746321E+02                                 1.526416                            1.499227      -0.760142       2.532255                    0.999522       3.300613       9.223186       0.486216       1.355999      -0.693254       0.009995       0.011371       0.006246       0.016377       0.005283      -0.000557       0.004099       0.002742      -0.001316      -0.007227       0.000807       0.006419              1.536611       1.386191       0.200073       0.140652       1.624319       0.290428       1.599323          -0.000184
           20              H       8.682155       7.092514       4.215791       0.149432       1.031941 0.76859525E+01  0.76011160E+02                                 1.804886                            1.707920      -1.231131       2.303704                    0.994818       3.740306      11.122778       0.435169       1.423208      -0.678463      -0.000816      -0.009515       0.005386       0.010965       0.007278      -0.008996       0.002468      -0.004728       0.020611      -0.014713       0.003042       0.011671              1.871950       1.547594       0.214935      -0.201207       2.047905      -0.597433       2.020350           0.004416
           21              H       7.947207       8.145875       3.319426       0.145864       0.878124 0.66487224E+01  0.63267578E+02                                 1.603820                            1.577011      -1.050831       2.386428                    0.996739       3.584801      10.378794       0.458882       1.402692      -0.682495      -0.009139       0.002282      -0.011726       0.015041      -0.003692       0.002616      -0.000031       0.011317       0.019542      -0.010045       0.002084       0.007962              1.624089       1.969616      -0.147825       0.208651       1.393292      -0.113580       1.509360          -0.000555
           22              H       4.736826       5.311313       6.750708       0.261232       0.596190 0.41170829E+01  0.35557001E+02                                 1.352998                            1.333580      -1.321438       2.321933                    0.996342       3.226479       9.589409       0.437815       1.619867      -0.643488      -0.026213       0.019887       0.004052       0.033152      -0.003213       0.001256       0.012602      -0.004607      -0.016191      -0.014378       0.000645       0.013733              1.384353       1.585375      -0.077359      -0.097955       1.334206       0.035506       1.233477          -0.000972
           23              H       6.625652       4.885431       3.041295       0.123652       1.217840 0.94268175E+01  0.95992891E+02                                 1.870996                            1.791849      -0.987011       2.414800                    0.998425       3.431532       9.642720       0.470938       1.277229      -0.712440       0.026328      -0.018491      -0.003892       0.032407      -0.008411      -0.007189      -0.009218       0.000376      -0.000851      -0.016584       0.007192       0.009392              1.871842       2.191743      -0.342267      -0.132042       1.766563      -0.082976       1.657219           0.000361
           24              H       6.852270       5.993772       5.614001       0.087731       1.064381 0.86068870E+01  0.87197718E+02                                 1.798136                            1.769602      -1.275888       2.255632                    0.993166       4.062598      12.062705       0.443109       1.364383      -0.688520       0.005613       0.009969      -0.033478       0.035379       0.004427      -0.006366       0.000472      -0.010510      -0.003247      -0.010436       0.002545       0.007891              1.837992       1.662649       0.082553      -0.049373       1.609540      -0.221044       2.241789           0.001358
           25              H       6.131876       6.597688       1.565995       0.084584       1.273565 0.91627302E+01  0.93677304E+02                                 1.983953                            1.799151      -1.169831       2.306685                    0.995733       3.865913      11.286975       0.452226       1.324773      -0.698168       0.031151       0.011034      -0.028130       0.043399      -0.010530      -0.008317      -0.007824       0.016032      -0.007343      -0.019093       0.003496       0.015597              2.117319       2.209910       0.241126      -0.563146       1.632477      -0.421736       2.509569           0.003656
           26              H       4.631834       3.476004       5.373660       0.121309       1.192974 0.91729415E+01  0.92963519E+02                                 1.871128                            1.779528      -0.777838       2.515638                    0.998788       3.438588       9.704588       0.466842       1.294590      -0.708579      -0.029486      -0.023064       0.003265       0.037577       0.010029       0.000250       0.006792      -0.002205      -0.007931      -0.011301      -0.001928       0.013229              1.943515       2.031018       0.519134      -0.144355       2.198800      -0.273814       1.600727           0.001697
           27              H       6.156824       3.682836       5.063787       0.110781       1.182150 0.94755693E+01  0.97145658E+02                                 1.873275                            1.818480      -0.939047       2.431845                    0.996482       3.612591      10.370264       0.456505       1.308708      -0.704240       0.027216      -0.011753      -0.007433       0.030563      -0.000734       0.000994       0.006766       0.009570       0.015887      -0.010448       0.002164       0.008284              1.908178       2.114716      -0.421616      -0.026388       1.981174      -0.108904       1.628644           0.000539
           28              H       3.141148       5.595817       4.870305       0.103576       1.445655 0.11349465E+02  0.12398567E+03                                 2.234296                            2.057854      -1.766964       2.024403                    0.989254       4.553782      14.329026       0.400705       1.399217      -0.679946      -0.004708      -0.005684       0.024304       0.025400      -0.020456      -0.006243      -0.010995      -0.042800       0.046457      -0.039169       0.011495       0.027674              2.350198       2.475508       0.222758      -0.642186       1.923378      -0.511550       2.651707           0.017823
           29              H       2.744047       7.294110       3.373842       0.092537       1.120467 0.78524819E+01  0.78023372E+02                                 1.887846                            1.714222      -1.225147       2.288815                    0.994762       3.925054      11.674173       0.439268       1.403326      -0.681307      -0.036475       0.023318       0.003971       0.043473      -0.009864      -0.009697      -0.000486       0.011337       0.000960      -0.013935      -0.001872       0.015807              1.999858       2.526536      -0.637908       0.122603       1.805541      -0.132307       1.667497           0.002806
           30              H       5.228524       6.266058       8.715759       0.128055       1.457610 0.12312209E+02  0.13684665E+03                                 2.249831                            2.142568      -1.561739       2.122516                    0.992165       4.379116      13.759769       0.394134       1.398185      -0.682171      -0.011441       0.001757      -0.015343       0.019220       0.004557      -0.000984       0.024620       0.030396      -0.004438      -0.033786       0.014810       0.018976              2.299299       2.562650       0.651496      -0.084191       2.545689      -0.049721       1.789557           0.013721
           31              H       5.542462       7.774973       9.004471       0.154306       1.144615 0.86312467E+01  0.86547609E+02                                 1.858700                            1.757401      -0.775120       2.522643                    0.999699       3.354114       9.557671       0.455224       1.341836      -0.699053      -0.005763       0.009565      -0.002679       0.011484      -0.008029      -0.002912      -0.002346       0.009172       0.017143      -0.012767       0.005066       0.007701              1.895660       1.738836      -0.464957      -0.138431       2.366617       0.285201       1.581525           0.002526
           32              H       6.659957       6.692813       9.191906       0.150942       1.350475 0.10801433E+02  0.11491504E+03                                 2.104378                            1.988497      -1.035155       2.397522                    0.997905       3.606412      10.694376       0.419383       1.372777      -0.692904       0.018193       0.001566       0.000217       0.018262      -0.006691       0.004552       0.007738       0.030798       0.003437      -0.020706       0.003877       0.016829              2.153802       2.614373      -0.387909       0.587191       1.805524      -0.242829       2.041510           0.004117
           33              H       7.162050       7.645812       7.244994       0.061185       1.189522 0.96043202E+01  0.99262437E+02                                 1.887280                            1.833328      -1.007532       2.372725                    0.994148       4.003704      11.717366       0.451589       1.312336      -0.700463       0.031825       0.021172       0.003296       0.038366       0.003583      -0.000242      -0.007692       0.027989       0.020907      -0.020071       0.008551       0.011519              1.935098       2.440542       0.364736      -0.001268       1.857428      -0.050260       1.507325           0.005801
           34              H       5.655771       8.113585       5.542957       0.155793       0.839712 0.61917594E+01  0.57473100E+02                                 1.524129                            1.497110      -0.759369       2.533524                    0.999590       3.295126       9.207836       0.486106       1.357453      -0.692979       0.009936      -0.000305      -0.012805       0.016210      -0.003118      -0.004271      -0.002357       0.005637       0.007302      -0.007151       0.000828       0.006323              1.534277       1.384295       0.021755      -0.242899       1.352327      -0.134079       1.866207          -0.000198
           35              H       5.217089       8.831825       6.865588       0.150421       1.031792 0.76837474E+01  0.75976058E+02                                 1.803809                            1.706924      -1.224342       2.306743                    0.994797       3.737703      11.110318       0.435628       1.421957      -0.678682      -0.000649       0.008879       0.005447       0.010437      -0.011494      -0.001708      -0.004571      -0.008963       0.009256      -0.014786       0.003013       0.011773              1.870861       1.546886      -0.281445      -0.085402       2.543018       0.310142       1.522679           0.004402
           36              H       4.482142       7.528869       6.401533       0.145887       0.877765 0.66464394E+01  0.63247706E+02                                 1.604141                            1.577352      -1.049186       2.386921                    0.996654       3.585968      10.386231       0.458512       1.403781      -0.682284      -0.009208      -0.011550       0.004101       0.015330       0.004011       0.001949      -0.006903      -0.000356      -0.015368      -0.010252       0.002223       0.008029              1.624414       1.969666       0.254330       0.023769       1.579286       0.006522       1.324290          -0.000526
           37              H       1.271657      11.917728       7.140695       0.260937       0.595204 0.41058586E+01  0.35418653E+02                                 1.349060                            1.329835      -1.307620       2.327993                    0.996519       3.216231       9.538215       0.439598       1.615187      -0.644266      -0.026307      -0.006393      -0.019248       0.033218       0.002742       0.002398      -0.001861       0.014481       0.040270      -0.014638       0.000717       0.013921              1.380230       1.580003      -0.045902       0.115223       1.224578       0.025689       1.336110          -0.000973
           38              H       3.160483       8.918223       9.364226       0.122308       1.213838 0.93808684E+01  0.95344043E+02                                 1.861146                            1.782890      -0.970879       2.420732                    0.998566       3.426098       9.597159       0.474262       1.270684      -0.713837       0.026751       0.006150       0.017843       0.032738      -0.002041       0.011231       0.004647      -0.007195      -0.023527      -0.016732       0.007377       0.009355              1.861888       2.179118       0.056485       0.359553       1.747302       0.088108       1.659244           0.000315
           39              H       3.387101      10.592081       7.118021       0.087823       1.069234 0.86582233E+01  0.87857012E+02                                 1.803865                            1.774983      -1.281796       2.252165                    0.993074       4.074995      12.113024       0.442351       1.364555      -0.688430       0.005284      -0.033996       0.007984       0.035319      -0.008097      -0.000652       0.002843      -0.004717       0.013566      -0.010788       0.002625       0.008164              1.844008       1.667566      -0.084389      -0.047111       2.283699      -0.164174       1.580759           0.001374
           40              H       2.666706       6.784448       8.619018       0.085161       1.267401 0.91084845E+01  0.92964377E+02                                 1.976046                            1.792679      -1.157279       2.312594                    0.995990       3.854048      11.234788       0.453571       1.323093      -0.698541       0.030765      -0.029660       0.004873       0.043010      -0.002133       0.013342       0.002073       0.005749      -0.037821      -0.019281       0.003681       0.015599              2.108368       2.200467      -0.604266       0.072182       2.642951      -0.167923       1.481686           0.003568
           41              H       1.166665      11.642824       9.418643       0.122387       1.194337 0.91872247E+01  0.93171332E+02                                 1.874929                            1.782762      -0.786198       2.512535                    0.998708       3.440115       9.721328       0.465559       1.297280      -0.708008      -0.029274       0.014134       0.018250       0.037280      -0.004802      -0.008579      -0.001163       0.007208       0.020842      -0.011136      -0.001794       0.012930              1.947675       2.036101      -0.386152      -0.378989       1.991342       0.397141       1.815582           0.001664
           42              H       2.691655      11.271050       9.394458       0.108962       1.187341 0.95300939E+01  0.97869195E+02                                 1.881189                            1.825705      -0.950279       2.426938                    0.996384       3.621294      10.412434       0.454739       1.311582      -0.703679       0.027475      -0.000485       0.013599       0.030659       0.001293       0.000436      -0.008852       0.006195       0.004888      -0.010549       0.002385       0.008164              1.916465       2.124687       0.189530       0.381154       1.818473       0.208512       1.806236           0.000596
           43              H      10.071278      10.146999       7.834509       0.103533       1.444437 0.11338793E+02  0.12385161E+03                                 2.234073                            2.057711      -1.770459       2.023209                    0.989218       4.552516      14.328434       0.400441       1.400339      -0.679746      -0.004691       0.024081      -0.007162       0.025558       0.004899       0.020699       0.004673      -0.053208       0.013664      -0.038863       0.011378       0.027485              2.349928       2.475183      -0.667386       0.128165       2.912256      -0.059544       1.662344           0.017829
           44              H       9.674178       8.001878       7.111975       0.093040       1.118301 0.78346530E+01  0.77802810E+02                                 1.885580                            1.712423      -1.227646       2.287942                    0.994763       3.920804      11.658679       0.439437       1.403569      -0.681270      -0.036266      -0.007839      -0.022060       0.043166      -0.003300       0.013367      -0.002174       0.006993      -0.013620      -0.013713      -0.002140       0.015853              1.997277       2.522740       0.424295       0.490183       1.814427       0.125689       1.654663           0.002769
           45              H       1.763355      13.142140       5.331336       0.128083       1.469913 0.12442977E+02  0.13871238E+03                                 2.265149                            2.155859      -1.583171       2.112990                    0.992293       4.400798      13.863672       0.392254       1.400708      -0.681634      -0.011170      -0.014681       0.006335       0.019505      -0.003324      -0.003135      -0.018141       0.042397       0.029805      -0.034070       0.015363       0.018707              2.315544       2.582026      -0.402996      -0.528348       2.034106       0.356259       2.330498           0.013821
           46              H       2.077293      12.637714       3.880221       0.154052       1.155504 0.87341085E+01  0.87869753E+02                                 1.872848                            1.769536      -0.775388       2.521259                    0.999683       3.372903       9.638236       0.452849       1.344410      -0.698472      -0.006129      -0.006766      -0.006807       0.011388       0.001379       0.008806      -0.004435      -0.002662      -0.019881      -0.013256       0.005200       0.008056              1.910689       1.751936       0.114276       0.478284       1.541004       0.200430       2.439127           0.002698
           47              H       3.194788      13.341118       4.723682       0.150292       1.361178 0.10907917E+02  0.11637085E+03                                 2.118520                            2.000584      -1.042664       2.393721                    0.997835       3.621022      10.764101       0.417254       1.375952      -0.692278       0.018294      -0.000365      -0.001428       0.018353       0.007197       0.003683      -0.011487       0.024636      -0.015793      -0.020917       0.004000       0.016916              2.168926       2.635398       0.710450       0.043213       2.207710       0.019655       1.663671           0.004204
           48              H       3.696881      11.178542       4.871816       0.060782       1.195998 0.96751548E+01  0.10022937E+03                                 1.897808                            1.842934      -1.023591       2.365445                    0.993930       4.022333      11.805302       0.449134       1.316415      -0.699564       0.031657      -0.007296      -0.019012       0.037641      -0.002439      -0.003102      -0.006550       0.003083      -0.055688      -0.020514       0.008338       0.012176              1.946337       2.456682      -0.185460      -0.318287       1.646723       0.178417       1.735605           0.006025
           49              H       2.190602       9.470649       5.317732       0.156926       0.836593 0.61640037E+01  0.57159099E+02                                 1.521248                            1.494543      -0.762314       2.532929                    0.999543       3.289238       9.190982       0.486070       1.358892      -0.692700       0.009839      -0.010203       0.006438       0.015568      -0.002084       0.004763      -0.001867      -0.001273      -0.013906      -0.007237       0.000835       0.006402              1.531297       1.381948      -0.220104       0.102113       1.849577      -0.154605       1.362367          -0.000179
           50              H       1.751920      10.256961       4.034402       0.151030       1.029157 0.76585669E+01  0.75633661E+02                                 1.797504                            1.701646      -1.203014       2.315349                    0.994962       3.728563      11.061353       0.437438       1.417823      -0.679457      -0.000660       0.000250      -0.010370       0.010394       0.004200       0.010761       0.002345      -0.012675      -0.003175      -0.014612       0.002854       0.011757              1.863953       1.542375       0.066457       0.284794       1.504852       0.285055       2.544633           0.004410
           51              H       1.016972      10.506556       5.394822       0.145071       0.876600 0.66344849E+01  0.63093074E+02                                 1.601665                            1.575172      -1.058740       2.383086                    0.996776       3.580562      10.360528       0.459252       1.402427      -0.682583      -0.009222       0.008920       0.007791       0.015010      -0.000614      -0.004640       0.007051      -0.000378      -0.015754      -0.010448       0.001987       0.008461              1.621824       1.965998      -0.105914      -0.230999       1.380662       0.106650       1.518813          -0.000532
           52              H       3.004242      -0.225159      13.891403       0.261629       0.591141 0.40700350E+01  0.35035217E+02                                 1.343851                            1.324892      -1.305601       2.330395                    0.996592       3.201914       9.487834       0.439952       1.617313      -0.644010      -0.026131       0.013161      -0.014911       0.032839      -0.000595       0.003616      -0.010600      -0.007838      -0.025655      -0.014305       0.000632       0.013673              1.374748       1.573058      -0.121936       0.017687       1.281106      -0.060719       1.270080          -0.000988
           53              H       4.893068      -3.650546      12.405521       0.121451       1.223091 0.94747124E+01  0.96581982E+02                                 1.874618                            1.794981      -0.975247       2.418744                    0.998541       3.439366       9.662967       0.471185       1.275219      -0.712875       0.026754      -0.012545       0.014148       0.032761      -0.011045       0.003870       0.004383       0.008466       0.023488      -0.017095       0.007613       0.009482              1.875564       2.196803      -0.286637       0.231291       1.615582      -0.005937       1.814307           0.000390
           54              H       5.119685      -0.868346      12.732022       0.087024       1.071793 0.86905015E+01  0.88327248E+02                                 1.811945                            1.782461      -1.309348       2.233318                    0.992435       4.090420      12.196032       0.439572       1.370966      -0.687152       0.005196      -0.024035      -0.025160       0.035181      -0.003332      -0.007350      -0.003193      -0.005857       0.011400      -0.010749       0.002534       0.008215              1.852506       1.674300      -0.001565      -0.097248       1.907848       0.390110       1.975370           0.001379
           55              H       4.399291      -4.072065      10.185013       0.083537       1.273486 0.91586012E+01  0.93568186E+02                                 1.978681                            1.794794      -1.155121       2.311845                    0.995930       3.862636      11.251228       0.454544       1.318960      -0.699356       0.031354      -0.019228      -0.023496       0.043645      -0.012614       0.004679       0.005994       0.019873       0.003875      -0.019387       0.003774       0.015613              2.111382       2.203931      -0.365571      -0.488346       1.919840       0.588114       2.210376           0.003671
           56              H       2.899249      -2.335372      14.792303       0.122535       1.189313 0.91381299E+01  0.92519207E+02                                 1.866830                            1.775787      -0.776415       2.516434                    0.998829       3.432912       9.682577       0.467494       1.294064      -0.708678      -0.028994      -0.008436       0.021577       0.037113       0.005194      -0.008492      -0.005445      -0.004552      -0.014466      -0.011309      -0.001792       0.013100              1.938810       2.026104       0.133994      -0.519514       1.510078      -0.121617       2.280249           0.001683
           57              H       4.424240      -2.500314      14.458245       0.109023       1.182120 0.94728944E+01  0.97079046E+02                                 1.870452                            1.815997      -0.929924       2.434715                    0.996762       3.613610      10.359821       0.457809       1.305506      -0.704906       0.027945      -0.012621       0.006775       0.031403       0.000550       0.001104       0.002134      -0.005833      -0.030018      -0.010342       0.002098       0.008245              1.905215       2.111038      -0.232863       0.351103       1.620194      -0.098022       1.984415           0.000599
           58              H       1.408563      -1.711384      12.704814       0.103776       1.448098 0.11375681E+02  0.12435865E+03                                 2.237573                            2.060813      -1.770085       2.022873                    0.989250       4.560609      14.361120       0.400199       1.400010      -0.679769      -0.004047       0.018621       0.017026       0.025554      -0.016216       0.014931       0.006386      -0.035058       0.071015      -0.039862       0.012029       0.027834              2.353753       2.479234      -0.445499      -0.514747       2.029418       0.572174       2.552608           0.018041
           59              H       1.011463      -2.158212      10.485817       0.093013       1.122156 0.78672994E+01  0.78227281E+02                                 1.891475                            1.717078      -1.232796       2.285276                    0.994648       3.931733      11.707969       0.438316       1.405354      -0.680888      -0.036092       0.014991      -0.017748       0.042923      -0.013566       0.004013       0.002553       0.007021      -0.012732      -0.013970      -0.002297       0.016266              2.004022       2.532556      -0.213404       0.615946       1.590049       0.006399       1.889460           0.002836
           60              H       3.495939       1.953998      14.047095       0.129167       1.456532 0.12305097E+02  0.13680009E+03                                 2.252201                            2.144680      -1.571611       2.118959                    0.992445       4.381390      13.785740       0.393037       1.401753      -0.681476      -0.010585      -0.012497      -0.009487       0.018927       0.001638      -0.004466      -0.006861      -0.000357      -0.099107      -0.034315       0.014894       0.019421              2.301813       2.564923       0.253022      -0.606932       1.937630      -0.303421       2.402885           0.013774
           61              H       3.809877       2.958487      12.884692       0.154078       1.151975 0.87052982E+01  0.87530340E+02                                 1.871535                            1.768787      -0.787095       2.517360                    0.999661       3.367377       9.627892       0.451994       1.347717      -0.697862      -0.005746       0.002400      -0.009588       0.011433      -0.006655       0.005519       0.006974       0.001637      -0.006792      -0.012957       0.005064       0.007893              1.909061       1.750833      -0.356178       0.336918       2.039552      -0.487417       1.936797           0.002638
           62              H       4.927372       2.579731      13.915588       0.150990       1.352508 0.10820071E+02  0.11513591E+03                                 2.103435                            1.987631      -1.011920       2.405815                    0.997986       3.612998      10.706738       0.420391       1.369218      -0.693517       0.018055       0.001332      -0.001141       0.018140       0.000407       0.008129       0.003370       0.011630      -0.055665      -0.020836       0.003784       0.017053              2.152901       2.613311       0.313674       0.629418       1.771153       0.223062       2.074239           0.004198
           63              H       5.429465       1.370155      12.116810       0.060127       1.191364 0.96256500E+01  0.99558961E+02                                 1.890984                            1.836798      -1.014612       2.369755                    0.994066       4.010071      11.748536       0.450538       1.314390      -0.700043       0.032088       0.013101      -0.016578       0.038420       0.001738      -0.003335       0.014518       0.016910      -0.012914      -0.020264       0.008607       0.011657              1.939013       2.446297       0.181759      -0.317447       1.554014      -0.126825       1.816730           0.005908
           64              H       3.923186       0.130034      10.860689       0.154818       0.842391 0.62159376E+01  0.57746324E+02                                 1.526415                            1.499226      -0.760142       2.532255                    0.999522       3.300613       9.223183       0.486216       1.355998      -0.693254       0.009995      -0.011371      -0.006246       0.016377      -0.005283       0.000557       0.004099       0.002742      -0.001316      -0.007227       0.000807       0.006419              1.536610       1.386190      -0.200073      -0.140652       1.624318       0.290427       1.599322          -0.000184
           65              H       3.484505       1.634586      10.899990       0.149432       1.031940 0.76859455E+01  0.76011064E+02                                 1.804884                            1.707918      -1.231129       2.303705                    0.994818       3.740303      11.122762       0.435170       1.423207      -0.678463      -0.000816       0.009515      -0.005386       0.010965      -0.007278       0.008996       0.002468      -0.004728       0.020611      -0.014713       0.003042       0.011671              1.871948       1.547593      -0.214935       0.201206       2.047903      -0.597432       2.020348           0.004416
           66              H       2.749557       0.581225      11.796355       0.145864       0.878124 0.66487224E+01  0.63267577E+02                                 1.603820                            1.577011      -1.050831       2.386428                    0.996739       3.584801      10.378794       0.458882       1.402692      -0.682495      -0.009139      -0.002282       0.011726       0.015041       0.003692      -0.002616      -0.000031       0.011317       0.019542      -0.010045       0.002084       0.007962              1.624089       1.969616       0.147825      -0.208651       1.393292      -0.113580       1.509360          -0.000555
           67              H       9.934476       3.415787       8.365073       0.261232       0.596190 0.41170829E+01  0.35557001E+02                                 1.352998                            1.333580      -1.321438       2.321933                    0.996342       3.226479       9.589409       0.437815       1.619867      -0.643488      -0.026213      -0.019887      -0.004052       0.033152       0.003213      -0.001256       0.012602      -0.004607      -0.016191      -0.014378       0.000644       0.013733              1.384353       1.585375       0.077359       0.097955       1.334206       0.035506       1.233477          -0.000972
           68              H       1.428002       3.841669      12.074486       0.123652       1.217838 0.94267964E+01  0.95992599E+02                                 1.870992                            1.791845      -0.987010       2.414800                    0.998425       3.431530       9.642703       0.470939       1.277227      -0.712441       0.026328       0.018491       0.003892       0.032407       0.008411       0.007189      -0.009218       0.000376      -0.000851      -0.016584       0.007192       0.009392              1.871838       2.191738       0.342266       0.132041       1.766559      -0.082975       1.657215           0.000362
           69              H       1.654620       2.733328       9.501780       0.087731       1.064381 0.86068892E+01  0.87197744E+02                                 1.798136                            1.769602      -1.275888       2.255632                    0.993166       4.062598      12.062704       0.443109       1.364382      -0.688520       0.005613      -0.009969       0.033478       0.035379      -0.004427       0.006366       0.000472      -0.010510      -0.003247      -0.010436       0.002545       0.007891              1.837992       1.662649      -0.082553       0.049373       1.609540      -0.221044       2.241789           0.001358
           70              H       0.934226       2.129412      13.549786       0.084584       1.273563 0.91627070E+01  0.93676999E+02                                 1.983950                            1.799148      -1.169829       2.306686                    0.995733       3.865907      11.286950       0.452226       1.324772      -0.698168       0.031151      -0.011034       0.028130       0.043399       0.010530       0.008317      -0.007824       0.016032      -0.007343      -0.019093       0.003496       0.015597              2.117315       2.209907      -0.241125       0.563145       1.632474      -0.421735       2.509565           0.003656
           71              H       9.829484       5.251096       9.742121       0.121309       1.192972 0.91729241E+01  0.92963290E+02                                 1.871125                            1.779526      -0.777837       2.515639                    0.998788       3.438585       9.704574       0.466843       1.294589      -0.708579      -0.029486       0.023064      -0.003265       0.037577      -0.010029      -0.000250       0.006792      -0.002205      -0.007931      -0.011301      -0.001928       0.013229              1.943512       2.031015      -0.519133       0.144354       2.198796      -0.273813       1.600725           0.001697
           72              H       0.959174       5.044264      10.051994       0.110781       1.182149 0.94755554E+01  0.97145471E+02                                 1.873273                            1.818478      -0.939046       2.431846                    0.996482       3.612588      10.370250       0.456505       1.308708      -0.704240       0.027216       0.011753       0.007433       0.030563       0.000734      -0.000994       0.006766       0.009570       0.015887      -0.010448       0.002164       0.008284              1.908176       2.114713       0.421615       0.026388       1.981172      -0.108904       1.628643           0.000540
           73              H       8.338798       3.131283      10.245476       0.103576       1.445652 0.11349436E+02  0.12398527E+03                                 2.234293                            2.057852      -1.766961       2.024404                    0.989254       4.553775      14.328995       0.400705       1.399217      -0.679947      -0.004708       0.005684      -0.024303       0.025400       0.020456       0.006243      -0.010995      -0.042800       0.046457      -0.039169       0.011495       0.027674              2.350194       2.475504      -0.222757       0.642185       1.923375      -0.511549       2.651703           0.017823
           74              H       7.941697       1.432990      11.741939       0.092537       1.120466 0.78524746E+01  0.78023273E+02                                 1.887844                            1.714221      -1.225145       2.288816                    0.994762       3.925051      11.674158       0.439269       1.403325      -0.681307      -0.036475      -0.023318      -0.003971       0.043473       0.009864       0.009697      -0.000486       0.011337       0.000961      -0.013935      -0.001872       0.015807              1.999856       2.526533       0.637907      -0.122602       1.805539      -0.132307       1.667496           0.002806
           75              H       0.030874       2.461042       6.400022       0.128055       1.457614 0.12312251E+02  0.13684724E+03                                 2.249835                            2.142571      -1.561742       2.122514                    0.992165       4.379124      13.759802       0.394133       1.398184      -0.682171      -0.011441      -0.001757       0.015344       0.019220      -0.004557       0.000984       0.024620       0.030396      -0.004438      -0.033787       0.014810       0.018977              2.299303       2.562655      -0.651498       0.084191       2.545694      -0.049721       1.789560           0.013721
           76              H       0.344812       0.952127       6.111310       0.154306       1.144614 0.86312422E+01  0.86547553E+02                                 1.858699                            1.757401      -0.775120       2.522643                    0.999699       3.354114       9.557670       0.455224       1.341836      -0.699053      -0.005763      -0.009565       0.002679       0.011484       0.008029       0.002912      -0.002346       0.009172       0.017144      -0.012767       0.005066       0.007701              1.895659       1.738835       0.464957       0.138431       2.366616       0.285201       1.581525           0.002526
           77              H       1.462307       2.034287       5.923875       0.150943       1.350477 0.10801451E+02  0.11491527E+03                                 2.104378                            1.988498      -1.035156       2.397521                    0.997905       3.606416      10.694388       0.419383       1.372775      -0.692904       0.018193      -0.001566      -0.000217       0.018262       0.006691      -0.004552       0.007738       0.030799       0.003437      -0.020706       0.003877       0.016829              2.153803       2.614374       0.387909      -0.587191       1.805525      -0.242829       2.041510           0.004117
           78              H       1.964400       1.081288       7.870787       0.061185       1.189522 0.96043244E+01  0.99262497E+02                                 1.887281                            1.833329      -1.007532       2.372725                    0.994148       4.003705      11.717372       0.451588       1.312336      -0.700463       0.031825      -0.021172      -0.003296       0.038366      -0.003583       0.000242      -0.007692       0.027989       0.020908      -0.020071       0.008551       0.011519              1.935099       2.440543      -0.364736       0.001269       1.857429      -0.050260       1.507326           0.005801
           79              H       0.458121       0.613515       9.572824       0.155793       0.839713 0.61917617E+01  0.57473127E+02                                 1.524129                            1.497111      -0.759370       2.533524                    0.999590       3.295127       9.207840       0.486106       1.357453      -0.692979       0.009936       0.000304       0.012805       0.016210       0.003118       0.004271      -0.002357       0.005637       0.007302      -0.007151       0.000828       0.006323              1.534277       1.384295      -0.021755       0.242899       1.352327      -0.134079       1.866208          -0.000198
           80              H       0.019439      -0.104725       8.250193       0.150421       1.031792 0.76837476E+01  0.75976057E+02                                 1.803809                            1.706924      -1.224341       2.306743                    0.994797       3.737703      11.110316       0.435628       1.421957      -0.678682      -0.000649      -0.008879      -0.005447       0.010437       0.011494       0.001708      -0.004571      -0.008963       0.009256      -0.014786       0.003013       0.011773              1.870860       1.546886       0.281445       0.085402       2.543017       0.310142       1.522678           0.004401
           81              H       9.679792       1.198231       8.714248       0.145887       0.877765 0.66464410E+01  0.63247722E+02                                 1.604141                            1.577352      -1.049186       2.386921                    0.996654       3.585968      10.386229       0.458512       1.403781      -0.682284      -0.009208       0.011550      -0.004101       0.015330      -0.004011      -0.001949      -0.006903      -0.000356      -0.015368      -0.010252       0.002223       0.008029              1.624414       1.969666      -0.254330      -0.023769       1.579286       0.006522       1.324290          -0.000526
           82              H       6.469307      -3.190628       7.975086       0.260937       0.595204 0.41058584E+01  0.35418650E+02                                 1.349060                            1.329835      -1.307620       2.327993                    0.996519       3.216231       9.538214       0.439598       1.615186      -0.644267      -0.026307       0.006393       0.019248       0.033218      -0.002742      -0.002398      -0.001861       0.014481       0.040270      -0.014638       0.000717       0.013921              1.380230       1.580003       0.045902      -0.115222       1.224578       0.025689       1.336110          -0.000973
           83              H       8.358133      -0.191123       5.751555       0.122308       1.213838 0.93808639E+01  0.95343988E+02                                 1.861146                            1.782890      -0.970880       2.420731                    0.998566       3.426098       9.597159       0.474262       1.270684      -0.713837       0.026751      -0.006150      -0.017843       0.032738       0.002041      -0.011231       0.004647      -0.007195      -0.023527      -0.016732       0.007377       0.009355              1.861888       2.179117      -0.056485      -0.359553       1.747302       0.088108       1.659244           0.000315
           84              H       8.584751      -1.864981       7.997760       0.087823       1.069234 0.86582251E+01  0.87857031E+02                                 1.803864                            1.774983      -1.281796       2.252165                    0.993074       4.074995      12.113022       0.442352       1.364555      -0.688431       0.005284       0.033996      -0.007984       0.035319       0.008097       0.000652       0.002843      -0.004717       0.013566      -0.010788       0.002625       0.008164              1.844008       1.667566       0.084389       0.047111       2.283698      -0.164174       1.580759           0.001374
           85              H       7.864356       1.942652       6.496763       0.085162       1.267402 0.91084951E+01  0.92964513E+02                                 1.976047                            1.792680      -1.157281       2.312593                    0.995990       3.854051      11.234799       0.453571       1.323092      -0.698541       0.030765       0.029660      -0.004873       0.043011       0.002133      -0.013342       0.002073       0.005749      -0.037821      -0.019281       0.003681       0.015599              2.108369       2.200468       0.604266      -0.072182       2.642952      -0.167923       1.481687           0.003568
           86              H       6.364315      -2.915724       5.697138       0.122388       1.194338 0.91872293E+01  0.93171404E+02                                 1.874930                            1.782764      -0.786198       2.512535                    0.998708       3.440115       9.721334       0.465558       1.297282      -0.708007      -0.029274      -0.014134      -0.018250       0.037280       0.004802       0.008579      -0.001163       0.007208       0.020842      -0.011136      -0.001794       0.012930              1.947677       2.036103       0.386153       0.378990       1.991344       0.397142       1.815584           0.001664
           87              H       7.889305      -2.543950       5.721323       0.108962       1.187340 0.95300876E+01  0.97869118E+02                                 1.881188                            1.825705      -0.950280       2.426938                    0.996384       3.621293      10.412432       0.454738       1.311582      -0.703679       0.027475       0.000485      -0.013599       0.030660      -0.001293      -0.000436      -0.008852       0.006195       0.004888      -0.010549       0.002385       0.008164              1.916465       2.124687      -0.189530      -0.381153       1.818472       0.208512       1.806236           0.000596
           88              H       4.873628      -1.419899       7.281272       0.103533       1.444439 0.11338808E+02  0.12385181E+03                                 2.234074                            2.057712      -1.770460       2.023209                    0.989218       4.552519      14.328444       0.400441       1.400338      -0.679746      -0.004691      -0.024081       0.007162       0.025558      -0.004899      -0.020699       0.004673      -0.053208       0.013664      -0.038863       0.011378       0.027485              2.349929       2.475185       0.667387      -0.128165       2.912258      -0.059544       1.662345           0.017829
           89              H       4.476528       0.725222       8.003806       0.093040       1.118301 0.78346559E+01  0.77802849E+02                                 1.885581                            1.712424      -1.227647       2.287941                    0.994763       3.920805      11.658684       0.439437       1.403569      -0.681270      -0.036266       0.007839       0.022060       0.043166       0.003300      -0.013367      -0.002173       0.006993      -0.013620      -0.013713      -0.002140       0.015853              1.997277       2.522741      -0.424295      -0.490184       1.814427       0.125689       1.654664           0.002769
           90              H       6.961005      -4.415040       9.784445       0.128083       1.469911 0.12442958E+02  0.13871211E+03                                 2.265147                            2.155857      -1.583170       2.112990                    0.992293       4.400795      13.863660       0.392254       1.400708      -0.681634      -0.011170       0.014681      -0.006335       0.019505       0.003324       0.003135      -0.018141       0.042397       0.029805      -0.034070       0.015363       0.018707              2.315542       2.582024       0.402996       0.528347       2.034105       0.356259       2.330497           0.013821
           91              H       7.274943      -3.910614      11.235560       0.154052       1.155507 0.87341349E+01  0.87870092E+02                                 1.872852                            1.769539      -0.775389       2.521258                    0.999683       3.372908       9.638257       0.452849       1.344410      -0.698472      -0.006129       0.006766       0.006807       0.011388      -0.001379      -0.008806      -0.004435      -0.002662      -0.019881      -0.013256       0.005200       0.008056              1.910693       1.751939      -0.114277      -0.478285       1.541007       0.200431       2.439132           0.002698
           92              H       8.392438      -4.614018      10.392099       0.150292       1.361175 0.10907894E+02  0.11637052E+03                                 2.118516                            2.000581      -1.042663       2.393722                    0.997835       3.621020      10.764086       0.417255       1.375950      -0.692278       0.018294       0.000365       0.001428       0.018353      -0.007197      -0.003683      -0.011487       0.024636      -0.015793      -0.020917       0.004000       0.016916              2.168922       2.635393      -0.710448      -0.043214       2.207706       0.019655       1.663668           0.004204
           93              H       8.894531      -2.451442      10.243965       0.060782       1.196000 0.96751811E+01  0.10022972E+03                                 1.897811                            1.842937      -1.023595       2.365443                    0.993930       4.022340      11.805331       0.449134       1.316416      -0.699564       0.031657       0.007296       0.019012       0.037641       0.002439       0.003102      -0.006550       0.003083      -0.055689      -0.020514       0.008338       0.012176              1.946340       2.456686       0.185460       0.318288       1.646726       0.178417       1.735608           0.006025
           94              H       7.388252      -0.743549       9.798049       0.156926       0.836593 0.61640026E+01  0.57159087E+02                                 1.521248                            1.494542      -0.762314       2.532929                    0.999543       3.289238       9.190982       0.486070       1.358892      -0.692700       0.009839       0.010203      -0.006438       0.015568       0.002084      -0.004763      -0.001867      -0.001273      -0.013906      -0.007237       0.000835       0.006402              1.531297       1.381948       0.220104      -0.102113       1.849576      -0.154605       1.362367          -0.000179
           95              H       6.949570      -1.529861      11.081379       0.151030       1.029159 0.76585878E+01  0.75633929E+02                                 1.797508                            1.701648      -1.203018       2.315347                    0.994962       3.728570      11.061383       0.437437       1.417824      -0.679457      -0.000660      -0.000250       0.010370       0.010394      -0.004200      -0.010761       0.002345      -0.012675      -0.003176      -0.014612       0.002854       0.011758              1.863957       1.542377      -0.066457      -0.284795       1.504855       0.285056       2.544639           0.004410
           96              H       6.214622      -1.779456       9.720959       0.145071       0.876600 0.66344833E+01  0.63093059E+02                                 1.601665                            1.575173      -1.058740       2.383086                    0.996776       3.580562      10.360530       0.459252       1.402428      -0.682583      -0.009222      -0.008920      -0.007791       0.015010       0.000614       0.004640       0.007051      -0.000378      -0.015754      -0.010448       0.001987       0.008461              1.621825       1.965999       0.105914       0.230999       1.380662       0.106650       1.518814          -0.000532
           97              C       0.942854       8.659029       0.870669       0.574319      24.523642 0.25353659E+03  0.53044228E+04                                 7.942263                            5.751254       0.018682       2.067804                    0.999596      22.846795      65.751014       0.598402       0.489233      -1.003765       0.049368      -0.016745      -0.037000       0.063926       0.006655      -0.005499      -0.010327      -0.136574      -0.153395      -0.054133      -0.040811       0.094944              9.983470      13.743978      -1.760684      -0.437104       4.449821      -0.435543      11.756611           0.040522
           98              C       9.310031      12.041653       3.086642      -0.220029      33.550673 0.45202086E+03  0.10747791E+05                                 8.989513                            7.047399       0.257795       2.042472                    0.999739      30.580113      88.864089       0.625194       0.412032      -1.065355      -0.003668      -0.000933       0.009536       0.010260       0.014023      -0.024623      -0.011537       0.044209      -0.012033      -0.026169      -0.017298       0.043467             10.360213       8.697298       1.822009      -0.216121       7.773452       4.503672      14.609891           0.003306
           99              C      10.107350       8.874588       1.754942      -0.068069      28.035989 0.42197959E+03  0.99094025E+04                                 8.373345                            7.060476      -0.390753       1.894256                    0.996721      28.227599      82.793163       0.588765       0.443004      -1.041270      -0.095952      -0.002888      -0.027128       0.099755      -0.009923       0.054640      -0.020873       0.008579       0.000331      -0.053970      -0.009805       0.063775              9.794020      11.661851      -1.339827      -1.563276       7.783409      -1.008364       9.936801           0.002391
          100              C       9.000251      12.303466       4.419854       0.045947      28.956456 0.36225067E+03  0.82017997E+04                                 8.385554                            6.469751       0.095999       2.030888                    0.999486      27.508959      79.652705       0.624322       0.433308      -1.045325      -0.047064      -0.040756       0.010134       0.063078       0.007295       0.018681       0.010433       0.033493      -0.018451      -0.021901      -0.010500       0.032401              9.761477       9.545998       1.505407      -0.699154       6.871885       3.848230      12.866548           0.084392
          101              C       8.440984      11.276286       2.332365       0.118073      31.583440 0.39322551E+03  0.89886834E+04                                 8.863005                            6.701859       0.005013       2.023707                    0.999350      25.796529      72.416429       0.625564       0.428332      -1.059886       0.001491      -0.020660      -0.011022       0.023464       0.002713      -0.008536       0.011166      -0.014222       0.094273      -0.025422      -0.009903       0.035325             10.936517       9.008380       0.833087      -2.031284       7.755160       5.104569      16.046011           0.119020
          102              C       8.797542      10.801532       0.941713      -0.126730      25.670009 0.37817501E+03  0.86749615E+04                                 7.750081                            6.525162      -0.265561       1.921920                    0.996933      28.786247      84.533314       0.632427       0.422203      -1.049703       0.001421      -0.097380       0.021874       0.099816      -0.001948       0.001037      -0.000775      -0.059947      -0.147025      -0.049038      -0.005509       0.054547              8.965504       6.773466      -0.990282      -0.969108       7.604340       1.842178      12.518705           0.006848
          103              C       7.244485      10.889675       2.914323      -0.215394      36.025490 0.48312976E+03  0.11791555E+05                                 9.742462                            7.487399      -0.229347       1.891422                    0.997264      31.803333      96.581011       0.576726       0.435140      -1.040997       0.028556       0.000917       0.000062       0.028571       0.008795      -0.007989       0.021709      -0.077509       0.077743      -0.054132       0.006563       0.047569             11.522712      10.887657       1.123426      -2.260324       7.362927       4.248755      16.317551           0.032728
          104              C       7.002274      11.177670       4.241488       0.063756      30.699747 0.36481872E+03  0.83003547E+04                                 8.849493                            6.563891       0.005878       2.007630                    0.999299      27.553320      80.793855       0.607869       0.442871      -1.036403       0.047633       0.033061       0.021280       0.061764      -0.002843      -0.024231      -0.005324      -0.020741      -0.106698      -0.046947       0.018294       0.028652             10.667522      10.192882       1.553740      -2.010995       7.489652       4.152967      14.320033           0.044073
          105              C       9.365126       6.473763       1.686921      -0.516368      25.361366 0.43756533E+03  0.10455628E+05                                 7.451272                            6.808331      -0.076653       1.927443                    0.996829      34.065012     103.563673       0.645252       0.397255      -1.061169       0.016783       0.063898       0.064754       0.092507       0.007662      -0.014465       0.033952       0.002643      -0.222552      -0.085886       0.038748       0.047138              7.627885       7.755496       0.505497      -0.315748       7.301675       0.053746       7.826482           0.020670
          106              C       9.789254       7.629231       2.569683       0.115912      22.845319 0.37180651E+03  0.84854799E+04                                 7.363138                            6.675339      -0.272753       1.953424                    0.998840      26.163712      76.422554       0.597153       0.449429      -1.034315      -0.078871      -0.010070      -0.014574       0.080836       0.009084      -0.013364       0.022513      -0.015226       0.007560      -0.030198       0.002985       0.027213              7.959885       7.764586       0.671814      -1.500169       6.874355      -0.492162       9.240716           0.005356
          107              C       8.792345       7.890171       3.692785      -0.502000      27.249647 0.46913056E+03  0.11267764E+05                                 7.687326                            6.989355       0.197170       2.022695                    0.997274      32.469501      95.081507       0.653056       0.390492      -1.078884       0.048183      -0.013650      -0.055678       0.074887       0.009344      -0.024941       0.027059       0.026335       0.110855      -0.048493      -0.005339       0.053832              8.303600       8.153875       0.423597      -2.038518       6.721794      -0.767026      10.035131           0.004848
          108              C       7.873088       5.151607       7.181508       0.577864      24.442117 0.25256636E+03  0.52789718E+04                                 7.924240                            5.739391       0.020996       2.069125                    0.999583      22.802555      65.588059       0.599163       0.489088      -1.003856       0.049816      -0.025024       0.033072       0.064820      -0.009157      -0.003663       0.066894      -0.035159       0.147269      -0.054166      -0.039910       0.094076              9.959693      13.711312       0.499076       1.737132      10.281704      -2.938199       5.886062           0.040249
          109              C       5.844965       5.379384       3.144082      -0.222969      33.623633 0.45327147E+03  0.10784655E+05                                 9.000582                            7.055754       0.253652       2.040689                    0.999728      30.622591      89.008360       0.625027       0.411870      -1.065492      -0.006577       0.009558      -0.003600       0.012148      -0.026968       0.000522      -0.001676       0.020929      -0.075607      -0.025362      -0.016195       0.041557             10.374024       8.702851      -1.096536      -1.471113       9.013923      -5.224133      13.405299           0.003448
          110              C       6.642285       5.809630       6.552691      -0.070226      28.158587 0.42414526E+03  0.99766586E+04                                 8.415333                            7.093600      -0.412086       1.886935                    0.996723      28.324281      83.244387       0.585310       0.444887      -1.039786      -0.096635      -0.019930       0.016135       0.099979       0.052203      -0.018747       0.009507      -0.013910      -0.065085      -0.054536      -0.009307       0.063843              9.847740      11.740324      -0.688288       1.960535      10.329847      -0.430657       7.473049           0.002423
          111              C       5.535185       6.403073       2.250740       0.044811      28.985717 0.36270761E+03  0.82150269E+04                                 8.389624                            6.471808       0.094147       2.030092                    0.999505      27.534274      79.749288       0.624493       0.433038      -1.045451      -0.047504       0.028483       0.031747       0.063842       0.012362      -0.015047      -0.007895       0.035909      -0.007583      -0.021292      -0.010060       0.031352              9.766662       9.549636      -1.356853      -0.957404       8.038678      -4.523081      11.711674           0.083878
          112              C       4.975918       5.108844       4.184048       0.118947      31.580938 0.39317790E+03  0.89878278E+04                                 8.865505                            6.703756       0.002497       2.022902                    0.999413      25.792786      72.420139       0.625118       0.428626      -1.059645       0.001667       0.001833       0.023376       0.023507      -0.008491       0.002102      -0.023996      -0.033663       0.032053      -0.024791      -0.011275       0.036066             10.940198       9.006462      -2.174129       0.293286       9.557552      -6.147571      14.256579           0.119356
          113              C       5.332477       4.141882       5.290523      -0.126953      25.652231 0.37780563E+03  0.86634706E+04                                 7.741491                            6.517474      -0.258239       1.923895                    0.996882      28.772261      84.448849       0.633521       0.421620      -1.050175      -0.001465       0.067894       0.074720       0.100969       0.003688       0.001756       0.045159       0.015976       0.080884      -0.048614      -0.005568       0.054182              8.954888       6.766739      -0.340215       1.335953       9.683884      -3.041391      10.414040           0.006948
          114              C       3.779419       5.806140       4.227884      -0.214831      35.942151 0.48186423E+03  0.11751307E+05                                 9.722658                            7.473913      -0.223390       1.893565                    0.997421      31.756483      96.356126       0.577753       0.434713      -1.041399       0.027162       0.000422      -0.001004       0.027184      -0.010118      -0.003309      -0.011407      -0.057250       0.135205      -0.053174       0.005010       0.048164             11.497055      10.863343      -2.510764       0.153332      10.376029      -5.986275      13.251793           0.032562
          115              C       3.537209       6.811502       3.314891       0.064208      30.711304 0.36504242E+03  0.83072488E+04                                 8.855489                            6.569303       0.018308       2.011448                    0.999310      27.558493      80.834699       0.607108       0.443329      -1.036069       0.047698       0.002892      -0.039980       0.062305      -0.018773       0.014394       0.029409       0.022624       0.019419      -0.045667       0.018386       0.027282             10.673948      10.196753      -2.518048      -0.341274       9.020779      -5.037661      12.804311           0.044440
          116              C       5.900060       6.951135       8.665877      -0.514480      25.320411 0.43665085E+03  0.10425757E+05                                 7.436333                            6.796335      -0.065276       1.930965                    0.996812      34.013991     103.285834       0.646675       0.396686      -1.061810       0.016671       0.022884      -0.087322       0.091798      -0.014901       0.001117       0.030757       0.113337       0.116717      -0.085596       0.038224       0.047371              7.611737       7.740570      -0.521167      -0.274979       7.629213      -0.256581       7.465429           0.020414
          117              C       6.324189       7.137895       7.223832       0.113272      22.873131 0.37234691E+03  0.85001527E+04                                 7.365831                            6.677536      -0.273336       1.952935                    0.998814      26.182824      76.466973       0.597463       0.449072      -1.034611      -0.080048      -0.008091       0.016044       0.082040      -0.015917      -0.001335      -0.009426       0.006794       0.074832      -0.029978       0.002817       0.027161              7.963476       7.766168      -1.637798       0.171896       9.084346      -0.783406       7.039914           0.005338
          118              C       5.327279       7.980060       6.436300      -0.503280      27.285425 0.46990791E+03  0.11291823E+05                                 7.697818                            6.998082       0.191686       2.020903                    0.997215      32.494735      95.197808       0.652196       0.390820      -1.078589       0.048628      -0.042638       0.040568       0.076344      -0.027063       0.005675      -0.043531      -0.000231       0.023869      -0.048876      -0.005818       0.054694              8.316411       8.165536      -1.984264       0.655406       9.891152      -1.055216       6.892546           0.004823
          119              C       4.407919      12.370664       7.063604       0.578206      24.452381 0.25269871E+03  0.52827250E+04                                 7.928549                            5.742659       0.015484       2.067269                    0.999601      22.807717      65.621016       0.598683       0.489389      -1.003646       0.048542       0.040283       0.005497       0.063319       0.001408       0.009361      -0.056887      -0.018642       0.194208      -0.053548      -0.039598       0.093145              9.965315      13.719766       1.255570      -1.301808       9.533705       3.374597       6.642475           0.040515
          120              C       2.379796       8.760263       8.885056      -0.220575      33.558670 0.45227791E+03  0.10754182E+05                                 8.989813                            7.049731       0.258372       2.042700                    0.999759      30.579086      88.828562       0.625120       0.412070      -1.065454      -0.004518      -0.008667      -0.005267       0.011103       0.014003       0.023760       0.012659       0.042032      -0.015274      -0.026101      -0.016463       0.042564             10.360393       8.688471      -0.723975       1.680694      16.811278       0.709349       5.581429           0.003273
          121              C       3.177116      11.497082       6.808148      -0.071523      28.151709 0.42407198E+03  0.99725950E+04                                 8.404521                            7.085249      -0.400643       1.890343                    0.996538      28.315479      83.156743       0.586726       0.443917      -1.040553      -0.098371       0.024092       0.010173       0.101788      -0.042653      -0.035845       0.012475       0.024797       0.050725      -0.055180      -0.009074       0.064254              9.833919      11.716334       2.035719      -0.383540       8.551792       1.448808       9.233631           0.002407
          122              C       2.070016       7.474761       8.445187       0.043126      29.007985 0.36317674E+03  0.82275869E+04                                 8.392528                            6.475810       0.087901       2.028081                    0.999530      27.541944      79.757957       0.624382       0.433014      -1.045558      -0.046974       0.012780      -0.040610       0.063395      -0.020421      -0.002908      -0.001861       0.019332      -0.058119      -0.020673      -0.011648       0.032321              9.769209       9.550988      -0.147839       1.653161      14.714723       0.671519       5.041916           0.083289
          123              C       1.510749       9.796170       8.599368       0.118720      31.576236 0.39321906E+03  0.89879915E+04                                 8.860640                            6.701253       0.005232       2.023870                    0.999383      25.792367      72.389199       0.625704       0.428261      -1.059990       0.001157       0.019714      -0.013288       0.023803       0.005601       0.006506       0.011589      -0.051477      -0.025191      -0.024229      -0.009865       0.034094             10.933433       9.000404       1.345879       1.734935      18.393760       1.041542       5.406136           0.117664
          124              C       1.867308      11.237887       8.883544      -0.124936      25.596805 0.37681518E+03  0.86355688E+04                                 7.729403                            6.507402      -0.262691       1.923017                    0.996825      28.741470      84.348419       0.634199       0.421423      -1.050239       0.002725       0.030703      -0.096158       0.100977       0.000059      -0.001886      -0.044426       0.019566       0.087411      -0.049479      -0.004816       0.054295              8.939211       6.763050       1.324036      -0.371755      12.831408       1.204212       7.223176           0.006856
          125              C       0.314250       9.485485       7.973574      -0.213635      35.933495 0.48176826E+03  0.11748485E+05                                 9.721756                            7.473753      -0.225244       1.893173                    0.997437      31.749811      96.336680       0.577686       0.434781      -1.041349       0.026905      -0.002163      -0.000724       0.027001       0.002114       0.010753      -0.011048      -0.095476       0.017271      -0.052772       0.005002       0.047770             11.495829      10.860925       1.388615       2.096910      17.716246       1.748067       5.910315           0.032291
          126              C       0.072039       8.192129       7.559402       0.063147      30.717910 0.36519330E+03  0.83108837E+04                                 8.854222                            6.568973       0.013589       2.009844                    0.999339      27.559454      80.817609       0.607405       0.443102      -1.036284       0.047880      -0.037450       0.017675       0.063304       0.021030       0.008793      -0.024322       0.034665       0.050058      -0.046160       0.018356       0.027804             10.672325      10.192379       0.963279       2.349701      16.221664       0.880488       5.602931           0.044134
          127              C       2.434891      12.756402       4.762983      -0.514338      25.289930 0.43561497E+03  0.10397200E+05                                 7.430178                            6.784457      -0.068853       1.930153                    0.996809      34.020872     103.364060       0.647640       0.396240      -1.061868       0.017477      -0.086916       0.023839       0.091805       0.008952       0.013318      -0.064380       0.052751      -0.067824      -0.085367       0.038736       0.046631              7.608543       7.741893       0.025192       0.588746       7.718812       0.204305       7.364924           0.020621
          128              C       2.859019      11.414174       5.322266       0.114887      22.828427 0.37137637E+03  0.84727517E+04                                 7.355610                            6.667479      -0.273544       1.953174                    0.998811      26.154862      76.370069       0.598075       0.448890      -1.034681      -0.079758       0.017528      -0.001272       0.081671       0.006127       0.015652      -0.012463      -0.032078      -0.040276      -0.030558       0.003880       0.026678              7.952499       7.758957       0.960359       1.325506       8.217114       1.270666       7.881426           0.005415
          129              C       1.862110      10.311069       4.986696      -0.504927      27.346876 0.47147162E+03  0.11340369E+05                                 7.718310                            7.018794       0.181417       2.017484                    0.997172      32.538928      95.416229       0.649881       0.391833      -1.077743       0.046359       0.057752       0.017805       0.076168       0.017073       0.019490       0.017614      -0.045569      -0.117817      -0.048843      -0.005045       0.053888              8.338875       8.190900       1.571385       1.396760       8.582400       1.833349       8.243325           0.004945
          130              C       6.140504       0.068071      14.245112       0.574319      24.523654 0.25353672E+03  0.53044263E+04                                 7.942266                            5.751255       0.018681       2.067804                    0.999596      22.846803      65.751045       0.598402       0.489233      -1.003765       0.049368       0.016745       0.037000       0.063926      -0.006654       0.005499      -0.010327      -0.136574      -0.153395      -0.054133      -0.040811       0.094944              9.983474      13.743983       1.760685       0.437106       4.449822      -0.435544      11.756615           0.040522
          131              C       4.112381      -3.314553      12.029139      -0.220029      33.550680 0.45202093E+03  0.10747793E+05                                 8.989515                            7.047399       0.257794       2.042472                    0.999739      30.580121      88.864133       0.625194       0.412032      -1.065355      -0.003669       0.000933      -0.009536       0.010260      -0.014023       0.024623      -0.011537       0.044209      -0.012033      -0.026169      -0.017298       0.043467             10.360215       8.697302      -1.822010       0.216123       7.773452       4.503671      14.609891           0.003306
          132              C       4.909700      -0.147488      13.360839      -0.068069      28.035995 0.42197962E+03  0.99094033E+04                                 8.373346                            7.060476      -0.390753       1.894256                    0.996721      28.227600      82.793164       0.588765       0.443004      -1.041270      -0.095952       0.002888       0.027127       0.099755       0.009923      -0.054640      -0.020873       0.008579       0.000331      -0.053970      -0.009805       0.063775              9.794022      11.661857       1.339828       1.563277       7.783409      -1.008365       9.936800           0.002391
          133              C       3.802601      -3.576366      10.695927       0.045947      28.956469 0.36225086E+03  0.82018054E+04                                 8.385557                            6.469753       0.095999       2.030888                    0.999486      27.508967      79.652744       0.624322       0.433309      -1.045325      -0.047064       0.040756      -0.010134       0.063078      -0.007295      -0.018681       0.010433       0.033493      -0.018451      -0.021901      -0.010500       0.032401              9.761481       9.546002      -1.505407       0.699156       6.871887       3.848231      12.866555           0.084392
          134              C       3.243334      -2.549186      12.783416       0.118073      31.583444 0.39322554E+03  0.89886848E+04                                 8.863007                            6.701860       0.005012       2.023707                    0.999350      25.796531      72.416448       0.625563       0.428332      -1.059886       0.001491       0.020660       0.011022       0.023464      -0.002713       0.008536       0.011166      -0.014222       0.094273      -0.025422      -0.009902       0.035325             10.936520       9.008385      -0.833088       2.031284       7.755161       5.104569      16.046014           0.119020
          135              C       3.599892      -2.074432      14.174068      -0.126730      25.670023 0.37817528E+03  0.86749697E+04                                 7.750084                            6.525165      -0.265562       1.921920                    0.996933      28.786261      84.533375       0.632427       0.422203      -1.049703       0.001421       0.097380      -0.021874       0.099816       0.001948      -0.001037      -0.000775      -0.059947      -0.147026      -0.049038      -0.005509       0.054547              8.965508       6.773470       0.990282       0.969110       7.604341       1.842178      12.518712           0.006848
          136              C       2.046835      -2.162575      12.201458      -0.215394      36.025510 0.48312995E+03  0.11791562E+05                                 9.742467                            7.487401      -0.229350       1.891421                    0.997264      31.803350      96.581094       0.576726       0.435140      -1.040997       0.028556      -0.000917      -0.000062       0.028571      -0.008795       0.007989       0.021710      -0.077510       0.077744      -0.054133       0.006564       0.047569             11.522719      10.887665      -1.123429       2.260322       7.362931       4.248759      16.317561           0.032727
          137              C       1.804624      -2.450570      10.874293       0.063756      30.699755 0.36481879E+03  0.83003570E+04                                 8.849495                            6.563892       0.005878       2.007630                    0.999299      27.553326      80.793887       0.607868       0.442871      -1.036403       0.047633      -0.033061      -0.021280       0.061764       0.002843       0.024231      -0.005324      -0.020741      -0.106698      -0.046947       0.018295       0.028652             10.667526      10.192885      -1.553741       2.010995       7.489654       4.152969      14.320040           0.044073
          138              C       4.167476       2.253337      13.428860      -0.516368      25.361352 0.43756503E+03  0.10455617E+05                                 7.451267                            6.808327      -0.076649       1.927444                    0.996829      34.064983     103.563518       0.645252       0.397255      -1.061169       0.016783      -0.063898      -0.064753       0.092507      -0.007662       0.014465       0.033952       0.002643      -0.222548      -0.085885       0.038747       0.047138              7.627879       7.755489      -0.505497       0.315749       7.301671       0.053747       7.826475           0.020671
          139              C       4.591604       1.097869      12.546098       0.115912      22.845320 0.37180650E+03  0.84854789E+04                                 7.363136                            6.675337      -0.272751       1.953425                    0.998840      26.163705      76.422511       0.597154       0.449429      -1.034315      -0.078871       0.010070       0.014574       0.080836      -0.009084       0.013364       0.022513      -0.015226       0.007561      -0.030198       0.002985       0.027213              7.959884       7.764585      -0.671813       1.500170       6.874354      -0.492163       9.240712           0.005356
          140              C       3.594695       0.836929      11.422996      -0.502000      27.249646 0.46913050E+03  0.11267762E+05                                 7.687325                            6.989354       0.197172       2.022695                    0.997274      32.469497      95.081481       0.653056       0.390492      -1.078884       0.048183       0.013650       0.055678       0.074887      -0.009344       0.024941       0.027059       0.026335       0.110855      -0.048493      -0.005339       0.053832              8.303599       8.153875      -0.423597       2.038517       6.721793      -0.767027      10.035129           0.004848
          141              C       2.675438       3.575493       7.934273       0.577864      24.442113 0.25256633E+03  0.52789708E+04                                 7.924239                            5.739391       0.020996       2.069125                    0.999583      22.802552      65.588046       0.599163       0.489088      -1.003856       0.049816       0.025024      -0.033072       0.064820       0.009157       0.003663       0.066894      -0.035159       0.147270      -0.054166      -0.039910       0.094076              9.959692      13.711310      -0.499076      -1.737131      10.281703      -2.938199       5.886062           0.040249
          142              C       0.647315       3.347716      11.971699      -0.222969      33.623615 0.45327126E+03  0.10784648E+05                                 9.000579                            7.055753       0.253651       2.040688                    0.999728      30.622576      89.008296       0.625027       0.411870      -1.065492      -0.006577      -0.009558       0.003600       0.012148       0.026968      -0.000522      -0.001675       0.020928      -0.075606      -0.025361      -0.016195       0.041556             10.374020       8.702847       1.096536       1.471111       9.013920      -5.224130      13.405294           0.003448
          143              C       1.444635       2.917470       8.563090      -0.070226      28.158585 0.42414527E+03  0.99766588E+04                                 8.415333                            7.093600      -0.412086       1.886935                    0.996723      28.324281      83.244388       0.585310       0.444887      -1.039786      -0.096635       0.019930      -0.016135       0.099979      -0.052203       0.018747       0.009507      -0.013910      -0.065086      -0.054536      -0.009307       0.063843              9.847739      11.740322       0.688289      -1.960534      10.329847      -0.430658       7.473049           0.002423
          144              C       0.337535       2.324027      12.865041       0.044812      28.985664 0.36270676E+03  0.82150027E+04                                 8.389613                            6.471800       0.094149       2.030093                    0.999505      27.534238      79.749148       0.624494       0.433038      -1.045451      -0.047504      -0.028483      -0.031747       0.063841      -0.012362       0.015046      -0.007895       0.035909      -0.007583      -0.021291      -0.010060       0.031351              9.766649       9.549626       1.356851       0.957403       8.038666      -4.523072      11.711655           0.083876
          145              C      10.173568       3.618256      10.931733       0.118949      31.580900 0.39317743E+03  0.89878141E+04                                 8.865497                            6.703752       0.002498       2.022903                    0.999413      25.792766      72.420065       0.625118       0.428626      -1.059645       0.001667      -0.001833      -0.023376       0.023507       0.008490      -0.002102      -0.023996      -0.033664       0.032053      -0.024791      -0.011275       0.036066             10.940187       9.006453       2.174127      -0.293287       9.557543      -6.147564      14.256565           0.119353
          146              C       0.134827       4.585218       9.825258      -0.126953      25.652225 0.37780556E+03  0.86634681E+04                                 7.741489                            6.517473      -0.258239       1.923895                    0.996882      28.772251      84.448801       0.633521       0.421620      -1.050175      -0.001465      -0.067894      -0.074720       0.100969      -0.003688      -0.001756       0.045159       0.015976       0.080885      -0.048614      -0.005568       0.054182              8.954885       6.766736       0.340215      -1.335953       9.683881      -3.041390      10.414038           0.006948
          147              C       8.977069       2.920960      10.887897      -0.214831      35.942111 0.48186368E+03  0.11751290E+05                                 9.722651                            7.473909      -0.223389       1.893566                    0.997421      31.756455      96.356011       0.577753       0.434713      -1.041399       0.027161      -0.000423       0.001004       0.027183       0.010118       0.003308      -0.011406      -0.057250       0.135204      -0.053174       0.005010       0.048164             11.497046      10.863333       2.510762      -0.153333      10.376021      -5.986270      13.251783           0.032562
          148              C       8.734859       1.915598      11.800890       0.064208      30.711271 0.36504194E+03  0.83072352E+04                                 8.855483                            6.569299       0.018308       2.011449                    0.999310      27.558471      80.834617       0.607108       0.443329      -1.036069       0.047698      -0.002892       0.039980       0.062305       0.018773      -0.014394       0.029409       0.022624       0.019420      -0.045667       0.018385       0.027282             10.673940      10.196747       2.518047       0.341274       9.020772      -5.037654      12.804301           0.044439
          149              C       0.702410       1.775965       6.449904      -0.514481      25.320421 0.43665108E+03  0.10425764E+05                                 7.436336                            6.796338      -0.065278       1.930965                    0.996812      34.014008     103.285914       0.646675       0.396686      -1.061810       0.016671      -0.022884       0.087322       0.091798       0.014901      -0.001117       0.030758       0.113338       0.116718      -0.085596       0.038225       0.047372              7.611741       7.740575       0.521165       0.274980       7.629217      -0.256582       7.465432           0.020413
          150              C       1.126539       1.589205       7.891949       0.113272      22.873131 0.37234690E+03  0.85001528E+04                                 7.365831                            6.677536      -0.273337       1.952935                    0.998814      26.182826      76.466985       0.597463       0.449072      -1.034611      -0.080048       0.008091      -0.016044       0.082040       0.015917       0.001335      -0.009426       0.006794       0.074832      -0.029978       0.002817       0.027161              7.963476       7.766168       1.637798      -0.171896       9.084346      -0.783408       7.039915           0.005338
          151              C       0.129629       0.747040       8.679481      -0.503280      27.285422 0.46990784E+03  0.11291820E+05                                 7.697818                            6.998082       0.191687       2.020903                    0.997215      32.494733      95.197802       0.652196       0.390820      -1.078589       0.048628       0.042638      -0.040568       0.076344       0.027063      -0.005675      -0.043531      -0.000231       0.023868      -0.048876      -0.005818       0.054694              8.316411       8.165535       1.984264      -0.655406       9.891152      -1.055217       6.892546           0.004823
          152              C       9.605569      -3.643564       8.052177       0.578206      24.452377 0.25269866E+03  0.52827237E+04                                 7.928548                            5.742658       0.015485       2.067269                    0.999601      22.807713      65.620999       0.598683       0.489389      -1.003646       0.048542      -0.040283      -0.005497       0.063319      -0.001408      -0.009361      -0.056887      -0.018642       0.194208      -0.053548      -0.039598       0.093145              9.965314      13.719764      -1.255570       1.301807       9.533703       3.374597       6.642475           0.040515
          153              C       7.577446      -0.033163       6.230725      -0.220575      33.558689 0.45227817E+03  0.10754190E+05                                 8.989817                            7.049734       0.258372       2.042700                    0.999759      30.579096      88.828608       0.625119       0.412070      -1.065454      -0.004518       0.008667       0.005267       0.011103      -0.014003      -0.023761       0.012659       0.042032      -0.015275      -0.026102      -0.016463       0.042565             10.360398       8.688475       0.723977      -1.680695      16.811290       0.709348       5.581431           0.003273
          154              C       8.374766      -2.769982       8.307633      -0.071523      28.151705 0.42407189E+03  0.99725922E+04                                 8.404520                            7.085248      -0.400643       1.890343                    0.996538      28.315475      83.156725       0.586726       0.443917      -1.040553      -0.098371      -0.024093      -0.010172       0.101788       0.042653       0.035845       0.012475       0.024797       0.050725      -0.055180      -0.009074       0.064254              9.833918      11.716331      -2.035718       0.383540       8.551790       1.448808       9.233631           0.002407
          155              C       7.267666       1.252339       6.670594       0.043126      29.008011 0.36317712E+03  0.82275977E+04                                 8.392532                            6.475813       0.087901       2.028080                    0.999530      27.541964      79.758028       0.624382       0.433013      -1.045558      -0.046974      -0.012780       0.040610       0.063396       0.020421       0.002908      -0.001860       0.019332      -0.058121      -0.020673      -0.011648       0.032321              9.769214       9.550993       0.147840      -1.653161      14.714733       0.671518       5.041918           0.083290
          156              C       6.708399      -1.069070       6.516413       0.118719      31.576268 0.39321951E+03  0.89880040E+04                                 8.860644                            6.701255       0.005234       2.023870                    0.999383      25.792386      72.389254       0.625705       0.428261      -1.059990       0.001157      -0.019714       0.013288       0.023803      -0.005601      -0.006507       0.011589      -0.051477      -0.025194      -0.024229      -0.009865       0.034094             10.933438       9.000407      -1.345879      -1.734936      18.393770       1.041542       5.406138           0.117667
          157              C       7.064958      -2.510787       6.232237      -0.124936      25.596815 0.37681534E+03  0.86355735E+04                                 7.729405                            6.507403      -0.262690       1.923017                    0.996825      28.741478      84.348449       0.634199       0.421423      -1.050239       0.002725      -0.030703       0.096158       0.100977      -0.000059       0.001886      -0.044426       0.019566       0.087410      -0.049479      -0.004815       0.054295              8.939214       6.763052      -1.324036       0.371756      12.831412       1.204212       7.223178           0.006856
          158              C       5.511900      -0.758385       7.142207      -0.213634      35.933510 0.48176850E+03  0.11748493E+05                                 9.721757                            7.473754      -0.225243       1.893173                    0.997437      31.749824      96.336727       0.577686       0.434781      -1.041349       0.026905       0.002163       0.000723       0.027002      -0.002114      -0.010754      -0.011048      -0.095476       0.017270      -0.052772       0.005002       0.047770             11.495831      10.860927      -1.388614      -2.096910      17.716250       1.748066       5.910316           0.032291
          159              C       5.269689       0.534971       7.556379       0.063147      30.717913 0.36519334E+03  0.83108847E+04                                 8.854221                            6.568972       0.013590       2.009845                    0.999339      27.559458      80.817614       0.607405       0.443102      -1.036284       0.047881       0.037450      -0.017675       0.063305      -0.021030      -0.008793      -0.024321       0.034665       0.050058      -0.046160       0.018357       0.027803             10.672323      10.192378      -0.963278      -2.349701      16.221661       0.880487       5.602931           0.044134
          160              C       7.632541      -4.029302      10.352798      -0.514338      25.289936 0.43561514E+03  0.10397205E+05                                 7.430180                            6.784460      -0.068853       1.930153                    0.996809      34.020878     103.364089       0.647640       0.396240      -1.061868       0.017477       0.086916      -0.023839       0.091805      -0.008953      -0.013318      -0.064380       0.052751      -0.067825      -0.085368       0.038736       0.046632              7.608545       7.741894      -0.025190      -0.588748       7.718813       0.204305       7.364928           0.020621
          161              C       8.056669      -2.687074       9.793515       0.114887      22.828430 0.37137644E+03  0.84727549E+04                                 7.355613                            6.667481      -0.273547       1.953173                    0.998811      26.154875      76.370143       0.598074       0.448891      -1.034681      -0.079758      -0.017528       0.001272       0.081671      -0.006128      -0.015652      -0.012463      -0.032078      -0.040278      -0.030558       0.003880       0.026678              7.952503       7.758963      -0.960359      -1.325507       8.217116       1.270666       7.881431           0.005415
          162              C       7.059760      -1.583969      10.129085      -0.504927      27.346884 0.47147181E+03  0.11340376E+05                                 7.718313                            7.018796       0.181415       2.017484                    0.997172      32.538940      95.416291       0.649881       0.391833      -1.077743       0.046359      -0.057752      -0.017805       0.076168      -0.017073      -0.019491       0.017614      -0.045569      -0.117818      -0.048844      -0.005044       0.053888              8.338878       8.190903      -1.571386      -1.396760       8.582401       1.833349       8.243330           0.004944
          163              N       7.877558      11.861002       4.983673      -0.201402      37.203694 0.51425502E+03  0.12483903E+05                                 9.510367                            7.473163      -0.283780       1.943479                    0.996894      28.112194      79.501473       0.619545       0.407251      -1.080826       0.024113      -0.020449      -0.130492       0.134267       0.033368       0.009755       0.027955       0.080757      -0.152918      -0.066678      -0.013934       0.080612             11.179385      12.029814       2.308670      -0.887159       8.659485       4.410983      12.848857           0.066102
          164              N       8.963867       9.332761       0.906947      -0.301878      29.390262 0.49466007E+03  0.12022147E+05                                 8.649528                            7.704823      -0.733304       1.793863                    0.996938      29.545287      86.624782       0.559991       0.450039      -1.042767       0.065631       0.095190       0.074542       0.137568      -0.029011       0.038545      -0.063817      -0.025703      -0.240208      -0.110571       0.008340       0.102231              9.673821      10.413243      -2.119865       1.208862       9.037077      -0.243614       9.571143           0.001233
          165              N       4.412493       7.112587       2.352016      -0.202312      37.230258 0.51473638E+03  0.12498865E+05                                 9.514593                            7.476429      -0.273010       1.946370                    0.996855      28.130506      79.571027       0.619421       0.407225      -1.080812       0.024910      -0.104462       0.082253       0.135271      -0.007771      -0.033708       0.002383       0.131385       0.000172      -0.066182      -0.014161       0.080343             11.183758      12.035209      -1.924741      -1.554945       7.984756      -4.020623      13.531308           0.066736
          166              N       5.498802       4.846159       6.579899      -0.301582      29.354380 0.49381249E+03  0.11994072E+05                                 8.629674                            7.686783      -0.730501       1.795463                    0.996788      29.513702      86.450319       0.562009       0.448702      -1.043745       0.066274       0.017337      -0.119361       0.137622       0.049232       0.005884       0.089150       0.018998      -0.106487      -0.110586       0.007655       0.102931              9.650638      10.393350       2.096654       1.227004       9.622939      -0.103041       8.935624           0.001161
          167              N       0.947324       7.207712       7.780092      -0.200644      37.171274 0.51379104E+03  0.12470212E+05                                 9.506203                            7.471076      -0.283567       1.943251                    0.996913      28.100240      79.467966       0.619452       0.407391      -1.080699       0.025218       0.122910       0.049737       0.134969      -0.024992       0.023817      -0.028854       0.084674      -0.143277      -0.065924      -0.014661       0.080586             11.173150      12.021266      -0.384016       2.440462      15.613635      -0.390648       5.884549           0.065450
          168              N       2.033633      12.002381       7.628935      -0.302048      29.367558 0.49411040E+03  0.12005222E+05                                 8.642809                            7.698295      -0.735874       1.793337                    0.996970      29.537212      86.582853       0.560484       0.449776      -1.042939       0.065033      -0.110929       0.043756       0.135828      -0.017907      -0.045061      -0.025635       0.128800       0.221426      -0.109541       0.007419       0.102121              9.666207      10.406670       0.013125      -2.437075       9.211858       0.351283       9.380093           0.001100
          169              N       2.679908      -3.133902      10.132108      -0.201403      37.203710 0.51425523E+03  0.12483910E+05                                 9.510372                            7.473166      -0.283780       1.943478                    0.996894      28.112202      79.501516       0.619544       0.407251      -1.080825       0.024113       0.020449       0.130492       0.134267      -0.033368      -0.009755       0.027955       0.080757      -0.152918      -0.066678      -0.013934       0.080612             11.179392      12.029820      -2.308671       0.887159       8.659489       4.410986      12.848866           0.066102
          170              N       3.766217      -0.605661      14.208834      -0.301879      29.390286 0.49466056E+03  0.12022162E+05                                 8.649531                            7.704825      -0.733303       1.793864                    0.996938      29.545295      86.624803       0.559991       0.450038      -1.042767       0.065630      -0.095190      -0.074542       0.137568       0.029011      -0.038545      -0.063817      -0.025704      -0.240209      -0.110571       0.008340       0.102231              9.673825      10.413248       2.119866      -1.208863       9.037078      -0.243613       9.571148           0.001233
          171              N       9.610143       1.614514      12.763765      -0.202311      37.230213 0.51473559E+03  0.12498842E+05                                 9.514587                            7.476425      -0.273012       1.946370                    0.996855      28.130488      79.570977       0.619420       0.407226      -1.080812       0.024910       0.104461      -0.082253       0.135271       0.007771       0.033708       0.002383       0.131386       0.000173      -0.066182      -0.014161       0.080343             11.183750      12.035207       1.924741       1.554947       7.984748      -4.020615      13.531295           0.066732
          172              N       0.301152       3.880941       8.535882      -0.301581      29.354369 0.49381230E+03  0.11994066E+05                                 8.629672                            7.686781      -0.730501       1.795463                    0.996788      29.513696      86.450297       0.562009       0.448702      -1.043745       0.066274      -0.017337       0.119361       0.137622      -0.049232      -0.005884       0.089150       0.018998      -0.106487      -0.110586       0.007655       0.102931              9.650635      10.393347      -2.096654      -1.227003       9.622936      -0.103040       8.935621           0.001161
          173              N       6.144974       1.519388       7.335689      -0.200645      37.171307 0.51379158E+03  0.12470228E+05                                 9.506208                            7.471080      -0.283568       1.943250                    0.996913      28.100257      79.468023       0.619452       0.407391      -1.080699       0.025218      -0.122910      -0.049737       0.134969       0.024992      -0.023817      -0.028854       0.084674      -0.143278      -0.065924      -0.014662       0.080586             11.173156      12.021271       0.384016      -2.440463      15.613647      -0.390649       5.884552           0.065453
          174              N       7.231283      -3.275281       7.486846      -0.302048      29.367559 0.49411040E+03  0.12005222E+05                                 8.642810                            7.698295      -0.735874       1.793337                    0.996970      29.537212      86.582852       0.560484       0.449776      -1.042939       0.065033       0.110929      -0.043756       0.135828       0.017907       0.045061      -0.025635       0.128800       0.221427      -0.109541       0.007419       0.102122              9.666207      10.406670      -0.013126       2.437076       9.211859       0.351283       9.380094           0.001100
          175              O       2.003174       8.452196       1.500997      -0.538411      51.392009 0.66187211E+03  0.16899298E+05                                11.317151                            8.191411      -0.302200       1.946682                    0.994275      29.002005      80.720182       0.631011       0.380167      -1.113534       0.006566      -0.033151      -0.044599       0.055957      -0.046457       0.033765      -0.029962       0.076585      -0.074505      -0.056936      -0.032308       0.089244             14.487817      25.483223      -3.669523       3.907131       6.780371      -1.244491      11.199856           0.026417
          176              O       0.842019      -0.021818      14.730329      -0.522728      41.386348 0.61238885E+03  0.15234642E+05                                 9.630777                            7.754661       0.094513       2.096168                    0.992348      27.627191      74.289430       0.668608       0.368239      -1.129842      -0.007210       0.012567       0.016451       0.021922      -0.031102       0.021243      -0.031931      -0.032280       0.118474      -0.054819      -0.012771       0.067590             11.688216      11.557095      -1.612368       0.563366       5.892112      -1.013493      17.615441           0.034187
          177              O       8.933409       5.800903       7.045466      -0.539886      51.537043 0.66393595E+03  0.16966429E+05                                11.341914                            8.206662      -0.310338       1.943805                    0.994050      29.039727      80.878822       0.630092       0.380398      -1.113284       0.007168      -0.020620       0.051623       0.056049       0.051496       0.023417       0.014488       0.049519      -0.152665      -0.056348      -0.031694       0.088041             14.523597      25.553993       5.227674       1.228774      11.194963      -1.295826       6.821834           0.026391
          178              O       7.772254       4.040647       7.769511      -0.524552      41.473605 0.61391099E+03  0.15282250E+05                                 9.645348                            7.764847       0.096493       2.096128                    0.992126      27.657205      74.397993       0.668086       0.368291      -1.129782      -0.008134       0.006735      -0.018715       0.021489       0.032850       0.017333      -0.002146      -0.092191      -0.058558      -0.055134      -0.011354       0.066489             11.708108      11.584809       1.296426       1.117951      15.583806      -4.577025       7.955710           0.034402
          179              O       5.468240      11.928200       6.569318      -0.538647      51.431125 0.66241796E+03  0.16917143E+05                                11.324821                            8.196000      -0.305855       1.945489                    0.994191      29.008119      80.753090       0.630679       0.380280      -1.113424       0.006158       0.055522      -0.007351       0.056344      -0.006199      -0.056004       0.015544       0.102180      -0.001517      -0.056773      -0.031693       0.088465             14.500205      25.509322      -1.548726      -5.132985       9.023037       2.538044       8.968254           0.026387
          180              O       4.307085      -4.018830       7.731722      -0.524448      41.455909 0.61365637E+03  0.15274456E+05                                 9.642494                            7.763470       0.089247       2.094378                    0.992269      27.650050      74.377245       0.668110       0.368314      -1.129756      -0.008118      -0.018880       0.003551       0.020856      -0.002108      -0.036747       0.033625      -0.036018       0.105563      -0.054036      -0.012332       0.066368             11.703718      11.579787       0.320374      -1.679525      13.820163       5.589559       9.711204           0.034346
          181              O       7.200824       0.274904      13.614784      -0.538411      51.392130 0.66187381E+03  0.16899355E+05                                11.317173                            8.191425      -0.302207       1.946680                    0.994275      29.002038      80.720345       0.631010       0.380168      -1.113534       0.006566       0.033151       0.044599       0.055957       0.046458      -0.033765      -0.029962       0.076586      -0.074503      -0.056937      -0.032308       0.089245             14.487846      25.483278       3.669531      -3.907134       6.780383      -1.244493      11.199877           0.026417
          182              O       6.039669       8.748918       0.385452      -0.522728      41.386279 0.61238764E+03  0.15234602E+05                                 9.630764                            7.754651       0.094519       2.096170                    0.992348      27.627169      74.289324       0.668609       0.368239      -1.129842      -0.007210      -0.012566      -0.016452       0.021921       0.031101      -0.021243      -0.031931      -0.032280       0.118474      -0.054819      -0.012771       0.067590             11.688198      11.557075       1.612365      -0.563368       5.892104      -1.013493      17.615416           0.034187
          183              O       3.735759       2.926197       8.070315      -0.539886      51.536982 0.66393511E+03  0.16966401E+05                                11.341903                            8.206655      -0.310335       1.943806                    0.994050      29.039711      80.878744       0.630092       0.380398      -1.113284       0.007168       0.020620      -0.051622       0.056049      -0.051496      -0.023416       0.014489       0.049519      -0.152664      -0.056347      -0.031694       0.088041             14.523582      25.553965      -5.227670      -1.228771      11.194953      -1.295825       6.821828           0.026391
          184              O       2.574604       4.686453       7.346270      -0.524552      41.473627 0.61391139E+03  0.15282263E+05                                 9.645353                            7.764850       0.096491       2.096127                    0.992126      27.657212      74.398028       0.668086       0.368292      -1.129782      -0.008134      -0.006735       0.018715       0.021489      -0.032850      -0.017333      -0.002146      -0.092191      -0.058558      -0.055135      -0.011354       0.066489             11.708115      11.584816      -1.296425      -1.117953      15.583813      -4.577028       7.955715           0.034402
          185              O       0.270590      -3.201100       8.546463      -0.538647      51.431108 0.66241771E+03  0.16917135E+05                                11.324819                            8.195998      -0.305854       1.945490                    0.994191      29.008113      80.753070       0.630679       0.380280      -1.113424       0.006158      -0.055522       0.007351       0.056344       0.006199       0.056003       0.015544       0.102180      -0.001517      -0.056772      -0.031693       0.088465             14.500202      25.509319       1.548725       5.132984       9.023035       2.538044       8.968253           0.026387
          186              O       9.504735      12.745930       7.384059      -0.524448      41.455896 0.61365614E+03  0.15274449E+05                                 9.642492                            7.763469       0.089248       2.094378                    0.992269      27.650045      74.377226       0.668110       0.368314      -1.129756      -0.008118       0.018880      -0.003551       0.020856       0.002108       0.036747       0.033625      -0.036018       0.105563      -0.054036      -0.012332       0.066368             11.703715      11.579784      -0.320374       1.679524      13.820159       5.589557       9.711201           0.034346

******************************************************
Auxiliary information for the entire system
The total spin magnetic moment of the unit cell is   5.903748
The total net atomic charge of the unit cell is   0.000006
Accuracy of reproducing the electrostatic potential in the unit cell:
  The inner radius (bohr) =    5.0000
  The outer radius (bohr) =   12.0000
  Valid grid points have density less than (e/(bohr^3)) =    0.0001
  The number of valid grid points were=       203858
  The rms potential error without charges in kcal/mol is=      1.79615
  The rms potential error with partial charges in kcal/mol is=      0.83997
  The RRMSE value at monopole order=      0.46765
  The rms potential error with partial charges and cloud penetration in kcal/mol is=      0.83902
  The RRMSE value at monopole order with cloud penetration is=      0.46712
  The rms potential error with partial charges and atomic dipoles in kcal/mol is=      0.34717
  The RRMSE value at dipole order=      0.19329
  The rms potential error with partial charges, atomic dipoles and cloud penetration in kcal/mol is=      0.35019
  The RRMSE value at dipole order with cloud penetration=      0.19497

******************************************************
The electron densities and ab initio electrostatic potential were computed in VASP using the PBE functional and
projector augmented wave method. See the main text of the journal article for a description of computational details.
The atomic charges, dipoles, and quadrupoles were computed with the DDEC6 method as described in
(a) T. A. Manz and N. Gabaldon Limas, RSC Adv. 6 (2016) 47771-47801 DOI: 10.1039/c6ra04656h
(b) N. Gabaldon Limas and T. A. Manz, RSC Adv. 8 (2018) 2678-2707 DOI: 10.1039/c7ra11829e.
For each atom in the material, the electron cloud parameters were fit to the spherically averaged atom-in-material
electron density using radial positions for which this density was between 10^-4 and 10^-2 electrons per cubic bohr.
The polarizabilities, dispersion coefficients, and quantum Drude oscillator (QDO) parameters were fit using the MCLF method.
The magnetic structure of the system was optimized in VASP from the default ferromagnetic initial guess using spin polarization.
The atomic spin moments (ASMs) were computed on this optimized magnetic structure using the DDEC6 partition as inputs
to the method of T. A. Manz and D. S. Sholl, J. Chem. Theory Comput. 7 (2011) 4146-4164 DOI: 10.1021/ct200539n.
The RMSE and RRMSE were computed using a uniform grid with Ewald summation.
