# Supplementary material for: A collection of forcefield precursors for metal–organic frameworks
Source: RSC Adv. 2019 Nov 13;9(63):36492–507. doi: 10.1039/c9ra07327b (PMC9075174; doi:10.1039/c9ra07327b)
Supplement: RA-009-C9RA07327B-s3491 [file RA-009-C9RA07327B-s3491.xyz]

  180
jmolscript: load "" {1 1 1} spacegroup "x,y,z" unitcell [{     10.343300     0.000000     0.000000 }, {      0.000000    17.733600     0.000000 }, {      0.000000    -8.866800    15.357748 }]
Zn     8.731814    -0.156765    14.263355     0.781772
Zn     5.284082     3.564010     8.361833     0.781626
Zn     1.836246    -3.407245     8.090308     0.781579
Zn     3.560164     9.023565     1.094393     0.781772
Zn     0.112432     5.302790     6.995915     0.781626
Zn     7.007896    12.274045     7.267440     0.781579
H      3.139192     4.133702    10.391052     0.091719
H      6.534897     2.264581    10.698207     0.095700
H      2.602374     3.694796    12.582603     0.126693
H      2.423435     0.893773    12.989583     0.083818
H      2.180368    -1.361054    12.379881     0.045114
H      4.615180     2.437483    15.049057     0.114952
H      3.090578     2.572259    14.698901     0.076357
H      6.137714     1.784887    12.917402     0.130432
H      4.145595    -1.874442    14.301135     0.143808
H      3.821849    -2.900330    13.160054     0.145058
H      2.722357    -2.525265    14.212060     0.143384
H      3.648082    -0.174676    11.080615     0.144460
H      4.240753    -1.613758    11.272587     0.141075
H      4.815840    -0.412306    12.100370     0.148910
H     10.034759    -1.934736     6.582331     0.092277
H      3.087165    -0.734171     8.047460     0.096313
H      9.497942     0.182656     5.866660     0.125394
H      9.319003     1.935622     8.088926     0.083380
H      9.075935     2.535018    10.346515     0.045141
H      1.167448     2.947324     5.722297     0.114110
H      9.986146     2.576692     5.780656     0.076162
H      2.689982     1.427555     7.353290     0.130457
H      0.697862     4.455567     9.830494     0.141926
H      0.374117     3.980307    11.289481     0.146329
H      9.617924     4.703837    10.438661     0.141985
H      0.200350     0.816632     9.968714     0.145141
H      0.793021     1.702426    11.119010     0.140367
H      1.368108     1.818581     9.664631     0.148256
H      6.586924    -2.198966    13.742113     0.091740
H      9.982629    -1.530410    11.969829     0.097049
H      6.050106    -3.877452    12.266233     0.124108
H      5.871167    -2.829396     9.636987     0.082622
H      5.628100    -1.173964     7.989101     0.044607
H      8.062913    -5.384808     9.944142     0.115453
H      6.538310    -5.148951    10.235939     0.077105
H      9.585446    -3.212442    10.444804     0.128644
H      7.593327    -2.581125     6.583867     0.143627
H      7.269582    -1.079976     6.265961     0.145387
H      6.170089    -2.178573     6.064775     0.141911
H      7.095814    -0.641956     9.666167     0.143079
H      7.688485    -0.088668     8.323899     0.139108
H      8.263573    -1.406274     8.950496     0.147332
H      8.310842     4.733098     4.966696     0.091719
H      1.363247     6.602219     4.659541     0.095700
H      7.774024     5.172004     2.775145     0.126692
H      7.595085     7.973027     2.368165     0.083819
H      7.352018    10.227854     2.977867     0.045114
H      9.786830     6.429317     0.308691     0.114953
H      8.262228     6.294541     0.658847     0.076357
H      0.966064     7.081913     2.440346     0.130433
H      9.317245    10.741242     1.056613     0.143808
H      8.993499    11.767130     2.197694     0.145057
H      7.894007    11.392065     1.145688     0.143383
H      8.819732     9.041476     4.277133     0.144460
H      9.412403    10.480558     4.085161     0.141076
H      9.987490     9.279106     3.257378     0.148910
H      4.863109    10.801536     8.775417     0.092276
H      8.258815     9.600971     7.310288     0.096313
H      4.326292     8.684144     9.491088     0.125390
H      4.147353     6.931178     7.268822     0.083381
H      3.904285     6.331782     5.011233     0.045140
H      6.339098     5.919476     9.635451     0.114108
H      4.814496     6.290108     9.577092     0.076160
H      7.861632     7.439245     8.004458     0.130456
H      5.869512     4.411233     5.527254     0.141924
H      5.545767     4.886493     4.068267     0.146324
H      4.446274     4.162963     4.919087     0.141981
H      5.372000     8.050168     5.389034     0.145140
H      5.964671     7.164374     4.238738     0.140365
H      6.539758     7.048219     5.693117     0.148255
H      1.415274    11.065766     1.615635     0.091740
H      4.810979    10.397210     3.387919     0.097049
H      0.878456    12.744252     3.091515     0.124107
H      0.699517    11.696196     5.720761     0.082622
H      0.456450    10.040764     7.368647     0.044607
H      2.891263    14.251608     5.413606     0.115453
H      1.366660    14.015751     5.121809     0.077105
H      4.413796    12.079242     4.912944     0.128644
H      2.421677    11.447925     8.773881     0.143626
H      2.097932     9.946776     9.091787     0.145386
H      0.998439    11.045373     9.292973     0.141910
H      1.924164     9.508756     5.691581     0.143078
H      2.516835     8.955468     7.033849     0.139108
H      3.091923    10.273074     6.407252     0.147332
C      1.436684    -0.089555    14.508465     0.615684
C      3.747378     3.661102    10.911680     0.105144
C      5.749840     2.563392    11.095973     0.054409
C      3.407083     3.388004    12.232446    -0.229947
C      2.659262     0.181769    13.620787    -0.090981
C      3.004729    -1.064016    12.817576     0.130743
C      3.925282     2.162613    14.422461    -0.161100
C      4.287298     2.648513    13.027978     0.192175
C      5.503670     2.252167    12.424418    -0.182265
C      3.465006    -2.193646    13.702183    -0.510022
C      4.021475    -0.790919    11.714890    -0.507537
C      8.332252     3.742676     8.181072     0.613324
C      0.299645    -1.247559     6.731301     0.103014
C      2.302108    -0.539101     7.589799     0.055755
C     10.302651     0.032807     6.307427    -0.226703
C      9.554830     2.838263     8.389938    -0.087707
C      9.900296     2.765555     9.870425     0.128716
C      0.477550     2.542112     6.273640    -0.158518
C      0.839566     1.091503     6.550080     0.189240
C      2.055938     0.766978     7.195105    -0.181368
C      0.017273     4.096462    10.406410    -0.508435
C      0.573743     1.674052    10.185258    -0.505689
C      4.884417    -3.653122     8.025959     0.610690
C      7.195110    -2.413543    13.072515     0.105934
C      9.197573    -2.024290    12.029724     0.052856
C      6.854815    -3.420811    12.175623    -0.225804
C      6.106995    -3.020032     8.704772    -0.088337
C      6.452461    -1.701539     8.027495     0.131204
C      7.373015    -4.704724    10.019395    -0.160562
C      7.735030    -3.740016    11.137439     0.187446
C      8.951402    -3.019145    11.095973    -0.176899
C      6.912738    -1.902815     6.606903    -0.509130
C      7.469207    -0.883133     8.815347    -0.501444
C      6.608334     8.956355     0.849283     0.615684
C      8.919028     5.205698     4.446068     0.105144
C      0.578190     6.303408     4.261775     0.054409
C      8.578733     5.478796     3.125302    -0.229945
C      7.830912     8.685031     1.736961    -0.090981
C      8.176379     9.930816     2.540172     0.130743
C      9.096932     6.704187     0.935287    -0.161100
C      9.458948     6.218287     2.329770     0.192175
C      0.332020     6.614633     2.933330    -0.182265
C      8.636656    11.060446     1.655565    -0.510022
C      9.193125     9.657719     3.642858    -0.507536
C      3.160602     5.124124     7.176676     0.613325
C      5.471295    10.114359     8.626447     0.103013
C      7.473758     9.405901     7.767949     0.055754
C      5.131001     8.833993     9.050321    -0.226705
C      4.383180     6.028537     6.967810    -0.087708
C      4.728646     6.101245     5.487323     0.128715
C      5.649200     6.324688     9.084108    -0.158518
C      6.011216     7.775297     8.807668     0.189240
C      7.227588     8.099822     8.162643    -0.181369
C      5.188923     4.770338     4.951338    -0.508434
C      5.745393     7.192748     5.172490    -0.505688
C     10.056067    12.519922     7.331789     0.610690
C      2.023460    11.280343     2.285233     0.105933
C      4.025923    10.891090     3.328024     0.052857
C      1.683165    12.287611     3.182125    -0.225804
C      0.935345    11.886832     6.652976    -0.088337
C      1.280811    10.568339     7.330253     0.131204
C      2.201365    13.571524     5.338353    -0.160562
C      2.563380    12.606816     4.220309     0.187446
C      3.779752    11.885945     4.261775    -0.176899
C      1.741088    10.769615     8.750845    -0.509130
C      2.297557     9.749933     6.542401    -0.501444
N      4.868591     3.293130    10.360337    -0.218277
N      3.784613     0.666783    14.466999    -0.501463
N      1.420859    -1.541050     7.325646    -0.219447
N      0.336881     3.328597     7.546797    -0.502951
N      8.316323    -1.752080    13.029513    -0.220171
N      7.232346    -3.995380     8.701700    -0.503246
N     10.040241     5.573670     4.997411    -0.218278
N      8.956263     8.200017     0.890749    -0.501463
N      6.592509    10.407850     8.032102    -0.219448
N      5.508531     5.538203     7.810951    -0.502953
N      3.144673    10.618880     2.328235    -0.220171
N      2.060696    12.862180     6.656048    -0.503245
O      0.394080    -0.399006    13.861903    -0.573557
O      1.529774     8.903154     0.388551    -0.536087
O      7.289648     3.337464     8.772346    -0.572059
O      8.425342     4.751718     7.453115    -0.536477
O      3.841812    -2.938458     8.081247    -0.571663
O      4.977506    12.945528     7.516082    -0.533941
O      5.565730     9.265806     1.495845    -0.573556
O      6.701424    -0.036354    14.969197    -0.536087
O      2.117998     5.529336     6.585402    -0.572059
O      3.253692     4.115082     7.904633    -0.536479
O      9.013462    11.805258     7.276501    -0.571662
O     10.149156    -4.078728     7.841666    -0.533942

The following XYZ coordinates are in angstroms. Other properties are in atomic units.
The sperically averaged electron density of each atom fit to a function of the form exp(a - br)
eigen_1, eigen_2 and eigen_3 are the three eigenvalues of traceless quadrupole moment tensor
  atom number  atomic symbol              X              Y              Z     net charge C6 coefficient C8 coefficient C10 coefficient fluctuating dipole atomic polarizability isotropic forcefield polarizability              a              b squared Pearson coefficient          <r^3>          <r^4>         wp_QDO          m_QDO          q_QDO       dipole_x       dipole_y       dipole_z         dipole            Qxy            Qxz            Qyz     Q(x^2-y^2)  Q(3z^2 - R^2)        eigen_1        eigen_2        eigen_3 static polarizability      alpha(xx)      alpha(xy)      alpha(xz)      alpha(yy)      alpha(yz)      alpha(zz) atomic spin moment
            1             Zn       8.731814      -0.156765      14.263355       0.781772      88.938292 0.18027333E+04  0.56873907E+05                                16.370739                           13.923267       0.470237       1.995388                    0.997397      47.566268     129.594217       0.481440       0.403257      -1.140786       0.013286       0.120350      -0.088007       0.149686      -0.043595      -0.028009      -0.118342      -0.133051      -0.251966      -0.155359      -0.013446       0.168805             19.839281      23.254187       0.210398      -1.807215      11.464360       2.379693      24.799294          -0.000002
            2             Zn       5.284082       3.564010       8.361833       0.781626      89.007666 0.18047984E+04  0.56957141E+05                                16.381445                           13.933417       0.463372       1.993451                    0.997485      47.580844     129.667792       0.481137       0.403383      -1.140661       0.012796      -0.135622      -0.059996       0.148851      -0.002119       0.052045       0.142393      -0.091247      -0.125241      -0.155119      -0.013715       0.168834             19.850878      23.270269      -1.672228       0.723171      19.415539      -6.967598      16.866825          -0.000001
            3             Zn       1.836246      -3.407245       8.090308       0.781579      89.073056 0.18063654E+04  0.57021229E+05                                16.392206                           13.942036       0.506807       2.003780                    0.997558      47.589029     129.723576       0.480836       0.403532      -1.140510       0.012985       0.016027       0.147859       0.149291       0.045475      -0.023697      -0.024438       0.114837       0.488125      -0.155350      -0.013315       0.168664             19.864705      23.281750       1.458027       1.085809      23.557995       4.592140      12.754370          -0.000001
            4             Zn       3.560164       9.023565       1.094393       0.781772      88.938137 0.18027295E+04  0.56873756E+05                                16.370720                           13.923252       0.470239       1.995389                    0.997397      47.566228     129.594058       0.481441       0.403257      -1.140786       0.013286      -0.120351       0.088008       0.149687       0.043595       0.028009      -0.118343      -0.133053      -0.251966      -0.155359      -0.013447       0.168806             19.839256      23.254155      -0.210401       1.807211      11.464348       2.379688      24.799264          -0.000002
            5             Zn       0.112432       5.302790       6.995915       0.781626      89.007798 0.18048014E+04  0.56957262E+05                                16.381464                           13.933431       0.463369       1.993450                    0.997485      47.580870     129.667908       0.481137       0.403383      -1.140661       0.012796       0.135620       0.059997       0.148850       0.002117      -0.052045       0.142391      -0.091244      -0.125234      -0.155117      -0.013716       0.168832             19.850903      23.270314       1.672228      -0.723172      19.415555      -6.967605      16.866839          -0.000002
            6             Zn       7.007896      12.274045       7.267440       0.781579      89.073039 0.18063648E+04  0.57021206E+05                                16.392204                           13.942033       0.506808       2.003781                    0.997558      47.589024     129.723552       0.480836       0.403532      -1.140510       0.012984      -0.016028      -0.147859       0.149291      -0.045475       0.023697      -0.024438       0.114838       0.488128      -0.155350      -0.013314       0.168665             19.864704      23.281743      -1.458020      -1.085808      23.558002       4.592136      12.754366          -0.000002
            7              H       3.139192       4.133702      10.391052       0.091719       1.201343 0.85236096E+01  0.85386339E+02                                 1.895320                            1.725809      -1.045475       2.375483                    0.996965       3.703698      10.624069       0.466604       1.310367      -0.701683      -0.032926       0.019898      -0.025444       0.046125      -0.010747      -0.000496      -0.006793       0.012118      -0.003112      -0.014637       0.001095       0.013542              2.014467       2.131513      -0.337799       0.464762       1.808948      -0.534452       2.102940          -0.000001
            8              H       6.534897       2.264581      10.698207       0.095700       1.092284 0.75171446E+01  0.72673413E+02                                 1.740648                            1.590220      -1.089686       2.348810                    0.997212       3.603962      10.019275       0.502216       1.261517      -0.711321       0.039621      -0.017140      -0.015240       0.045781      -0.015253       0.002673      -0.004016       0.011135      -0.004031      -0.015790      -0.002170       0.017960              1.835529       2.293148      -0.193537      -0.543245       1.474724      -0.003404       1.738715          -0.000001
            9              H       2.602374       3.694796      12.582603       0.126693       1.207057 0.92927950E+01  0.93989512E+02                                 1.827721                            1.753169      -1.055421       2.382368                    0.997782       3.428006       9.500675       0.488248       1.240317      -0.719977      -0.027078       0.009178       0.012926       0.031378      -0.009787      -0.005669      -0.006606       0.010091       0.011312      -0.016544       0.006717       0.009826              1.831919       2.166443      -0.249103      -0.209225       1.558194      -0.011310       1.771120          -0.000004
           10              H       2.423435       0.893773      12.989583       0.083818       1.123058 0.91766498E+01  0.94283938E+02                                 1.847842                            1.813937      -1.369163       2.210250                    0.992029       4.119839      12.238916       0.443364       1.344596      -0.692417       0.003916       0.025639      -0.020219       0.032887      -0.001927       0.002144       0.005299      -0.007058       0.002250      -0.006579      -0.000809       0.007388              1.889468       1.675598      -0.003344       0.091149       1.967656      -0.399735       2.025149          -0.000000
           11              H       2.180368      -1.361054      12.379881       0.045114       1.197829 0.95210163E+01  0.96971042E+02                                 1.808438                            1.755696      -0.714331       2.491571                    0.998156       3.811804      10.632492       0.495337       1.214077      -0.723184      -0.030716      -0.014307      -0.017414       0.038097       0.004166       0.006485      -0.000779       0.001929      -0.000211      -0.007826       0.000038       0.007788              1.852957       2.316868       0.191380       0.287399       1.507693       0.130084       1.734311          -0.000001
           12              H       4.615180       2.437483      15.049057       0.114952       1.349485 0.10631152E+02  0.11180548E+03                                 2.029368                            1.913135      -1.000396       2.402167                    0.996754       3.636624      10.460049       0.451108       1.291048      -0.708965       0.028456       0.001676       0.021358       0.035619       0.003464       0.006439       0.004904      -0.001158      -0.013144      -0.009020      -0.001079       0.010098              2.114178       2.221844       0.151007       0.580854       1.618224       0.119310       2.502465          -0.000002
           13              H       3.090578       2.572259      14.698901       0.076357       1.433724 0.12159405E+02  0.13212000E+03                                 2.075742                            2.013056      -1.238147       2.262688                    0.994698       4.046196      11.793188       0.451044       1.249771      -0.715422      -0.027379      -0.004537       0.006157       0.028427       0.008067      -0.000097      -0.002139       0.015663      -0.005867      -0.010694      -0.001587       0.012281              2.118378       2.365604      -0.230320      -0.402155       1.771309       0.089176       2.218221          -0.000002
           14              H       6.137714       1.784887      12.917402       0.130432       1.049884 0.75862766E+01  0.73809438E+02                                 1.729072                            1.628357      -1.139954       2.349245                    0.996360       3.513612       9.930265       0.480309       1.310696      -0.701692       0.019650      -0.019027       0.021281       0.034656      -0.009665      -0.003295      -0.000527       0.017030       0.020291      -0.016410       0.005141       0.011270              1.791424       1.872839      -0.307428       0.339168       1.608263      -0.362893       1.893170          -0.000001
           15              H       4.145595      -1.874442      14.301135       0.143808       1.176356 0.92724832E+01  0.94574649E+02                                 1.843640                            1.778124      -1.271682       2.267480                    0.997134       3.714704      10.644968       0.469643       1.278672      -0.708156       0.010522       0.012979      -0.000403       0.016714      -0.002008       0.004089      -0.003980       0.010410       0.000185      -0.007371      -0.001105       0.008475              1.876677       2.115993       0.165661       0.438108       1.573223       0.213565       1.940816          -0.000001
           16              H       3.821849      -2.900330      13.160054       0.145058       1.026518 0.74258031E+01  0.70503320E+02                                 1.598416                            1.527317      -0.784058       2.506315                    0.999724       3.150350       8.263412       0.547638       1.178002      -0.734567       0.004614      -0.001825      -0.013703       0.014574      -0.001519       0.000673       0.000679       0.000502       0.005037      -0.002592       0.000695       0.001896              1.624294       1.521139      -0.285757      -0.258826       1.727816       0.358428       1.623926          -0.000002
           17              H       2.722357      -2.525265      14.212060       0.143384       1.098296 0.81692176E+01  0.79338127E+02                                 1.665206                            1.595709      -0.910839       2.442580                    0.999217       3.231025       8.537824       0.539568       1.168849      -0.736889      -0.015844       0.001923       0.001379       0.016020       0.000217      -0.002958      -0.002143       0.009239      -0.012552      -0.006096      -0.001423       0.007519              1.697077       1.992973       0.208639      -0.444685       1.433185      -0.167206       1.665073          -0.000002
           18              H       3.648082      -0.174676      11.080615       0.144460       0.896280 0.66183484E+01  0.62001276E+02                                 1.543845                            1.508762      -0.737637       2.529569                    0.999803       3.295010       9.027772       0.506911       1.289803      -0.707138      -0.011135       0.009445      -0.002387       0.014795      -0.004377       0.000671      -0.003206       0.002635      -0.001230      -0.005431      -0.000387       0.005818              1.559701       1.430086      -0.205485       0.189118       1.555113      -0.300347       1.693905          -0.000001
           19              H       4.240753      -1.613758      11.272587       0.141075       1.005189 0.73572458E+01  0.70927160E+02                                 1.677825                            1.596697      -0.959265       2.418360                    0.998554       3.475184       9.728457       0.488931       1.299455      -0.704270      -0.001105      -0.012548      -0.000663       0.012614       0.002450      -0.003796       0.000274      -0.006948      -0.000122      -0.006408       0.001875       0.004532              1.730774       1.501378      -0.286009      -0.218840       1.939553       0.459765       1.751390          -0.000001
           20              H       4.815840      -0.412306      12.100370       0.148910       0.946372 0.73412147E+01  0.71646597E+02                                 1.683611                            1.654194      -1.275460       2.277715                    0.995567       3.728838      10.951909       0.448996       1.397771      -0.682737       0.006344       0.003985       0.015965       0.017636       0.003073       0.003229      -0.002430       0.010091      -0.004766      -0.007133      -0.000303       0.007435              1.701703       2.005818       0.235807       0.217554       1.546112       0.138678       1.553178          -0.000000
           21              H      10.034759      -1.934736       6.582331       0.092277       1.198627 0.85034028E+01  0.85148605E+02                                 1.894005                            1.724991      -1.048974       2.374813                    0.996959       3.700803      10.619764       0.466132       1.312237      -0.701308      -0.032665      -0.031787      -0.004578       0.045808       0.004706       0.009725       0.001236       0.002454      -0.031441      -0.014943       0.001583       0.013360              2.012838       2.129700       0.570092       0.059971       2.489831       0.139603       1.418981          -0.000000
           22              H       3.087165      -0.734171       8.047460       0.096313       1.092234 0.75171894E+01  0.72686447E+02                                 1.741797                            1.591110      -1.101289       2.344563                    0.997137       3.605095      10.028923       0.501570       1.262921      -0.711001       0.039481      -0.004772       0.022576       0.045729       0.009836       0.011960       0.000484       0.004808      -0.022330      -0.015826      -0.002063       0.017889              1.836838       2.295160      -0.374236       0.439809       1.676717      -0.112775       1.538638          -0.000001
           23              H       9.497942       0.182656       5.866660       0.125394       1.213643 0.93543468E+01  0.94764440E+02                                 1.833984                            1.758645      -1.060712       2.379427                    0.997704       3.437210       9.532570       0.487641       1.239864      -0.720072      -0.027698       0.006516      -0.014871       0.032106      -0.000168       0.011272      -0.001313      -0.004035      -0.030412      -0.016649       0.006890       0.009759              1.838311       2.175204      -0.057204       0.322562       1.733087      -0.087063       1.606642          -0.000004
           24              H       9.319003       1.935622       8.088926       0.083380       1.130119 0.92517026E+01  0.95267847E+02                                 1.856558                            1.822006      -1.381349       2.204090                    0.991902       4.137813      12.314095       0.442051       1.345579      -0.692152       0.004089      -0.030266      -0.011767       0.032729       0.003117       0.000829      -0.001459      -0.000580       0.021908      -0.006961      -0.000553       0.007514              1.898645       1.682746       0.081356      -0.043009       2.370529       0.176607       1.642659          -0.000000
           25              H       9.075935       2.535018      10.346515       0.045141       1.198713 0.95292908E+01  0.97062990E+02                                 1.808127                            1.755493      -0.710578       2.492505                    0.998165       3.812399      10.629775       0.495843       1.212743      -0.723483      -0.030767      -0.008094       0.021323       0.038299       0.003523      -0.006626      -0.000393       0.000695      -0.004683      -0.007486      -0.000305       0.007792              1.852606       2.316462       0.153033      -0.309242       1.564723      -0.163037       1.676633          -0.000001
           26              H       1.167448       2.947324       5.722297       0.114110       1.351474 0.10644586E+02  0.11191976E+03                                 2.025844                            1.909875      -0.982056       2.408296                    0.996907       3.640053      10.449620       0.453331       1.285027      -0.710190       0.028623       0.018371      -0.012248       0.036150       0.003690      -0.006297       0.000931       0.009093       0.016957      -0.009393      -0.001012       0.010406              2.110367       2.218673       0.426956      -0.420565       2.173542      -0.441363       1.938887          -0.000002
           27              H       9.986146       2.576692       5.780656       0.076162       1.439917 0.12229958E+02  0.13313025E+03                                 2.085403                            2.021895      -1.253957       2.256156                    0.994726       4.054663      11.843600       0.448881       1.253497      -0.714615      -0.027059       0.007601       0.001603       0.028152      -0.004352      -0.006290      -0.001133       0.009874      -0.022429      -0.010363      -0.001566       0.011929              2.128496       2.377360      -0.235294       0.403933       2.038756      -0.239992       1.969372          -0.000002
           28              H       2.689982       1.427555       7.353290       0.130457       1.053610 0.76188389E+01  0.74202894E+02                                 1.732486                            1.631261      -1.119248       2.356600                    0.996632       3.520487       9.953625       0.480158       1.309754      -0.701845       0.019245       0.027723       0.005498       0.034193       0.002176       0.010251      -0.007567       0.003005      -0.023384      -0.016527       0.005092       0.011434              1.795128       1.876915       0.449177       0.096996       2.141088       0.058352       1.367382          -0.000001
           29              H       0.697862       4.455567       9.830494       0.141926       1.177403 0.92784548E+01  0.94614584E+02                                 1.841855                            1.776383      -1.262263       2.270784                    0.997166       3.715341      10.632318       0.470971       1.275349      -0.708888       0.011211      -0.006522      -0.012021       0.017684       0.004392      -0.000287       0.000127       0.002655      -0.022562      -0.007533      -0.000816       0.008350              1.874858       2.114167       0.296153      -0.362360       1.662175      -0.265526       1.848232          -0.000001
           30              H       0.374117       3.980307      11.289481       0.146329       1.025857 0.74208449E+01  0.70457875E+02                                 1.599054                            1.527853      -0.781533       2.507894                    0.999742       3.148608       8.264068       0.546876       1.179617      -0.734176       0.004517      -0.010606       0.007629       0.013824       0.001318       0.001076      -0.001833      -0.001016       0.001442      -0.002840       0.000623       0.002217              1.624980       1.521844      -0.081451       0.377401       1.339952      -0.134426       2.013145          -0.000003
           31              H       9.617924       4.703837      10.438661       0.141985       1.103472 0.82174193E+01  0.79926479E+02                                 1.670789                            1.600697      -0.919546       2.437932                    0.999180       3.238742       8.565627       0.538564       1.169268      -0.736798      -0.016629       0.000617      -0.002914       0.016894      -0.002351       0.001177       0.002007       0.008479      -0.014554      -0.006205      -0.001103       0.007308              1.702926       2.000365      -0.492222       0.041931       1.758188      -0.016873       1.350224          -0.000003
           32              H       0.200350       0.816632       9.968714       0.145141       0.895983 0.66172155E+01  0.62003002E+02                                 1.544989                            1.509817      -0.751559       2.523768                    0.999770       3.296688       9.040407       0.506016       1.291827      -0.706689      -0.011050      -0.006443      -0.006754       0.014465       0.002513       0.004146       0.001234      -0.000966      -0.011296      -0.006070       0.000161       0.005909              1.560875       1.431134       0.266987       0.083595       1.920894       0.090360       1.330598          -0.000001
           33              H       0.793021       1.702426      11.119010       0.140367       1.007826 0.73840222E+01  0.71279456E+02                                 1.683717                            1.601937      -0.975556       2.411524                    0.998530       3.484083       9.773013       0.486861       1.303255      -0.703465      -0.001210       0.005627       0.011054       0.012462      -0.004752       0.000113       0.001367      -0.004194       0.009588      -0.006863       0.002339       0.004523              1.737058       1.506319      -0.046828       0.359159       1.404587      -0.149315       2.300268          -0.000001
           34              H       1.368108       1.818581       9.664631       0.148256       0.949626 0.73716985E+01  0.72003834E+02                                 1.685872                            1.656289      -1.270295       2.278768                    0.995589       3.733632      10.963159       0.449348       1.395519      -0.683153       0.006771       0.012281      -0.011552       0.018169       0.000698      -0.004159       0.000208       0.005609      -0.016865      -0.007018      -0.000020       0.007038              1.704029       2.008733       0.070681      -0.313944       1.432904      -0.072600       1.670451          -0.000000
           35              H       6.586924      -2.198966      13.742113       0.091740       1.201563 0.85261711E+01  0.85421220E+02                                 1.895785                            1.726251      -1.044216       2.375785                    0.996992       3.704398      10.627790       0.466455       1.310645      -0.701623      -0.032886       0.011836       0.029834       0.045952       0.005716      -0.009298       0.005551       0.014609       0.005069      -0.014860       0.001120       0.013740              2.014938       2.131994      -0.233684      -0.525148       1.566962       0.394673       2.345858          -0.000001
           36              H       9.982629      -1.530410      11.969829       0.097049       1.086121 0.74677162E+01  0.72076717E+02                                 1.734341                            1.585215      -1.089643       2.350288                    0.997212       3.592789       9.980050       0.502897       1.261884      -0.711268       0.039384       0.022050      -0.007307       0.045724       0.005106      -0.014406       0.003457       0.012037      -0.001723      -0.015514      -0.002318       0.017832              1.828424       2.282884       0.563476       0.103427       1.663715       0.115313       1.538672          -0.000000
           37              H       6.050106      -3.877452      12.266233       0.124108       1.215622 0.93704500E+01  0.94936477E+02                                 1.832947                            1.757723      -1.051791       2.381851                    0.997855       3.441241       9.533721       0.488947       1.236436      -0.720813      -0.028128      -0.016207       0.001876       0.032517       0.009880      -0.005596       0.007779       0.007686       0.004358      -0.016454       0.006566       0.009887              1.837220       2.173830       0.307708      -0.111704       1.712647       0.098099       1.625183          -0.000004
           38              H       5.871167      -2.829396       9.636987       0.082622       1.131834 0.92669447E+01  0.95436756E+02                                 1.856167                            1.821657      -1.372819       2.207135                    0.992112       4.138160      12.304389       0.442893       1.342851      -0.692702       0.004407       0.004796       0.032516       0.033162      -0.000993      -0.003143      -0.003628      -0.009847      -0.006270      -0.006978      -0.000387       0.007365              1.898204       1.682417      -0.077801      -0.048793       1.671345       0.226713       2.340849          -0.000000
           39              H       5.628100      -1.173964       7.989101       0.044607       1.201225 0.95537423E+01  0.97370666E+02                                 1.810184                            1.757338      -0.709355       2.492523                    0.998177       3.817044      10.644594       0.495773       1.212184      -0.723594      -0.030523       0.022072      -0.004141       0.037894      -0.008148      -0.000063       0.000835       0.002183      -0.001439      -0.008027      -0.000474       0.008500              1.854810       2.319725      -0.345107       0.022218       1.791931       0.033086       1.452775          -0.000001
           40              H       8.062913      -5.384808       9.944142       0.115453       1.352929 0.10664772E+02  0.11225467E+03                                 2.033141                            1.916366      -0.994224       2.404509                    0.996730       3.640955      10.479118       0.450626       1.291328      -0.708882       0.028043      -0.019021      -0.009042       0.035071      -0.007544      -0.000143      -0.005997       0.000403      -0.010026      -0.009526      -0.001004       0.010530              2.118300       2.226236      -0.580633      -0.160135       2.389861       0.324290       1.738803          -0.000002
           41              H       6.538310      -5.148951      10.235939       0.077105       1.431413 0.12135629E+02  0.13181377E+03                                 2.074885                            2.012211      -1.238903       2.262820                    0.994741       4.041621      11.782566       0.450704       1.251170      -0.715132      -0.026839      -0.002347      -0.007239       0.027897      -0.003531       0.006982       0.003730       0.014057      -0.010321      -0.010915      -0.001180       0.012095              2.117465       2.365182       0.463327       0.001497       2.182443       0.148675       1.804769          -0.000002
           42              H       9.585446      -3.212442      10.444804       0.128644       1.060619 0.76788807E+01  0.74926892E+02                                 1.739315                            1.636987      -1.146934       2.344424                    0.996263       3.531523       9.990770       0.479670       1.308651      -0.702065       0.019616      -0.008846      -0.027246       0.034718       0.007928      -0.007352       0.008360       0.003966      -0.020705      -0.016987       0.005326       0.011661              1.802599       1.884925      -0.141782      -0.441044       1.515520       0.308036       2.007354          -0.000000
           43              H       7.593327      -2.581125       6.583867       0.143627       1.174694 0.92525042E+01  0.94291470E+02                                 1.839474                            1.774229      -1.263843       2.270456                    0.997067       3.710878      10.619031       0.471088       1.275825      -0.708765       0.010883      -0.006784       0.011691       0.017353      -0.002245      -0.003674       0.004470       0.009994       0.000075      -0.007623      -0.000650       0.008273              1.872374       2.110908      -0.460872      -0.075070       2.029167       0.052060       1.477046          -0.000000
           44              H       7.269582      -1.079976       6.265961       0.145387       1.027486 0.74366654E+01  0.70656134E+02                                 1.602030                            1.530545      -0.796012       2.501774                    0.999690       3.151293       8.277927       0.545744       1.181259      -0.733812       0.003974       0.012388       0.005353       0.014068       0.000608      -0.001732       0.000828      -0.002584      -0.002924      -0.002848       0.000831       0.002017              1.628078       1.524768       0.368705      -0.118546       1.965166      -0.224895       1.394300          -0.000003
           45              H       6.170089      -2.178573       6.064775       0.141911       1.102397 0.82073101E+01  0.79800983E+02                                 1.669515                            1.599556      -0.915302       2.439714                    0.999194       3.237290       8.559416       0.538852       1.169040      -0.736858      -0.016263      -0.002360       0.000445       0.016440       0.002544       0.001479       0.000459       0.012321      -0.003703      -0.006054      -0.001499       0.007552              1.701620       1.998646       0.282287       0.404702       1.465999       0.184945       1.640216          -0.000003
           46              H       7.095814      -0.641956       9.666167       0.143079       0.899173 0.66458887E+01  0.62331651E+02                                 1.547959                            1.512513      -0.753578       2.522458                    0.999761       3.303157       9.059011       0.505911       1.290851      -0.706906      -0.011862      -0.002099       0.009835       0.015551       0.001956      -0.003982       0.001723       0.004666       0.005100      -0.005422      -0.000155       0.005577              1.563947       1.433704      -0.061353      -0.274055       1.402377       0.211197       1.855760          -0.000001
           47              H       7.688485      -0.088668       8.323899       0.139108       1.009753 0.74000414E+01  0.71465989E+02                                 1.685250                            1.603182      -0.977748       2.410511                    0.998538       3.487466       9.781639       0.486943       1.302455      -0.703641      -0.001221       0.007202      -0.010523       0.012810       0.002186       0.003912      -0.001989      -0.005229       0.007176      -0.006699       0.002120       0.004579              1.738755       1.507471       0.335131      -0.139334       2.208266      -0.313994       1.500528          -0.000001
           48              H       8.263573      -1.406274       8.950496       0.147332       0.951295 0.73871305E+01  0.72189415E+02                                 1.687566                            1.657778      -1.278318       2.275301                    0.995636       3.737531      10.975824       0.449262       1.395110      -0.683231       0.006874      -0.016127      -0.004428       0.018082      -0.004083       0.001366       0.002351       0.010267      -0.004751      -0.007071      -0.000312       0.007383              1.705817       2.011209      -0.308091       0.095961       1.675774      -0.066699       1.430467          -0.000000
           49              H       8.310842       4.733098       4.966696       0.091719       1.201343 0.85236066E+01  0.85386275E+02                                 1.895318                            1.725806      -1.045476       2.375483                    0.996965       3.703694      10.624044       0.466605       1.310364      -0.701684      -0.032926      -0.019898       0.025444       0.046125       0.010747       0.000496      -0.006793       0.012118      -0.003112      -0.014637       0.001095       0.013542              2.014464       2.131510       0.337799      -0.464762       1.808945      -0.534450       2.102936          -0.000001
           50              H       1.363247       6.602219       4.659541       0.095700       1.092282 0.75171263E+01  0.72673196E+02                                 1.740646                            1.590219      -1.089686       2.348811                    0.997212       3.603958      10.019263       0.502216       1.261518      -0.711321       0.039621       0.017140       0.015240       0.045781       0.015253      -0.002673      -0.004016       0.011135      -0.004031      -0.015790      -0.002170       0.017960              1.835527       2.293146       0.193536       0.543245       1.474722      -0.003404       1.738713          -0.000001
           51              H       7.774024       5.172004       2.775145       0.126692       1.207058 0.92928109E+01  0.93989723E+02                                 1.827724                            1.753172      -1.055423       2.382368                    0.997782       3.428007       9.500684       0.488247       1.240319      -0.719977      -0.027078      -0.009178      -0.012926       0.031378       0.009787       0.005669      -0.006606       0.010091       0.011312      -0.016544       0.006718       0.009826              1.831922       2.166448       0.249104       0.209225       1.558196      -0.011310       1.771122          -0.000004
           52              H       7.595085       7.973027       2.368165       0.083819       1.123055 0.91766128E+01  0.94283465E+02                                 1.847838                            1.813934      -1.369161       2.210251                    0.992029       4.119830      12.238884       0.443365       1.344596      -0.692417       0.003916      -0.025639       0.020219       0.032887       0.001927      -0.002144       0.005299      -0.007058       0.002250      -0.006579      -0.000809       0.007388              1.889464       1.675595       0.003344      -0.091149       1.967653      -0.399734       2.025145          -0.000000
           53              H       7.352018      10.227854       2.977867       0.045114       1.197827 0.95209972E+01  0.96970796E+02                                 1.808436                            1.755694      -0.714329       2.491572                    0.998156       3.811800      10.632477       0.495337       1.214077      -0.723184      -0.030716       0.014307       0.017414       0.038097      -0.004166      -0.006485      -0.000779       0.001929      -0.000211      -0.007826       0.000038       0.007788              1.852955       2.316865      -0.191380      -0.287399       1.507692       0.130084       1.734309          -0.000001
           54              H       9.786830       6.429317       0.308691       0.114953       1.349486 0.10631162E+02  0.11180560E+03                                 2.029368                            1.913135      -1.000395       2.402167                    0.996754       3.636625      10.460049       0.451109       1.291046      -0.708966       0.028456      -0.001676      -0.021358       0.035619      -0.003464      -0.006439       0.004904      -0.001158      -0.013144      -0.009020      -0.001079       0.010098              2.114177       2.221843      -0.151007      -0.580854       1.618224       0.119310       2.502464          -0.000001
           55              H       8.262228       6.294541       0.658847       0.076357       1.433722 0.12159385E+02  0.13211971E+03                                 2.075739                            2.013054      -1.238146       2.262689                    0.994698       4.046192      11.793170       0.451045       1.249771      -0.715422      -0.027379       0.004537      -0.006157       0.028427      -0.008067       0.000097      -0.002139       0.015663      -0.005867      -0.010694      -0.001587       0.012281              2.118375       2.365601       0.230319       0.402154       1.771307       0.089175       2.218218          -0.000002
           56              H       0.966064       7.081913       2.440346       0.130433       1.049884 0.75862705E+01  0.73809354E+02                                 1.729070                            1.628355      -1.139952       2.349246                    0.996360       3.513610       9.930253       0.480310       1.310694      -0.701693       0.019650       0.019027      -0.021281       0.034656       0.009665       0.003295      -0.000527       0.017030       0.020291      -0.016410       0.005141       0.011270              1.791422       1.872837       0.307427      -0.339167       1.608261      -0.362893       1.893168          -0.000001
           57              H       9.317245      10.741242       1.056613       0.143808       1.176358 0.92725035E+01  0.94574915E+02                                 1.843643                            1.778126      -1.271683       2.267479                    0.997134       3.714709      10.644988       0.469643       1.278672      -0.708156       0.010522      -0.012979       0.000403       0.016714       0.002008      -0.004089      -0.003980       0.010410       0.000184      -0.007371      -0.001105       0.008475              1.876680       2.115996      -0.165661      -0.438109       1.573225       0.213566       1.940818          -0.000000
           58              H       8.993499      11.767130       2.197694       0.145057       1.026523 0.74258582E+01  0.70504024E+02                                 1.598427                            1.527327      -0.784060       2.506314                    0.999724       3.150360       8.263468       0.547634       1.178009      -0.734566       0.004614       0.001825       0.013703       0.014574       0.001519      -0.000673       0.000679       0.000503       0.005038      -0.002592       0.000695       0.001896              1.624305       1.521150       0.285761       0.258830       1.727828       0.358432       1.623938          -0.000002
           59              H       7.894007      11.392065       1.145688       0.143383       1.098300 0.81692601E+01  0.79338673E+02                                 1.665213                            1.595716      -0.910841       2.442579                    0.999217       3.231031       8.537858       0.539565       1.168853      -0.736889      -0.015844      -0.001923      -0.001379       0.016020      -0.000217       0.002958      -0.002143       0.009239      -0.012551      -0.006096      -0.001423       0.007519              1.697085       1.992983      -0.208640       0.444689       1.433191      -0.167207       1.665081          -0.000002
           60              H       8.819732       9.041476       4.277133       0.144460       0.896278 0.66183243E+01  0.62000996E+02                                 1.543842                            1.508760      -0.737635       2.529571                    0.999803       3.295004       9.027753       0.506911       1.289804      -0.707137      -0.011135      -0.009445       0.002388       0.014795       0.004377      -0.000671      -0.003206       0.002635      -0.001230      -0.005431      -0.000387       0.005818              1.559699       1.430084       0.205484      -0.189118       1.555111      -0.300347       1.693902          -0.000001
           61              H       9.412403      10.480558       4.085161       0.141076       1.005188 0.73572372E+01  0.70927057E+02                                 1.677823                            1.596696      -0.959263       2.418361                    0.998554       3.475182       9.728450       0.488931       1.299455      -0.704270      -0.001105       0.012548       0.000663       0.012614      -0.002450       0.003796       0.000274      -0.006948      -0.000122      -0.006408       0.001875       0.004532              1.730772       1.501377       0.286009       0.218839       1.939552       0.459764       1.751388          -0.000001
           62              H       9.987490       9.279106       3.257378       0.148910       0.946373 0.73412204E+01  0.71646665E+02                                 1.683611                            1.654194      -1.275459       2.277715                    0.995567       3.728839      10.951912       0.448996       1.397771      -0.682737       0.006343      -0.003985      -0.015965       0.017635      -0.003073      -0.003229      -0.002430       0.010091      -0.004766      -0.007133      -0.000303       0.007435              1.701703       2.005819      -0.235807      -0.217554       1.546113       0.138678       1.553179          -0.000001
           63              H       4.863109      10.801536       8.775417       0.092276       1.198626 0.85034004E+01  0.85148565E+02                                 1.894004                            1.724990      -1.048973       2.374813                    0.996959       3.700802      10.619756       0.466133       1.312236      -0.701308      -0.032665       0.031787       0.004578       0.045808      -0.004706      -0.009725       0.001236       0.002454      -0.031441      -0.014943       0.001583       0.013360              2.012836       2.129698      -0.570091      -0.059971       2.489830       0.139602       1.418981          -0.000001
           64              H       8.258815       9.600971       7.310288       0.096313       1.092234 0.75171912E+01  0.72686477E+02                                 1.741798                            1.591111      -1.101288       2.344563                    0.997137       3.605096      10.028930       0.501570       1.262922      -0.711001       0.039481       0.004772      -0.022576       0.045729      -0.009836      -0.011960       0.000484       0.004808      -0.022330      -0.015826      -0.002063       0.017889              1.836840       2.295161       0.374237      -0.439810       1.676719      -0.112776       1.538639          -0.000001
           65              H       4.326292       8.684144       9.491088       0.125390       1.213659 0.93545210E+01  0.94766755E+02                                 1.834011                            1.758669      -1.060721       2.379423                    0.997703       3.437239       9.532714       0.487634       1.239875      -0.720070      -0.027698      -0.006516       0.014871       0.032106       0.000167      -0.011272      -0.001313      -0.004035      -0.030413      -0.016649       0.006891       0.009759              1.838338       2.175238       0.057205      -0.322569       1.733112      -0.087065       1.606664          -0.000004
           66              H       4.147353       6.931178       7.268822       0.083381       1.130115 0.92516661E+01  0.95267379E+02                                 1.856554                            1.822003      -1.381347       2.204091                    0.991902       4.137806      12.314069       0.442051       1.345579      -0.692152       0.004089       0.030266       0.011767       0.032729      -0.003117      -0.000829      -0.001459      -0.000580       0.021907      -0.006961      -0.000553       0.007514              1.898641       1.682742      -0.081356       0.043009       2.370524       0.176607       1.642656          -0.000000
           67              H       3.904285       6.331782       5.011233       0.045140       1.198715 0.95293089E+01  0.97063226E+02                                 1.808129                            1.755495      -0.710582       2.492504                    0.998165       3.812403      10.629791       0.495842       1.212744      -0.723483      -0.030767       0.008094      -0.021323       0.038299      -0.003523       0.006626      -0.000393       0.000695      -0.004683      -0.007486      -0.000305       0.007791              1.852608       2.316465      -0.153034       0.309242       1.564725      -0.163038       1.676635          -0.000001
           68              H       6.339098       5.919476       9.635451       0.114108       1.351485 0.10644689E+02  0.11192116E+03                                 2.025858                            1.909887      -0.982061       2.408293                    0.996907       3.640071      10.449700       0.453329       1.285031      -0.710189       0.028623      -0.018371       0.012248       0.036150      -0.003690       0.006297       0.000931       0.009093       0.016956      -0.009393      -0.001013       0.010406              2.110382       2.218690      -0.426962       0.420569       2.173558      -0.441367       1.938899          -0.000002
           69              H       4.814496       6.290108       9.577092       0.076160       1.439933 0.12230149E+02  0.13313305E+03                                 2.085432                            2.021921      -1.253966       2.256152                    0.994726       4.054699      11.843794       0.448874       1.253510      -0.714612      -0.027059      -0.007601      -0.001603       0.028152       0.004352       0.006290      -0.001133       0.009874      -0.022431      -0.010364      -0.001566       0.011930              2.128526       2.377395       0.235300      -0.403942       2.038786      -0.239997       1.969399          -0.000002
           70              H       7.861632       7.439245       8.004458       0.130456       1.053612 0.76188598E+01  0.74203166E+02                                 1.732490                            1.631265      -1.119250       2.356599                    0.996632       3.520494       9.953657       0.480157       1.309756      -0.701844       0.019245      -0.027723      -0.005498       0.034193      -0.002176      -0.010251      -0.007567       0.003005      -0.023384      -0.016527       0.005092       0.011434              1.795132       1.876920      -0.449179      -0.096996       2.141093       0.058352       1.367384          -0.000001
           71              H       5.869512       4.411233       5.527254       0.141924       1.177412 0.92785397E+01  0.94615648E+02                                 1.841862                            1.776390      -1.262266       2.270781                    0.997166       3.715357      10.632368       0.470971       1.275347      -0.708888       0.011211       0.006522       0.012021       0.017684      -0.004392       0.000287       0.000127       0.002655      -0.022562      -0.007533      -0.000816       0.008350              1.874866       2.114176      -0.296154       0.362364       1.662180      -0.265527       1.848241          -0.000001
           72              H       5.545767       4.886493       4.068267       0.146324       1.025869 0.74209621E+01  0.70459329E+02                                 1.599075                            1.527871      -0.781543       2.507889                    0.999742       3.148629       8.264168       0.546869       1.179627      -0.734174       0.004518       0.010607      -0.007629       0.013824      -0.001318      -0.001076      -0.001833      -0.001015       0.001442      -0.002840       0.000623       0.002217              1.625002       1.521863       0.081453      -0.377409       1.339968      -0.134429       2.013174          -0.000002
           73              H       4.446274       4.162963       4.919087       0.141981       1.103488 0.82175738E+01  0.79928399E+02                                 1.670810                            1.600715      -0.919558       2.437925                    0.999180       3.238768       8.565732       0.538559       1.169272      -0.736797      -0.016629      -0.000617       0.002914       0.016894       0.002351      -0.001177       0.002007       0.008479      -0.014555      -0.006205      -0.001104       0.007309              1.702947       2.000393       0.492232      -0.041933       1.758210      -0.016874       1.350239          -0.000002
           74              H       5.372000       8.050168       5.389034       0.145140       0.895984 0.66172254E+01  0.62003116E+02                                 1.544991                            1.509818      -0.751561       2.523767                    0.999770       3.296690       9.040413       0.506016       1.291827      -0.706689      -0.011050       0.006443       0.006754       0.014465      -0.002513      -0.004146       0.001234      -0.000966      -0.011296      -0.006070       0.000161       0.005909              1.560877       1.431135      -0.266987      -0.083595       1.920896       0.090360       1.330598          -0.000000
           75              H       5.964671       7.164374       4.238738       0.140365       1.007827 0.73840280E+01  0.71279519E+02                                 1.683717                            1.601938      -0.975555       2.411523                    0.998530       3.484084       9.773013       0.486861       1.303255      -0.703466      -0.001210      -0.005627      -0.011054       0.012462       0.004752      -0.000113       0.001367      -0.004194       0.009588      -0.006863       0.002339       0.004523              1.737058       1.506319       0.046828      -0.359160       1.404587      -0.149316       2.300269          -0.000000
           76              H       6.539758       7.048219       5.693117       0.148255       0.949627 0.73717090E+01  0.72003960E+02                                 1.685873                            1.656290      -1.270294       2.278767                    0.995589       3.733634      10.963165       0.449347       1.395519      -0.683153       0.006771      -0.012280       0.011553       0.018169      -0.000698       0.004159       0.000208       0.005609      -0.016865      -0.007018      -0.000020       0.007038              1.704031       2.008735      -0.070681       0.313944       1.432905      -0.072600       1.670452          -0.000000
           77              H       1.415274      11.065766       1.615635       0.091740       1.201564 0.85261811E+01  0.85421358E+02                                 1.895787                            1.726253      -1.044216       2.375784                    0.996992       3.704402      10.627809       0.466454       1.310646      -0.701623      -0.032886      -0.011836      -0.029834       0.045952      -0.005716       0.009298       0.005551       0.014609       0.005069      -0.014860       0.001120       0.013740              2.014940       2.131996       0.233685       0.525148       1.566964       0.394674       2.345861          -0.000000
           78              H       4.810979      10.397210       3.387919       0.097049       1.086119 0.74676974E+01  0.72076485E+02                                 1.734339                            1.585212      -1.089640       2.350289                    0.997212       3.592784       9.980031       0.502898       1.261884      -0.711268       0.039384      -0.022050       0.007307       0.045724      -0.005106       0.014406       0.003457       0.012037      -0.001723      -0.015514      -0.002318       0.017832              1.828421       2.282880      -0.563475      -0.103427       1.663713       0.115313       1.538670          -0.000000
           79              H       0.878456      12.744252       3.091515       0.124107       1.215644 0.93706750E+01  0.94939487E+02                                 1.832984                            1.757756      -1.051794       2.381849                    0.997855       3.441269       9.533888       0.488936       1.236453      -0.720810      -0.028128       0.016206      -0.001876       0.032517      -0.009880       0.005596       0.007779       0.007686       0.004359      -0.016454       0.006567       0.009887              1.837257       2.173878      -0.307718       0.111708       1.712680       0.098102       1.625214          -0.000003
           80              H       0.699517      11.696196       5.720761       0.082622       1.131834 0.92669513E+01  0.95436840E+02                                 1.856167                            1.821658      -1.372820       2.207135                    0.992112       4.138162      12.304396       0.442893       1.342851      -0.692702       0.004407      -0.004796      -0.032516       0.033162       0.000994       0.003143      -0.003628      -0.009847      -0.006270      -0.006978      -0.000387       0.007365              1.898204       1.682417       0.077801       0.048793       1.671346       0.226713       2.340850          -0.000000
           81              H       0.456450      10.040764       7.368647       0.044607       1.201224 0.95537310E+01  0.97370527E+02                                 1.810184                            1.757338      -0.709355       2.492523                    0.998177       3.817042      10.644589       0.495773       1.212185      -0.723594      -0.030523      -0.022072       0.004141       0.037894       0.008148       0.000063       0.000835       0.002183      -0.001439      -0.008027      -0.000474       0.008500              1.854810       2.319724       0.345107      -0.022218       1.791930       0.033086       1.452774          -0.000001
           82              H       2.891263      14.251608       5.413606       0.115453       1.352932 0.10664806E+02  0.11225513E+03                                 2.033145                            1.916369      -0.994227       2.404508                    0.996730       3.640961      10.479142       0.450626       1.291329      -0.708882       0.028043       0.019020       0.009042       0.035071       0.007544       0.000143      -0.005997       0.000403      -0.010027      -0.009526      -0.001004       0.010530              2.118304       2.226241       0.580635       0.160135       2.389865       0.324291       1.738806          -0.000002
           83              H       1.366660      14.015751       5.121809       0.077105       1.431420 0.12135707E+02  0.13181488E+03                                 2.074895                            2.012221      -1.238907       2.262818                    0.994741       4.041635      11.782635       0.450702       1.251173      -0.715131      -0.026839       0.002347       0.007239       0.027897       0.003532      -0.006982       0.003731       0.014057      -0.010322      -0.010916      -0.001179       0.012095              2.117475       2.365193      -0.463330      -0.001497       2.182454       0.148677       1.804777          -0.000001
           84              H       4.413796      12.079242       4.912944       0.128644       1.060618 0.76788723E+01  0.74926792E+02                                 1.739315                            1.636986      -1.146933       2.344425                    0.996263       3.531521       9.990764       0.479670       1.308651      -0.702064       0.019616       0.008845       0.027246       0.034718      -0.007928       0.007352       0.008360       0.003966      -0.020705      -0.016987       0.005326       0.011661              1.802599       1.884924       0.141782       0.441044       1.515519       0.308035       2.007353          -0.000001
           85              H       2.421677      11.447925       8.773881       0.143626       1.174694 0.92525007E+01  0.94291413E+02                                 1.839473                            1.774228      -1.263841       2.270456                    0.997067       3.710876      10.619020       0.471088       1.275824      -0.708765       0.010883       0.006784      -0.011691       0.017353       0.002245       0.003674       0.004470       0.009994       0.000076      -0.007623      -0.000650       0.008273              1.872373       2.110907       0.460872       0.075070       2.029166       0.052060       1.477046          -0.000001
           86              H       2.097932       9.946776       9.091787       0.145386       1.027486 0.74366604E+01  0.70656086E+02                                 1.602031                            1.530545      -0.796013       2.501775                    0.999690       3.151293       8.277931       0.545744       1.181261      -0.733812       0.003975      -0.012388      -0.005353       0.014069      -0.000608       0.001732       0.000828      -0.002584      -0.002924      -0.002848       0.000831       0.002017              1.628079       1.524768      -0.368705       0.118546       1.965167      -0.224895       1.394300          -0.000003
           87              H       0.998439      11.045373       9.292973       0.141910       1.102398 0.82073093E+01  0.79800949E+02                                 1.669513                            1.599554      -0.915302       2.439713                    0.999194       3.237291       8.559409       0.538853       1.169038      -0.736858      -0.016263       0.002360      -0.000445       0.016439      -0.002544      -0.001479       0.000459       0.012321      -0.003703      -0.006054      -0.001498       0.007552              1.701618       1.998644      -0.282287      -0.404701       1.465997       0.184945       1.640214          -0.000003
           88              H       1.924164       9.508756       5.691581       0.143078       0.899174 0.66459006E+01  0.62331780E+02                                 1.547959                            1.512513      -0.753577       2.522458                    0.999761       3.303159       9.059013       0.505912       1.290850      -0.706907      -0.011862       0.002098      -0.009835       0.015551      -0.001956       0.003982       0.001723       0.004666       0.005099      -0.005422      -0.000155       0.005577              1.563947       1.433704       0.061353       0.274055       1.402377       0.211197       1.855761          -0.000001
           89              H       2.516835       8.955468       7.033849       0.139108       1.009750 0.74000150E+01  0.71465680E+02                                 1.685249                            1.603180      -0.977747       2.410512                    0.998538       3.487461       9.781626       0.486943       1.302457      -0.703640      -0.001221      -0.007202       0.010524       0.012810      -0.002187      -0.003912      -0.001989      -0.005229       0.007176      -0.006699       0.002120       0.004579              1.738753       1.507470      -0.335130       0.139334       2.208263      -0.313994       1.500526          -0.000001
           90              H       3.091923      10.273074       6.407252       0.147332       0.951294 0.73871190E+01  0.72189269E+02                                 1.687564                            1.657777      -1.278315       2.275303                    0.995636       3.737527      10.975807       0.449263       1.395109      -0.683231       0.006874       0.016127       0.004428       0.018082       0.004083      -0.001366       0.002351       0.010267      -0.004751      -0.007071      -0.000312       0.007383              1.705815       2.011207       0.308090      -0.095961       1.675772      -0.066699       1.430466          -0.000000
           91              C       1.436684      -0.089555      14.508465       0.615684      24.037047 0.25235982E+03  0.52556692E+04                                 7.772574                            5.705393      -0.120361       2.018391                    0.999532      22.453202      63.754572       0.608018       0.483707      -1.010066      -0.066185      -0.020043       0.043278       0.081579      -0.026556      -0.004121       0.005961      -0.163582      -0.209053      -0.070419      -0.050641       0.121060              9.642546      12.939651       2.161616      -0.366085       4.646214       0.723276      11.341772           0.000001
           92              C       3.747378       3.661102      10.911680       0.105144      26.924416 0.32663530E+03  0.72003494E+04                                 8.000285                            6.157817       0.111682       2.056252                    0.999528      26.107517      74.382172       0.638254       0.435333      -1.045004       0.038138      -0.031914       0.004677       0.049949       0.012511       0.026257       0.000321       0.001812      -0.094274      -0.043391       0.008451       0.034940              9.326709       9.282604      -1.187266      -0.998787       6.396195      -3.581147      12.301329          -0.000001
           93              C       5.749840       2.563392      11.095973       0.054409      29.885713 0.36062560E+03  0.81106506E+04                                 8.466783                            6.399743       0.169261       2.055078                    0.999775      26.897892      76.227787       0.639451       0.425892      -1.055695      -0.043073       0.032078      -0.016450       0.056168      -0.005543      -0.003728       0.000295      -0.001579      -0.122825      -0.041170       0.014994       0.026177             10.110265       9.773765      -1.485795      -2.011107       7.241012      -3.831594      13.316018          -0.000000
           94              C       3.407083       3.388004      12.232446      -0.229947      34.114796 0.45942003E+03  0.10969215E+05                                 9.150734                            7.158514       0.171647       2.022221                    0.999539      30.525505      88.918028       0.613301       0.418280      -1.061252      -0.006620      -0.004899      -0.015771       0.017792      -0.006823      -0.017806      -0.002722       0.016807       0.005264      -0.018254      -0.004802       0.023057             10.639408       8.849215      -1.586827      -0.356482       7.800978      -4.733057      15.268030          -0.000006
           95              C       2.659262       0.181769      13.620787      -0.090981      29.107543 0.44280453E+03  0.10530547E+05                                 8.485859                            7.161618      -0.477785       1.848972                    0.996128      29.367934      86.848206       0.592960       0.434352      -1.045808       0.108051      -0.002211       0.010820       0.108613      -0.001876       0.017467       0.000489      -0.043707      -0.019631      -0.031096       0.005887       0.025209              9.810235      10.944923       1.309912      -1.724623       8.309985       1.136130      10.175795           0.000000
           96              C       3.004729      -1.064016      12.817576       0.130743      22.965959 0.36700827E+03  0.83101998E+04                                 7.270760                            6.538806      -0.272945       1.942941                    0.998143      25.799643      73.934454       0.619182       0.436870      -1.046510       0.089032      -0.004764       0.020265       0.091433       0.000390      -0.004147      -0.012249      -0.017551       0.016399      -0.012958      -0.005390       0.018348              7.869624       7.894961      -0.780593      -1.582012       6.867684       0.575101       8.846226           0.000000
           97              C       3.925282       2.162613      14.422461      -0.161100      27.771485 0.41067904E+03  0.96440232E+04                                 8.125538                            6.751516      -0.320937       1.869783                    0.997928      30.975273      92.888404       0.626641       0.416228      -1.050474       0.008526      -0.100941      -0.035446       0.107322       0.009296       0.021821       0.004142       0.031255      -0.039513      -0.023577      -0.011389       0.034965              9.465290       7.244113       1.199565      -1.094104       7.782557      -2.043300      13.369200          -0.000003
           98              C       4.287298       2.648513      13.027978       0.192175      31.947862 0.39590414E+03  0.90711217E+04                                 9.030149                            6.793344      -0.134434       1.985084                    0.999152      25.427487      71.614406       0.611543       0.437128      -1.053835      -0.011457      -0.040896       0.010414       0.043729       0.017487       0.003502       0.007629      -0.035108      -0.003853      -0.024140      -0.003696       0.027836             11.243734       8.930841      -0.638384      -2.231057       7.818299      -5.285631      16.982061          -0.000001
           99              C       5.503670       2.252167      12.424418      -0.182265      33.629990 0.45831683E+03  0.10938391E+05                                 9.127742                            7.202141       0.037446       1.986845                    0.999042      29.970152      87.336991       0.604686       0.424413      -1.057195      -0.011610      -0.021408       0.002465       0.024478       0.002996       0.013675      -0.009166      -0.005516       0.015728      -0.018137       0.001225       0.016912             10.662173      10.149489      -0.924596      -2.387873       6.973350      -3.765652      14.863681          -0.000002
          100              C       3.465006      -2.193646      13.702183      -0.510022      25.302220 0.43533320E+03  0.10288549E+05                                 7.338895                            6.795786       0.079283       1.972074                    0.998442      32.976624      96.590522       0.651456       0.397822      -1.071147      -0.016428       0.072462      -0.059797       0.095375       0.001953      -0.008799      -0.018396      -0.004626      -0.036890      -0.024623       0.003166       0.021458              7.491457       7.680327      -0.726390      -0.277827       7.248146      -0.213078       7.545897          -0.000005
          101              C       4.021475      -0.790919      11.714890      -0.507537      27.464835 0.47317981E+03  0.11387898E+05                                 7.738524                            7.044050       0.146885       1.996014                    0.998472      32.884132      96.349219       0.647200       0.393233      -1.077147      -0.052921      -0.013163       0.070293       0.088966      -0.006646      -0.011459      -0.015354      -0.007554       0.074818      -0.026479      -0.005895       0.032374              8.328672       8.372561      -0.487608      -2.035431       6.802149       0.593975       9.811306          -0.000000
          102              C       8.332252       3.742676       8.181072       0.613324      24.073245 0.25282622E+03  0.52674579E+04                                 7.777865                            5.709189      -0.126901       2.016338                    0.999467      22.473377      63.810353       0.608092       0.483457      -1.010265      -0.065502       0.047115      -0.005784       0.080894       0.011264       0.025714       0.078124      -0.020570       0.226768      -0.069851      -0.052385       0.122236              9.649226      12.947516      -1.399346      -1.690711       9.049041      -3.263721       6.951121           0.000001
          103              C       0.299645      -1.247559       6.731301       0.103014      27.004211 0.32784208E+03  0.72342948E+04                                 8.018651                            6.171265       0.106161       2.053992                    0.999499      26.157761      74.585975       0.637176       0.435627      -1.044730       0.037943       0.019486       0.025548       0.049720       0.015998      -0.023831       0.019404       0.037628       0.013847      -0.042955       0.007823       0.035133              9.349006       9.303685      -0.278799       1.531304      13.962063      -0.770383       4.781269          -0.000001
          104              C       2.302108      -0.539101       7.589799       0.055755      29.857367 0.36022379E+03  0.80988217E+04                                 8.458987                            6.393979       0.175627       2.057216                    0.999809      26.881958      76.153095       0.640111       0.425600      -1.055946      -0.044850      -0.030419      -0.019367       0.057549      -0.000426       0.005817       0.026662       0.042916       0.015462      -0.040025       0.015141       0.024884             10.100595       9.766278      -0.997130       2.290788      15.098543      -0.714069       5.436964          -0.000001
          105              C      10.302651       0.032807       6.307427      -0.226703      33.993433 0.45729934E+03  0.10905748E+05                                 9.127118                            7.139880       0.215574       2.034381                    0.999428      30.464154      88.681559       0.614382       0.418035      -1.061428      -0.006419      -0.010658       0.013434       0.018311      -0.012268       0.016458      -0.002364       0.007567      -0.026451      -0.019957      -0.004194       0.024151             10.610483       8.831712       0.478797       1.551763      17.443089      -0.865951       5.556650          -0.000006
          106              C       9.554830       2.838263       8.389938      -0.087707      28.994505 0.44073796E+03  0.10467715E+05                                 8.457975                            7.139856      -0.473250       1.850940                    0.996555      29.286968      86.513424       0.594573       0.433740      -1.046320       0.108598       0.012584      -0.003588       0.109383       0.015871      -0.007398       0.013500      -0.016252       0.050689      -0.030189       0.005849       0.024340              9.775652      10.898680      -2.136399      -0.268093       8.703358      -1.367169       9.724918          -0.000000
          107              C       9.900296       2.765555       9.870425       0.128716      22.999339 0.36768477E+03  0.83279748E+04                                 7.272619                            6.540812      -0.267961       1.944187                    0.998148      25.816122      73.952646       0.619760       0.436334      -1.047005       0.087727       0.021963      -0.005347       0.090593      -0.003187       0.000884       0.007791      -0.027837      -0.016781      -0.012156      -0.007264       0.019420              7.871687       7.897115      -0.981607       1.468709       7.855344      -1.143798       7.862603           0.000000
          108              C       0.477550       2.542112       6.273640      -0.158518      27.670484 0.40886777E+03  0.95907779E+04                                 8.104793                            6.735972      -0.315607       1.871930                    0.997990      30.908753      92.633844       0.627460       0.416149      -1.050536       0.009811       0.018983       0.104804       0.106960       0.013686      -0.018045       0.000011       0.037900      -0.019102      -0.023067      -0.010902       0.033970              9.438184       7.231645      -1.541904      -0.486579      13.691432      -1.394297       7.391475          -0.000004
          109              C       0.839566       1.091503       6.550080       0.189240      32.013655 0.39696729E+03  0.91013941E+04                                 9.041413                            6.802028      -0.141065       1.982404                    0.999209      25.460610      71.726183       0.611223       0.437072      -1.053890      -0.012136       0.030429       0.028608       0.043493      -0.005772      -0.017371       0.005292      -0.015867       0.060782      -0.025312      -0.003262       0.028574             11.257668       8.943768      -1.617229       1.671482      19.290984      -1.327237       5.538253          -0.000001
          110              C       2.055938       0.766978       7.195105      -0.181368      33.571970 0.45729531E+03  0.10908109E+05                                 9.118331                            7.194706       0.034479       1.986702                    0.999004      29.939896      87.230027       0.604913       0.424483      -1.057133      -0.012667       0.013688       0.016936       0.025192       0.009975      -0.009693       0.003136      -0.017075      -0.022001      -0.018588       0.001720       0.016868             10.650564      10.140022      -1.599213       1.992543      16.132442      -1.530836       5.679228          -0.000003
          111              C       0.017273       4.096462      10.406410      -0.508435      25.276521 0.43465541E+03  0.10268455E+05                                 7.333043                            6.789455       0.081630       1.973080                    0.998441      32.958540      96.516107       0.651914       0.397700      -1.071237      -0.015693      -0.085514      -0.034047       0.093371      -0.009107       0.000248       0.017410      -0.004056      -0.041276      -0.023959       0.001897       0.022062              7.485950       7.676299       0.118463       0.767266       7.650764      -0.023089       7.130788          -0.000006
          112              C       0.573743       1.674052      10.185258      -0.505689      27.446148 0.47274844E+03  0.11376033E+05                                 7.736318                            7.041252       0.142866       1.994913                    0.998447      32.880859      96.364075       0.647209       0.393279      -1.077010      -0.053471       0.069486      -0.023306       0.090723      -0.007569       0.011371      -0.006920      -0.044135      -0.037726      -0.025689      -0.005733       0.031422              8.326188       8.369928      -1.516736       1.439167       8.538928      -1.598137       8.069708          -0.000001
          113              C       4.884417      -3.653122       8.025959       0.610690      24.130351 0.25350415E+03  0.52848508E+04                                 7.787727                            5.715337      -0.122656       2.017151                    0.999541      22.504741      63.908580       0.608035       0.483203      -1.010449      -0.065400      -0.027312      -0.037141       0.080016       0.018341      -0.021631      -0.084004      -0.029361       0.202124      -0.071297      -0.051922       0.123219              9.662555      12.967674      -0.765720       2.061365      10.315135       2.543657       5.704858           0.000001
          114              C       7.195110      -2.413543      13.072515       0.105934      26.918446 0.32653800E+03  0.71978253E+04                                 8.000228                            6.157664       0.110248       2.055807                    0.999481      26.101658      74.368817       0.638130       0.435441      -1.044917       0.038693       0.012738      -0.029983       0.050580      -0.027798      -0.001504      -0.020311       0.036504       0.006610      -0.042288       0.007613       0.034674              9.326771       9.282613       1.459411      -0.527947       7.724404       4.347994      10.973298          -0.000001
          115              C       9.197573      -2.024290      12.029724       0.052856      29.968240 0.36191099E+03  0.81463231E+04                                 8.480416                            6.410055       0.177829       2.057005                    0.999802      26.941185      76.367500       0.639136       0.425748      -1.055846      -0.044048      -0.001029       0.036742       0.057369       0.003669      -0.002621      -0.025802       0.044023       0.019302      -0.039732       0.015666       0.024066             10.128025       9.781019       2.483252      -0.282156       8.493369       4.560415      12.109686          -0.000000
          116              C       6.854815      -3.420811      12.175623      -0.225804      33.966875 0.45683431E+03  0.10891963E+05                                 9.124674                            7.138304       0.175486       2.024237                    0.999485      30.445820      88.619243       0.614181       0.418276      -1.061267      -0.007797       0.015737       0.002163       0.017695       0.021282       0.002690       0.005579       0.012880      -0.011642      -0.020804      -0.004412       0.025216             10.607727       8.828826       1.103094      -1.191561       9.275562       5.578440      13.718795          -0.000006
          117              C       6.106995      -3.020032       8.704772      -0.088337      29.003866 0.44088451E+03  0.10471289E+05                                 8.457093                            7.138795      -0.481186       1.848446                    0.996381      29.289946      86.501661       0.594942       0.433467      -1.046562       0.107444      -0.010852      -0.007815       0.108273      -0.015103      -0.010689      -0.013448      -0.016645       0.051150      -0.031209       0.006661       0.024548              9.774806      10.899489       0.834450       1.985284      10.651310       0.240338       7.773619           0.000000
          118              C       6.452461      -1.701539       8.027495       0.131204      22.942085 0.36654283E+03  0.82963986E+04                                 7.265129                            6.534403      -0.272633       1.943382                    0.998173      25.774088      73.828400       0.619474       0.436836      -1.046610       0.086675      -0.016939      -0.014276       0.089461       0.002721       0.002252       0.005883      -0.005609       0.050183      -0.012272      -0.006187       0.018459              7.863399       7.890097       1.758840       0.115774       8.840840       0.567305       6.859259          -0.000000
          119              C       7.373015      -4.704724      10.019395      -0.160562      27.714572 0.40970050E+03  0.96149185E+04                                 8.111886                            6.741356      -0.309927       1.873355                    0.997915      30.938454      92.736183       0.627433       0.415967      -1.050681       0.009712       0.082439      -0.069584       0.108316      -0.022712      -0.004173      -0.003864       0.028304      -0.038957      -0.023155      -0.010167       0.033322              9.447404       7.234876       0.344265       1.580587      10.185497       3.430968      10.921840          -0.000003
          120              C       7.735030      -3.740016      11.137439       0.187446      32.062760 0.39770041E+03  0.91219996E+04                                 9.048181                            6.806625      -0.138426       1.982992                    0.999223      25.485593      71.800976       0.611270       0.436857      -1.054068      -0.013000       0.009509      -0.040748       0.043816      -0.011890       0.012822      -0.013694      -0.026046       0.023806      -0.023687      -0.005165       0.028852             11.266900       8.948597       2.256196       0.563472      10.133851       6.625743      14.718252          -0.000001
          121              C       8.951402      -3.019145      11.095973      -0.176899      33.438281 0.45486005E+03  0.10835636E+05                                 9.093875                            7.174720       0.036784       1.988073                    0.999007      29.867623      86.964142       0.605851       0.424388      -1.057183      -0.012892       0.006712      -0.020274       0.024946      -0.012850      -0.005412       0.006678       0.001792       0.029229      -0.017810       0.000355       0.017455             10.621573      10.111275       2.512274       0.379067       9.590089       5.276093      12.163356          -0.000001
          122              C       6.912738      -1.902815       6.606903      -0.509130      25.293992 0.43507740E+03  0.10280847E+05                                 7.336320                            6.792582       0.082335       1.973129                    0.998351      32.971080      96.562025       0.651792       0.397681      -1.071258      -0.016666       0.015295       0.090973       0.093743       0.007812       0.007446       0.000310       0.028426       0.055296      -0.025491       0.003471       0.022020              7.489388       7.678948       0.607875      -0.487852       7.285516       0.235578       7.503699          -0.000005
          123              C       7.469207      -0.883133       8.815347      -0.501444      27.375572 0.47108552E+03  0.11326419E+05                                 7.723692                            7.028999       0.140671       1.994952                    0.998429      32.826770      96.175470       0.647731       0.393295      -1.076963      -0.052150      -0.054067      -0.047580       0.088919       0.014360       0.000135       0.020791      -0.019855       0.040224      -0.027054      -0.004443       0.031497              8.312427       8.356010       1.997531       0.590676       9.553146       0.998462       7.028126          -0.000001
          124              C       6.608334       8.956355       0.849283       0.615684      24.037032 0.25235967E+03  0.52556650E+04                                 7.772570                            5.705391      -0.120359       2.018392                    0.999532      22.453190      63.754520       0.608018       0.483707      -1.010067      -0.066185       0.020043      -0.043278       0.081579       0.026556       0.004121       0.005961      -0.163582      -0.209052      -0.070418      -0.050642       0.121060              9.642540      12.939644      -2.161614       0.366082       4.646212       0.723275      11.341764           0.000001
          125              C       8.919028       5.205698       4.446068       0.105144      26.924398 0.32663509E+03  0.72003418E+04                                 8.000274                            6.157810       0.111684       2.056252                    0.999528      26.107506      74.382067       0.638256       0.435332      -1.045005       0.038137       0.031916      -0.004677       0.049949      -0.012511      -0.026257       0.000322       0.001812      -0.094275      -0.043391       0.008451       0.034941              9.326694       9.282595       1.187266       0.998785       6.396183      -3.581136      12.301303          -0.000001
          126              C       0.578190       6.303408       4.261775       0.054409      29.885695 0.36062537E+03  0.81106438E+04                                 8.466780                            6.399741       0.169260       2.055077                    0.999775      26.897879      76.227736       0.639451       0.425892      -1.055695      -0.043073      -0.032077       0.016450       0.056168       0.005543       0.003728       0.000295      -0.001578      -0.122825      -0.041170       0.014994       0.026176             10.110260       9.773762       1.485793       2.011107       7.241008      -3.831591      13.316011          -0.000001
          127              C       8.578733       5.478796       3.125302      -0.229945      34.114687 0.45941829E+03  0.10969161E+05                                 9.150708                            7.158495       0.171647       2.022222                    0.999539      30.525451      88.917772       0.613302       0.418279      -1.061252      -0.006621       0.004900       0.015771       0.017792       0.006823       0.017806      -0.002722       0.016808       0.005264      -0.018254      -0.004802       0.023056             10.639374       8.849197       1.586826       0.356481       7.800952      -4.733034      15.267971          -0.000006
          128              C       7.830912       8.685031       1.736961      -0.090981      29.107534 0.44280444E+03  0.10530544E+05                                 8.485856                            7.161616      -0.477784       1.848973                    0.996128      29.367918      86.848137       0.592961       0.434352      -1.045808       0.108050       0.002211      -0.010820       0.108613       0.001877      -0.017467       0.000490      -0.043707      -0.019631      -0.031096       0.005888       0.025208              9.810230      10.944917      -1.309910       1.724621       8.309983       1.136131      10.175790           0.000000
          129              C       8.176379       9.930816       2.540172       0.130743      22.965953 0.36700818E+03  0.83101967E+04                                 7.270757                            6.538804      -0.272944       1.942941                    0.998143      25.799635      73.934416       0.619182       0.436870      -1.046511       0.089032       0.004764      -0.020264       0.091433      -0.000390       0.004147      -0.012249      -0.017552       0.016399      -0.012958      -0.005390       0.018348              7.869621       7.894957       0.780594       1.582009       6.867684       0.575099       8.846221           0.000000
          130              C       9.096932       6.704187       0.935287      -0.161100      27.771487 0.41067912E+03  0.96440251E+04                                 8.125538                            6.751517      -0.320937       1.869783                    0.997928      30.975274      92.888397       0.626641       0.416228      -1.050474       0.008526       0.100941       0.035446       0.107323      -0.009296      -0.021822       0.004142       0.031256      -0.039513      -0.023577      -0.011389       0.034966              9.465288       7.244111      -1.199565       1.094102       7.782557      -2.043299      13.369195          -0.000003
          131              C       9.458948       6.218287       2.329770       0.192175      31.947863 0.39590425E+03  0.90711234E+04                                 9.030144                            6.793342      -0.134433       1.985084                    0.999152      25.427489      71.614377       0.611543       0.437127      -1.053836      -0.011458       0.040897      -0.010414       0.043729      -0.017487      -0.003502       0.007629      -0.035107      -0.003852      -0.024140      -0.003696       0.027836             11.243725       8.930838       0.638386       2.231053       7.818294      -5.285625      16.982044          -0.000001
          132              C       0.332020       6.614633       2.933330      -0.182265      33.629973 0.45831656E+03  0.10938382E+05                                 9.127736                            7.202137       0.037448       1.986846                    0.999042      29.970144      87.336933       0.604686       0.424413      -1.057195      -0.011609       0.021408      -0.002465       0.024478      -0.002996      -0.013675      -0.009166      -0.005516       0.015728      -0.018137       0.001225       0.016912             10.662166      10.149482       0.924595       2.387872       6.973345      -3.765648      14.863671          -0.000003
          133              C       8.636656      11.060446       1.655565      -0.510022      25.302229 0.43533333E+03  0.10288555E+05                                 7.338901                            6.795789       0.079282       1.972074                    0.998442      32.976648      96.590677       0.651455       0.397822      -1.071147      -0.016428      -0.072462       0.059797       0.095375      -0.001953       0.008799      -0.018395      -0.004625      -0.036889      -0.024623       0.003166       0.021457              7.491464       7.680337       0.726393       0.277834       7.248153      -0.213074       7.545904          -0.000005
          134              C       9.193125       9.657719       3.642858      -0.507536      27.464826 0.47317967E+03  0.11387893E+05                                 7.738521                            7.044048       0.146887       1.996015                    0.998472      32.884120      96.349163       0.647201       0.393233      -1.077147      -0.052921       0.013163      -0.070292       0.088966       0.006646       0.011458      -0.015354      -0.007553       0.074819      -0.026478      -0.005896       0.032374              8.328668       8.372556       0.487608       2.035429       6.802146       0.593973       9.811301          -0.000001
          135              C       3.160602       5.124124       7.176676       0.613325      24.073220 0.25282594E+03  0.52674511E+04                                 7.777862                            5.709188      -0.126905       2.016337                    0.999467      22.473367      63.810340       0.608091       0.483458      -1.010265      -0.065501      -0.047115       0.005785       0.080893      -0.011265      -0.025713       0.078124      -0.020570       0.226769      -0.069851      -0.052385       0.122236              9.649223      12.947512       1.399342       1.690712       9.049036      -3.263720       6.951120           0.000000
          136              C       5.471295      10.114359       8.626447       0.103013      27.004201 0.32784183E+03  0.72342881E+04                                 8.018650                            6.171263       0.106165       2.053994                    0.999499      26.157751      74.585941       0.637176       0.435627      -1.044730       0.037943      -0.019486      -0.025548       0.049720      -0.015998       0.023831       0.019404       0.037628       0.013848      -0.042956       0.007823       0.035133              9.349007       9.303683       0.278807      -1.531305      13.962068      -0.770388       4.781269          -0.000001
          137              C       7.473758       9.405901       7.767949       0.055754      29.857388 0.36022403E+03  0.80988288E+04                                 8.458992                            6.393982       0.175627       2.057217                    0.999809      26.881970      76.153148       0.640111       0.425600      -1.055946      -0.044850       0.030419       0.019367       0.057549       0.000426      -0.005818       0.026662       0.042916       0.015460      -0.040025       0.015140       0.024885             10.100603       9.766286       0.997137      -2.290791      15.098555      -0.714073       5.436967          -0.000000
          138              C       5.131001       8.833993       9.050321      -0.226705      33.993468 0.45729972E+03  0.10905764E+05                                 9.127132                            7.139887       0.215567       2.034379                    0.999428      30.464184      88.681791       0.614381       0.418035      -1.061427      -0.006419       0.010658      -0.013435       0.018311       0.012268      -0.016458      -0.002363       0.007566      -0.026455      -0.019958      -0.004192       0.024151             10.610501       8.831736      -0.478793      -1.551772      17.443108      -0.865956       5.556659          -0.000005
          139              C       4.383180       6.028537       6.967810      -0.087708      28.994486 0.44073772E+03  0.10467708E+05                                 8.457976                            7.139858      -0.473255       1.850939                    0.996555      29.286958      86.513414       0.594572       0.433741      -1.046320       0.108598      -0.012585       0.003588       0.109383      -0.015871       0.007398       0.013500      -0.016252       0.050688      -0.030188       0.005848       0.024340              9.775651      10.898677       2.136399       0.268096       8.703354      -1.367166       9.724924          -0.000000
          140              C       4.728646       6.101245       5.487323       0.128715      22.999321 0.36768444E+03  0.83279650E+04                                 7.272613                            6.540808      -0.267958       1.944188                    0.998148      25.816107      73.952576       0.619760       0.436334      -1.047005       0.087727      -0.021962       0.005347       0.090592       0.003187      -0.000884       0.007791      -0.027837      -0.016779      -0.012156      -0.007264       0.019419              7.871680       7.897104       0.981603      -1.468705       7.855339      -1.143791       7.862596          -0.000000
          141              C       5.649200       6.324688       9.084108      -0.158518      27.670442 0.40886689E+03  0.95907568E+04                                 8.104790                            6.735966      -0.315612       1.871929                    0.997990      30.908771      92.634040       0.627460       0.416149      -1.050535       0.009811      -0.018983      -0.104805       0.106961      -0.013686       0.018045       0.000010       0.037900      -0.019106      -0.023066      -0.010904       0.033970              9.438182       7.231651       1.541901       0.486575      13.691420      -1.394301       7.391475          -0.000003
          142              C       6.011216       7.775297       8.807668       0.189240      32.013727 0.39696807E+03  0.91014203E+04                                 9.041442                            6.802045      -0.141064       1.982405                    0.999209      25.460635      71.726387       0.611220       0.437074      -1.053889      -0.012137      -0.030429      -0.028609       0.043494       0.005772       0.017371       0.005293      -0.015867       0.060780      -0.025312      -0.003262       0.028574             11.257710       8.943801       1.617239      -1.671491      19.291060      -1.327247       5.538270          -0.000001
          143              C       7.227588       8.099822       8.162643      -0.181369      33.572040 0.45729634E+03  0.10908141E+05                                 9.118351                            7.194718       0.034475       1.986700                    0.999004      29.939932      87.230228       0.604912       0.424484      -1.057132      -0.012667      -0.013688      -0.016936       0.025192      -0.009975       0.009692       0.003136      -0.017075      -0.022002      -0.018588       0.001720       0.016868             10.650589      10.140049       1.599223      -1.992552      16.132477      -1.530842       5.679240          -0.000003
          144              C       5.188923       4.770338       4.951338      -0.508434      25.276506 0.43465468E+03  0.10268437E+05                                 7.333044                            6.789450       0.081621       1.973077                    0.998441      32.958568      96.516306       0.651914       0.397700      -1.071237      -0.015693       0.085515       0.034047       0.093371       0.009107      -0.000248       0.017408      -0.004055      -0.041276      -0.023958       0.001898       0.022061              7.485955       7.676305      -0.118454      -0.767271       7.650761      -0.023092       7.130797          -0.000005
          145              C       5.745393       7.192748       5.172490      -0.505688      27.446105 0.47274749E+03  0.11376003E+05                                 7.736307                            7.041242       0.142868       1.994914                    0.998447      32.880827      96.363937       0.647210       0.393279      -1.077011      -0.053471      -0.069486       0.023306       0.090723       0.007569      -0.011371      -0.006920      -0.044135      -0.037725      -0.025689      -0.005733       0.031421              8.326175       8.369913       1.516731      -1.439161       8.538916      -1.598131       8.069696           0.000000
          146              C      10.056067      12.519922       7.331789       0.610690      24.130355 0.25350421E+03  0.52848523E+04                                 7.787728                            5.715338      -0.122656       2.017151                    0.999541      22.504745      63.908598       0.608035       0.483203      -1.010449      -0.065400       0.027311       0.037141       0.080016      -0.018340       0.021631      -0.084004      -0.029361       0.202124      -0.071297      -0.051922       0.123219              9.662557      12.967676       0.765722      -2.061365      10.315136       2.543658       5.704859           0.000001
          147              C       2.023460      11.280343       2.285233       0.105933      26.918468 0.32653820E+03  0.71978315E+04                                 8.000235                            6.157667       0.110249       2.055807                    0.999481      26.101669      74.368880       0.638129       0.435441      -1.044917       0.038693      -0.012738       0.029983       0.050580       0.027798       0.001504      -0.020310       0.036504       0.006611      -0.042288       0.007613       0.034674              9.326782       9.282622      -1.459420       0.527939       7.724417       4.348003      10.973308          -0.000001
          148              C       4.025923      10.891090       3.328024       0.052857      29.968200 0.36191047E+03  0.81463082E+04                                 8.480408                            6.410051       0.177829       2.057005                    0.999802      26.941159      76.367402       0.639136       0.425748      -1.055846      -0.044048       0.001028      -0.036742       0.057369      -0.003669       0.002621      -0.025802       0.044022       0.019303      -0.039732       0.015666       0.024066             10.128014       9.781013      -2.483251       0.282156       8.493359       4.560406      12.109670          -0.000001
          149              C       1.683165      12.287611       3.182125      -0.225804      33.966905 0.45683455E+03  0.10891975E+05                                 9.124684                            7.138306       0.175482       2.024235                    0.999485      30.445859      88.619496       0.614180       0.418276      -1.061267      -0.007797      -0.015737      -0.002163       0.017695      -0.021282      -0.002690       0.005580       0.012882      -0.011641      -0.020805      -0.004412       0.025216             10.607739       8.828852      -1.103107       1.191562       9.275569       5.578440      13.718797          -0.000005
          150              C       0.935345      11.886832       6.652976      -0.088337      29.003868 0.44088456E+03  0.10471291E+05                                 8.457093                            7.138796      -0.481186       1.848446                    0.996381      29.289949      86.501672       0.594942       0.433467      -1.046562       0.107444       0.010852       0.007815       0.108273       0.015104       0.010689      -0.013448      -0.016644       0.051150      -0.031209       0.006661       0.024548              9.774806      10.899487      -0.834449      -1.985284      10.651309       0.240337       7.773621           0.000000
          151              C       1.280811      10.568339       7.330253       0.131204      22.942079 0.36654276E+03  0.82963959E+04                                 7.265127                            6.534401      -0.272630       1.943383                    0.998173      25.774079      73.828356       0.619474       0.436836      -1.046610       0.086675       0.016939       0.014276       0.089461      -0.002721      -0.002252       0.005883      -0.005609       0.050182      -0.012272      -0.006187       0.018459              7.863395       7.890094      -1.758838      -0.115772       8.840836       0.567302       6.859256          -0.000000
          152              C       2.201365      13.571524       5.338353      -0.160562      27.714592 0.40970088E+03  0.96149310E+04                                 8.111890                            6.741359      -0.309928       1.873354                    0.997915      30.938490      92.736349       0.627433       0.415967      -1.050681       0.009712      -0.082439       0.069584       0.108316       0.022712       0.004173      -0.003864       0.028305      -0.038957      -0.023155      -0.010167       0.033322              9.447409       7.234880      -0.344263      -1.580584      10.185500       3.430970      10.921847          -0.000002
          153              C       2.563380      12.606816       4.220309       0.187446      32.062791 0.39770075E+03  0.91220106E+04                                 9.048192                            6.806631      -0.138427       1.982991                    0.999223      25.485605      71.801055       0.611269       0.436857      -1.054067      -0.013000      -0.009509       0.040748       0.043816       0.011890      -0.012822      -0.013694      -0.026046       0.023806      -0.023687      -0.005165       0.028852             11.266914       8.948612      -2.256197      -0.563463      10.133858       6.625748      14.718271          -0.000001
          154              C       3.779752      11.885945       4.261775      -0.176899      33.438269 0.45485989E+03  0.10835631E+05                                 9.093874                            7.174720       0.036784       1.988073                    0.999007      29.867614      86.964116       0.605851       0.424388      -1.057183      -0.012892      -0.006713       0.020274       0.024946       0.012849       0.005412       0.006678       0.001792       0.029229      -0.017809       0.000354       0.017455             10.621571      10.111280      -2.512275      -0.379065       9.590084       5.276087      12.163349          -0.000002
          155              C       1.741088      10.769615       8.750845      -0.509130      25.293964 0.43507670E+03  0.10280825E+05                                 7.336313                            6.792575       0.082337       1.973130                    0.998351      32.971049      96.561889       0.651793       0.397681      -1.071258      -0.016666      -0.015296      -0.090973       0.093743      -0.007812      -0.007445       0.000310       0.028427       0.055297      -0.025492       0.003471       0.022020              7.489380       7.678941      -0.607876       0.487853       7.285510       0.235576       7.503690          -0.000006
          156              C       2.297557       9.749933       6.542401      -0.501444      27.375547 0.47108501E+03  0.11326403E+05                                 7.723686                            7.028995       0.140673       1.994953                    0.998429      32.826745      96.175366       0.647731       0.393295      -1.076963      -0.052149       0.054067       0.047580       0.088919      -0.014360      -0.000135       0.020791      -0.019854       0.040224      -0.027054      -0.004443       0.031497              8.312420       8.356003      -1.997529      -0.590674       9.553136       0.998459       7.028121          -0.000001
          157              N       4.868591       3.293130      10.360337      -0.218277      35.878808 0.49071703E+03  0.11674828E+05                                 9.056062                            7.152682       0.044928       2.049293                    0.998615      27.239080      74.186166       0.658489       0.390965      -1.101164      -0.012908      -0.015923       0.141002       0.142484      -0.026200       0.012923      -0.008855       0.047755      -0.161867      -0.056130      -0.008301       0.064431             10.620417      11.515544      -1.932393      -1.306790       8.161130      -4.103866      12.184577          -0.000000
          158              N       3.784613       0.666783      14.466999      -0.501463      48.206782 0.89890299E+03  0.24861129E+05                                11.094269                            9.719876      -0.202513       1.891434                    0.998530      34.060006      99.766753       0.561899       0.394130      -1.099787      -0.138076       0.137921      -0.088158       0.214148       0.145818       0.110396       0.028568      -0.189416      -0.068378      -0.204359      -0.008743       0.213102             12.480422      12.004366       3.663438       2.365781      12.085752       0.116844      13.351147           0.000002
          159              N       1.420859      -1.541050       7.325646      -0.219447      35.920696 0.49136614E+03  0.11694106E+05                                 9.061518                            7.156159       0.048992       2.050215                    0.998602      27.262498      74.261511       0.658504       0.390828      -1.101264      -0.014834       0.129236      -0.058581       0.142667       0.022389       0.015257       0.027526       0.081982      -0.056521      -0.054153      -0.008121       0.062274             10.627427      11.524004      -0.168317       2.328435      14.742326       0.309405       5.615950           0.000000
          160              N       0.336881       3.328597       7.546797      -0.502951      48.231116 0.89974804E+03  0.24888728E+05                                11.095149                            9.722717      -0.202333       1.891600                    0.998598      34.065053      99.768808       0.562003       0.393990      -1.099956      -0.138937      -0.144977      -0.074583       0.214206       0.023617      -0.182051       0.040843      -0.066505       0.296343      -0.204563      -0.009109       0.213672             12.480802      12.002678       0.220288      -4.351377      12.937503      -0.609891      12.502225          -0.000000
          161              N       8.316323      -1.752080      13.029513      -0.220171      35.951548 0.49182457E+03  0.11708605E+05                                 9.069601                            7.161785       0.050535       2.050431                    0.998598      27.274085      74.322297       0.657881       0.391078      -1.101007      -0.012961      -0.114602      -0.083008       0.142098       0.000768      -0.027870      -0.019471       0.095833      -0.009657      -0.054735      -0.007464       0.062199             10.638307      11.531231       2.101585      -1.018788       7.637648       3.803954      12.746042           0.000000
          162              N       7.232346      -3.995380       8.701700      -0.503246      48.255062 0.90017217E+03  0.24905329E+05                                11.102789                            9.728086      -0.201254       1.891487                    0.998627      34.080651      99.849577       0.561538       0.394240      -1.099697      -0.139032       0.006509       0.163017       0.214352      -0.167565       0.070511      -0.069448      -0.117551       0.146991      -0.203407      -0.008284       0.211691             12.490494      12.013529      -3.883586       1.990292      13.149355       0.493886      12.308596           0.000002
          163              N      10.040241       5.573670       4.997411      -0.218278      35.878831 0.49071741E+03  0.11674839E+05                                 9.056063                            7.152683       0.044929       2.049293                    0.998615      27.239093      74.186190       0.658490       0.390965      -1.101165      -0.012908       0.015924      -0.141002       0.142484       0.026200      -0.012923      -0.008855       0.047756      -0.161867      -0.056130      -0.008301       0.064431             10.620417      11.515549       1.932393       1.306790       8.161127      -4.103864      12.184575           0.000000
          164              N       8.956263       8.200017       0.890749      -0.501463      48.206789 0.89890320E+03  0.24861136E+05                                11.094269                            9.719877      -0.202513       1.891434                    0.998530      34.060011      99.766768       0.561899       0.394130      -1.099787      -0.138077      -0.137921       0.088158       0.214148      -0.145819      -0.110396       0.028568      -0.189417      -0.068378      -0.204359      -0.008743       0.213102             12.480421      12.004364      -3.663437      -2.365781      12.085753       0.116845      13.351146           0.000002
          165              N       6.592509      10.407850       8.032102      -0.219448      35.920703 0.49136617E+03  0.11694107E+05                                 9.061520                            7.156159       0.048995       2.050216                    0.998602      27.262499      74.261515       0.658504       0.390828      -1.101264      -0.014834      -0.129237       0.058581       0.142667      -0.022389      -0.015257       0.027526       0.081982      -0.056520      -0.054153      -0.008121       0.062274             10.627431      11.524007       0.168323      -2.328436      14.742335       0.309401       5.615951           0.000000
          166              N       5.508531       5.538203       7.810951      -0.502953      48.231086 0.89974741E+03  0.24888714E+05                                11.095161                            9.722728      -0.202333       1.891599                    0.998598      34.065048      99.768898       0.562001       0.393992      -1.099955      -0.138936       0.144977       0.074582       0.214206      -0.023615       0.182049       0.040841      -0.066505       0.296339      -0.204560      -0.009110       0.213670             12.480816      12.002682      -0.220284       4.351381      12.937516      -0.609883      12.502249          -0.000005
          167              N       3.144673      10.618880       2.328235      -0.220171      35.951541 0.49182441E+03  0.11708601E+05                                 9.069599                            7.161784       0.050537       2.050432                    0.998598      27.274080      74.322273       0.657881       0.391078      -1.101007      -0.012961       0.114602       0.083008       0.142098      -0.000768       0.027870      -0.019471       0.095833      -0.009656      -0.054735      -0.007464       0.062199             10.638306      11.531233      -2.101589       1.018784       7.637648       3.803952      12.746036           0.000000
          168              N       2.060696      12.862180       6.656048      -0.503245      48.255040 0.90017170E+03  0.24905312E+05                                11.102785                            9.728083      -0.201255       1.891487                    0.998627      34.080643      99.849544       0.561538       0.394240      -1.099697      -0.139031      -0.006509      -0.163017       0.214352       0.167565      -0.070511      -0.069449      -0.117551       0.146992      -0.203407      -0.008284       0.211691             12.490488      12.013521       3.883584      -1.990290      13.149346       0.493883      12.308596           0.000002
          169              O       0.394080      -0.399006      13.861903      -0.573557      45.669561 0.58979547E+03  0.14485376E+05                                10.161603                            7.490622       0.181376       2.103704                    0.996524      27.940532      73.816383       0.699056       0.356751      -1.142757       0.007834      -0.027309       0.050528       0.057967       0.001529       0.046409       0.025072       0.039769      -0.137153      -0.072368       0.007551       0.064817             12.849568      22.235063       4.001519       3.269767       6.555043       1.420718       9.758597          -0.000000
          170              O       1.529774       8.903154       0.388551      -0.536087      38.977809 0.58457180E+03  0.14328765E+05                                 9.120751                            7.499297       0.346135       2.163605                    0.996447      27.559626      72.797575       0.692629       0.360773      -1.139274      -0.017274       0.015397      -0.021620       0.031668      -0.008772       0.045993       0.013472      -0.096598       0.064627      -0.081471       0.031983       0.049487             10.844135      10.351992       1.551271       0.502237       5.800940       1.442144      16.379472           0.000000
          171              O       7.289648       3.337464       8.772346      -0.572059      45.605275 0.58888498E+03  0.14457095E+05                                10.151069                            7.484267       0.183962       2.104623                    0.996596      27.922670      73.748515       0.699449       0.356697      -1.142827       0.008266       0.059061      -0.001946       0.059668       0.040219      -0.023493       0.008002       0.096899       0.035318      -0.071833       0.007370       0.064462             12.834359      22.205032       0.831617      -5.093603       7.719435      -2.096015       8.578611          -0.000001
          172              O       8.425342       4.751718       7.453115      -0.536477      38.998262 0.58494871E+03  0.14340390E+05                                 9.123523                            7.501467       0.344976       2.163131                    0.996559      27.570539      72.833722       0.692559       0.360750      -1.139287      -0.017569      -0.025866      -0.002655       0.031382       0.044118      -0.015562       0.000425      -0.072568       0.134686      -0.081185       0.032008       0.049177             10.847377      10.355350      -0.340424      -1.595431      12.489932      -5.303118       9.696850           0.000000
          173              O       3.841812      -2.938458       8.081247      -0.571663      45.611042 0.58892895E+03  0.14458651E+05                                10.151905                            7.484619       0.184357       2.104903                    0.996544      27.926030      73.762050       0.699413       0.356704      -1.142805       0.008833      -0.030666      -0.049629       0.059004      -0.040435      -0.022308      -0.033301       0.055102      -0.093105      -0.072169       0.007505       0.064664             12.835643      22.208268      -4.827436       1.827839      10.178962       0.675515       6.119698          -0.000001
          174              O       4.977506      12.945528       7.516082      -0.533941      38.874916 0.58264359E+03  0.14268638E+05                                 9.101689                            7.484580       0.355230       2.166818                    0.996547      27.525769      72.657562       0.693687       0.360548      -1.139538      -0.017263       0.012656       0.024429       0.032480      -0.034803      -0.030568      -0.013170      -0.096255       0.064148      -0.080835       0.031612       0.049223             10.819836      10.324297      -1.207832       1.088393      14.952062       3.851163       7.183150           0.000000
          175              O       5.565730       9.265806       1.495845      -0.573556      45.669472 0.58979420E+03  0.14485336E+05                                10.161589                            7.490612       0.181379       2.103706                    0.996524      27.940508      73.816283       0.699057       0.356751      -1.142757       0.007834       0.027308      -0.050527       0.057966      -0.001529      -0.046409       0.025071       0.039769      -0.137152      -0.072368       0.007551       0.064817             12.849548      22.235027      -4.001511      -3.269763       6.555033       1.420715       9.758583          -0.000001
          176              O       6.701424      -0.036354      14.969197      -0.536087      38.977805 0.58457175E+03  0.14328763E+05                                 9.120750                            7.499297       0.346135       2.163605                    0.996447      27.559625      72.797570       0.692629       0.360773      -1.139274      -0.017274      -0.015397       0.021620       0.031668       0.008772      -0.045993       0.013472      -0.096598       0.064627      -0.081470       0.031983       0.049487             10.844133      10.351993      -1.551271      -0.502236       5.800939       1.442143      16.379468           0.000000
          177              O       2.117998       5.529336       6.585402      -0.572059      45.605317 0.58888554E+03  0.14457112E+05                                10.151077                            7.484272       0.183962       2.104623                    0.996596      27.922678      73.748555       0.699449       0.356697      -1.142827       0.008267      -0.059060       0.001946       0.059668      -0.040218       0.023493       0.008002       0.096899       0.035318      -0.071832       0.007370       0.064462             12.834371      22.205057      -0.831621       5.093608       7.719439      -2.096017       8.578618          -0.000001
          178              O       3.253692       4.115082       7.904633      -0.536479      38.998329 0.58495000E+03  0.14340429E+05                                 9.123532                            7.501474       0.344979       2.163131                    0.996559      27.570570      72.833821       0.692559       0.360749      -1.139287      -0.017568       0.025867       0.002655       0.031382      -0.044118       0.015562       0.000425      -0.072568       0.134686      -0.081185       0.032008       0.049177             10.847388      10.355359       0.340424       1.595434      12.489943      -5.303125       9.696862           0.000000
          179              O       9.013462      11.805258       7.276501      -0.571662      45.610994 0.58892817E+03  0.14458627E+05                                10.151899                            7.484614       0.184356       2.104903                    0.996544      27.926011      73.761987       0.699413       0.356704      -1.142805       0.008833       0.030666       0.049630       0.059004       0.040435       0.022309      -0.033300       0.055102      -0.093105      -0.072169       0.007505       0.064664             12.835636      22.208253       4.827438      -1.827838      10.178959       0.675514       6.119695          -0.000001
          180              O      10.149156      -4.078728       7.841666      -0.533942      38.874976 0.58264469E+03  0.14268672E+05                                 9.101699                            7.484587       0.355230       2.166818                    0.996547      27.525793      72.657648       0.693686       0.360548      -1.139538      -0.017263      -0.012656      -0.024429       0.032480       0.034803       0.030568      -0.013170      -0.096255       0.064148      -0.080835       0.031612       0.049223             10.819848      10.324310       1.207834      -1.088394      14.952076       3.851168       7.183157           0.000001

******************************************************
Auxiliary information for the entire system
The total spin magnetic moment of the unit cell is   -0.000235
The total net atomic charge of the unit cell is   -0.000006
Accuracy of reproducing the electrostatic potential in the unit cell:
  The inner radius (bohr) =    5.0000
  The outer radius (bohr) =   12.0000
  Valid grid points have density less than (e/(bohr^3)) =    0.0001
  The number of valid grid points were=       216524
  The rms potential error without charges in kcal/mol is=      1.51784
  The rms potential error with partial charges in kcal/mol is=      0.65620
  The RRMSE value at monopole order=      0.43232
  The rms potential error with partial charges and cloud penetration in kcal/mol is=      0.65241
  The RRMSE value at monopole order with cloud penetration is=      0.42983
  The rms potential error with partial charges and atomic dipoles in kcal/mol is=      0.19604
  The RRMSE value at dipole order=      0.12916
  The rms potential error with partial charges, atomic dipoles and cloud penetration in kcal/mol is=      0.19347
  The RRMSE value at dipole order with cloud penetration=      0.12747

******************************************************
The electron densities and ab initio electrostatic potential were computed in VASP using the PBE functional and
projector augmented wave method. See the main text of the journal article for a description of computational details.
The atomic charges, dipoles, and quadrupoles were computed with the DDEC6 method as described in
(a) T. A. Manz and N. Gabaldon Limas, RSC Adv. 6 (2016) 47771-47801 DOI: 10.1039/c6ra04656h
(b) N. Gabaldon Limas and T. A. Manz, RSC Adv. 8 (2018) 2678-2707 DOI: 10.1039/c7ra11829e.
For each atom in the material, the electron cloud parameters were fit to the spherically averaged atom-in-material
electron density using radial positions for which this density was between 10^-4 and 10^-2 electrons per cubic bohr.
The polarizabilities, dispersion coefficients, and quantum Drude oscillator (QDO) parameters were fit using the MCLF method.
The magnetic structure of the system was optimized in VASP from the default ferromagnetic initial guess using spin polarization.
The atomic spin moments (ASMs) were computed on this optimized magnetic structure using the DDEC6 partition as inputs
to the method of T. A. Manz and D. S. Sholl, J. Chem. Theory Comput. 7 (2011) 4146-4164 DOI: 10.1021/ct200539n.
The RMSE and RRMSE were computed using a uniform grid with Ewald summation.
