# Supplementary material for: A collection of forcefield precursors for metal–organic frameworks
Source: RSC Adv. 2019 Nov 13;9(63):36492–507. doi: 10.1039/c9ra07327b (PMC9075174; doi:10.1039/c9ra07327b)
Supplement: RA-009-C9RA07327B-s3492 [file RA-009-C9RA07327B-s3492.xyz]

  272
jmolscript: load "" {1 1 1} spacegroup "x,y,z" unitcell [{     18.714500     0.000000     0.000000 }, {     -3.059689    18.462687     0.000000 }, {     -3.059689    -3.608481    18.106620 }]
Ni     3.148781     2.172763     5.790678     0.985965
Ni     4.668837     3.965460     3.262632     0.972750
Ni     1.628724     5.002432     4.526655     0.985966
Ni     9.446342    12.681443    12.315942     0.984308
Ni     7.926285    10.888746    14.843988     0.984296
Ni    10.966398     9.851774    13.579965     0.984307
H      4.023754    10.839311    12.618503     0.116366
H      1.909194    11.642912    12.004689     0.118609
H      3.570118    15.276944    11.492272     0.105792
H      5.659060    14.438716    11.964854     0.108496
H      2.095307    15.477664     9.947777     0.123353
H      1.590087    -0.556955     9.677988     0.129551
H      1.616578     1.147282     8.195056     0.088184
H      9.460769     5.646499    13.096518     0.116324
H      9.057660     3.436294    13.764653     0.118598
H      7.589633     4.876586    17.228449     0.105813
H      7.866963     7.039979    16.498752     0.108449
H      6.297725     3.167561    17.123431     0.123344
H      9.211053     3.138256     1.345322     0.129260
H      7.443351     2.872160     2.726857     0.087913
H     10.035608    11.252934     8.097280     0.116364
H     11.174111    11.033003     6.060286     0.118623
H     14.487696    10.094090     8.149790     0.105778
H     13.319220    10.181559    10.128843     0.108487
H     14.926836     8.857338     6.453199     0.123363
H     -0.809429     9.202541     3.340671     0.129526
H      0.867546     7.688643     3.349725     0.088046
H     11.916764    -1.923141    14.541427     0.116324
H     10.778261     0.031584    15.155241     0.118600
H      7.464676    -2.201131    15.667658     0.105812
H      5.573463    14.337766    15.195076     0.108449
H      7.025536    -0.778980    17.212153     0.123345
H      4.047301     2.340989    17.481942     0.129259
H      5.430015     5.644704     0.858254     0.087913
H     -3.845571    12.024677    14.063412     0.116364
H     -1.731011    12.783715    13.395277     0.118622
H     -3.391935    13.996511     9.931481     0.105777
H     13.233623    13.369213    10.661178     0.108487
H     -1.917124    15.550449    10.036499     0.123364
H      1.647785    16.289594     7.707988     0.129528
H      4.680983    -0.385672     6.326453     0.088046
H     12.491603    14.149441     0.956030     0.116367
H     12.894712    13.062214     2.993024     0.118608
H     14.362739     9.946721     0.903520     0.105794
H     11.025720     7.476693    17.031087     0.108495
H     15.654647     9.715690     2.600111     0.123353
H     15.801008     6.721090     5.712639     0.129550
H     -1.145790     5.314191     5.703585     0.088183
H      8.571368     4.014895     5.488117     0.116276
H     10.685928     3.211294     6.101931     0.118103
H      9.025004    -0.422738     6.614348     0.105027
H      6.936062     0.415490     6.141766     0.108730
H     10.499815    -0.623458     8.158843     0.123024
H     11.005035    15.411161     8.428632     0.130692
H     10.978544    13.706924     9.911564     0.088619
H      3.134353     9.207707     5.010102     0.116167
H      3.537462    11.417912     4.341967     0.117991
H      5.005489     9.977620     0.878171     0.105064
H      4.728159     7.814227     1.607868     0.108857
H      6.297397    11.686645     0.983189     0.123081
H      3.384069    11.715950    16.761298     0.130701
H      5.151771    11.982046    15.379763     0.088638
H      2.559514     3.601272    10.009340     0.116049
H      1.421011     3.821203    12.046334     0.117946
H     -1.892574     4.760116     9.956830     0.104913
H     -0.724098     4.672647     7.977777     0.108619
H     -2.331714     5.996868    11.653421     0.123058
H     13.404551     5.651665    14.765949     0.130699
H     11.727576     7.165563    14.756895     0.088639
H      0.678358    16.777347     3.565193     0.116165
H      1.816861    14.822622     2.951379     0.117989
H      5.130446    17.055337     2.438962     0.105065
H      7.021659     0.516440     2.911544     0.108857
H      5.569586    15.633186     0.894467     0.123081
H      8.547821    12.513217     0.624678     0.130702
H      7.165107     9.209502    17.248366     0.088637
H     16.440693     2.829529     4.043208     0.116050
H     14.326133     2.070491     4.711343     0.117947
H     15.987057     0.857695     8.175139     0.104913
H     -0.638501     1.484993     7.445442     0.108619
H     14.512246    -0.696243     8.070121     0.123058
H     10.947337    -1.435388    10.398632     0.130698
H      7.914139    15.239878    11.780167     0.088640
H      0.103519     0.704765    17.150590     0.116276
H     -0.299590     1.791992    15.113596     0.118103
H     -1.767617     4.907485    17.203100     0.105026
H      1.569402     7.377513     1.075533     0.108731
H     -3.059525     5.138516    15.506509     0.123025
H     -3.205886     8.133116    12.393981     0.130693
H     13.740912     9.540015    12.403035     0.088619
C      6.436073    11.989242    12.555130     0.604944
C      5.073345    12.525204    12.274478    -0.015943
C      3.939755    11.740070    12.332419    -0.104854
C      2.662993    12.220710    11.986582    -0.131200
C      2.522660    13.542803    11.624450     0.046167
C      3.659538    14.349472    11.671527    -0.146763
C      4.906756    13.858266    11.968476    -0.104703
C      1.230334    14.097788    11.146435     0.228576
C      1.258299    15.148250    10.257400    -0.247522
C      2.237077    -0.553167     8.982694    -0.193623
C      2.267454     0.458204     8.104523     0.113192
C      8.783331     7.979453    14.211886     0.604969
C      8.631248     6.572935    14.682658    -0.016067
C      9.024028     5.488977    13.923991    -0.104912
C      8.805491     4.158584    14.327768    -0.131246
C      8.223142     3.919828    15.553587     0.046334
C      7.927279     5.023181    16.353899    -0.146786
C      8.105384     6.316926    15.930204    -0.104785
C      7.864930     2.550513    16.004441     0.228430
C      6.797653     2.401987    16.860885    -0.247690
C      8.431834     3.664936     1.213144    -0.193889
C      7.382211     3.521781     2.033373     0.112073
C     10.775669    10.688901    10.603237     0.604941
C     11.527215    10.659292     9.315856    -0.015942
C     10.937980    10.959780     8.104523    -0.104843
C     11.620894    10.851437     6.878705    -0.131174
C     12.948141    10.481101     6.884137     0.046172
C     13.558084    10.282283     8.122630    -0.146788
C     12.869577    10.348716     9.308613    -0.104722
C     13.706945    10.243753     5.629348     0.228566
C     14.738700     9.332905     5.651076    -0.247521
C     -0.911470     8.395784     3.831361    -0.193674
C      0.081326     7.496375     3.851278     0.112935
C      8.117014    13.971680    14.604800     0.604971
C      7.365468    15.228446    14.885452    -0.016067
C     11.014392    -1.987540    14.827511    -0.104912
C     10.331478    -0.806538    15.173348    -0.131247
C      9.004231    -0.884247    15.535480     0.046334
C      8.394288    -2.137713    15.488403    -0.146786
C      6.023106    15.174848    15.191454    -0.104786
C      8.245427     0.299954    16.013495     0.228429
C      7.213672     0.100622    16.902530    -0.247690
C      7.209031     5.310566     0.070616    -0.193889
C      6.216235     5.115246     0.948787     0.112073
C     12.456610    12.311579    12.948044     0.604941
C     13.819338    12.691571    12.477272    -0.015943
C     -3.761572    12.481295    13.235939    -0.104844
C     -2.484810    12.914401    12.832162    -0.131174
C     -2.344477    13.527949    11.606343     0.046172
C     -3.481355    13.639441    10.806031    -0.146788
C     13.985927    13.252214    11.229726    -0.104722
C     -1.052151    14.105215    11.155489     0.228566
C     -1.080116    15.182414    10.299045    -0.247520
C      4.060484    -1.490468     7.840166    -0.193674
C      4.030107    -0.431563     7.019937     0.112935
C     10.109352     9.903072    16.556693     0.604943
C     10.261435     9.166480    17.844074    -0.015942
C     12.928344    13.307140     0.948787    -0.104854
C     13.146881    12.651128     2.174605    -0.131200
C     13.729230    11.402286     2.169173     0.046167
C     14.025093    10.833056     0.930680    -0.146764
C     10.787299     7.892957    17.851317    -0.104702
C     14.087442    10.692498     3.423962     0.228576
C     15.154719     9.823543     3.402234    -0.247522
C     -2.134273     6.953658     5.221949    -0.193623
C     -1.084650     6.121267     5.202032     0.113192
C      6.159049     2.864964     5.551490     0.604101
C      7.521777     2.329002     5.832142    -0.013578
C      8.655367     3.114136     5.774201    -0.105240
C      9.932129     2.633496     6.120038    -0.132073
C     10.072462     1.311403     6.482170     0.044519
C      8.935584     0.504734     6.435093    -0.147782
C      7.688366     0.995940     6.138144    -0.104801
C     11.364788     0.756418     6.960185     0.229326
C     11.336823    -0.294044     7.849220    -0.248410
C     10.358045    15.407373     9.123926    -0.192286
C     10.327668    14.396002    10.002097     0.111925
C      3.811791     6.874753     3.894734     0.603986
C      3.963874     8.281271     3.423962    -0.013813
C      3.571094     9.365229     4.182629    -0.105794
C      3.789631    10.695622     3.778852    -0.132184
C      4.371980    10.934378     2.553033     0.044379
C      4.667843     9.831025     1.752721    -0.147818
C      4.489738     8.537280     2.176416    -0.104452
C      4.730192    12.303693     2.102179     0.229392
C      5.797469    12.452219     1.245735    -0.248339
C      4.163288    11.189270    16.893476    -0.192259
C      5.212911    11.332425    16.073247     0.111957
C      1.819453     4.165305     7.503383     0.605119
C      1.067907     4.194914     8.790764    -0.014850
C      1.657142     3.894426    10.002097    -0.105467
C      0.974228     4.002769    11.227915    -0.132318
C     -0.353019     4.373105    11.222483     0.044177
C     -0.962962     4.571923     9.983990    -0.147959
C     -0.274455     4.505490     8.798007    -0.104603
C     -1.111823     4.610453    12.477272     0.229496
C     -2.143578     5.521301    12.455544    -0.248309
C     13.506592     6.458422    14.275259    -0.192275
C     12.513796     7.357831    14.255342     0.111953
C      4.478108     0.882526     3.501820     0.603986
C      5.229654    -0.374240     3.221168    -0.013813
C      1.580730    16.841746     3.279109    -0.105794
C      2.263644    15.660744     2.933272    -0.132184
C      3.590891    15.738453     2.571140     0.044379
C      4.200834    16.991919     2.618217    -0.147819
C      6.572016    -0.320642     2.915166    -0.104452
C      4.349695    14.554252     2.093125     0.229392
C      5.381450    14.753584     1.204090    -0.248339
C      5.386091     9.543640    18.036004    -0.192259
C      6.378887     9.738960    17.157833     0.111958
C      0.138512     2.542627     5.158576     0.605119
C     -1.224216     2.162635     5.629348    -0.014850
C     16.356694     2.372911     4.870681    -0.105467
C     15.079932     1.939805     5.274458    -0.132318
C     14.939599     1.326257     6.500277     0.044177
C     16.076477     1.214765     7.300589    -0.147959
C     -1.390805     1.601992     6.876894    -0.104604
C     13.647273     0.748991     6.951131     0.229496
C     13.675238    -0.328208     7.807575    -0.248309
C      8.534638    16.344674    10.266454    -0.192275
C      8.565015    15.285769    11.086683     0.111953
C      2.485770     4.951134     1.549927     0.604102
C      2.333687     5.687726     0.262546    -0.013578
C     -0.333222     1.547066    17.157833    -0.105239
C     -0.551759     2.203078    15.932015    -0.132073
C     -1.134108     3.451920    15.937447     0.044519
C     -1.429971     4.021150    17.175940    -0.147782
C      1.807823     6.961249     0.255303    -0.104801
C     -1.492320     4.161708    14.682658     0.229326
C     -2.559597     5.030663    14.704386    -0.248410
C     14.729395     7.900548    12.884671    -0.192286
C     13.679772     8.732939    12.904588     0.111924
C      0.089092    15.732561     9.812883     0.119656
C      3.148781    -1.597875     8.884013     0.119861
C      6.446066     1.158567    17.347047     0.120063
C      8.388739     4.581932     0.169297     0.118697
C     15.506306     9.103733     4.526655     0.119656
C     -2.091178     8.156597     4.526655     0.119860
C     12.506031    -0.878355     8.293737     0.117449
C      9.446341    16.452081     9.222607     0.122437
C      6.149056    13.695639     0.759573     0.117490
C      4.206383    10.272274    17.937323     0.122405
C     -2.911184     5.750473    13.579965     0.117450
C     14.686300     6.697609    13.579965     0.122437
N      3.148781     0.560685     7.113186    -0.181975
N      0.089092    13.567379    11.589142    -0.347309
N      6.259223     4.229023     1.940124    -0.180119
N      8.582114     1.512559    15.570788    -0.347722
N      0.038338     6.350946     4.526655    -0.181976
N     13.370258    10.914923     4.526655    -0.347309
N      9.446342    14.293521    10.993434    -0.177308
N     12.506031     1.286827     6.517478    -0.346311
N      6.335899    10.625183    16.166496    -0.177281
N      4.013008    13.341647     2.535832    -0.346363
N     12.556784     8.503260    13.579965    -0.177307
N     -0.775136     3.939283    13.579965    -0.346311
O      6.550319    10.962374    13.276679    -0.533819
O      7.386250    12.644805    12.059733    -0.532753
O      9.660762     8.240667    13.345846    -0.533828
O      8.022274     8.816464    14.757982    -0.532739
O      9.743939    11.407318    10.690148    -0.533827
O     11.267063     9.998899    11.530839    -0.532747
O      9.148744    14.026857    13.883251    -0.533827
O      7.625620    12.927109    15.100197    -0.532739
O     12.342364    11.403247    13.814084    -0.533827
O     11.506433    12.925549    12.401948    -0.532748
O      9.231921    10.803463    16.469782    -0.533819
O     10.870409     9.531100    15.629091    -0.532753
O      6.044803     3.891832     4.829941    -0.539193
O      5.208872     2.209401     6.046887    -0.538382
O      2.934360     6.613539     4.760774    -0.538439
O      4.572848     6.037742     3.348638    -0.539940
O      2.851183     3.446888     7.416472    -0.541843
O      1.328059     4.855307     6.575781    -0.540267
O      3.446378     0.827349     4.223369    -0.538439
O      4.969502     1.927097     3.006423    -0.539939
O      0.252758     3.450959     4.292536    -0.541843
O      1.088689     1.928657     5.704672    -0.540268
O      3.363201     4.050743     1.636838    -0.539193
O      1.724713     5.323106     2.477529    -0.538382
O      3.148780     3.713552     4.526655    -0.649781
O      9.446342    11.140655    13.579965    -0.691432

The following XYZ coordinates are in angstroms. Other properties are in atomic units.
The sperically averaged electron density of each atom fit to a function of the form exp(a - br)
eigen_1, eigen_2 and eigen_3 are the three eigenvalues of traceless quadrupole moment tensor
  atom number  atomic symbol              X              Y              Z     net charge C6 coefficient C8 coefficient C10 coefficient fluctuating dipole atomic polarizability isotropic forcefield polarizability              a              b squared Pearson coefficient          <r^3>          <r^4>         wp_QDO          m_QDO          q_QDO       dipole_x       dipole_y       dipole_z         dipole            Qxy            Qxz            Qyz     Q(x^2-y^2)  Q(3z^2 - R^2)        eigen_1        eigen_2        eigen_3 static polarizability      alpha(xx)      alpha(xy)      alpha(xz)      alpha(yy)      alpha(yz)      alpha(zz) atomic spin moment
            1             Ni       3.148781       2.172763       5.790678       0.985965      99.179935 0.17279936E+04  0.53033708E+05                                16.857784                           13.097320       0.685838       2.139389                    0.992445      42.132069     107.108833       0.536096       0.372267      -1.183751      -0.000099       0.047043      -0.038356       0.060698       0.017760       0.019197       0.041069       0.033626       0.000435      -0.050360      -0.002230       0.052589             22.723468      26.752940      -4.231159      -5.163521      21.401217      -3.485855      20.016246           1.477007
            2             Ni       4.668837       3.965460       3.262632       0.972750      99.668709 0.17377924E+04  0.53418205E+05                                16.924315                           13.143974       0.693329       2.140054                    0.992325      42.297068     107.667414       0.534476       0.372809      -1.183136      -0.046402      -0.007690       0.038586       0.060838       0.003528       0.038956       0.020484      -0.049686      -0.011446      -0.054745       0.009207       0.045538             22.820720      23.010938      -4.894136      -2.612073      25.354307      -5.689695      20.096914          -1.521899
            3             Ni       1.628724       5.002432       4.526655       0.985966      99.179815 0.17279904E+04  0.53033590E+05                                16.857781                           13.097315       0.685836       2.139389                    0.992445      42.132029     107.108750       0.536095       0.372267      -1.183751       0.046165      -0.039408       0.000050       0.060698       0.034662       0.016304       0.021427      -0.010056       0.091758      -0.050358      -0.002231       0.052589             22.723464      22.915210      -1.592275      -5.286112      22.381273      -6.229460      22.873910           1.477018
            4             Ni       9.446342      12.681443      12.315942       0.984308      99.160672 0.17273403E+04  0.53025933E+05                                16.886950                           13.119886       0.645047       2.126932                    0.992378      42.188960     107.380178       0.533927       0.373692      -1.182235       0.000001      -0.052930       0.043416       0.068458       0.013250       0.016149       0.034894       0.035777      -0.007983      -0.045188       0.001434       0.043754             22.752169      26.719223      -4.222676      -5.146965      21.475181      -3.543959      20.062104           1.296445
            5             Ni       7.926285      10.888746      14.843988       0.984296      99.161875 0.17273708E+04  0.53027071E+05                                16.887013                           13.119950       0.645060       2.126932                    0.992378      42.189162     107.380700       0.533930       0.373689      -1.182238       0.052212       0.008653      -0.043418       0.068455       0.006777       0.031775       0.021635      -0.042370      -0.007923      -0.045164       0.001420       0.043744             22.752297      22.976553      -4.843027      -2.654471      25.218582      -5.657149      20.061757           1.296240
            6             Ni      10.966398       9.851774      13.579965       0.984307      99.160637 0.17273392E+04  0.53025897E+05                                16.886956                           13.119889       0.645051       2.126933                    0.992378      42.188950     107.380191       0.533927       0.373692      -1.182235      -0.052211       0.044277       0.000001       0.068457       0.029844       0.012849       0.015158      -0.009902       0.089602      -0.045185       0.001432       0.043754             22.752182      22.976954      -1.657167      -5.268065      22.428303      -6.213131      22.851287           1.296422
            7              H       4.023754      10.839311      12.618503       0.116366       1.223247 0.90637385E+01  0.89878218E+02                                 1.752147                            1.656409      -1.002878       2.401998                    0.998108       3.281786       8.616596       0.544126       1.135165      -0.746128       0.002638      -0.040560       0.012255       0.042453       0.004839      -0.001104      -0.007805      -0.011146      -0.048699      -0.018147       0.000872       0.017275              1.791029       1.611818      -0.125706       0.130291       2.234964      -0.289211       1.526303           0.000111
            8              H       1.909194      11.642912      12.004689       0.118609       1.403065 0.10530355E+02  0.10875269E+03                                 1.940653                            1.801721      -1.237011       2.289880                    0.995727       3.483584       9.430587       0.513034       1.156014      -0.740408      -0.027805      -0.028117       0.000608       0.039548       0.011267       0.005926      -0.008703      -0.021791      -0.034227      -0.020005      -0.002408       0.022412              2.003193       2.519217       0.450699       0.109405       1.983301      -0.036607       1.507060           0.000043
            9              H       3.570118      15.276944      11.492272       0.105792       1.219644 0.91079515E+01  0.90558086E+02                                 1.752259                            1.662846      -0.957784       2.411301                    0.998336       3.359097       8.873383       0.541109       1.138451      -0.744506       0.000665       0.037859      -0.004211       0.038099       0.004432       0.002659      -0.003909      -0.009768      -0.055354      -0.019345       0.003307       0.016038              1.784202       1.725612      -0.176455       0.197040       2.150585      -0.203184       1.476409           0.000063
           10              H       5.659060      14.438716      11.964854       0.108496       1.141438 0.82101436E+01  0.81181768E+02                                 1.803350                            1.670393      -1.080355       2.356725                    0.996823       3.633147      10.231037       0.486049       1.274436      -0.709167       0.029284       0.024723      -0.001382       0.038350       0.007045       0.003156      -0.005506      -0.011777      -0.048734      -0.018193       0.000479       0.017714              1.901175       2.496624       0.445501       0.050995       1.756714      -0.009378       1.450186           0.000040
           11              H       2.095307      15.477664       9.947777       0.123353       1.225877 0.92485173E+01  0.93181039E+02                                 1.813295                            1.716112      -1.276791       2.271072                    0.995561       3.535087       9.693670       0.509096       1.194127      -0.728783       0.029144       0.010744      -0.010799       0.032885       0.003389      -0.005126      -0.006309       0.009959      -0.019109      -0.011093      -0.000817       0.011910              1.858285       2.288337       0.121261      -0.044916       1.607455      -0.284704       1.679064           0.000016
           12              H       1.590087      -0.556955       9.677988       0.129551       1.148924 0.84240572E+01  0.82203984E+02                                 1.696536                            1.611511      -0.919553       2.449172                    0.998715       3.187905       8.364015       0.542948       1.156050      -0.741076      -0.023962       0.002438       0.026286       0.035652      -0.009945      -0.012231      -0.005490       0.003008       0.001109      -0.018536       0.004440       0.014096              1.720954       1.736374      -0.019307      -0.427425       1.573834      -0.137714       1.852652           0.000181
           13              H       1.616578       1.147282       8.195056       0.088184       1.280864 0.89461032E+01  0.90701609E+02                                 1.968078                            1.755078      -1.300582       2.248060                    0.993131       3.890001      11.222624       0.467880       1.291190      -0.704333      -0.033213       0.031384       0.006351       0.046135      -0.011161      -0.012624      -0.003725       0.007508      -0.011134      -0.018433       0.001006       0.017427              2.134189       2.253163      -0.820334      -0.006668       2.541846      -0.071081       1.607557           0.000234
           14              H       9.460769       5.646499      13.096518       0.116324       1.223525 0.90663363E+01  0.89910636E+02                                 1.752418                            1.656649      -1.003047       2.401880                    0.998105       3.282256       8.618217       0.544085       1.135169      -0.746125       0.019242       0.005859      -0.037378       0.042446      -0.004281      -0.013513       0.002355      -0.012559       0.028645      -0.018150       0.000877       0.017273              1.791321       1.613946       0.152711      -0.381627       1.662655      -0.162445       2.097363           0.000110
           15              H       9.057660       3.436294      13.764653       0.118598       1.403551 0.10535035E+02  0.10881491E+03                                 1.941220                            1.802214      -1.237421       2.289672                    0.995722       3.484291       9.433614       0.512915       1.156134      -0.740377       0.010540      -0.026437      -0.027447       0.039539       0.003132      -0.015224       0.009850      -0.004030       0.036592      -0.020008      -0.002405       0.022414              2.003798       1.559692      -0.139914      -0.199266       2.500054       0.436845       1.951649           0.000043
           16              H       7.589633       4.876586      17.228449       0.105813       1.219656 0.91081430E+01  0.90561106E+02                                 1.752320                            1.662901      -0.958009       2.411207                    0.998335       3.359160       8.873809       0.541078       1.138503      -0.744492      -0.011506      -0.001248       0.036298       0.038099      -0.001590      -0.010518       0.003185      -0.020093       0.034110      -0.019344       0.003304       0.016040              1.784268       1.510532       0.192104      -0.290633       1.795284      -0.184556       2.046989           0.000064
           17              H       7.866963       7.039979      16.498752       0.108449       1.141574 0.82112684E+01  0.81194784E+02                                 1.803403                            1.670437      -1.080331       2.356694                    0.996823       3.633348      10.231357       0.486079       1.274328      -0.709190      -0.010903       0.027870       0.023968       0.038342      -0.000823      -0.011969       0.005643      -0.015507       0.032230      -0.018194       0.000482       0.017712              1.901238       1.505040      -0.201393      -0.139568       2.457234       0.429850       1.741441           0.000040
           18              H       6.297725       3.167561      17.123431       0.123344       1.226182 0.92518031E+01  0.93225344E+02                                 1.813814                            1.716587      -1.277235       2.270862                    0.995553       3.535929       9.697554       0.508935       1.194363      -0.728724      -0.017301       0.026645       0.008442       0.032872      -0.007297      -0.006995       0.001195      -0.007652      -0.013161      -0.011093      -0.000807       0.011901              1.858833       1.821321      -0.145195      -0.264015       2.253723       0.067878       1.501456          -0.000000
           19              H       9.211053       3.138256       1.345322       0.129260       1.150966 0.84431838E+01  0.82439325E+02                                 1.698618                            1.613384      -0.921261       2.448103                    0.998694       3.191504       8.376586       0.542597       1.156113      -0.741048       0.028852      -0.019484       0.007511       0.035616      -0.009330      -0.002650      -0.012769       0.007499      -0.011067      -0.018558       0.004475       0.014083              1.723114       2.027270      -0.368261      -0.056195       1.608504      -0.113384       1.533568          -0.000161
           20              H       7.443351       2.872160       2.726857       0.087913       1.281897 0.89551602E+01  0.90812980E+02                                 1.968721                            1.755656      -1.300140       2.248021                    0.993122       3.892095      11.228490       0.467945       1.290734      -0.704422       0.005442      -0.032661       0.031953       0.046015      -0.010959      -0.001600      -0.013862      -0.000703      -0.010294      -0.018513       0.001088       0.017425              2.134915       1.637142       0.051692      -0.109904       2.287828      -0.835190       2.479775          -0.000204
           21              H      10.035608      11.252934       8.097280       0.116364       1.223228 0.90635203E+01  0.89875088E+02                                 1.752089                            1.656357      -1.002884       2.401991                    0.998108       3.281764       8.616359       0.544153       1.135121      -0.746139      -0.040445       0.012802      -0.001556       0.042451      -0.008620       0.004786      -0.006139       0.026365       0.008121      -0.018144       0.000871       0.017273              1.790965       2.258767      -0.297085      -0.078041       1.497468       0.063229       1.616661           0.000110
           22              H      11.174111      11.033003       6.060286       0.118623       1.402840 0.10528225E+02  0.10872455E+03                                 1.940400                            1.801503      -1.236893       2.289948                    0.995729       3.483278       9.429310       0.513083       1.155969      -0.740420      -0.023194       0.006847      -0.031295       0.039551      -0.012139       0.012039       0.002088       0.025083       0.000979      -0.020004      -0.002404       0.022408              2.002922       1.851991      -0.119421       0.322994       1.511483      -0.124952       2.645293           0.000043
           23              H      14.487696      10.094090       8.149790       0.105778       1.219846 0.91098745E+01  0.90582244E+02                                 1.752469                            1.663033      -0.957973       2.411195                    0.998334       3.359396       8.874502       0.541072       1.138468      -0.744501       0.037234      -0.005484       0.005890       0.038094      -0.005341       0.004823      -0.002862       0.030691       0.017579      -0.019345       0.003306       0.016039              1.784418       2.196434      -0.208972      -0.142080       1.422549       0.109841       1.734271           0.000063
           24              H      13.319220      10.181559      10.128843       0.108487       1.141443 0.82101659E+01  0.81181619E+02                                 1.803315                            1.670364      -1.080330       2.356726                    0.996824       3.633124      10.230774       0.486070       1.274388      -0.709178       0.019598      -0.007803       0.032024       0.038347      -0.007509       0.007240      -0.001990       0.027705       0.014592      -0.018190       0.000478       0.017712              1.901133       1.632739      -0.076343       0.293057       1.476168      -0.179283       2.594492           0.000040
           25              H      14.926836       8.857338       6.453199       0.123363       1.225796 0.92477403E+01  0.93171178E+02                                 1.813213                            1.716040      -1.276752       2.271100                    0.995561       3.534938       9.693130       0.509108       1.194127      -0.728784       0.005825      -0.016564       0.027811       0.032890      -0.005593       0.000516      -0.008571       0.000827       0.018228      -0.011096      -0.000818       0.011914              1.858197       1.586462      -0.269197      -0.048594       1.737886      -0.204700       2.250242           0.000017
           26              H      -0.809429       9.202541       3.340671       0.129526       1.149298 0.84275426E+01  0.82247157E+02                                 1.696953                            1.611880      -0.919913       2.448971                    0.998712       3.188486       8.366223       0.542863       1.156101      -0.741062       0.006304       0.030323      -0.017656       0.035651      -0.001420      -0.010380      -0.011529      -0.003647      -0.020564      -0.018545       0.004447       0.014099              1.721394       1.584803      -0.056058      -0.056545       2.018650      -0.386087       1.560730           0.000166
           27              H       0.867546       7.688643       3.349725       0.088046       1.281712 0.89531604E+01  0.90788543E+02                                 1.968656                            1.755548      -1.300738       2.247836                    0.993121       3.891347      11.226443       0.467920       1.290863      -0.704397       0.036321       0.011635      -0.025857       0.046078       0.000709      -0.011855      -0.013120       0.000354      -0.010157      -0.018421       0.001005       0.017416              2.134850       2.799696       0.074978      -0.729640       1.629846      -0.091367       1.975009           0.000228
           28              H      11.916764      -1.923141      14.541427       0.116324       1.223517 0.90662512E+01  0.89909470E+02                                 1.752399                            1.656632      -1.003052       2.401877                    0.998105       3.282249       8.618148       0.544092       1.135157      -0.746128       0.040439       0.004031      -0.012251       0.042446       0.006378      -0.007522      -0.002363       0.007416      -0.048705      -0.018150       0.000877       0.017273              1.791302       2.259224      -0.018516      -0.306701       1.588163       0.081285       1.526518           0.000111
           29              H      10.778261       0.031584      15.155241       0.118600       1.403536 0.10534890E+02  0.10881290E+03                                 1.941194                            1.802192      -1.237421       2.289672                    0.995722       3.484274       9.433506       0.512923       1.156121      -0.740380       0.023181       0.032025      -0.000594       0.039539       0.014180      -0.009558       0.004428       0.013373      -0.034208      -0.020008      -0.002406       0.022414              2.003771       1.852767       0.340259      -0.054041       2.651116       0.102001       1.507431           0.000044
           30              H       7.464676      -2.201131      15.667658       0.105812       1.219660 0.91081737E+01  0.90561505E+02                                 1.752325                            1.662906      -0.958010       2.411206                    0.998335       3.359163       8.873827       0.541076       1.138506      -0.744492      -0.037241      -0.006830       0.004238       0.038099       0.005769      -0.004294       0.001978       0.006397      -0.055353      -0.019344       0.003304       0.016040              1.784274       2.196217      -0.098505      -0.232683       1.680137       0.161200       1.476468           0.000064
           31              H       5.573463      14.337766      15.195076       0.108449       1.141573 0.82112673E+01  0.81194769E+02                                 1.803403                            1.670437      -1.080330       2.356695                    0.996823       3.633347      10.231354       0.486079       1.274328      -0.709190      -0.019599      -0.032925       0.001395       0.038342       0.008566      -0.005950       0.002217       0.006604      -0.048730      -0.018194       0.000482       0.017712              1.901238       1.632810       0.302332      -0.017589       2.620683       0.048793       1.450223           0.000040
           32              H       7.025536      -0.778980      17.212153       0.123345       1.226182 0.92517983E+01  0.93225274E+02                                 1.813813                            1.716586      -1.277236       2.270862                    0.995553       3.535928       9.697547       0.508935       1.194362      -0.728724      -0.005859      -0.030483       0.010817       0.032872       0.001599      -0.005389      -0.006072      -0.011614      -0.019126      -0.011093      -0.000807       0.011900              1.858832       1.587017       0.004900      -0.273694       2.309905      -0.090829       1.679573          -0.000001
           33              H       4.047301       2.340989      17.481942       0.129259       1.150970 0.84432264E+01  0.82439888E+02                                 1.698626                            1.613392      -0.921261       2.448103                    0.998694       3.191509       8.376621       0.542594       1.156119      -0.741047      -0.006306       0.023221      -0.026259       0.035616      -0.009911      -0.003434      -0.012961       0.003629       0.001048      -0.018558       0.004475       0.014083              1.723123       1.586423      -0.044565      -0.066183       1.727909      -0.444971       1.855037          -0.000161
           34              H       5.430015       5.644704       0.858254       0.087913       1.281894 0.89551376E+01  0.90812700E+02                                 1.968719                            1.755654      -1.300139       2.248022                    0.993123       3.892092      11.228481       0.467945       1.290734      -0.704422      -0.036323       0.027543      -0.006274       0.046015      -0.011762      -0.001671      -0.013134       0.000102      -0.011025      -0.018513       0.001088       0.017425              2.134913       2.799758      -0.730029      -0.069233       1.996797      -0.018179       1.608184          -0.000204
           35              H      -3.845571      12.024677      14.063412       0.116364       1.223241 0.90636456E+01  0.89876765E+02                                 1.752113                            1.656378      -1.002883       2.401992                    0.998108       3.281775       8.616447       0.544144       1.135135      -0.746135      -0.002638      -0.019942       0.037382       0.042451      -0.002028       0.004530      -0.012943       0.014639       0.028659      -0.018144       0.000871       0.017273              1.790991       1.611782       0.152338      -0.097811       1.664217      -0.402940       2.096972           0.000110
           36              H      -1.731011      12.783715      13.395277       0.118622       1.402846 0.10528283E+02  0.10872535E+03                                 1.940410                            1.801512      -1.236893       2.289948                    0.995729       3.483284       9.429350       0.513080       1.155974      -0.740419       0.027807      -0.006083       0.027460       0.039551       0.003612       0.012209      -0.013403       0.001812       0.036572      -0.020004      -0.002404       0.022408              2.002933       2.518859       0.019196       0.463307       1.539119      -0.125069       1.950822           0.000043
           37              H      -3.391935      13.996511       9.931481       0.105777       1.219849 0.91099081E+01  0.90582685E+02                                 1.752474                            1.663038      -0.957975       2.411195                    0.998334       3.359400       8.874525       0.541070       1.138470      -0.744501      -0.000668       0.011544      -0.036297       0.038094       0.001740       0.004870      -0.009855       0.020050       0.034091      -0.019345       0.003306       0.016039              1.784423       1.725831       0.227771      -0.134565       1.580235      -0.316949       2.047205           0.000063
           38              H      13.233623      13.369213      10.661178       0.108487       1.141443 0.82101624E+01  0.81181580E+02                                 1.803315                            1.670364      -1.080331       2.356726                    0.996824       3.633124      10.230776       0.486070       1.274389      -0.709178      -0.029284       0.006197      -0.023969       0.038347       0.001721       0.007527      -0.010884       0.015205       0.032224      -0.018190       0.000478       0.017712              1.901133       2.496571      -0.037060       0.446858       1.465464      -0.067417       1.741364           0.000040
           39              H      -1.917124      15.550449      10.036499       0.123364       1.225796 0.92477438E+01  0.93171205E+02                                 1.813212                            1.716039      -1.276752       2.271100                    0.995561       3.534937       9.693121       0.509109       1.194125      -0.728784      -0.029149       0.012699      -0.008415       0.032890      -0.005691       0.002321      -0.006702       0.011952      -0.013171      -0.011096      -0.000818       0.011914              1.858195       2.288225      -0.067748       0.110138       1.785381      -0.249202       1.500980           0.000017
           40              H       1.647785      16.289594       7.707988       0.129528       1.149287 0.84274356E+01  0.82245790E+02                                 1.696935                            1.611864      -0.919909       2.448973                    0.998712       3.188473       8.366152       0.542869       1.156093      -0.741064       0.023960      -0.025308      -0.007510       0.035651      -0.010054      -0.012149      -0.004682      -0.001080      -0.011144      -0.018545       0.004447       0.014099              1.721376       1.736786      -0.415562      -0.102506       1.895296      -0.073799       1.532046           0.000165
           41              H       4.680983      -0.385672       6.326453       0.088046       1.281713 0.89531688E+01  0.90788646E+02                                 1.968657                            1.755548      -1.300739       2.247836                    0.993121       3.891347      11.226443       0.467920       1.290863      -0.704397       0.033199      -0.000114      -0.031953       0.046078      -0.010196      -0.013393      -0.003790       0.007829      -0.010278      -0.018421       0.001005       0.017416              2.134852       2.253871       0.153840      -0.806159       1.670976      -0.244846       2.479708           0.000228
           42              H      12.491603      14.149441       0.956030       0.116367       1.223244 0.90637150E+01  0.89877935E+02                                 1.752145                            1.656407      -1.002874       2.402000                    0.998108       3.281784       8.616591       0.544127       1.135166      -0.746128      -0.019246       0.037808       0.001556       0.042453      -0.012413      -0.006840       0.003717      -0.019397       0.008121      -0.018147       0.000872       0.017275              1.791026       1.613697      -0.404014       0.075144       2.142664      -0.066660       1.616717           0.000110
           43              H      12.894712      13.062214       2.993024       0.118608       1.403075 0.10530451E+02  0.10875404E+03                                 1.940671                            1.801737      -1.237010       2.289880                    0.995727       3.483595       9.430664       0.513028       1.156024      -0.740406      -0.010556       0.021760       0.031291       0.039548      -0.015540       0.000089       0.012217      -0.015914       0.000969      -0.020005      -0.002408       0.022412              2.003212       1.559296      -0.167996      -0.176108       1.804618       0.298275       2.645723           0.000043
           44              H      14.362739       9.946721       0.903520       0.105794       1.219637 0.91078892E+01  0.90557279E+02                                 1.752249                            1.662837      -0.957782       2.411302                    0.998336       3.359090       8.873345       0.541112       1.138447      -0.744507       0.011483      -0.035846      -0.005890       0.038099      -0.010002      -0.003610       0.004288      -0.025612       0.017573      -0.019345       0.003307       0.016038              1.784192       1.510475      -0.322558       0.131569       2.108053      -0.122183       1.734047           0.000063
           45              H      11.025720       7.476693      17.031087       0.108495       1.141439 0.82101530E+01  0.81181877E+02                                 1.803351                            1.670394      -1.080355       2.356725                    0.996823       3.633148      10.231038       0.486049       1.274436      -0.709167       0.010892      -0.018065      -0.032027       0.038349      -0.011576      -0.003150       0.006817      -0.021386       0.014596      -0.018193       0.000479       0.017714              1.901176       1.505008      -0.097516      -0.224787       1.603967       0.259818       2.594552           0.000040
           46              H      15.654647       9.715690       2.600111       0.123353       1.225877 0.92485150E+01  0.93181034E+02                                 1.813297                            1.716114      -1.276790       2.271072                    0.995561       3.535088       9.693682       0.509095       1.194130      -0.728782       0.017285      -0.003049      -0.027809       0.032885      -0.005429      -0.008537      -0.000890       0.002827       0.018212      -0.011093      -0.000817       0.011910              1.858287       1.820771      -0.230406      -0.194010       1.503739      -0.081414       2.250350           0.000017
           47              H      15.801008       6.721090       5.712639       0.129550       1.148930 0.84241158E+01  0.82204716E+02                                 1.696544                            1.611518      -0.919556       2.449170                    0.998715       3.187912       8.364047       0.542946       1.156052      -0.741076      -0.028880      -0.011195       0.017655       0.035652      -0.000752      -0.009674      -0.012120       0.004369      -0.020549      -0.018536       0.004440       0.014096              1.720962       2.024575       0.016933      -0.371506       1.577938      -0.118868       1.560372           0.000181
           48              H      -1.145790       5.314191       5.703585       0.088183       1.280865 0.89461117E+01  0.90701721E+02                                 1.968079                            1.755079      -1.300581       2.248060                    0.993131       3.890003      11.222633       0.467880       1.291191      -0.704333      -0.005523      -0.037804       0.025861       0.046135       0.000619      -0.011007      -0.013849      -0.000840      -0.010230      -0.018433       0.001006       0.017427              2.134190       1.636460      -0.117662       0.029156       2.791684      -0.734448       1.974427           0.000235
           49              H       8.571368       4.014895       5.488117       0.116276       1.229731 0.91262385E+01  0.90677324E+02                                 1.760174                            1.663556      -1.010242       2.398289                    0.998047       3.291386       8.657760       0.542107       1.137141      -0.745608      -0.002712       0.040406      -0.012390       0.042349       0.004974      -0.001181      -0.007781      -0.011208      -0.048403      -0.018043       0.000706       0.017337              1.799469       1.619378      -0.126771       0.131397       2.246233      -0.291272       1.532797          -0.000135
           50              H      10.685928       3.211294       6.101931       0.118103       1.407258 0.10570561E+02  0.10928133E+03                                 1.945013                            1.805529      -1.239102       2.288422                    0.995697       3.490549       9.456994       0.512290       1.156491      -0.740269       0.027752       0.028092      -0.000776       0.039496       0.011247       0.005922      -0.008789      -0.021761      -0.034422      -0.020057      -0.002390       0.022447              2.007895       2.526070       0.451860       0.109980       1.987589      -0.036702       1.510026           0.000048
           51              H       9.025004      -0.422738       6.614348       0.105027       1.226098 0.91695724E+01  0.91334296E+02                                 1.758979                            1.668861      -0.962282       2.408462                    0.998287       3.369964       8.913165       0.539882       1.138996      -0.744338      -0.000761      -0.037728       0.004116       0.037959       0.004506       0.002749      -0.003916      -0.009586      -0.055525      -0.019427       0.003388       0.016040              1.791252       1.732835      -0.177499       0.198373       2.159366      -0.204326       1.481554          -0.000062
           52              H       6.936062       0.415490       6.141766       0.108730       1.141142 0.82086946E+01  0.81178181E+02                                 1.804330                            1.671234      -1.081787       2.356196                    0.996814       3.634794      10.242254       0.485410       1.275945      -0.708832      -0.029402      -0.024539       0.001227       0.038316       0.007040       0.003228      -0.005515      -0.011660      -0.048600      -0.018188       0.000543       0.017645              1.902414       2.498748       0.445730       0.051087       1.757561      -0.009363       1.450932           0.000057
           53              H      10.499815      -0.623458       8.158843       0.123024       1.228514 0.92734265E+01  0.93496104E+02                                 1.815832                            1.718340      -1.278452       2.269872                    0.995545       3.540077       9.711107       0.508796       1.194013      -0.728791      -0.029229      -0.010583       0.010665       0.032864       0.003374      -0.005160      -0.006432       0.009965      -0.018994      -0.011191      -0.000756       0.011947              1.861067       2.292229       0.121360      -0.044802       1.609603      -0.285330       1.681368           0.000004
           54              H      11.005035      15.411161       8.428632       0.130692       1.142629 0.83657456E+01  0.81492575E+02                                 1.690613                            1.606176      -0.916282       2.451792                    0.998762       3.176810       8.327382       0.543726       1.156412      -0.741025       0.024032      -0.002168      -0.026527       0.035860      -0.009846      -0.012228      -0.005444       0.003190       0.001420      -0.018434       0.004322       0.014112              1.714839       1.730235      -0.019094      -0.425266       1.568389      -0.136934       1.845892           0.000170
           55              H      10.978544      13.706924       9.911564       0.088619       1.280714 0.89449618E+01  0.90679903E+02                                 1.967263                            1.754480      -1.301833       2.247636                    0.993118       3.887842      11.212844       0.468192       1.290476      -0.704487       0.033364      -0.031219      -0.006604       0.046168      -0.011107      -0.012687      -0.003660       0.007735      -0.011096      -0.018395       0.000882       0.017513              2.133124       2.251945      -0.819563      -0.006729       2.540447      -0.071057       1.606979           0.000222
           56              H       3.134353       9.207707       5.010102       0.116167       1.228868 0.91181174E+01  0.90573048E+02                                 1.759059                            1.662585      -1.008581       2.399011                    0.998058       3.290502       8.653239       0.542398       1.136826      -0.745688      -0.019263      -0.005983       0.037193       0.042310      -0.004316      -0.013509       0.002415      -0.012511       0.028494      -0.018119       0.000842       0.017277              1.798295       1.619761       0.153694      -0.383749       1.669327      -0.163466       2.105796           0.000099
           57              H       3.537462      11.417912       4.341967       0.117991       1.408380 0.10580977E+02  0.10941711E+03                                 1.946096                            1.806453      -1.239501       2.288133                    0.995691       3.492152       9.462881       0.512139       1.156535      -0.740254      -0.010689       0.026348       0.027401       0.039488       0.003107      -0.015317       0.009812      -0.004144       0.036555      -0.020061      -0.002393       0.022454              2.009068       1.563104      -0.140285      -0.199895       2.507701       0.438239       1.956399          -0.000057
           58              H       5.005489       9.977620       0.878171       0.105064       1.225753 0.91663105E+01  0.91293093E+02                                 1.758611                            1.668537      -0.962153       2.408559                    0.998289       3.369404       8.911070       0.539951       1.138960      -0.744349       0.011405       0.001097      -0.036193       0.037963      -0.001552      -0.010536       0.003286      -0.020313       0.033893      -0.019426       0.003384       0.016043              1.790855       1.515458       0.193177      -0.292124       1.802422      -0.185493       2.054686           0.000049
           59              H       4.728159       7.814227       1.607868       0.108857       1.140747 0.82051547E+01  0.81134835E+02                                 1.803953                            1.670903      -1.082379       2.355992                    0.996815       3.634135      10.240040       0.485444       1.275989      -0.708823       0.010779      -0.028058      -0.023847       0.038369      -0.000721      -0.011948       0.005723      -0.015474       0.032007      -0.018163       0.000488       0.017675              1.902010       1.505497      -0.201532      -0.139571       2.458637       0.429964       1.741895          -0.000067
           60              H       6.297397      11.686645       0.983189       0.123081       1.228017 0.92687059E+01  0.93436021E+02                                 1.815319                            1.717890      -1.278099       2.270098                    0.995550       3.539164       9.707752       0.508871       1.193996      -0.728798       0.017141      -0.026800      -0.008297       0.032877      -0.007331      -0.007090       0.001159      -0.007524      -0.013358      -0.011193      -0.000760       0.011954              1.860513       1.822779      -0.145330      -0.264313       2.256186       0.067932       1.502576           0.000004
           61              H       3.384069      11.715950      16.761298       0.130701       1.142478 0.83642843E+01  0.81474077E+02                                 1.690403                            1.605988      -0.916146       2.451866                    0.998763       3.176553       8.326255       0.543786       1.156344      -0.741042      -0.029174       0.019531      -0.007314       0.035862      -0.009351      -0.002555      -0.012634       0.007543      -0.011495      -0.018434       0.004320       0.014114              1.714621       2.016627      -0.365761      -0.055615       1.600932      -0.112435       1.526302           0.000168
           62              H       5.151771      11.982046      15.379763       0.088638       1.280594 0.89439443E+01  0.90666900E+02                                 1.967139                            1.754380      -1.301769       2.247681                    0.993119       3.887595      11.211921       0.468206       1.290475      -0.704488      -0.005825       0.032860      -0.031909       0.046172      -0.011005      -0.001466      -0.013798      -0.000896      -0.010450      -0.018395       0.000882       0.017513              2.132980       1.635786       0.051473      -0.109608       2.285800      -0.834143       2.477353           0.000222
           63              H       2.559514       3.601272      10.009340       0.116049       1.229971 0.91284015E+01  0.90702032E+02                                 1.760161                            1.663558      -1.009434       2.398471                    0.998050       3.292267       8.659558       0.542215       1.136874      -0.745670       0.040273      -0.012834       0.001385       0.042291      -0.008594       0.004864      -0.006213       0.026245       0.008220      -0.018120       0.000832       0.017288              1.799455       2.270284      -0.299143      -0.078916       1.503722       0.063783       1.624358           0.000145
           64              H       1.421011       3.821203      12.046334       0.117946       1.408723 0.10584341E+02  0.10946161E+03                                 1.946475                            1.806789      -1.239682       2.288018                    0.995688       3.492721       9.465124       0.512066       1.156598      -0.740237       0.023186      -0.007003       0.031188       0.039488      -0.012222       0.011996       0.002041       0.025205       0.001061      -0.020064      -0.002396       0.022460              2.009465       1.857628      -0.119903       0.324001       1.515548      -0.125389       2.655221           0.000061
           65              H      -1.892574       4.760116       9.956830       0.104913       1.226863 0.91768979E+01  0.91426323E+02                                 1.759743                            1.669550      -0.962791       2.408123                    0.998282       3.371292       8.917865       0.539755       1.139028      -0.744326      -0.037075       0.005387      -0.006006       0.037943      -0.005371       0.004867      -0.002810       0.030684       0.018119      -0.019430       0.003389       0.016041              1.792044       2.206246      -0.210234      -0.143145       1.427731       0.110603       1.742155           0.000086
           66              H      -0.724098       4.672647       7.977777       0.108619       1.141466 0.82114909E+01  0.81211321E+02                                 1.804512                            1.671394      -1.081693       2.356124                    0.996816       3.635415      10.243761       0.485450       1.275754      -0.708872      -0.019392       0.007643      -0.032152       0.038317      -0.007512       0.007249      -0.001919       0.027625       0.014757      -0.018183       0.000511       0.017672              1.902614       1.633732      -0.076340       0.293097       1.477084      -0.179477       2.597027           0.000049
           67              H      -2.331714       5.996868      11.653421       0.123058       1.228390 0.92723944E+01  0.93484171E+02                                 1.815801                            1.718318      -1.278492       2.269888                    0.995545       3.539951       9.711047       0.508761       1.194116      -0.728767      -0.005656       0.016426      -0.027901       0.032867      -0.005701       0.000485      -0.008611       0.000757       0.018061      -0.011186      -0.000760       0.011946              1.861027       1.588679      -0.269808      -0.048928       1.740291      -0.204964       2.254111           0.000020
           68              H      13.404551       5.651665      14.765949       0.130699       1.142595 0.83654390E+01  0.81488978E+02                                 1.690595                            1.606159      -0.916204       2.451837                    0.998762       3.176747       8.327231       0.543721       1.156431      -0.741021      -0.006076      -0.030584       0.017712       0.035861      -0.001383      -0.010305      -0.011508      -0.003915      -0.020339      -0.018434       0.004323       0.014112              1.714822       1.578863      -0.055654      -0.056149       2.010461      -0.383985       1.555141           0.000170
           69              H      11.727576       7.165563      14.756895       0.088639       1.280608 0.89440851E+01  0.90669408E+02                                 1.967216                            1.754441      -1.301800       2.247669                    0.993119       3.887725      11.212655       0.468175       1.290544      -0.704473      -0.036261      -0.011918       0.025982       0.046173       0.000791      -0.011836      -0.013190       0.000224      -0.009940      -0.018395       0.000882       0.017513              2.133078       2.797049       0.074864      -0.728624       1.628779      -0.091290       1.973407           0.000222
           70              H       0.678358      16.777347       3.565193       0.116165       1.228883 0.91182678E+01  0.90575068E+02                                 1.759088                            1.662611      -1.008578       2.399013                    0.998058       3.290518       8.653354       0.542387       1.136842      -0.745684      -0.040288      -0.003886       0.012327       0.042310       0.006429      -0.007522      -0.002392       0.007310      -0.048589      -0.018119       0.000842       0.017277              1.798325       2.268704      -0.018864      -0.308494       1.594339       0.081926       1.531932           0.000098
           71              H       1.816861      14.822622       2.951379       0.117989       1.408402 0.10581195E+02  0.10942013E+03                                 1.946133                            1.806485      -1.239501       2.288133                    0.995691       3.492175       9.463030       0.512128       1.156552      -0.740250      -0.023179      -0.031961       0.000762       0.039488       0.014152      -0.009637       0.004404       0.013344      -0.034483      -0.020061      -0.002393       0.022454              2.009108       1.857303       0.341134      -0.054248       2.659242       0.102597       1.510779          -0.000057
           72              H       5.130446      17.055337       2.438962       0.105065       1.225751 0.91662925E+01  0.91292855E+02                                 1.758608                            1.668534      -0.962153       2.408559                    0.998289       3.369402       8.911057       0.539952       1.138958      -0.744349       0.037093       0.006940      -0.004136       0.037963       0.005818      -0.004313       0.002065       0.006152      -0.055524      -0.019426       0.003384       0.016043              1.790852       2.204697      -0.099148      -0.233912       1.686600       0.162224       1.481261           0.000048
           73              H       7.021659       0.516440       2.911544       0.108857       1.140749 0.82051683E+01  0.81134991E+02                                 1.803954                            1.670903      -1.082380       2.355991                    0.996815       3.634136      10.240039       0.485444       1.275987      -0.708823       0.019425       0.033064      -0.001270       0.038369       0.008608      -0.005966       0.002319       0.006502      -0.048452      -0.018163       0.000488       0.017675              1.902011       1.633250       0.302276      -0.017579       2.622115       0.048838       1.450667          -0.000067
           74              H       5.569586      15.633186       0.894467       0.123081       1.228016 0.92686916E+01  0.93435842E+02                                 1.815318                            1.717889      -1.278098       2.270098                    0.995550       3.539162       9.707745       0.508871       1.193996      -0.728798       0.005662       0.030579      -0.010666       0.032877       0.001589      -0.005499      -0.006147      -0.011613      -0.019012      -0.011193      -0.000760       0.011954              1.860512       1.588262       0.004789      -0.274024       2.312381      -0.090829       1.680893           0.000004
           75              H       8.547821      12.513217       0.624678       0.130702       1.142475 0.83642609E+01  0.81473784E+02                                 1.690400                            1.605985      -0.916145       2.451867                    0.998763       3.176551       8.326244       0.543787       1.156343      -0.741043       0.006073      -0.023360       0.026524       0.035862      -0.009835      -0.003371      -0.012954       0.003328       0.001410      -0.018434       0.004320       0.014114              1.714617       1.578665      -0.044180      -0.065534       1.719543      -0.441846       1.845642           0.000168
           76              H       7.165107       9.209502      17.248366       0.088637       1.280595 0.89439491E+01  0.90666960E+02                                 1.967140                            1.754380      -1.301770       2.247681                    0.993119       3.887598      11.211930       0.468206       1.290475      -0.704488       0.036256      -0.027817       0.006604       0.046172      -0.011761      -0.001535      -0.013115      -0.000153      -0.011098      -0.018395       0.000882       0.017513              2.132981       2.796886      -0.729159      -0.068977       1.995176      -0.018256       1.606881           0.000222
           77              H      16.440693       2.829529       4.043208       0.116050       1.229953 0.91282203E+01  0.90699624E+02                                 1.760129                            1.663529      -1.009434       2.398470                    0.998050       3.292248       8.659430       0.542227       1.136857      -0.745674       0.002769       0.019967      -0.037178       0.042291      -0.002120       0.004604      -0.012903       0.014673       0.028553      -0.018120       0.000831       0.017288              1.799421       1.619417       0.153656      -0.098653       1.671647      -0.405703       2.107198           0.000146
           78              H      14.326133       2.070491       4.711343       0.117947       1.408708 0.10584198E+02  0.10945962E+03                                 1.946451                            1.806768      -1.239682       2.288018                    0.995688       3.492707       9.465030       0.512073       1.156587      -0.740239      -0.027735       0.006249      -0.027405       0.039488       0.003608       0.012183      -0.013512       0.001911       0.036569      -0.020064      -0.002397       0.022460              2.009440       2.528216       0.019601       0.465117       1.543352      -0.125588       1.956751           0.000061
           79              H      15.987057       0.857695       8.175139       0.104913       1.226859 0.91768653E+01  0.91425903E+02                                 1.759739                            1.669546      -0.962790       2.408124                    0.998282       3.371288       8.917845       0.539756       1.139027      -0.744327       0.000788      -0.011400       0.036181       0.037943       0.001822       0.004974      -0.009856       0.020233       0.033875      -0.019430       0.003389       0.016041              1.792039       1.733630       0.229404      -0.135390       1.586424      -0.318828       2.056064           0.000086
           80              H      -0.638501       1.484993       7.445442       0.108619       1.141466 0.82114895E+01  0.81211310E+02                                 1.804513                            1.671394      -1.081693       2.356124                    0.996816       3.635415      10.243764       0.485450       1.275754      -0.708871       0.029410      -0.005982       0.023821       0.038317       0.001787       0.007564      -0.010854       0.015192       0.032062      -0.018183       0.000511       0.017672              1.902615       2.499065      -0.036991       0.447165       1.466361      -0.067416       1.742418           0.000049
           81              H      14.512246      -0.696243       8.070121       0.123058       1.228391 0.92724081E+01  0.93484354E+02                                 1.815803                            1.718320      -1.278491       2.269888                    0.995545       3.539953       9.711058       0.508760       1.194117      -0.728766       0.029237      -0.012518       0.008292       0.032867      -0.005728       0.002300      -0.006803       0.011833      -0.013338      -0.011186      -0.000760       0.011946              1.861029       2.292165      -0.067621       0.110242       1.787987      -0.249771       1.502935           0.000020
           82              H      10.947337      -1.435388      10.398632       0.130698       1.142600 0.83654924E+01  0.81489683E+02                                 1.690606                            1.606169      -0.916206       2.451837                    0.998762       3.176754       8.327277       0.543717       1.156438      -0.741019      -0.024028       0.025595       0.007320       0.035861      -0.010067      -0.012048      -0.004586      -0.001114      -0.011485      -0.018434       0.004323       0.014112              1.714834       1.730238      -0.413329      -0.101853       1.887770      -0.073275       1.526493           0.000170
           83              H       7.914139      15.239878      11.780167       0.088640       1.280606 0.89440692E+01  0.90669213E+02                                 1.967215                            1.754440      -1.301798       2.247671                    0.993119       3.887721      11.212644       0.468175       1.290544      -0.704473      -0.033364       0.000379       0.031916       0.046173      -0.010270      -0.013373      -0.003702       0.007948      -0.010467      -0.018395       0.000882       0.017513              2.133076       2.251900       0.153575      -0.805056       1.669838      -0.244535       2.477491           0.000222
           84              H       0.103519       0.704765      17.150590       0.116276       1.229734 0.91262614E+01  0.90677610E+02                                 1.760176                            1.663558      -1.010244       2.398288                    0.998047       3.291389       8.657771       0.542106       1.137141      -0.745608       0.019335      -0.037651      -0.001433       0.042349      -0.012375      -0.006903       0.003851      -0.019228       0.007950      -0.018043       0.000706       0.017337              1.799472       1.620752      -0.406846       0.075812       2.153369      -0.067395       1.624294          -0.000135
           85              H      -0.299590       1.791992      15.113596       0.118103       1.407252 0.10570493E+02  0.10928039E+03                                 1.945001                            1.805519      -1.239102       2.288422                    0.995697       3.490542       9.456946       0.512294       1.156485      -0.740270       0.010704      -0.021719      -0.031204       0.039496      -0.015626       0.000059       0.012172      -0.015939       0.001058      -0.020057      -0.002390       0.022447              2.007882       1.562320      -0.168465      -0.176498       1.808441       0.298847       2.652884           0.000048
           86              H      -1.767617       4.907485      17.203100       0.105026       1.226104 0.91696277E+01  0.91335017E+02                                 1.758987                            1.668868      -0.962284       2.408461                    0.998287       3.369971       8.913202       0.539880       1.139000      -0.744337      -0.011381       0.035715       0.005982       0.037959      -0.010030      -0.003573       0.004330      -0.025594       0.018068      -0.019427       0.003388       0.016039              1.791261       1.515764      -0.324369       0.132423       2.116661      -0.123044       1.741357          -0.000062
           87              H       1.569402       7.377513       1.075533       0.108731       1.141141 0.82086903E+01  0.81178129E+02                                 1.804330                            1.671234      -1.081786       2.356197                    0.996814       3.634793      10.242251       0.485410       1.275945      -0.708832      -0.010725       0.017889       0.032142       0.038316      -0.011576      -0.003081       0.006801      -0.021288       0.014770      -0.018188       0.000543       0.017645              1.902413       1.505773      -0.097525      -0.224973       1.604771       0.259798       2.596695           0.000057
           88              H      -3.059525       5.138516      15.506509       0.123025       1.228514 0.92734197E+01  0.93496001E+02                                 1.815830                            1.718338      -1.278453       2.269872                    0.995545       3.540076       9.711097       0.508797       1.194011      -0.728791      -0.017137       0.002899       0.027892       0.032864      -0.005522      -0.008568      -0.000933       0.002968       0.018095      -0.011191      -0.000756       0.011947              1.861064       1.823311      -0.230929      -0.194249       1.505715      -0.081766       2.254167           0.000004
           89              H      -3.205886       8.133116      12.393981       0.130693       1.142624 0.83657034E+01  0.81492006E+02                                 1.690603                            1.606167      -0.916281       2.451793                    0.998762       3.176804       8.327340       0.543730       1.156406      -0.741027       0.029176       0.010986      -0.017719       0.035860      -0.000678      -0.009669      -0.012047       0.004603      -0.020335      -0.018434       0.004322       0.014112              1.714829       2.016896       0.016929      -0.369641       1.572447      -0.118164       1.555143           0.000170
           90              H      13.740912       9.540015      12.403035       0.088619       1.280715 0.89449738E+01  0.90680052E+02                                 1.967264                            1.754481      -1.301834       2.247635                    0.993118       3.887843      11.212847       0.468192       1.290475      -0.704487       0.005825       0.037714      -0.025984       0.046168       0.000713      -0.011079      -0.013832      -0.000726      -0.009946      -0.018395       0.000882       0.017513              2.133125       1.635893      -0.117588       0.029066       2.790035      -0.733760       1.973446           0.000222
           91              C       6.436073      11.989242      12.555130       0.604944      25.161377 0.25069052E+03  0.52010809E+04                                 8.009837                            5.659195      -0.084711       2.033797                    0.999358      22.243455      62.598857       0.616237       0.479074      -1.014674       0.061552      -0.036025      -0.011605       0.072257       0.004605      -0.001149       0.080989      -0.082086       0.102166      -0.060218      -0.049993       0.110211             10.489172      15.554407      -1.875920       1.280205       8.575559      -3.225940       7.337549           0.004737
           92              C       5.073345      12.525204      12.274478      -0.015943      38.584238 0.42694074E+03  0.99253904E+04                                 9.952953                            6.865380       0.005595       2.010563                    0.999376      27.020813      75.577320       0.636404       0.413993      -1.072907      -0.034727       0.012677      -0.021494       0.042763      -0.001416      -0.007832       0.000122      -0.007528       0.059891      -0.015671      -0.006029       0.021701             13.638336      23.111433      -3.305526       4.110192      11.044412      -2.203982       6.759165           0.006571
           93              C       3.939755      11.740070      12.332419      -0.104854      35.233959 0.42239310E+03  0.98542630E+04                                 9.349977                            6.847407       0.091740       1.998482                    0.999645      29.138789      83.313460       0.630713       0.416262      -1.064826      -0.010848       0.023846      -0.017761       0.031651      -0.000045      -0.008459      -0.007285      -0.060236      -0.024630      -0.029513      -0.005956       0.035469             11.700003      18.826969      -1.551411       3.761408       9.743718      -1.867178       6.529323           0.000501
           94              C       2.662993      12.220710      11.986582      -0.131200      36.322035 0.43346824E+03  0.10199437E+05                                 9.571425                            6.953749      -0.019059       1.961075                    0.999560      29.769793      86.063672       0.622265       0.418323      -1.061306       0.028460      -0.003504      -0.000231       0.028676       0.025268       0.002349      -0.002781      -0.017123      -0.014075      -0.024949      -0.004100       0.029049             11.991017      18.086103      -3.096944       3.979256      11.261968      -2.456071       6.624978           0.000248
           95              C       2.522660      13.542803      11.624450       0.046167      43.427261 0.42194180E+03  0.97980520E+04                                10.887199                            6.870860      -0.192791       1.945384                    0.999157      26.906914      75.662011       0.628663       0.419567      -1.067392       0.014731      -0.006239       0.004815       0.016706      -0.008871      -0.003657      -0.003287       0.029751       0.005429      -0.019054       0.002157       0.016897             16.347942      27.836478      -5.728665       7.373388      12.577049      -3.511163       8.630299          -0.000079
           96              C       3.659538      14.349472      11.671527      -0.146763      37.886727 0.43555551E+03  0.10247565E+05                                 9.831677                            6.944783       0.104595       1.996308                    0.999718      29.758604      85.663471       0.626937       0.415246      -1.064647       0.014480      -0.024686       0.010254       0.030401       0.002633       0.000838      -0.010546      -0.068462      -0.029281      -0.029537      -0.011835       0.041372             13.004597      22.509749      -2.420249       4.907870       9.716900      -1.543824       6.787142           0.000286
           97              C       4.906756      13.858266      11.968476      -0.104703      36.180809 0.43389686E+03  0.10229670E+05                                 9.625483                            7.007526       0.008129       1.972207                    0.999714      29.579433      86.081179       0.612149       0.424399      -1.055665      -0.023781      -0.013425      -0.007501       0.028321       0.022671      -0.012071       0.007293      -0.007034       0.002038      -0.029679       0.006779       0.022900             12.312924      19.665862      -2.894200       3.774742      10.754096      -1.900182       6.518814           0.000337
           98              C       1.230334      14.097788      11.146435       0.228576      40.606691 0.35914976E+03  0.80542556E+04                                10.590143                            6.461059      -0.308116       1.925249                    0.999216      25.333881      71.259981       0.626604       0.435876      -1.051542      -0.031716      -0.013810       0.006269       0.035156      -0.006953       0.011356       0.045534      -0.032215       0.003396      -0.044084      -0.010417       0.054500             16.049998      27.204112      -4.651541       5.047175      11.097259      -4.891443       9.848622           0.000037
           99              C       1.258299      15.148250      10.257400      -0.247522      40.311724 0.46887867E+03  0.11249908E+05                                10.267147                            7.226930       0.083842       1.985311                    0.999544      30.927535      90.248592       0.611138       0.417713      -1.061831      -0.011572       0.003742      -0.002883       0.012499       0.021616      -0.015703       0.036902       0.015619       0.010018      -0.052619       0.018045       0.034574             13.290460      15.324730      -4.156786       3.809163      13.222360      -7.051525      11.324291          -0.000157
          100              C       2.237077      -0.553167       8.982694      -0.193623      35.054355 0.41194596E+03  0.95287133E+04                                 9.216714                            6.694488       0.310650       2.072691                    0.999830      29.052405      82.095925       0.649062       0.407968      -1.072650       0.008987       0.002268      -0.004561       0.010330       0.005692      -0.015933       0.008937       0.027521       0.017492      -0.023658      -0.000867       0.024525             11.347207       7.990640      -2.842698      -0.930130      15.454471      -6.006231      10.596511           0.001753
          101              C       2.267454       0.458204       8.104523       0.113192      29.400286 0.32076808E+03  0.70161101E+04                                 8.404669                            6.035730       0.093261       2.049736                    0.999732      25.696293      72.152583       0.657508       0.425892      -1.054183       0.040767      -0.015027      -0.029536       0.052537       0.009791       0.022306       0.043686       0.039800      -0.013844      -0.055979       0.004248       0.051731             10.355486       8.498465      -2.621755      -1.768317      12.622363      -4.496426       9.945628          -0.000560
          102              C       8.783331       7.979453      14.211886       0.604969      25.162076 0.25069352E+03  0.52011675E+04                                 8.010044                            5.659253      -0.084777       2.033765                    0.999358      22.243684      62.599995       0.616229       0.479078      -1.014670      -0.014359       0.060017      -0.037616       0.072272       0.007870       0.074970       0.016796       0.058794       0.166347      -0.060241      -0.049960       0.110201             10.489764       8.283732       0.417350      -2.913617      15.893896      -2.094325       7.291666           0.004734
          103              C       8.631248       6.572935      14.682658      -0.016067      38.588876 0.42698655E+03  0.99267093E+04                                 9.953615                            6.865622       0.005695       2.010562                    0.999376      27.022770      75.583456       0.636412       0.413978      -1.072918      -0.017610      -0.038138       0.008218       0.042803      -0.001734       0.005487      -0.002066       0.035580      -0.015555      -0.015620      -0.006013       0.021632             13.639994       6.669736       1.952665      -2.420085      24.213852      -2.873466      10.036393           0.006553
          104              C       9.024028       5.488977      13.923991      -0.104912      35.239509 0.42245206E+03  0.98560306E+04                                 9.351008                            6.847869       0.091630       1.998402                    0.999645      29.141612      83.324511       0.630691       0.416260      -1.064822      -0.020049      -0.014309       0.019916       0.031676      -0.004248      -0.014435      -0.004095       0.026376       0.089463      -0.029514      -0.005998       0.035512             11.701917       6.387243       1.931156      -2.180989      19.812377      -1.159281       8.906131           0.000507
          105              C       8.805491       4.158584      14.327768      -0.131246      36.328111 0.43352296E+03  0.10201177E+05                                 9.572869                            6.954386      -0.019404       1.960957                    0.999559      29.772178      86.076077       0.622202       0.418347      -1.061277      -0.004254       0.028122      -0.003500       0.028657      -0.001951      -0.009603       0.023978       0.004687       0.027632      -0.024936      -0.004077       0.029013             11.993676       6.567155       2.599753      -2.746059      19.268858      -2.746643      10.145014           0.000225
          106              C       8.223142       3.919828      15.553587       0.046334      43.431152 0.42193246E+03  0.97979111E+04                                10.888458                            6.871102      -0.193296       1.945241                    0.999156      26.906545      75.664548       0.628600       0.419605      -1.067353       0.003386       0.015492      -0.005200       0.016688      -0.003665       0.001903      -0.009206      -0.009611      -0.049087      -0.019042       0.002189       0.016853             16.351477       7.908144       5.050015      -3.263641      30.064190      -4.777097      11.082098          -0.000061
          107              C       7.927279       5.023181      16.353899      -0.146786      37.889955 0.43557817E+03  0.10248268E+05                                 9.832370                            6.945019       0.104314       1.996214                    0.999718      29.759451      85.667645       0.626916       0.415252      -1.064639       0.012189       0.016691      -0.022243       0.030363       0.004419      -0.019307      -0.000448       0.023957       0.099496      -0.029530      -0.011823       0.041353             13.006243       6.187660       2.582080      -1.729692      23.817371      -1.721072       9.013696           0.000270
          108              C       8.105384       6.316926      15.930204      -0.104785      36.184841 0.43394152E+03  0.10230961E+05                                 9.626008                            7.007725       0.008355       1.972229                    0.999715      29.581692      86.088066       0.612162       0.424379      -1.055680      -0.000852      -0.024247      -0.014677       0.028356      -0.015098       0.002885       0.020666       0.012202       0.017643      -0.029680       0.006728       0.022952             12.314121       6.360395       2.063004      -2.188998      20.717689      -2.492543       9.864281           0.000344
          109              C       7.864930       2.550513      16.004441       0.228430      40.618125 0.35922195E+03  0.80563724E+04                                10.592176                            6.461677      -0.308212       1.925159                    0.999216      25.338034      71.276555       0.626571       0.435872      -1.051532       0.013915      -0.029869      -0.012354       0.035191       0.011994       0.039482       0.001838      -0.007395       0.097165      -0.044127      -0.010280       0.054407             16.054572      10.296976       3.058718      -4.110294      28.689585      -4.307487       9.177155          -0.000092
          110              C       6.797653       2.401987      16.860885      -0.247690      40.328458 0.46904463E+03  0.11255128E+05                                10.270615                            7.228542       0.083105       1.985035                    0.999543      30.933801      90.278194       0.611014       0.417752      -1.061783      -0.001762      -0.012012       0.003094       0.012528      -0.021371       0.032982       0.023915      -0.003706       0.015413      -0.052560       0.018046       0.034514             13.296579      12.672270       4.110655      -6.243627      16.765549      -4.414613      10.451918           0.000504
          111              C       8.431834       3.664936       1.213144      -0.193889      35.096487 0.41245219E+03  0.95438878E+04                                 9.224575                            6.698874       0.308672       2.071678                    0.999831      29.076548      82.194131       0.648773       0.408001      -1.072568      -0.006438       0.008169       0.001224       0.010473      -0.017642       0.011969       0.004327       0.002236      -0.037592      -0.023703      -0.001220       0.024923             11.358290      13.077176       0.484704      -5.913130       8.018511      -3.993011      12.979182          -0.001665
          112              C       7.382211       3.521781       2.033373       0.112073      29.448291 0.32132544E+03  0.70317235E+04                                 8.414833                            6.041814       0.091033       2.048700                    0.999732      25.722588      72.256462       0.657005       0.426011      -1.054054      -0.032479       0.035893      -0.020447       0.052547       0.011682       0.039526       0.020319      -0.054173      -0.000666      -0.055400       0.004387       0.051013             10.369553      12.096968      -0.628839      -4.134753       8.200741      -3.644809      10.810951           0.001329
          113              C      10.775669      10.688901      10.603237       0.604941      25.161221 0.25068904E+03  0.52010348E+04                                 8.009768                            5.659155      -0.084663       2.033813                    0.999358      22.243332      62.598119       0.616244       0.479070      -1.014677      -0.045616      -0.022114       0.051503       0.072266       0.075097       0.032909       0.028142      -0.005716      -0.139112      -0.060215      -0.049992       0.110208             10.489062       9.367056      -2.759379      -3.508182       7.339262      -0.743936      14.760868           0.004735
          114              C      11.527215      10.659292       9.315856      -0.015942      38.583547 0.42693471E+03  0.99251947E+04                                 9.952769                            6.865292       0.005652       2.010580                    0.999376      27.020592      75.575984       0.636415       0.413988      -1.072912       0.018176      -0.014823      -0.035774       0.042777       0.001388       0.000148      -0.000602      -0.027598      -0.046990      -0.015676      -0.006034       0.021710             13.638010      12.433003      -1.799515      -5.533527       5.914375       0.544103      22.566652           0.006569
          115              C      10.937980      10.959780       8.104523      -0.104843      35.232748 0.42238063E+03  0.98538750E+04                                 9.349694                            6.847270       0.091776       1.998496                    0.999645      29.138287      83.310934       0.630726       0.416258      -1.064831       0.025287      -0.016122      -0.010147       0.031660      -0.007584       0.008354      -0.005691       0.037777      -0.082367      -0.029510      -0.005950       0.035460             11.699551      10.486586      -1.836251      -3.357034       5.665063       0.930548      18.947005           0.000501
          116              C      11.620894      10.851437       6.878705      -0.131174      36.319837 0.43344278E+03  0.10198648E+05                                 9.570967                            6.953507      -0.018992       1.961109                    0.999560      29.768598      86.058299       0.622283       0.418319      -1.061313      -0.008123      -0.005653       0.026919       0.028681      -0.008277       0.025553       0.000377       0.007403       0.008510      -0.024958      -0.004078       0.029037             11.990315      12.442704      -2.226171      -4.554752       5.666438       1.284439      17.861802           0.000249
          117              C      12.948141      10.481101       6.884137       0.046172      43.427375 0.42194342E+03  0.97981015E+04                                10.887225                            6.870884      -0.192836       1.945369                    0.999157      26.906951      75.662213       0.628660       0.419568      -1.067391      -0.008584       0.002028       0.014188       0.016706      -0.000021      -0.013451      -0.005461      -0.015865       0.025217      -0.019058       0.002163       0.016896             16.347914      14.832691      -3.038478      -8.644134       6.709257       2.939154      27.501795          -0.000079
          118              C      13.558084      10.282283       8.122630      -0.146788      37.888147 0.43557218E+03  0.10248072E+05                                 9.831895                            6.944897       0.104509       1.996266                    0.999718      29.759593      85.667265       0.626933       0.415243      -1.064647      -0.026745       0.007971       0.012053       0.030399      -0.013010       0.011216       0.002409       0.046478      -0.079110      -0.029539      -0.011839       0.041378             13.004888      10.839893      -1.429666      -4.724997       5.585571       1.440292      22.589200           0.000287
          119              C      12.869577      10.348716       9.308613      -0.104722      36.181043 0.43389815E+03  0.10229684E+05                                 9.625428                            7.007468       0.008248       1.972235                    0.999714      29.579596      86.080935       0.612161       0.424391      -1.055673      -0.009374      -0.002407      -0.026634       0.028338       0.004557       0.023955      -0.010461      -0.009253      -0.001726      -0.029679       0.006774       0.022905             12.312848      11.925858      -1.627396      -4.583510       5.667733       0.857112      19.344952           0.000338
          120              C      13.706945      10.243753       5.629348       0.228566      40.606963 0.35915280E+03  0.80543390E+04                                10.590169                            6.461075      -0.308097       1.925253                    0.999216      25.334014      71.260369       0.626605       0.435875      -1.051543      -0.008477       0.012657      -0.031688       0.035159       0.042504       0.007056       0.020898       0.023661      -0.030486      -0.044083      -0.010409       0.054492             16.049997      13.028138      -4.173465      -7.970106       8.835575       0.903602      26.286278           0.000039
          121              C      14.738700       9.332905       5.651076      -0.247521      40.311693 0.46887948E+03  0.11249926E+05                                10.267136                            7.226938       0.083812       1.985302                    0.999544      30.927472      90.248249       0.611138       0.417714      -1.061831       0.005524      -0.000781      -0.011184       0.012499       0.034719       0.025202      -0.010531      -0.023362       0.026176      -0.052622       0.018053       0.034568             13.290365      14.619300      -6.597859      -5.672573      10.424995       1.906973      14.826800          -0.000154
          122              C      -0.911470       8.395784       3.831361      -0.193674      35.060434 0.41201207E+03  0.95306920E+04                                 9.217799                            6.695024       0.310165       2.072487                    0.999830      29.055788      82.109319       0.649032       0.407968      -1.072642       0.000709      -0.006337       0.008149       0.010347       0.010979       0.003161      -0.014387      -0.029362       0.018652      -0.023648      -0.000927       0.024576             11.348800      16.174058      -5.372549      -2.586627      11.199767      -1.117815       6.672576           0.001589
          123              C       0.081326       7.496375       3.851278       0.112935      29.410517 0.32087996E+03  0.70191976E+04                                 8.406384                            6.036632       0.093258       2.049614                    0.999733      25.702822      72.175160       0.657481       0.425871      -1.054192      -0.021526      -0.036359       0.031246       0.052551       0.038116       0.010434       0.021267      -0.004932       0.103130      -0.055958       0.004360       0.051598             10.357869      13.360393      -3.712844      -2.592186      10.815987      -1.872786       6.897227          -0.000962
          124              C       8.117014      13.971680      14.604800       0.604971      25.162074 0.25069344E+03  0.52011653E+04                                 8.010042                            5.659251      -0.084779       2.033764                    0.999358      22.243680      62.599972       0.616229       0.479078      -1.014670       0.045619      -0.054837       0.011621       0.072272       0.017624       0.080068       0.012102       0.074739       0.102190      -0.060241      -0.049960       0.110201             10.489761       9.367490      -2.901800      -3.391953      14.764012       0.735832       7.337782           0.004734
          125              C       7.365468      15.228446      14.885452      -0.016067      38.588895 0.42698697E+03  0.99267203E+04                                 9.953614                            6.865623       0.005693       2.010561                    0.999376      27.022777      75.583447       0.636412       0.413977      -1.072918      -0.018184       0.032206       0.021546       0.042803      -0.000154       0.001352      -0.007694       0.008003       0.059696      -0.015619      -0.006013       0.021632             13.639990      12.434361      -5.076445      -2.846802      21.725757       3.695368       6.759853           0.006553
          126              C      11.014392      -1.987540      14.827511      -0.104912      35.239447 0.42245178E+03  0.98560181E+04                                 9.350983                            6.847859       0.091628       1.998401                    0.999645      29.141601      83.324337       0.630693       0.416259      -1.064823      -0.025306       0.006793       0.017799       0.031676       0.009693      -0.005847      -0.009529       0.057074      -0.024689      -0.029514      -0.005998       0.035512             11.701878      10.488532      -2.934855      -2.457684      18.086847       3.406451       6.530257           0.000509
          127              C      10.331478      -0.806538      15.173348      -0.131247      36.328040 0.43352246E+03  0.10201157E+05                                 9.572841                            6.954373      -0.019406       1.960956                    0.999559      29.772166      86.075875       0.622204       0.418346      -1.061279       0.008113      -0.027482       0.000290       0.028656       0.026651      -0.003137       0.001891      -0.000135      -0.014034      -0.024937      -0.004076       0.029013             11.993630      12.446019      -4.033910      -3.074653      16.908608       3.525376       6.626262           0.000226
          128              C       9.004231      -0.884247      15.535480       0.046334      43.431111 0.42193253E+03  0.97979130E+04                                10.888452                            6.871103      -0.193298       1.945241                    0.999156      26.906542      75.664532       0.628600       0.419606      -1.067353       0.008571      -0.013510      -0.004744       0.016688      -0.013155      -0.002611      -0.004201      -0.022409       0.005624      -0.019042       0.002189       0.016853             16.351462      14.836242      -7.886814      -4.671099      25.586031       6.702208       8.632111          -0.000061
          129              C       8.394288      -2.137713      15.488403      -0.146786      37.889914 0.43557737E+03  0.10248246E+05                                 9.832365                            6.945014       0.104313       1.996214                    0.999718      29.759437      85.667616       0.626916       0.415252      -1.064639       0.026731      -0.010241      -0.010123       0.030363       0.013498      -0.010567      -0.000896       0.063093      -0.029210      -0.029530      -0.011823       0.041353             13.006235      10.840693      -4.355677      -2.326044      21.390075       4.590506       6.787938           0.000270
          130              C       6.023106      15.174848      15.191454      -0.104786      36.184851 0.43394141E+03  0.10230958E+05                                 9.626010                            7.007725       0.008354       1.972228                    0.999715      29.581693      86.088073       0.612162       0.424379      -1.055680       0.009385       0.025662       0.007581       0.028356       0.022630       0.009140      -0.010702      -0.007990       0.001958      -0.029680       0.006728       0.022952             12.314127      11.926717      -4.177847      -2.492133      18.496332       3.413966       6.519332           0.000344
          131              C       8.245427       0.299954      16.013495       0.228429      40.618125 0.35922237E+03  0.80563837E+04                                10.592175                            6.461680      -0.308212       1.925159                    0.999216      25.338036      71.276550       0.626571       0.435872      -1.051532       0.008468       0.033578      -0.006260       0.035191      -0.001459       0.043019       0.018681       0.034868       0.003193      -0.044127      -0.010280       0.054407             16.054566      13.032884      -7.003861      -5.653352      25.279233       4.181500       9.851581          -0.000092
          132              C       7.213672       0.100622      16.902530      -0.247690      40.328418 0.46904439E+03  0.11255120E+05                                10.270605                            7.228538       0.083104       1.985035                    0.999543      30.933802      90.278171       0.611015       0.417752      -1.061784      -0.005598       0.010792       0.003026       0.012528       0.018020       0.038870      -0.009467      -0.028699       0.010143      -0.052560       0.018045       0.034514             13.296560      14.627535      -4.276031      -7.584589      13.932105       2.606673      11.330039           0.000504
          133              C       7.209031       5.310566       0.070616      -0.193889      35.096468 0.41245201E+03  0.95438835E+04                                 9.224574                            6.698874       0.308672       2.071679                    0.999831      29.076543      82.194143       0.648773       0.408001      -1.072567      -0.000662      -0.009346       0.004680       0.010473       0.000837       0.011387      -0.014614      -0.029820       0.017666      -0.023703      -0.001221       0.024923             11.358288      16.188457      -1.487943      -5.780508       7.279238      -1.901889      10.607169          -0.001664
          134              C       6.216235       5.115246       0.948787       0.112073      29.448270 0.32132523E+03  0.70317182E+04                                 8.414831                            6.041813       0.091034       2.048700                    0.999732      25.722586      72.256465       0.657005       0.426011      -1.054053       0.021393      -0.037730       0.029665       0.052547       0.002617       0.039022       0.028836      -0.043249      -0.014143      -0.055400       0.004387       0.051013             10.369550      13.376632      -1.817403      -4.155384       7.771648      -2.483508       9.960370           0.001329
          135              C      12.456610      12.311579      12.948044       0.604941      25.161225 0.25068909E+03  0.52010362E+04                                 8.009768                            5.659155      -0.084663       2.033813                    0.999358      22.243331      62.598111       0.616244       0.479070      -1.014677      -0.061552       0.004354       0.037613       0.072266      -0.002022       0.004292       0.076725      -0.060707       0.166310      -0.060216      -0.049992       0.110208             10.489062      15.554233       1.622047      -1.589484       8.621536      -3.216746       7.291417           0.004735
          136              C      13.819338      12.691571      12.477272      -0.015943      38.583520 0.42693432E+03  0.99251831E+04                                 9.952762                            6.865288       0.005652       2.010580                    0.999376      27.020590      75.575964       0.636416       0.413988      -1.072912       0.034725       0.023590      -0.008217       0.042777      -0.007400      -0.002919       0.005125      -0.032683      -0.015537      -0.015676      -0.006034       0.021709             13.637995      23.110787       4.676827      -2.438472       7.767669      -2.856979      10.035530           0.006569
          137              C      -3.761572      12.481295      13.235939      -0.104844      35.232758 0.42238035E+03  0.98538694E+04                                 9.349700                            6.847269       0.091775       1.998496                    0.999645      29.138295      83.311035       0.630726       0.416258      -1.064831       0.010843       0.022110      -0.019898       0.031660      -0.008281      -0.001693      -0.014857      -0.022237       0.089399      -0.029510      -0.005949       0.035459             11.699560      18.826138       3.991855      -0.786317       7.367730      -2.340608       8.904811           0.000500
          138              C      -2.484810      12.914401      12.832162      -0.131174      36.319844 0.43344273E+03  0.10198647E+05                                 9.570971                            6.953507      -0.018991       1.961110                    0.999560      29.768597      86.058323       0.622283       0.418319      -1.061313      -0.028463      -0.000410       0.003505       0.028681      -0.002625       0.025242      -0.005546      -0.003207       0.027701      -0.024958      -0.004079       0.029036             11.990322      18.084935       4.507485      -2.259370       7.743321      -3.157072      10.142709           0.000248
          139              C      -2.344477      13.527949      11.606343       0.046172      43.427373 0.42194351E+03  0.97981031E+04                                10.887220                            6.870882      -0.192836       1.945369                    0.999157      26.906954      75.662195       0.628661       0.419568      -1.067391      -0.014740      -0.005893       0.005207       0.016706      -0.001856      -0.009405       0.000334       0.011570      -0.049137      -0.019058       0.002163       0.016896             16.347901      27.836594       8.350739      -4.176929      10.127017      -3.999330      11.080091          -0.000079
          140              C      -3.481355      13.639441      10.806031      -0.146788      37.888124 0.43557211E+03  0.10248070E+05                                 9.831888                            6.944894       0.104509       1.996266                    0.999718      29.759593      85.667250       0.626934       0.415243      -1.064647      -0.014497      -0.014806       0.022242       0.030399       0.000305       0.002755      -0.019130      -0.025518       0.099560      -0.029539      -0.011839       0.041378             13.004873      22.510231       5.286334      -1.414473       7.491042      -1.987584       9.013347           0.000287
          141              C      13.985927      13.252214      11.229726      -0.104722      36.181036 0.43389831E+03  0.10229688E+05                                 9.625425                            7.007468       0.008247       1.972235                    0.999714      29.579599      86.080927       0.612162       0.424390      -1.055673       0.023772       0.004793       0.014661       0.028338      -0.016266       0.019886       0.006247      -0.001859       0.017583      -0.029679       0.006774       0.022905             12.312840      19.665772       4.267609      -2.100774       7.409037      -2.566888       9.863710           0.000338
          142              C      -1.052151      14.105215      11.155489       0.228566      40.606957 0.35915276E+03  0.80543375E+04                                10.590165                            6.461074      -0.308097       1.925253                    0.999216      25.334013      71.260350       0.626605       0.435874      -1.051543       0.031713      -0.008806       0.012365       0.035159       0.012496      -0.004597       0.039294      -0.000888       0.097305      -0.044083      -0.010409       0.054492             16.049988      27.204290       5.858858      -3.575243      11.771393      -4.756970       9.174282           0.000039
          143              C      -1.080116      15.182414      10.299045      -0.247520      40.311711 0.46888009E+03  0.11249943E+05                                10.267138                            7.226942       0.083813       1.985302                    0.999544      30.927467      90.248217       0.611137       0.417714      -1.061831       0.011574       0.003614      -0.003033       0.012499      -0.019623       0.018124       0.036543       0.017459       0.015438      -0.052622       0.018053       0.034569             13.290365      15.324715       4.548085      -3.332089      14.099893      -6.876498      10.446488          -0.000155
          144              C       4.060484      -1.490468       7.840166      -0.193674      35.060412 0.41201216E+03  0.95306935E+04                                 9.217795                            6.695026       0.310168       2.072488                    0.999830      29.055783      82.109270       0.649032       0.407968      -1.072642      -0.008990       0.004964      -0.001263       0.010347      -0.016789       0.002464       0.012533       0.009252      -0.037254      -0.023649      -0.000927       0.024576             11.348792       7.991506      -0.356967      -2.969766      13.086877      -6.479705      12.967993           0.001588
          145              C       4.030107      -0.431563       7.019937       0.112935      29.410498 0.32087977E+03  0.70191921E+04                                 8.406379                            6.036630       0.093259       2.049614                    0.999733      25.702810      72.175109       0.657481       0.425871      -1.054192      -0.040761       0.026037       0.020550       0.052551       0.019887       0.013886       0.042776       0.044190      -0.001076      -0.055958       0.004359       0.051599             10.357860       8.500421      -1.222747      -2.917180      11.774782      -4.667055      10.798378          -0.000964
          146              C      10.109352       9.903072      16.556693       0.604943      25.161381 0.25069039E+03  0.52010782E+04                                 8.009840                            5.659195      -0.084710       2.033797                    0.999358      22.243459      62.598885       0.616237       0.479074      -1.014673       0.014346       0.048603      -0.051508       0.072258       0.072007       0.022376       0.037069      -0.043059      -0.139113      -0.060218      -0.049993       0.110211             10.489179       8.283556      -2.938970      -0.160296       8.422900      -3.582658      14.761082           0.004737
          147              C      10.261435       9.166480      17.844074      -0.015942      38.584282 0.42694084E+03  0.99253946E+04                                 9.952967                            6.865385       0.005598       2.010564                    0.999376      27.020809      75.577351       0.636404       0.413993      -1.072906       0.017564      -0.015521       0.035768       0.042763       0.005772      -0.000623       0.000049       0.025206      -0.046976      -0.015672      -0.006029       0.021701             13.638367       6.669183      -2.754743       1.441524      11.678544      -5.370164      22.567374           0.006571
          148              C      12.928344      13.307140       0.948787      -0.104854      35.234007 0.42239356E+03  0.98542787E+04                                 9.349996                            6.847417       0.091743       1.998483                    0.999645      29.138797      83.313568       0.630712       0.416263      -1.064825       0.020009      -0.022327       0.010144       0.031651      -0.013274      -0.006990       0.007307      -0.030888      -0.082362      -0.029513      -0.005956       0.035469             11.700035       6.386424      -2.515838       1.466983       9.765739      -3.159866      18.947941           0.000500
          149              C      13.146881      12.651128       2.174605      -0.131200      36.322100 0.43346906E+03  0.10199465E+05                                 9.571450                            6.953764      -0.019058       1.961076                    0.999560      29.769810      86.063873       0.622263       0.418324      -1.061305       0.004202       0.008917      -0.026929       0.028676      -0.009039      -0.003821       0.025268      -0.001693       0.008509      -0.024948      -0.004100       0.029049             11.991054       6.565972      -3.200304       2.011966      11.544126      -4.283739      17.863065           0.000248
          150              C      13.729230      11.402286       2.169173       0.046167      43.427324 0.42194200E+03  0.97980588E+04                                10.887212                            6.870863      -0.192790       1.945384                    0.999157      26.906917      75.662048       0.628663       0.419567      -1.067392      -0.003452       0.008109      -0.014193       0.016707       0.002542      -0.003185      -0.014169       0.015010       0.025199      -0.019054       0.002157       0.016897             16.347976       7.906606      -4.186381       4.312979      13.635606      -8.047401      27.501715          -0.000079
          151              C      14.025093      10.833056       0.930680      -0.146764      37.886783 0.43555577E+03  0.10247572E+05                                 9.831688                            6.944786       0.104596       1.996308                    0.999718      29.758620      85.663526       0.626937       0.415246      -1.064647      -0.012312       0.025046      -0.012056       0.030401      -0.019788       0.000547       0.011457      -0.035632      -0.079109      -0.029537      -0.011835       0.041372             13.004619       6.187080      -2.200605       2.193417      10.237988      -4.425748      22.588788           0.000286
          152              C      10.787299       7.892957      17.851317      -0.104702      36.180840 0.43389690E+03  0.10229672E+05                                 9.625491                            7.007528       0.008131       1.972207                    0.999714      29.579429      86.081186       0.612148       0.424399      -1.055665       0.000781       0.009614       0.026628       0.028321       0.005819      -0.014241       0.021916       0.005780      -0.001730      -0.029679       0.006779       0.022900             12.312939       6.360001      -2.549744       1.594947      11.233699      -4.381540      19.345118           0.000337
          153              C      14.087442      10.692498       3.423962       0.228576      40.606706 0.35914958E+03  0.80542516E+04                                10.590149                            6.461059      -0.308115       1.925250                    0.999216      25.333881      71.260007       0.626604       0.435876      -1.051542      -0.013913       0.006249       0.031675       0.035156       0.036415       0.019466       0.010380      -0.049830      -0.030519      -0.044084      -0.010416       0.054500             16.050015      10.293979      -4.626685       2.194637      11.569933      -7.715238      26.286134           0.000037
          154              C      15.154719       9.823543       3.402234      -0.247522      40.311758 0.46887907E+03  0.11249921E+05                                10.267159                            7.226936       0.083842       1.985311                    0.999544      30.927539      90.248651       0.611137       0.417714      -1.061830       0.001620      -0.005391       0.011159       0.012499       0.036626      -0.014509       0.023151      -0.000288       0.026136      -0.052619       0.018045       0.034574             13.290481      12.665633      -6.921779       2.808797      12.378972      -5.284521      14.826839          -0.000156
          155              C      -2.134273       6.953658       5.221949      -0.193623      35.054397 0.41194625E+03  0.95287217E+04                                 9.216720                            6.694488       0.310647       2.072690                    0.999830      29.052417      82.095971       0.649063       0.407967      -1.072650       0.006320       0.000268      -0.008167       0.010330       0.015154      -0.014665       0.000775       0.020632       0.018738      -0.023658      -0.000867       0.024525             11.347219      13.063487      -5.886552      -0.679526      14.306297      -2.734470       6.671872           0.001754
          156              C      -1.084650       6.121267       5.202032       0.113192      29.400325 0.32076855E+03  0.70161229E+04                                 8.404677                            6.035734       0.093259       2.049735                    0.999732      25.696307      72.152633       0.657508       0.425892      -1.054183       0.032344       0.027144      -0.031260       0.052537       0.036902       0.019373       0.013858      -0.019867       0.103114      -0.055978       0.004248       0.051731             10.355498      12.078271      -3.923900      -1.422899      12.092479      -2.863051       6.895743          -0.000558
          157              C       6.159049       2.864964       5.551490       0.604101      25.189432 0.25089601E+03  0.52067619E+04                                 8.014413                            5.660131      -0.084402       2.033345                    0.999352      22.271602      62.700415       0.616370       0.478840      -1.014729      -0.061601       0.034841       0.010726       0.071580       0.003972      -0.001074       0.081178      -0.080841       0.103953      -0.059628      -0.050650       0.110278             10.499947      15.572037      -1.876282       1.280534       8.581866      -3.230098       7.345938          -0.003458
          158              C       7.521777       2.329002       5.832142      -0.013578      38.589794 0.42664354E+03  0.99184385E+04                                 9.961202                            6.867483       0.000360       2.009257                    0.999370      27.008328      75.584148       0.635575       0.414535      -1.072374       0.034431      -0.012822       0.020601       0.042122      -0.000857      -0.007820       0.000555      -0.007922       0.064193      -0.016337      -0.006700       0.023038             13.659380      23.156610      -3.312266       4.118741      11.054859      -2.208024       6.766672           0.000208
          159              C       8.655367       3.114136       5.774201      -0.105240      35.297527 0.42302124E+03  0.98743600E+04                                 9.365587                            6.855004       0.086234       1.996602                    0.999643      29.168194      83.469551       0.629905       0.416567      -1.064439       0.010804      -0.023919       0.016881       0.031206      -0.000203      -0.008519      -0.007302      -0.059554      -0.023455      -0.029390      -0.005570       0.034959             11.725928      18.873485      -1.560129       3.773535       9.762948      -1.873380       6.541353           0.000601
          160              C       9.932129       2.633496       6.120038      -0.132073      36.410656 0.43449087E+03  0.10230717E+05                                 9.589157                            6.963045      -0.020490       1.960039                    0.999564      29.814918      86.257409       0.621630       0.418455      -1.061099      -0.028535       0.003160      -0.000408       0.028712       0.025689       0.002285      -0.003272      -0.017144      -0.015274      -0.025241      -0.004437       0.029677             12.019584      18.138674      -3.108602       3.992807      11.282231      -2.462099       6.637849           0.000298
          161              C      10.072462       1.311403       6.482170       0.044519      43.521548 0.42273541E+03  0.98216113E+04                                10.902758                            6.876820      -0.193599       1.944711                    0.999158      26.940499      75.789296       0.628426       0.419506      -1.067375      -0.014944       0.006336      -0.005164       0.017033      -0.009116      -0.003118      -0.003806       0.030473       0.003453      -0.019324       0.001892       0.017432             16.383246      27.908930      -5.742912       7.391819      12.596317      -3.517576       8.644492           0.000169
          162              C       8.935584       0.504734       6.435093      -0.147782      37.983173 0.43664041E+03  0.10280816E+05                                 9.850068                            6.954244       0.102274       1.994893                    0.999718      29.810674      85.882031       0.626318       0.415343      -1.064446      -0.014465       0.024904      -0.010740       0.030737       0.002862       0.001099      -0.010809      -0.068945      -0.031040      -0.029554      -0.012422       0.041976             13.036451      22.571047      -2.429130       4.922217       9.737874      -1.548561       6.800431          -0.000182
          163              C       7.688366       0.995940       6.138144      -0.104801      36.215866 0.43417794E+03  0.10238987E+05                                 9.635211                            7.011837       0.005429       1.971451                    0.999711      29.589100      86.149020       0.611631       0.424646      -1.055405       0.023448       0.013405       0.006894       0.027875       0.022402      -0.011711       0.007343      -0.005958       0.002909      -0.029264       0.006872       0.022392             12.331975      19.704589      -2.902554       3.782825      10.765281      -1.903398       6.526055          -0.000532
          164              C      11.364788       0.756418       6.960185       0.229326      40.636803 0.35921408E+03  0.80567845E+04                                10.598881                            6.463468      -0.310575       1.924466                    0.999215      25.337696      71.296492       0.626165       0.436123      -1.051298       0.031695       0.013651      -0.006192       0.035061      -0.006700       0.011265       0.045652      -0.032841       0.003794      -0.043922      -0.010900       0.054822             16.074159      27.262461      -4.659546       5.057315      11.104115      -4.893255       9.855901           0.000041
          165              C      11.336823      -0.294044       7.849220      -0.248410      40.377902 0.46967449E+03  0.11274376E+05                                10.278770                            7.233321       0.039792       1.973619                    0.999741      30.961765      90.385627       0.610802       0.417744      -1.061755       0.011706      -0.003430       0.002278       0.012409       0.021433      -0.015675       0.036597       0.017126       0.008763      -0.052501       0.018707       0.033793             13.308643      15.357775      -4.163782       3.816521      13.233345      -7.057065      11.334810          -0.000200
          166              C      10.358045      15.407373       9.123926      -0.192286      34.960750 0.41074426E+03  0.94929008E+04                                 9.199353                            6.684005       0.312155       2.073994                    0.999828      28.997287      81.875182       0.649749       0.407881      -1.072829      -0.008504      -0.001981       0.004306       0.009735       0.006262      -0.015292       0.008607       0.026903       0.018098      -0.023425      -0.000281       0.023706             11.324645       7.974422      -2.837394      -0.925481      15.426166      -5.993460      10.573346           0.001716
          167              C      10.327668      14.396002      10.002097       0.111925      29.419680 0.32108579E+03  0.70240005E+04                                 8.405835                            6.037264       0.094088       2.049747                    0.999731      25.704646      72.154120       0.657737       0.425687      -1.054429      -0.040872       0.015487       0.029413       0.052683       0.009391       0.021704       0.043920       0.040539      -0.014456      -0.056421       0.005210       0.051211             10.356231       8.498384      -2.620359      -1.769050      12.623168      -4.497207       9.947141          -0.000960
          168              C       3.811791       6.874753       3.894734       0.603986      25.186810 0.25086149E+03  0.52057451E+04                                 8.013124                            5.659217      -0.082387       2.034015                    0.999357      22.269876      62.688980       0.616520       0.478751      -1.014800       0.013205      -0.059904       0.037316       0.071801       0.007996       0.075526       0.016400       0.058099       0.165973      -0.059716      -0.050777       0.110493             10.498220       8.291529       0.415139      -2.916181      15.907990      -2.093727       7.295142           0.002421
          169              C       3.963874       8.281271       3.423962      -0.013813      38.597540 0.42672593E+03  0.99207612E+04                                 9.962060                            6.867822       0.000747       2.009299                    0.999371      27.011738      75.593463       0.635609       0.414496      -1.072407       0.017330       0.037775      -0.008557       0.042432      -0.001447       0.006192      -0.001368       0.037913      -0.015936      -0.016482      -0.006560       0.023042             13.661054       6.676077       1.954153      -2.422664      24.262742      -2.877359      10.044345          -0.001249
          170              C       3.571094       9.365229       4.182629      -0.105794      35.314017 0.42324113E+03  0.98806630E+04                                 9.367958                            6.856446       0.087918       1.997003                    0.999646      29.176713      83.495743       0.629892       0.416525      -1.064478       0.019527       0.014191      -0.019970       0.031329      -0.004266      -0.014423      -0.004466       0.026130       0.088061      -0.029276      -0.005863       0.035139             11.729434       6.398652       1.937978      -2.186513      19.866724      -1.165197       8.922925          -0.000776
          171              C       3.789631      10.695622       3.778852      -0.132184      36.425071 0.43467014E+03  0.10236199E+05                                 9.591872                            6.964638      -0.021678       1.959558                    0.999563      29.823445      86.293048       0.621525       0.418474      -1.061065       0.003826      -0.028401       0.003071       0.028821      -0.002300      -0.010279       0.024320       0.004240       0.027888      -0.025177      -0.004625       0.029802             12.023365       6.578850       2.607522      -2.751353      19.327701      -2.755004      10.163544          -0.000325
          172              C       4.371980      10.934378       2.553033       0.044379      43.528277 0.42280330E+03  0.98236165E+04                                10.903767                            6.877321      -0.193714       1.944639                    0.999158      26.943338      75.799775       0.628408       0.419500      -1.067375      -0.003684      -0.015823       0.005208       0.017061      -0.003279       0.001264      -0.009511      -0.011374      -0.049818      -0.019326       0.001799       0.017527             16.384936       7.918631       5.058784      -3.267987      30.138250      -4.786483      11.097929          -0.000223
          173              C       4.667843       9.831025       1.752721      -0.147818      37.980437 0.43661651E+03  0.10280034E+05                                 9.849358                            6.953893       0.102824       1.995072                    0.999718      29.809524      85.875679       0.626361       0.415324      -1.064467      -0.012681      -0.016755       0.022357       0.030682       0.004426      -0.019801      -0.000185       0.023329       0.100887      -0.029530      -0.012474       0.042003             13.035306       6.197876       2.587689      -1.733865      23.876837      -1.726120       9.031206           0.000168
          174              C       4.489738       8.537280       2.176416      -0.104452      36.211169 0.43412217E+03  0.10237392E+05                                 9.634769                            7.011694       0.004283       1.971113                    0.999710      29.585979      86.140085       0.611594       0.424683      -1.055377       0.000539       0.023767       0.014696       0.027949      -0.014715       0.003236       0.020515       0.012094       0.016140      -0.029372       0.006996       0.022376             12.331374       6.365633       2.065669      -2.190766      20.755851      -2.498281       9.872637           0.000410
          175              C       4.730192      12.303693       2.102179       0.229392      40.636620 0.35920868E+03  0.80566749E+04                                10.599012                            6.463538      -0.310811       1.924397                    0.999215      25.337587      71.297449       0.626141       0.436139      -1.051283      -0.013785       0.029843       0.012178       0.035056       0.011877       0.039574       0.002150      -0.006667       0.098268      -0.043905      -0.010940       0.054845             16.074318      10.299492       3.059595      -4.109127      28.742676      -4.311608       9.180787           0.000089
          176              C       5.797469      12.452219       1.245735      -0.248339      40.372607 0.46961064E+03  0.11272398E+05                                10.277854                            7.232831       0.039886       1.973692                    0.999741      30.958680      90.373199       0.610826       0.417744      -1.061761       0.000950       0.011982      -0.002922       0.012370      -0.021530       0.032884       0.023632      -0.005091       0.013578      -0.052510       0.018686       0.033824             13.307192      12.674696       4.112103      -6.242896      16.792274      -4.417554      10.454604          -0.000602
          177              C       4.163288      11.189270      16.893476      -0.192259      34.958208 0.41071677E+03  0.94920667E+04                                 9.198829                            6.683748       0.312310       2.074058                    0.999828      28.996052      81.869715       0.649769       0.407877      -1.072836       0.005945      -0.007627      -0.001111       0.009734      -0.016734       0.011581       0.005112       0.002309      -0.036961      -0.023427      -0.000279       0.023706             11.323748      13.033091       0.485488      -5.893408       7.996110      -3.980625      12.942044           0.001721
          178              C       5.212911      11.332425      16.073247       0.111957      29.417652 0.32106486E+03  0.70234065E+04                                 8.405413                            6.037057       0.094116       2.049777                    0.999731      25.703426      72.149266       0.657752       0.425686      -1.054433       0.032151      -0.036091       0.020943       0.052677       0.011179       0.040282       0.020326      -0.055001      -0.001615      -0.056423       0.005201       0.051223             10.355529      12.079318      -0.629217      -4.126530       8.191226      -3.639089      10.796042          -0.000961
          179              C       1.819453       4.165305       7.503383       0.605119      25.165277 0.25060330E+03  0.51994573E+04                                 8.010966                            5.657831      -0.088541       2.032272                    0.999346      22.261567      62.676076       0.616297       0.479010      -1.014583       0.045158       0.021191      -0.051715       0.071852       0.075247       0.032969       0.028556      -0.006416      -0.138979      -0.060235      -0.050276       0.110511             10.495173       9.369885      -2.761245      -3.509279       7.344265      -0.745515      14.771368           0.004914
          180              C       1.067907       4.194914       8.790764      -0.014850      38.606205 0.42680559E+03  0.99230341E+04                                 9.963416                            6.868261       0.000396       2.009233                    0.999367      27.014708      75.602326       0.635619       0.414472      -1.072427      -0.018669       0.014236       0.035980       0.042962       0.001662       0.001212      -0.000279      -0.029786      -0.050627      -0.017020      -0.006404       0.023424             13.663874      12.449925      -1.802856      -5.549425       5.921309       0.545153      22.620387           0.009132
          181              C       1.657142       3.894426      10.002097      -0.105467      35.315288 0.42322930E+03  0.98805510E+04                                 9.368867                            6.856768       0.086308       1.996487                    0.999644      29.177266      83.504456       0.629805       0.416576      -1.064420      -0.025300       0.015476       0.009716       0.031209      -0.007631       0.007855      -0.005788       0.037565      -0.081098      -0.029052      -0.005999       0.035051             11.730978      10.513165      -1.842228      -3.373626       5.675742       0.935470      19.004026           0.000486
          182              C       0.974228       4.002769      11.227915      -0.132318      36.435239 0.43479376E+03  0.10239949E+05                                 9.593818                            6.965696      -0.021541       1.959533                    0.999564      29.828705      86.314851       0.621462       0.418482      -1.061049       0.007740       0.005131      -0.027210       0.028751      -0.008844       0.025995      -0.000020       0.008021       0.009535      -0.025281      -0.004630       0.029911             12.026243      12.474425      -2.232234      -4.575189       5.678512       1.289899      17.925792           0.000357
          183              C      -0.353019       4.373105      11.222483       0.044177      43.539290 0.42290200E+03  0.98265704E+04                                10.905601                            6.878114      -0.193835       1.944552                    0.999158      26.947591      75.816493       0.628367       0.419498      -1.067366       0.008728      -0.002328      -0.014522       0.017102      -0.000590      -0.014000      -0.005275      -0.014711       0.027825      -0.019324       0.001741       0.017583             16.388384      14.863026      -3.044490      -8.670908       6.720549       2.946149      27.581579          -0.000161
          184              C      -0.962962       4.571923       9.983990      -0.147959      37.998356 0.43682446E+03  0.10286421E+05                                 9.852856                            6.955825       0.102022       1.994701                    0.999718      29.819181      85.916986       0.626220       0.415357      -1.064418       0.026945      -0.008599      -0.012024       0.030734      -0.013355       0.011550       0.002526       0.047762      -0.078709      -0.029679      -0.012438       0.042117             13.040563      10.867993      -1.434077      -4.742553       5.596674       1.444821      22.657020           0.000401
          185              C      -0.274455       4.505490       8.798007      -0.104603      36.220140 0.43421457E+03  0.10240188E+05                                 9.636255                            7.012319       0.004694       1.971153                    0.999711      29.591472      86.160673       0.611579       0.424669      -1.055379       0.009631       0.001833       0.026081       0.027863       0.004801       0.023469      -0.010129      -0.009491      -0.000465      -0.029182       0.006825       0.022356             12.333744      11.941703      -1.629321      -4.597408       5.673551       0.858818      19.385977           0.000325
          186              C      -1.111823       4.610453      12.477272       0.229496      40.638169 0.35920562E+03  0.80566526E+04                                10.599643                            6.463711      -0.311082       1.924318                    0.999215      25.337364      71.298856       0.626098       0.436166      -1.051259       0.008277      -0.012609       0.031651       0.035061       0.042604       0.007502       0.020885       0.023700      -0.031552      -0.043890      -0.011011       0.054902             16.075884      13.040967      -4.174363      -7.988492       8.841435       0.904636      26.345249           0.000045
          187              C      -2.143578       5.521301      12.455544      -0.248309      40.375517 0.46962645E+03  0.11272976E+05                                10.278653                            7.233101       0.039625       1.973611                    0.999741      30.959516      90.379152       0.610790       0.417761      -1.061741      -0.005298       0.000054       0.011150       0.012345       0.034566       0.024733      -0.010757      -0.023415       0.028470      -0.052521       0.018645       0.033876             13.308905      14.633986      -6.602738      -5.684994      10.433751       1.909965      14.858979          -0.000130
          188              C      13.506592       6.458422      14.275259      -0.192275      34.960005 0.41073423E+03  0.94926080E+04                                 9.199245                            6.683932       0.312239       2.074030                    0.999828      28.996777      81.873393       0.649751       0.407882      -1.072828      -0.000593       0.005900      -0.007743       0.009753       0.010475       0.003699      -0.013721      -0.029258       0.018789      -0.023418      -0.000283       0.023700             11.324567      16.142278      -5.360185      -2.581550      11.172086      -1.112740       6.659336           0.001716
          189              C      12.513796       7.357831      14.255342       0.111953      29.418673 0.32107439E+03  0.70236901E+04                                 8.405693                            6.037186       0.094044       2.049749                    0.999731      25.703938      72.151865       0.657736       0.425691      -1.054427       0.021946       0.036212      -0.031341       0.052680       0.038558       0.010081       0.020771      -0.005172       0.103372      -0.056423       0.005207       0.051217             10.356070      13.358037      -3.712563      -2.590690      10.814378      -1.872323       6.895794          -0.000960
          190              C       4.478108       0.882526       3.501820       0.603986      25.186803 0.25086132E+03  0.52057410E+04                                 8.013125                            5.659217      -0.082385       2.034016                    0.999357      22.269871      62.688976       0.616520       0.478752      -1.014800      -0.045496       0.054552      -0.010464       0.071801       0.017027       0.080507       0.012309       0.074444       0.102079      -0.059716      -0.050777       0.110493             10.498223       9.371919      -2.902290      -3.394739      14.778793       0.734501       7.343958           0.002420
          191              C       5.229654      -0.374240       3.221168      -0.013813      38.597567 0.42672616E+03  0.99207686E+04                                 9.962068                            6.867825       0.000750       2.009301                    0.999371      27.011736      75.593478       0.635608       0.414496      -1.072406       0.018396      -0.031854      -0.021152       0.042432       0.000519       0.001826      -0.007605       0.008336       0.064248      -0.016482      -0.006560       0.023042             13.661069      12.446157      -5.087277      -2.850918      21.770457       3.702234       6.766595          -0.001250
          192              C       1.580730      16.841746       3.279109      -0.105794      35.314060 0.42324143E+03  0.98806771E+04                                 9.367981                            6.856456       0.087921       1.997004                    0.999646      29.176730      83.495964       0.629891       0.416526      -1.064477       0.025250      -0.006770      -0.017266       0.031329       0.009222      -0.005994      -0.009603       0.056568      -0.024479      -0.029275      -0.005864       0.035139             11.729470      10.511034      -2.947070      -2.465157      18.134714       3.417572       6.542663          -0.000777
          193              C       2.263644      15.660744       2.933272      -0.132184      36.425113 0.43467017E+03  0.10236206E+05                                 9.591896                            6.964646      -0.021676       1.959559                    0.999563      29.823464      86.293299       0.621523       0.418475      -1.061064      -0.007823       0.027739       0.000251       0.028822       0.027117      -0.003582       0.001648      -0.000430      -0.015789      -0.025176      -0.004625       0.029802             12.023401      12.471220      -4.049057      -3.082261      16.959635       3.537557       6.639347          -0.000325
          194              C       3.590891      15.738453       2.571140       0.044379      43.528246 0.42280342E+03  0.98236196E+04                                10.903760                            6.877321      -0.193713       1.944639                    0.999158      26.943342      75.799779       0.628408       0.419499      -1.067375      -0.008693       0.013773       0.005082       0.017061      -0.013591      -0.003263      -0.003702      -0.022987       0.003115      -0.019326       0.001799       0.017527             16.384919      14.859557      -7.906485      -4.678964      25.650271       6.717652       8.644928          -0.000223
          195              C       4.200834      16.991919       2.618217      -0.147819      37.980448 0.43661655E+03  0.10280035E+05                                 9.849356                            6.953892       0.102824       1.995072                    0.999718      29.809538      85.875703       0.626361       0.415324      -1.064467      -0.026935       0.010190       0.010586       0.030682       0.013879      -0.010812      -0.000763       0.063397      -0.031186      -0.029530      -0.012474       0.042003             13.035298      10.863125      -4.368090      -2.331745      21.443224       4.601884       6.799546           0.000167
          196              C       6.572016      -0.320642       2.915166      -0.104452      36.211168 0.43412194E+03  0.10237385E+05                                 9.634766                            7.011691       0.004284       1.971113                    0.999710      29.585980      86.140075       0.611595       0.424683      -1.055377      -0.009548      -0.025260      -0.007206       0.027949       0.022245       0.009223      -0.010352      -0.008542       0.003203      -0.029372       0.006996       0.022375             12.331368      11.938956      -4.188629      -2.495396      18.529818       3.420139       6.525329           0.000409
          197              C       4.349695      14.554252       2.093125       0.229392      40.636609 0.35920896E+03  0.80566827E+04                                10.599012                            6.463541      -0.310810       1.924397                    0.999215      25.337582      71.297435       0.626141       0.436139      -1.051283      -0.008282      -0.033500       0.006171       0.035056      -0.001016       0.043222       0.018546       0.035406       0.003751      -0.043905      -0.010940       0.054845             16.074316      13.039572      -7.017232      -5.654334      25.327471       4.189443       9.855904           0.000089
          198              C       5.381450      14.753584       1.204090      -0.248339      40.372585 0.46961048E+03  0.11272394E+05                                10.277853                            7.232831       0.039887       1.973692                    0.999741      30.958676      90.373194       0.610826       0.417744      -1.061761       0.005293      -0.010948      -0.002270       0.012370       0.017512       0.038696      -0.009476      -0.030002       0.008750      -0.052510       0.018686       0.033824             13.307188      14.632093      -4.283532      -7.585300      13.955815       2.611227      11.333657          -0.000602
          199              C       5.386091       9.543640      18.036004      -0.192259      34.958231 0.41071720E+03  0.94920791E+04                                 9.198835                            6.683752       0.312310       2.074057                    0.999828      28.996060      81.869749       0.649768       0.407877      -1.072836       0.000576       0.008708      -0.004312       0.009734       0.001577       0.010990      -0.013670      -0.029541       0.018041      -0.023427      -0.000279       0.023706             11.323756      16.140899      -1.483994      -5.760753       7.257985      -1.892609      10.572386           0.001720
          200              C       6.378887       9.738960      17.157833       0.111958      29.417628 0.32106460E+03  0.70233996E+04                                 8.405408                            6.037054       0.094116       2.049776                    0.999731      25.703427      72.149269       0.657752       0.425686      -1.054433      -0.021965       0.037779      -0.029413       0.052677       0.002359       0.039776       0.028597      -0.044465      -0.014464      -0.056423       0.005201       0.051223             10.355522      13.357093      -1.815027      -4.146924       7.763098      -2.480301       9.946374          -0.000962
          201              C       0.138512       2.542627       5.158576       0.605119      25.165292 0.25060345E+03  0.51994613E+04                                 8.010971                            5.657834      -0.088542       2.032272                    0.999346      22.261568      62.676084       0.616297       0.479010      -1.014583       0.061504      -0.003515      -0.036981       0.071852      -0.001744       0.004420       0.077078      -0.061191       0.165579      -0.060235      -0.050276       0.110511             10.495180      15.565149       1.621867      -1.588890       8.626882      -3.218331       7.293510           0.004914
          202              C      -1.224216       2.162635       5.629348      -0.014850      38.606181 0.42680523E+03  0.99230244E+04                                 9.963414                            6.868260       0.000395       2.009233                    0.999367      27.014705      75.602331       0.635619       0.414472      -1.072427      -0.035119      -0.023150       0.008747       0.042962      -0.007888      -0.002182       0.005884      -0.035685      -0.015393      -0.017020      -0.006404       0.023425             13.663873      23.166259       4.689159      -2.444769       7.778744      -2.862044      10.046615           0.009131
          203              C      16.356694       2.372911       4.870681      -0.105467      35.315277 0.42322931E+03  0.98805475E+04                                 9.368857                            6.856765       0.086307       1.996486                    0.999644      29.177252      83.504298       0.629806       0.416576      -1.064421      -0.010553      -0.021417       0.020097       0.031209      -0.008182      -0.002012      -0.014923      -0.021582       0.087922      -0.029052      -0.005999       0.035051             11.730962      18.883642       4.008249      -0.793211       7.384961      -2.348402       8.924284           0.000486
          204              C      15.079932       1.939805       5.274458      -0.132318      36.435230 0.43479404E+03  0.10239954E+05                                 9.593810                            6.965697      -0.021542       1.959533                    0.999564      29.828698      86.314746       0.621462       0.418482      -1.061049       0.028581       0.000888      -0.002994       0.028751      -0.002863       0.025774      -0.006182      -0.002555       0.027991      -0.025281      -0.004630       0.029912             12.026230      18.150148       4.526177      -2.269205       7.762673      -3.165819      10.165869           0.000356
          205              C      14.939599       1.326257       6.500277       0.044177      43.539304 0.42290193E+03  0.98265691E+04                                10.905608                            6.878116      -0.193835       1.944552                    0.999158      26.947585      75.816497       0.628367       0.419499      -1.067366       0.015028       0.006265      -0.005233       0.017102      -0.001174      -0.009586      -0.000362       0.013035      -0.049833      -0.019325       0.001742       0.017583             16.388405      27.918089       8.374750      -4.189107      10.146860      -4.007816      11.100265          -0.000161
          206              C      16.076477       1.214765       7.300589      -0.147959      37.998385 0.43682489E+03  0.10286434E+05                                 9.852865                            6.955831       0.102022       1.994701                    0.999718      29.819183      85.917014       0.626220       0.415357      -1.064418       0.014380       0.015448      -0.022341       0.030734       0.000552       0.003100      -0.019591      -0.025080       0.101216      -0.029679      -0.012438       0.042117             13.040583      22.578556       5.304063      -1.420846       7.508389      -1.994059       9.034804           0.000400
          207              C      -1.390805       1.601992       6.876894      -0.104604      36.220145 0.43421482E+03  0.10240196E+05                                 9.636261                            7.012323       0.004694       1.971153                    0.999711      29.591476      86.160715       0.611578       0.424669      -1.055378      -0.023306      -0.004099      -0.014710       0.027863      -0.015820       0.019568       0.006542      -0.001387       0.016436      -0.029182       0.006826       0.022356             12.333754      19.708501       4.278135      -2.107666       7.418248      -2.570664       9.874513           0.000324
          208              C      13.647273       0.748991       6.951131       0.229496      40.638184 0.35920543E+03  0.80566485E+04                                10.599651                            6.463712      -0.311082       1.924318                    0.999215      25.337369      71.298912       0.626098       0.436167      -1.051258      -0.031701       0.008727      -0.012172       0.035061       0.012298      -0.004321       0.039411      -0.001417       0.098426      -0.043890      -0.011012       0.054902             16.075902      27.265489       5.872277      -3.582609      11.780683      -4.759359       9.181535           0.000044
          209              C      13.675238      -0.328208       7.807575      -0.248309      40.375595 0.46962744E+03  0.11273007E+05                                10.278672                            7.233113       0.039624       1.973611                    0.999741      30.959527      90.379248       0.610789       0.417761      -1.061740      -0.011643      -0.002862       0.002938       0.012345      -0.019537       0.017926       0.036347       0.018687       0.013634      -0.052521       0.018645       0.033876             13.308932      15.358092       4.557858      -3.338444      14.113020      -6.882121      10.455685          -0.000130
          210              C       8.534638      16.344674      10.266454      -0.192275      34.959954 0.41073368E+03  0.94925932E+04                                 9.199238                            6.683928       0.312237       2.074030                    0.999828      28.996773      81.873411       0.649751       0.407882      -1.072828       0.008532      -0.004584       0.001141       0.009752      -0.016216       0.003142       0.012267       0.008548      -0.036904      -0.023418      -0.000283       0.023700             11.324555       7.974520      -0.352856      -2.963825      13.056066      -6.465590      12.943081           0.001717
          211              C       8.565015      15.285769      11.086683       0.111953      29.418697 0.32107473E+03  0.70236995E+04                                 8.405699                            6.037190       0.094044       2.049749                    0.999731      25.703942      72.151887       0.657736       0.425691      -1.054427       0.040893      -0.025798      -0.020914       0.052680       0.019452       0.013453       0.043073       0.044815      -0.001594      -0.056424       0.005207       0.051217             10.356077       8.498337      -1.222683      -2.915677      11.773125      -4.666396      10.796768          -0.000960
          212              C       2.485770       4.951134       1.549927       0.604102      25.189426 0.25089590E+03  0.52067586E+04                                 8.014409                            5.660128      -0.084403       2.033344                    0.999352      22.271605      62.700410       0.616371       0.478840      -1.014729      -0.013731      -0.047325       0.051918       0.071580       0.072513       0.022691       0.036361      -0.042116      -0.138671      -0.059628      -0.050650       0.110278             10.499940       8.293532      -2.942082      -0.161807       8.428500      -3.585880      14.777787          -0.003457
          213              C       2.333687       5.687726       0.262546      -0.013578      38.589817 0.42664372E+03  0.99184424E+04                                 9.961200                            6.867481       0.000358       2.009256                    0.999370      27.008331      75.584120       0.635576       0.414535      -1.072374      -0.016774       0.015748      -0.035283       0.042122       0.006385      -0.000249       0.000784       0.026934      -0.048801      -0.016337      -0.006700       0.023038             13.659376       6.676175      -2.758766       1.444159      11.690927      -5.382687      22.611027           0.000209
          214              C      -0.333222       1.547066      17.157833      -0.105239      35.297476 0.42302070E+03  0.98743429E+04                                 9.365570                            6.854995       0.086233       1.996602                    0.999643      29.168190      83.469478       0.629906       0.416566      -1.064440      -0.019177       0.022532      -0.009917       0.031206      -0.013092      -0.006945       0.007056      -0.030091      -0.082170      -0.029390      -0.005569       0.034959             11.725901       6.397550      -2.523231       1.473385       9.786351      -3.172963      18.993803           0.000602
          215              C      -0.551759       2.203078      15.932015      -0.132073      36.410615 0.43449076E+03  0.10230711E+05                                 9.589141                            6.963039      -0.020491       1.960039                    0.999564      29.814905      86.257270       0.621631       0.418455      -1.061099      -0.003661      -0.008495       0.027181       0.028712      -0.009615      -0.004137       0.025522      -0.001713       0.009238      -0.025241      -0.004436       0.029677             12.019559       6.577380      -3.207350       2.019474      11.566998      -4.300244      17.914299           0.000299
          216              C      -1.134108       3.451920      15.937447       0.044519      43.521589 0.42273570E+03  0.98216186E+04                                10.902761                            6.876821      -0.193600       1.944710                    0.999158      26.940502      75.789284       0.628426       0.419506      -1.067375       0.003775      -0.008187       0.014452       0.017033       0.001912      -0.002939      -0.014593       0.014542       0.027346      -0.019324       0.001893       0.017432             16.383251       7.918195      -4.193484       4.322534      13.658882      -8.069574      27.572678           0.000169
          217              C      -1.429971       4.021150      17.175940      -0.147782      37.983123 0.43663928E+03  0.10280783E+05                                 9.850058                            6.954234       0.102274       1.994893                    0.999718      29.810659      85.881980       0.626319       0.415343      -1.064446       0.012829      -0.025175       0.012101       0.030737      -0.020299       0.000568       0.011694      -0.036434      -0.078528      -0.029554      -0.012423       0.041976             13.036437       6.198594      -2.206794       2.199881      10.261213      -4.440875      22.649504          -0.000181
          218              C       1.807823       6.961249       0.255303      -0.104801      36.215897 0.43417802E+03  0.10238989E+05                                 9.635214                            7.011836       0.005428       1.971451                    0.999711      29.589097      86.148988       0.611632       0.424646      -1.055405      -0.000251      -0.009561      -0.026183       0.027875       0.006005      -0.013838       0.021556       0.006411      -0.000478      -0.029264       0.006872       0.022392             12.331982       6.366345      -2.553111       1.598554      11.247431      -4.394117      19.382170          -0.000530
          219              C      -1.492320       4.161708      14.682658       0.229326      40.636765 0.35921368E+03  0.80567722E+04                                10.598868                            6.463461      -0.310575       1.924466                    0.999215      25.337694      71.296445       0.626166       0.436123      -1.051299       0.013805      -0.006110      -0.031644       0.035061       0.036472       0.019421       0.010737      -0.049874      -0.031397      -0.043921      -0.010900       0.054822             16.074132      10.299551      -4.627811       2.197208      11.580477      -7.731241      26.342370           0.000041
          220              C      -2.559597       5.030663      14.704386      -0.248410      40.377871 0.46967396E+03  0.11274359E+05                                10.278758                            7.233313       0.039793       1.973619                    0.999741      30.961759      90.385550       0.610803       0.417743      -1.061756      -0.000952       0.005213      -0.011221       0.012409       0.036433      -0.014696       0.022646      -0.000068       0.028552      -0.052501       0.018707       0.033794             13.308629      12.676038      -6.926873       2.812700      12.391169      -5.295295      14.858680          -0.000199
          221              C      14.729395       7.900548      12.884671      -0.192286      34.960777 0.41074462E+03  0.94929096E+04                                 9.199355                            6.684007       0.312158       2.073995                    0.999828      28.997285      81.875139       0.649749       0.407881      -1.072829      -0.005938      -0.000412       0.007704       0.009735       0.014629      -0.014149       0.001412       0.020945       0.018822      -0.023425      -0.000281       0.023706             11.324648      13.034396      -5.875438      -0.675884      14.280269      -2.728468       6.659278           0.001715
          222              C      13.679772       8.732939      12.904588       0.111924      29.419694 0.32108609E+03  0.70240082E+04                                 8.405837                            6.037267       0.094089       2.049747                    0.999731      25.704641      72.154095       0.657737       0.425687      -1.054429      -0.032154      -0.027590       0.031313       0.052683       0.037324       0.018837       0.013339      -0.019999       0.103382      -0.056421       0.005210       0.051211             10.356234      12.080305      -3.924528      -1.423675      12.092545      -2.861854       6.895852          -0.000960
          223              C       0.089092      15.732561       9.812883       0.119656      41.982376 0.38146990E+03  0.86316408E+04                                10.573651                            6.515208      -0.108691       1.980983                    0.999012      25.735045      71.270886       0.648702       0.417280      -1.069605       0.000001      -0.007168       0.005925       0.009300      -0.007775      -0.009485       0.008151      -0.019423       0.025952      -0.018485      -0.001294       0.019779             15.269605      13.056665       0.001577       0.001909      18.532834     -10.822305      14.219317           0.000058
          224              C       3.148781      -1.597875       8.884013       0.119861      40.201836 0.38835574E+03  0.88156269E+04                                10.320729                            6.596670      -0.101753       1.987176                    0.999207      25.612576      70.751017       0.642143       0.420195      -1.069103       0.000028       0.002964      -0.002417       0.003825       0.011632       0.014170      -0.004893       0.011793      -0.015675      -0.020735       0.000734       0.020001             14.615210       8.657327      -1.504072      -1.833363      19.672976     -10.431384      15.515328          -0.001895
          225              C       6.446066       1.158567      17.347047       0.120063      41.995606 0.38150236E+03  0.86328945E+04                                10.577186                            6.516236      -0.109935       1.980565                    0.999012      25.736860      71.287110       0.648514       0.417376      -1.069502       0.007063       0.001171      -0.005874       0.009261      -0.004308       0.009775      -0.008063       0.023309       0.025920      -0.018461      -0.001508       0.019969             15.277208      18.397030       0.885965     -10.684660      13.207164      -1.768847      14.227431          -0.000118
          226              C       8.388739       4.581932       0.169297       0.118697      40.250059 0.38879179E+03  0.88281751E+04                                10.328389                            6.599963      -0.102049       1.986860                    0.999208      25.630936      70.816916       0.642030       0.420143      -1.069115      -0.003004      -0.000498       0.002498       0.003939       0.008911      -0.007547       0.012796      -0.018187      -0.015733      -0.020696       0.001282       0.019414             14.628862      19.883522       0.354119     -10.003056       8.472917      -3.517625      15.530146           0.002576
          227              C      15.506306       9.103733       4.526655       0.119656      41.982412 0.38147003E+03  0.86316447E+04                                10.573658                            6.515211      -0.108692       1.980983                    0.999012      25.735045      71.270900       0.648702       0.417280      -1.069605      -0.007114       0.005989      -0.000009       0.009299       0.010236      -0.002275      -0.002678      -0.003375      -0.054479      -0.018485      -0.001294       0.019779             15.269623      18.386027     -10.644016      -1.219097      14.858058      -1.437751      12.564784           0.000059
          228              C      -2.091178       8.156597       4.526655       0.119860      40.201886 0.38835586E+03  0.88156314E+04                                10.320739                            6.596673      -0.101753       1.987175                    0.999207      25.612593      70.751099       0.642142       0.420195      -1.069103       0.002915      -0.002477      -0.000030       0.003825      -0.008785       0.007529       0.008886       0.002924       0.049027      -0.020736       0.000735       0.020001             14.615231      19.863837      -9.867601      -1.606448      16.593174      -1.894633       7.388681          -0.001894
          229              C      12.506031      -0.878355       8.293737       0.117449      42.026362 0.38195748E+03  0.86448280E+04                                10.576555                            6.516488      -0.104055       1.982058                    0.999018      25.757160      71.324702       0.649115       0.416911      -1.069916      -0.000014       0.007348      -0.006012       0.009494      -0.007713      -0.009395       0.006860      -0.020192       0.025668      -0.018847       0.000191       0.018656             15.274262      13.070319       0.002474       0.001764      18.532805     -10.821315      14.219661           0.000076
          230              C       9.446341      16.452081       9.222607       0.122437      40.119716 0.38747500E+03  0.87905851E+04                                10.309573                            6.591020      -0.103365       1.987224                    0.999204      25.574423      70.623821       0.642154       0.420429      -1.068961       0.000013      -0.002728       0.002258       0.003541       0.011943       0.014567      -0.003553       0.013454      -0.016287      -0.020282      -0.001098       0.021380             14.598065       8.647098      -1.500951      -1.830255      19.649909     -10.419075      15.497188          -0.002242
          231              C       6.149056      13.695639       0.759573       0.117490      42.024212 0.38194539E+03  0.86444740E+04                                10.576180                            6.516399      -0.104114       1.982045                    0.999018      25.756571      71.322410       0.649118       0.416913      -1.069917      -0.007238      -0.001200       0.006019       0.009490      -0.004045       0.008315      -0.008149       0.024064       0.025645      -0.018834       0.000173       0.018661             15.273266      18.385136       0.882826     -10.675361      13.215806      -1.766877      14.218857           0.000117
          232              C       4.206383      10.272274      17.937323       0.122405      40.118983 0.38747492E+03  0.87905554E+04                                10.309326                            6.590956      -0.103274       1.987251                    0.999204      25.574413      70.622963       0.642168       0.420421      -1.068970       0.002701       0.000448      -0.002246       0.003541       0.009135      -0.005905       0.013781      -0.020450      -0.016312      -0.020294      -0.001082       0.021376             14.597252      19.838907       0.353570      -9.978858       8.456639      -3.508604      15.496211          -0.002249
          233              C      -2.911184       5.750473      13.579965       0.117450      42.026378 0.38195752E+03  0.86448283E+04                                10.576554                            6.516486      -0.104055       1.982058                    0.999018      25.757156      71.324663       0.649115       0.416911      -1.069917       0.007231      -0.006152       0.000011       0.009494       0.008934      -0.002335      -0.002762      -0.002960      -0.055486      -0.018847       0.000192       0.018656             15.274264      18.386425     -10.642697      -1.221386      14.858517      -1.439291      12.577851           0.000076
          234              C      14.686300       6.697609      13.579965       0.122437      40.119728 0.38747476E+03  0.87905790E+04                                10.309577                            6.591019      -0.103365       1.987224                    0.999204      25.574427      70.623852       0.642154       0.420429      -1.068961      -0.002708       0.002281      -0.000017       0.003541      -0.007559       0.007817       0.009210       0.002502       0.052558      -0.020282      -0.001098       0.021380             14.598074      19.840332      -9.856324      -1.603946      16.573164      -1.891034       7.380726          -0.002242
          235              N       3.148781       0.560685       7.113186      -0.181975      38.287939 0.47878453E+03  0.11318506E+05                                 9.533231                            7.104538      -0.056266       2.021857                    0.998516      26.836459      72.803391       0.655382       0.395333      -1.098357       0.000038      -0.111219       0.091234       0.143852       0.004034       0.004804       0.066140       0.087637      -0.034723      -0.092253       0.038953       0.053299             11.767433      11.034269      -2.663308      -3.244376      12.939239      -4.035642      11.328791           0.023982
          236              N       0.089092      13.567379      11.589142      -0.347309      48.146194 0.53493448E+03  0.12987715E+05                                11.009417                            7.403862       0.312240       2.089099                    0.999573      29.445434      80.675810       0.656488       0.384280      -1.107336       0.000004       0.159877      -0.131113       0.206764      -0.007557      -0.009201       0.150027       0.201918      -0.082294      -0.210316       0.089916       0.120400             15.470928      31.114208       0.500692       0.610470       7.987635      -1.697676       7.310942          -0.000351
          237              N       6.259223       4.229023       1.940124      -0.180119      38.235662 0.47796066E+03  0.11294028E+05                                 9.524004                            7.097650      -0.050015       2.024063                    0.998545      26.814958      72.726071       0.655815       0.395247      -1.098430       0.109337       0.018120      -0.090921       0.143351      -0.010784       0.064157       0.015011      -0.085258      -0.035247      -0.091893       0.039213       0.052680             11.756055      13.733031      -2.210420      -3.447503      10.216148      -3.857360      11.318986          -0.020553
          238              N       8.582114       1.512559      15.570788      -0.347722      48.186147 0.53539732E+03  0.13002023E+05                                11.015824                            7.407386       0.311470       2.088685                    0.999573      29.457559      80.723829       0.656276       0.384313      -1.107290      -0.157818      -0.026154       0.131235       0.206913      -0.039754       0.149441       0.015416      -0.186375      -0.082525      -0.210291       0.089808       0.120483             15.481358       8.449746      -3.258526      -1.776359      30.678890       0.324729       7.315438           0.000270
          239              N       0.038338       6.350946       4.526655      -0.181976      38.288016 0.47878563E+03  0.11318539E+05                                 9.533247                            7.104548      -0.056270       2.021855                    0.998516      26.836484      72.803497       0.655381       0.395333      -1.098357      -0.109709       0.093044      -0.000035       0.143852       0.065258       0.002393       0.002912      -0.021502       0.156688      -0.092252       0.038953       0.053299             11.767458      13.745052      -2.952130      -2.843863      12.769098      -3.355550       8.788223           0.023984
          240              N      13.370258      10.914923       4.526655      -0.347309      48.146291 0.53493566E+03  0.12987752E+05                                11.009437                            7.403874       0.312241       2.089099                    0.999573      29.445444      80.675881       0.656487       0.384280      -1.107336       0.157683      -0.133745      -0.000013       0.206764       0.154394      -0.009721      -0.011476      -0.051163       0.322902      -0.210315       0.089915       0.120400             15.470964       8.444229      -1.104010      -3.540150       8.078393      -4.175268      29.890270          -0.000351
          241              N       9.446342      14.293521      10.993434      -0.177308      38.089614 0.47606502E+03  0.11234339E+05                                 9.488402                            7.075261      -0.035692       2.028594                    0.998626      26.765967      72.466596       0.658226       0.394321      -1.099439       0.000006       0.109734      -0.090008       0.141927       0.003514       0.004278       0.064866       0.086551      -0.034849      -0.090683       0.038659       0.052024             11.705780      10.979881      -2.648659      -3.228739      12.867204      -4.006656      11.270254           0.023027
          242              N      12.506031       1.286827       6.517478      -0.346311      48.147461 0.53457747E+03  0.12977462E+05                                11.013689                            7.403312       0.311310       2.089273                    0.999566      29.426310      80.630284       0.656227       0.384479      -1.107143       0.000039      -0.159224       0.130595       0.205930      -0.007464      -0.009177       0.149879       0.201389      -0.081834      -0.209997       0.089930       0.120067             15.490136      31.167841       0.502516       0.611529       7.989392      -1.696610       7.313174          -0.000348
          243              N       6.335899      10.625183      16.166496      -0.177281      38.087649 0.47604204E+03  0.11233634E+05                                 9.488010                            7.075059      -0.035642       2.028619                    0.998626      26.765238      72.463537       0.658241       0.394318      -1.099444      -0.108244      -0.017939       0.090012       0.141918      -0.010635       0.063288       0.014834      -0.084214      -0.034868      -0.090686       0.038646       0.052040             11.705093      13.670185      -2.202724      -3.424396      10.175664      -3.840068      11.269429           0.023025
          244              N       4.013008      13.341647       2.535832      -0.346363      48.154204 0.53466320E+03  0.12980115E+05                                11.014784                            7.403997       0.311147       2.089190                    0.999566      29.428463      80.638996       0.656182       0.384489      -1.107132       0.157090       0.026033      -0.130631       0.205960      -0.039592       0.149378       0.015472      -0.185764      -0.081885      -0.210014       0.089929       0.120085             15.491836       8.447884      -3.263867      -1.773985      30.713758       0.326222       7.313866          -0.000328
          245              N      12.556784       8.503260      13.579965      -0.177307      38.089543 0.47606421E+03  0.11234315E+05                                 9.488392                            7.075256      -0.035690       2.028595                    0.998626      26.765932      72.466483       0.658226       0.394321      -1.099439       0.108244      -0.091794      -0.000009       0.141925       0.064150       0.001936       0.002290      -0.021263       0.153940      -0.090682       0.038658       0.052024             11.705766      13.671233      -2.928304      -2.829674      12.700589      -3.337077       8.745478           0.023027
          246              N      -0.775136       3.939283      13.579965      -0.346311      48.147418 0.53457722E+03  0.12977453E+05                                11.013680                            7.403308       0.311310       2.089273                    0.999566      29.426302      80.630227       0.656228       0.384479      -1.107143      -0.157047       0.133204      -0.000033       0.205930       0.154221      -0.009658      -0.011324      -0.051053       0.322061      -0.209996       0.089929       0.120067             15.490117       8.447180      -1.101777      -3.547573       8.081648      -4.182896      29.941523          -0.000347
          247              O       6.550319      10.962374      13.276679      -0.533819      34.246034 0.49631642E+03  0.11712692E+05                                 8.422538                            6.894435       0.367146       2.162920                    0.998669      27.495754      71.963025       0.722667       0.359145      -1.137162       0.031694      -0.007075      -0.051951       0.061266      -0.013720       0.018184       0.003244      -0.087561       0.103968      -0.066576       0.028531       0.038045             10.146304       8.843380      -2.661933       2.598967      11.222056      -4.886173      10.373476           0.030531
          248              O       7.386250      12.644805      12.059733      -0.532753      40.558787 0.55870684E+03  0.13605341E+05                                 9.580432                            7.417940       0.102723       2.079221                    0.997029      27.962710      74.774803       0.681031       0.369329      -1.127237      -0.007658      -0.052652       0.007452       0.053725       0.021054      -0.019513       0.040364      -0.009269       0.037110      -0.054416       0.008008       0.046408             12.167660      20.452324       2.623208      -3.346164       8.143063      -1.811504       7.907592           0.033824
          249              O       9.660762       8.240667      13.345846      -0.533828      34.247324 0.49633504E+03  0.11713252E+05                                 8.422794                            6.894592       0.367081       2.162897                    0.998669      27.496045      71.964377       0.722653       0.359148      -1.137159      -0.054090       0.023124      -0.017084       0.061256       0.034622       0.006117      -0.008999       0.075885       0.083932      -0.066544       0.028498       0.038045             10.146763      11.197564       3.459547      -4.268933       9.926141      -2.839048       9.316583           0.030519
          250              O       8.022274       8.816464      14.757982      -0.532739      40.557990 0.55868627E+03  0.13604707E+05                                 9.580311                            7.417783       0.102748       2.079236                    0.997028      27.962317      74.773234       0.681041       0.369327      -1.127240       0.018591      -0.004710      -0.050184       0.053724      -0.020827       0.036644       0.023122       0.021778       0.043309      -0.054377       0.007994       0.046383             12.167780      10.151276      -5.501443      -2.008629      18.912712       1.611774       7.439353           0.033804
          251              O       9.743939      11.407318      10.690148      -0.533827      34.246514 0.49632527E+03  0.11712957E+05                                 8.422627                            6.894507       0.367128       2.162911                    0.998669      27.495958      71.963816       0.722661       0.359146      -1.137161      -0.012160      -0.056843       0.019379       0.061274       0.000001       0.001154       0.035817       0.004681      -0.157130      -0.066578       0.028522       0.038056             10.146390      12.017030      -4.726780      -3.119953       9.608279       2.075989       8.813860           0.030511
          252              O      11.267063       9.998899      11.530839      -0.532747      40.557229 0.55868137E+03  0.13604546E+05                                 9.580136                            7.417729       0.102793       2.079249                    0.997029      27.962283      74.772819       0.681047       0.369325      -1.127242      -0.050705       0.010440      -0.014399       0.053734       0.037987       0.029419      -0.008582      -0.025215      -0.024039      -0.054414       0.008007       0.046407             12.167273       7.625575      -1.313394       0.245613       9.785473      -5.826083      19.090771           0.033818
          253              O       9.148744      14.026857      13.883251      -0.533827      34.247301 0.49633472E+03  0.11713242E+05                                 8.422788                            6.894588       0.367078       2.162896                    0.998669      27.496048      71.964366       0.722654       0.359148      -1.137159       0.012144      -0.030075       0.051964       0.061256       0.001144       0.000214       0.018489       0.091656       0.103944      -0.066543       0.028498       0.038045             10.146754      12.017448      -2.136385      -5.245601       8.048866       1.765456      10.373948           0.030518
          254              O       7.625620      12.927109      15.100197      -0.532739      40.557964 0.55868587E+03  0.13604695E+05                                 9.580306                            7.417780       0.102747       2.079236                    0.997028      27.962316      74.773223       0.681041       0.369327      -1.127240       0.050685       0.016191      -0.007424       0.053724       0.021401       0.042987      -0.012633      -0.004820       0.037105      -0.054377       0.007994       0.046383             12.167771       7.625635       0.497221      -1.239936      20.970290      -3.597162       7.907388           0.033804
          255              O      12.342364      11.403247      13.814084      -0.533827      34.246566 0.49632617E+03  0.11712985E+05                                 8.422640                            6.894517       0.367132       2.162913                    0.998669      27.495953      71.963841       0.722660       0.359147      -1.137160      -0.031697       0.049574       0.017092       0.061274       0.020516      -0.009905       0.004573      -0.094218       0.084000      -0.066578       0.028522       0.038056             10.146408       8.843493       3.069094      -2.102591      12.279366      -4.675518       9.316365           0.030512
          256              O      11.506433      12.925549      12.401948      -0.532748      40.557221 0.55868126E+03  0.13604542E+05                                 9.580132                            7.417726       0.102789       2.079248                    0.997029      27.962292      74.772827       0.681048       0.369325      -1.127242       0.007655      -0.017575       0.050198       0.053734      -0.023247       0.016840       0.039947      -0.007202       0.043332      -0.054413       0.008007       0.046406             12.167266      20.451587      -3.794354       1.918547       8.610905      -1.718217       7.439307           0.033818
          257              O       9.231921      10.803463      16.469782      -0.533819      34.246025 0.49631626E+03  0.11712687E+05                                 8.422535                            6.894432       0.367146       2.162920                    0.998669      27.495755      71.963015       0.722667       0.359145      -1.137162       0.054082       0.021290      -0.019377       0.061266      -0.000758       0.035143       0.006999      -0.004449      -0.157128      -0.066577       0.028531       0.038046             10.146301      11.197142      -4.862607       2.558134      10.428003      -2.738565       8.813758           0.030530
          258              O      10.870409       9.531100      15.629091      -0.532753      40.558818 0.55870690E+03  0.13605344E+05                                 9.580441                            7.417943       0.102728       2.079223                    0.997029      27.962701      74.774801       0.681030       0.369330      -1.127237      -0.018614       0.048298       0.014395       0.053725       0.040027      -0.013283       0.027617      -0.000666      -0.024039      -0.054417       0.008008       0.046409             12.167678      10.151563      -0.894825      -5.787931       7.259933      -0.710233      19.091538           0.033825
          259              O       6.044803       3.891832       4.829941      -0.539193      34.479091 0.50013581E+03  0.11826408E+05                                 8.462306                            6.922061       0.374848       2.164004                    0.998698      27.582946      72.282050       0.720986       0.359264      -1.136977      -0.032427       0.006532       0.049016       0.059133      -0.015653       0.017090       0.003008      -0.090341       0.109406      -0.068898       0.029570       0.039328             10.202128       8.887215      -2.679524       2.616978      11.284092      -4.921871      10.435077          -0.032614
          260              O       5.208872       2.209401       6.046887      -0.538382      40.850055 0.56301485E+03  0.13737284E+05                                 9.626169                            7.446362       0.105221       2.078261                    0.997091      28.060359      75.122090       0.679713       0.369317      -1.127190       0.007311       0.051868      -0.007840       0.052964       0.022036      -0.021458       0.041408      -0.009684       0.034279      -0.056925       0.009712       0.047213             12.238986      20.585381       2.644448      -3.377866       8.181675      -1.824036       7.949902           0.027449
          261              O       2.934360       6.613539       4.760774      -0.538439      34.443230 0.49950835E+03  0.11807617E+05                                 8.456350                            6.917679       0.373592       2.163909                    0.998677      27.567866      72.225496       0.721236       0.359260      -1.137004       0.053316      -0.023052       0.015798       0.060196       0.034255       0.005984      -0.010257       0.077880       0.081613      -0.066922       0.028275       0.038647             10.194286      11.256425       3.480466      -4.296184       9.967720      -2.854600       9.358712           0.028841
          262              O       4.572848       6.037742       3.348638      -0.539940      40.899341 0.56376410E+03  0.13760529E+05                                 9.634401                            7.451683       0.103866       2.077643                    0.997089      28.077691      75.188999       0.679400       0.369354      -1.127131      -0.017847       0.002784       0.048709       0.051951      -0.024339       0.038278       0.024965       0.022959       0.049575      -0.059411       0.010466       0.048945             12.250837      10.219562      -5.553783      -2.023541      19.053445       1.625933       7.479503          -0.033628
          263              O       2.851183       3.446888       7.416472      -0.541843      34.565811 0.50166602E+03  0.11871861E+05                                 8.476508                            6.932775       0.368583       2.161427                    0.998679      27.620607      72.413127       0.720396       0.359278      -1.136947       0.010741       0.055522      -0.019262       0.059742       0.000408       0.001432       0.035973       0.003360      -0.165806      -0.068925       0.029252       0.039672             10.220586      12.106354      -4.770951      -3.148401       9.680031       2.096308       8.875374           0.038206
          264              O       1.328059       4.855307       6.575781      -0.540267      40.919484 0.56415619E+03  0.13772407E+05                                 9.637143                            7.454073       0.101420       2.076656                    0.997082      28.086562      75.217521       0.679323       0.369334      -1.127153       0.049180      -0.011373       0.013944       0.052368       0.038658       0.032087      -0.008797      -0.027655      -0.025499      -0.057373       0.009243       0.048130             12.253951       7.668700      -1.323132       0.248661       9.854239      -5.881894      19.238913           0.040672
          265              O       3.446378       0.827349       4.223369      -0.538439      34.443270 0.49950912E+03  0.11807640E+05                                 8.456360                            6.917687       0.373593       2.163910                    0.998677      27.567861      72.225509       0.721235       0.359261      -1.137004      -0.011013       0.030062      -0.050976       0.060196       0.000115      -0.000322       0.017493       0.092222       0.106964      -0.066922       0.028275       0.038647             10.194300      12.075766      -2.146586      -5.279157       8.080176       1.774665      10.426957           0.028839
          266              O       4.969502       1.927097       3.006423      -0.539939      40.899328 0.56376373E+03  0.13760518E+05                                 9.634400                            7.451681       0.103867       2.077644                    0.997089      28.077683      75.188977       0.679400       0.369354      -1.127131      -0.049508      -0.013946       0.007301       0.051951       0.023763       0.045946      -0.015329      -0.004651       0.034875      -0.059411       0.010466       0.048945             12.250838       7.666413       0.501672      -1.248180      21.130626      -3.632915       7.955474          -0.033629
          267              O       0.252758       3.450959       4.292536      -0.541843      34.565755 0.50166517E+03  0.11871835E+05                                 8.476494                            6.932765       0.368582       2.161426                    0.998679      27.620608      72.413086       0.720397       0.359278      -1.136947       0.031099      -0.048588      -0.015530       0.059742       0.019732      -0.010458       0.005097      -0.098755       0.086758      -0.068925       0.029252       0.039672             10.220568       8.904724       3.097845      -2.121231      12.376023      -4.718079       9.380957           0.038208
          268              O       1.088689       1.928657       5.704672      -0.540268      40.919502 0.56415659E+03  0.13772420E+05                                 9.637148                            7.454078       0.101421       2.076657                    0.997082      28.086563      75.217541       0.679323       0.369334      -1.127153      -0.007644       0.018257      -0.048484       0.052368      -0.024471       0.019102       0.041216      -0.009191       0.044257      -0.057373       0.009243       0.048130             12.253957      20.613244      -3.832865       1.935880       8.666886      -1.731400       7.481740           0.040670
          269              O       3.363201       4.050743       1.636838      -0.539193      34.479107 0.50013612E+03  0.11826417E+05                                 8.462309                            6.922064       0.374848       2.164004                    0.998698      27.582950      72.282074       0.720986       0.359264      -1.136977      -0.051466      -0.020435       0.020746       0.059133      -0.000386       0.035228       0.005629      -0.003615      -0.166416      -0.068898       0.029570       0.039328             10.202132      11.264804      -4.897286       2.576765      10.483732      -2.756672       8.857859          -0.032613
          270              O       1.724713       5.323106       2.477529      -0.538382      40.850046 0.56301452E+03  0.13737274E+05                                 9.626165                            7.446358       0.105220       2.078260                    0.997091      28.060366      75.122093       0.679713       0.369317      -1.127191       0.018782      -0.047544      -0.013858       0.052964       0.041002      -0.015369       0.028528      -0.001930      -0.024450      -0.056925       0.009712       0.047213             12.238980      10.212194      -0.898455      -5.836812       7.292282      -0.714908      19.212464           0.027452
          271              O       3.148780       3.713552       4.526655      -0.649781      56.509299 0.10211472E+04  0.28645158E+05                                11.794091                            9.872875       0.216929       2.035412                    0.999351      32.669775      90.959616       0.609976       0.357956      -1.146700       0.005750       0.000953      -0.004782       0.007539       0.007908       0.030363       0.019441      -0.025892       0.007007      -0.038052      -0.002143       0.040195             14.902619      16.100115      -2.895990      -3.538579      15.130701      -4.166550      13.477042           0.120812
          272              O       9.446342      11.140655      13.579965      -0.691432      58.774241 0.10695574E+04  0.30353787E+05                                12.077764                           10.081331       0.208600       2.022606                    0.999319      33.432361      93.637086       0.605668       0.356339      -1.147955      -0.000005      -0.000001       0.000004       0.000007      -0.023606      -0.028779      -0.033933       0.007815      -0.034889      -0.059483       0.029741       0.029742             15.295629      16.527922      -2.992078      -3.646786      15.537002      -4.301161      13.821964          -0.067093

******************************************************
Auxiliary information for the entire system
The total spin magnetic moment of the unit cell is   6.099477
The total net atomic charge of the unit cell is   0.000003
Accuracy of reproducing the electrostatic potential in the unit cell:
  The inner radius (bohr) =    5.0000
  The outer radius (bohr) =   12.0000
  Valid grid points have density less than (e/(bohr^3)) =    0.0001
  The number of valid grid points were=       623924
  The rms potential error without charges in kcal/mol is=      6.99125
  The rms potential error with partial charges in kcal/mol is=      1.31579
  The RRMSE value at monopole order=      0.18820
  The rms potential error with partial charges and cloud penetration in kcal/mol is=      1.31671
  The RRMSE value at monopole order with cloud penetration is=      0.18834
  The rms potential error with partial charges and atomic dipoles in kcal/mol is=      0.39826
  The RRMSE value at dipole order=      0.05697
  The rms potential error with partial charges, atomic dipoles and cloud penetration in kcal/mol is=      0.39093
  The RRMSE value at dipole order with cloud penetration=      0.05592

******************************************************
The electron densities and ab initio electrostatic potential were computed in VASP using the PBE functional and
projector augmented wave method. See the main text of the journal article for a description of computational details.
The atomic charges, dipoles, and quadrupoles were computed with the DDEC6 method as described in
(a) T. A. Manz and N. Gabaldon Limas, RSC Adv. 6 (2016) 47771-47801 DOI: 10.1039/c6ra04656h
(b) N. Gabaldon Limas and T. A. Manz, RSC Adv. 8 (2018) 2678-2707 DOI: 10.1039/c7ra11829e.
For each atom in the material, the electron cloud parameters were fit to the spherically averaged atom-in-material
electron density using radial positions for which this density was between 10^-4 and 10^-2 electrons per cubic bohr.
The polarizabilities, dispersion coefficients, and quantum Drude oscillator (QDO) parameters were fit using the MCLF method.
The magnetic structure of the system was optimized in VASP from the default ferromagnetic initial guess using spin polarization.
The atomic spin moments (ASMs) were computed on this optimized magnetic structure using the DDEC6 partition as inputs
to the method of T. A. Manz and D. S. Sholl, J. Chem. Theory Comput. 7 (2011) 4146-4164 DOI: 10.1021/ct200539n.
The RMSE and RRMSE were computed using a uniform grid with Ewald summation.
